# Supplementary material for: Air pollution and DNA methylation alterations in lung cancer: A systematic and comparative study
Source: Oncotarget. 2016 Nov 25;8(1):1369–91. doi: 10.18632/oncotarget.13622 (PMC5352062; doi:10.18632/oncotarget.13622)
Supplement: Supplementary file 2 [file oncotarget-08-1369-s002.xls]

## Sheet: Annotation
Supplementary Table 9: Differentially expressed genes identified in lung cancer cell lines by gene expression microarrays.
Sheet 1. Upregulated genes identified in lung cancer cell lines by gene expression microarrays.
Sheet 2. Downregulated genes identified in lung cancer cell lines by gene expression microarrays.

## Sheet: Sheet 1
Sheet 1. Upregulated genes identified in lung cancer cell lines by gene expression microarrays.
Gene	mRNA expression (Average of log2 fold)			Accession	Gene Name
	XL-JT	XLA-07	EPLC-32M1			Genomic Coordinates	Cytoband
A2LD1	2.11236	1.18324	1.61475	NM_001195087	AIG2-like domain 1	chr13:101236219-101236160	hs|13q32.3
ABCB6	3.14421	2.12749	3.20863	NM_005689	"ATP-binding cassette, sub-family B (MDR/TAP), member 6"	chr2:220074557-220074498	hs|2q35
ABCC3	4.52829	5.77972	3.31639	NM_003786	"ATP-binding cassette, sub-family C (CFTR/MRP), member 3"	chr17:48768701-48768760	hs|17q21.33
ABCC8	2.95633	3.51202	2.27002	NM_000352	"ATP-binding cassette, sub-family C (CFTR/MRP), member 8"	chr11:17414661-17414602	hs|11p15.1
ABHD12	2.70193	2.29421	1.23367	NM_015600	abhydrolase domain containing 12	chr20:25288665-25288606	hs|20p11.21
ACAP3	1.3498	1.6671	2.91734	NM_030649	"ArfGAP with coiled-coil, ankyrin repeat and PH domains 3"	chr1:1227895-1227836	hs|1p36.33
ADAM32	4.56876	3.36441	2.31124	NM_145004	ADAM metallopeptidase domain 32	chr8:39133347-39138675	hs|8p11.22
ADAM9	1.73682	4.53075	1.40803	NM_003816	ADAM metallopeptidase domain 9	chr8:38962718-38962777	hs|8p11.22
ADCK4	1.9244	1.1244	1.18568	NM_024876	aarF domain containing kinase 4	chr19:41201941-41198931	hs|19q13.2
ADPRHL1	3.05506	2.12982	1.26644	NM_138430	ADP-ribosylhydrolase like 1	chr13:114077018-114076959	hs|13q34
ADRA1B	5.09132	5.6567	1.7988	NM_000679	"adrenergic, alpha-1B-, receptor"	chr5:159399943-159400002	hs|5q33.3
AGR2	9.02828	1.88971	6.95601	NM_006408	anterior gradient 2 homolog (Xenopus laevis)	chr7:16839382-16837274	hs|7p21.1
AGSK1	1.15601	1.35234	1.1398	NR_026811	golgin subfamily A member 2-like	chr15:82765395-82765336	hs|15q25.2
AGTPBP1	1.94765	1.57478	2.80463	NM_015239	ATP/GTP binding protein 1	chr9:88161772-88161713	hs|9q21.33
AGTR1	3.27622	6.91644	3.88424	NM_031850	"angiotensin II receptor, type 1"	chr3:148460067-148460126	hs|3q24
AK5	4.08537	2.54862	1.85654	NM_012093	adenylate kinase 5	chr1:77763572-77763631	hs|1p31.1
AKR1B10	11.6137	7.61029	7.25081	NM_020299	"aldo-keto reductase family 1, member B10 (aldose reductase)"	chr7:134225939-134225998	hs|7q33
AKR1B15	11.8057	7.65456	6.7953	NM_001080538	"aldo-keto reductase family 1, member B15"	chr7:134262468-134262527	hs|7q33
AKR1C1	6.15664	2.23191	5.86984	ENST00000380859	"aldo-keto reductase family 1, member C1 (dihydrodiol dehydrogenase 1; 20-alpha (3-alpha)-hydroxysteroid dehydrogenase)"	chr10:5011936-5011995	hs|10p15.1
AKR1C3	5.04058	1.56708	4.5089	NM_003739	"aldo-keto reductase family 1, member C3 (3-alpha hydroxysteroid dehydrogenase, type II)"	chr10:5147789-5147848	hs|10p15.1
AKR1C4	6.76635	2.5613	4.43062	NM_001818	"aldo-keto reductase family 1, member C4 (chlordecone reductase; 3-alpha hydroxysteroid dehydrogenase, type I; dihydrodiol dehydrogenase 4)"	chr10:5246396-5246455	hs|10p15.1
AKR1CL1	4.16351	1.16969	3.4909	NR_027916	"aldo-keto reductase family 1, member C-like 1"	chr10:5202747-5202118	hs|10p15.1
ALDH1L2	2.59606	1.14653	2.91216	NM_001034173	"aldehyde dehydrogenase 1 family, member L2"	chr12:105420399-105420340	hs|12q23.3
ALDH3A1	7.09439	3.70751	5.36878	NM_000691	"aldehyde dehydrogenase 3 family, member A1"	chr17:19644417-19643743	hs|17p11.2
ALG13	1.03479	1.21294	1.49445	NM_001099922	asparagine-linked glycosylation 13 homolog (S. cerevisiae)	chrX:111003779-111003838	hs|Xq23
ALOX12B	3.21103	2.12081	2.19568	NM_001139	"arachidonate 12-lipoxygenase, 12R type"	chr17:7978975-7978916	hs|17p13.1
ALX1	6.90633	1.74013	4.06474	NM_006982	ALX homeobox 1	chr12:85677449-85677508	hs|12q21.31
AMBP	7.23607	3.92129	2.59301	NM_001633	alpha-1-microglobulin/bikunin precursor	chr9:116823757-116823373	hs|9q32
ANG	4.12381	2.74152	3.0908	NM_001145	"angiogenin, ribonuclease, RNase A family, 5"	chr14:21162109-21162168	hs|14q11.2
ANK1	1.81488	1.27809	2.4779	NM_020477	"ankyrin 1, erythrocytic"	chr8:41542202-41542143	hs|8p11.21
ANKRD33B	2.95765	1.43877	5.4384	NM_001164440	ankyrin repeat domain 33B	chr5:10650093-10650152	hs|5p15.2
ANPEP	4.12664	1.43854	3.99835	NM_001150	alanyl (membrane) aminopeptidase	chr15:90334236-90333766	hs|15q26.1
ANXA10	6.12957	3.44659	4.97732	NM_007193	annexin A10	chr4:169108564-169108623	hs|4q32.3
ANXA6	6.86976	5.45492	5.88512	NM_001155	annexin A6	chr5:150483193-150483134	hs|5q33.1
AR	9.87563	4.61315	9.02769	NM_000044	androgen receptor	chrX:66944033-66944092	hs|Xq12
ARHGEF19	1.96745	1.23775	3.30318	NM_153213	Rho guanine nucleotide exchange factor (GEF) 19	chr1:16524880-16524821	hs|1p36.13
ARL17A	3.8613	1.98871	4.26912	NM_016632	ADP-ribosylation factor-like 17A	chr17:44594232-44594173	hs|17q21.31
ARL17B	1.22028	1.32979	1.74198	NM_001039083	ADP-ribosylation factor-like 17B	chr17:44416935-44416876	hs|17q21.31
ARL3	2.16693	2.85429	1.0026	NM_004311	ADP-ribosylation factor-like 3	chr10:104433706-104433647	hs|10q24.32
ARRB1	5.67758	1.9425	6.39091	NM_004041	"arrestin, beta 1"	chr11:74978736-74977300	hs|11q13.4
ARRDC3	1.2157	3.79236	1.18735	NM_020801	arrestin domain containing 3	chr5:90664749-90664690	hs|5q14.3
ARSG	1.58042	1.48079	3.35814	ENST00000448504	arylsulfatase G	chr17:66418229-66418288	hs|17q24.2
ASAP3	3.55408	1.62912	3.03812	NM_017707	"ArfGAP with SH3 domain, ankyrin repeat and PH domain 3"	chr1:23755346-23755287	hs|1p36.12
ASMTL-AS1	1.76228	1.68113	1.31635	NR_026710	ASMTL antisense RNA 1 (non-protein coding)	chrY:1481698-1481757	hs|Yp11.32
ASPH	2.5113	3.41758	1.99426	NM_032466	aspartate beta-hydroxylase	chr8:62537754-62537695	hs|8q12.3
ASPRV1	4.06716	1.76681	4.11003	NM_152792	"aspartic peptidase, retroviral-like 1"	chr2:70187305-70187246	hs|2p13.3
ASRGL1	7.15929	3.6634	6.75141	NM_001083926	asparaginase like 1	chr11:62159917-62159976	hs|11q12.3
ASTN2	4.62589	2.7582	4.27104	NM_198188	astrotactin 2	chr9:119380715-119380656	hs|9q33.1
ATP13A2	0.210387	2.48534	1.78	NM_022089	ATPase type 13A2	chr1:17313405-17313346	hs|1p36.13
ATP1A3	4.84061	4.96506	2.39173	NM_152296	"ATPase, Na+/K+ transporting, alpha 3 polypeptide"	chr19:42470805-42470746	hs|19q13.2
ATP2B4	0.294778	1.08048	2.78103	NM_001001396	"ATPase, Ca++ transporting, plasma membrane 4"	chr1:203713041-203713100	hs|1q32.1
ATP7A	2.77152	1.61075	4.17069	NM_000052	"ATPase, Cu++ transporting, alpha polypeptide"	chrX:77305601-77305657	hs|Xq21.1
ATP8B2	1.72588	1.77985	1.46121	NM_001005855	"ATPase, class I, type 8B, member 2"	chr1:154305154-154306622	hs|1q21.3
ATP8B3	6.20059	1.46843	1.61885	NM_138813	"ATPase, aminophospholipid transporter, class I, type 8B, member 3"	chr19:1782142-1782083	hs|19p13.3
ATPAF2	1.36926	1.20718	1.13307	NM_145691	ATP synthase mitochondrial F1 complex assembly factor 2	chr17:17921923-17921864	hs|17p11.2
ATXN1	3.85474	1.5007	3.73458	NM_000332	ataxin 1	chr6:16302089-16302030	hs|6p22.3
AXIN2	5.48121	6.40785	3.68097	NM_004655	axin 2	chr17:63525448-63525389	hs|17q24.1
B4GALNT1	6.00837	5.89259	5.32253	NM_001478	"beta-1,4-N-acetyl-galactosaminyl transferase 1"	chr12:58020014-58019955	hs|12q13.3
BAHCC1	9.0691	5.6502	9.55578	NM_001080519	BAH domain and coiled-coil containing 1	chr17:79432934-79432993	hs|17q25.3
BAI1	3.16739	4.42815	2.49675	NM_001702	brain-specific angiogenesis inhibitor 1	chr8:143626287-143626346	hs|8q24.3
BAI2	1.27774	1.37184	2.13832	NM_001703	brain-specific angiogenesis inhibitor 2	chr1:32193176-32193117	hs|1p35.2
BAIAP2L2	7.96401	2.43324	5.74787	NM_025045	BAI1-associated protein 2-like 2	chr22:38480966-38480907	hs|22q13.1
BAMBI	2.18653	3.11804	1.57042	NM_012342	BMP and activin membrane-bound inhibitor homolog (Xenopus laevis)	chr10:28971551-28971610	hs|10p12.1
BARX1	2.75047	7.44461	10.0045	NM_021570	BARX homeobox 1	chr9:96714346-96714287	hs|9q22.32
BATF3	5.49538	4.42915	2.02116	NM_018664	"basic leucine zipper transcription factor, ATF-like 3"	chr1:212860087-212860028	hs|1q32.3
BBS4	1.92013	1.37051	1.24382	NM_033028	Bardet-Biedl syndrome 4	chr15:73030203-73030262	hs|15q24.1
BCHE	4.73964	6.27802	4.96127	NM_000055	butyrylcholinesterase	chr3:165490878-165490819	hs|3q26.1
BCKDHA	1.63784	1.35179	1.21355	NM_000709	"branched chain keto acid dehydrogenase E1, alpha polypeptide"	chr19:41930739-41930798	hs|19q13.2
BCO2	2.9375	4.28097	3.11177	NM_031938	beta-carotene oxygenase 2	chr11:112088707-112088766	hs|11q23.1
BEND6	3.00784	2.54702	2.47266	NM_152731	BEN domain containing 6	chr6:56891269-56891328	hs|6p12.1
BIRC7	4.18577	1.59608	6.34	NM_022161	baculoviral IAP repeat containing 7	chr20:61869765-61869824	hs|20q13.33
BMP6	4.64942	3.51583	4.87419	NM_001718	bone morphogenetic protein 6	chr6:7881395-7881454	hs|6p24.3
BNC2	4.61514	3.95227	4.72283	NM_017637	basonuclin 2	chr9:16409646-16409587	hs|9p22.3
BNIP3L	1.63339	2.74926	1.3223	NM_004331	BCL2/adenovirus E1B 19kDa interacting protein 3-like	chr8:26252758-26252817	hs|8p21.2
BRSK2	4.32804	3.92764	1.51005	NM_003957	BR serine/threonine kinase 2	chr11:1482769-1482828	hs|11p15.5
BST1	6.56064	1.3865	1.0239	NM_004334	bone marrow stromal cell antigen 1	chr4:15720549-15720608	hs|4p15.32
BTBD16	5.86355	1.26019	3.05057	NM_144587	BTB (POZ) domain containing 16	chr10:124097550-124097609	hs|10q26.13
BVES	6.46075	4.41122	3.74434	NM_147147	blood vessel epicardial substance	chr6:105545173-105545114	hs|6q21
C10orf125	9.0151	7.87685	10.2907	NM_198472	chromosome 10 open reading frame 125	chr10:135169313-135169254	hs|10q26.3
C10orf90	7.44011	6.67212	4.80913	NM_001004298	chromosome 10 open reading frame 90	chr10:128113805-128113746	hs|10q26.2
C11orf9	5.45057	3.33683	6.37278	NM_013279	chromosome 11 open reading frame 9	chr11:61555786-61555845	hs|11q12.2
C14orf45	2.64392	1.32051	2.60293	NM_025057	chromosome 14 open reading frame 45	chr14:74532317-74532376	hs|14q24.3
C16orf45	4.20171	1.45722	3.2228	NM_033201	chromosome 16 open reading frame 45	chr16:15681608-15681667	hs|16p13.11
C16orf5	3.76269	3.82759	7.39319	NM_001199054	chromosome 16 open reading frame 5	chr16:4560813-4560754	hs|16p13.3
C17orf76	1.64564	2.04284	1.58014	NM_207387	chromosome 17 open reading frame 76	chr17:16345428-16345369	hs|17p11.2
C18orf18	1.15116	2.42931	3.14345	NR_026849	chromosome 18 open reading frame 18	chr18:5236948-5236889	hs|18p11.31
C19orf45	1.54148	1.72461	1.9246	NM_198534	chromosome 19 open reading frame 45	chr19:7573163-7573222	hs|19p13.2
C19orf54	1.85698	1.446	1.87785	ENST00000339153	chromosome 19 open reading frame 54	chr19:41256250-41256191	hs|19q13.2
C1orf170	2.59729	1.10771	2.45186	NR_027693	chromosome 1 open reading frame 170	chr1:911288-911229	hs|1p36.33
C1orf201	3.64063	1.13927	1.22336	NM_178122	chromosome 1 open reading frame 201	chr1:24683773-24683714	hs|1p36.11
C1QL1	1.2052	1.04915	1.01748	NM_006688	"complement component 1, q subcomponent-like 1"	chr17:43037633-43037574	hs|17q21.31
C1QL4	4.70039	4.15275	2.86004	NM_001008223	"complement component 1, q subcomponent-like 4"	chr12:49726319-49726260	hs|12q13.12
C2CD4C	5.73053	2.84567	3.81734	NM_001136263	C2 calcium-dependent domain containing 4C	chr19:405567-405508	hs|19p13.3
C2orf43	1.54176	0.587547	1.37686	NM_021925	chromosome 2 open reading frame 43	chr2:20885301-20885242	hs|2p24.1
C2orf48	2.85468	3.29004	3.27896	NM_182626	chromosome 2 open reading frame 48	chr2:10350729-10350788	hs|2p25.1
C2orf72	6.26467	7.49239	3.26083	NM_001144994	chromosome 2 open reading frame 72	chr2:231914355-231914414	hs|2q37.1
C3orf80	2.01255	3.27798	5.04142	NM_001168214	chromosome 3 open reading frame 80	chr3:159945915-159945974	hs|3q25.33
C4BPB	1.93894	2.20763	9.546	NM_000716	"complement component 4 binding protein, beta"	chr1:207263755-207263814	hs|1q32.2
C5AR1	4.84433	6.21797	4.58364	NM_001736	complement component 5a receptor 1	chr19:47824501-47824560	hs|19q13.32
C5orf13	1.83381	3.60145	3.36264	NM_004772	chromosome 5 open reading frame 13	chr5:111065150-111065091	hs|5q22.1
C5orf39	2.36169	3.06513	4.03351	NM_001014279	chromosome 5 open reading frame 39	chr5:43039560-43039501	hs|5p12
C6orf126	2.46547	1.94185	2.52178	NM_207409	chromosome 6 open reading frame 126	chr6:35747269-35747328	hs|6p21.31
C6orf35	2.08067	1.25808	2.08452	NM_018452	chromosome 6 open reading frame 35	chr6:157743786-157739942	hs|6q25.3
C8orf4	10.8929	7.36821	9.25924	NM_020130	chromosome 8 open reading frame 4	chr8:40011967-40012026	hs|8p11.21
C9orf9	3.1534	2.50681	3.22626	NM_018956	chromosome 9 open reading frame 9	chr9:135762941-135763718	hs|9q34.13
CA12	7.94113	1.42257	6.49286	NM_001218	carbonic anhydrase XII	chr15:63616558-63616499	hs|15q22.2
CACNA1A	3.44283	1.92665	7.98963	NM_023035	"calcium channel, voltage-dependent, P/Q type, alpha 1A subunit"	chr19:13317339-13317280	hs|19p13.2
CACNA2D1	4.68071	4.1084	4.26596	NM_000722	"calcium channel, voltage-dependent, alpha 2/delta subunit 1"	chr7:81579504-81579445	hs|7q21.11
CACNA2D3	4.1141	3.65761	7.57593	NM_018398	"calcium channel, voltage-dependent, alpha 2/delta subunit 3"	chr3:55021774-55038842	hs|3p14.3
CACNG6	10.7646	9.74383	6.43657	NM_145814	"calcium channel, voltage-dependent, gamma subunit 6"	chr19:54515795-54515854	hs|19q13.42
CAMK1D	6.83233	5.79781	3.03434	NM_153498	calcium/calmodulin-dependent protein kinase ID	chr10:12871082-12871141	hs|10p13
CAMK2D	2.80648	1.72085	2.0151	NM_001221	calcium/calmodulin-dependent protein kinase II delta	chr4:114386707-114381361	hs|4q26
CAPS2	2.90352	1.07583	1.42805	NM_032606	calcyphosine 2	chr12:75669900-75669841	hs|12q21.1
CASK	1.01178	1.52158	1.4565	NM_003688	calcium/calmodulin-dependent serine protein kinase (MAGUK family)	chrX:41374317-41374258	hs|Xp11.4
CATSPER3	1.34692	1.13607	1.24813	NM_178019	"cation channel, sperm associated 3"	chr5:134346067-134346126	hs|5q31.1
CBLN2	4.97923	8.23289	1.94993	NM_182511	cerebellin 2 precursor	chr18:70204192-70204133	hs|18q22.3
CBR1	1.7409	1.62859	1.40974	AK311219	carbonyl reductase 1	chr21:37444662-37444721	hs|21q22.12
CBX4	1.30961	1.0241	1.01156	NM_003655	chromobox homolog 4	chr17:77807836-77807777	hs|17q25.3
CCDC106	2.24142	1.42252	1.47772	NM_013301	coiled-coil domain containing 106	chr19:56164429-56164488	hs|19q13.42
CCDC114	4.30945	1.74439	3.35065	NM_144577	coiled-coil domain containing 114	chr19:48799777-48799718	hs|19q13.33
CCDC146	6.56421	2.40171	4.69339	NM_020879	coiled-coil domain containing 146	chr7:76924182-76924241	hs|7q11.23
CCDC151	3.0167	1.59906	3.76078	NM_145045	coiled-coil domain containing 151	chr19:11531597-11531538	hs|19p13.2
CCDC158	3.63228	1.58548	1.09519	NM_001042784	coiled-coil domain containing 158	chr4:77305347-77305288	hs|4q21.1
CCDC159	1.39617	1.04094	2.18889	NM_001080503	coiled-coil domain containing 159	chr19:11462734-11462793	hs|19p13.2
CCDC33	5.86143	5.44717	5.9327	ENST00000321288	coiled-coil domain containing 33	chr15:74510839-74510898	hs|15q24.1
CCDC85A	2.67218	1.0228	3.14746	NM_001080433	coiled-coil domain containing 85A	chr2:56612805-56612864	hs|2p16.1
CCL26	4.90963	5.22257	3.82013	NM_006072	chemokine (C-C motif) ligand 26	chr7:75401219-75399061	hs|7q11.23
CDA	2.13051	3.68348	7.15918	NM_001785	cytidine deaminase	chr1:20945069-20945128	hs|1p36.12
CDC42	2.54427	2.99579	4.45957	NM_044472	"cell division cycle 42 (GTP binding protein, 25kDa)"	chr1:22416563-22416622	hs|1p36.12
CDH6	4.36714	2.54889	4.91979	NM_004932	"cadherin 6, type 2, K-cadherin (fetal kidney)"	chr5:31324207-31324266	hs|5p13.3
CDHR3	2.36411	2.61306	2.14821	NM_152750	cadherin-related family member 3	chr7:105673392-105673451	hs|7q22.3
CDK5RAP2	1.4514	2.85171	1.19062	NM_018249	CDK5 regulatory subunit associated protein 2	chr9:123165144-123165085	hs|9q33.2
CDKL1	2.34483	1.43375	2.89166	NM_004196	cyclin-dependent kinase-like 1 (CDC2-related kinase)	chr14:50805745-50805686	hs|14q21.3
CDKL5	4.09485	1.64416	2.63788	NM_003159	cyclin-dependent kinase-like 5	chrX:18638000-18638059	hs|Xp22.13
CDRT1	3.49146	2.39668	2.45881	NM_006382	CMT1A duplicated region transcript 1	chr17:15492105-15492046	hs|17p12
CELSR3	2.14389	1.05208	2.12788	NM_001407	"cadherin, EGF LAG seven-pass G-type receptor 3 (flamingo homolog, Drosophila)"	chr3:48674303-48674244	hs|3p21.31
CENPBD1	1.62384	1.16423	1.30506	NM_145039	CENPB DNA-binding domains containing 1	chr16:90036576-90036517	hs|16q24.3
CENPI	1.27479	1.58088	1.08673	NM_006733	centromere protein I	chrX:100387440-100395708	hs|Xq22.1
CEP44	1.62861	1.89298	2.79371	NM_001145314	centrosomal protein 44kDa	chr4:175253338-175253397	hs|4q34.1
CES1	5.66793	9.67822	8.97772	NM_001025195	carboxylesterase 1	chr16:55840252-55837463	hs|16q12.2
CES1P2	3.80238	8.73411	7.98088	NR_033740	carboxylesterase 1 pseudogene 2	chr16:55776729-55776788	hs|16q12.2
CFD	6.48296	5.70561	6.65379	NM_001928	complement factor D (adipsin)	chr19:863247-863306	hs|19p13.3
CHRNA9	3.81895	8.49246	8.37503	NM_017581	"cholinergic receptor, nicotinic, alpha 9"	chr4:40356665-40356724	hs|4p14
CHST2	2.2574	7.48792	4.0835	NM_004267	carbohydrate (N-acetylglucosamine-6-O) sulfotransferase 2	chr3:142841583-142841642	hs|3q24
CHSY3	3.16453	5.05523	4.22689	NM_175856	chondroitin sulfate synthase 3	chr5:129521308-129521367	hs|5q23.3
CIB2	5.68701	7.63015	3.33012	NM_006383	calcium and integrin binding family member 2	chr15:78397052-78396993	hs|15q25.1
CLCN5	1.87708	1.54395	1.59737	NM_001127899	chloride channel 5	chrX:49856988-49857047	hs|Xp11.22
CLDN11	4.35281	1.51061	1.43087	NM_005602	claudin 11	chr3:170151824-170151883	hs|3q26.2
CLDND2	5.1251	4.84279	5.09768	NM_152353	claudin domain containing 2	chr19:51870797-51870738	hs|19q13.41
CLGN	4.69846	6.08111	5.7384	NM_004362	calmegin	chr4:141310434-141310375	hs|4q31.1
CLIC2	3.39069	5.33107	8.86454	NM_001289	chloride intracellular channel 2	chrX:154506625-154506566	hs|Xq28
CLIC3	2.88837	1.35164	5.59242	NM_004669	chloride intracellular channel 3	chr9:139889119-139889060	hs|9q34.3
CLIP3	4.79134	1.02287	1.89346	NM_015526	CAP-GLY domain containing linker protein 3	chr19:36505796-36505737	hs|19q13.12
CLTCL1	2.12121	1.15817	3.19426	NM_007098	"clathrin, heavy chain-like 1"	chr22:19167335-19167276	hs|22q11.21
CLVS1	3.8454	4.12548	1.71693	NM_173519	clavesin 1	chr8:62413741-62413800	hs|8q12.3
CMTM1	2.86106	2.77215	1.88845	NM_052999	CKLF-like MARVEL transmembrane domain containing 1	chr16:66612972-66613031	hs|16q21
CMTM3	4.77457	5.80204	2.13514	NM_144601	CKLF-like MARVEL transmembrane domain containing 3	chr16:66647198-66647257	hs|16q21
CNKSR3	2.45692	1.00663	1.69112	NM_173515	CNKSR family member 3	chr6:154726608-154726549	hs|6q25.2
COL6A1	9.31282	11.4835	3.02615	NM_001848	"collagen, type VI, alpha 1"	chr21:47424836-47424895	hs|21q22.3
CP	3.36888	1.50957	4.31045	NM_000096	ceruloplasmin (ferroxidase)	chr3:148890708-148890649	hs|3q24
CPNE8	1.74388	3.03868	1.77176	NM_153634	copine VIII	chr12:39046654-39046595	hs|12q12
CPT1C	8.05197	6.9191	6.33761	NM_001199752	carnitine palmitoyltransferase 1C	chr19:50216029-50216088	hs|19q13.33
CRAT	1.70957	1.17513	1.35393	NM_000755	carnitine O-acetyltransferase	chr9:131857134-131857075	hs|9q34.11
CREB3L1	2.47579	2.50337	3.36264	NM_052854	cAMP responsive element binding protein 3-like 1	chr11:46342759-46342818	hs|11p11.2
CRIP2	6.14351	3.6346	2.78107	NM_001312	cysteine-rich protein 2	chr14:105945806-105945957	hs|14q32.33
CRLF2	3.71496	1.68816	2.82754	NM_001012288	cytokine receptor-like factor 2	chrY:1275386-1275327	hs|Yp11.32
CROCCP2	1.4544	1.11142	1.47109	NR_026752	"ciliary rootlet coiled-coil, rootletin pseudogene 2"	chr1:16952877-16952471	hs|1p36.13
CROCCP3	1.80917	1.6369	1.03034	NR_023386	"ciliary rootlet coiled-coil, rootletin pseudogene 3"	chr1:16794256-16794197	hs|1p36.13
CRTC1	2.67549	1.86856	2.75421	NM_001098482	CREB regulated transcription coactivator 1	chr19:18893076-18893135	hs|19p13.11
CRYL1	2.71651	2.5409	1.39516	NM_015974	"crystallin, lambda 1"	chr13:20977891-20977832	hs|13q12.11
CSF2RA	3.01184	5.878	6.28634	NM_172249	"colony stimulating factor 2 receptor, alpha, low-affinity (granulocyte-macrophage)"	chrY:1357773-1359280	hs|Yp11.32
CT45A1	2.70537	1.96207	1.72349	NM_001017417	"cancer/testis antigen family 45, member A1"	chrX:134855002-134855442	hs|Xq26.3
CT45A5	1.40116	1.50885	1.57719	NM_001007551	"cancer/testis antigen family 45, member A5"	chrX:134948134-134948075	hs|Xq26.3
CTAGE10P	2.22633	1.01894	1.13314	NR_003268	"CTAGE family, member 10, pseudogene"	chr13:50466672-50466731	hs|13q14.2
CTSF	5.22417	3.06346	4.67928	NM_003793	cathepsin F	chr11:66331002-66330943	hs|11q13.2
CTTNBP2	4.10516	2.76464	7.11813	NM_033427	cortactin binding protein 2	chr7:117351142-117351083	hs|7q31.2
CUEDC1	3.18802	2.04482	1.17229	NM_017949	CUE domain containing 1	chr17:55945576-55945517	hs|17q22
CXXC4	5.27053	6.78603	6.18857	NM_025212	CXXC finger protein 4	chr4:105393495-105393436	hs|4q24
CYBA	12.3832	10.8179	12.2948	NM_000101	"cytochrome b-245, alpha polypeptide"	chr16:88713223-88713164	hs|16q24.3
CYP1B1	6.19451	2.05955	5.48303	NM_000104	"cytochrome P450, family 1, subfamily B, polypeptide 1"	chr2:38295503-38295444	hs|2p22.2
CYP1B1-AS1	4.98074	1.81005	4.12393	NR_027252		chr2:38408887-38408946	hs|2p22.2
CYP2S1	2.54781	2.52792	2.89837	NM_030622	"cytochrome P450, family 2, subfamily S, polypeptide 1"	chr19:41713082-41713141	hs|19q13.2
CYP4F12	5.00179	4.25767	5.02679	NM_023944	"cytochrome P450, family 4, subfamily F, polypeptide 12"	chr19:15794543-15795654	hs|19p13.12
CYP4F3	2.98044	4.00762	2.80282	NM_000896	"cytochrome P450, family 4, subfamily F, polypeptide 3"	chr19:15770754-15770813	hs|19p13.12
CYP4F8	3.31487	3.54238	3.27251	NM_007253	"cytochrome P450, family 4, subfamily F, polypeptide 8"	chr19:15739621-15740029	hs|19p13.12
CYS1	5.84681	3.18105	3.93167	NM_001037160	cystin 1	chr2:10197031-10196972	hs|2p25.1
DBP	1.13595	1.08528	1.93677	NM_001352	D site of albumin promoter (albumin D-box) binding protein	chr19:49136805-49136746	hs|19q13.33
DCP1B	2.16476	2.36084	1.80745	NM_152640	DCP1 decapping enzyme homolog B (S. cerevisiae)	chr12:2055353-2055294	hs|12p13.33
DDC	4.88256	2.78758	3.65992	NM_000790	dopa decarboxylase (aromatic L-amino acid decarboxylase)	chr7:50526229-50526170	hs|7p12.1
DDHD2	1.18829	1.41874	1.02208	NM_015214	DDHD domain containing 2	chr8:38117600-38117659	hs|8p11.23
DEFB1	3.22222	3.63837	3.58885	NM_005218	"defensin, beta 1"	chr8:6728240-6728181	hs|8p23.1
DGCR6L	1.10782	1.77177	1.25002	NM_033257	DiGeorge syndrome critical region gene 6-like	chr22:20302879-20302309	hs|22q11.21
DHRS4	1.66958	1.63924	1.64891	NM_021004	dehydrogenase/reductase (SDR family) member 4	chr14:24429166-24434983	hs|14q11.2
DHRS4L1	1.94888	1.42081	1.54275	NM_001082488	dehydrogenase/reductase (SDR family) member 4 like 1	chr14:24520256-24520315	hs|14q11.2
DHRS4L2	1.88186	1.28087	1.63623	NM_001193636	dehydrogenase/reductase (SDR family) member 4 like 2	chr14:24475557-24475616	hs|14q11.2
DIAPH2	1.00564	1.05578	1.17451	NM_007309	diaphanous homolog 2 (Drosophila)	chrX:96369895-96369954	hs|Xq21.33
DIO2	5.28316	4.92943	4.63672	NM_013989	"deiodinase, iodothyronine, type II"	chr14:80669608-80669549	hs|14q31.1
DISP1	1.66084	1.19163	3.34329	NM_032890	dispatched homolog 1 (Drosophila)	chr1:223179111-223179170	hs|1q41
DISP2	1.34672	5.05577	1.2661	NM_033510	dispatched homolog 2 (Drosophila)	chr15:40663181-40663240	hs|15q15.1
DKKL1	2.65837	3.48554	1.68131	NM_014419	dickkopf-like 1	chr19:49869100-49877990	hs|19q13.33
DLG4	3.84084	2.63382	2.23661	NM_001365	"discs, large homolog 4 (Drosophila)"	chr17:7093466-7093407	hs|17p13.1
DNAH14	1.07936	1.63051	1.86106	NM_001145154	"dynein, axonemal, heavy chain 14"	chr1:225156479-225156538	hs|1q42.12
DNAH17	0.744319	2.4154	1.93926	ENST00000464366	"dynein, axonemal, heavy chain 17"	chr17:76498343-76498284	hs|17q25.3
DNAJC27-AS1	3.00382	2.65451	2.38597	NR_034113	DNAJC27 antisense RNA 1 (non-protein coding)	chr2:25258544-25258603	hs|2p23.3
DNM1P46	2.37011	2.12318	1.82167	NR_003260	DNM1 pseudogene 46	chr15:100340038-100339979	hs|15q26.3
DOCK10	10.0058	2.68351	6.69706	NM_014689	dedicator of cytokinesis 10	chr2:225630183-225630124	hs|2q36.2
DPYSL2	2.63414	5.46834	1.91521	NM_001386	dihydropyrimidinase-like 2	chr8:26515178-26515237	hs|8p21.2
DPYSL3	2.7503	1.11477	5.3033	NM_001387	dihydropyrimidinase-like 3	chr5:146770596-146770537	hs|5q32
DPYSL4	4.28941	6.51992	1.49876	NM_006426	dihydropyrimidinase-like 4	chr10:134018522-134018581	hs|10q26.3
DRD3	1.93017	1.01672	2.32685	NM_033663	dopamine receptor D3	chr3:113890594-113878680	hs|3q13.31
DRP2	4.28661	3.21376	3.42392	NM_001939	dystrophin related protein 2	chrX:100519426-100519485	hs|Xq22.1
DUSP5P	2.45117	2.03462	4.93336	NR_002834	dual specificity phosphatase 5 pseudogene	chr1:228788013-228788072	hs|1q42.13
DZIP1	3.73349	3.18553	3.83887	NM_198968	DAZ interacting protein 1	chr13:96234481-96234422	hs|13q32.1
EBF1	5.68531	4.39133	3.00581	NM_024007	early B-cell factor 1	chr5:158135091-158135032	hs|5q33.3
EBI3	5.12995	6.61168	3.61197	NM_005755	Epstein-Barr virus induced 3	chr19:4237260-4237319	hs|19p13.3
ECE1	1.76449	1.86795	2.15156	NM_001113347	endothelin converting enzyme 1	chr1:21544718-21544659	hs|1p36.12
ECM2	1.83619	3.11798	2.44265	NM_001393	"extracellular matrix protein 2, female organ and adipocyte specific"	chr9:95258273-95258214	hs|9q22.31
EDN2	1.37672	2.47186	3.57837	NM_001956	endothelin 2	chr1:41944515-41944456	hs|1p34.2
EEF1A2	10.2202	6.11891	10.4907	NM_001958	eukaryotic translation elongation factor 1 alpha 2	chr20:62119501-62119442	hs|20q13.33
EFCAB11	1.66737	2.13496	1.14518	ENST00000555872	EF-hand calcium binding domain 11	chr14:90262091-90262032	hs|14q32.11
EFR3B	4.68844	3.46349	3.66755	AB023170	EFR3 homolog B (S. cerevisiae)	chr2:25370215-25370274	hs|2p23.3
EGFL7	2.63963	2.74773	2.15084	NM_201446	"EGF-like-domain, multiple 7"	chr9:139566984-139567043	hs|9q34.3
EGLN3	1.88426	1.96241	2.90528	NM_022073	egl nine homolog 3 (C. elegans)	chr14:34393481-34393422	hs|14q13.1
EID3	3.47696	3.31393	2.21722	NM_001008394	EP300 interacting inhibitor of differentiation 3	chr12:104698595-104698654	hs|12q23.3
ELMO1	5.16546	5.09728	6.59851	NM_014800	engulfment and cell motility 1	chr7:36894347-36894288	hs|7p14.2
ELOVL3	2.83278	2.65274	3.87181	NM_152310	ELOVL fatty acid elongase 3	chr10:103988870-103988929	hs|10q24.32
EMP3	3.8811	6.25151	2.57363	NM_001425	epithelial membrane protein 3	chr19:48832675-48832734	hs|19q13.33
ENAH	1.51419	1.84167	1.65854	NM_001008493	enabled homolog (Drosophila)	chr1:225675153-225675094	hs|1q42.12
ENO2	1.64807	3.87573	1.21457	NM_001975	"enolase 2 (gamma, neuronal)"	chr12:7032482-7032541	hs|12p13.31
EPB49	2.15786	1.34388	1.33061	NM_001978	erythrocyte membrane protein band 4.9 (dematin)	chr8:21938685-21938900	hs|8p21.3
EPHX1	3.04675	2.17741	2.81939	NM_000120	"epoxide hydrolase 1, microsomal (xenobiotic)"	chr1:226032883-226032942	hs|1q42.12
EPHX2	2.88537	2.50668	1.42112	NM_001979	"epoxide hydrolase 2, cytoplasmic"	chr8:27402115-27402174	hs|8p21.1
EPOR	3.12416	2.95362	2.73954	NM_000121	erythropoietin receptor	chr19:11488666-11488607	hs|19p13.2
ERMAP	1.53397	1.06319	2.32712	NM_001017922	erythroblast membrane-associated protein (Scianna blood group)	chr1:43310034-43310093	hs|1p34.2
ESCO2	1.76541	2.4224	1.46675	NM_001017420	establishment of cohesion 1 homolog 2 (S. cerevisiae)	chr8:27660830-27660889	hs|8p21.1
ETFB	2.2787	2.24965	1.96275	NM_001014763	"electron-transfer-flavoprotein, beta polypeptide"	chr19:51848634-51848575	hs|19q13.41
ETV1	4.62617	8.27355	3.35368	NM_004956	ets variant 1	chr7:13935691-13935632	hs|7p21.2
EXOC7	1.78607	2.07639	1.51582	BC029432	exocyst complex component 7	chr17:74097243-74097184	hs|17q25.1
EYA4	3.97147	6.97223	6.22353	NM_004100	eyes absent homolog 4 (Drosophila)	chr6:133852598-133852657	hs|6q23.2
F2RL2	5.05518	6.27273	2.46889	NM_004101	coagulation factor II (thrombin) receptor-like 2	chr5:75911558-75911499	hs|5q13.3
FABP6	3.21542	2.3113	1.92409	NM_001040442	"fatty acid binding protein 6, ileal"	chr5:159659238-159661843	hs|5q33.3
FAHD1	2.86906	1.17976	2.12627	NM_001018104	fumarylacetoacetate hydrolase domain containing 1	chr16:1890113-1890172	hs|16p13.3
FAM101B	5.77107	9.47675	3.9766	NM_182705	"family with sequence similarity 101, member B"	chr17:289939-289880	hs|17p13.3
FAM102A	1.69973	1.67379	1.21895	NM_001035254	"family with sequence similarity 102, member A"	chr9:130703275-130703216	hs|9q34.11
FAM104B	1.68953	1.43404	1.35374	NM_138362	"family with sequence similarity 104, member B"	chrX:55170272-55170213	hs|Xp11.21
FAM105A	3.31523	5.51819	4.80683	NM_019018	"family with sequence similarity 105, member A"	chr5:14610510-14610569	hs|5p15.2
FAM114A1	1.47145	1.24008	1.04072	NM_138389	"family with sequence similarity 114, member A1"	chr4:38942605-38945098	hs|4p14
FAM124A	4.96469	6.32338	4.7454	NM_145019	family with sequence similarity 124A	chr13:51855548-51855607	hs|13q14.3
FAM27A	2.90269	1.71919	4.21772	NR_024060	"family with sequence similarity 27, member A"	chr9:45727959-45728018	hs|9p11.2
FAM55C	2.87897	2.85984	2.49616	NM_001134456	"family with sequence similarity 55, member C"	chr3:101542152-101542211	hs|3q12.3
FAM59B	6.43962	4.90355	5.58607	NM_001191033	"family with sequence similarity 59, member B"	chr2:26412310-26412369	hs|2p23.3
FAM71E1	2.50875	2.1247	1.65509	NM_138411	"family with sequence similarity 71, member E1"	chr19:50970163-50970104	hs|19q13.33
FANCF	1.85114	1.64494	1.6298	NM_022725	"Fanconi anemia, complementation group F"	chr11:22646292-22646233	hs|11p14.3
FBXL14	3.59421	2.6628	1.49444	NM_152441	F-box and leucine-rich repeat protein 14	chr12:1675231-1675172	hs|12p13.33
FBXO11	1.50631	2.15641	1.28417	ENST00000434234	F-box protein 11	chr2:48016520-48016461	hs|2p16.3
FBXO36	1.62086	1.58346	1.39024	NM_174899	F-box protein 36	chr2:230877565-230877624	hs|2q36.3
FBXO43	1.0598	1.42445	1.90268	NM_001029860	F-box protein 43	chr8:101146035-101145976	hs|8q22.2
FBXO6	2.32109	3.99088	2.54094	NM_018438	F-box protein 6	chr1:11733440-11733701	hs|1p36.22
FBXW10	7.83463	6.23268	3.35705	NM_031456	F-box and WD repeat domain containing 10	chr17:18682516-18682575	hs|17p11.2
FCHO1	3.72996	1.34806	4.15785	NM_001161357	FCH domain only 1	chr19:17899295-17899354	hs|19p13.11
FECH	2.47706	1.95636	1.08171	NM_001012515	ferrochelatase	chr18:55212761-55212702	hs|18q21.31
FES	6.69573	4.12779	1.81075	NM_002005	feline sarcoma oncogene	chr15:91436923-91436982	hs|15q26.1
FGF13	4.88739	5.57898	5.45676	NM_004114	fibroblast growth factor 13	chrX:137713947-137713888	hs|Xq26.3
FGFR1	5.39886	6.02613	4.84026	ENST00000496296	fibroblast growth factor receptor 1	chr8:38281612-38281553	hs|8p11.23
FGFR3	1.34364	1.53103	1.28754	NM_000142	fibroblast growth factor receptor 3	chr4:1810363-1810422	hs|4p16.3
FHL1	3.34167	1.58541	4.23222	NM_001159704	four and a half LIM domains 1	chrX:135293033-135293092	hs|Xq26.3
FIGF	6.62856	4.91929	4.9068	NM_004469	c-fos induced growth factor (vascular endothelial growth factor D)	chrX:15363842-15363783	hs|Xp22.2
FLJ37453	7.77037	5.93447	8.19399	NR_024279	uncharacterized LOC729614	chr1:16160877-16160818	hs|1p36.21
FLJ41484	4.6534	1.93583	2.64249	NR_044995	uncharacterized LOC650669	chr13:114548583-114548642	hs|13q34
FLJ42709	5.37456	5.86938	5.21562	NR_021491	uncharacterized LOC441094	chr5:92746914-92746855	hs|5q15
FLJ43663	2.11916	0.185626	2.05698	NR_015431	uncharacterized LOC378805	chr7:130629627-130629568	hs|7q32.3
FLJ45248	3.94702	4.20712	2.7932	AK127183	FLJ45248 protein	chr8:103821809-103821868	hs|8q22.3
FLRT3	7.60394	4.13463	4.67973	NM_198391	fibronectin leucine rich transmembrane protein 3	chr20:14304719-14304660	hs|20p12.1
FLYWCH1	1.58921	0.165677	2.8307	NM_032296	FLYWCH-type zinc finger 1	chr16:3001141-3001200	hs|16p13.3
FLYWCH2	1.26083	2.59412	1.80876	NM_138439	FLYWCH family member 2	chr16:2949287-2949346	hs|16p13.3
FMN2	1.80283	4.34895	4.79038	NM_020066	formin 2	chr1:240637674-240637733	hs|1q43
FMNL1	2.81062	2.3915	2.62847	NM_005892	formin-like 1	chr17:43323637-43323696	hs|17q21.31
FONG	3.47097	2.85254	3.63591	NR_034096	uncharacterized LOC348751	chr2:200710857-200710798	hs|2q33.1
FOXL1	2.23797	6.02771	5.01938	NM_005250	forkhead box L1	chr16:86615242-86615301	hs|16q24.1
FRG1B	2.45599	1.6124	1.06167	BC095491	"FSHD region gene 1 family, member B"	chr4:190200841-190200782	hs|4q35.2
FRMD3	3.08259	1.51122	3.72138	NM_174938	FERM domain containing 3	chr9:85862416-85862357	hs|9q21.32
FSD1	2.19579	3.47097	2.24595	NM_024333	fibronectin type III and SPRY domain containing 1	chr19:4323373-4323432	hs|19p13.3
FTL	1.84105	2.26381	1.5877	NM_000146	"ferritin, light polypeptide"	chr19:49469860-49469919	hs|19q13.33
FUT9	2.70235	4.05552	2.40484	NM_006581	"fucosyltransferase 9 (alpha (1,3) fucosyltransferase)"	chr6:96663001-96663060	hs|6q16.1
FZD8	3.22856	3.90485	3.10021	NM_031866	frizzled family receptor 8	chr10:35927437-35927378	hs|10p11.21
G6PD	4.59233	4.9836	4.04451	NM_000402	glucose-6-phosphate dehydrogenase	chrX:153760297-153760238	hs|Xq28
GABRE	3.70409	6.34304	3.58188	NM_004961	"gamma-aminobutyric acid (GABA) A receptor, epsilon"	chrX:151121679-151121620	hs|Xq28
GALE	1.0575	1.53291	1.46397	NM_000403	UDP-galactose-4-epimerase	chr1:24123592-24123533	hs|1p36.11
GALK1	1.52124	1.84535	1.23272	NM_000154	galactokinase 1	chr17:73754580-73754445	hs|17q25.1
GALNT7	1.89773	1.90628	2.1026	NM_017423	UDP-N-acetyl-alpha-D-galactosamine:polypeptide N-acetylgalactosaminyltransferase 7 (GalNAc-T7)	chr4:174244878-174244937	hs|4q34.1
GALNTL2	2.56227	2.2542	2.58372	NM_054110	UDP-N-acetyl-alpha-D-galactosamine:polypeptide N-acetylgalactosaminyltransferase-like 2	chr3:16269804-16269863	hs|3p25.1
GALNTL6	2.78187	1.30093	5.76936	NM_001034845	UDP-N-acetyl-alpha-D-galactosamine:polypeptide N-acetylgalactosaminyltransferase-like 6	chr4:173961168-173961227	hs|4q34.1
GARNL3	5.76442	0.995158	1.73043	NM_032293	GTPase activating Rap/RanGAP domain-like 3	chr9:130153032-130155406	hs|9q33.3
GATS	4.01535	3.22794	3.35386	NM_178831	"GATS, stromal antigen 3 opposite strand"	chr7:99798878-99798819	hs|7q22.1
GCGR	4.37881	1.57935	5.14525	NM_000160	glucagon receptor	chr17:79771818-79771877	hs|17q25.3
GCNT2	3.07004	2.0828	3.73633	NM_001491	"glucosaminyl (N-acetyl) transferase 2, I-branching enzyme (I blood group)"	chr6:10627251-10627310	hs|6p24.2
GDPD1	1.14993	2.50565	2.984	NM_182569	glycerophosphodiester phosphodiesterase domain containing 1	chr17:57335133-57335192	hs|17q22
GFPT2	10.0678	8.92858	9.78982	NM_005110	glutamine-fructose-6-phosphate transaminase 2	chr5:179727826-179727767	hs|5q35.3
GGPS1	2.12316	1.44585	1.57996	NM_001037277	geranylgeranyl diphosphate synthase 1	chr1:235507616-235507675	hs|1q42.3
GGT8P	5.37406	3.59973	6.73193	NR_003503	gamma-glutamyltransferase 8 pseudogene	chr2:91969703-91969762	hs|2p11.1
GJA1	5.66662	3.42933	4.56433	NM_000165	"gap junction protein, alpha 1, 43kDa"	chr6:121770327-121770386	hs|6q22.31
GLI1	8.39219	11.0631	4.2618	NM_005269	GLI family zinc finger 1	chr12:57865971-57866030	hs|12q13.3
GLI2	5.0953	0.836148	4.19607	NM_005270	GLI family zinc finger 2	chr2:121749676-121749735	hs|2q14.2
GLP2R	4.14364	2.89531	5.86884	ENST00000262441	glucagon-like peptide 2 receptor	chr17:9795340-9795399	hs|17p13.1
GNA12	1.43684	1.6914	1.03017	NM_007353	guanine nucleotide binding protein (G protein) alpha 12	chr7:2769904-2769845	hs|7p22.3
GNAZ	2.36396	3.04238	3.60931	NM_002073	"guanine nucleotide binding protein (G protein), alpha z polypeptide"	chr22:23467137-23467196	hs|22q11.22
GNB4	5.72177	3.77539	7.01006	NM_021629	"guanine nucleotide binding protein (G protein), beta polypeptide 4"	chr3:179113988-179113929	hs|3q26.33
GNG11	3.67739	2.33422	2.51223	NM_004126	"guanine nucleotide binding protein (G protein), gamma 11"	chr7:93555764-93555823	hs|7q21.3
GNG2	6.49707	5.73241	1.0511	NM_053064	"guanine nucleotide binding protein (G protein), gamma 2"	chr14:52436151-52436210	hs|14q22.1
GNG4	5.54018	7.58649	6.04696	NM_001098722	"guanine nucleotide binding protein (G protein), gamma 4"	chr1:235711576-235711517	hs|1q42.3
GNMT	1.52072	2.24391	1.17783	NM_018960	glycine N-methyltransferase	chr6:42930863-42930922	hs|6p21.1
GP1BB	4.04678	3.99026	5.03022	NM_000407	"glycoprotein Ib (platelet), beta polypeptide"	chr22:19712183-19712242	hs|22q11.21
GPC2	2.47099	1.10237	2.66734	NM_152742	glypican 2	chr7:99767426-99767367	hs|7q22.1
GPR124	3.40479	3.61796	4.09032	NM_032777	G protein-coupled receptor 124	chr8:37701268-37701327	hs|8p11.23
GPR133	4.21483	1.88605	3.29175	NM_198827	G protein-coupled receptor 133	chr12:131625700-131625759	hs|12q24.33
GPR146	1.5393	4.14561	1.94457	NM_138445	G protein-coupled receptor 146	chr7:1098557-1098616	hs|7p22.3
GPR19	1.34992	3.37949	1.36632	NM_006143	G protein-coupled receptor 19	chr12:12814162-12814103	hs|12p13.1
GPR37	3.5307	6.07936	2.99183	NM_005302	G protein-coupled receptor 37 (endothelin receptor type B-like)	chr7:124386270-124386211	hs|7q31.33
GPR64	5.14106	3.54268	1.42531	NM_001079858	G protein-coupled receptor 64	chrX:19007638-19007579	hs|Xp22.13
GPSM1	1.57055	1.541	2.68974	NM_001145638	G-protein signaling modulator 1	chr9:139253964-139254023	hs|9q34.3
GRB10	1.98867	1.79694	2.05593	NM_001001555	growth factor receptor-bound protein 10	chr7:50657872-50657813	hs|7p12.1
GREB1	3.49192	3.22716	5.63906	NM_014668	growth regulation by estrogen in breast cancer 1	chr2:11782680-11782739	hs|2p25.1
GRID1	2.70618	3.56008	4.47435	NM_017551	"glutamate receptor, ionotropic, delta 1"	chr10:87361903-87361844	hs|10q23.1
GRIN2D	5.42301	3.4925	4.01478	NM_000836	"glutamate receptor, ionotropic, N-methyl D-aspartate 2D"	chr19:48948128-48948187	hs|19q13.33
GSR	3.26006	3.00028	2.83418	NM_000637	glutathione reductase	chr8:30537028-30536969	hs|8p12
GSTA4	8.29136	2.38002	9.4043	NM_001512	glutathione S-transferase alpha 4	chr6:52843197-52843138	hs|6p12.2
GUCY2E	1.45368	1.16296	3.69346	NR_024042	guanylate cyclase 2E	chr11:76414566-76414507	hs|11q13.5
H6PD	2.74293	1.38746	1.55819	NM_004285	hexose-6-phosphate dehydrogenase (glucose 1-dehydrogenase)	chr1:9330351-9330410	hs|1p36.22
HAUS5	1.11195	1.43837	1.21533	NM_015302	"HAUS augmin-like complex, subunit 5"	chr19:36115710-36115769	hs|19q13.12
HCG27	2.30281	1.33012	2.75171	NR_026791	HLA complex group 27 (non-protein coding)	chr6:31170672-31170731	hs|6p21.33
HCN2	2.20246	2.35021	1.73429	NM_001194	hyperpolarization activated cyclic nucleotide-gated potassium channel 2	chr19:617098-617157	hs|19p13.3
HCN3	2.08591	2.50165	1.44456	NM_020897	hyperpolarization activated cyclic nucleotide-gated potassium channel 3	chr1:155259312-155259371	hs|1q22
HECW2	6.87178	2.15887	4.96608	NM_020760	"HECT, C2 and WW domain containing E3 ubiquitin protein ligase 2"	chr2:197064113-197064054	hs|2q32.3
HENMT1	7.53455	4.79353	9.48145	NM_144584	HEN1 methyltransferase homolog 1 (Arabidopsis)	chr1:109191030-109190971	hs|1p13.3
HERC2	1.36984	1.75777	1.54208	NM_004667	hect domain and RLD 2	chr15:28538128-28538069	hs|15q13.1
HERC5	6.05893	5.44668	8.31668	NM_016323	hect domain and RLD 5	chr4:89426889-89426948	hs|4q22.1
HES7	2.72962	1.29018	4.83076	NM_001165967	hairy and enhancer of split 7 (Drosophila)	chr17:8024359-8024300	hs|17p13.1
HEY1	1.19569	1.3725	4.93093	NM_001040708	hairy/enhancer-of-split related with YRPW motif 1	chr8:80676371-80676312	hs|8q21.13
HHEX	6.75839	3.44661	6.69579	NM_002729	hematopoietically expressed homeobox	chr10:94454858-94454917	hs|10q23.33
HHLA3	2.72544	1.37479	4.33997	NM_001036646	HERV-H LTR-associating 3	chr1:70820653-70820712	hs|1p31.1
HIP1	1.81312	2.94289	1.79111	NM_005338	huntingtin interacting protein 1	chr7:75164311-75164252	hs|7q11.23
HKDC1	7.24026	1.20299	6.8578	NM_025130	hexokinase domain containing 1	chr10:71026958-71027017	hs|10q22.1
HKR1	2.49158	2.1102	1.7684	NM_181786	"HKR1, GLI-Kruppel zinc finger family member"	chr19:37854787-37854846	hs|19q13.12
HLA-B	4.42113	2.0649	9.39234	ENST00000466304	"major histocompatibility complex, class I, B"
HLX	4.73752	5.28168	7.0813	NM_021958	H2.0-like homeobox	chr1:221055600-221055659	hs|1q41
HMGN5	1.30989	3.34824	5.5689	NM_030763	high mobility group nucleosome binding domain 5	chrX:80370173-80370114	hs|Xq21.1
HMOX1	3.99702	1.88387	3.11037	NM_002133	heme oxygenase (decycling) 1	chr22:35790122-35790181	hs|22q12.3
HOOK3	1.78741	1.35157	1.12815	NM_032410		chr8:42885400-42885459	hs|8p11.21
HOXA13	1.41128	3.52649	3.52538	NM_000522	homeobox A13	chr7:27236733-27236674	hs|7p15.2
HOXA7	1.92272	1.80014	1.57972	NM_006896	homeobox A7	chr7:27194490-27194431	hs|7p15.2
HOXB3	5.16993	4.25208	3.52288	NM_002146	homeobox B3	chr17:46627361-46627302	hs|17q21.32
HOXB4	5.07492	4.78572	4.90349	NM_024015	homeobox B4	chr17:46653191-46653132	hs|17q21.32
HOXB5	7.51021	6.06358	6.80829	NM_002147	homeobox B5	chr17:46668865-46668806	hs|17q21.32
HOXB8	9.53184	8.86342	6.09657	NM_024016	homeobox B8	chr17:46689894-46689835	hs|17q21.32
HOXD8	6.55678	6.53993	5.7183	NM_019558	homeobox D8	chr2:176996109-176996168	hs|2q31.1
HOXD9	2.70905	1.21927	3.90607	NM_014213	homeobox D9	chr2:176988842-176988901	hs|2q31.1
HPGD	10.2823	1.25413	7.16819	NM_000860	hydroxyprostaglandin dehydrogenase 15-(NAD)	chr4:175411745-175411686	hs|4q34.1
HR	1.24222	2.73881	1.29795	NM_005144	hairless homolog (mouse)	chr8:21972885-21972826	hs|8p21.3
HSD17B11	2.77222	3.1403	3.25352	NM_016245	hydroxysteroid (17-beta) dehydrogenase 11	chr4:88258426-88258367	hs|4q22.1
HSPA1A	1.7481	1.35698	1.51484	NM_005345	heat shock 70kDa protein 1A	chr6:31785491-31785550	hs|6p21.33
HSPB8	1.4786	0.364324	2.23743	NM_014365	heat shock 22kDa protein 8	chr12:119617464-119624868	hs|12q24.23
HTR1D	1.6884	3.69085	1.06945	ENST00000314113	5-hydroxytryptamine (serotonin) receptor 1D	chr1:23519615-23519556	hs|1p36.12
ICAM2	1.03837	1.75042	6.24493	NM_000873	intercellular adhesion molecule 2	chr17:62080019-62079960	hs|17q23.3
IDO1	2.30889	2.08754	3.49071	NM_002164	"indoleamine 2,3-dioxygenase 1"	chr8:39785529-39785588	hs|8p11.21
IFI35	1.85239	2.21997	2.93931	NM_005533	interferon-induced protein 35	chr17:41165122-41165181	hs|17q21.31
IFI44	2.79119	4.03708	6.33081	NM_006417	interferon-induced protein 44	chr1:79128479-79128538	hs|1p31.1
IFI44L	5.23852	6.13308	7.67804	NM_006820	interferon-induced protein 44-like	chr1:79107590-79107649	hs|1p31.1
IFLTD1	5.45675	1.70149	2.15079	NM_001145729	intermediate filament tail domain containing 1	chr12:25671732-25656679	hs|12p12.1
IGF2BP1	8.70478	8.0446	7.50987	NM_006546	insulin-like growth factor 2 mRNA binding protein 1	chr17:47132379-47132438	hs|17q21.32
IL17RC	1.18356	1.91555	1.91481	NM_153461	interleukin 17 receptor C	chr3:9974732-9974791	hs|3p25.3
IL27RA	1.58982	1.20284	1.97106	NM_004843	"interleukin 27 receptor, alpha"	chr19:14163217-14163276	hs|19p13.12
IL6	2.1319	1.13317	1.02927	NM_000600	"interleukin 6 (interferon, beta 2)"	chr7:22771207-22771266	hs|7p15.3
INMT	1.92824	2.27472	1.306	ENST00000461246	indolethylamine N-methyltransferase	chr7:30739747-30739806	hs|7p14.3
INSL3	4.08053	2.584	1.90064	NM_005543	insulin-like 3 (Leydig cell)	chr19:17927383-17927324	hs|19p13.11
IPO9	1.81743	1.19757	2.4953	NM_018085	importin 9	chr1:201853338-201853397	hs|1q32.1
IQCG	2.55543	1.41439	2.06715	NM_032263	IQ motif containing G	chr3:197640793-197639603	hs|3q29
IRAK2	2.73138	1.25073	1.99988	NM_001570	interleukin-1 receptor-associated kinase 2	chr3:10285302-10285361	hs|3p25.3
ITGA5	2.33483	1.52011	2.16581	NM_002205	"integrin, alpha 5 (fibronectin receptor, alpha polypeptide)"	chr12:54789715-54789656	hs|12q13.13
ITM2A	5.51714	6.42721	1.96094	NM_004867	integral membrane protein 2A	chrX:78616934-78616875	hs|Xq21.1
JAKMIP3	7.48283	4.77517	3.93947	NM_001105521	Janus kinase and microtubule interacting protein 3	chr10:133998130-133998189	hs|10q26.3
JPX	3.21059	1.29682	1.203	NR_024582		chrX:73289101-73289160	hs|Xq13.2
KALRN	1.10852	1.67587	1.97195	NM_003947	"kalirin, RhoGEF kinase"	chr3:124238618-124238677	hs|3q21.2
KAT2B	2.71177	2.16579	2.14287	NM_003884	K(lysine) acetyltransferase 2B	chr3:20195519-20195578	hs|3p24.3
KCNG3	5.02321	5.07457	3.78639	NM_133329	"potassium voltage-gated channel, subfamily G, member 3"	chr2:42669459-42669400	hs|2p21
KCNN1	3.92867	3.85703	3.33328	NM_002248	"potassium intermediate/small conductance calcium-activated channel, subfamily N, member 1"	chr19:18100530-18100589	hs|19p13.11
KCNQ1	4.42553	1.96002	6.25472	ENST00000345015	"potassium voltage-gated channel, KQT-like subfamily, member 1"	chr11:2542714-2542773	hs|11p15.5
KCTD7	1.43597	1.13549	1.65646	NM_153033	potassium channel tetramerisation domain containing 7	chr7:66108113-66108172	hs|7q11.21
KCTD9	1.77288	1.63347	1.25053	NM_017634	potassium channel tetramerisation domain containing 9	chr8:25296831-25293979	hs|8p21.2
KHDC1	4.79607	1.49949	5.94581	NM_030568	KH homology domain containing 1	chr6:73951921-73951862	hs|6q13
KIAA0146	1.475	1.14946	1.11089	NM_001080394	KIAA0146	chr8:48642027-48647927	hs|8q11.21
KIAA0319	5.11112	5.25389	5.63252	NM_014809	KIAA0319	chr6:24544895-24544836	hs|6p22.3
KIAA1683	4.64615	1.67138	5.81997	NM_025249	KIAA1683	chr19:18367982-18367923	hs|19p13.11
KIAA1841	2.31749	1.21141	2.14438	NM_001129993	KIAA1841	chr2:61350543-61350602	hs|2p15
KIF16B	1.93674	2.6815	2.17417	NM_024704	kinesin family member 16B	chr20:16253014-16252955	hs|20p12.1
KIF21B	4.91912	1.77348	7.65511	NM_017596	kinesin family member 21B	chr1:200939143-200939084	hs|1q32.1
KIF3C	2.87957	2.18853	1.42458	NM_002254	kinesin family member 3C	chr2:26149514-26149455	hs|2p23.3
KLF2	2.42468	1.67258	2.04723	NM_016270	Kruppel-like factor 2 (lung)	chr19:16438246-16438305	hs|19p13.11
KLHL4	4.04385	3.3919	6.44145	NM_057162	kelch-like 4 (Drosophila)	chrX:86890593-86890652	hs|Xq21.31
KLRG1	2.28136	2.26911	2.1133	NM_005810	"killer cell lectin-like receptor subfamily G, member 1"	chr12:9162594-9162653	hs|12p13.31
KMO	3.49009	3.31749	1.73543	NM_003679	kynurenine 3-monooxygenase (kynurenine 3-hydroxylase)	chr1:241758694-241758753	hs|1q43
LAMA2	1.0544	4.41435	1.48539	NM_000426	"laminin, alpha 2"	chr6:129833622-129835560	hs|6q22.33
LAMA4	2.12571	3.71829	1.19481	NM_001105209	"laminin, alpha 4"	chr6:112575046-112574987	hs|6q21
LAMC3	2.97604	5.23807	5.80947	NM_006059	"laminin, gamma 3"	chr9:133963144-133963203	hs|9q34.12
LBH	7.79906	6.22114	6.79878	NM_030915	limb bud and heart development homolog (mouse)	chr2:30482471-30482530	hs|2p23.1
LEPR	3.0202	3.91634	2.29581	NM_001003679	leptin receptor	chr1:66100649-66100708	hs|1p31.3
LEPRE1	1.27751	1.10203	1.40717	NM_022356	leucine proline-enriched proteoglycan (leprecan) 1	chr1:43212247-43212188	hs|1p34.2
LGR6	3.95128	3.20202	2.21715	NM_001017403	leucine-rich repeat containing G protein-coupled receptor 6	chr1:202288529-202288588	hs|1q32.1
LHFPL2	2.08368	1.4122	1.16004	NM_005779	lipoma HMGIC fusion partner-like 2	chr5:77781354-77781295	hs|5q14.1
LHX2	9.56887	8.45442	8.8248	NM_004789	LIM homeobox 2	chr9:126795257-126795316	hs|9q33.3
LHX9	1.71327	1.55038	2.5882	NM_020204	LIM homeobox 9	chr1:197896795-197896854	hs|1q31.3
LINC00085	2.27299	1.38337	2.03929	NR_024330	long intergenic non-protein coding RNA 85	chr19:52206489-52206548	hs|19q13.41
LINC00467	2.79791	2.1737	2.33063	NR_026761	long intergenic non-protein coding RNA 467	chr1:211605740-211605799	hs|1q32.3
LINC00476	2.15415	1.45514	3.19445	NR_023390	long intergenic non-protein coding RNA 476	chr9:98568545-98568486	hs|9q22.32
LINGO2	3.23616	3.85746	6.72291	NM_152570	leucine rich repeat and Ig domain containing 2	chr9:27948668-27948609	hs|9p21.2
LIPH	4.32588	2.7208	2.68668	NM_139248	"lipase, member H"	chr3:185225760-185225701	hs|3q27.2
LMNB1	1.6242	1.94072	2.05935	ENST00000395354	lamin B1	chr5:126154854-126154913	hs|5q23.2
LNP1	1.30625	1.27673	1.1332	NM_001085451	leukemia NUP98 fusion partner 1	chr3:100175107-100175166	hs|3q12.2
LOC100128869	1.81249	2.21054	1.14554	XM_001719518	uncharacterized LOC100128869	chr4:132665780-132665839	hs|4q28.3
LOC100129196	1.79733	1.34964	1.70019	NR_034182	uncharacterized LOC100129196	chr1:31199527-31199586	hs|1p35.2
LOC100129268	1.01146	1.08884	1.48831	ENST00000453136		chr1:155175206-155175265	hs|1q22
LOC100129781	1.80173	2.47823	2.27846	XR_109258	uncharacterized LOC100129781	chr16:14420083-14420142	hs|16p13.12
LOC100129846	4.99887	1.20828	4.05933	AK124859	uncharacterized LOC100129846	chr8:30428118-30428177	hs|8p12
LOC100129960	2.03971	1.61114	2.52901	XR_132551	syndecan binding protein (syntenin) pseudogene	chr8:70855144-70855203	hs|8q13.3
LOC100130417	4.25624	3.81809	3.32503	AK096928	uncharacterized LOC100130417	chr1:855660-855601	hs|1p36.33
LOC100130691	6.48678	1.93618	6.1946	NR_026966	uncharacterized LOC100130691	chr2:178148424-178148365	hs|2q31.2
LOC100130894	2.43561	0.287411	2.03507	NR_034083	uncharacterized LOC100130894	chr16:70800399-70800458	hs|16q22.2
LOC100131347	1.7578	3.9217	2.61263	NR_036551	RAD52 motif 1 pseudogene	chr17:37237527-37237586	hs|17q12
LOC100131551	2.729	2.03873	2.66888	NR_024480	uncharacterized LOC100131551	chr3:194019117-194019058	hs|3q29
LOC100132319	1.66687	2.83035	2.59097	AF315716	uncharacterized LOC100132319	chr3:188868690-188868631	hs|3q28
LOC100132891	1.6803	2.12142	3.05546	NR_033651	uncharacterized LOC100132891	chr8:72875207-72875266	hs|8q13.3
LOC100134040	2.66111	2.37934	1.49735	AL162052	uncharacterized LOC100134040	chr7:149736667-149736726	hs|7q36.1
LOC100144602	7.30784	3.20358	3.90597	NR_034138	uncharacterized LOC100144602	chr4:66559044-66559103	hs|4q13.1
LOC100190939	2.99185	2.54691	2.95825	NR_024458	uncharacterized LOC100190939	chr13:45944258-45944317	hs|13q14.13
LOC100233156	2.47804	3.23045	2.43522	NR_037871	tektin 4 pseudogene	chrUn_gl000218:40670-39998
LOC100270804	2.51113	1.59609	1.36133	NR_026885	uncharacterized LOC100270804	chr20:18776177-18776236	hs|20p11.23
LOC100272228	0.878036	1.18796	2.24501	NR_027456	uncharacterized LOC100272228	chrX:149184672-149184731	hs|Xq28
LOC100287294	2.26413	2.77993	1.38465	XM_002342726	equilibrative nucleoside transporter 4-like	chr7:63096364-63096913	hs|7q11.21
LOC100287375	2.00058	4.49159	2.92127	XR_108450	uncharacterized LOC100287375	chr2:173329052-173328993	hs|2q31.1
LOC100287437	1.76758	2.75558	3.86245	XM_002342076	uncharacterized LOC100287437	chr1:40255766-40255825	hs|1p34.2
LOC100289092	1.84354	1.42088	2.40638	XR_109278	uncharacterized LOC100289092	chr16:28890338-28890279	hs|16p11.2
LOC100289097	4.08284	1.90859	3.38678	XM_002343891	protein FRG1-like	chrUn_gl000241:13103-13044
LOC100292680	2.17979	5.07744	6.64216	AK090616	uncharacterized LOC100292680	chr12:1616118-1616177	hs|12p13.33
LOC100505485	3.63939	4.99702	4.43448	XR_109021	uncharacterized LOC100505485	chr10:31596956-31596897	hs|10p11.22
LOC100505501	2.44127	4.02514	2.99965	XR_108911	uncharacterized LOC100505501	chr8:60033718-60033777	hs|8q12.1
LOC100505519	1.5977	1.25116	1.60817	ENST00000449545		chr6:155229919-155229978	hs|6q25.2
LOC100505592	6.15439	2.66566	1.25652	XR_109463	uncharacterized LOC100505592	chr18:3478877-3478936	hs|18p11.31
LOC100505623	1.22245	1.15146	1.32422	ENST00000420695		chr1:153507437-153507496	hs|1q21.3
LOC100505669	2.79696	2.37253	2.46913	XR_113026	uncharacterized LOC100505669	chr7:74805751-74805810	hs|7q11.23
LOC100505874	5.79503	1.39916	3.33984	XR_110950	uncharacterized LOC100505874	chrUn_gl000224:106076-106135
LOC100505894	4.732	2.10841	3.60473	NR_039993	uncharacterized LOC100505894	chr5:87732308-87732367	hs|5q14.3
LOC100505904	3.12877	4.70597	1.65152	XR_110640	uncharacterized LOC100505904	chr7:7317328-7317387	hs|7p21.3
LOC100505912	3.8841	1.07543	1.98069	NR_037877	uncharacterized LOC100505912	chr4:22329114-22329055	hs|4p15.2
LOC100505938	3.36719	3.50549	2.27477	XR_108740	uncharacterized LOC100505938	chr7:8384078-8384137	hs|7p21.3
LOC100505994	4.31699	6.2182	4.40267	XR_108596	uncharacterized LOC100505994	chr5:90609980-90609921	hs|5q14.3
LOC100506059	1.91538	2.96506	3.59471	XR_109187	uncharacterized LOC100506059	chr15:48944085-48944144	hs|15q21.1
LOC100506082	4.04716	5.18429	2.07491	ENST00000525365		chr11:4223826-4223885	hs|11p15.4
LOC100506190	2.00123	1.76581	3.13846	BC038559	uncharacterized LOC100506190	chr9:132255740-132255799	hs|9q34.11
LOC100506251	1.81595	2.66259	1.49852	XR_109343	uncharacterized LOC100506251	chr16:89364666-89364725	hs|16q24.3
LOC100506253	1.40148	7.30418	2.78611	XR_109812	uncharacterized LOC100506253	chr4:76103993-76103934	hs|4q13.3
LOC100506465	7.55465	5.18343	4.79275	XR_109133	uncharacterized LOC100506465	chr12:114182847-114182788	hs|12q24.13
LOC100506553	3.5794	2.33779	3.18459	XR_109636	uncharacterized LOC100506553	chr20:60931446-60931505	hs|20q13.33
LOC100506662	3.19105	1.06481	1.0971	XR_109727	uncharacterized LOC100506662	chr22:42897969-42897910	hs|22q13.2
LOC100506691	2.46023	2.12477	1.90166	XR_109143	uncharacterized LOC100506691	chr12:122506218-122506277	hs|12q24.31
LOC100506713	2.29635	1.29816	4.42141	NR_040089	uncharacterized LOC100506713	chr17:6888524-6888465	hs|17p13.1
LOC100506844	2.32607	1.62058	1.41524	NR_038269	uncharacterized LOC100506844	chr12:58329728-58329669	hs|12q14.1
LOC100506848	1.55536	1.31009	2.26373	XR_109552	uncharacterized LOC100506848	chr19:1457728-1457669	hs|19p13.3
LOC100506866	1.09514	1.46295	1.19246	NR_038271	uncharacterized LOC100506866	chr2:179484854-179484913	hs|2q31.2
LOC100506870	4.01682	2.18609	3.2342	XR_110520	uncharacterized LOC100506870	chr11:112162365-112162424	hs|11q23.1
LOC100506930	1.77265	3.51914	2.96127	AK090827	uncharacterized LOC100506930	chr19:36806583-36806524	hs|19q13.12
LOC100506990	1.20184	1.72348	1.19728	NR_040092	uncharacterized LOC100506990	chr8:12294641-12294700	hs|8p23.1
LOC100506992	2.18221	3.49158	1.06474	XR_113296	uncharacterized LOC100506992	chrX:119055287-119055228	hs|Xq24
LOC100507002	4.31591	4.67591	3.58048	XR_109421	uncharacterized LOC100507002	chr17:63106959-63107018	hs|17q24.1
LOC100507033	1.71998	4.43227	2.31105	XR_110380	uncharacterized LOC100507033	chr3:194217137-194217078	hs|3q29
LOC100507204	3.27572	2.15131	3.50075	XR_108902	uncharacterized LOC100507204	chr8:81397521-81397462	hs|8q21.13
LOC100507308	4.41905	1.66408	2.66642	XR_112912	uncharacterized LOC100507308	chr6:133756274-133756215	hs|6q23.2
LOC100507316	2.5444	1.22468	2.08394	XR_133508	uncharacterized LOC100507316	chr8:144363045-144362986	hs|8q24.3
LOC100507347	4.39537	1.54548	5.51429	ENST00000437232		chr10:17256478-17256419	hs|10p13
LOC100507360	2.14444	1.98637	2.90834	XR_109953	uncharacterized LOC100507360	chr2:88931031-88931090	hs|2p11.2
LOC100507364	1.19132	1.53736	1.24188	XR_108983	uncharacterized LOC100507364	chr9:99276752-99276693	hs|9q22.32
LOC100507377	4.57671	6.23016	4.46658	NR_038300	uncharacterized LOC100507377	chr12:74679646-74678821	hs|12q21.1
LOC100507448	2.65887	1.77897	1.70741	ENST00000518481		chr8:1711056-1710997	hs|8p23.3
LOC100507520	2.24871	3.14921	3.05921	XR_109439	uncharacterized LOC100507520	chr17:79361987-79361928	hs|17q25.3
LOC100507540	7.73075	4.39921	3.03987	XR_108989	uncharacterized LOC100507540	chr9:74920524-74929943	hs|9q21.13
LOC100507670	2.38821	1.11612	1.6706	XR_108348	uncharacterized LOC100507670	chr1:151254050-151252707	hs|1q21.3
LOC100507760	1.65344	2.09445	1.64294	XR_113110	uncharacterized LOC100507760	chr8:9638454-9638512	hs|8p23.1
LOC100509256	3.7598	2.30881	2.14081	XR_113292	uncharacterized LOC100509256	chr7:75025417-75025476	hs|7q11.23
LOC100652727	3.51226	1.98851	1.3369	XM_003403473	uncharacterized LOC100652727	chr17:55938978-55939037	hs|17q22
LOC100652843	2.3799	1.42941	1.20774	XR_132539		chr7:77287293-77287234	hs|7q11.23
LOC100652915	3.66502	2.10393	4.50465	ENST00000437898		chr1:19567119-19567178	hs|1p36.13
LOC100652935	4.22546	2.05744	3.03185	XR_132567	uncharacterized LOC100652935	chr10:17271753-17271694	hs|10p13
LOC100652951	2.48586	2.61197	1.78288	XR_132888	uncharacterized LOC100652951	chr8:29940900-29940959	hs|8p12
LOC100653030	5.11921	2.45901	4.06222	XR_132913	uncharacterized LOC100653030	chr17:44577262-44577203	hs|17q21.31
LOC100653193	6.85307	7.26269	6.48766	XM_003403833	maFF-interacting protein-like	chrY:13309590-13309531	hs|Yq11.1
LOC157562	4.00275	2.84002	2.67417	BX649145	uncharacterized LOC157562	chr8:102179109-102179050	hs|8q22.3
LOC157860	4.1979	6.01159	3.48422	AK025743	uncharacterized LOC157860	chr8:37455070-37455011	hs|8p11.23
LOC201651	4.33483	2.18958	1.36792	NR_026915	arylacetamide deacetylase (esterase) pseudogene	chr3:151502563-151502622	hs|3q25.1
LOC283050	3.53378	2.02205	5.28253	NR_024431	uncharacterized LOC283050	chr10:80703155-80703096	hs|10q22.3
LOC283070	9.3344	8.71187	2.25507	NR_027322	uncharacterized LOC283070	chr10:12875863-12875922	hs|10p13
LOC283403	4.60673	1.0413	2.92884	NM_001242696	uncharacterized LOC283403	chr12:52599432-52599373	hs|12q13.13
LOC283481	3.56834	5.18717	2.70399	NR_036487	uncharacterized LOC283481	chr13:103047919-103047978	hs|13q33.1
LOC283683	5.10101	4.66478	2.15292	NR_040057	uncharacterized LOC283683	chr15:23094949-23094890	hs|15q11.2
LOC285540	2.62161	1.29158	4.71239	NR_037934	uncharacterized LOC285540	chr4:25200019-25200078	hs|4p15.2
LOC285696	5.28423	4.61	7.3255	AK125192	uncharacterized LOC285696	chr5:17169440-17169381	hs|5p15.1
LOC286063	1.2281	3.29667	1.0661	AK090892	uncharacterized LOC286063	chr8:48104739-48104798	hs|8q11.21
LOC286367	3.04011	3.77218	2.77842	NR_024011	FP944	chr9:107539985-107540044	hs|9q31.1
LOC339803	2.07617	1.17207	1.76952	NR_036496	uncharacterized LOC339803	chr2:61371968-61371909	hs|2p15
LOC344887	4.88143	6.71532	5.04887	NR_033752	NmrA-like family domain containing 1 pseudogene	chr3:185698542-185698601	hs|3q27.2
LOC375295	3.66767	5.20029	3.59134	NR_040001	uncharacterized LOC375295	chr2:177494727-177494668	hs|2q31.1
LOC388588	1.36881	1.55307	1.39312	NM_001163724	uncharacterized LOC388588	chr1:3692432-3692491	hs|1p36.32
LOC389634	1.35313	2.30729	3.70968	NR_024420	uncharacterized LOC389634	chr12:8543037-8542978	hs|12p13.31
LOC401164	4.02304	4.16074	4.24597	NR_033869	uncharacterized LOC401164	chr4:189523000-189523059	hs|4q35.2
LOC440297	1.34292	1.76984	1.92055	NR_033579	chondroitin sulfate proteoglycan 4 pseudogene	chr15:82769340-82769399	hs|15q25.2
LOC440905	5.75945	6.18795	4.1082	NR_026758	uncharacterized LOC440905	chr2:130783653-130783594	hs|2q21.1
LOC441666	2.67894	5.44519	3.52095	NR_024380	zinc finger protein 91 pseudogene	chr10:42827945-42827886	hs|10q11.21
LOC550643	1.37091	1.38509	1.08707	BC048131	uncharacterized LOC550643	chrX:56844741-56844800	hs|Xp11.21
LOC643401	6.29526	3.10439	8.14619	BC039509	uncharacterized LOC643401	chr5:27486160-27486219	hs|5p14.1
LOC644450	3.16046	3.76246	5.50121	BC022881	uncharacterized LOC644450	chrUn_gl000221:61093-61034
LOC645752	2.14241	2.20325	1.07648	NR_027024	"golgi autoantigen, golgin subfamily a, 6 pseudogene"	chr15:78211524-78211465	hs|15q24.3
LOC645954	1.46348	1.72513	1.17209	XR_109026	supervillin pseudogene	chr10:30978376-30980007	hs|10p11.23
LOC646903	2.05757	3.19327	2.26473	NR_036538	uncharacterized LOC646903	chr3:149690360-149690419	hs|3q25.1
LOC647946	2.13503	2.46951	2.66179	BC035184	uncharacterized LOC647946	chr18:36907822-36907763	hs|18q12.2
LOC649294	2.70737	1.24293	1.74674	AK091259	uncharacterized LOC649294	chr8:11872983-11873042	hs|8p23.1
LOC653075	1.50382	1.20488	1.43662	NR_033933	"golgin A8 family, member A pseudogene"	chr15:30433263-30433322	hs|15q13.2
LOC728392	6.65846	10.281	9.09739	NM_001162371	uncharacterized LOC728392	chr17:5402831-5402772	hs|17p13.2
LOC728715	1.22004	1.48209	1.0076	XM_003119524	ovostatin homolog 2-like	chr12:9550216-9549757	hs|12p13.31
LOC728730	3.34765	1.05071	2.795	NR_037875	uncharacterized LOC728730	chr2:39745791-39745850	hs|2p22.1
LOC728875	1.64455	1.29129	1.35503	NR_024584	uncharacterized LOC728875	chr1:144480846-144480787	hs|1q21.1
LOC729040	3.89088	3.37194	3.55119	XR_108595	uncharacterized LOC729040	chr5:90575973-90575914	hs|5q14.3
LOC729041	1.43873	3.83882	3.96192	NR_045483	fatty acid amide hydrolase pseudogene	chr1:46911227-46911286	hs|1p33
LOC729867	2.64811	1.34854	1.87788	AK093299	uncharacterized LOC729867	chr1:160172052-160171993	hs|1q23.2
LOC730020	1.75631	1.25916	2.71886	AK057873	uncharacterized LOC730020	chr7:23247532-23247591	hs|7p15.3
LOC730236	3.333	5.55893	4.11977	XM_001133153	uncharacterized LOC730236	chr13:67805753-67805812	hs|13q21.32
LOC92249	1.58681	1.21695	1.46149	NR_015353	uncharacterized LOC92249	chrX:62780864-62780805	hs|Xq11.1
LOC92659	1.6897	1.94819	1.65383	NR_015454	uncharacterized LOC92659	chr17:79885872-79885931	hs|17q25.3
LONRF2	8.27076	8.89067	2.38877	NM_198461	LON peptidase N-terminal domain and ring finger 2	chr2:100900162-100900103	hs|2q11.2
LONRF3	5.40127	3.31675	5.48778	NM_001031855	LON peptidase N-terminal domain and ring finger 3	chrX:118151680-118151739	hs|Xq24
LOXL4	4.19429	2.10146	5.97357	NM_032211	lysyl oxidase-like 4	chr10:100007805-100007746	hs|10q24.2
LPIN1	2.52017	1.21557	2.77264	ENST00000449576	lipin 1	chr2:11916259-11916318	hs|2p25.1
LPIN2	1.96221	3.36304	3.51752	NM_014646	lipin 2	chr18:2917332-2917273	hs|18p11.31
LPL	4.43986	4.48318	6.09231	NM_000237	lipoprotein lipase	chr8:19824187-19824246	hs|8p21.3
LRIG1	1.54702	2.28242	1.11793	NM_015541	leucine-rich repeats and immunoglobulin-like domains 1	chr3:66429656-66429597	hs|3p14.1
LRP3	4.19966	3.53888	1.30193	NM_002333	low density lipoprotein receptor-related protein 3	chr19:33699713-33699772	hs|19q13.11
LRPAP1	2.79331	0.943397	1.8507	NM_002337	low density lipoprotein receptor-related protein associated protein 1	chr4:3508481-3508422	hs|4p16.3
LRRC16B	3.29825	1.83562	1.85316	NM_138360	leucine rich repeat containing 16B	chr14:24538399-24538589	hs|14q11.2
LRRC17	3.10292	1.69236	2.48703	NM_005824	leucine rich repeat containing 17	chr7:102584826-102584885	hs|7q22.1
LRRC23	1.92856	1.67065	1.05444	NM_006992	leucine rich repeat containing 23	chr12:7015743-7015802	hs|12p13.31
LRRC3	6.40734	3.60936	6.15197	NM_030891	leucine rich repeat containing 3	chr21:45878671-45878730	hs|21q22.3
LRRC32	2.6906	2.64324	2.50621	NM_005512	leucine rich repeat containing 32	chr11:76369017-76368958	hs|11q13.5
LRRC37B	1.31793	1.13614	1.82649	NM_052888	leucine rich repeat containing 37B	chr17:30354798-30354857	hs|17q11.2
LRRC69	3.51031	4.42933	2.43311	NM_001129890	leucine rich repeat containing 69	chr8:92231287-92231346	hs|8q21.3
LRRIQ1	3.69237	5.29777	2.67049	ENST00000525971	leucine-rich repeats and IQ motif containing 1	chr12:85518417-85518476	hs|12q21.31
LSAMP	6.06371	6.49453	1.31562	NM_002338	limbic system-associated membrane protein	chr3:115571342-115561379	hs|3q13.31
LTBP4	2.89878	1.01173	2.8281	NM_001042544	latent transforming growth factor beta binding protein 4	chr19:41125304-41125363	hs|19q13.2
LYG1	3.15978	1.6895	1.79395	NM_174898	lysozyme G-like 1	chr2:99900843-99900784	hs|2q11.2
LYG2	2.40936	2.21442	1.5822	AF323919	lysozyme G-like 2	chr2:99860310-99860251	hs|2q11.2
LZIC	1.5779	1.02891	1.34312	NM_032368	leucine zipper and CTNNBIP1 domain containing	chr1:9992022-9991963	hs|1p36.22
MAFG	1.28684	2.20631	1.05116	NM_002359	v-maf musculoaponeurotic fibrosarcoma oncogene homolog G (avian)	chr17:79876286-79876227	hs|17q25.3
MAGED2	1.42934	1.75082	1.57415	NM_201222	"melanoma antigen family D, 2"	chrX:54838042-54838604	hs|Xp11.21
MAML3	2.04263	0.32289	1.02617	NM_018717	mastermind-like 3 (Drosophila)	chr4:140640536-140640477	hs|4q31.1
MAN1A1	3.13612	7.1205	7.01042	NM_005907	"mannosidase, alpha, class 1A, member 1"	chr6:119499347-119499288	hs|6q22.31
MAP1A	4.80604	5.38226	2.11551	NM_002373	microtubule-associated protein 1A	chr15:43823152-43823211	hs|15q15.3
MAP1B	5.94575	3.6181	2.15846	NM_005909	microtubule-associated protein 1B	chr5:71504756-71504815	hs|5q13.2
MAP1LC3A	5.9758	5.61226	4.75648	NM_032514	microtubule-associated protein 1 light chain 3 alpha	chr20:33147644-33147703	hs|20q11.22
MAPK11	2.34154	2.75054	1.37072	NM_002751	mitogen-activated protein kinase 11	chr22:50702337-50702278	hs|22q13.33
MAPK9	1.62314	1.56292	1.08735	NM_001135044	mitogen-activated protein kinase 9	chr5:179673290-179673231	hs|5q35.3
MAPRE2	1.54668	2.1294	1.95754	NM_014268	"microtubule-associated protein, RP/EB family, member 2"	chr18:32721368-32721427	hs|18q12.2
MAPRE3	1.68299	1.4307	1.02409	NM_012326	"microtubule-associated protein, RP/EB family, member 3"	chr2:27248794-27248853	hs|2p23.3
MAPT	5.27423	4.70056	5.25623	NM_016835	microtubule-associated protein tau	chr17:44105489-44105548	hs|17q21.31
MARK2P9	1.54712	1.172	1.37538	NR_038243	MAP/microtubule affinity-regulating kinase 2 pseudogene 9	chr10:94178360-94178301	hs|10q23.33
MASP2	4.11181	4.21748	4.63194	NM_006610	mannan-binding lectin serine peptidase 2	chr1:11086912-11086853	hs|1p36.22
MAST1	1.48434	1.80417	2.0641	NM_014975	microtubule associated serine/threonine kinase 1	chr19:12985699-12985758	hs|19p13.2
MB	6.0575	4.10843	6.76005	NM_203377	myoglobin	chr22:36003486-36003427	hs|22q12.3
MC1R	2.56123	1.16575	1.52261	NM_002386	melanocortin 1 receptor (alpha melanocyte stimulating hormone receptor)	chr16:89987331-89987390	hs|16q24.3
MCAM	4.96181	2.82488	8.18202	NM_006500	melanoma cell adhesion molecule	chr11:119180061-119180002	hs|11q23.3
MCPH1	2.81044	1.75725	2.36643	NM_024596	microcephalin 1	chr8:6501078-6501137	hs|8p23.1
ME1	1.79887	2.92482	1.59619	NM_002395	"malic enzyme 1, NADP(+)-dependent, cytosolic"	chr6:83920855-83920796	hs|6q14.2
MED23	1.2793	2.12182	1.75697	NM_015979	mediator complex subunit 23	chr6:131895277-131895218	hs|6q23.2
MEG3	4.64055	1.09728	1.72458	NR_033359		chr14:101297360-101297419	hs|14q32.2
METTL20	2.04717	1.82209	1.92097	NM_173802	methyltransferase like 20	chr12:31821804-31821863	hs|12p11.21
METTL7B	2.92232	3.90579	3.52324	NM_152637	methyltransferase like 7B	chr12:56077637-56077696	hs|12q13.2
MEX3B	2.25631	2.55218	1.04187	NM_032246	mex-3 homolog B (C. elegans)	chr15:82335037-82334978	hs|15q25.2
MGC16075	3.6581	5.3194	5.87242	NR_038407	uncharacterized LOC84847	chr7:47805819-47805878	hs|7p12.3
MGC23284	2.56251	1.11946	2.17544	NR_024399	uncharacterized LOC197187	chr16:88753499-88753558	hs|16q24.3
MGC24103	6.0254	3.57485	6.21492	XR_108934	uncharacterized MGC24103	chr9:16526545-16526486	hs|9p22.3
MGMT	2.34821	3.17593	2.59276	NM_002412	O-6-methylguanine-DNA methyltransferase	chr10:131506282-131557499	hs|10q26.3
MILR1	4.43424	5.86765	2.35636	NM_001085423	mast cell immunoglobulin-like receptor 1	chr17:62461517-62461576	hs|17q23.3
MKRN3	5.13131	7.36876	6.71518	NM_005664	makorin ring finger protein 3	chr15:23812919-23812978	hs|15q11.2
MMP15	2.91948	1.25333	3.63065	NM_002428	matrix metallopeptidase 15 (membrane-inserted)	chr16:58080484-58080543	hs|16q21
MMP2	5.50997	9.4819	6.55913	NM_004530	"matrix metallopeptidase 2 (gelatinase A, 72kDa gelatinase, 72kDa type IV collagenase)"	chr16:55540518-55540577	hs|16q12.2
MMP24	6.21069	1.21248	3.54174	NM_006690	matrix metallopeptidase 24 (membrane-inserted)	chr20:33864708-33864767	hs|20q11.22
MORN1	2.88743	1.7619	4.65092	ENST00000449373	MORN repeat containing 1	chr1:2310557-2310498	hs|1p36.32
MRAP2	6.22171	4.56147	2.89819	NM_138409	melanocortin 2 receptor accessory protein 2	chr6:84800399-84800458	hs|6q14.2
MRPL42P5	1.07445	1.07559	2.13818	NR_002208	mitochondrial ribosomal protein L42 pseudogene 5	chr15:40824156-40824097	hs|15q15.1
MSX2	1.64149	2.64959	1.26973	NM_002449	msh homeobox 2	chr5:174156947-174157006	hs|5q35.2
MTAP	5.25256	5.35121	7.36521	NM_002451	methylthioadenosine phosphorylase	chr9:21802766-21815476	hs|9p21.3
MTMR9	2.05292	2.19533	1.13107	NM_015458	myotubularin related protein 9	chr8:11184845-11184904	hs|8p23.1
MUC1	1.01331	1.60534	2.1264	NM_002456	"mucin 1, cell surface associated"	chr1:155159726-155158652	hs|1q22
MUC5AC	3.42134	2.23401	5.10389	AJ298317	"mucin 5AC, oligomeric mucus/gel-forming"
MXD3	0.0498631	2.33797	1.42536	NM_031300	MAX dimerization protein 3	chr5:176734275-176734216	hs|5q35.3
MXRA7	1.2545	1.6382	1.49849	NM_001008528	matrix-remodelling associated 7	chr17:74672497-74672438	hs|17q25.1
MYADM	8.94448	10.3619	6.03569	NM_001020818	myeloid-associated differentiation marker	chr19:54377897-54377956	hs|19q13.42
MYOM3	4.59889	2.92555	5.60109	NM_152372	"myomesin family, member 3"	chr1:24383613-24383554	hs|1p36.11
MYPN	0.291271	4.51905	2.37224	NM_032578	myopalladin	chr10:69970993-69971052	hs|10q21.3
NAIP	1.81255	2.23794	3.43276	NM_004536	"NLR family, apoptosis inhibitory protein"	chr5:70264650-70264591	hs|5q13.2
NAPSA	3.52299	1.80562	1.8902	NM_004851	napsin A aspartic peptidase	chr19:50862289-50862000	hs|19q13.33
NAV3	3.33811	6.48717	2.78303	NM_014903	neuron navigator 3	chr12:78606196-78606255	hs|12q21.2
NBEA	2.5183	1.33008	1.54171	NM_015678	neurobeachin	chr13:36246683-36246742	hs|13q13.3
NCKAP5	4.21704	3.61631	3.89951	NM_207363	NCK-associated protein 5	chr2:133483287-133483228	hs|2q21.2
NCOA7	2.48314	2.97722	1.66074	NM_181782	nuclear receptor coactivator 7	chr6:126251879-126251938	hs|6q22.32
NEBL	6.29655	1.74701	4.30524	NM_006393	nebulette	chr10:21070597-21070538	hs|10p12.31
NECAB2	5.26485	7.1927	2.85036	NM_019065	N-terminal EF-hand calcium binding protein 2	chr16:84036014-84036073	hs|16q23.3
NEK10	3.19669	2.55096	3.63901	ENST00000383770	NIMA (never in mitosis gene a)- related kinase 10	chr3:27152608-27152549	hs|3p24.1
NES	1.23698	5.6661	2.71078	NM_006617	nestin	chr1:156639481-156639422	hs|1q23.1
NFATC1	5.88297	7.58751	5.79138	NM_172390	"nuclear factor of activated T-cells, cytoplasmic, calcineurin-dependent 1"	chr18:77227454-77227513	hs|18q23
NFE2	2.88592	2.86115	5.06592	NM_006163	"nuclear factor (erythroid-derived 2), 45kDa"	chr12:54686038-54685979	hs|12q13.13
NFIL3	1.85023	1.34355	1.19843	NM_005384	"nuclear factor, interleukin 3 regulated"	chr9:94171459-94171400	hs|9q22.31
NGEF	3.60572	2.2337	3.23747	NM_019850	neuronal guanine nucleotide exchange factor	chr2:233743527-233743468	hs|2q37.1
NINJ2	4.67095	3.60597	8.13069	NM_016533	ninjurin 2	chr12:674505-674446	hs|12p13.33
NINL	7.39178	6.06455	6.27242	NM_025176	ninein-like	chr20:25442259-25442200	hs|20p11.21
NIPSNAP3B	3.8242	3.26865	3.1705	NM_018376	nipsnap homolog 3B (C. elegans)	chr9:107536231-107536290	hs|9q31.1
NKAIN1	3.58934	5.28532	2.24472	NM_024522	Na+/K+ transporting ATPase interacting 1	chr1:31652685-31652626	hs|1p35.2
NKAIN3	3.47415	6.72551	3.85697	NM_173688	Na+/K+ transporting ATPase interacting 3	chr8:63659502-63659561	hs|8q12.3
NKAIN4	6.58508	3.76614	4.03399	NM_152864	Na+/K+ transporting ATPase interacting 4	chr20:61873965-61873906	hs|20q13.33
NOV	1.83803	6.95458	4.20838	NM_002514	nephroblastoma overexpressed gene	chr8:120436435-120436494	hs|8q24.12
NOX1	1.40512	2.0325	1.03503	NM_007052	NADPH oxidase 1	chrX:100098428-100098369	hs|Xq22.1
NPAS1	2.26565	1.24371	2.22658	NM_002517	neuronal PAS domain protein 1	chr19:47548871-47548930	hs|19q13.32
NPM2	3.06095	1.21784	1.82944	NM_182795	nucleophosmin/nucleoplasmin 2	chr8:21883178-21883237	hs|8p21.3
NPTXR	2.34954	1.0104	1.42866	NM_014293	neuronal pentraxin receptor	chr22:39215222-39215163	hs|22q13.1
NQO1	3.45944	6.29246	1.66421	NM_000903	"NAD(P)H dehydrogenase, quinone 1"	chr16:69744333-69744274	hs|16q22.1
NQO2	2.0597	1.34538	2.21156	NM_000904	"NAD(P)H dehydrogenase, quinone 2"	chr6:3010361-3010420	hs|6p25.2
NR1H4	3.21723	3.85541	6.89397	NM_005123	"nuclear receptor subfamily 1, group H, member 4"	chr12:100957191-100957250	hs|12q23.1
NR2F1	5.1571	6.64967	5.9223	NM_005654	"nuclear receptor subfamily 2, group F, member 1"	chr5:92929717-92929776	hs|5q15
NRCAM	5.97653	4.22074	5.36469	NM_001037132	neuronal cell adhesion molecule	chr7:107788235-107788176	hs|7q31.1
NRIP3	5.68567	2.75648	5.52552	NM_020645	nuclear receptor interacting protein 3	chr11:9004858-9004799	hs|11p15.4
NTNG2	3.42913	5.5604	1.4203	NM_032536	netrin G2	chr9:135118106-135118165	hs|9q34.13
NUMBL	2.99372	3.95289	1.77451	NM_004756	numb homolog (Drosophila)-like	chr19:41171921-41171862	hs|19q13.2
OAS1	1.06576	1.06113	1.55188	NM_002534	"2'-5'-oligoadenylate synthetase 1, 40/46kDa"	chr12:113354461-113354520	hs|12q24.13
OBSCN	1.97579	2.00472	4.38816	NM_001098623	"obscurin, cytoskeletal calmodulin and titin-interacting RhoGEF"	chr1:228565353-228565412	hs|1q42.13
ODZ3	1.00785	8.58811	3.05905	NM_001080477	"odz, odd Oz/ten-m homolog 3 (Drosophila)"	chr4:183717844-183717903	hs|4q35.1
OK/SW-CL.36	2.07333	4.37342	1.08405	AB064670	OK/SW-CL.36	chr4:84482723-84482664	hs|4q21.23
OLFM1	7.34148	6.97782	9.36091	NM_006334	olfactomedin 1	chr9:137987788-137987847	hs|9q34.3
ONECUT2	1.97599	3.40105	3.46735	NM_004852	one cut homeobox 2	chr18:55158392-55158451	hs|18q21.31
OPN3	2.63014	1.49678	2.16532	NM_014322	opsin 3	chr1:241757732-241757673	hs|1q43
OSGIN1	3.98657	5.72636	2.07276	NM_182981	oxidative stress induced growth inhibitor 1	chr16:83999149-83999208	hs|16q23.3
OTOG	4.90019	1.29358	3.57955	ENST00000342528	otogelin	chr11:17660307-17660366	hs|11p15.1
P39192	2.1827	1.33641	3.65971	THC2545150		chr19:028283924-028283983	hs|19q11
PADI2	4.96855	2.92012	1.64811	NM_007365	"peptidyl arginine deiminase, type II"	chr1:17410269-17409137	hs|1p36.13
PALM	6.53618	3.52718	5.66857	NM_002579	paralemmin	chr19:748269-748328	hs|19p13.3
PAPPA	10.2835	10.2956	6.69696	NM_002581	"pregnancy-associated plasma protein A, pappalysin 1"	chr9:119164007-119164066	hs|9q33.1
PARVB	6.13457	7.97716	6.4005	NM_001003828	"parvin, beta"	chr22:44553927-44559760	hs|22q13.31
PAX6	2.13809	1.12845	7.72036	NM_000280	paired box 6	chr11:31810639-31810580	hs|11p13
PBX4	8.08761	5.19205	8.12409	NM_025245	pre-B-cell leukemia homeobox 4	chr19:19672597-19672538	hs|19p13.11
PCDH9	8.49858	6.31014	5.37165	BC150296	protocadherin 9	chr13:67798730-67798671	hs|13q21.32
PCDHA11	6.79016	10.1017	3.92161	NM_018902	protocadherin alpha 11	chr5:140390896-140390955	hs|5q31.3
PCM1	1.36759	1.93414	1.2729	NM_006197	pericentriolar material 1	chr8:17872304-17882883	hs|8p22
PDE2A	1.73934	4.1372	9.41674	NM_002599	"phosphodiesterase 2A, cGMP-stimulated"	chr11:72287309-72287250	hs|11q13.4
PDE7A	2.07979	1.01258	2.27428	NM_001242318	phosphodiesterase 7A	chr8:66635836-66635777	hs|8q13.1
PDE7B	6.55326	3.68736	6.1182	NM_018945	phosphodiesterase 7B	chr6:136516635-136516694	hs|6q23.3
PDE8B	8.27443	1.55231	8.48702	NM_003719	phosphodiesterase 8B	chr5:76722793-76722852	hs|5q13.3
PDGFRL	6.40856	5.74838	4.31836	NM_006207	platelet-derived growth factor receptor-like	chr8:17500476-17500535	hs|8p22
PEG10	2.70584	4.17227	2.22361	NM_001040152	paternally expressed 10	chr7:94298564-94298623	hs|7q21.3
PFN2	2.27458	2.1425	2.19338	NM_053024	profilin 2	chr3:149683394-149683335	hs|3q25.1
PGCP	1.00435	1.36189	2.25927	NM_016134	plasma glutamate carboxypeptidase	chr8:98155350-98155409	hs|8q22.1
PGD	2.31907	2.5193	1.44843	NM_002631	phosphogluconate dehydrogenase	chr1:10478911-10478970	hs|1p36.22
PIEZO2	2.52469	4.80132	5.52788	NM_022068	piezo-type mechanosensitive ion channel component 2	chr18:10671274-10671215	hs|18p11.22
PIR	2.39755	1.59936	2.29829	NM_003662	pirin (iron-binding nuclear protein)	chrX:15403117-15403058	hs|Xp22.2
PITPNM3	2.2598	1.78012	3.82503	NM_031220	PITPNM family member 3	chr17:6354644-6354585	hs|17p13.2
PKD1L2	4.93776	2.31307	1.07111	NM_052892	polycystic kidney disease 1-like 2	chr16:81134873-81134814	hs|16q23.2
PKDCC	4.95522	4.01592	1.18745	NM_138370	"protein kinase domain containing, cytoplasmic homolog (mouse)"	chr2:42284807-42284866	hs|2p21
PKIB	6.97241	2.26446	7.36539	NM_181795	"protein kinase (cAMP-dependent, catalytic) inhibitor beta"	chr6:123046337-123046396	hs|6q22.31
PKN3	2.50946	1.13971	3.35571	NM_013355	protein kinase N3	chr9:131483128-131483187	hs|9q34.11
PLA2G1B	2.01642	1.70115	2.26234	NM_000928	"phospholipase A2, group IB (pancreas)"	chr12:120760012-120759953	hs|12q24.31
PLAA	1.98733	1.58208	1.67611	NM_001031689	phospholipase A2-activating protein	chr9:26904726-26904667	hs|9p21.2
PLAU	5.05355	1.19329	1.75433	NM_002658	"plasminogen activator, urokinase"	chr10:75677050-75677109	hs|10q22.2
PLCB1	5.17834	5.2176	2.8783	ENST00000404098	"phospholipase C, beta 1 (phosphoinositide-specific)"	chr20:8632100-8632159	hs|20p12.3
PLCB4	6.57545	4.97713	3.98134	NM_182797	"phospholipase C, beta 4"	chr20:9319625-9319684	hs|20p12.2
PLCD1	2.89722	1.2138	2.04343	NM_006225	"phospholipase C, delta 1"	chr3:38049181-38049122	hs|3p22.2
PLEKHG4	6.50191	1.26354	8.19317	NM_015432	"pleckstrin homology domain containing, family G (with RhoGef domain) member 4"	chr16:67322866-67322925	hs|16q22.1
PLGLB1	3.33924	1.65085	2.60953	NM_001032392	plasminogen-like B1	chr2:87238105-87238046	hs|2p11.2
PLIN2	6.67708	2.93914	6.70082	NM_001122	perilipin 2	chr9:19116429-19116370	hs|9p22.1
PLOD1	2.19907	2.06268	1.04141	NM_000302	"procollagen-lysine, 2-oxoglutarate 5-dioxygenase 1"	chr1:12034947-12035006	hs|1p36.22
PLSCR4	3.4474	1.19912	5.56856	NM_020353	phospholipid scramblase 4	chr3:145910678-145910619	hs|3q24
PLXND1	7.81553	5.8955	7.14362	NM_015103	plexin D1	chr3:129274457-129274398	hs|3q22.1
PMM1	1.09168	1.1335	1.13707	NM_002676	phosphomannomutase 1	chr22:41973858-41973432	hs|22q13.2
PMP22	4.00851	1.04952	2.29996	NM_000304	peripheral myelin protein 22	chr17:15133267-15133208	hs|17p12
PNMA2	5.93325	9.49076	3.86191	NM_007257	paraneoplastic antigen MA2	chr8:26362941-26362882	hs|8p21.2
PNMA5	6.81416	3.9742	4.29421	NM_052926	paraneoplastic antigen like 5	chrX:152157755-152157696	hs|Xq28
PNMA6C	5.64406	4.85481	3.15215	NM_001170944	paraneoplastic antigen like 6C	chrX:152243111-152243170	hs|Xq28
PODXL2	4.93372	7.13154	7.39625	NM_015720	podocalyxin-like 2	chr3:127381094-127381153	hs|3q21.3
POU3F2	1.33855	2.65803	5.22471	NM_005604	POU class 3 homeobox 2	chr6:99286550-99286609	hs|6q16.1
PPAP2C	1.81526	3.18	1.55682	NM_177543	phosphatidic acid phosphatase type 2C	chr19:282253-282194	hs|19p13.3
PPEF1	5.34202	5.14882	8.52731	NM_006240	"protein phosphatase, EF-hand calcium binding domain 1"	chrX:18845755-18845814	hs|Xp22.13
PPIL2	3.24219	1.04661	1.63075	ENST00000498589	peptidylprolyl isomerase (cyclophilin)-like 2	chr22:22015146-22015205	hs|22q11.21
PPP1R2P3	2.82267	1.37273	2.05957	NR_038443	"protein phosphatase 1, regulatory (inhibitor) subunit 2 pseudogene 3"	chr5:156279196-156279255	hs|5q33.3
PPP1R32	3.39816	2.58616	1.79124	NM_145017	"protein phosphatase 1, regulatory subunit 32"	chr11:61254699-61257299	hs|11q12.2
PPP1R9A	2.07024	1.77006	1.3578	NM_001166163	"protein phosphatase 1, regulatory subunit 9A"	chr7:94897959-94898018	hs|7q21.3
PRAF2	2.92421	3.1458	2.88614	NM_007213	"PRA1 domain family, member 2"	chrX:48928960-48928901	hs|Xp11.23
PRAME	8.68102	7.04838	6.54483	NM_206956	preferentially expressed antigen in melanoma	chr22:22891061-22891002	hs|22q11.22
PRDM1	2.7133	1.40196	1.6749	NM_001198	"PR domain containing 1, with ZNF domain"	chr6:106557662-106557721	hs|6q21
PRDM6	2.41303	2.18617	2.16352	NM_001136239	PR domain containing 6	chr5:122523200-122523259	hs|5q23.2
PREX1	3.26936	2.08241	3.91177	NM_020820	"phosphatidylinositol-3,4,5-trisphosphate-dependent Rac exchange factor 1"	chr20:47241677-47241619	hs|20q13.13
PRKCA	4.50474	2.71054	3.24147	NM_002737	"protein kinase C, alpha"	chr17:64806770-64806829	hs|17q24.2
PRKXP1	1.21258	1.3413	1.11094	Y10483	"protein kinase, X-linked, pseudogene 1"	chr15:101094670-101094611	hs|15q26.3
PROCA1	1.98764	2.56563	2.36841	NM_152465	protein interacting with cyclin A1	chr17:27030606-27030547	hs|17q11.2
PRPH	5.32764	2.9494	3.54766	NM_006262	peripherin	chr12:49692312-49692371	hs|12q13.12
PRRT3	1.2374	1.9062	2.14765	NM_207351	proline-rich transmembrane protein 3	chr3:9987299-9987240	hs|3p25.3
PRSS23	2.20157	2.68295	1.38379	NM_007173	"protease, serine, 23"	chr11:86522062-86522121	hs|11q14.2
PTCD3	1.10348	2.10442	1.46371	ENST00000487043	Pentatricopeptide repeat domain 3	chr2:86363932-86363991	hs|2p11.2
PTGDS	3.10473	2.40609	1.47244	NM_000954	prostaglandin D2 synthase 21kDa (brain)	chr9:139876134-139876193	hs|9q34.3
PTGR1	1.82255	2.3596	1.39029	NM_012212	prostaglandin reductase 1	chr9:114341228-114341169	hs|9q31.3
PTPRJ	2.36645	3.74775	1.29986	NM_002843	"protein tyrosine phosphatase, receptor type, J"	chr11:48192048-48192107	hs|11p11.2
PTPRM	2.33901	1.8086	1.64319	NM_002845	"protein tyrosine phosphatase, receptor type, M"	chr18:8406398-8406457	hs|18p11.23
PTX3	2.37176	2.38182	2.20038	NM_002852	"pentraxin 3, long"	chr3:157160969-157161028	hs|3q25.32
PYCR1	1.79737	1.39646	2.31396	NM_153824	pyrroline-5-carboxylate reductase 1	chr17:79893301-79893242	hs|17q25.3
Q29HP5	4.7786	5.64129	3.53826	THC2614488		chr2:111954669-111954610	hs|2q13
QPRT	2.20523	6.11055	8.12379	NM_014298	quinolinate phosphoribosyltransferase	chr16:29708670-29708729	hs|16p11.2
RAB33A	2.68443	1.79218	3.45716	NM_004794	"RAB33A, member RAS oncogene family"	chrX:129318758-129318817	hs|Xq26.1
RAB4B	3.43733	1.52537	1.30102	NM_016154	"RAB4B, member RAS oncogene family"	chr19:41292642-41292788	hs|19q13.2
RAB6B	2.02729	3.73355	2.36376	NM_016577	"RAB6B, member RAS oncogene family"	chr3:133543498-133543439	hs|3q22.1
RANBP17	1.39767	1.74213	1.218	NM_022897	RAN binding protein 17	chr5:170725916-170725975	hs|5q35.1
RAP1GAP	2.7626	4.06984	2.65798	NM_002885	RAP1 GTPase activating protein	chr1:21928234-21926109	hs|1p36.12
RASA3	1.74304	2.19748	1.69988	NM_007368	RAS p21 protein activator 3	chr13:114747318-114747259	hs|13q34
RASSF9	5.78567	2.92147	7.63511	NM_005447	Ras association (RalGDS/AF-6) domain family (N-terminal) member 9	chr12:86198859-86198800	hs|12q21.31
RBCK1	2.38008	1.42273	1.20424	NM_006462	RanBP-type and C3HC4-type zinc finger containing 1	chr20:389363-389422	hs|20p13
RBM24	1.89745	1.84901	1.61598	NM_153020	RNA binding motif protein 24	chr6:17293731-17293790	hs|6p22.3
RBM33	1.26592	1.64179	1.09813	NM_053043	RNA binding motif protein 33	chr7:155537677-155537736	hs|7q36.3
RBPMS	3.78321	1.27433	2.63536	AK057533	RNA binding protein with multiple splicing	chr8:30402947-30403006	hs|8p12
RCN3	1.04496	1.62054	4.36582	NM_020650	"reticulocalbin 3, EF-hand calcium binding domain"	chr19:50045997-50046409	hs|19q13.33
RCOR2	2.46067	1.39469	3.65139	NM_173587	REST corepressor 2	chr11:63678786-63678727	hs|11q13.1
RDX	3.4855	2.63285	2.66002	DQ916738	radixin	chr11:110066370-110066311	hs|11q22.3
RFPL3-AS1	4.35578	1.43104	3.9828	NR_001450	RFPL3 antisense RNA 1 (non-protein coding)	chr22:32756258-32756199	hs|22q12.3
RGN	1.97894	2.63372	1.31353	NM_152869	regucalcin (senescence marker protein-30)	chrX:46952536-46952595	hs|Xp11.23
RGS11	7.36921	1.40582	4.91612	NM_003834	regulator of G-protein signaling 11	chr16:318383-318324	hs|16p13.3
RGS17	7.14882	5.22775	2.46192	NM_012419	regulator of G-protein signaling 17	chr6:153332781-153332722	hs|6q25.2
RGS5	3.98232	5.77947	3.94169	NM_003617	regulator of G-protein signaling 5	chr1:163115775-163115716	hs|1q23.3
RHOBTB1	5.6113	1.20398	4.55247	NM_001242359	Rho-related BTB domain containing 1	chr10:62629276-62629217	hs|10q21.2
RIBC2	7.30227	5.71364	6.85287	NM_015653	RIB43A domain with coiled-coils 2	chr22:45828233-45828292	hs|22q13.31
RIMBP3	1.7117	1.3524	1.07615	NM_015672	RIMS binding protein 3	chr22:20456128-20456069	hs|22q11.21
RNASE4	5.5997	3.55917	3.3167	NM_002937	"ribonuclease, RNase A family, 4"	chr14:21167969-21168028	hs|14q11.2
RNF122	2.24722	2.59367	2.29107	NM_024787	ring finger protein 122	chr8:33405363-33405304	hs|8p12
RNF182	1.1575	1.82572	5.20584	NM_152737	ring finger protein 182	chr6:13979997-13980056	hs|6p23
RNF24	1.73624	2.89733	1.35872	NM_007219	ring finger protein 24	chr20:3914467-3914408	hs|20p13
ROBO1	2.55118	1.43376	4.00404	NM_133631	"roundabout, axon guidance receptor, homolog 1 (Drosophila)"	chr3:78649450-78649391	hs|3p12.3
RPGRIP1L	2.32367	2.17232	1.46798	NM_015272	RPGRIP1-like	chr16:53633893-53633834	hs|16q12.2
RPH3AL	4.64976	1.01625	1.45605	NM_006987	rabphilin 3A-like (without C2 domains)	chr17:62615-62556	hs|17p13.3
RPL13P5	3.91335	2.15816	2.31205	NR_002803	ribosomal protein L13 pseudogene 5	chr12:6993636-6993695	hs|12p13.31
RPL37A	5.13092	1.74804	2.17441	ENST00000446558	ribosomal protein L37a	chr2:217443814-217443873	hs|2q35
RPL39L	10.4521	11.0511	9.99097	NM_052969	ribosomal protein L39-like	chr3:186845840-186839111	hs|3q27.3
RPRML	6.10916	1.63143	1.3782	NM_203400	reprimo-like	chr17:45055606-45055547	hs|17q21.32
RPS6KA3	1.48122	1.32199	1.0875	NM_004586	"ribosomal protein S6 kinase, 90kDa, polypeptide 3"	chrX:20173538-20173480	hs|Xp22.12
RRAS	3.3901	2.28743	2.692	NM_006270	related RAS viral (r-ras) oncogene homolog	chr19:50138792-50138733	hs|19q13.33
RSPO3	9.71214	4.33043	3.97182	NM_032784	R-spondin 3	chr6:127518034-127518093	hs|6q22.33
RTDR1	4.20473	1.2836	4.30979	NM_014433	rhabdoid tumor deletion region gene 1	chr22:23401668-23401609	hs|22q11.22
S100A4	3.95997	2.80922	3.80059	NM_002961	S100 calcium binding protein A4	chr1:153516257-153516198	hs|1q21.3
S1PR3	3.01777	2.32991	2.60813	NM_005226	sphingosine-1-phosphate receptor 3	chr9:91619814-91619873	hs|9q22.1
SAMD11	1.50893	3.14203	1.33313	NM_152486	sterile alpha motif domain containing 11	chr1:879580-879639	hs|1p36.33
SCARA5	5.55098	9.36579	6.39875	ENST00000301906	"scavenger receptor class A, member 5 (putative)"	chr8:27762304-27762245	hs|8p21.1
SCML2	7.70326	7.41046	7.54608	NM_006089	sex comb on midleg-like 2 (Drosophila)	chrX:18257745-18257686	hs|Xp22.13
SCN1B	4.38445	4.61084	1.10876	NM_199037	"sodium channel, voltage-gated, type I, beta"	chr19:35523584-35524447	hs|19q13.12
SDC3	1.63505	1.59714	1.43612	NM_014654	syndecan 3	chr1:31343300-31343241	hs|1p35.2
SDCBP	1.89104	1.4344	1.83857	NM_005625	syndecan binding protein (syntenin)	chr8:59494885-59494944	hs|8q12.1
SELENBP1	6.53717	1.53302	8.17056	NM_003944	selenium binding protein 1	chr1:151336906-151336847	hs|1q21.3
SELM	3.33548	2.45383	2.85913	NM_080430	selenoprotein M	chr22:31500922-31500863	hs|22q12.2
SFXN5	1.08462	1.7639	1.03218	NM_144579	sideroflexin 5	chr2:73169517-73169458	hs|2p13.2
SGCE	1.79263	1.61377	1.28516	NM_001099401	"sarcoglycan, epsilon"	chr7:94214729-94214670	hs|7q21.3
SH2D2A	1.75902	4.29296	4.62191	NM_003975	SH2 domain containing 2A	chr1:156776243-156776184	hs|1q23.1
SH3KBP1	1.59155	3.20807	1.52144	NM_001024666	SH3-domain kinase binding protein 1	chrX:19554143-19554084	hs|Xp22.12
SH3PXD2B	2.99323	2.03763	1.31096	NM_001017995	SH3 and PX domains 2B	chr5:171760845-171760786	hs|5q35.1
SLC12A7	4.17086	2.62757	3.14592	NM_006598	"solute carrier family 12 (potassium/chloride transporters), member 7"	chr5:1050550-1050491	hs|5p15.33
SLC16A5	1.91163	1.80737	1.83604	NM_004695	"solute carrier family 16, member 5 (monocarboxylic acid transporter 6)"	chr17:73102149-73102208	hs|17q25.1
SLC1A4	3.04757	2.36119	5.17153	NM_003038	"solute carrier family 1 (glutamate/neutral amino acid transporter), member 4"	chr2:65250035-65250094	hs|2p14
SLC23A1	4.88292	3.47816	2.80478	NM_152685	"solute carrier family 23 (nucleobase transporters), member 1"	chr5:138707745-138707686	hs|5q31.2
SLC25A1	1.1561	2.48534	1.80507	NM_005984	"solute carrier family 25 (mitochondrial carrier; citrate transporter), member 1"	chr22:19163094-19163074	hs|22q11.21
SLC27A1	1.59579	5.65506	1.3227	NM_198580	"solute carrier family 27 (fatty acid transporter), member 1"	chr19:17599865-17599924	hs|19p13.11
SLC2A13	1.232	3.00651	2.81849	NM_052885	"solute carrier family 2 (facilitated glucose transporter), member 13"	chr12:40149281-40149222	hs|12q12
SLC2A6	1.8927	1.17454	1.60294	NM_017585	"solute carrier family 2 (facilitated glucose transporter), member 6"	chr9:136336276-136336217	hs|9q34.2
SLC39A8	1.37354	2.49883	2.31006	NM_001135147	"solute carrier family 39 (zinc transporter), member 8"	chr4:103172475-103172416	hs|4q24
SLC47A1	3.93891	6.24166	3.12706	NM_018242	"solute carrier family 47, member 1"	chr17:19480656-19480715	hs|17p11.2
SLC47A2	3.52172	2.28527	3.29137	NM_152908	"solute carrier family 47, member 2"	chr17:19581690-19581631	hs|17p11.2
SLC5A10	2.40111	1.00171	1.97591	NM_152351	"solute carrier family 5 (sodium/glucose cotransporter), member 10"	chr17:18923883-18923942	hs|17p11.2
SLC5A11	6.15156	2.85062	2.74995	NM_052944	"solute carrier family 5 (sodium/glucose cotransporter), member 11"	chr16:24922818-24922877	hs|16p12.1
SLC7A10	4.02752	6.05754	1.25991	NM_019849	"solute carrier family 7 (neutral amino acid transporter light chain, asc system), member 10"	chr19:33699769-33699710	hs|19q13.11
SLC7A2	1.33781	2.5291	3.78737	NM_001008539	"solute carrier family 7 (cationic amino acid transporter, y+ system), member 2"	chr8:17427847-17427906	hs|8p22
SLC9A2	2.63187	1.48758	4.00919	NM_003048	"solute carrier family 9 (sodium/hydrogen exchanger), member 2"	chr2:103327743-103327802	hs|2q12.1
SLCO1B1	3.85543	2.36822	3.42167	NM_006446	"solute carrier organic anion transporter family, member 1B1"	chr12:21392460-21392519	hs|12p12.1
SLCO1B3	4.43531	4.99082	3.86135	NM_019844	"solute carrier organic anion transporter family, member 1B3"	chr12:21036476-21036535	hs|12p12.2
SLCO3A1	1.11332	1.02803	1.09417	NM_013272	"solute carrier organic anion transporter family, member 3A1"	chr15:92694193-92705993	hs|15q26.1
SLITRK5	3.13572	8.75448	3.86149	NM_015567	"SLIT and NTRK-like family, member 5"	chr13:88331586-88331645	hs|13q31.2
SNAI1	3.99986	5.13994	1.6517	NM_005985	snail homolog 1 (Drosophila)	chr20:48605170-48605229	hs|20q13.13
SNX22	2.76125	1.46278	1.60778	NM_024798	sorting nexin 22	chr15:64449621-64449680	hs|15q22.31
SNX29	1.15517	1.48628	1.20706	NM_032167	sorting nexin 29	chr16:12667879-12667938	hs|16p13.12
SOBP	4.28199	4.79514	4.28803	NM_018013	sine oculis binding protein homolog (Drosophila)	chr6:107982440-107982499	hs|6q21
SOX12	5.57502	1.42727	4.04024	NM_006943	SRY (sex determining region Y)-box 12	chr20:310276-310335	hs|20p13
SOX18	2.16402	5.81565	3.27833	NM_018419	SRY (sex determining region Y)-box 18	chr20:62679140-62679081	hs|20q13.33
SOX2	9.2704	7.05757	4.18659	NM_003106	SRY (sex determining region Y)-box 2	chr3:181431877-181431936	hs|3q26.33
SP9	4.03577	4.402	2.10596	ENST00000394967	Sp9 transcription factor homolog (mouse)	chr2:175202901-175202960	hs|2q31.1
SPAG4	2.23747	2.96442	2.95315	NM_003116	sperm associated antigen 4	chr20:34207653-34208649	hs|20q11.22
SPATA17	4.48699	2.89031	6.27734	NM_138796	spermatogenesis associated 17	chr1:217975098-217975157	hs|1q41
SPATA4	2.81022	2.17148	4.32571	NM_144644	spermatogenesis associated 4	chr4:177105963-177105904	hs|4q34.2
SPEN	4.37304	4.98838	4.82018	NM_015001	"spen homolog, transcriptional regulator (Drosophila)"	chr1:16266686-16266745	hs|1p36.13
SPINK13	3.686	5.87687	10.6735	NM_001040129	"serine peptidase inhibitor, Kazal type 13 (putative)"	chr5:147665702-147665761	hs|5q32
SPON2	1.22775	4.05962	5.97011	NM_012445	"spondin 2, extracellular matrix protein"	chr4:1160797-1160738	hs|4p16.3
SPP1	10.631	9.50528	5.65225	NM_001040058	secreted phosphoprotein 1	chr4:88903920-88903979	hs|4q22.1
SPRY1	1.64756	3.11226	1.1836	ENST00000505319	"sprouty homolog 1, antagonist of FGF signaling (Drosophila)"	chr4:124318918-124318977	hs|4q28.1
SPSB1	2.81884	3.34025	3.15084	NM_025106	splA/ryanodine receptor domain and SOCS box containing 1	chr1:9429495-9429554	hs|1p36.22
SPTBN4	3.21461	4.09703	2.46286	NM_020971	"spectrin, beta, non-erythrocytic 4"	chr19:41029404-41029463	hs|19q13.2
SRRM3	3.17112	5.25154	3.84232	NM_001110199	serine/arginine repetitive matrix 3	chr7:75916216-75916275	hs|7q11.23
SRRM5	2.75739	2.43746	1.42377	NM_001145641	serine/arginine repetitive matrix 5
SSR1	1.27993	2.16967	1.59163	NM_003144	"signal sequence receptor, alpha"	chr6:7281648-7281589	hs|6p24.3
ST3GAL2	1.67672	3.68941	1.32038	NM_006927	"ST3 beta-galactoside alpha-2,3-sialyltransferase 2"	chr16:70413942-70413883	hs|16q22.1
ST3GAL5	6.26304	4.81087	2.98201	NM_003896	"ST3 beta-galactoside alpha-2,3-sialyltransferase 5"	chr2:86067218-86067159	hs|2p11.2
ST6GALNAC1	8.18197	8.367	11.1809	NM_018414	"ST6 (alpha-N-acetyl-neuraminyl-2,3-beta-galactosyl-1,3)-N-acetylgalactosaminide alpha-2,6-sialyltransferase 1"	chr17:74621170-74621111	hs|17q25.1
STARD8	3.45052	2.49166	4.94067	NM_014725	StAR-related lipid transfer (START) domain containing 8	chrX:67945527-67945586	hs|Xq13.1
STARD9	2.8019	2.45555	3.38756	NM_020759	StAR-related lipid transfer (START) domain containing 9	chr15:43012226-43012285	hs|15q15.2
STAU2	3.49784	2.31854	3.83537	NM_001164380	"staufen, RNA binding protein, homolog 2 (Drosophila)"	chr8:74332923-74332864	hs|8q21.11
STRA6	6.98488	6.64625	6.43904	NM_001199042	stimulated by retinoic acid gene 6 homolog (mouse)	chr15:74471871-74471812	hs|15q24.1
STXBP4	1.87232	1.5349	1.71304	NM_178509	syntaxin binding protein 4	chr17:53240764-53240823	hs|17q22
STXBP5L	3.67756	4.03586	2.54064	NM_014980	syntaxin binding protein 5-like	chr3:120628554-120628613	hs|3q13.33
SULT2B1	5.07002	2.50307	3.24444	NM_004605	"sulfotransferase family, cytosolic, 2B, member 1"	chr19:49096042-49100023	hs|19q13.33
SYCE2	1.17697	2.81327	3.05713	NM_001105578	synaptonemal complex central element protein 2	chr19:13010097-13010038	hs|19p13.2
SYCE3	2.88861	1.78641	1.00573	NM_001123225	synaptonemal complex central element protein 3	chr22:50989602-50989544	hs|22q13.33
SYNGR4	7.40037	6.95844	2.934	NM_012451	synaptogyrin 4	chr19:48879538-48879597	hs|19q13.33
SYNM	8.22843	7.38265	7.93916	NM_145728	"synemin, intermediate filament protein"	chr15:99675380-99675439	hs|15q26.3
SYNPO	5.01621	1.48815	4.6655	NM_007286	synaptopodin	chr5:150038396-150038455	hs|5q33.1
SYPL2	1.21349	2.06147	5.41827	NM_001040709	synaptophysin-like 2	chr1:110024678-110024737	hs|1p13.3
SYT1	3.20961	1.3533	4.28037	NM_005639	synaptotagmin I	chr12:79843822-79843881	hs|12q21.2
SYT15	4.40268	1.36606	3.77543	NM_181519	synaptotagmin XV	chr10:46963983-46963924	hs|10q11.22
TAS2R10	2.83608	1.57071	2.63655	NM_023921	"taste receptor, type 2, member 10"	chr12:10978070-10978011	hs|12p13.2
TBL1X	2.36299	1.90345	3.30494	NM_005647	transducin (beta)-like 1X-linked	chrX:9687472-9687531	hs|Xp22.2
TBL1Y	1.87579	2.28863	3.85019	NM_033284	"transducin (beta)-like 1, Y-linked"	chrY:6955393-6955452	hs|Yp11.2
TBX15	2.5502	3.70375	9.38516	NM_152380	T-box 15	chr1:119425783-119425724	hs|1p12
TBX19	1.4698	2.58469	1.05461	NM_005149	T-box 19	chr1:168283513-168283572	hs|1q24.2
TBXA2R	2.58324	4.80822	1.59864	NM_001060	thromboxane A2 receptor	chr19:3594819-3594760	hs|19p13.3
TCF4	1.79785	2.42452	1.91501	NM_003199	transcription factor 4	chr18:52895486-52895237	hs|18q21.2
TCP10	4.85331	3.73176	4.93621	NM_004610	t-complex 10 homolog (mouse)	chr6:167791460-167790151	hs|6q27
TCP10L	5.56358	4.66161	5.18912	NM_144659	t-complex 10 (mouse)-like	chr21:33949064-33949005	hs|21q22.11
TDO2	3.33619	1.23862	1.92826	NM_005651	"tryptophan 2,3-dioxygenase"	chr4:156838588-156839321	hs|4q32.1
TEKT4	7.59749	7.29298	7.07815	NM_144705	tektin 4	chr2:95540731-95541379	hs|2q11.1
TENC1	4.19513	1.92181	4.43162	NM_015319	tensin like C1 domain containing phosphatase (tensin 2)	chr12:53457567-53457626	hs|12q13.13
TESC	12.3277	3.72066	4.45739	NM_017899	tescalcin	chr12:117476821-117476762	hs|12q24.22
TEX101	4.19111	2.71264	1.09229	NM_031451	testis expressed 101	chr19:43922526-43922585	hs|19q13.31
TEX19	2.51778	5.29345	2.92807	NM_207459	testis expressed 19	chr17:80321545-80321604	hs|17q25.3
TFE3	1.30139	1.44616	1.02499	NM_006521	transcription factor binding to IGHM enhancer 3	chrX:48886554-48886495	hs|Xp11.23
TFF1	5.93598	7.60029	4.34869	NM_003225	trefoil factor 1	chr21:43783499-43783440	hs|21q22.3
TFPI	8.18136	4.28181	8.13838	NM_006287	tissue factor pathway inhibitor (lipoprotein-associated coagulation inhibitor)	chr2:188329067-188329008	hs|2q32.1
TFR2	3.73282	3.98216	6.46665	NM_003227	transferrin receptor 2	chr7:100225264-100225205	hs|7q22.1
THAP2	1.43013	1.95875	1.24496	NM_031435	"THAP domain containing, apoptosis associated protein 2"	chr12:72074011-72074070	hs|12q21.1
THRA	1.94514	1.19072	3.29941	NM_003250	"thyroid hormone receptor, alpha"	chr17:38250008-38250067	hs|17q21.1
THSD7A	8.68522	4.97877	5.15164	NM_015204	"thrombospondin, type I, domain containing 7A"	chr7:11414524-11414465	hs|7p21.3
TM4SF1	1.80135	1.20677	1.96021	NM_014220	transmembrane 4 L six family member 1	chr3:149093493-149093343	hs|3q25.1
TM4SF19	2.38073	2.15405	4.58148	NM_138461	transmembrane 4 L six family member 19	chr3:196050542-196050483	hs|3q29
TMCO3	1.62655	1.17828	1.77292	NM_017905	transmembrane and coiled-coil domains 3	chr13:114202669-114202728	hs|13q34
TMEFF2	4.61587	9.66849	3.04629	NM_016192	transmembrane protein with EGF-like and two follistatin-like domains 2	chr2:192815005-192814946	hs|2q32.3
TMEM107	1.82681	1.05507	1.43959	NM_032354	transmembrane protein 107	chr17:8077404-8077345	hs|17p13.1
TMEM145	3.29484	3.69641	1.16452	NM_173633	transmembrane protein 145	chr19:42829141-42829200	hs|19q13.2
TMEM164	1.79703	1.63058	2.0416	NM_032227	transmembrane protein 164	chrX:109352310-109352369	hs|Xq23
TMEM178	3.88893	2.27569	1.92229	NM_152390	transmembrane protein 178	chr2:39944506-39944565	hs|2p22.1
TMEM37	5.26159	3.53558	8.51129	NM_183240	transmembrane protein 37	chr2:120196037-120196096	hs|2q14.2
TMEM44	1.55896	1.05137	1.09503	NM_138399	transmembrane protein 44	chr3:194308712-194308653	hs|3q29
TMEM47	3.2418	8.05229	8.6838	NM_031442	transmembrane protein 47	chrX:34646240-34646181	hs|Xp21.1
TMEM59L	6.17347	5.46572	1.84402	NM_012109	transmembrane protein 59-like	chr19:18731602-18731661	hs|19p13.11
TMEM74	3.1426	2.92287	2.22651	NM_153015	transmembrane protein 74	chr8:109796065-109796006	hs|8q23.1
TMEM91	4.34808	1.73849	2.06742	NM_001098824	transmembrane protein 91	chr19:41888685-41888744	hs|19q13.2
TMEM92	5.92744	1.75126	5.29732	NM_153229	transmembrane protein 92	chr17:48358765-48358824	hs|17q21.33
TMSB4Y	2.07382	3.01697	2.03407	NM_004202	"thymosin beta 4, Y-linked"	chrY:15816004-15816063	hs|Yq11.221
TMTC1	5.86004	7.41421	6.87624	NM_175861	transmembrane and tetratricopeptide repeat containing 1	chr12:29659276-29659217	hs|12p11.22
TNKS	1.88003	1.65912	1.52605	NM_003747	"tankyrase, TRF1-interacting ankyrin-related ADP-ribose polymerase"	chr8:9639084-9639143	hs|8p23.1
TNNI3	4.40312	7.87719	2.15291	NM_000363	troponin I type 3 (cardiac)	chr19:55665570-55665511	hs|19q13.42
TNXB	2.17464	1.77484	2.96794	NM_019105	tenascin XB	chr6:32009196-32009137	hs|6p21.33
TOX	2.86168	2.12977	4.69122	NM_014729	thymocyte selection-associated high mobility group box	chr8:59718581-59718522	hs|8q12.1
TPK1	2.44845	2.76292	3.22171	NM_022445	thiamin pyrophosphokinase 1	chr7:144149252-144149193	hs|7q35
TRAF5	1.53514	2.5252	1.42097	NM_004619	TNF receptor-associated factor 5	chr1:211548188-211548247	hs|1q32.3
TRIM16L	1.48371	1.26586	1.21152	NM_001037330	tripartite motif containing 16-like	chr17:18638903-18638962	hs|17p11.2
TRIM36	2.45227	5.1495	4.99459	NM_018700	tripartite motif containing 36	chr5:114460760-114460701	hs|5q22.3
TRIM47	1.60136	2.99393	1.38245	NM_033452	tripartite motif containing 47	chr17:73870306-73870247	hs|17q25.1
TRIM54	3.86307	2.14561	6.99238	NM_032546	tripartite motif containing 54	chr2:27530243-27530302	hs|2p23.3
TRIML2	6.49106	6.46207	5.04499	NM_173553	tripartite motif family-like 2	chr4:189012558-189012499	hs|4q35.2
TRIOBP	1.68899	1.67809	2.8106	NM_001039141	TRIO and F-actin binding protein	chr22:38172501-38172560	hs|22q13.1
TTC28	6.74811	4.36158	5.37755	NM_001145418	tetratricopeptide repeat domain 28	chr22:28374426-28374367	hs|22q12.1
TTC39A	3.48849	3.68588	3.37818	NM_001080494	tetratricopeptide repeat domain 39A	chr1:51753563-51753504	hs|1p32.3
TTLL13	3.54886	1.14316	2.67214	NM_001029964	"tubulin tyrosine ligase-like family, member 13"	chr15:90802237-90802296	hs|15q26.1
TTLL7	1.77307	1.03441	2.44159	NM_024686	"tubulin tyrosine ligase-like family, member 7"	chr1:84369815-84356159	hs|1p31.1
TWIST1	4.66366	8.20908	4.77236	NM_000474	twist homolog 1 (Drosophila)	chr7:19156521-19156462	hs|7p21.1
TXNRD1	2.81119	4.47187	2.4781	NM_003330	thioredoxin reductase 1	chr12:104732949-104733008	hs|12q23.3
TYRP1	1.29258	3.46229	2.51349	NM_000550	tyrosinase-related protein 1	chr9:12709176-12709235	hs|9p23
UAP1L1	2.57874	1.86246	4.275	NM_207309	UDP-N-acteylglucosamine pyrophosphorylase 1-like 1	chr9:139978559-139978618	hs|9q34.3
UCP2	3.59835	1.63575	4.48352	NM_003355	"uncoupling protein 2 (mitochondrial, proton carrier)"	chr11:73686141-73686082	hs|11q13.4
UGDH	2.33544	2.12323	1.62203	NM_003359	UDP-glucose 6-dehydrogenase	chr4:39500471-39500412	hs|4p14
UGT1A6	1.62504	3.20113	8.24766	NM_001072	"UDP glucuronosyltransferase 1 family, polypeptide A6"	chr2:234676521-234676580	hs|2q37.1
UGT1A8	2.0036	3.11715	8.75105	NM_019076	"UDP glucuronosyltransferase 1 family, polypeptide A8"	chr2:234681212-234681271	hs|2q37.1
UPRT	1.13192	1.10278	1.1498	NM_145052	uracil phosphoribosyltransferase (FUR1) homolog (S. cerevisiae)	chrX:74494415-74494474	hs|Xq13.3
USP27X	2.15024	2.00401	1.39369	NM_001145073	"ubiquitin specific peptidase 27, X-linked"	chrX:49646597-49646656	hs|Xp11.23
VCX2	1.9915	2.65847	5.61545	NM_016378	"variable charge, X-linked 2"	chrX:8138161-8138102	hs|Xp22.31
VIM	6.87245	6.65706	6.32697	NM_003380	vimentin	chr10:17278347-17279256	hs|10p13
VPREB3	3.26929	3.2976	1.48823	NM_013378	pre-B lymphocyte 3	chr22:24094996-24094937	hs|22q11.23
VSIG10L	4.18191	2.87707	2.29427	NM_001163922	V-set and immunoglobulin domain containing 10 like	chr19:51835018-51834959	hs|19q13.41
VSTM2L	4.27606	1.61899	2.8556	NM_080607	V-set and transmembrane domain containing 2 like	chr20:36573562-36573621	hs|20q11.23
WBP1	2.21857	1.09978	1.2234	NM_012477	WW domain binding protein 1	chr2:74687734-74687793	hs|2p13.1
WDR54	1.01827	2.34902	1.12702	NM_032118	WD repeat domain 54	chr2:74652257-74652316	hs|2p13.1
WHAMMP2	3.76305	3.61246	1.47602	BC066982	"WAS protein homolog associated with actin, golgi membranes and microtubules pseudogene 2"	chr15:29024195-29024254	hs|15q13.1
WNT5A	2.80312	3.93039	3.79706	NM_003392	"wingless-type MMTV integration site family, member 5A"	chr3:55499859-55499800	hs|3p14.3
XLOC_000011	6.19615	4.67021	5.86631	ENST00000448179		chr1:849983-850042	hs|1p36.33
XLOC_000377	1.61693	1.44527	2.59622	TCONS_00000293		chr1:142621453-142621512	hs|1q21.1
XLOC_000388	1.90214	1.83076	3.69752	ENST00000422157		chr1:145955044-145955103	hs|1q21.1
XLOC_000567	2.39647	2.25433	1.61726	TCONS_00001281		chr1:219618697-219618756	hs|1q41
XLOC_000670	4.63928	3.73699	3.00884	ENST00000417705		chr1:852887-852828	hs|1p36.33
XLOC_000778	2.37097	1.09073	3.45751	ENST00000421619		chr1:33183547-33183488	hs|1p35.1
XLOC_001043	2.47643	4.70571	3.13723	ENST00000454974		chr1:155966173-155966114	hs|1q22
XLOC_001099	2.06968	1.36262	1.5357	ENST00000426575		chr1:175873965-175873906	hs|1q25.1
XLOC_001342	2.09393	4.98198	4.21408	TCONS_00004693		chr2:10589969-10590329	hs|2p25.1
XLOC_001406	1.6791	2.92625	3.459	TCONS_00003612		chr2:27939839-27961152	hs|2p23.2
XLOC_001558	3.29611	2.55987	1.9225	BC036617		chr2:86116864-86116923	hs|2p11.2
XLOC_001933	4.34154	6.53376	1.69757	BX116142		chr2:739647-739588	hs|2p25.3
XLOC_001952	1.20006	1.20796	1.23692	ENST00000423704	0	chr2:3579689-3579630	hs|2p25.3
XLOC_002075	5.00096	4.32015	4.98847	ENST00000444871		chr2:45158375-45158316	hs|2p21
XLOC_002408	4.37993	3.62461	4.4255	TCONS_00003451		chr2:177498113-177497815	hs|2q31.1
XLOC_002452	4.08872	4.41341	4.07076	ENST00000420128		chr2:200677445-200677386	hs|2q33.1
XLOC_002543	2.77096	2.87823	4.79571	TCONS_00004629		chr2:241321493-241321434	hs|2q37.3
XLOC_002577	3.8584	3.33178	3.45423	TCONS_00005947		chr3:12517950-12518009	hs|3p25.2
XLOC_002793	1.10203	1.7043	1.36118	TCONS_00006196		chr3:125485629-125505694	hs|3q21.2
XLOC_002867	3.15196	1.91692	5.01443	ENST00000484046		chr3:149104231-149104290	hs|3q25.1
XLOC_003385	5.30869	1.27626	4.42269	ENST00000456816		chr3:194014471-194014412	hs|3q29
XLOC_003399	1.54679	2.05845	1.51036	ENST00000441644		chr3:196358453-196358394	hs|3q29
XLOC_003834	4.94957	4.67938	5.6832	TCONS_00008979		chr4:189406969-189407028	hs|4q35.2
XLOC_003853	3.94879	2.30117	3.14149	TCONS_00009007		chr4:1581913-1573436	hs|4p16.3
XLOC_003854	2.26657	1.09504	1.38237	AA131780		chr4:2038297-2038238	hs|4p16.3
XLOC_004323	4.77049	1.43643	6.73107	CQ819097		chr5:27485707-27485766	hs|5p14.1
XLOC_004448	3.58261	2.08108	1.79594	TCONS_00010009		chr5:82687150-82694050	hs|5q14.2
XLOC_004745	3.05391	1.25787	3.23275	ENST00000511182		chr5:17375670-17375611	hs|5p15.1
XLOC_004794	3.761	3.41302	2.38319	ENST00000506463		chr5:38710535-38710476	hs|5p13.1
XLOC_004924	5.17013	7.43876	5.18159	TCONS_00010404		chr5:90602415-90602356	hs|5q14.3
XLOC_005087	1.42774	3.57075	4.69339	TCONS_00011088		chr5:173133394-173133335	hs|5q35.2
XLOC_005327	3.42098	1.72289	2.49597	ENST00000448327		chr6:53495838-53495897	hs|6p12.1
XLOC_005665	1.42886	3.25301	3.14464	ENST00000418168		chr6:28806006-28805947	hs|6p22.1
XLOC_005744	2.48483	2.87407	3.82376	TCONS_00012744		chr6:53095465-53095406	hs|6p12.1
XLOC_005747	2.89402	3.34027	2.17442	ENST00000506206		chr6:53429112-53429053	hs|6p12.1
XLOC_005917	1.16445	1.85554	1.41118	TCONS_00012358		chr6:166253151-166253092	hs|6q27
XLOC_006088	5.68666	1.75327	2.1047	TCONS_00013440		chr7:47630726-47630785	hs|7p12.3
XLOC_006153	1.97667	1.63171	1.07962	TCONS_00013023		chr7:77299317-77299376	hs|7q11.23
XLOC_006178	3.54128	2.26647	3.92015	ENST00000416502		chr7:95236397-95236456	hs|7q21.3
XLOC_006486	2.37628	1.0353	1.90655	TCONS_00013856		chr7:66798498-66798439	hs|7q11.21
XLOC_006613	5.56872	3.63646	5.1484	TCONS_00013975		chr7:134102255-134102196	hs|7q33
XLOC_006702	1.7958	2.95648	2.2899	ENST00000520332		chr8:8957444-8957503	hs|8p23.1
XLOC_006704	5.60272	4.20431	5.29578	ENST00000517816		chr8:9012525-9012584	hs|8p23.1
XLOC_007562	4.0395	4.77789	2.54786	TCONS_00016155		chr9:128172845-128173281	hs|9q33.3
XLOC_007570	3.1502	4.85816	4.3955	TCONS_00016159		chr9:130343034-130343093	hs|9q34.11
XLOC_007598	3.26955	1.02644	3.4957	TCONS_00016208		chr9:137375020-137375079	hs|9q34.2
XLOC_007698	4.44364	1.32157	2.10666	ENST00000377547		chr9:67781349-67781408	hs|9q13
XLOC_007701	1.49497	2.21243	1.46112	ENST00000507933		chr4:132694748-132694807	hs|4q28.3
XLOC_008180	1.47994	2.21455	1.31763	ENST00000450860		chrX:70403507-70403448	hs|Xq13.1
XLOC_008263	1.26858	3.3452	1.33873	ENST00000433825		chrX:153562406-153562347	hs|Xq28
XLOC_008269	2.79585	2.7947	3.20802	TCONS_00017391		chrX:154645020-154644961	hs|Xq28
XLOC_008487	3.49833	2.29665	2.86589	ENST00000440189		chr10:60064400-60064459	hs|10q21.1
XLOC_008925	5.59073	2.61341	7.44264	TCONS_00018589		chr10:103464333-103464274	hs|10q24.32
XLOC_008926	3.06986	2.15136	5.63353	ENST00000458489		chr10:103467930-103464412	hs|10q24.32
XLOC_009094	2.13295	2.67991	1.37982	ENST00000532947		chr11:28548432-28548491	hs|11p14.1
XLOC_009194	3.21239	1.01146	1.74921	GU369676		chr11:69307624-69307683	hs|11q13.3
XLOC_009508	5.71493	3.20657	7.28708	TCONS_00019713		chr11:76479197-76476266	hs|11q13.5
XLOC_009509	2.54967	1.17654	3.47409	THC2656073		chr11:076493343-076493284	hs|11q13.5
XLOC_009678	6.33821	3.76795	3.65313	TCONS_00021085		chr12:16814876-16902754	hs|12p12.3
XLOC_009727	6.49728	4.26602	2.17429	TCONS_00020398		chr12:47652010-47652069	hs|12q13.11
XLOC_009798	2.50023	2.78843	1.27071	TCONS_00020465		chr12:69801421-69801480	hs|12q15
XLOC_010077	1.13333	2.13833	1.33598	TCONS_00020784		chr12:51365371-51365312	hs|12q13.12
XLOC_010204	2.73121	5.7368	1.12144	BC007399		chr12:114189949-114189890	hs|12q24.13
XLOC_010880	5.26376	4.31538	3.07902	BM991113		chr14:77394770-77394829	hs|14q24.3
XLOC_011047	1.84069	1.86459	4.15091	BX648502		chr14:62031907-62031848	hs|14q23.1
XLOC_011072	2.42231	2.2144	1.09116	ENST00000555539		chr14:74290072-74290013	hs|14q24.3
XLOC_011313	1.38385	1.36827	2.20522	TCONS_00023466		chr15:74806253-74806312	hs|15q24.1
XLOC_011577	1.33911	1.16765	2.56927	TCONS_00023782		chr15:91221775-91221716	hs|15q26.1
XLOC_011670	1.08394	3.12968	1.1783	TCONS_00024348		chr16:22447316-22447375	hs|16p12.2
XLOC_011722	2.77453	2.23138	5.47659	BG192159		chr16:51805556-51806318	hs|16q12.1
XLOC_011819	1.09736	1.00068	1.36883	THC2669701		chr16:087351581-087351640	hs|16q24.2
XLOC_011822	5.13597	5.53385	6.12878	TCONS_00024503		chr16:87615704-87615763	hs|16q24.2
XLOC_012021	1.14193	2.78737	6.45763	AK093002		chr16:80862699-80862640	hs|16q23.2
XLOC_012065	4.37358	1.42802	1.06177	TCONS_00025791		chr17:000056542-000056601	hs|17p13.3
XLOC_012161	2.06433	2.63131	1.30272	TCONS_00025886		chr17:27895528-27895587	hs|17q11.2
XLOC_012162	1.13692	1.26451	1.60181	TCONS_00025888		chr17:29070139-29070198	hs|17q11.2
XLOC_012169	2.27434	3.58735	2.30919	TCONS_00025349		chr17:30738348-30738407	hs|17q11.2
XLOC_012281	3.27305	1.72826	2.21184	TCONS_00025962		chr17:63097384-63098635	hs|17q24.1
XLOC_012368	3.80985	4.24108	3.45673	TCONS_00025541		chr17:6258126-6258067	hs|17p13.2
XLOC_012444	1.23033	1.08022	1.89076	THC2660571		chr17:033568561-033568502	hs|17q12
XLOC_012503	2.33693	1.30987	2.20476	TCONS_00025688		chr17:46124618-46124321	hs|17q21.32
XLOC_012515	2.84751	2.44874	3.03182	ENST00000508851		chr17:48359025-48358966	hs|17q21.33
XLOC_012586	1.85367	1.28484	1.54264	TCONS_00026175		chr17:79358736-79358677	hs|17q25.3
XLOC_013072	1.31997	1.69612	1.10437	TCONS_00027541		chr19:40019404-40019463	hs|19q13.2
XLOC_013108	2.1372	2.2834	2.32008	TCONS_00027066		chr19:48826387-48826446	hs|19q13.33
XLOC_013350	5.16019	4.06427	3.53206	TCONS_00027368		chr19:44405166-44405107	hs|19q13.31
XLOC_013559	1.8584	2.26855	2.10955	ENST00000427333		chr20:48789206-48789265	hs|20q13.13
XLOC_013717	5.75784	4.46588	2.05723	ENST00000432067		chr20:29565883-29565824	hs|20q11.21
XLOC_013728	2.02575	1.47182	2.56494	THC2663511		chr20:032577563-032577504	hs|20q11.22
XLOC_013788	6.61112	2.52804	7.879	BI858028		chr20:48780201-48780142	hs|20q13.13
XLOC_014111	1.88513	3.25844	3.45085	DB312214		chr21:45588236-45588177	hs|21q22.3
XLOC_l2_000048	2.68748	1.36322	2.80945	ENST00000441724		chr1:6298719-6298778	hs|1p36.31
XLOC_l2_000080	1.44957	2.8899	2.24945	ENST00000544155		chr1:17084648-17084589	hs|1p36.13
XLOC_l2_000233	2.05211	2.99598	2.74202	ENST00000424308		chr1:59487204-59488669	hs|1p32.1
XLOC_l2_001091	2.03376	2.32627	2.7329	THC2542300		chr1:143464707-143464648	hs|1q21.1
XLOC_l2_001138	4.32497	1.60884	4.68462	ENST00000441085		chr1:156426167-156425477	hs|1q22
XLOC_l2_001853	2.14716	1.5936	2.12288	TCONS_l2_00003387		chr10:6335196-6335137	hs|10p15.1
XLOC_l2_001890	5.31677	1.56624	3.97737	TCONS_l2_00003442		chr10:27255704-27255645	hs|10p12.1
XLOC_l2_002433	3.74103	2.6176	3.56489	BC038205		chr11:88161178-88161237	hs|11q14.2
XLOC_l2_002502	1.45633	1.31792	1.20958	THC2717621
XLOC_l2_002560	4.41645	1.52544	3.63772	ENST00000538304		chr12:8543550-8543101	hs|12p13.31
XLOC_l2_003188	4.54771	6.47893	2.4269	BI114595		chr12:122502498-122502557	hs|12q24.31
XLOC_l2_003293	1.53924	1.40704	1.45752	ENST00000520314		chr12:9728248-9728306	hs|12p13.31
XLOC_l2_004563	2.54384	2.8282	3.15407	TCONS_l2_00008417		chr15:23105673-23105732	hs|15q11.2
XLOC_l2_004611	1.89613	0.21663	1.85106	TCONS_l2_00008541		chr15:32887417-32887476	hs|15q13.3
XLOC_l2_004640	2.12242	1.63687	2.57287	TCONS_l2_00008604		chr15:42931058-42931117	hs|15q15.2
XLOC_l2_004706	3.97109	3.50608	4.67068	THC2640968		chr15:069367107-069367166	hs|15q23
XLOC_l2_004867	4.3656	3.85924	1.74377	TCONS_l2_00008986		chr15:32808512-32808453	hs|15q13.3
XLOC_l2_005076	1.16933	1.33167	1.32191	TCONS_l2_00009373		chr15:101092393-101089005	hs|15q26.3
XLOC_l2_005692	2.75359	0.805669	1.9617	TCONS_l2_00010607		chr17:19534109-19534168	hs|17p11.2
XLOC_l2_005714	1.29633	1.82121	3.965	TCONS_l2_00010636		chr17:21909677-21912473	hs|17p11.2
XLOC_l2_006152	3.05724	1.72333	3.26603	AK311448		chr17:58212173-58212117	hs|17q23.1
XLOC_l2_007013	1.14753	1.54333	1.20198	TCONS_l2_00013034		chr19:35035891-35035832	hs|19q13.11
XLOC_l2_007456	2.5239	3.19773	1.93474	TCONS_l2_00013854		chr2:102603720-102603779	hs|2q11.2
XLOC_l2_008017	4.17791	1.60514	2.99295	ENST00000421575		chr2:52949906-52949847	hs|2p16.2
XLOC_l2_009140	5.03084	7.43228	3.57519	ENST00000449602		chr21:16742931-16742872	hs|21q21.1
XLOC_l2_009441	1.50376	1.36373	2.11134	ENST00000458623		chr22:16186208-16186149	hs|22q11.1
XLOC_l2_009442	5.53219	0.903744	2.95235	ENST00000453395		chr22:16199741-16199682	hs|22q11.1
XLOC_l2_010569	3.91159	1.26133	1.82452	AK309693		chr7:97558056-97557605	hs|7q21.3
XLOC_l2_010636	2.0549	1.51356	1.46625	ENST00000501725		chr4:37080246-37110952	hs|4p14
XLOC_l2_011204	2.12781	2.51505	1.68431	ENST00000512915		chr4:103339933-103339874	hs|4q24
XLOC_l2_011737	4.05864	3.53013	2.1387	ENST00000514637		chr5:121515654-121515713	hs|5q23.2
XLOC_l2_011954	1.47027	1.06376	3.4085	TCONS_l2_00022807		chr5:17142317-17142258	hs|5p15.1
XLOC_l2_013293	3.87547	4.81031	1.21018	BQ441651		chr7:17061098-17061157	hs|7p21.1
XLOC_l2_013416	5.34826	2.48716	6.56473	TCONS_l2_00025889		chr7:56666352-56666411	hs|7p11.2
XLOC_l2_014802	1.27458	2.07118	1.28932	AK311573		chr21:10480203-10480144	hs|21p11.2
XLOC_l2_015038	1.45408	4.76093	6.74014	TCONS_l2_00029082		chr9:132339802-132339861	hs|9q34.11
XLOC_l2_015295	1.76326	1.06057	1.2245	TCONS_l2_00029480		chr9:98173782-98159551	hs|9q22.32
YIF1B	1.48396	1.56084	1.33947	NM_033557	Yip1 interacting factor homolog B (S. cerevisiae)	chr19:38798303-38798244	hs|19q13.2
ZC4H2	6.73727	6.0718	8.01153	NM_018684	"zinc finger, C4H2 domain containing"	chrX:64136455-64136396	hs|Xq11.2
ZCCHC24	2.41808	4.68923	2.81043	NM_153367	"zinc finger, CCHC domain containing 24"	chr10:81142503-81142444	hs|10q22.3
ZDHHC2	2.11409	2.76621	2.47246	NM_016353	"zinc finger, DHHC-type containing 2"	chr8:17079944-17080003	hs|8p22
ZDHHC8	2.16338	2.76235	1.44593	NM_001185024	"zinc finger, DHHC-type containing 8"	chr22:20130862-20130921	hs|22q11.21
ZEB1	6.08966	8.11511	5.23148	NM_001128128	zinc finger E-box binding homeobox 1	chr10:31818063-31818122	hs|10p11.22
ZFP14	3.58951	2.10111	2.26298	NM_020917	zinc finger protein 14 homolog (mouse)	chr19:36827646-36827587	hs|19q13.12
ZFP82	5.24749	6.68771	4.9472	NM_133466	zinc finger protein 82 homolog (mouse)	chr19:36883571-36883512	hs|19q13.12
ZFYVE28	4.04178	2.12786	3.28262	NM_020972	"zinc finger, FYVE domain containing 28"	chr4:2271519-2271460	hs|4p16.3
ZG16B	4.81587	5.80197	7.18618	NM_145252	zymogen granule protein 16 homolog B (rat)	chr16:2882113-2882172	hs|16p13.3
ZIC5	8.19679	8.7118	8.86523	NM_033132	Zic family member 5	chr13:100615740-100615681	hs|13q32.3
ZMYM3	1.39115	1.34016	1.60477	NM_005096	"zinc finger, MYM-type 3"	chrX:70469481-70469422	hs|Xq13.1
ZNF160	1.71968	1.52222	2.7099	NM_198893	zinc finger protein 160	chr19:53569960-53569901	hs|19q13.41
ZNF174	1.00625	1.06346	1.04073	NM_001032292	zinc finger protein 174	chr16:3454983-3455042	hs|16p13.3
ZNF226	2.16587	1.79539	2.15027	NM_001032374	zinc finger protein 226	chr19:44679287-44679346	hs|19q13.31
ZNF239	7.25861	8.06346	8.20727	NM_005674	zinc finger protein 239	chr10:44051978-44051919	hs|10q11.21
ZNF280A	6.07947	5.79258	3.0078	NM_080740	zinc finger protein 280A	chr22:22868775-22868716	hs|22q11.22
ZNF280B	5.62026	7.1554	4.51492	NM_080764	zinc finger protein 280B	chr22:22839041-22838982	hs|22q11.22
ZNF302	1.26342	1.51733	1.1723	AB209226	zinc finger protein 302	chr19:35174914-35174973	hs|19q13.11
ZNF32	8.6535	10.5631	8.49442	NM_001005368	zinc finger protein 32	chr10:44140152-44140093	hs|10q11.21
ZNF333	2.75555	1.97872	1.59835	NM_032433	zinc finger protein 333	chr19:14831167-14831226	hs|19p13.12
ZNF343	3.3567	2.38748	1.7171	NM_024325	zinc finger protein 343	chr20:2474457-2474198	hs|20p13
ZNF397	3.80165	2.89842	2.95672	NM_032347	zinc finger protein 397	chr18:32838208-32838267	hs|18q12.2
ZNF474	4.59312	4.15462	2.97047	NM_207317	zinc finger protein 474	chr5:121489198-121489257	hs|5q23.2
ZNF485	6.50626	5.49928	7.12354	NM_145312	zinc finger protein 485	chr10:44112506-44112565	hs|10q11.21
ZNF517	2.60074	1.03897	1.80195	NM_213605	zinc finger protein 517	chr8:146033872-146033931	hs|8q24.3
ZNF527	3.37	0.745549	2.31599	NM_032453	zinc finger protein 527	chr19:37883632-37883691	hs|19q13.12
ZNF546	1.60966	1.95967	2.1077	NM_178544	zinc finger protein 546	chr19:40523077-40523136	hs|19q13.2
ZNF569	6.87605	7.07122	4.92366	NM_152484	zinc finger protein 569	chr19:37902622-37902563	hs|19q13.12
ZNF570	2.80766	3.1616	1.03783	NM_144694	zinc finger protein 570	chr19:37975762-37975821	hs|19q13.12
ZNF585A	1.25619	2.09864	1.99135	NM_152655	zinc finger protein 585A	chr19:37642635-37642576	hs|19q13.12
ZNF605	1.35423	1.31565	2.05098	NM_183238	zinc finger protein 605	chr12:133498107-133498048	hs|12q24.33
ZNF711	4.14315	6.28193	2.80773	NM_021998	zinc finger protein 711	chrX:84526807-84526866	hs|Xq21.1
ZNF821	1.24919	1.03412	1.10401	NM_017530	zinc finger protein 821	chr16:71893808-71893749	hs|16q22.2
ZNF879	4.4322	8.4248	4.16504	NM_001136116	zinc finger protein 879	chr5:178461245-178461304	hs|5q35.3
ZP3	7.17173	3.58862	6.38857	NM_007155	zona pellucida glycoprotein 3 (sperm receptor)	chr7:76054524-76054583	hs|7q11.23
ZYG11A	5.94047	1.5738	7.30834	NM_001004339	zyg-11 homolog A (C. elegans)	chr1:53352665-53352724	hs|1p32.3
2016-09-03	3.49731	3.5154	-3.05182	NM_145733	septin 3	chr22:42393420-42393479	hs|22q13.2
1/2-SBSRNA4	5.23427	2.87517	-1.12028	AK058136	lncRNA_BC009800	chr4:110278351-110278292	hs|4q25
A1BG	3.03766	1.71039	-2.24956	AK056201	alpha-1-B glycoprotein	chr19:58857206-58857147	hs|19q13.43
AADAC	5.65236	7.2013	-3.26146	NM_001086	arylacetamide deacetylase (esterase)	chr3:151545783-151545842	hs|3q25.1
ACCN1	2.85324	3.12169	-4.60448	NM_183377	"amiloride-sensitive cation channel 1, neuronal"	chr17:31340342-31340283	hs|17q11.2
ACOX2	2.06233	6.95588	-7.05328	NM_003500	"acyl-CoA oxidase 2, branched chain"	chr3:58490967-58490908	hs|3p14.3
ADAP2	1.66514	2.61403	-4.61905	NM_018404	ArfGAP with dual PH domains 2	chr17:29285179-29285238	hs|17q11.2
ADRA2C	4.32908	2.41639	-1.05309	NM_000683	"adrenergic, alpha-2C-, receptor"	chr4:3770121-3770180	hs|4p16.3
AGBL4	0.318561	3.16278	-4.10331	NM_032785	ATP/GTP binding protein-like 4	chr1:49511326-49511267	hs|1p33
AKR1E2	2.31945	1.21954	-2.95641	NM_001040177	"aldo-keto reductase family 1, member E2"	chr10:4875583-4875642	hs|10p15.1
ALDH1A1	8.87559	3.39916	-1.80738	NM_000689	"aldehyde dehydrogenase 1 family, member A1"	chr9:75540460-75540401	hs|9q21.13
AMIGO2	1.07483	3.47287	-3.56601	NM_181847	adhesion molecule with Ig-like domain 2	chr12:47470990-47470931	hs|12q13.11
ANKDD1A	4.34327	1.987	-1.22843	NM_182703	ankyrin repeat and death domain containing 1A	chr15:65239748-65239807	hs|15q22.31
ANKRD1	4.45816	2.53004	-1.80064	NM_014391	ankyrin repeat domain 1 (cardiac muscle)	chr10:92672621-92672562	hs|10q23.31
APBB1	2.60945	1.52403	-3.67793	NM_001164	"amyloid beta (A4) precursor protein-binding, family B, member 1 (Fe65)"	chr11:6422656-6422597	hs|11p15.4
APOC1	4.43236	3.56441	-1.44456	NM_001645	apolipoprotein C-I	chr19:45422436-45422495	hs|19q13.32
ARL4C	1.12929	2.63731	-10.5447	NM_005737	ADP-ribosylation factor-like 4C	chr2:235401768-235401709	hs|2q37.1
ARSD	3.42639	1.69191	-4.59187	NM_001669	arylsulfatase D	chrX:2822073-2822014	hs|Xp22.33
ARSD-AS1	2.81668	1.98541	-3.86561	XR_110924	ARSD antisense RNA 1 (non-protein coding)	chrX:2824121-2824180	hs|Xp22.33
ASGR1	2.0317	1.19794	-1.10021	NM_001671	asialoglycoprotein receptor 1	chr17:7076840-7076781	hs|17p13.1
AUTS2	3.23363	3.24123	-8.2471	NM_001127232	autism susceptibility candidate 2	chr7:69364365-69364424	hs|7q11.22
C10orf114	1.58652	2.61765	-1.5397	NM_001010911	chromosome 10 open reading frame 114	chr10:21783485-21783426	hs|10p12.31
C11orf63	6.05092	1.61764	-3.30058	NM_024806	chromosome 11 open reading frame 63	chr11:122830122-122830181	hs|11q24.1
C12orf48	0.059884	1.61407	-1.3553	NM_017915	chromosome 12 open reading frame 48	chr12:102591152-102591211	hs|12q23.2
C14orf132	2.95823	2.43791	-4.24915	NR_023938	chromosome 14 open reading frame 132	chr14:96559848-96559907	hs|14q32.2
C16orf57	1.0751	1.27284	-1.67305	NM_024598	chromosome 16 open reading frame 57	chr16:58055426-58055485	hs|16q21
C19orf12	1.35716	1.18702	-1.41323	NM_031448	chromosome 19 open reading frame 12	chr19:30192602-30192543	hs|19q12
C20orf106	2.60374	2.8768	-1.22424	NM_001012971	chromosome 20 open reading frame 106	chr20:55101088-55101147	hs|20q13.31
C6orf154	1.82871	1.27382	-1.26397	NM_001012974	chromosome 6 open reading frame 154	chr6:43475030-43474971	hs|6p21.1
C7orf13	1.27008	1.06274	-4.70973	NR_026865	chromosome 7 open reading frame 13	chr7:156432812-156432753	hs|7q36.3
C8orf47	3.19089	1.01834	-4.45826	NM_173549	chromosome 8 open reading frame 47	chr8:99105657-99105716	hs|8q22.2
CABYR	3.77007	4.53728	-2.08703	NM_012189	calcium binding tyrosine-(Y)-phosphorylation regulated	chr18:21739982-21741487	hs|18q11.2
CACNG4	3.85577	1.99494	-1.83189	NM_014405	"calcium channel, voltage-dependent, gamma subunit 4"	chr17:65029115-65029174	hs|17q24.2
CALB2	1.18205	6.99524	-3.19954	NM_001740	calbindin 2	chr16:71419509-71423668	hs|16q22.2
CCDC40	2.79139	3.12115	-1.51651	NM_017950	coiled-coil domain containing 40	chr17:78073719-78073778	hs|17q25.3
CDK8	0.366221	1.24399	-1.16173	NM_001260	cyclin-dependent kinase 8	chr13:26927961-26928017	hs|13q12.13
CEP112	5.27066	3.88477	-2.34887	NM_145036	centrosomal protein 112kDa	chr17:63685309-63685250	hs|17q24.1
CLDN23	1.55266	2.76686	-2.56939	NM_194284	claudin 23	chr8:8561413-8561472	hs|8p23.1
CLMN	2.99184	1.26708	-2.44283	NM_024734	"calmin (calponin-like, transmembrane)"	chr14:95648676-95648617	hs|14q32.13
CSPG5	1.73428	3.28674	-4.26457	NM_006574	chondroitin sulfate proteoglycan 5 (neuroglycan C)	chr3:47614214-47610697	hs|3p21.31
CT62	1.83395	2.37661	-2.55032	NM_001102658	cancer/testis antigen 62	chr15:71402732-71402673	hs|15q23
CXCL1	1.0527	1.41676	-1.99202	NM_001511	"chemokine (C-X-C motif) ligand 1 (melanoma growth stimulating activity, alpha)"	chr4:74735646-74735705	hs|4q13.3
CXCL2	1.13191	1.35286	-1.23973	NM_002089	chemokine (C-X-C motif) ligand 2	chr4:74964401-74964342	hs|4q13.3
CYP27C1	1.45579	1.92825	-4.69458	NM_001001665	"cytochrome P450, family 27, subfamily C, polypeptide 1"	chr2:127944331-127944272	hs|2q14.3
DENND2A	2.6716	3.10424	-3.68994	ENST00000492720	DENN/MADD domain containing 2A	chr7:140244416-140244357	hs|7q34
DENND5B	2.11947	1.77374	-1.49912	NM_144973	DENN/MADD domain containing 5B	chr12:31535725-31535666	hs|12p11.21
DGCR5	1.94416	2.34126	-2.58925	NR_002733	DiGeorge syndrome critical region gene 5 (non-protein coding)	chr22:18982068-18982127	hs|22q11.21
DOK3	1.82695	1.26997	-3.46987	NM_001144875	docking protein 3	chr5:176930223-176930164	hs|5q35.3
DPY19L2P3	3.08175	0.782144	-1.85147	NR_036554	dpy-19-like 2 pseudogene 3 (C. elegans)	chr7:29781923-29781982	hs|7p14.3
DUSP13	1.15515	5.52408	-3.35562	NM_001007271	dual specificity phosphatase 13	chr10:76854275-76854216	hs|10q22.2
DUSP23	1.11172	1.64284	-10.7335	NM_017823	dual specificity phosphatase 23	chr1:159752201-159752260	hs|1q23.2
DUSP4	1.04153	3.47201	-3.25673	NM_001394	dual specificity phosphatase 4	chr8:29194441-29194382	hs|8p12
EDA2R	1.22866	1.57309	-6.57966	NM_021783	ectodysplasin A2 receptor	chrX:65822475-65819644	hs|Xq12
EHD3	2.48994	2.55307	-3.54413	NM_014600	EH-domain containing 3	chr2:31490569-31490628	hs|2p23.1
EML1	1.87983	4.7418	-4.94494	NM_001008707	echinoderm microtubule associated protein like 1	chr14:100407492-100407551	hs|14q32.2
ENDOV	0.161736	1.38475	-2.22196	NM_001164638	endonuclease V	chr17:78398840-78398899	hs|17q25.3
ENKUR	2.91532	3.22604	-2.4645	NM_145010	"enkurin, TRPC channel interacting protein"	chr10:25284625-25279530	hs|10p12.1
EPB41L5	3.76615	1.62352	-1.10643	NM_020909	erythrocyte membrane protein band 4.1 like 5	chr2:120936186-120936245	hs|2q14.2
ETV4	1.48757	7.93983	-3.41467	NM_001079675	ets variant 4	chr17:41606025-41605966	hs|17q21.31
ETV5	2.02321	9.79183	-6.09186	NM_004454	ets variant 5	chr3:185764606-185764547	hs|3q27.2
FAM188B	1.8027	2.61692	-2.37332	AK090826	"family with sequence similarity 188, member B"	chr7:30898685-30898744	hs|7p14.3
FAM66A	1.11039	1.46497	-5.24827	NR_026789	"family with sequence similarity 66, member A"	chr8:12245468-12245527	hs|8p23.1
FAM69B	1.90312	1.29161	-6.14423	NM_152421	"family with sequence similarity 69, member B"	chr9:139618279-139618338	hs|9q34.3
FAM95B1	0.297477	2.42235	-3.01141	NR_026759	"family with sequence similarity 95, member B1"	chr9:42470679-42470738	hs|9p12
FBXO17	2.18298	1.6593	-1.1373	NM_024907	F-box protein 17	chr19:39432700-39432641	hs|19q13.2
GLIPR2	2.13018	1.73788	-1.21079	NM_022343	GLI pathogenesis-related 2	chr9:36163763-36163822	hs|9p13.3
GPC3	2.76011	3.62795	-3.81714	NM_001164617	glypican 3	chrX:132730535-132730476	hs|Xq26.2
GPRASP2	1.06135	1.07286	-1.36444	NM_001004051	G protein-coupled receptor associated sorting protein 2	chrX:101972466-101972525	hs|Xq22.1
GPRIN2	3.65334	1.30357	-6.42477	NM_014696	G protein regulated inducer of neurite outgrowth 2	chr10:47000509-47000568	hs|10q11.22
GPX2	6.06133	5.69	-4.56328	NM_002083	glutathione peroxidase 2 (gastrointestinal)	chr14:65406455-65406396	hs|14q23.3
GUCA1B	1.00378	0.793952	-4.74257	NM_002098	guanylate cyclase activator 1B (retina)	chr6:42151260-42151201	hs|6p21.1
HHIP	4.58611	8.07759	-1.29489	ENST00000296575	hedgehog interacting protein	chr4:145666336-145666395	hs|4q31.21
HMGA2	0.030811	4.81377	-2.15701	NM_003483	high mobility group AT-hook 2	chr12:66359789-66359848	hs|12q14.3
HPD	1.00815	3.42778	-1.78332	NM_002150	4-hydroxyphenylpyruvate dioxygenase	chr12:122281665-122277945	hs|12q24.31
HS3ST3B1	1.97881	2.17706	-5.6574	ENST00000360954	heparan sulfate (glucosamine) 3-O-sulfotransferase 3B1	chr17:14252127-14252186	hs|17p12
HSPA12A	1.55462	1.21874	-3.99972	NM_025015	heat shock 70kDa protein 12A	chr10:118430849-118430790	hs|10q25.3
IFITM10	1.07728	3.84349	-1.18743	NM_001170820	interferon induced transmembrane protein 10	chr11:1753699-1753640	hs|11p15.5
IGFL2	0.0721889	4.90295	-2.69815	NM_001002915	IGF-like family member 2	chr19:46664359-46664418	hs|19q13.32
IL1R1	2.79768	2.39071	-1.59191	NM_000877	"interleukin 1 receptor, type I"	chr2:102792046-102792105	hs|2q12.1
IL8	1.22571	4.37261	-5.89501	NM_000584	interleukin 8	chr4:74609265-74609324	hs|4q13.3
IRS1	1.43016	2.98232	-5.77287	NM_005544	insulin receptor substrate 1	chr2:227596677-227596618	hs|2q36.3
ITGB1	1.38872	1.45772	-1.01339	NM_133376	"integrin, beta 1 (fibronectin receptor, beta polypeptide, antigen CD29 includes MDF2, MSK12)"	chr10:33200566-33200507	hs|10p11.22
ITGB5	1.13809	1.3829	-1.32094	NM_002213	"integrin, beta 5"	chr3:124482550-124482491	hs|3q21.2
LAG3	1.84056	2.30417	-2.867	NM_002286	lymphocyte-activation gene 3	chr12:6887081-6887462	hs|12p13.31
LARGE	1.82492	1.44556	-5.28324	NM_004737	like-glycosyltransferase	chr22:33669391-33669332	hs|22q12.3
LINC00460	2.44372	5.66994	-3.77769	NR_034119	long intergenic non-protein coding RNA 460	chr13:107030039-107030098	hs|13q33.3
LMF1	3.34972	6.01955	-2.17305	NM_022773	lipase maturation factor 1	chr16:904229-904170	hs|16p13.3
LOC100129119	0.359346	1.54304	-2.30658	XR_109159	uncharacterized LOC100129119	chr15:72900881-72900822	hs|15q24.1
LOC100132529	1.33217	1.50848	-4.18625	XR_109319	uncharacterized LOC100132529	chr16:71606282-71606341	hs|16q22.2
LOC100287728	2.03832	1.83269	-1.15444	ENST00000453528		chrX:134257470-134257529	hs|Xq26.3
LOC100505495	2.83259	7.1437	-2.03225	NR_040109	uncharacterized LOC100505495	chr19:41985124-41985065	hs|19q13.2
LOC100505661	1.00704	1.52652	-1.6252	XR_110599	uncharacterized LOC100505661	chr15:83781562-83781503	hs|15q25.2
LOC100505679	2.51377	1.36508	-2.25054	NM_001243531	uncharacterized LOC100505679	chr15:84850772-84850831	hs|15q25.2
LOC100505978	1.23476	1.51128	-2.51436	NR_038912	uncharacterized LOC100505978	chr12:107074860-107074801	hs|12q23.3
LOC100506053	0.648549	2.17639	-1.3676	XR_109619	uncharacterized LOC100506053	chr20:46749106-46749164	hs|20q13.13
LOC100507004	1.90129	1.42781	-2.50193	XR_109556	uncharacterized LOC100507004	chr19:4800970-4800446	hs|19p13.3
LOC100509315	1.67282	2.52656	-1.17782	XR_111795	uncharacterized LOC100509315	chr18:68047458-68047399	hs|18q22.2
LOC149351	1.41944	1.15331	-3.42067	XR_132798	uncharacterized LOC149351	chr1:91297731-91297672	hs|1p22.2
LOC153811	1.37816	1.03904	-3.43122	AK021734	uncharacterized LOC153811	chr5:179340482-179340423	hs|5q35.3
LOC338620	2.35235	2.47918	-2.35464	BC043009	uncharacterized LOC338620	chr10:33176365-33176306	hs|10p11.22
LOC389831	2.01507	2.31515	-1.73214	NM_001242480	uncharacterized LOC389831	chr7_gl000195_random:44089-44030
LYNX1	1.23197	3.79622	-2.15799	NM_177457	Ly6/neurotoxin 1	chr8:143852799-143852740	hs|8q24.3
MACROD2	2.68223	3.05325	-1.6168	NM_080676	MACRO domain containing 2	chr20:14066315-14066374	hs|20p12.1
MAGED1	2.01945	2.15117	-8.79465	NM_001005333	"melanoma antigen family D, 1"	chrX:51643374-51644689	hs|Xp11.22
MAOA	1.43378	1.16893	-4.89715	NM_000240	monoamine oxidase A	chrX:43606008-43606067	hs|Xp11.3
MEGF8	1.18828	1.02174	-1.71779	NM_001410	multiple EGF-like-domains 8	chr19:42881553-42881612	hs|19q13.2
MERTK	2.03248	6.95917	-1.06969	NM_006343	c-mer proto-oncogene tyrosine kinase	chr2:112786885-112786944	hs|2q13
MGAT1	1.16677	1.07697	-1.36508	ENST00000505682	"mannosyl (alpha-1,3-)-glycoprotein beta-1,2-N-acetylglucosaminyltransferase"	chr5:180222497-180222438	hs|5q35.3
MIAT	1.9033	1.18842	-2.11556	NR_003491		chr22:27064312-27064371	hs|22q12.1
MLLT11	2.29488	2.16176	-4.04129	NM_006818	"myeloid/lymphoid or mixed-lineage leukemia (trithorax homolog, Drosophila); translocated to, 11"	chr1:151040758-151040817	hs|1q21.3
MYEOV	4.83132	7.63015	-5.02063	NM_138768	myeloma overexpressed (in a subset of t(11;14) positive multiple myelomas)	chr11:69064410-69064469	hs|11q13.3
NF1	0.290849	1.12176	-1.4843	NM_000267	neurofibromin 1	chr17:29541564-29546042	hs|17q11.2
NPAS2	2.01386	3.93342	-2.485	NM_002518	neuronal PAS domain protein 2	chr2:101612199-101612258	hs|2q11.2
NPTX1	1.21278	10.6702	-5.44668	NM_002522	neuronal pentraxin I	chr17:78441076-78441017	hs|17q25.3
NRG1	2.04807	3.66544	-2.46116	AF176921	neuregulin 1	chr8:32625320-32625379	hs|8p12
ORAI2	1.31242	2.17705	-1.01073	NM_032831	ORAI calcium release-activated calcium modulator 2	chr7:102088213-102088272	hs|7q22.1
PADI1	1.80903	4.07942	-1.20461	NM_013358	"peptidyl arginine deiminase, type I"	chr1:17572442-17572501	hs|1p36.13
PAQR9	2.88514	4.8055	-5.36704	NM_198504	progestin and adipoQ receptor family member IX	chr3:142680265-142680206	hs|3q23
PDE4B	2.63401	1.72231	-1.03051	NM_001037341	"phosphodiesterase 4B, cAMP-specific"	chr1:66839789-66839848	hs|1p31.3
PLCD4	3.02197	0.0963435	-1.73234	NM_032726	"phospholipase C, delta 4"	chr2:219501765-219501824	hs|2q35
PLCXD1	1.47711	2.46241	-2.84773	NM_018390	"phosphatidylinositol-specific phospholipase C, X domain containing 1"	chrY:169727-169786	hs|Yp11.32
PLIN4	1.8226	2.14765	-4.95874	NM_001080400	perilipin 4	chr19:4502266-4502207	hs|19p13.3
PLXNA4	0.220954	1.15037	-1.5115	NM_020911	plexin A4	chr7:131808746-131808687	hs|7q32.3
PPP2R2C	1.09015	2.36281	-5.71215	NM_181876	"protein phosphatase 2, regulatory subunit B, gamma"	chr4:6322866-6322807	hs|4p16.1
PRDM16	4.99452	4.20981	-1.22679	NM_022114	PR domain containing 16	chr1:3355062-3355121	hs|1p36.32
PRKG1	1.19071	0.0596435	-1.26689	CR603327	"protein kinase, cGMP-dependent, type I"	chr10:54064000-54061113	hs|10q21.1
PSMF1	1.39718	1.0988	-1.1835	NM_006814	"proteasome (prosome, macropain) inhibitor subunit 1 (PI31)"	chr20:1147718-1147777	hs|20p13
PVRL2	1.61694	1.73483	-1.33713	NM_002856	poliovirus receptor-related 2 (herpesvirus entry mediator B)	chr19:45377626-45377685	hs|19q13.32
RAB36	2.86631	2.60373	-1.41062	NM_004914	"RAB36, member RAS oncogene family"	chr22:23506428-23506487	hs|22q11.23
RASSF2	7.91732	6.65914	-3.17516	NM_014737	Ras association (RalGDS/AF-6) domain family member 2	chr20:4760842-4760783	hs|20p13
RECK	0.521282	1.13828	-2.21652	NM_021111	reversion-inducing-cysteine-rich protein with kazal motifs	chr9:36124319-36124378	hs|9p13.3
RGS20	1.64183	2.85102	-1.3502	NM_170587	regulator of G-protein signaling 20	chr8:54871444-54871503	hs|8q11.23
RIMKLA	3.17387	7.3556	-2.43866	NM_173642	ribosomal modification protein rimK-like family member A	chr1:42880642-42880701	hs|1p34.2
ROR1	2.09689	3.91507	-3.53018	NM_005012	receptor tyrosine kinase-like orphan receptor 1	chr1:64644540-64644599	hs|1p31.3
RPGR	1.10607	1.12878	-1.65653	NM_000328	retinitis pigmentosa GTPase regulator	chrX:38147267-38147208	hs|Xp11.4
RPS23	1.65835	1.0824	-1.46233	NM_001025	ribosomal protein S23	chr5:81569349-81569290	hs|5q14.2
RRN3	1.07411	1.00663	-1.09678	NM_018427	RRN3 RNA polymerase I transcription factor homolog (S. cerevisiae)	chr16:15186426-15186368	hs|16p13.11
RSU1	1.10092	1.24236	-1.66407	NM_012425	Ras suppressor protein 1	chr10:16635447-16635388	hs|10p13
RTKN2	0.606997	1.90952	-1.95441	ENST00000395265	rhotekin 2	chr10:63944140-63944081	hs|10q21.2
S1PR5	1.94957	2.46515	-4.91697	NM_030760	sphingosine-1-phosphate receptor 5	chr19:10623943-10623884	hs|19p13.2
SBSN	2.16739	1.41828	-2.81794	NM_001166034	suprabasin	chr19:36014331-36014272	hs|19q13.12
SCAMP5	1.22596	1.19663	-1.33944	NM_138967	secretory carrier membrane protein 5	chr15:75313582-75313641	hs|15q24.2
SEMA3A	2.43161	5.06573	-5.48767	NM_006080	"sema domain, immunoglobulin domain (Ig), short basic domain, secreted, (semaphorin) 3A"	chr7:83588248-83588189	hs|7q21.11
SEMA6B	1.39773	2.02071	-3.06784	NM_032108	"sema domain, transmembrane domain (TM), and cytoplasmic domain, (semaphorin) 6B"	chr19:4542955-4542896	hs|19p13.3
SERPINB9	1.50427	1.95976	-6.96807	NM_004155	"serpin peptidase inhibitor, clade B (ovalbumin), member 9"	chr6:2887621-2887562	hs|6p25.2
SERPINE2	2.43947	8.99092	-2.28244	NM_006216	"serpin peptidase inhibitor, clade E (nexin, plasminogen activator inhibitor type 1), member 2"	chr2:224842295-224840597	hs|2q36.1
SHISA4	1.38843	1.05914	-1.73921	NM_198149	shisa homolog 4 (Xenopus laevis)	chr1:201861366-201861425	hs|1q32.1
SLC19A3	2.2583	1.16911	-1.00011	NM_025243	"solute carrier family 19, member 3"	chr2:228550580-228550521	hs|2q36.3
SLC39A4	6.28366	5.94018	-2.54461	NM_017767	"solute carrier family 39 (zinc transporter), member 4"	chr8:145637858-145637799	hs|8q24.3
SLC4A8	2.06261	3.46533	-3.44056	NM_004858	"solute carrier family 4, sodium bicarbonate cotransporter, member 8"	chr12:51865202-51865261	hs|12q13.13
SLIT3	4.69479	7.24461	-1.81263	ENST00000404867	slit homolog 3 (Drosophila)	chr5:168093778-168093719	hs|5q34
SMARCA1	1.45792	1.72499	-4.84626	NM_003069	"SWI/SNF related, matrix associated, actin dependent regulator of chromatin, subfamily a, member 1"	chrX:128580725-128580666	hs|Xq25
SNAR-A3	1.9	4.84759	-1.76191	NR_024214	small ILF3/NF90-associated RNA A3	chr19:48427077-48427136	hs|19q13.33
SNAR-D	1.86043	6.44013	-2.84288	NR_024243	small ILF3/NF90-associated RNA D	chr19:50643528-50643469	hs|19q13.33
SNAR-F	1.86395	6.62829	-2.18824	NR_004384	small ILF3/NF90-associated RNA F	chr19:51108271-51108330	hs|19q13.33
SNAR-G2	2.03163	4.67312	-1.46244	NR_024244	small ILF3/NF90-associated RNA G2	chr19:49534993-49534934	hs|19q13.33
SNAR-I	1.38182	5.91589	-2.79236	NR_024343	small ILF3/NF90-associated RNA I	chr3:190595730-190595789	hs|3q28
SNPH	2.19531	1.08578	-3.89844	NM_014723	syntaphilin	chr20:1289612-1289671	hs|20p13
SPANXA1	1.20797	3.56102	-2.89867	NM_013453	"sperm protein associated with the nucleus, X-linked, family member A1"	chrX:140678815-140678874	hs|Xq27.2
SPANXB2	3.00327	4.06795	-1.65855	NM_145664	"SPANX family, member B2"	chrX:140097760-140097819	hs|Xq27.1
SPDEF	2.84145	2.09324	-1.92751	NM_012391	SAM pointed domain containing ets transcription factor	chr6:34506166-34506107	hs|6p21.31
SPRY4	1.20386	5.38504	-5.9367	NM_030964	sprouty homolog 4 (Drosophila)	chr5:141690630-141690571	hs|5q31.3
SYTL2	5.08283	1.62432	-2.48061	NM_206927	synaptotagmin-like 2	chr11:85406136-85406077	hs|11q14.1
TBXAS1	3.22032	2.75569	-2.92741	NM_001166254	thromboxane A synthase 1 (platelet)	chr7:139487166-139487225	hs|7q34
TCF7	1.86073	3.05775	-4.07408	NM_003202	"transcription factor 7 (T-cell specific, HMG-box)"	chr5:133483237-133483296	hs|5q31.1
TGFBR2	1.27127	1.55707	-1.12365	ENST00000383765	"transforming growth factor, beta receptor II (70/80kDa)"	chr3:30703057-30703116	hs|3p24.1
THSD4	2.5649	2.59799	-4.72791	ENST00000345002	"thrombospondin, type I, domain containing 4"	chr15:71839754-71839813	hs|15q23
TMEM121	3.33507	4.76676	-1.26215	NM_025268	transmembrane protein 121	chr14:105996478-105996537	hs|14q32.33
TMIGD2	1.85066	6.91371	-1.92574	NM_144615	transmembrane and immunoglobulin domain containing 2	chr19:4292296-4292237	hs|19p13.3
TRAPPC6A	1.80121	1.06125	-1.1075	NM_024108	trafficking protein particle complex 6A	chr19:45668207-45668148	hs|19q13.32
TSPAN18	2.03248	3.62797	-4.20875	NM_130783	tetraspanin 18	chr11:44952695-44952754	hs|11p11.2
UPK1A	1.44096	3.98475	-2.99181	NM_007000	uroplakin 1A	chr19:36168740-36168878	hs|19q13.12
UTP23	1.72312	2.40087	-1.18814	ENST00000357148	"UTP23, small subunit (SSU) processome component, homolog (yeast)"	chr8:117798757-117798816	hs|8q24.11
VASH1	1.59652	1.7994	-1.69919	NM_014909	vasohibin 1	chr14:77249212-77249271	hs|14q24.3
VASN	1.43219	2.11922	-1.80354	NM_138440	vasorin	chr16:4433421-4433480	hs|16p13.3
VPS37D	1.61511	1.62077	-2.13537	NM_001077621	vacuolar protein sorting 37 homolog D (S. cerevisiae)	chr7:73086324-73086383	hs|7q11.23
WTIP	1.43353	1.27455	-1.81552	NM_001080436	Wilms tumor 1 interacting protein	chr19:34991985-34992044	hs|19q13.11
XLOC_004587	1.98223	2.92733	-2.11852	TCONS_00010121		chr5:141756976-141757035	hs|5q31.3
XLOC_005466	3.0542	4.0951	-1.8545	TCONS_00011955		chr6:133421132-133421191	hs|6q23.2
XLOC_005621	1.16501	1.65974	-2.56251	TCONS_00012091		chr6:15750219-15750160	hs|6p22.3
XLOC_008745	1.44974	1.31399	-1.59899	ENST00000433460		chr10:21659009-21658950	hs|10p12.31
XLOC_009191	2.682	2.42021	-2.14459	THC2622951		chr11:069187142-069187201	hs|11q13.3
XLOC_010390	2.52616	0.0567832	-1.76368	ENST00000463474		chr13:51102045-51102104	hs|13q14.3
XLOC_011287	2.80109	1.31845	-2.25357	TCONS_00023442		chr15:65016842-65016901	hs|15q22.31
XLOC_012709	1.64661	1.41613	-2.00716	AV726231		chr18:68003318-68003558	hs|18q22.2
XLOC_012870	1.70616	1.66634	-1.0364	BG202001		chr18:068003353-068003294	hs|18q22.2
XLOC_l2_000416	1.03258	2.11799	-1.08946	THC2561048		chr1:148933391-148933450	hs|1q21.2
XLOC_l2_001549	2.55569	1.23738	-2.52378	ENST00000435629		chr10:37635747-37635806	hs|10p11.21
XLOC_l2_005880	0.105285	5.71998	-4.82996	ENST00000455460		chr17:67978481-67978540	hs|17q24.3
XLOC_l2_007928	1.91498	2.38446	-1.39192	ENST00000449391		chr2:20790596-20790537	hs|2p24.1
XLOC_l2_009139	2.51813	0.139238	-1.57669	ENST00000432230		chr21:16195860-16195801	hs|21q11.2
XLOC_l2_009292	2.05656	2.45276	-3.35671	TCONS_l2_00017587		chr22:18985671-19001888	hs|22q11.21
XLOC_l2_011793	4.82072	5.62139	-5.99496	ENST00000510311		chr5:141843538-141843597	hs|5q31.3
XLOC_l2_012323	0.991867	1.58549	-4.22455	TCONS_l2_00023262		chr5:175574184-175574125	hs|5q35.2
XLOC_l2_013554	1.80781	1.29841	-2.47444	ENST00000440208		chr7:108254631-108254690	hs|7q31.1
XLOC_l2_015213	1.51442	1.46868	-1.88284	TCONS_l2_00029347		chr9:68424086-68424027	hs|9q13
XLOC_l2_015632	2.03093	1.40026	-1.27372	THC2723961		chrX:136103899-136103958	hs|Xq26.3
ZDHHC8P1	3.83607	4.01026	-3.42983	NR_003950	"zinc finger, DHHC-type containing 8 pseudogene 1"	chr22:23733465-23733407	hs|22q11.23
ZNF461	1.98474	1.78824	-2.61266	NM_153257	zinc finger protein 461	chr19:37129709-37129650	hs|19q13.12
ZNF518B	1.466	2.79899	-7.17604	NM_053042	zinc finger protein 518B	chr4:10441743-10441684	hs|4p16.1
ZNF584	1.46146	1.30552	-1.2598	ENST00000354635	zinc finger protein 584	chr19:58956811-58956870	hs|19q13.43
ZNF606	1.17506	2.26786	-5.91502	NM_025027	zinc finger protein 606	chr19:58489120-58489061	hs|19q13.43
ZNF720	3.31474	1.69212	-1.32951	ENST00000544044	zinc finger protein 720	chr16:31804001-31804664	hs|16p11.2
ZNF780A	2.03205	1.35445	-1.23893	NM_001010880	zinc finger protein 780A	chr19:40596137-40596078	hs|19q13.2
2016-09-05	3.74006	4.10407		NM_001009939	septin 5	chr22:19709366-19709425	hs|22q11.21
AANAT	1.23274	1.04205		NM_001166579	aralkylamine N-acetyltransferase	chr17:74466138-74466197	hs|17q25.1
ABCC1	1.53526	1.38996		NM_019862	"ATP-binding cassette, sub-family C (CFTR/MRP), member 1"	chr16:16236024-16236083	hs|16p13.11
ABCC2	4.20796	4.97531		NM_000392	"ATP-binding cassette, sub-family C (CFTR/MRP), member 2"	chr10:101611322-101611381	hs|10q24.2
ABCD3	1.4634	2.07901		NM_001122674	"ATP-binding cassette, sub-family D (ALD), member 3"	chr1:94941224-94941283	hs|1p21.3
ABCG4	2.25414	1.43075		NM_022169	"ATP-binding cassette, sub-family G (WHITE), member 4"	chr11:119033297-119033356	hs|11q23.3
ABHD11-AS1	2.20209	2.47794		NR_026690	ABHD11 antisense RNA 1 (non-protein coding)	chr7:73150088-73150147	hs|7q11.23
ABI3BP	3.4315	2.24876		NM_015429	"ABI family, member 3 (NESH) binding protein"	chr3:100468645-100468586	hs|3q12.2
ABLIM3	2.21832	2.17086		NM_014945	"actin binding LIM protein family, member 3"	chr5:148639682-148639741	hs|5q32
ABR	1.40426	1.65275		NM_001159746	active BCR-related gene	chr17:914102-914043	hs|17p13.3
ADAMTS9	3.20296	6.11045		NM_182920	"ADAM metallopeptidase with thrombospondin type 1 motif, 9"	chr3:64501648-64501589	hs|3p14.1
AGAP2	1.2097	2.98299		NM_001122772	"ArfGAP with GTPase domain, ankyrin repeat and PH domain 2"	chr12:58119125-58119066	hs|12q14.1
AGPAT6	1.52307	1.68847		NM_178819	"1-acylglycerol-3-phosphate O-acyltransferase 6 (lysophosphatidic acid acyltransferase, zeta)"	chr8:41476425-41476484	hs|8p11.21
AGPAT9	1.04836	6.83933		NM_032717	1-acylglycerol-3-phosphate O-acyltransferase 9	chr4:84526584-84526643	hs|4q21.23
AK8	3.26707	2.51642		NM_152572	adenylate kinase 8	chr9:135601142-135601083	hs|9q34.13
AKR1B1	1.5584	1.05593		NM_001628	"aldo-keto reductase family 1, member B1 (aldose reductase)"	chr7:134132097-134130061	hs|7q33
AKT1S1	1.9062	1.27379		NM_032375	AKT1 substrate 1 (proline-rich)	chr19:50372646-50372587	hs|19q13.33
ALOX5AP	2.61595	1.13729		NM_001629	arachidonate 5-lipoxygenase-activating protein	chr13:31338155-31338214	hs|13q12.3
ALPPL2	1.478	1.4724		NM_031313	"alkaline phosphatase, placental-like 2"	chr2:233275347-233275406	hs|2q37.1
AMN1	1.21567	1.12631		NM_001113402	antagonist of mitotic exit network 1 homolog (S. cerevisiae)	chr12:31824730-31824671	hs|12p11.21
ANKRD20A8P	2.72549	3.29785		NR_003366	"ankyrin repeat domain 20 family, member A8, pseudogene"	chr2:95461681-95461622	hs|2q11.1
ANKRD5	1.34	1.07002		NM_022096	ankyrin repeat domain 5	chr20:10036284-10036343	hs|20p12.2
ANKS1B	3.69773	1.93616		NM_152788	ankyrin repeat and sterile alpha motif domain containing 1B	chr12:99145236-99145177	hs|12q23.1
ANO5	4.98394	10.1154		NM_213599	anoctamin 5	chr11:22304318-22304377	hs|11p14.3
ANO6	4.15756	2.82432		NM_001025356	anoctamin 6	chr12:45825919-45825978	hs|12q12
AOC3	1.81661	5.10178		NM_003734	"amine oxidase, copper containing 3 (vascular adhesion protein 1)"	chr17:41009891-41009950	hs|17q21.31
APBA2	4.3489	3.11836		NM_005503	"amyloid beta (A4) precursor protein-binding, family A, member 2"	chr15:29409953-29410012	hs|15q13.1
APBB1IP	4.50056	2.3395		NM_019043	"amyloid beta (A4) precursor protein-binding, family B, member 1 interacting protein"	chr10:26856519-26856578	hs|10p12.1
APLP1	3.31377	5.41147		NM_005166	amyloid beta (A4) precursor-like protein 1	chr19:36367423-36367482	hs|19q13.12
APOE	3.40238	3.21138		NM_000041	apolipoprotein E	chr19:45412590-45412649	hs|19q13.32
APPBP2	1.68789	1.18173		NM_006380	amyloid beta precursor protein (cytoplasmic tail) binding protein 2	chr17:58520683-58520624	hs|17q23.2
AQP1	3.47626	2.07179		NM_198098	aquaporin 1 (Colton blood group)	chr7:30965057-30965115	hs|7p14.3
AQP4	2.46827	1.13068		NM_001650	aquaporin 4	chr18:24436235-24436176	hs|18q11.2
AQP6	1.60427	3.43852		NM_001652	"aquaporin 6, kidney specific"	chr12:50370711-50370770	hs|12q13.12
ARHGAP15	3.45191	4.02019		NM_018460	Rho GTPase activating protein 15	chr2:144276907-144314009	hs|2q22.3
ARHGAP33	3.28117	2.32252		NM_052948	Rho GTPase activating protein 33	chr19:36279423-36279482	hs|19q13.12
ARHGDIG	4.67975	4.51215		NM_001176	Rho GDP dissociation inhibitor (GDI) gamma	chr16:332362-332514	hs|16p13.3
ARHGEF1	1.7431	1.0199		NM_199002	Rho guanine nucleotide exchange factor (GEF) 1	chr19:42409175-42409372	hs|19q13.2
ARRDC2	1.27665	1.04488		NM_001025604	arrestin domain containing 2	chr19:18124251-18124310	hs|19p13.11
ART5	3.39141	2.9242		NM_053017	ADP-ribosyltransferase 5	chr11:3661305-3661246	hs|11p15.4
ASB4	5.65361	4.21948		NM_016116	ankyrin repeat and SOCS box containing 4	chr7:95169397-95169456	hs|7q21.3
ASMTL	1.74965	2.20149		NM_004192	acetylserotonin O-methyltransferase-like	chrY:1472197-1472138	hs|Yp11.32
ATP10A	8.58046	3.56949		NM_024490	"ATPase, class V, type 10A"	chr15:25923934-25923875	hs|15q12
ATP2A1	1.66625	1.08103		NM_173201	"ATPase, Ca++ transporting, cardiac muscle, fast twitch 1"	chr16:28914689-28914748	hs|16p11.2
ATP2A3	3.03322	2.85099		NM_174953	"ATPase, Ca++ transporting, ubiquitous"	chr17:3827607-3827548	hs|17p13.2
ATP2B1	1.17174	1.10995		NM_001682	"ATPase, Ca++ transporting, plasma membrane 1"	chr12:89993004-89992945	hs|12q21.33
AZU1	3.03417	1.1784		NM_001700	azurocidin 1	chr19:831799-831858	hs|19p13.3
B9D1	1.21172	1.14596		NM_015681	B9 protein domain 1	chr17:19261153-19251135	hs|17p11.2
B9D2	1.76583	1.57622		NM_030578	B9 protein domain 2	chr19:41860457-41860398	hs|19q13.2
BAAT	3.95148	4.52376		NM_001701	bile acid CoA: amino acid N-acyltransferase (glycine N-choloyltransferase)	chr9:104123129-104123070	hs|9q31.1
BCL3	2.54452	2.17408		NM_005178	B-cell CLL/lymphoma 3	chr19:45263191-45263250	hs|19q13.32
BEAN1	4.83878	3.45024		NM_001178020	"brain expressed, associated with NEDD4, 1"	chr16:66516040-66516099	hs|16q21
BGLAP	1.09361	1.21604		NM_199173	bone gamma-carboxyglutamate (gla) protein	chr1:156213055-156213114	hs|1q22
BICD1	1.09994	1.73444		NM_001714	bicaudal D homolog 1 (Drosophila)	chr12:32531082-32531141	hs|12p11.21
BTNL9	6.39175	4.44027		NM_152547	butyrophilin-like 9	chr5:180488371-180488430	hs|5q35.3
C10orf107	6.7718	7.54521		NM_173554	chromosome 10 open reading frame 107	chr10:63520724-63525718	hs|10q21.2
C10orf68	2.87244	3.07247		NM_024688	chromosome 10 open reading frame 68	chr10:33143354-33143413	hs|10p11.22
C11orf41	3.0097	2.35033		NM_012194	chromosome 11 open reading frame 41	chr11:33695366-33695425	hs|11p13
C11orf96	3.2636	2.49189		NM_001145033	chromosome 11 open reading frame 96	chr11:43965338-43965397	hs|11p11.2
C12orf53	4.73415	5.14504		NM_153685	chromosome 12 open reading frame 53	chr12:6803073-6803014	hs|12p13.31
C12orf63	3.32944	4.36726		ENST00000298953	chromosome 12 open reading frame 63	chr12:96934686-96934745	hs|12q23.1
C12orf68	3.30458	2.23489		NM_001013635	chromosome 12 open reading frame 68	chr12:48578884-48578943	hs|12q13.11
C14orf37	2.75724	4.55861		NM_001001872	chromosome 14 open reading frame 37	chr14:58598313-58598254	hs|14q23.1
C17orf104	4.30499	4.34521		NM_001145080	chromosome 17 open reading frame 104	chr17:42745468-42745527	hs|17q21.31
C17orf69	1.55017	1.50675		NR_026906	chromosome 17 open reading frame 69	chr17:43723534-43723593	hs|17q21.31
C17orf72	1.84357	4.71058		NM_001164257	chromosome 17 open reading frame 72	chr17:62080413-62080472	hs|17q23.3
C19orf18	4.39709	4.14539		NM_152474	chromosome 19 open reading frame 18	chr19:58472891-58472832	hs|19q13.43
C19orf63	1.6216	1.55029		NM_206538	chromosome 19 open reading frame 63	chr19:50984174-50984233	hs|19q13.33
C19orf81	8.01752	6.69133		NM_001195076	chromosome 19 open reading frame 81	chr19:51162508-51162567	hs|19q13.33
C1orf101	3.0584	1.38336		NM_173807	chromosome 1 open reading frame 101	chr1:244773568-244773627	hs|1q44
C1orf114	3.26189	6.02402		NM_021179	chromosome 1 open reading frame 114	chr1:169390697-169390638	hs|1q24.2
C1orf227	3.67012	2.03697		NM_001024601	chromosome 1 open reading frame 227	chr1:213009477-213009418	hs|1q32.3
C1QTNF4	2.20218	3.67392		NM_031909	C1q and tumor necrosis factor related protein 4	chr11:47611639-47611580	hs|11p11.2
C1S	3.87297	1.87178		NM_201442	"complement component 1, s subcomponent"	chr12:7171593-7171652	hs|12p13.31
C20orf107	2.68884	3.16569		NM_001013646	chromosome 20 open reading frame 107	chr20:55111285-55111344	hs|20q13.31
C20orf196	1.96655	1.66128		NM_152504	chromosome 20 open reading frame 196	chr20:5843746-5843805	hs|20p12.3
C20orf201	4.1055	2.3926		NM_001007125	chromosome 20 open reading frame 201	chr20:62714820-62714761	hs|20q13.33
C20orf27	1.25048	1.06645		NM_001039140	chromosome 20 open reading frame 27	chr20:3736127-3735119	hs|20p13
C20orf3	1.34043	1.89948		NM_020531	chromosome 20 open reading frame 3	chr20:24949557-24944629	hs|20p11.21
C20orf30	1.5971	1.32354		NM_001009924	chromosome 20 open reading frame 30	chr20:5081129-5081070	hs|20p13
C20orf46	5.86224	7.88178		NM_018354	chromosome 20 open reading frame 46	chr20:1161513-1161454	hs|20p13
C21orf31	3.22905	1.36938		AJ003550	uncharacterized LOC54082	chr21:45935567-45935508	hs|21q22.3
C21orf90	6.34037	6.00877		NR_026547	chromosome 21 open reading frame 90	chr21:45938569-45938628	hs|21q22.3
C22orf36	2.27015	1.41649		NM_207644	chromosome 22 open reading frame 36	chr22:24981830-24981771	hs|22q11.23
C2CD3	1.23611	0.0054996		NM_015531	C2 calcium-dependent domain containing 3	chr11:73745605-73745546	hs|11q13.4
C2orf62	4.35278	2.2273		NM_198559	chromosome 2 open reading frame 62	chr2:219232181-219232240	hs|2q35
C2orf81	1.63284	1.59803		NM_001145054	chromosome 2 open reading frame 81	chr2:74641561-74641502	hs|2p13.1
C3orf55	3.59169	7.82265		NM_001243729	chromosome 3 open reading frame 55	chr3:157261272-157271051	hs|3q25.32
C5orf50	1.51693	1.25071		ENST00000330910	chromosome 5 open reading frame 50	chr5:171217544-171217848	hs|5q35.1
C6orf174	8.4652	6.72008		NM_001012279	chromosome 6 open reading frame 174	chr6:127771389-127771330	hs|6q22.33
C6orf81	4.42235	2.29486		NM_145028	chromosome 6 open reading frame 81	chr6:35706205-35706264	hs|6p21.31
C7orf65	2.83611	1.56125		NM_001123065	chromosome 7 open reading frame 65	chr7:47701187-47701246	hs|7p12.3
C7orf69	3.26898	4.91463		NM_025031	chromosome 7 open reading frame 69	chr7:47859325-47859384	hs|7p12.3
C8orf45	3.46555	3.2968		NM_001136160	chromosome 8 open reading frame 45	chr8:67813524-67813583	hs|8q13.1
C8orf58	1.45429	1.54794		NM_001013842	chromosome 8 open reading frame 58	chr8:22460863-22460922	hs|8p21.3
C9orf30-TMEFF1	2.09584	1.62628		NM_001198812	C9orf30-TMEFF1 readthrough	chr9:103339673-103339732	hs|9q31.1
C9orf5	1.03507	1.0575		NM_032012	chromosome 9 open reading frame 5	chr9:111777792-111777733	hs|9q31.3
CAB39L	1.05551	1.11936		NM_001079670	calcium binding protein 39-like	chr13:50008282-50008223	hs|13q14.2
CACNA1D	4.33987	3.06637		NM_000720	"calcium channel, voltage-dependent, L type, alpha 1D subunit"	chr3:53845581-53845640	hs|3p21.1
CACNA1G	7.41709	3.85734		NM_018896	"calcium channel, voltage-dependent, T type, alpha 1G subunit"	chr17:48704244-48704303	hs|17q21.33
CACNA1H	3.88892	1.19411		NM_021098	"calcium channel, voltage-dependent, T type, alpha 1H subunit"	chr16:1271711-1271770	hs|16p13.3
CACNA2D2	1.24164	2.90121		NM_001005505	"calcium channel, voltage-dependent, alpha 2/delta subunit 2"	chr3:50400526-50400467	hs|3p21.31
CACNG7	10.3718	10.659		NM_031896	"calcium channel, voltage-dependent, gamma subunit 7"	chr19:54446899-54446958	hs|19q13.42
CACNG8	3.86381	1.31692		NM_031895	"calcium channel, voltage-dependent, gamma subunit 8"	chr19:54485407-54485466	hs|19q13.42
CADM1	9.20157	9.12632		NM_001098517	cell adhesion molecule 1	chr11:115102198-115102139	hs|11q23.3
CADM3	4.85353	3.95099		NM_021189	cell adhesion molecule 3	chr1:159172872-159172931	hs|1q23.2
CALM3	1.11893	1.75574		NM_005184	"calmodulin 3 (phosphorylase kinase, delta)"	chr19:47111489-47111548	hs|19q13.32
CALML3	1.20883	1.42573		NM_005185	calmodulin-like 3	chr10:5567079-5567138	hs|10p15.1
CAPN5	5.59072	6.82828		NM_004055	calpain 5	chr11:76837137-76837196	hs|11q13.5
CARD8	3.30561	1.2885		NM_001184904	"caspase recruitment domain family, member 8"	chr19:48741599-48741540	hs|19q13.33
CASC2	4.6087	6.50527		NR_026939	cancer susceptibility candidate 2 (non-protein coding)	chr10:119969564-119969623	hs|10q26.11
CASD1	1.06866	1.22339		NM_022900	CAS1 domain containing 1	chr7:94176420-94176479	hs|7q21.3
CBX5	1.06736	1.49327		NM_001127322	chromobox homolog 5	chr12:54624854-54624795	hs|12q13.13
CCDC3	4.67279	4.00637		NM_031455	coiled-coil domain containing 3	chr10:12938688-12938629	hs|10p13
CCDC65	1.28661	2.37436		NM_033124	coiled-coil domain containing 65	chr12:49312491-49312550	hs|12q13.12
CCDC74B	3.09801	3.2512		NM_207310	coiled-coil domain containing 74B	chr2:130897033-130896974	hs|2q21.1
CCDC87	2.9721	2.72262		NM_018219	coiled-coil domain containing 87	chr11:66358144-66358085	hs|11q13.2
CD226	2.77085	1.01721		NM_006566	CD226 molecule	chr18:67530254-67530195	hs|18q22.2
CD79A	2.76948	1.11765		NM_001783	"CD79a molecule, immunoglobulin-associated alpha"	chr19:42385356-42385415	hs|19q13.2
CDC25B	2.19421	2.23718		NM_021873	cell division cycle 25 homolog B (S. pombe)	chr20:3786178-3786237	hs|20p13
CDC25C	1.05329	1.57294		NM_001790	cell division cycle 25 homolog C (S. pombe)	chr5:137621299-137621240	hs|5q31.2
CDC42EP4	1.00404	1.6644		NM_012121	CDC42 effector protein (Rho GTPase binding) 4	chr17:71280269-71280210	hs|17q25.1
CDCA2	1.0449	2.54929		NM_152562	cell division cycle associated 2	chr8:25365256-25365315	hs|8p21.2
CDH15	3.02358	1.75194		NM_004933	"cadherin 15, type 1, M-cadherin (myotubule)"	chr16:89261839-89261898	hs|16q24.3
CDH23	2.70589	2.46616		NM_052836	cadherin-related 23	chr10:73376989-73377048	hs|10q22.1
CDKL2	2.59394	2.03927		NM_003948	cyclin-dependent kinase-like 2 (CDC2-related kinase)	chr4:76501764-76501705	hs|4q21.1
CDKL3	1.66526	1.18614		NM_016508	cyclin-dependent kinase-like 3	chr5:133643945-133643886	hs|5q31.1
CEACAM6	6.2031	8.23452		NM_002483	carcinoembryonic antigen-related cell adhesion molecule 6 (non-specific cross reacting antigen)	chr19:42275434-42275493	hs|19q13.2
CEACAM7	4.97583	0.999186		NM_006890	carcinoembryonic antigen-related cell adhesion molecule 7	chr19:42178167-42178108	hs|19q13.2
CELF5	2.94804	2.94491		NM_021938	"CUGBP, Elav-like family member 5"	chr19:3290282-3290341	hs|19p13.3
CEND1	5.10147	3.88383		NM_016564	cell cycle exit and neuronal differentiation 1	chr11:787170-787111	hs|11p15.5
CENPB	1.26554	1.02473		NM_001810	"centromere protein B, 80kDa"	chr20:3765453-3765394	hs|20p13
CEP89	1.76425	1.63371		NM_032816	centrosomal protein 89kDa	chr19:33390784-33378710	hs|19q13.11
CERS4	3.92258	3.38499		NM_024552	ceramide synthase 4	chr19:8326605-8326664	hs|19p13.2
CES5A	3.91611	3.71271		NM_145024	carboxylesterase 5A	chr16:55899994-55899935	hs|16q12.2
CHRFAM7A	3.61694	3.2454		NM_139320	"CHRNA7 (cholinergic receptor, nicotinic, alpha 7, exons 5-10) and FAM7A (family with sequence similarity 7A, exons A-E) fusion"	chr15:30653544-30653485	hs|15q13.2
CHRNA7	5.36879	5.46832		NM_001190455	"cholinergic receptor, nicotinic, alpha 7"	chr15:32462222-32462281	hs|15q13.3
CHRNB2	2.63645	1.36284		NM_000748	"cholinergic receptor, nicotinic, beta 2 (neuronal)"	chr1:154552292-154552351	hs|1q21.3
CHST1	2.77026	4.10354		NM_003654	carbohydrate (keratan sulfate Gal-6) sulfotransferase 1	chr11:45670488-45670429	hs|11p11.2
CHST11	3.05209	6.56108		NM_018413	carbohydrate (chondroitin 4) sulfotransferase 11	chr12:105151518-105151577	hs|12q23.3
CIB4	4.51129	2.99274		NM_001029881	calcium and integrin binding family member 4	chr2:26805777-26805718	hs|2p23.3
CILP	2.38374	4.56137		NM_003613	"cartilage intermediate layer protein, nucleotide pyrophosphohydrolase"	chr15:65488673-65488614	hs|15q22.31
CITED1	2.52307	1.73638		NM_004143	"Cbp/p300-interacting transactivator, with Glu/Asp-rich carboxy-terminal domain, 1"	chrX:71522731-71522672	hs|Xq13.1
CLEC11A	4.22716	2.90678		NM_002975	"C-type lectin domain family 11, member A"	chr19:51228911-51228970	hs|19q13.33
CNIH3	6.21492	4.00284		NM_152495	cornichon homolog 3 (Drosophila)	chr1:224928164-224928223	hs|1q42.12
CNKSR2	3.24963	4.16857		NM_014927	connector enhancer of kinase suppressor of Ras 2	chrX:21670710-21670769	hs|Xp22.12
CNP	1.10935	2.58606		NM_033133	"2',3'-cyclic nucleotide 3' phosphodiesterase"	chr17:40129673-40129732	hs|17q21.2
COCH	9.49749	5.00974		NM_004086	"coagulation factor C homolog, cochlin (Limulus polyphemus)"	chr14:31358977-31359036	hs|14q12
COL3A1	4.70343	11.8501		NM_000090	"collagen, type III, alpha 1"	chr2:189876760-189876819	hs|2q32.2
COL5A2	7.764	7.15453		NM_000393	"collagen, type V, alpha 2"	chr2:189897488-189897429	hs|2q32.2
COL6A2	2.6918	8.86491		NM_058174	"collagen, type VI, alpha 2"	chr21:47546086-47546145	hs|21q22.3
COLQ	3.86542	1.62893		NM_080538	collagen-like tail subunit (single strand of homotrimer) of asymmetric acetylcholinesterase	chr3:15492044-15491985	hs|3p25.1
CORT	2.06027	1.77516		NM_001302	cortistatin	chr1:10511688-10511747	hs|1p36.22
CPEB1	5.61381	1.56236		NM_030594	cytoplasmic polyadenylation element binding protein 1	chr15:83212038-83211979	hs|15q25.2
CPEB4	1.26567	1.32083		NM_030627	cytoplasmic polyadenylation element binding protein 4	chr5:173386991-173387050	hs|5q35.2
CPLX2	5.89541	4.92012		NM_006650	complexin 2	chr5:175310054-175310113	hs|5q35.2
CPNE2	1.17853	2.16211		NM_152727	copine II	chr16:57180203-57181491	hs|16q13
CRH	4.22694	2.1681		NM_000756	corticotropin releasing hormone	chr8:67088820-67088761	hs|8q13.1
CRISPLD2	2.83461	2.30105		NM_031476	cysteine-rich secretory protein LCCL domain containing 2	chr16:84942138-84942197	hs|16q24.1
CRLF1	1.04859	3.13848		NM_004750	cytokine receptor-like factor 1	chr19:18704106-18704047	hs|19p13.11
CRYM	7.31694	1.9279		NM_001888	"crystallin, mu"	chr16:21270022-21269963	hs|16p12.2
CSHL1	1.04556	1.21327		NM_022579	chorionic somatomammotropin hormone-like 1	chr17:61987253-61987194	hs|17q23.3
CTRC	2.41391	2.19239		NM_007272	chymotrypsin C (caldecrin)	chr1:15772109-15772168	hs|1p36.21
CTSK	2.8536	1.59226		NM_000396	cathepsin K	chr1:150768912-150768853	hs|1q21.3
CTXN1	1.4881	2.06721		NM_206833	cortexin 1	chr19:7989441-7989382	hs|19p13.2
CXCL3	2.09025	1.05658		NM_002090	chemokine (C-X-C motif) ligand 3	chr4:74902761-74902702	hs|4q13.3
CYP24A1	9.99736	6.9454		NM_000782	"cytochrome P450, family 24, subfamily A, polypeptide 1"	chr20:52773988-52773929	hs|20q13.2
CYP4F2	0.859579	1.29112		NM_001082	"cytochrome P450, family 4, subfamily F, polypeptide 2"	chr19:16001171-16000494	hs|19p13.12
CYTH1	1.46244	1.1854		NM_004762	cytohesin 1	chr17:76671834-76671775	hs|17q25.3
CYTH2	1.32029	1.17984		NM_004228	cytohesin 2	chr19:48975593-48975652	hs|19q13.33
CYTH4	2.86041	1.75245		NM_013385	cytohesin 4	chr22:37711079-37711138	hs|22q13.1
DACT3	2.68654	4.10677		NM_145056	"dapper, antagonist of beta-catenin, homolog 3 (Xenopus laevis)"	chr19:47150965-47150906	hs|19q13.32
DBNDD1	2.47873	1.71499		NM_001042610	dysbindin (dystrobrevin binding protein 1) domain containing 1	chr16:90072057-90071998	hs|16q24.3
DDOST	1.08174	1.25819		NM_005216	dolichyl-diphosphooligosaccharide--protein glycosyltransferase	chr1:20978961-20978902	hs|1p36.12
DEPTOR	2.24067	3.25556		NM_022783	DEP domain containing MTOR-interacting protein	chr8:121062582-121062641	hs|8q24.12
DGKG	8.62925	9.37206		NM_001346	"diacylglycerol kinase, gamma 90kDa"	chr3:185865094-185865035	hs|3q27.2
DHDH	1.06547	4.29066		NM_014475	dihydrodiol dehydrogenase (dimeric)	chr19:49448112-49448171	hs|19q13.33
DHRS9	4.224	8.09027		NM_005771	dehydrogenase/reductase (SDR family) member 9	chr2:169952375-169952434	hs|2q31.1
DIO3	2.68464	3.25814		NM_001362	"deiodinase, iodothyronine, type III"	chr14:102029474-102029533	hs|14q32.31
DIO3OS	7.65883	3.45506		NR_002770	DIO3 opposite strand/antisense RNA (non-protein coding)	chr14:102018622-102018563	hs|14q32.31
DIRAS1	4.56776	2.82463		NM_145173	"DIRAS family, GTP-binding RAS-like 1"	chr19:2714640-2714581	hs|19p13.3
DLL3	2.89442	3.79116		NM_203486	delta-like 3 (Drosophila)	chr19:39998477-39998536	hs|19q13.2
DNAJB5	2.62221	1.772		NM_012266	"DnaJ (Hsp40) homolog, subfamily B, member 5"	chr9:34998281-34998340	hs|9p13.3
DNAJC14	1.02028	1.83263		NM_032364	"DnaJ (Hsp40) homolog, subfamily C, member 14"	chr12:56221947-56221888	hs|12q13.2
DNMT3A	0.643813	1.00456		NM_175630	DNA (cytosine-5-)-methyltransferase 3 alpha	chr2:25504453-25504394	hs|2p23.3
DOCK5	1.72104	2.59147		NM_024940	dedicator of cytokinesis 5	chr8:25270542-25270601	hs|8p21.2
DPEP1	3.48323	5.91664		NM_004413	dipeptidase 1 (renal)	chr16:89703894-89703953	hs|16q24.3
DPY19L1	1.1332	2.21892		NM_015283	dpy-19-like 1 (C. elegans)	chr7:34971230-34971171	hs|7p14.3
DPY19L2	4.70857	7.45283		NM_173812	dpy-19-like 2 (C. elegans)	chr12:63953486-63953427	hs|12q14.2
DPY19L2P2	4.01897	1.98371		NR_003561	dpy-19-like 2 pseudogene 2 (C. elegans)	chr7:102854532-102854473	hs|7q22.1
DPYSL5	7.30699	4.84569		NM_020134	dihydropyrimidinase-like 5	chr2:27170566-27170625	hs|2p23.3
DRD1	4.67673	2.85013		NM_000794	dopamine receptor D1	chr5:174868145-174868086	hs|5q35.2
EBF4	2.46458	4.04363		NM_001110514	early B-cell factor 4	chr20:2740322-2740381	hs|20p13
EEPD1	2.6735	2.51864		NM_030636	endonuclease/exonuclease/phosphatase family domain containing 1	chr7:36340858-36340917	hs|7p14.2
EFCAB3	1.02243	2.60379		NM_001144933	EF-hand calcium binding domain 3	chr17:60493612-60493671	hs|17q23.2
EFCAB5	1.97554	2.18997		NM_001145053	EF-hand calcium binding domain 5	chr17:28401583-28401642	hs|17q11.2
EFHA2	5.87205	8.8917		NM_181723	"EF-hand domain family, member A2"	chr8:16979882-16979941	hs|8p22
EHD2	1.4657	1.27147		NM_014601	EH-domain containing 2	chr19:48246224-48246283	hs|19q13.33
EID2B	1.18265	1.36176		NM_152361	EP300 interacting inhibitor of differentiation 2B	chr19:40022341-40022282	hs|19q13.2
ELANE	3.39826	3.70655		NM_001972	"elastase, neutrophil expressed"	chr19:853356-855575	hs|19p13.3
ELN	2.59999	1.05453		NM_000501	elastin	chr7:73483599-73483658	hs|7q11.23
ELOVL2	5.51618	1.28351		NM_017770	ELOVL fatty acid elongase 2	chr6:10981073-10981014	hs|6p24.2
ENTPD6	1.67561	1.82317		NM_001247	ectonucleoside triphosphate diphosphohydrolase 6 (putative)	chr20:25207043-25207102	hs|20p11.21
ERI2	3.31237	2.7493		NM_080663	ERI1 exoribonuclease family member 2	chr16:20791829-20791770	hs|16p12.3
ERRFI1	3.10775	3.53002		NM_018948	ERBB receptor feedback inhibitor 1	chr1:8072267-8072208	hs|1p36.23
ERV3-1	3.13187	2.93128		NM_001007253	"endogenous retrovirus group 3, member 1"	chr7:64451467-64451408	hs|7q11.21
F2R	1.50111	1.29978		NM_001992	coagulation factor II (thrombin) receptor	chr5:76030669-76030728	hs|5q13.3
FABP4	2.92658	3.53142		NM_001442	"fatty acid binding protein 4, adipocyte"	chr8:82395437-82395378	hs|8q21.13
FAHD2A	1.26303	1.39039		ENST00000233379	fumarylacetoacetate hydrolase domain containing 2A	chr2:96082070-96082129	hs|2q11.1
FAM113B	4.88556	5.57781		NM_138371	"family with sequence similarity 113, member B"	chr12:47629913-47629972	hs|12q13.11
FAM149A	2.89407	4.88592		NM_015398	"family with sequence similarity 149, member A"	chr4:187088233-187088379	hs|4q35.1
FAM150B	2.23642	1.65812		NM_001002919	"family with sequence similarity 150, member B"	chr2:280028-279969	hs|2p25.3
FAM155B	6.91461	6.21519		NM_015686	"family with sequence similarity 155, member B"	chrX:68752227-68752286	hs|Xq13.1
FAM164A	1.17105	2.12794		NM_016010	"family with sequence similarity 164, member A"	chr8:79631797-79631856	hs|8q21.12
FAM166B	1.20555	1.97065		NM_001164310	"family with sequence similarity 166, member B"	chr9:35562391-35562048	hs|9p13.3
FAM174B	5.35987	2.80634		NM_207446	"family with sequence similarity 174, member B"	chr15:93160848-93160789	hs|15q26.1
FAM19A5	6.63772	8.77442		NM_015381	"family with sequence similarity 19 (chemokine (C-C motif)-like), member A5"	chr22:49146411-49146470	hs|22q13.32
FAM64A	1.04048	3.02248		NM_001195228	"family with sequence similarity 64, member A"	chr17:6352667-6352726	hs|17p13.2
FAM7A1	1.70558	2.83027		NR_026858	unc-51-like kinase 4 (ULK4) pseudogene	chr15:30892382-30892441	hs|15q13.2
FAM90A1	1.16188	2.89249		NM_018088	"family with sequence similarity 90, member A1"	chr12:8374195-8374136	hs|12p13.31
FBXL7	7.26839	4.38779		NM_012304	F-box and leucine-rich repeat protein 7	chr5:15939565-15939624	hs|5p15.1
FBXO10	2.03389	1.50343		NM_012166	F-box protein 10	chr9:37510982-37510923	hs|9p13.2
FBXO16	3.47675	2.15381		NM_172366	F-box protein 16	chr8:28286038-28285979	hs|8p21.1
FGF22	1.65695	1.3904		NM_020637	fibroblast growth factor 22	chr19:639966-640025	hs|19p13.3
FIBCD1	1.96946	1.73147		NM_032843	fibrinogen C domain containing 1	chr9:133778556-133778497	hs|9q34.12
FKBP1A	3.08517	1.17743		NM_000801	"FK506 binding protein 1A, 12kDa"	chr20:1349950-1349891	hs|20p13
FLCN	1.44166	1.17922		NM_144997	folliculin	chr17:17116193-17116134	hs|17p11.2
FLJ33630	1.34852	1.03326		AK090949	uncharacterized LOC644873	chr5:127302431-127302372	hs|5q23.3
FLJ41130	3.90478	3.47956		AK123125	uncharacterized LOC401113	chr4:571058-571117	hs|4p16.3
FLT4	5.90088	4.84672		NM_002020	fms-related tyrosine kinase 4	chr5:180036955-180036045	hs|5q35.3
FOXD3	4.34041	2.3164		NM_012183	forkhead box D3	chr1:63790602-63790661	hs|1p31.3
FOXS1	6.55784	8.36361		NM_004118	forkhead box S1	chr20:30432163-30432104	hs|20q11.21
FRMPD3	4.67737	1.77979		XM_042978	FERM and PDZ domain containing 3	chrX:106848038-106848097	hs|Xq22.3
FSD1L	1.03993	1.24782		CR936789	fibronectin type III and SPRY domain containing 1-like	chr9:108314511-108314570	hs|9q31.2
FSTL4	2.88193	2.76702		NM_015082	follistatin-like 4	chr5:132532235-132532176	hs|5q31.1
FTX	2.70814	1.68483		NR_028379	"FTX transcript, XIST regulator (non-protein coding)"	chrX:73248632-73248573	hs|Xq13.2
FUT10	1.21167	1.65977		ENST00000335589	"fucosyltransferase 10 (alpha (1,3) fucosyltransferase)"	chr8:33246513-33246454	hs|8p12
GABRA5	9.12218	4.51549		NM_000810	"gamma-aminobutyric acid (GABA) A receptor, alpha 5"	chr15:27193239-27193298	hs|15q12
GABRB3	4.28435	10.8057		NM_000814	"gamma-aminobutyric acid (GABA) A receptor, beta 3"	chr15:26788916-26788857	hs|15q12
GALC	7.65834	5.20284		NM_000153	galactosylceramidase	chr14:88399523-88399464	hs|14q31.3
GALNT13	3.2394	5.16128		ENST00000409237	UDP-N-acetyl-alpha-D-galactosamine:polypeptide N-acetylgalactosaminyltransferase 13 (GalNAc-T13)	chr2:155303160-155303219	hs|2q24.1
GALNT14	9.28062	7.07817		NM_024572	UDP-N-acetyl-alpha-D-galactosamine:polypeptide N-acetylgalactosaminyltransferase 14 (GalNAc-T14)	chr2:31133429-31133370	hs|2p23.1
GALNTL1	7.20205	3.59866		NM_020692	UDP-N-acetyl-alpha-D-galactosamine:polypeptide N-acetylgalactosaminyltransferase-like 1	chr14:69821071-69821130	hs|14q24.1
GATA4	1.04225	3.9988		NM_002052	GATA binding protein 4	chr8:11616543-11616602	hs|8p23.1
GATM	5.23182	2.89435		NM_001482	glycine amidinotransferase (L-arginine:glycine amidinotransferase)	chr15:45653514-45653455	hs|15q21.1
GCLC	1.61047	1.0416		NM_001498	"glutamate-cysteine ligase, catalytic subunit"	chr6:53362256-53362197	hs|6p12.1
GGH	1.40574	2.15251		NM_003878	"gamma-glutamyl hydrolase (conjugase, folylpolygammaglutamyl hydrolase)"	chr8:63927801-63927742	hs|8q12.3
GGT5	6.55639	7.59825		NM_001099781	gamma-glutamyltransferase 5	chr22:24615682-24615623	hs|22q11.23
GINS1	1.52215	2.90804		NM_021067	GINS complex subunit 1 (Psf1 homolog)	chr20:25429111-25429170	hs|20p11.21
GINS4	1.44652	1.85643		NM_032336	GINS complex subunit 4 (Sld5 homolog)	chr8:41402042-41402101	hs|8p11.21
GJB2	2.08178	2.97364		NM_004004	"gap junction protein, beta 2, 26kDa"	chr13:20761974-20761915	hs|13q12.11
GLCE	1.01035	2.1336		NM_015554	glucuronic acid epimerase	chr15:69564054-69564113	hs|15q23
GLI4	1.64509	1.37551		ENST00000523812	GLI family zinc finger 4	chr8:144357115-144357174	hs|8q24.3
GNG7	1.90179	1.75956		NM_052847	"guanine nucleotide binding protein (G protein), gamma 7"	chr19:2515071-2515012	hs|19p13.3
GOLGA2	1.35438	1.87063		ENST00000462089	golgin A2	chr9:131020849-131020824	hs|9q34.11
GOLGA6L6	2.74432	1.96821		NM_001145004	golgin A6 family-like 6	chr15:20738771-20738712	hs|15q11.2
GOLGA7	1.29868	1.23092		NM_001002296	golgin A7	chr8:41355117-41355176	hs|8p11.21
GPRIN1	1.13826	2.48121		NM_052899	G protein regulated inducer of neurite outgrowth 1	chr5:176023009-176022950	hs|5q35.2
GPX3	2.13336	2.2105		NM_002084	glutathione peroxidase 3 (plasma)	chr5:150407032-150407091	hs|5q33.1
GRAMD1B	1.09861	1.42037		NM_020716	GRAM domain containing 1B	chr11:123489842-123489901	hs|11q24.1
GRIN2C	2.08866	1.6295		NM_000835	"glutamate receptor, ionotropic, N-methyl D-aspartate 2C"	chr17:72838263-72838204	hs|17q25.1
GSC	3.89447	4.97546		NM_173849	goosecoid homeobox	chr14:95234799-95234740	hs|14q32.13
GSTA5	2.75893	1.2113		NM_153699	glutathione S-transferase alpha 5	chr6:52697736-52697677	hs|6p12.2
GSTZ1	1.6949	1.15892		NM_145870	glutathione transferase zeta 1	chr14:77797434-77797493	hs|14q24.3
GTF2E2	1.12843	2.29136		NM_002095	"general transcription factor IIE, polypeptide 2, beta 34kDa"	chr8:30464597-30437878	hs|8p12
GUCY1B2	5.79901	1.47083		NR_003923	"guanylate cyclase 1, soluble, beta 2"	chr13:51568868-51568809	hs|13q14.3
GUCY1B3	2.51088	3.18616		NM_000857	"guanylate cyclase 1, soluble, beta 3"	chr4:156727773-156727832	hs|4q32.1
GULP1	1.54055	1.64541		NM_016315	"GULP, engulfment adaptor PTB domain containing 1"	chr2:189458677-189458736	hs|2q32.2
GYG2	5.78795	4.22455		NM_003918	glycogenin 2	chrX:2800115-2800174	hs|Xp22.33
H2AFB2	1.02971	1.33738		NM_001017991	"H2A histone family, member B2"	chrX:154610717-154610776	hs|Xq28
H2AFY2	4.53678	7.2932		NM_018649	"H2A histone family, member Y2"	chr10:71871745-71871804	hs|10q22.1
HAND2	4.27258	4.73076		NM_021973	heart and neural crest derivatives expressed 2	chr4:174448332-174448273	hs|4q34.1
HAS2-AS1	4.19932	3.33161		NR_002835	HAS2 antisense RNA 1 (non-protein coding)	chr8:122656732-122656791	hs|8q24.13
HBQ1	3.89386	2.39653		NM_005331	"hemoglobin, theta 1"	chr16:230574-230717	hs|16p13.3
HCN4	3.10489	4.07827		NM_005477	hyperpolarization activated cyclic nucleotide-gated potassium channel 4	chr15:73612288-73612229	hs|15q24.1
HEATR7B1	3.30603	7.76403		XM_291007	HEAT repeat containing 7B1	chr2:234742010-234742069	hs|2q37.1
HHIPL2	5.15993	10.3003		NM_024746	HHIP-like 2	chr1:222696964-222696181	hs|1q41
HIPK2	2.8021	2.14592		NM_022740	homeodomain interacting protein kinase 2	chr7:139250671-139250612	hs|7q34
HIST1H2AA	2.08766	1.20164		NM_170745	"histone cluster 1, H2aa"	chr6:25726622-25726563	hs|6p22.2
HIST1H3H	1.69818	1.65404		NM_003536	"histone cluster 1, H3h"	chr6:27778041-27778100	hs|6p22.1
HIST2H2AC	1.12902	1.03961		NM_003517	"histone cluster 2, H2ac"	chr1:149858863-149858922	hs|1q21.2
HMGCLL1	2.04798	4.1605		NM_019036	3-hydroxymethyl-3-methylglutaryl-CoA lyase-like 1	chr6:55299829-55299770	hs|6p12.1
HMX1	3.14951	6.12845		NM_018942	H6 family homeobox 1	chr4:8869066-8869007	hs|4p16.1
HOXB13	5.83608	3.54354		NM_006361	homeobox B13	chr17:46802203-46802144	hs|17q21.32
HSD17B14	5.02461	5.8238		NM_016246	hydroxysteroid (17-beta) dehydrogenase 14	chr19:49337541-49335939	hs|19q13.33
HTATSF1P2	5.35232	2.00838		BX648511	HIV-1 Tat specific factor 1 pseudogene 2	chr6:3023442-3022775	hs|6p25.2
HYAL4	4.56106	2.25444		NM_012269	hyaluronoglucosaminidase 4	chr7:123514855-123516817	hs|7q31.32
ID2	6.08664	1.60759		NM_002166	"inhibitor of DNA binding 2, dominant negative helix-loop-helix protein"	chr2:8822642-8823030	hs|2p25.1
ID4	2.80509	1.73862		NM_001546	"inhibitor of DNA binding 4, dominant negative helix-loop-helix protein"	chr6:19840841-19840900	hs|6p22.3
IDH2	1.0949	2.10835		NM_002168	"isocitrate dehydrogenase 2 (NADP+), mitochondrial"	chr15:90630706-90630472	hs|15q26.1
IDO2	3.51214	5.1204		NM_194294	"indoleamine 2,3-dioxygenase 2"	chr8:39873692-39873751	hs|8p11.21
IDS	1.57174	1.52552		NM_006123	iduronate 2-sulfatase	chrX:148568759-148568700	hs|Xq28
IFT88	2.28987	1.69021		NM_175605	intraflagellar transport 88 homolog (Chlamydomonas)	chr13:21237644-21237703	hs|13q12.11
IGDCC4	3.06292	4.35174		NM_020962	"immunoglobulin superfamily, DCC subclass, member 4"	chr15:65674038-65673979	hs|15q22.31
IGF2	6.55182	2.02564		NM_000612	insulin-like growth factor 2 (somatomedin A)	chr11:2154754-2154402	hs|11p15.5
IGFLR1	1.43076	2.104		NM_024660	IGF-like family receptor 1	chr19:36230233-36230174	hs|19q13.12
IL13	3.40368	1.88114		NM_002188	interleukin 13	chr5:131996738-131996797	hs|5q31.1
IL13RA1	1.31067	1.42659		NM_001560	"interleukin 13 receptor, alpha 1"	chrX:117892164-117895118	hs|Xq24
IL17RA	1.24259	1.90958		NM_014339	interleukin 17 receptor A	chr22:17590766-17590825	hs|22q11.1
INTS9	1.12607	1.11579		NM_018250	integrator complex subunit 9	chr8:28625314-28625255	hs|8p21.1
IRF2BP1	1.08216	1.20924		NM_015649	interferon regulatory factor 2 binding protein 1	chr19:46387337-46387278	hs|19q13.32
ITFG3	2.54966	1.26086		ENST00000442458	integrin alpha FG-GAP repeat containing 3	chr16:318911-318970	hs|16p13.3
ITGA11	3.26536	1.12133		NM_001004439	"integrin, alpha 11"	chr15:68594130-68594071	hs|15q23
ITGAM	4.48512	5.1919		NM_000632	"integrin, alpha M (complement component 3 receptor 3 subunit)"	chr16:31343816-31343875	hs|16p11.2
ITGB3	4.73603	5.98832		NM_000212	"integrin, beta 3 (platelet glycoprotein IIIa, antigen CD61)"	chr17:45389027-45389086	hs|17q21.32
JPH3	6.35011	9.61457		NM_020655	junctophilin 3	chr16:87731363-87731422	hs|16q24.2
KAAG1	4.02066	1.31582		NM_181337	kidney associated antigen 1	chr6:24357605-24357664	hs|6p22.3
KANK2	1.41409	2.16424		NM_015493	KN motif and ankyrin repeat domains 2	chr19:11275104-11275045	hs|19p13.2
KCNB1	5.53853	9.39983		NM_004975	"potassium voltage-gated channel, Shab-related subfamily, member 1"	chr20:47988764-47988705	hs|20q13.13
KCNH1	4.35749	5.05375		NM_172362	"potassium voltage-gated channel, subfamily H (eag-related), member 1"	chr1:210856734-210856675	hs|1q32.2
KCNJ6	6.84558	3.5102		NM_002240	"potassium inwardly-rectifying channel, subfamily J, member 6"	chr21:38997154-38997095	hs|21q22.13
KCNMA1	6.50688	2.03871		NM_002247	"potassium large conductance calcium-activated channel, subfamily M, alpha member 1"	chr10:78644826-78644767	hs|10q22.3
KCNN2	1.97479	2.30886		NM_021614	"potassium intermediate/small conductance calcium-activated channel, subfamily N, member 2"	chr5:113831835-113831894	hs|5q22.3
KCNQ2	1.26594	0.319864		BC020384	"potassium voltage-gated channel, KQT-like subfamily, member 2"	chr20:62032320-62032261	hs|20q13.33
KIAA0355	1.1467	1.06308		NM_014686	KIAA0355	chr19:34846363-34846422	hs|19q13.11
KIAA0408	7.4546	4.10518		NM_014702	KIAA0408	chr6:127764999-127764940	hs|6q22.33
KIAA1024	2.31206	1.41164		NM_015206	KIAA1024	chr15:79764573-79764632	hs|15q25.1
KIAA1274	7.58613	4.15383		NM_014431	KIAA1274	chr10:72327843-72327902	hs|10q22.1
KIAA1539	1.2366	1.98035		NM_025182	KIAA1539	chr9:35104254-35104195	hs|9p13.3
KIF1A	5.41255	7.47096		NM_001244008	kinesin family member 1A	chr2:241653244-241653185	hs|2q37.3
KREMEN2	1.02065	2.53186		NM_172229	kringle containing transmembrane protein 2	chr16:3018321-3018380	hs|16p13.3
KRT20	4.64329	4.70236		NM_019010	keratin 20	chr17:39032591-39032532	hs|17q21.2
LEFTY1	3.28801	2.24659		NM_020997	left-right determination factor 1	chr1:226074167-226074108	hs|1q42.12
LGALS1	1.00876	2.90737		NM_002305	"lectin, galactoside-binding, soluble, 1"	chr22:38075652-38075711	hs|22q13.1
LGI3	2.49653	3.22988		NM_139278	"leucine-rich repeat LGI family, member 3"	chr8:22004762-22004703	hs|8p21.3
LIN37	1.34788	1.23126		NM_019104	lin-37 homolog (C. elegans)	chr19:36245347-36245406	hs|19q13.12
LIN7B	1.5415	3.95788		NM_022165	lin-7 homolog B (C. elegans)	chr19:49621654-49621713	hs|19q13.33
LINC00202	3.33759	2.39736		NR_026795	long intergenic non-protein coding RNA 202	chr10:27220209-27220150	hs|10p12.1
LINC00264	2.65494	1.62954		NR_026793	long intergenic non-protein coding RNA 264	chr10:26879237-26880268	hs|10p12.1
LINC00340	3.63456	3.37706		NR_015410	long intergenic non-protein coding RNA 340	chr6:22194466-22194525	hs|6p22.3
LINC00458	3.6306	1.88458		XR_110126	long intergenic non-protein coding RNA 458	chr13:54690041-54689982	hs|13q14.3
LINGO1	4.45578	2.93719		NM_032808	leucine rich repeat and Ig domain containing 1	chr15:77906085-77906026	hs|15q24.3
LIPC	3.14993	1.3255		NM_000236	"lipase, hepatic"	chr15:58861011-58861070	hs|15q21.3
LOC100127983	5.22788	1.63631		NM_001190972	uncharacterized LOC100127983	chr8:91971239-91971180	hs|8q21.3
LOC100128019	2.49297	1.0467		AK125579	uncharacterized LOC100128019	chr7:55505936-55505877	hs|7p11.2
LOC100128108	5.12735	6.05826		XR_132599	uncharacterized LOC100128108	chr15:102277482-102277423	hs|15q26.3
LOC100128288	1.62897	1.55082		NR_024447	uncharacterized LOC100128288	chr17:8262709-8262650	hs|17p13.1
LOC100129407	4.39861	1.59646		NR_034116	uncharacterized LOC100129407	chrX:72158462-72158675	hs|Xq13.2
LOC100129717	3.13967	8.68843		AK296186	uncharacterized LOC100129717	chr8:24813360-24813419	hs|8p21.2
LOC100129845	3.44225	2.12132		NR_038910	uncharacterized LOC100129845
LOC100129858	2.52741	5.1098		NR_033939	uncharacterized LOC100129858	chr4:141205384-141205325	hs|4q31.1
LOC100130111	8.81372	4.84809		XR_109206	uncharacterized LOC100130111	chr15:29969555-29969614	hs|15q13.1
LOC100132167	1.04016	2.00533		BC006438	uncharacterized LOC100132167	chr9:45563001-45563060	hs|9p11.2
LOC100132234	4.66664	2.19673		XR_132735	uncharacterized LOC100132234	chr13:28528445-28528504	hs|13q12.2
LOC100133039	2.98849	2.30242		XR_110031	uncharacterized LOC100133039	chr3:11605180-11605121	hs|3p25.3
LOC100287223	2.82386	3.17316		XM_002343061	uncharacterized LOC100287223	chr11:48158712-48158653	hs|11p11.2
LOC100287506	2.91841	3.8447		XR_109874	uncharacterized LOC100287506	chr1:10438779-10438720	hs|1p36.22
LOC100289026	3.23645	2.99358		ENST00000421640		chr1:143394379-143394438	hs|1q21.1
LOC100289187	5.03175	1.27078		NM_001195541	transmembrane protein 225-like	chr7:99202084-99202143	hs|7q22.1
LOC100292909	4.40966	5.78161		XM_002345507	uncharacterized LOC100292909	chr2:945382-945323	hs|2p25.3
LOC100505505	4.83026	6.79702		XR_109841	uncharacterized LOC100505505	chr4:75858579-75858520	hs|4q13.3
LOC100505535	4.92208	5.96049		XR_109535	uncharacterized LOC100505535	chr19:42219722-42219663	hs|19q13.2
LOC100505576	1.85183	1.13368		NR_038847	uncharacterized LOC100505576	chr17:37085310-37085369	hs|17q12
LOC100505585	3.39781	4.65114		XR_109536	uncharacterized LOC100505585	chr19:42434231-42434290	hs|19q13.2
LOC100505634	2.48613	2.40258		XR_109905		chr2:111964964-111964905	hs|2q13
LOC100505702	1.48398	0.74466		NR_038308		chr4:79567298-79567357	hs|4q21.21
LOC100505813	5.66711	9.44047		XR_133412	uncharacterized LOC100505813	chr5:151042535-151042594	hs|5q33.1
LOC100506012	3.26017	4.01932		NM_001205281	serine/threonine-protein phosphatase 5-like	chr19:46984546-46984487	hs|19q13.32
LOC100506033	1.22764	1.29167		NR_040037	uncharacterized LOC100506033	chr19:50342732-50342673	hs|19q13.33
LOC100506293	1.29985	1.05612		ENST00000440689		chr1:111495404-111495463	hs|1p13.3
LOC100506299	4.08713	1.35364		ENST00000455965		chr2:8811244-8811185	hs|2p25.1
LOC100506354	1.87771	1.19524		XR_110841	uncharacterized LOC100506354	chr1:224709645-224709704	hs|1q42.12
LOC100506365	1.34836	1.19905		ENST00000522817		chr8:92075826-92075767	hs|8q21.3
LOC100506415	3.20334	2.81625		XR_109129	uncharacterized LOC100506415	chr12:109562988-109562929	hs|12q24.11
LOC100506452	1.62445	2.42114		ENST00000551357		chr12:113918227-113918286	hs|12q24.13
LOC100506609	4.67203	1.50406		XR_109406	uncharacterized LOC100506609	chr17:49012409-49012350	hs|17q21.33
LOC100506694	1.29031	1.89926		XR_132650	uncharacterized LOC100506694	chr19:28297059-28297118	hs|19q11
LOC100506792	2.90971	4.3217		XR_110234	uncharacterized LOC100506792	chr14:90095379-90095320	hs|14q32.11
LOC100506966	2.50126	2.94578		XR_108881	uncharacterized LOC100506966	chr8:121065937-121078997	hs|8q24.12
LOC100507039	3.65749	4.50456		XR_108413	uncharacterized LOC100507039	chr2:197128811-197128870	hs|2q32.3
LOC100507047	2.99972	6.08743		XR_109234	uncharacterized LOC100507047	chr16:589802-589861	hs|16p13.3
LOC100507150	3.02371	4.86394		XR_108536	uncharacterized LOC100507150	chr4:3760586-3760527	hs|4p16.3
LOC100507282	1.64207	1.1851		XR_109045	uncharacterized LOC100507282	chr11:43880885-43880826	hs|11p11.2
LOC100507284	2.76153	1.12764		XR_110793	uncharacterized LOC100507284	chr9:46340572-46340631	hs|9p11.2
LOC100507291	2.01137	1.41728		XR_108496	uncharacterized LOC100507291	chr3:139163387-139163446	hs|3q23
LOC100507327	2.75936	2.7774		XR_110943	uncharacterized LOC100507327	chrUn_gl000219:56979-57038
LOC100507468	4.06965	5.53322		XR_108828	uncharacterized LOC100507468	chr7:69061192-69061133	hs|7q11.22
LOC100507594	1.97692	3.4558		XR_110327	uncharacterized LOC100507594	chr12:90506007-90506066	hs|12q21.33
LOC100507602	1.56033	1.44607		XR_110081	uncharacterized LOC100507602	chr5:180691067-180691126	hs|5q35.3
LOC100507769	1.61527	2.45232		XR_111905	uncharacterized LOC100507769	chr19:58769274-58769215	hs|19q13.43
LOC100508950	4.8196	2.28621		XR_112293	uncharacterized LOC100508950	chr2:10908060-10908001	hs|2p25.1
LOC100509474	2.02122	2.04633		XR_111096	uncharacterized LOC100509474	chr10:97964985-97965044	hs|10q24.1
LOC100652787	1.07068	1.66846		XR_132806	uncharacterized LOC100652787	chr11:122955534-122955593	hs|11q24.1
LOC100652840	3.04806	2.63258		XR_132589	u3 small nucleolar ribonucleoprotein protein MPP10-like	chr15:30785805-30785864	hs|15q13.2
LOC100652903	1.61631	3.25546		ENST00000488386		chr7:105517644-105517703	hs|7q22.3
LOC100652950	1.7199	4.28111		XR_132616	uncharacterized LOC100652950	chr16:87730255-87730196	hs|16q24.2
LOC100653257	2.339	1.68993		ENST00000433784		chr16:32193209-32193150	hs|16p11.2
LOC145783	3.75182	1.81793		NR_015419	uncharacterized LOC145783	chr15:57178455-57178396	hs|15q21.3
LOC145837	1.19442	0.73707		BC104435	uncharacterized LOC145837	chr15:69760529-69760588	hs|15q23
LOC152742	4.5485	3.03254		NR_033931	uncharacterized LOC152742	chr4:14128703-14128762	hs|4p15.33
LOC158572	3.16349	4.34419		NR_026742	uncharacterized LOC158572	chrX:49641761-49641702	hs|Xp11.23
LOC253962	3.41623	2.14855		NR_038439	uncharacterized LOC253962	chr17:48633628-48633569	hs|17q21.33
LOC283174	3.41898	5.11591		NR_024344	uncharacterized LOC283174	chr11:133767694-133767635	hs|11q25
LOC283728	2.5312	3.6673		AK095617	uncharacterized LOC283728	chr15:84943847-84943788	hs|15q25.2
LOC284408	3.2224	4.85245		NR_040027	uncharacterized LOC284408	chr19:37318934-37318993	hs|19q13.12
LOC284632	3.85352	2.31855		NR_027087	uncharacterized LOC284632	chr1:24538056-24538115	hs|1p36.11
LOC284939	3.21619	3.0307		AK094442	uncharacterized LOC284939	chr22:51052343-51052402	hs|22q13.33
LOC285300	3.57664	3.03919		AK095655	uncharacterized LOC285300	chrUn_gl000222:86032-86091
LOC349196	4.47925	3.77352		NR_027000	uncharacterized LOC349196	chr8:7578232-7578173	hs|8p23.1
LOC374890	3.0624	1.60919		XR_109585	uncharacterized LOC374890	chr19:22798453-22798394	hs|19p12
LOC386597	3.12057	4.17389		NR_033997	uncharacterized LOC386597	chr2:7052650-7052591	hs|2p25.2
LOC386758	4.62997	8.52286		NR_037161	uncharacterized LOC386758	chr19:56905683-56905742	hs|19q13.43
LOC388282	2.40641	3.77453		XR_111582	uncharacterized LOC388282	chr16:57844644-57847580	hs|16q21
LOC400464	3.09277	3.51537		AK127420	uncharacterized LOC400464	chr15:100353633-100353692	hs|15q26.3
LOC400655	7.36075	7.00115		NR_034133	uncharacterized LOC400655	chr18:70829159-70829100	hs|18q22.3
LOC400706	1.88328	1.32853		XR_111876	uncharacterized LOC400706	chr19:46580350-46580291	hs|19q13.32
LOC440900	3.73277	5.96856		NR_034128	uncharacterized LOC440900	chr2:114764605-114764664	hs|2q14.1
LOC441052	3.41935	3.90561		AF131741	uncharacterized LOC441052	chr4:172733382-172733323	hs|4q34.1
LOC642781	2.82668	2.1161		XR_112733	uncharacterized LOC642781	chr5:58336553-58336612	hs|5q11.2
LOC643802	2.72114	1.79984		BX537874	u3 small nucleolar ribonucleoprotein protein MPP10-like	chr16:53401186-53401127	hs|16q12.2
LOC643988	7.78879	7.09988		NM_001242659	uncharacterized LOC643988	chr1:1533447-1533388	hs|1p36.33
LOC645206	3.96774	2.43987		NR_038840	uncharacterized LOC645206	chr3:28798268-28798327	hs|3p24.1
LOC646576	3.59739	5.48039		NR_037595	uncharacterized LOC646576	chr4:145564837-145564778	hs|4q31.21
LOC646808	1.02158	1.214		XR_132560	"L antigen family, member 3 pseudogene"	chr9:33019659-33019600	hs|9p21.1
LOC646999	1.81223	5.58414		NR_024390	akirin 1 pseudogene	chr7:39651514-39651573	hs|7p14.1
LOC729681	5.88965	4.82645		AK096012	uncharacterized LOC729681	chr6:166513049-166513108	hs|6q27
LOC731789	2.49976	2.29924		NR_026794	uncharacterized LOC731789	chr10:26938456-26938515	hs|10p12.1
LOC780529	4.22558	7.97888		BC041859	uncharacterized LOC780529	chr13:79173671-79173730	hs|13q31.1
LOXL2	2.00344	4.20026		NM_002318	lysyl oxidase-like 2	chr8:23154845-23154786	hs|8p21.3
LPA	1.84023	2.2291		NM_005577	"lipoprotein, Lp(a)"	chr6:160952549-160952515	hs|6q25.3
LPHN1	1.18455	1.63415		NM_001008701	latrophilin 1	chr19:14258817-14258758	hs|19p13.12
LPPR2	1.30365	2.33294		NM_022737	lipid phosphate phosphatase-related protein type 2	chr19:11475760-11475819	hs|19p13.2
LRRC10B	2.58116	1.17874		NM_001145077	leucine rich repeat containing 10B	chr11:61278433-61278492	hs|11q12.2
LRRC49	1.89423	1.93671		NM_017691	leucine rich repeat containing 49	chr15:71342217-71342276	hs|15q23
LRRC6	5.1471	3.48279		NM_012472	leucine rich repeat containing 6	chr8:133584643-133584584	hs|8q24.22
LRRC66	3.01802	2.24823		NM_001024611	leucine rich repeat containing 66	chr4:52859950-52859891	hs|4q12
LSP1	1.42892	2.29834		NM_001013254	lymphocyte-specific protein 1	chr11:1913364-1913423	hs|11p15.5
LYZL2	1.13871	1.02191		NM_183058	lysozyme-like 2	chr10:30901759-30900903	hs|10p11.23
MAGEA10-MAGEA5	3.35674	2.73182		NM_001204811	MAGEA10-MAGEA5 readthrough	chrX:151282723-151282664	hs|Xq28
MAGED4B	5.65792	5.33684		NM_030801	"melanoma antigen family D, 4B"	chrX:51934568-51934627	hs|Xp11.22
MAGI2-AS3	5.09033	2.91306		NR_038344	MAGI2 antisense RNA 3 (non-protein coding)	chr7:79100338-79100397	hs|7q21.11
MALL	2.82686	5.22873		NM_005434	"mal, T-cell differentiation protein-like"	chr2:110841931-110841872	hs|2q13
MAP3K12	1.8472	1.29907		NM_006301	mitogen-activated protein kinase kinase kinase 12	chr12:53875961-53875902	hs|12q13.13
MAP3K14	1.28771	2.06118		NM_003954	mitogen-activated protein kinase kinase kinase 14	chr17:43340768-43340709	hs|17q21.31
MAP6	2.14571	3.08999		NM_033063	microtubule-associated protein 6	chr11:75298337-75298278	hs|11q13.5
MAP7D2	6.33293	5.12424		NM_152780	MAP7 domain containing 2	chrX:20071076-20071017	hs|Xp22.12
MAPK8IP2	4.54156	2.92719		NM_012324	mitogen-activated protein kinase 8 interacting protein 2	chr22:51049500-51049559	hs|22q13.33
MDGA1	4.22156	8.90382		NM_153487	MAM domain containing glycosylphosphatidylinositol anchor 1	chr6:37600354-37600295	hs|6p21.2
MED25	1.07723	1.32981		NM_030973	mediator complex subunit 25	chr19:50338303-50338362	hs|19q13.33
MEIS3	5.49402	4.76058		NM_001009813	Meis homeobox 3	chr19:47917986-47912758	hs|19q13.32
MGAT3	5.44041	8.31607		NM_002409	"mannosyl (beta-1,4-)-glycoprotein beta-1,4-N-acetylglucosaminyltransferase"	chr22:39888092-39888151	hs|22q13.1
MGAT5B	1.55376	3.3778		NM_144677	"mannosyl (alpha-1,6-)-glycoprotein beta-1,6-N-acetyl-glucosaminyltransferase, isozyme B"	chr17:74946345-74946404	hs|17q25.2
MMD	2.10971	2.1459		NM_012329	monocyte to macrophage differentiation-associated	chr17:53470223-53470164	hs|17q22
MMP19	1.47892	2.16605		NM_002429	matrix metallopeptidase 19	chr12:56230495-56230436	hs|12q13.2
MSC	4.18885	3.33229		NM_005098	musculin	chr8:72754906-72754847	hs|8q13.3
MSRB3	2.04979	2.04518		NM_001193460	methionine sulfoxide reductase B3	chr12:65860358-65860417	hs|12q14.3
MTL5	5.60105	1.58405		NM_004923	"metallothionein-like 5, testis-specific (tesmin)"	chr11:68475010-68474951	hs|11q13.3
MYBL1	1.02578	1.0907		NM_001144755	v-myb myeloblastosis viral oncogene homolog (avian)-like 1	chr8:67514728-67514669	hs|8q13.1
MYBPC3	4.78299	4.63724		NM_000256	"myosin binding protein C, cardiac"	chr11:47353223-47353164	hs|11p11.2
MYH14	1.08926	1.79441		NM_001077186	"myosin, heavy chain 14, non-muscle"	chr19:50813317-50813376	hs|19q13.33
MYLK2	1.64725	1.6412		NM_033118	myosin light chain kinase 2	chr20:30422410-30422469	hs|20q11.21
MYO3A	2.64022	2.05588		NM_017433	myosin IIIA	chr10:26286127-26286186	hs|10p12.1
MYOM2	6.8391	7.64684		NM_003970	"myomesin (M-protein) 2, 165kDa"	chr8:2093070-2093129	hs|8p23.3
NAP1L2	4.65723	5.62888		NM_021963	nucleosome assembly protein 1-like 2	chrX:72432731-72432672	hs|Xq13.2
NCALD	5.62032	4.75019		NM_001040630	neurocalcin delta	chr8:102699720-102699661	hs|8q22.3
NCCRP1	1.86418	7.57274		NM_001001414	non-specific cytotoxic cell receptor protein 1 homolog (zebrafish)	chr19:39692461-39692520	hs|19q13.2
NEFL	4.63238	12.5328		NM_006158	"neurofilament, light polypeptide"	chr8:24808537-24808478	hs|8p21.2
NKD2	8.50142	6.33186		NM_033120	naked cuticle homolog 2 (Drosophila)	chr5:1038719-1038778	hs|5p15.33
NLGN4Y	1.47198	5.21864		NM_014893	"neuroligin 4, Y-linked"	chrY:16954955-16955014	hs|Yq11.221
NLRP12	1.73948	1.4734		NM_033297	"NLR family, pyrin domain containing 12"	chr19:54297367-54297308	hs|19q13.42
NLRP2	8.89452	9.37769		NM_017852	"NLR family, pyrin domain containing 2"	chr19:55505674-55505733	hs|19q13.42
NOVA1	7.65849	7.9903		NM_002515	neuro-oncological ventral antigen 1	chr14:26915179-26915120	hs|14q12
NPAS3	3.14245	2.5693		NM_022123	neuronal PAS domain protein 3	chr14:34270706-34270765	hs|14q13.1
NPHP1	2.61977	1.13229		NM_000272	nephronophthisis 1 (juvenile)	chr2:110881447-110881388	hs|2q13
NPHS1	3.88616	3.8307		NM_004646	"nephrosis 1, congenital, Finnish type (nephrin)"	chr19:36317252-36317193	hs|19q13.12
NR0B1	9.48857	7.60006		ENST00000378963	"nuclear receptor subfamily 0, group B, member 1"	chrX:30323850-30323791	hs|Xp21.2
NR5A2	3.88836	9.31724		NM_205860	"nuclear receptor subfamily 5, group A, member 2"	chr1:200146435-200146494	hs|1q32.1
NRG2	2.65493	4.84644		NM_013982	neuregulin 2	chr5:139227327-139227268	hs|5q31.2
NSFL1C	1.23038	1.21297		NM_016143	NSFL1 (p97) cofactor (p47)	chr20:1423172-1423113	hs|20p13
NTN5	4.89818	1.96968		NM_145807	netrin 5	chr19:49164903-49164844	hs|19q13.33
NTRK3	5.15873	3.60174		NM_001012338	"neurotrophic tyrosine kinase, receptor, type 3"	chr15:88420244-88420185	hs|15q25.3
NTS	10.7552	5.66279		NM_006183	neurotensin	chr12:86272164-86272223	hs|12q21.31
NUDT10	3.4494	3.41161		NM_153183	nudix (nucleoside diphosphate linked moiety X)-type motif 10	chrX:51079455-51079514	hs|Xp11.22
NUDT11	3.55862	7.62959		NM_018159	nudix (nucleoside diphosphate linked moiety X)-type motif 11	chrX:51233695-51233636	hs|Xp11.22
OAS2	2.84293	2.2458		NM_001032731	"2'-5'-oligoadenylate synthetase 2, 69/71kDa"	chr12:113426550-113426609	hs|12q24.13
OCA2	3.70845	3.91671		NM_000275	oculocutaneous albinism II	chr15:28211896-28211837	hs|15q13.1
ODZ4	4.13279	5.77015		NM_001098816	"odz, odd Oz/ten-m homolog 4 (Drosophila)"	chr11:78365059-78365000	hs|11q14.1
ONECUT1	4.92886	1.43428		NM_004498	one cut homeobox 1	chr15:53049810-53049751	hs|15q21.3
OPA3	1.8386	2.02707		NM_001017989	"optic atrophy 3 (autosomal recessive, with chorea and spastic paraplegia)"	chr19:46031086-46031027	hs|19q13.32
OR6C75	2.33168	3.63109		NM_001005497	"olfactory receptor, family 6, subfamily C, member 75"	chr12:55759774-55759833	hs|12q13.2
P4HA2	2.00343	1.24243		NM_001017973	"prolyl 4-hydroxylase, alpha polypeptide II"	chr5:131549669-131549610	hs|5q31.1
PADI3	3.7739	8.97306		NM_016233	"peptidyl arginine deiminase, type III"	chr1:17609929-17609988	hs|1p36.13
PAK4	2.08325	1.76152		NM_005884	p21 protein (Cdc42/Rac)-activated kinase 4	chr19:39668337-39668396	hs|19q13.2
PALM3	3.13172	2.90231		NM_001145028	paralemmin 3	chr19:14164238-14164179	hs|19p13.12
PAQR5	3.01879	2.12098		NM_001104554	progestin and adipoQ receptor family member V	chr15:69699895-69699954	hs|15q23
PARM1	6.96394	9.79812		NM_015393	prostate androgen-regulated mucin-like protein 1	chr4:75974752-75974811	hs|4q13.3
PCDH10	2.74504	1.07811		NM_020815	protocadherin 10	chr4:134073867-134073926	hs|4q28.3
PCDH11Y	2.75198	4.76824		NM_032972	protocadherin 11 Y-linked	chrY:4968462-4968521	hs|Yp11.2
PCDHA12	4.25548	9.48557		NM_031864	protocadherin alpha 12	chr5:140257377-140257436	hs|5q31.3
PCDHAC2	5.07517	6.46961		NM_031883	"protocadherin alpha subfamily C, 2"	chr5:140348874-140348933	hs|5q31.3
PCDHB5	5.66346	7.40148		NM_015669	protocadherin beta 5	chr5:140517455-140517514	hs|5q31.3
PCDHGA7	1.52572	1.10745		NM_032087	"protocadherin gamma subfamily A, 7"	chr5:140764880-140764939	hs|5q31.3
PCDHGB1	3.59617	5.45913		NM_032095	"protocadherin gamma subfamily B, 1"	chr5:140732082-140732141	hs|5q31.3
PCOLCE2	1.6251	1.93925		NM_013363	procollagen C-endopeptidase enhancer 2	chr3:142536972-142536913	hs|3q23
PDE11A	3.07038	4.48478		NM_016953	phosphodiesterase 11A	chr2:178489104-178489045	hs|2q31.2
PDE6A	3.5168	4.59822		NM_000440	"phosphodiesterase 6A, cGMP-specific, rod, alpha"	chr5:149240372-149240313	hs|5q32
PDE9A	1.82168	1.95917		NM_002606	phosphodiesterase 9A	chr21:44188338-44188397	hs|21q22.3
PDGFRA	2.46204	7.46171		NM_006206	"platelet-derived growth factor receptor, alpha polypeptide"	chr4:55163989-55164048	hs|4q12
PDLIM2	0.495276	1.81324		NM_198042	PDZ and LIM domain 2 (mystique)	chr8:22447120-22447179	hs|8p21.3
PDXK	1.85771	1.587		ENST00000476313	"pyridoxal (pyridoxine, vitamin B6) kinase"	chr21:45157704-45157763	hs|21q22.3
PHF21B	4.16469	4.2704		NM_138415	PHD finger protein 21B	chr22:45279025-45278966	hs|22q13.31
PIM1	1.16973	2.66537		NM_002648	pim-1 oncogene	chr6:37143102-37143161	hs|6p21.2
PKI55	1.01076	1.04381		NR_037701	DKFZp434H1419	chr2:217084790-217084849	hs|2q35
PLA2G4C	5.20083	2.56309		NM_003706	"phospholipase A2, group IVC (cytosolic, calcium-independent)"	chr19:48551307-48551248	hs|19q13.33
PLD5	4.79869	5.44782		NM_152666	"phospholipase D family, member 5"	chr1:242428701-242428642	hs|1q43
PLEKHO2	1.74301	1.75621		NM_025201	"pleckstrin homology domain containing, family O member 2"	chr15:65159956-65160015	hs|15q22.31
PNKD	1.42008	2.89083		NM_015488	paroxysmal nonkinesigenic dyskinesia	chr2:219210607-219210666	hs|2q35
PNMA1	1.26262	1.73565		NM_006029	paraneoplastic antigen MA1	chr14:74178623-74178564	hs|14q24.3
PNMA6A	3.07475	1.55286		NM_032882	paraneoplastic antigen like 6A	chrX:152339807-152339866	hs|Xq28
POLR2F	2.77485	1.07102		NM_021974	polymerase (RNA) II (DNA directed) polypeptide F	chr22:38365194-38365253	hs|22q13.1
POTED	1.39116	5.12641		NM_174981	"POTE ankyrin domain family, member D"	chr21:15003321-15003380	hs|21q11.2
POTEE	2.97947	6.17477		NM_001083538	"POTE ankyrin domain family, member E"	chr2:132010602-132010661	hs|2q21.1
POU4F1	4.79807	6.2545		NM_006237	POU class 4 homeobox 1	chr13:79173530-79173471	hs|13q31.1
PPARG	1.40704	5.67124		NM_138711	peroxisome proliferator-activated receptor gamma	chr3:12458499-12458558	hs|3p25.2
PPP1R14A	8.83612	1.19961		NM_033256	"protein phosphatase 1, regulatory (inhibitor) subunit 14A"	chr19:38741996-38741937	hs|19q13.2
PPP2R2A	1.0268	1.57766		NM_002717	"protein phosphatase 2, regulatory subunit B, alpha"	chr8:26228096-26228155	hs|8p21.2
PPP3CC	1.1989	1.01669		NM_005605	"protein phosphatase 3, catalytic subunit, gamma isozyme"	chr8:22398566-22398625	hs|8p21.3
PRICKLE1	3.29455	9.38942		NM_153026	prickle homolog 1 (Drosophila)	chr12:42853269-42853210	hs|12q12
PRKD1	4.37323	4.76491		NM_002742	protein kinase D1	chr14:30046087-30046028	hs|14q12
PRR19	1.24335	1.79517		NM_199285	proline rich 19	chr19:42814913-42814972	hs|19q13.2
PRR24	1.00296	2.35384		NM_178511	proline rich 24	chr19:47778664-47778723	hs|19q13.32
PRR4	1.4431	1.91081		NM_007244	proline rich 4 (lacrimal)	chr12:10999779-10999721	hs|12p13.2
PRRX2	4.75968	3.55234		NM_016307	paired related homeobox 2	chr9:132484873-132484932	hs|9q34.11
PSD3	2.16123	1.06599		NM_015310	pleckstrin and Sec7 domain containing 3	chr8:18385112-18385053	hs|8p22
PTCH1	1.13399	2.99506		NM_001083602	patched 1	chr9:98209293-98209234	hs|9q22.32
PTK2B	1.28989	2.7431		NM_173174	PTK2B protein tyrosine kinase 2 beta	chr8:27316844-27316903	hs|8p21.2
PTMS	1.1653	1.58669		NM_002824	parathymosin	chr12:6880059-6880118	hs|12p13.31
PTOV1	1.26846	1.75275		NM_017432	prostate tumor overexpressed 1	chr19:50363244-50363303	hs|19q13.33
PTPRN2	3.68998	4.97551		NM_002847	"protein tyrosine phosphatase, receptor type, N polypeptide 2"	chr7:157331972-157331913	hs|7q36.3
PYY2	1.99247	2.22318		NR_003064	"peptide YY, 2 (seminalplasmin)"	chr17:26554452-26554511	hs|17q11.2
Q2I700	4.03701	1.72426		ENST00000428487		chr2:216546790-216546849	hs|2q35
Q33DX6	1.4723	1.92522		ENST00000431385		chr2:111997436-111996629	hs|2q13
Q8N7V6	2.51254	1.20463		ENST00000354451		chr22:25906596-25906655	hs|22q12.1
QKI	1.50572	1.50346		NM_006775	"QKI, KH domain containing, RNA binding"	chr6:163956097-163956156	hs|6q26
RAB39B	4.01881	5.43474		NM_171998	"RAB39B, member RAS oncogene family"	chrX:154488063-154488004	hs|Xq28
RADIL	6.87311	6.51597		NM_018059	Ras association and DIL domains	chr7:4838849-4838790	hs|7p22.1
RASD2	3.31463	5.24236		NM_014310	"RASD family, member 2"	chr22:35949610-35949669	hs|22q12.3
RASGEF1A	7.1544	6.74349		NM_145313	"RasGEF domain family, member 1A"	chr10:43691966-43691700	hs|10q11.21
RASSF1	1.10364	2.49799		ENST00000494145	Ras association (RalGDS/AF-6) domain family member 1	chr3:50375245-50375186	hs|3p21.31
RBM42	1.38297	1.51534		NM_024321	RNA binding motif protein 42	chr19:36128152-36128211	hs|19q13.12
RBM47	1.10952	1.60545		NM_019027	RNA binding motif protein 47	chr4:40428153-40428094	hs|4p14
RBMS3	1.71519	1.49484		NM_014483	"RNA binding motif, single stranded interacting protein 3"	chr3:29925698-29938927	hs|3p24.1
RBPMS2	2.58324	3.69086		NM_194272	RNA binding protein with multiple splicing 2	chr15:65032375-65032316	hs|15q22.31
RET	2.19102	3.58295		NM_020975	ret proto-oncogene	chr10:43625254-43625313	hs|10q11.21
RFPL1	1.32612	1.57226		NM_021026	ret finger protein-like 1	chr22:29838127-29838186	hs|22q12.2
RGAG4	8.19205	8.22365		NM_001024455	retrotransposon gag domain containing 4	chrX:71347022-71346963	hs|Xq13.1
RHBDL3	6.77696	5.80181		NM_138328	"rhomboid, veinlet-like 3 (Drosophila)"	chr17:30651534-30651593	hs|17q11.2
RHOXF1	3.10867	2.87197		NM_139282	"Rhox homeobox family, member 1"	chrX:119246791-119243214	hs|Xq24
RIMS3	1.19051	2.06737		NM_014747	regulating synaptic membrane exocytosis 3	chr1:41086628-41086569	hs|1p34.2
RIT1	1.11047	1.11862		NM_006912	Ras-like without CAAX 1	chr1:155867726-155867667	hs|1q22
RNF112	3.60195	1.07566		NM_007148	ring finger protein 112	chr17:19320489-19320548	hs|17p11.2
RNF144A	4.71073	6.60308		NM_014746	ring finger protein 144A	chr2:7183304-7183363	hs|2p25.1
RNF157	5.97879	5.29688		NM_052916	ring finger protein 157	chr17:74141004-74140945	hs|17q25.1
RNFT2	1.08528	3.51387		NM_032814	"ring finger protein, transmembrane 2"	chr12:117290515-117290574	hs|12q24.22
ROPN1L	3.19254	3.55138		NM_031916	rhophilin associated tail protein 1-like	chr5:10461437-10464984	hs|5p15.2
RPGRIP1	2.39937	2.06869		NM_020366	retinitis pigmentosa GTPase regulator interacting protein 1	chr14:21813303-21816336	hs|14q11.2
RPL23AP53	1.42333	1.72367		NR_003572	ribosomal protein L23a pseudogene 53	chr8:158406-158347	hs|8p23.3
RPS6KA6	3.7637	5.61981		NM_014496	"ribosomal protein S6 kinase, 90kDa, polypeptide 6"	chrX:83319318-83319259	hs|Xq21.1
RSPH9	5.46361	6.30769		NM_152732	radial spoke head 9 homolog (Chlamydomonas)	chr6:43623383-43624327	hs|6p21.1
RTN2	1.56197	1.0802		NM_005619	reticulon 2	chr19:45988845-45988786	hs|19q13.32
S100A5	3.76929	4.25532		NM_002962	S100 calcium binding protein A5	chr1:153512647-153512588	hs|1q21.3
SALL1	5.18406	8.38862		NM_002968	sal-like 1 (Drosophila)	chr16:51170634-51170575	hs|16q12.1
SBK1	2.53678	4.01539		NM_001024401	SH3-binding domain kinase 1	chr16:28335082-28335141	hs|16p11.2
SCG2	6.68669	7.66327		NM_003469	secretogranin II	chr2:224462528-224462469	hs|2q36.1
SCN3B	1.71727	3.71623		NM_018400	"sodium channel, voltage-gated, type III, beta"	chr11:123499956-123499897	hs|11q24.1
SCN8A	2.65233	1.72139		NM_014191	"sodium channel, voltage gated, type VIII, alpha subunit"	chr12:52180422-52180481	hs|12q13.13
SCUBE2	2.59623	1.84057		NM_020974	"signal peptide, CUB domain, EGF-like 2"	chr11:9043471-9042734	hs|11p15.4
SDK2	4.40307	3.26509		NM_001144952	sidekick homolog 2 (chicken)	chr17:71344767-71335050	hs|17q25.1
SEMA3C	1.68698	2.49173		NM_006379	"sema domain, immunoglobulin domain (Ig), short basic domain, secreted, (semaphorin) 3C"	chr7:80372471-80372412	hs|7q21.11
SEMA3E	3.6985	2.01251		NM_012431	"sema domain, immunoglobulin domain (Ig), short basic domain, secreted, (semaphorin) 3E"	chr7:82993864-82993805	hs|7q21.11
SEMA4B	1.86034	1.20696		NM_020210	"sema domain, immunoglobulin domain (Ig), transmembrane domain (TM) and short cytoplasmic domain, (semaphorin) 4B"	chr15:90771532-90771591	hs|15q26.1
SEPN1	1.38156	1.20493		NM_020451	"selenoprotein N, 1"	chr1:26144542-26144601	hs|1p36.11
SERPINA3	4.30326	4.85605		NM_001085	"serpin peptidase inhibitor, clade A (alpha-1 antiproteinase, antitrypsin), member 3"	chr14:95088682-95088741	hs|14q32.13
SGK223	2.83134	3.77648		NM_001080826	homolog of rat pragma of Rnd2	chr8:8175388-8175329	hs|8p23.1
SGSM1	2.79925	1.90979		NM_001039948	small G protein signaling modulator 1	chr22:25315883-25315942	hs|22q11.23
SH2D4A	1.74212	1.98337		NM_022071	SH2 domain containing 4A	chr8:19252242-19252301	hs|8p21.3
SHANK3	2.16223	2.89266		NM_001080420	SH3 and multiple ankyrin repeat domains 3	chr22:51171138-51171197	hs|22q13.33
SHC2	4.4364	3.97125		NM_012435	SHC (Src homology 2 domain containing) transforming protein 2	chr19:416892-416833	hs|19p13.3
SHKBP1	1.76327	1.27424		NM_138392	SH3KBP1 binding protein 1	chr19:41092832-41094570	hs|19q13.2
SHOX2	2.64627	4.5652		NM_003030	short stature homeobox 2	chr3:157815892-157815833	hs|3q25.32
SIPA1L2	1.91366	1.9443		NM_020808	signal-induced proliferation-associated 1 like 2	chr1:232534575-232534516	hs|1q42.2
SLC10A4	6.91353	3.89968		NM_152679	"solute carrier family 10 (sodium/bile acid cotransporter family), member 4"	chr4:48490973-48491032	hs|4p11
SLC12A2	1.17592	2.15772		NM_001046	"solute carrier family 12 (sodium/potassium/chloride transporters), member 2"	chr5:127524728-127524787	hs|5q23.3
SLC12A5	2.77401	3.64239		NM_020708	"solute carrier family 12 (potassium/chloride transporter), member 5"	chr20:44688489-44688548	hs|20q13.12
SLC1A7	2.53133	3.72758		ENST00000371491	"solute carrier family 1 (glutamate transporter), member 7"	chr1:53580455-53574273	hs|1p32.3
SLC22A1	3.47878	3.40371		NM_153187	"solute carrier family 22 (organic cation transporter), member 1"	chr6:160560885-160564617	hs|6q25.3
SLC24A3	1.37865	4.91958		NM_020689	"solute carrier family 24 (sodium/potassium/calcium exchanger), member 3"	chr20:19703459-19703518	hs|20p11.23
SLC26A11	1.23506	1.68051		NM_001166347	"solute carrier family 26, member 11"	chr17:78199652-78199711	hs|17q25.3
SLC29A4	5.01598	7.83657		NM_001040661	"solute carrier family 29 (nucleoside transporters), member 4"	chr7:5343106-5343165	hs|7p22.1
SLC30A3	2.75845	5.82509		NM_003459	"solute carrier family 30 (zinc transporter), member 3"	chr2:27477607-27477548	hs|2p23.3
SLC35A2	1.15217	1.4728		NM_005660	"solute carrier family 35 (UDP-galactose transporter), member A2"	chrX:48762040-48760701	hs|Xp11.23
SLC35G5	2.03469	1.14182		NM_054028	"solute carrier family 35, member G5"	chr8:11189505-11189564	hs|8p23.1
SLC38A6	1.88333	2.07826		NM_153811	"solute carrier family 38, member 6"	chr14:61519117-61519176	hs|14q23.1
SLC43A2	2.11162	2.71954		NM_152346	"solute carrier family 43, member 2"	chr17:1477761-1477702	hs|17p13.3
SLC6A13	5.79866	3.46565		NM_001243392	"solute carrier family 6 (neurotransmitter transporter, GABA), member 13"	chr12:368339-368280	hs|12p13.33
SLC8A2	3.8451	5.72539		NM_015063	"solute carrier family 8 (sodium/calcium exchanger), member 2"	chr19:47931982-47931923	hs|19q13.32
SLCO2B1	6.22983	4.27644		NM_007256	"solute carrier organic anion transporter family, member 2B1"	chr11:74917103-74917162	hs|11q13.4
SLITRK4	2.74437	7.62552		NM_173078	"SLIT and NTRK-like family, member 4"	chrX:142716215-142716156	hs|Xq27.3
SLX4	1.02557	1.1633		NM_032444	SLX4 structure-specific endonuclease subunit homolog (S. cerevisiae)	chr16:3631403-3631344	hs|16p13.3
SMAD6	1.78911	1.27967		NM_005585	SMAD family member 6	chr15:67074263-67074322	hs|15q22.31
SMOX	1.93131	1.22806		NM_175839	spermine oxidase	chr20:4168300-4168359	hs|20p13
SMPX	3.50527	4.20869		NM_014332	"small muscle protein, X-linked"	chrX:21724289-21724230	hs|Xp22.12
SNAP25	10.0971	8.14766		NM_003081	"synaptosomal-associated protein, 25kDa"	chr20:10287989-10288048	hs|20p12.2
SNAR-G1	1.78249	2.96477		NR_004383	small ILF3/NF90-associated RNA G1	chr19:49540322-49540381	hs|19q13.33
SNAR-H	1.6044	5.6145		NR_024342	small ILF3/NF90-associated RNA H	chr2:78182103-78182044	hs|2p12
SNORA12	3.00177	4.17723		AA378382	"small nucleolar RNA, H/ACA box 12"	chr10:101996919-101996860	hs|10q24.31
SNORA59B	1.3978	3.01655		NR_003022	"small nucleolar RNA, H/ACA box 59B"	chr17:19460965-19461024	hs|17p11.2
SNORD86	1.95327	1.21197		NR_004399	"small nucleolar RNA, C/D box 86"	chr20:2636769-2636828	hs|20p13
SOST	2.4027	7.74596		NM_025237	sclerostin	chr17:41832027-41831968	hs|17q21.31
SOX8	4.72172	3.90868		NM_014587	SRY (sex determining region Y)-box 8	chr16:1036893-1036952	hs|16p13.3
SPACA4	3.3115	4.00183		NM_133498	sperm acrosome associated 4	chr19:49110877-49110936	hs|19q13.33
SPARC	6.67136	12.2088		NM_003118	"secreted protein, acidic, cysteine-rich (osteonectin)"	chr5:151041099-151041040	hs|5q33.1
SPATA6	3.30989	1.75351		NM_019073	spermatogenesis associated 6	chr1:48764543-48764484	hs|1p33
SPEF1	2.20463	1.87813		NM_015417	sperm flagellar 1	chr20:3760329-3759959	hs|20p13
SPRED3	3.18371	2.63784		NM_001039616	"sprouty-related, EVH1 domain containing 3"	chr19:38882588-38882647	hs|19q13.2
SPSB2	2.15382	1.14487		NM_032641	splA/ryanodine receptor domain and SOCS box containing 2	chr12:6980172-6980113	hs|12p13.31
SQSTM1	1.76807	1.26237		NM_003900	sequestosome 1	chr5:179263709-179263768	hs|5q35.3
SREBF1	1.02619	1.07906		NM_001005291	sterol regulatory element binding transcription factor 1	chr17:17715363-17715304	hs|17p11.2
SRSF12	5.51414	1.58331		NM_080743	serine/arginine-rich splicing factor 12	chr6:89805789-89805730	hs|6q15
SRXN1	1.3846	2.72906		NM_080725	sulfiredoxin 1	chr20:627622-627563	hs|20p13
SSH2	1.11729	1.67535		ENST00000324677	slingshot homolog 2 (Drosophila)	chr17:28001032-28000973	hs|17q11.2
SSTR2	1.16231	2.24577		NM_001050	somatostatin receptor 2	chr17:71166803-71166862	hs|17q25.1
ST6GALNAC3	4.04345	5.19537		NM_001160011	"ST6 (alpha-N-acetyl-neuraminyl-2,3-beta-galactosyl-1,3)-N-acetylgalactosaminide alpha-2,6-sialyltransferase 3"	chr1:76878040-76878099	hs|1p31.1
ST8SIA4	7.98865	2.64		NM_005668	"ST8 alpha-N-acetyl-neuraminide alpha-2,8-sialyltransferase 4"	chr5:100143016-100142957	hs|5q21.1
STAR	5.37066	1.74263		NM_000349	steroidogenic acute regulatory protein	chr8:38001237-38001178	hs|8p11.23
STAT4	3.91379	3.49776		NM_003151	signal transducer and activator of transcription 4	chr2:191895762-191895703	hs|2q32.2
STC1	2.2682	4.94371		NM_003155	stanniocalcin 1	chr8:23700177-23700118	hs|8p21.2
STK32B	8.99897	4.02457		NM_018401	serine/threonine kinase 32B	chr4:5502070-5502129	hs|4p16.2
STX1A	1.63821	1.38719		NM_001165903	syntaxin 1A (brain)	chr7:73117234-73117175	hs|7q11.23
STX2	1.31572	1.2284		NM_001980	syntaxin 2	chr12:131285707-131283131	hs|12q24.33
SULT1C2	2.6724	6.29219		NM_176825	"sulfotransferase family, cytosolic, 1C, member 2"	chr2:108921954-108922013	hs|2q12.3
SYCP2	1.61261	2.41558		NM_014258	synaptonemal complex protein 2	chr20:58440689-58440630	hs|20q13.33
SYT3	3.26497	4.67723		NM_032298	synaptotagmin III	chr19:51125420-51125361	hs|19q13.33
TAF7L	2.51484	2.49618		NM_024885	"TAF7-like RNA polymerase II, TATA box binding protein (TBP)-associated factor, 50kDa"	chrX:100523998-100523939	hs|Xq22.1
TBC1D16	1.04179	1.56892		NM_019020	"TBC1 domain family, member 16"	chr17:77914006-77913947	hs|17q25.3
TBX18	8.17591	7.4025		NM_001080508	T-box 18	chr6:85448294-85448235	hs|6q14.3
TCAP	2.24481	2.24706		NM_003673	titin-cap (telethonin)	chr17:37822740-37822799	hs|17q12
TCEA1	1.48016	1.22773		NM_006756	"transcription elongation factor A (SII), 1"	chr8:54879408-54879349	hs|8q11.23
TDRD12	2.3107	3.45449		NM_001110822	tudor domain containing 12	chr19:33264398-33268073	hs|19q13.11
TEX22	2.79738	1.85478		NM_001195082	testis expressed 22	chr14:105865640-105865699	hs|14q32.33
TGFB1	2.60549	2.11379		NM_000660	"transforming growth factor, beta 1"	chr19:41847802-41838142	hs|19q13.2
TIAM1	4.54594	8.98837		NM_003253	T-cell lymphoma invasion and metastasis 1	chr21:32490889-32490830	hs|21q22.11
TIGD6	1.6051	1.54015		NM_030953	tigger transposable element derived 6	chr5:149373340-149373281	hs|5q32
TIMD4	6.28129	1.13985		NM_138379	T-cell immunoglobulin and mucin domain containing 4	chr5:156346452-156346393	hs|5q33.3
TLE1	1.79159	1.6276		NM_005077	"transducin-like enhancer of split 1 (E(sp1) homolog, Drosophila)"	chr9:84225208-84225149	hs|9q21.32
TLE6	2.98683	3.03641		NM_001143986	"transducin-like enhancer of split 6 (E(sp1) homolog, Drosophila)"	chr19:2994030-2994089	hs|19p13.3
TM4SF18	10.2652	9.84788		NM_138786	transmembrane 4 L six family member 18	chr3:149040112-149040053	hs|3q25.1
TMEM130	6.40791	4.82649		NM_152913	transmembrane protein 130	chr7:98444214-98444155	hs|7q22.1
TMEM150C	1.2021	3.53981		NM_001080506	transmembrane protein 150C	chr4:83405845-83405786	hs|4q21.22
TMEM151A	5.17375	4.10481		NM_153266	transmembrane protein 151A	chr11:66063843-66063902	hs|11q13.2
TMEM215	5.75038	1.0346		NM_212558	transmembrane protein 215	chr9:32789126-32789185	hs|9p21.1
TMEM63C	4.49365	8.23465		NM_020431	transmembrane protein 63C	chr14:77725778-77725837	hs|14q24.3
TMEM86B	1.16408	1.88399		NM_173804	transmembrane protein 86B	chr19:55738395-55738336	hs|19q13.42
TMSB15A	5.13497	8.91216		NM_021992	thymosin beta 15a	chrX:101768766-101768707	hs|Xq22.1
TMX4	2.08714	1.37143		ENST00000246024	thioredoxin-related transmembrane protein 4	chr20:7958502-7958443	hs|20p12.3
TNFRSF1A	1.0117	1.67312		NM_001065	"tumor necrosis factor receptor superfamily, member 1A"	chr12:6438123-6438064	hs|12p13.31
TNFSF11	4.28439	1.43764		NM_003701	"tumor necrosis factor (ligand) superfamily, member 11"	chr13:43181387-43181446	hs|13q14.11
TNFSF13B	1.03833	1.19254		NM_006573	"tumor necrosis factor (ligand) superfamily, member 13b"	chr13:108922693-108922752	hs|13q33.3
TNNT1	1.48266	2.69455		NM_003283	"troponin T type 1 (skeletal, slow)"	chr19:55644255-55644196	hs|19q13.42
TP53	1.2241	1.48734		NM_000546	tumor protein p53	chr17:7572691-7572632	hs|17p13.1
TPSG1	6.03732	1.41373		NM_012467	tryptase gamma 1	chr16:1271739-1271680	hs|16p13.3
TRAPPC1	1.09032	1.28435		NM_021210	trafficking protein particle complex 1	chr17:7833722-7833663	hs|17p13.1
TRIM50	2.73429	1.93195		NM_178125	tripartite motif containing 50	chr7:72734187-72733034	hs|7q11.23
TRIM9	5.48802	5.87519		NM_052978	tripartite motif containing 9	chr14:51463203-51463144	hs|14q22.1
TRO	2.71556	4.59961		NM_016157	trophinin	chrX:54952056-54952115	hs|Xp11.21
TRPM6	4.8793	3.44836		NM_017662	"transient receptor potential cation channel, subfamily M, member 6"	chr9:77337505-77337446	hs|9q21.13
TSHZ3	8.63504	8.20698		NM_020856	teashirt zinc finger homeobox 3	chr19:31765938-31765879	hs|19q12
TSKU	1.79744	2.56936		NM_015516	tsukushi small leucine rich proteoglycan homolog (Xenopus laevis)	chr11:76508863-76508922	hs|11q13.5
TSPAN15	3.3638	1.57667		NM_012339	tetraspanin 15	chr10:71267050-71267109	hs|10q22.1
TSPAN5	2.10101	5.91021		NM_005723	tetraspanin 5	chr4:99393471-99393412	hs|4q23
TSPYL5	9.54075	9.26922		NM_033512	TSPY-like 5	chr8:98285844-98285785	hs|8q22.1
TTC25	3.05121	1.48743		NM_031421	tetratricopeptide repeat domain 25	chr17:40117524-40117583	hs|17q21.2
TUBB2A	1.3142	2.58356		NM_001069	"tubulin, beta 2A class IIa"	chr6:3154964-3154905	hs|6p25.2
TUBB3	1.65225	5.02529		NM_006086	"tubulin, beta 3 class III"	chr16:90002437-90002496	hs|16q24.3
TUBB4A	4.05513	5.51706		NM_006087	"tubulin, beta 4A class IVa"	chr19:6494704-6494645	hs|19p13.3
U2AF1L4	1.72387	1.39391		NM_144987	U2 small nuclear RNA auxiliary factor 1-like 4	chr19:36235296-36235237	hs|19q13.12
UBE2V2	1.02304	1.90493		NM_003350	ubiquitin-conjugating enzyme E2 variant 2	chr8:48974169-48974228	hs|8q11.21
UBOX5	1.90125	1.39248		NM_014948	U-box domain containing 5	chr20:3088346-3088287	hs|20p13
UNC13A	3.63207	8.36728		NM_001080421	unc-13 homolog A (C. elegans)	chr19:17712642-17712583	hs|19p13.11
UNC5D	4.72996	3.49322		NM_080872	unc-5 homolog D (C. elegans)	chr8:35651899-35651958	hs|8p12
USP51	1.27124	1.27234		NM_201286	ubiquitin specific peptidase 51	chrX:55513049-55512990	hs|Xp11.21
VASH2	3.66367	2.28301		NM_024749	vasohibin 2	chr1:213163328-213163387	hs|1q32.3
VAT1	1.62685	1.99794		NM_006373	vesicle amine transport protein 1 homolog (T. californica)	chr17:41166784-41166725	hs|17q21.31
VCAN	2.21671	4.91897		NM_004385	versican	chr5:82876302-82876361	hs|5q14.3
VMA21	1.19228	1.30964		NM_001017980	VMA21 vacuolar H+-ATPase homolog (S. cerevisiae)	chrX:150573488-150573547	hs|Xq28
VMP1	1.44075	1.49832		NM_030938	vacuole membrane protein 1	chr17:57917858-57917917	hs|17q23.1
VPS37A	1.26197	1.67375		NM_152415	vacuolar protein sorting 37 homolog A (S. cerevisiae)	chr8:17143905-17152523	hs|8p22
VPS53	1.02712	1.95795		ENST00000541903	vacuolar protein sorting 53 homolog (S. cerevisiae)	chr17:426225-426166	hs|17p13.3
VRK3	1.59494	1.89347		NM_016440	vaccinia related kinase 3	chr19:50498484-50498154	hs|19q13.33
VSTM1	6.09499	3.34491		NM_198481	V-set and transmembrane domain containing 1	chr19:54544173-54544114	hs|19q13.42
VSTM4	4.93632	2.25097		NM_001031746		chr10:50222472-50222413	hs|10q11.23
WDR62	1.92687	2.37973		NM_173636	WD repeat domain 62	chr19:36564326-36564385	hs|19q13.12
WNT6	3.44483	7.94704		NM_006522	"wingless-type MMTV integration site family, member 6"	chr2:219738852-219738911	hs|2q35
WSCD1	3.75656	5.82974		NM_015253	WSC domain containing 1	chr17:6027060-6027119	hs|17p13.2
XLOC_000019	5.08095	4.70262		TCONS_00000803		chr1:1533612-1533671	hs|1p36.33
XLOC_000063	3.40475	2.41787		ENST00000452795		chr1:16848231-16848290	hs|1p36.13
XLOC_000160	4.63778	5.03216		TCONS_00000918		chr1:41898933-41930229	hs|1p34.2
XLOC_000186	1.02207	1.57645		TCONS_00000935		chr1:50786997-50787056	hs|1p32.3
XLOC_000224	1.17833	1.30692		ENST00000456878		chr1:60614243-60614302	hs|1p32.1
XLOC_000357	3.28021	2.6192		ENST00000448680		chr1:115642298-115642357	hs|1p13.2
XLOC_000474	2.48539	4.68386		TCONS_00001208		chr1:178631445-178631504	hs|1q25.2
XLOC_000502	1.19659	2.04547		TCONS_00001225		chr1:189118936-189118995	hs|1q31.1
XLOC_000503	3.1246	9.09417		ENST00000419614		chr1:189783969-189784028	hs|1q31.1
XLOC_000566	2.90934	1.05014		TCONS_00002232		chr1:219414625-219419234	hs|1q41
XLOC_000695	3.90035	2.29224		ENST00000423628		chr1:8066636-8066577	hs|1p36.23
XLOC_000855	3.8676	4.28265		ENST00000439156		chr1:61005980-61005921	hs|1p32.1
XLOC_001009	1.34344	2.53476		CU674887		chr11:1908527-1908468	hs|11p15.5
XLOC_001081	1.73089	3.02602		TCONS_00001714		chr1:167498662-167498603	hs|1q24.2
XLOC_001228	7.24627	5.16479		TCONS_00001843		chr1:224802983-224802924	hs|1q42.12
XLOC_001257	2.53641	1.02241		TCONS_00001869		chr1:231663099-231658907	hs|1q42.2
XLOC_001935	1.31167	1.30092		TCONS_00005058		chr2:748264-748205	hs|2p25.3
XLOC_001943	3.92013	4.82737		TCONS_00004098		chr2:2616975-2614076	hs|2p25.3
XLOC_002342	2.49846	1.55526		TCONS_00004464		chr2:143628367-143628158	hs|2q22.2
XLOC_002420	1.19259	2.89691		TCONS_00005286		chr2:183536876-183536817	hs|2q32.1
XLOC_002675	0.469777	3.14472		TCONS_00006866		chr3:58470402-58470461	hs|3p14.3
XLOC_002872	1.06103	1.51642		AK123861		chr3:150184092-150184151	hs|3q25.1
XLOC_002968	3.4957	3.38477		TCONS_00006348		chr3:191309317-191309376	hs|3q28
XLOC_003103	2.53598	1.32729		ENST00000432423		chr3:43821424-43821365	hs|3p21.33
XLOC_003223	2.12871	3.32552		ENST00000462528		chr3:117407404-117401838	hs|3q13.32
XLOC_003840	2.60348	2.11102		TCONS_00008988		chr4:190497509-190497568	hs|4q35.2
XLOC_003911	5.97347	1.05333		TCONS_00007730		chr4:25867154-25867006	hs|4p15.2
XLOC_004064	3.22358	4.72982		AK057455		chr4:125421192-125421133	hs|4q28.1
XLOC_004119	2.85369	4.10756		ENST00000507849		chr4:149948671-149948612	hs|4q31.23
XLOC_004297	2.75276	2.06598		TCONS_00009876		chr5:13987096-13987155	hs|5p15.2
XLOC_004734	5.86762	3.67458		ENST00000515243		chr5:10494186-10494127	hs|5p15.2
XLOC_004925	2.61205	1.20117		ENST00000513779		chr5:91767969-91767910	hs|5q14.3
XLOC_004926	3.5122	1.41079		TCONS_00010406		chr5:92007283-92007224	hs|5q14.3
[truncated: 7,460 more rows]

## Sheet: Sheet 2
Sheet 2. Downregulated genes identified in lung cancer cell lines by gene expression microarrays.
Gene symbol	mRNA expression (Average of log2 fold)			Accession	Gene Name
	XL-JT	XLA-07	EPLC-32M1			Genomic Coordinates	Cytoband
ABAT	-4.17214	-3.87141	-8.95245	NM_000663	4-aminobutyrate aminotransferase	chr16:8878258-8878317	hs|16p13.2
ABCA12	-2.58391	-3.07467	-8.84128	NM_173076	"ATP-binding cassette, sub-family A (ABC1), member 12"	chr2:215796336-215796277	hs|2q35
ACER2	-1.09715	-4.0107	-1.94837	NM_001010887	alkaline ceramidase 2	chr9:19424730-19424789	hs|9p22.1
ACOXL	-4.68931	-3.3739	-4.25598	NM_001142807	acyl-CoA oxidase-like	chr2:111875740-111875799	hs|2q13
ACTBL2	-4.63937	-1.24349	-5.09958	NM_001017992	"actin, beta-like 2"	chr5:56778051-56777992	hs|5q11.2
ACTG2	-7.00646	-5.56205	-9.73257	NM_001615	"actin, gamma 2, smooth muscle, enteric"	chr2:74146700-74146759	hs|2p13.1
ACTR3B	-1.95545	-1.54059	-1.38925	NM_020445	ARP3 actin-related protein 3 homolog B (yeast)	chr7:152551946-152552005	hs|7q36.1
ADAM1	-1.50719	-1.25393	-1.72653	NR_036636	"ADAM metallopeptidase domain 1, pseudogene"	chr12:112339590-112339649	hs|12q24.13
ADAM8	-3.33103	-3.11	-6.31498	NM_001109	ADAM metallopeptidase domain 8	chr10:135076051-135075992	hs|10q26.3
ADAMTSL4	-3.62751	-2.49278	-4.76155	NM_025008	ADAMTS-like 4	chr1:150531141-150531200	hs|1q21.3
ADAP1	-3.76525	-1.03455	-3.80149	NM_006869	ArfGAP with dual PH domains 1	chr7:937790-937731	hs|7p22.3
ADARB2	-4.91887	-6.33298	-5.59327	NM_018702	"adenosine deaminase, RNA-specific, B2"	chr10:1229242-1229183	hs|10p15.3
ADARB2-AS1	-3.04236	-5.24917	-3.83871	NR_033387	ADARB2 antisense RNA 1 (non-protein coding)	chr10:1599022-1599081	hs|10p15.3
ADPRH	-1.05523	-8.36035	-8.39685	NM_001125	ADP-ribosylarginine hydrolase	chr3:119308728-119308787	hs|3q13.33
ADRB2	-3.90429	-2.11347	-2.08947	NM_000024	"adrenergic, beta-2-, receptor, surface"	chr5:148208080-148208139	hs|5q32
ADRBK2	-1.03041	-1.12442	-5.60646	NM_005160	"adrenergic, beta, receptor kinase 2"	chr22:26125179-26125238	hs|22q12.1
AGFG2	-1.43855	-2.10929	-2.12884	NM_006076	ArfGAP with FG repeats 2	chr7:100165018-100165077	hs|7q22.1
AIF1L	-3.57959	-1.11483	-1.1834	NM_001185095	allograft inflammatory factor 1-like	chr9:133995766-133995825	hs|9q34.12
AIG1	-1.54898	-1.83381	-1.17178	NM_016108	androgen-induced 1	chr6:143654522-143654581	hs|6q24.2
AIM2	-5.84269	-4.06746	-6.44154	NM_004833	absent in melanoma 2	chr1:159033365-159033306	hs|1q23.1
AKAP2	-2.94409	-2.2222	-1.83722	NM_001004065	A kinase (PRKA) anchor protein 2	chr9:112933758-112933817	hs|9q31.3
AKAP9	-3.36794	-1.59096	-4.10845	BC015533	A kinase (PRKA) anchor protein (yotiao) 9	chr7:91625275-91625334	hs|7q21.2
ALDH1L1	-7.33587	-2.01829	-3.50918	NM_012190	"aldehyde dehydrogenase 1 family, member L1"	chr3:125826021-125824747	hs|3q21.3
ALOX12P2	-4.53296	-1.42485	-5.14222	NR_002710	arachidonate 12-lipoxygenase pseudogene 2	chr17:6803299-6803358	hs|17p13.1
ALOX5	-3.80053	-1.99388	-4.17753	NM_000698	arachidonate 5-lipoxygenase	chr10:45941417-45941476	hs|10q11.21
ALPP	-6.12044	-3.90981	-3.53827	NM_001632	"alkaline phosphatase, placental"	chr2:233247198-233247257	hs|2q37.1
ALS2	-1.34298	-1.26188	-2.46611	NM_020919	amyotrophic lateral sclerosis 2 (juvenile)	chr2:202566045-202565986	hs|2q33.1
AMACR	-1.11671	-1.08856	-1.24767	NM_014324	alpha-methylacyl-CoA racemase	chr5:33988020-33987961	hs|5p13.2
AMOT	-4.39165	-2.71256	-5.19591	NM_133265	angiomotin	chrX:112018573-112018514	hs|Xq23
ANKRD13A	-2.00961	-2.16499	-1.70097	NM_033121	ankyrin repeat domain 13A	chr12:110456217-110456276	hs|12q24.11
ANKRD19P	-7.57874	-4.76849	-3.83347	AK292218	"ankyrin repeat domain 19, pseudogene"	chr9:95596275-95596334	hs|9q22.31
ANKRD2	-2.27886	-4.18498	-7.03108	NM_020349	ankyrin repeat domain 2 (stretch responsive muscle)	chr10:99343557-99343616	hs|10q24.2
ANKRD20A5P	-1.28826	-1.96269	-1.40152	NR_040113	"ankyrin repeat domain 20 family, member A5, pseudogene"	chr18:14179379-14179438	hs|18p11.21
ANKRD22	-6.19018	-6.19692	-6.68301	NM_144590	ankyrin repeat domain 22	chr10:90579787-90579728	hs|10q23.31
ANKRD43	-1.58412	-1.62183	-2.94182	NM_175873	ankyrin repeat domain 43	chr5:132152416-132152475	hs|5q31.1
ANKRD56	-3.67922	-2.98447	-4.47602	NM_001029870	ankyrin repeat domain 56	chr4:77816680-77816621	hs|4q21.1
ANKRD6	-1.96939	-1.16056	-3.42533	NM_001242811	ankyrin repeat domain 6	chr6:90343223-90343282	hs|6q15
ANKRD65	-8.49105	-8.23469	-9.25025	NM_001145210	ankyrin repeat domain 65	chr1:1354269-1354210	hs|1p36.33
ANKS1A	-2.51864	-1.28217	-3.72803	ENST00000373990	ankyrin repeat and sterile alpha motif domain containing 1A	chr6:35085195-35085254	hs|6p21.31
ANO1	-3.63367	-4.22226	-3.34198	ENST00000316296	"anoctamin 1, calcium activated chloride channel"	chr11:70009621-70009680	hs|11q13.3
ANO2	-8.41453	-7.26544	-3.21683	NM_020373	anoctamin 2	chr12:5671939-5671880	hs|12p13.31
ANO9	-5.88718	-3.34935	-2.71521	NM_001012302	anoctamin 9	chr11:418916-418783	hs|11p15.5
ANXA8L2	-2.51891	-2.52104	-1.10541	NM_001630	annexin A8-like 2	chr10:47762959-47763018	hs|10q11.22
AP1S3	-2.5245	-2.26883	-2.04294	ENST00000396653	"adaptor-related protein complex 1, sigma 3 subunit"	chr2:224629854-224629795	hs|2q36.1
APCDD1	-5.72233	-5.39708	-6.60155	NM_153000	adenomatosis polyposis coli down-regulated 1	chr18:10488470-10488529	hs|18p11.22
APCDD1L	-5.08877	-2.46729	-5.33984	NM_153360	adenomatosis polyposis coli down-regulated 1-like	chr20:57034568-57034509	hs|20q13.32
APOBEC3H	-3.98925	-2.14647	-4.76756	NM_001166004	"apolipoprotein B mRNA editing enzyme, catalytic polypeptide-like 3H"	chr22:39497261-39497320	hs|22q13.1
APOL3	-2.55354	-2.36158	-2.35567	NM_145641	"apolipoprotein L, 3"	chr22:36536995-36536936	hs|22q12.3
ARG2	-2.76493	-4.5403	-1.74073	NM_001172	"arginase, type II"	chr14:68117539-68117598	hs|14q24.1
ARHGAP22	-3.11646	-4.23571	-1.89779	NM_021226	Rho GTPase activating protein 22	chr10:49654256-49654197	hs|10q11.22
ARHGAP23	-3.42336	-1.33671	-2.78599	NM_001199417	Rho GTPase activating protein 23	chr17:36646345-36646404	hs|17q12
ARHGAP29	-3.0334	-2.86346	-3.98041	NM_004815	Rho GTPase activating protein 29	chr1:94634524-94634465	hs|1p22.1
ARHGAP40	-2.72855	-3.15212	-2.77448	NM_001164431	Rho GTPase activating protein 40	chr20:37267950-37268009	hs|20q11.23
ARHGAP8	-4.4193	-4.1767	-3.3778	NM_001198726	Rho GTPase activating protein 8	chr22:45204211-45204270	hs|22q13.31
ARHGDIB	-5.56784	-2.4572	-5.02239	NM_001175	Rho GDP dissociation inhibitor (GDI) beta	chr12:15095117-15095058	hs|12p12.3
ARMC8	-1.52987	-1.40843	-1.58293	NM_015396	armadillo repeat containing 8	chr3:138015161-138015219	hs|3q22.3
ARNT2	-0.154234	-0.0512204	-6.57938	NM_014862	aryl-hydrocarbon receptor nuclear translocator 2	chr15:80890050-80890109	hs|15q25.1
ARPC5	-4.26855	-2.85351	-1.03214	ENST00000367534	"actin related protein 2/3 complex, subunit 5, 16kDa"	chr1:183592499-183592440	hs|1q25.3
ARSI	-3.62887	-7.15531	-7.15755	NM_001012301	"arylsulfatase family, member I"	chr5:149676709-149676650	hs|5q32
ASCL2	-1.57951	-2.96569	-1.64161	NM_005170	achaete-scute complex homolog 2 (Drosophila)	chr11:2290018-2289959	hs|11p15.5
ASPA	-2.57046	-1.26125	-3.40487	NM_000049	aspartoacylase	chr17:3402456-3402515	hs|17p13.2
ATP2C2	-9.88961	-6.2597	-10.6994	NM_014861	"ATPase, Ca++ transporting, type 2C, member 2"	chr16:84497443-84497502	hs|16q24.1
ATP6V0A4	-3.11464	-5.21571	-4.84908	NM_020632	"ATPase, H+ transporting, lysosomal V0 subunit a4"	chr7:138391206-138391147	hs|7q34
BCAR1	-1.00598	-1.38739	-1.43554	AK127004	breast cancer anti-estrogen resistance 1	chr16:75280329-75280270	hs|16q23.1
BCL7A	-1.14965	-2.8201	-2.61701	NM_020993	B-cell CLL/lymphoma 7A	chr12:122499758-122499817	hs|12q24.31
BDH1	-2.64184	-5.93956	-1.36391	NM_203314	"3-hydroxybutyrate dehydrogenase, type 1"	chr3:197236713-197236654	hs|3q29
BDKRB1	-1.67087	-9.82068	-6.01716	NM_000710	bradykinin receptor B1	chr14:96731011-96731070	hs|14q32.2
BEND7	-1.82963	-1.77652	-6.95498	NM_152751	BEN domain containing 7	chr10:13522938-13494639	hs|10p13
BET1L	-0.208405	-0.454826	-1.62891	NM_001098787	blocked early in transport 1 homolog (S. cerevisiae)-like	chr11:206013-205954	hs|11p15.5
BEX2	-4.36666	-1.86759	-8.87543	NM_001168399	brain expressed X-linked 2	chrX:102564489-102564430	hs|Xq22.1
BEX4	-3.10008	-2.44976	-5.38814	NM_001080425	"brain expressed, X-linked 4"	chrX:102471282-102471341	hs|Xq22.1
BLCAP	-1.67992	-1.49378	-1.95933	NM_006698	bladder cancer associated protein	chr20:36146328-36146269	hs|20q11.23
BLID	-3.68892	-1.60396	-1.43842	NM_001001786	"BH3-like motif containing, cell death inducer"	chr11:121986373-121986314	hs|11q24.1
BLNK	-3.46691	-7.11099	-4.36587	NM_013314	B-cell linker	chr10:97956745-97956686	hs|10q24.1
BNC1	-9.15535	-8.15939	-9.97966	NM_001717	basonuclin 1	chr15:83925019-83924960	hs|15q25.2
BRPF3	-1.39487	-1.59021	-2.03483	NM_015695	"bromodomain and PHD finger containing, 3"	chr6:36199930-36199989	hs|6p21.31
BSPRY	-6.80685	-1.93931	-7.98832	NM_017688	B-box and SPRY domain containing	chr9:116132548-116132607	hs|9q32
BTBD7	-2.05094	-1.44874	-1.64341	NM_018167	BTB (POZ) domain containing 7	chr14:93754458-93754399	hs|14q32.12
BTNL3	-3.93031	-1.85873	-4.22795	NM_197975	butyrophilin-like 3	chr5:180433264-180433323	hs|5q35.3
C10orf116	-7.75462	-10.121	-7.08559	NM_006829	chromosome 10 open reading frame 116	chr10:88730308-88730367	hs|10q23.2
C10orf2	-1.02701	-1.08088	-1.552	NM_021830	chromosome 10 open reading frame 2	chr10:102753417-102753476	hs|10q24.31
C10orf67	-6.95958	-2.47988	-4.69478	NM_153714	chromosome 10 open reading frame 67	chr10:23605725-23605666	hs|10p12.2
C10orf95	-3.01336	-2.82385	-1.36713	NM_024886	chromosome 10 open reading frame 95	chr10:104210004-104209945	hs|10q24.32
C11orf20	-2.83715	-1.60565	-3.53159	NM_001039496	chromosome 11 open reading frame 20	chr11:64072177-64072236	hs|11q13.1
C11orf92	-2.47512	-9.62269	-3.18704	NR_034154	chromosome 11 open reading frame 92	chr11:111164321-111164262	hs|11q23.1
C12orf54	-5.4308	-3.17232	-7.72674	NM_152319	chromosome 12 open reading frame 54	chr12:48890057-48890116	hs|12q13.11
C14orf81	-2.18344	-2.71295	-3.18127	AK056731	chromosome 14 open reading frame 81	chr14:106219317-106219258	hs|14q32.33
C17orf110	-1.64493	-2.13886	-6.99761	NM_001162997	chromosome 17 open reading frame 110	chr17:73643577-73643636	hs|17q25.1
C19orf25	-1.43463	-2.34797	-1.35447	NM_152482	chromosome 19 open reading frame 25	chr19:1473361-1473302	hs|19p13.3
C19orf46	-3.52059	-2.36071	-5.8229	NM_001039876	chromosome 19 open reading frame 46	chr19:36494273-36494214	hs|19q13.12
C1orf116	-2.93935	-2.94416	-6.39274	NM_023938	chromosome 1 open reading frame 116	chr1:207192288-207192229	hs|1q32.1
C1orf138	-3.37591	-2.45573	-4.09476	AK127688	chromosome 1 open reading frame 138	chr1:150532941-150532882	hs|1q21.3
C1orf172	-4.76155	-1.27006	-5.39161	NM_152365	chromosome 1 open reading frame 172	chr1:27276181-27276122	hs|1p36.11
C1orf186	-1.95925	-2.02412	-1.08888	NM_001007544	chromosome 1 open reading frame 186	chr1:206288643-206288584	hs|1q32.1
C1orf210	-3.50435	-3.18327	-4.00566	NM_182517	chromosome 1 open reading frame 210	chr1:43748556-43748497	hs|1p34.2
C1orf229	-3.29261	-1.28712	-1.28478	NM_207401	chromosome 1 open reading frame 229	chr1:247273533-247273474	hs|1q44
C1orf70	-1.40365	-1.92595	-1.41548	NM_001114748	chromosome 1 open reading frame 70	chr1:1470303-1470244	hs|1p36.33
C21orf15	-2.69825	-4.73197	-2.40659	BX648100	chromosome 21 open reading frame 15	chr21:15218571-15218512	hs|21q11.2
C21orf63	-2.53297	-2.67304	-1.31355	NM_058187	chromosome 21 open reading frame 63	chr21:33840025-33840084	hs|21q22.11
C21orf96	-6.50611	-5.30998	-3.26009	NR_026812	chromosome 21 open reading frame 96	chr21:36410835-36410776	hs|21q22.12
C2CD4D	-1.20948	-1.82371	-1.45427	NM_001136003	C2 calcium-dependent domain containing 4D	chr1:151810645-151810586	hs|1q21.3
C2orf15	-4.72098	-1.03454	-2.27647	NM_144706	chromosome 2 open reading frame 15	chr2:99767451-99767510	hs|2q11.2
C2orf54	-6.08474	-9.4077	-6.72813	NM_024861	chromosome 2 open reading frame 54	chr2:241826137-241826078	hs|2q37.3
C2orf55	-6.27533	-5.30562	-7.13649	NM_207362	chromosome 2 open reading frame 55	chr2:99411061-99411002	hs|2q11.2
C2orf88	-2.23287	-1.02202	-4.71175	NM_001042519	chromosome 2 open reading frame 88	chr2:191064495-191064554	hs|2q32.2
C3orf54	-2.24721	-1.86527	-2.37745	NM_203370	chromosome 3 open reading frame 54	chr3:49842402-49842461	hs|3p21.31
C3orf64	-1.87554	-3.77053	-2.07481	NM_173654	chromosome 3 open reading frame 64	chr3:69025317-69025258	hs|3p14.1
C4orf26	-3.2587	-4.66429	-5.62006	NM_178497	chromosome 4 open reading frame 26	chr4:76489487-76489546	hs|4q21.1
C4orf36	-1.6401	-2.19066	-1.42681	NM_144645	chromosome 4 open reading frame 36	chr4:87809412-87809353	hs|4q21.3
C4orf49	-2.28536	-1.58871	-3.34768	NM_032623	chromosome 4 open reading frame 49	chr4:140187735-140187676	hs|4q31.1
C5orf38	-4.08508	-2.1113	-9.86044	NM_178569	chromosome 5 open reading frame 38	chr5:2752741-2752800	hs|5p15.33
C6orf132	-7.66181	-3.10417	-1.70469	NM_001164446	chromosome 6 open reading frame 132	chr6:42096495-42096436	hs|6p21.1
C6orf145	-1.01222	-5.68325	-1.29583	NM_183373	chromosome 6 open reading frame 145	chr6:3723444-3723385	hs|6p25.2
C6orf168	-1.87197	-2.02481	-3.94672	NM_032511	chromosome 6 open reading frame 168	chr6:99721027-99720968	hs|6q16.2
C6orf208	-1.17275	-2.5695	-1.53197	NR_026780		chr6:170190214-170190273	hs|6q27
C6orf218	-5.48594	-1.89133	-6.01756	NR_027793	chromosome 6 open reading frame 218	chr6:10429980-10429921	hs|6p24.3
C7orf34	-2.12136	-3.51287	-4.11185	NM_178829	chromosome 7 open reading frame 34	chr7:142637773-142637832	hs|7q34
C7orf46	-3.32425	-1.41416	-7.2168	NM_199136	chromosome 7 open reading frame 46	chr7:23741734-23741793	hs|7p15.3
C8orf83	-2.21746	-0.514263	-1.02058	NM_001171796	chromosome 8 open reading frame 83	chr8:93933791-93933732	hs|8q22.1
C9orf169	-4.75421	-1.23516	-1.71588	NM_199001	chromosome 9 open reading frame 169	chr9:140120703-140120762	hs|9q34.3
CALR3	-2.20933	-1.1947	-4.48413	NM_145046	calreticulin 3	chr19:16593392-16593333	hs|19p13.11
CAMSAP2	-1.42341	-1.3042	-1.06741	NM_203459	"calmodulin regulated spectrin-associated protein family, member 2"	chr1:200829250-200829309	hs|1q32.1
CAPN1	-1.67406	-1.46285	-2.09849	NM_005186	"calpain 1, (mu/I) large subunit"	chr11:64977906-64978326	hs|11q13.1
CAPN13	-2.52441	-3.76557	-3.46904	NM_144575	calpain 13	chr2:30945827-30945768	hs|2p23.1
CAPN14	-3.20269	-1.44709	-2.69132	NM_001145122	calpain 14	chr2:31396260-31396201	hs|2p23.1
CAPN6	-4.43272	-5.93184	-5.1246	NM_014289	calpain 6	chrX:110488476-110488417	hs|Xq23
CAPN8	-5.7973	-5.82043	-6.52719	NM_001143962	calpain 8	chr1:223722730-223718652	hs|1q41
CARD9	-1.09391	-2.37575	-2.26099	NM_052813	"caspase recruitment domain family, member 9"	chr9:139258502-139258443	hs|9q34.3
CBFA2T3	-1.75962	-1.66608	-2.06931	NM_005187	"core-binding factor, runt domain, alpha subunit 2; translocated to, 3"	chr16:88941407-88941348	hs|16q24.3
CBLC	-5.33746	-2.79471	-8.34315	NM_012116	Cas-Br-M (murine) ecotropic retroviral transforming sequence c	chr19:45295664-45295723	hs|19q13.32
CCDC134	-2.63886	-1.35926	-2.58583	NM_024821	coiled-coil domain containing 134	chr22:42221784-42221843	hs|22q13.2
CCDC147	-2.33707	-2.1617	-2.13128	NM_001008723	coiled-coil domain containing 147	chr10:106214776-106214835	hs|10q25.1
CCDC149	-1.04675	-1.49509	-4.60629	NM_173463	coiled-coil domain containing 149	chr4:24854754-24854695	hs|4p15.2
CCDC37	-2.25524	-1.95081	-1.16558	NM_182628	coiled-coil domain containing 37	chr3:126155222-126155281	hs|3q21.3
CCDC69	-0.670337	-1.91355	-4.78764	NM_015621	coiled-coil domain containing 69	chr5:150562671-150562612	hs|5q33.1
CCND2	-9.72195	-10.5996	-10.373	NM_001759	cyclin D2	chr12:4414040-4414099	hs|12p13.32
CCNO	-1.65585	-2.50014	-1.2974	NM_021147	cyclin O	chr5:54527110-54527051	hs|5q11.2
CCRL1	-3.10132	-4.9198	-3.73265	NM_178445	chemokine (C-C motif) receptor-like 1	chr3:132320225-132320284	hs|3q22.1
CCT6B	-2.3715	-2.45971	-4.45417	NM_006584	"chaperonin containing TCP1, subunit 6B (zeta 2)"	chr17:33255052-33254993	hs|17q12
CD200	-3.12536	-7.25728	-2.74479	NM_001004196	CD200 molecule	chr3:112068606-112068665	hs|3q13.2
CD274	-4.34076	-1.53276	-5.15245	NM_014143	CD274 molecule	chr9:5465546-5465605	hs|9p24.1
CD300A	-2.48387	-2.05716	-3.08934	NM_007261	CD300a molecule	chr17:72477870-72477929	hs|17q25.1
CD74	-4.53096	-3.8659	-2.22399	NM_001025158	"CD74 molecule, major histocompatibility complex, class II invariant chain"	chr5:149792281-149792222	hs|5q32
CD8A	-1.5726	-1.99524	-1.84666	NM_001768	CD8a molecule	chr2:87012000-87011941	hs|2p11.2
CDC42BPG	-5.55671	-3.23637	-1.50252	NM_017525	CDC42 binding protein kinase gamma (DMPK-like)	chr11:64591891-64591832	hs|11q13.1
CDH1	-1.57475	-1.09179	-4.4869	NM_004360	"cadherin 1, type 1, E-cadherin (epithelial)"	chr16:68869214-68869273	hs|16q22.1
CDH13	-7.90778	-4.73128	-2.03311	NM_001257	"cadherin 13, H-cadherin (heart)"	chr16:83830027-83830086	hs|16q23.3
CDH3	-8.6304	-6.92723	-5.22636	NM_001793	"cadherin 3, type 1, P-cadherin (placental)"	chr16:68732812-68732871	hs|16q22.1
CDH5	-1.89407	-3.07154	-2.52705	NM_001795	"cadherin 5, type 2 (vascular endothelium)"	chr16:66437356-66437415	hs|16q21
CDHR5	-0.292687	-0.987662	-1.30094	NM_031264	cadherin-related family member 5	chr11:619570-619511	hs|11p15.5
CEACAM4	-1.40857	-1.3918	-3.67632	NM_001817	carcinoembryonic antigen-related cell adhesion molecule 4	chr19:42125409-42125350	hs|19q13.2
CEL	-1.57551	-2.71685	-1.75183	NM_001807	carboxyl ester lipase (bile salt-stimulated lipase)	chr9:135947092-135947151	hs|9q34.2
CELF4	-2.00166	-3.25348	-3.12315	NM_020180	"CUGBP, Elav-like family member 4"	chr18:34825002-34824943	hs|18q12.2
CFI	-5.35908	-5.47004	-1.90862	NM_000204	complement factor I	chr4:110662123-110662064	hs|4q25
CGN	-1.87342	-3.38881	-3.97557	NM_020770	cingulin	chr1:151511070-151511129	hs|1q21.3
CHI3L2	-4.64995	-3.73205	-5.57344	NM_001025199	chitinase 3-like 2	chr1:111784040-111784882	hs|1p13.3
CHMP4C	-3.29944	-1.08713	-1.48572	NM_152284	charged multivesicular body protein 4C	chr8:82670898-82670957	hs|8q21.13
CHPF	-2.28172	-1.3521	-1.97565	ENST00000373891	chondroitin polymerizing factor	chr2:220406302-220406243	hs|2q35
CISH	-1.28339	-4.98317	-1.92814	NM_145071	cytokine inducible SH2-containing protein	chr3:50644082-50644023	hs|3p21.2
CLCA2	-6.64298	-1.00166	-2.564	NM_006536	chloride channel accessory 2	chr1:86921591-86921650	hs|1p22.3
CLCN2	-1.63458	-1.13965	-1.31636	NM_004366	chloride channel 2	chr3:184064108-184064049	hs|3q27.1
CLEC3A	-3.25801	-10.3521	-4.15298	NM_005752	"C-type lectin domain family 3, member A"	chr16:78065911-78065970	hs|16q23.1
CLMP	-2.23074	-9.07346	-2.12158	NM_024769	CXADR-like membrane protein	chr11:122943288-122943229	hs|11q24.1
CLTB	-1.09001	-1.1903	-1.89571	NM_007097	"clathrin, light chain B"	chr5:175819515-175819456	hs|5q35.2
COL10A1	-2.5327	-2.14201	-3.05219	NM_000493	"collagen, type X, alpha 1"	chr6:116441120-116441061	hs|6q22.1
COL17A1	-5.34778	-3.54325	-10.6561	NM_000494	"collagen, type XVII, alpha 1"	chr10:105791142-105791083	hs|10q24.33
COL8A1	-6.64043	-4.95118	-6.63297	NM_001850	"collagen, type VIII, alpha 1"	chr3:99514765-99514824	hs|3q12.1
COL9A2	-3.11564	-2.43024	-3.98314	NM_001852	"collagen, type IX, alpha 2"	chr1:40766439-40766380	hs|1p34.2
CPSF2	-3.07615	-3.8354	-3.25662	NM_017437	"cleavage and polyadenylation specific factor 2, 100kDa"	chr14:92629708-92629767	hs|14q32.12
CPVL	-7.56499	-2.09312	-8.02751	NM_019029	"carboxypeptidase, vitellogenic-like"	chr7:29105730-29105671	hs|7p14.3
CPZ	-6.67477	-9.05044	-2.03773	NM_001014448	carboxypeptidase Z	chr4:8616184-8620173	hs|4p16.1
CRB3	-3.19627	-3.77477	-6.16322	NM_139161	crumbs homolog 3 (Drosophila)	chr19:6467158-6467217	hs|19p13.3
CRYBB1	-2.41324	-4.57114	-1.88093	NM_001887	"crystallin, beta B1"	chr22:26997883-26995619	hs|22q12.1
CST6	-10.6638	-8.86521	-11.4579	NM_001323	cystatin E/M	chr11:65780838-65780897	hs|11q13.1
CSTA	-3.26451	-10.9255	-10.8408	NM_005213	cystatin A (stefin A)	chr3:122056416-122056475	hs|3q21.1
CTF1	-2.61508	-1.28336	-3.2663	NM_001330	cardiotrophin 1	chr16:30914761-30914820	hs|16p11.2
CTSH	-2.42441	-2.34447	-11.9403	NM_004390	cathepsin H	chr15:79214268-79214209	hs|15q25.1
CUL9	-2.19357	-1.11089	-1.92666	ENST00000451399	cullin 9	chr6:43155864-43155923	hs|6p21.1
CXCL16	-2.4454	-3.31922	-1.28767	NM_001100812	chemokine (C-X-C motif) ligand 16	chr17:4637866-4637807	hs|17p13.2
CXorf57	-6.26393	-1.19861	-4.93462	NM_018015	chromosome X open reading frame 57	chrX:105922517-105922576	hs|Xq22.3
CYCS	-1.73133	-1.06216	-1.62578	NM_018947	"cytochrome c, somatic"	chr7:25158379-25158320	hs|7p15.3
CYP20A1	-1.99489	-1.29732	-1.88444	NM_177538	"cytochrome P450, family 20, subfamily A, polypeptide 1"	chr2:204150409-204154500	hs|2q33.2
CYP2J2	-3.70835	-1.26325	-5.79316	NM_000775	"cytochrome P450, family 2, subfamily J, polypeptide 2"	chr1:60359279-60359220	hs|1p32.1
CYP4Z1	-3.62038	-2.41717	-4.22952	NM_178134	"cytochrome P450, family 4, subfamily Z, polypeptide 1"	chr1:47583883-47583942	hs|1p33
CYP7B1	-5.07965	-1.80826	-5.5772	NM_004820	"cytochrome P450, family 7, subfamily B, polypeptide 1"	chr8:65527626-65517399	hs|8q12.3
DAPL1	-4.90761	-8.73626	-5.55342	NM_001017920	death associated protein-like 1	chr2:159672401-159672460	hs|2q24.1
DAPP1	-5.80434	-2.74128	-6.63822	NM_014395	dual adaptor of phosphotyrosine and 3-phosphoinositides	chr4:100790454-100790513	hs|4q23
DCAF5	-1.75116	-2.22434	-1.09471	BC022967	DDB1 and CUL4 associated factor 5	chr14:69557831-69557772	hs|14q24.1
DDAH1	-1.23679	-1.99495	-7.27449	NM_012137	dimethylarginine dimethylaminohydrolase 1	chr1:85784533-85784474	hs|1p22.3
DDR1	-2.25202	-1.67211	-1.14901	NM_013993	discoidin domain receptor tyrosine kinase 1	chr6:30867378-30867436	hs|6p21.33
DDX26B	-5.88735	-1.045	-6.36054	NM_182540	DEAD/H (Asp-Glu-Ala-Asp/His) box polypeptide 26B	chrX:134716021-134716080	hs|Xq26.3
DENND2C	-5.65478	-2.47112	-3.7634	NM_198459	DENN/MADD domain containing 2C	chr1:115127288-115127229	hs|1p13.2
DGKH	-1.28675	-3.49017	-1.31291	NM_152910	"diacylglycerol kinase, eta"	chr13:42793855-42793914	hs|13q14.11
DHRS2	-1.0476	-1.48488	-2.07152	NM_182908	dehydrogenase/reductase (SDR family) member 2	chr14:24114500-24114560	hs|14q11.2
DIRAS3	-1.26823	-2.25278	-1.64629	NM_004675	"DIRAS family, GTP-binding RAS-like 3"	chr1:68512182-68512123	hs|1p31.3
DIRC3	-2.38759	-1.30451	-4.10749	NR_026597	disrupted in renal carcinoma 3	chr2:218148860-218148801	hs|2q35
DKFZP547J0410	-3.71572	-2.94292	-4.51933	AL050263	DKFZP547J0410 protein	chr5:36683413-36683472	hs|5p13.2
DKFZP564C196	-2.77486	-2.39689	-2.14094	NR_040063	uncharacterized LOC284649	chr1:183430331-183430272	hs|1q25.3
DKFZP586B0319	-1.56903	-2.3564	-1.04906	AL050097	DKFZP586B0319 protein	chr3:196858864-196858805	hs|3q29
DLEU2L	-1.68853	-1.57577	-1.54022	NR_002771	deleted in lymphocytic leukemia 2-like	chr1:64016248-64016307	hs|1p31.3
DLL1	-7.36158	-4.63308	-8.6677	NM_005618	delta-like 1 (Drosophila)	chr6:170591701-170591642	hs|6q27
DMBT1	-4.32124	-2.66699	-5.09863	NM_007329	deleted in malignant brain tumors 1	chr10:124403152-124403211	hs|10q26.13
DMKN	-3.33864	-2.91704	-10.2991	NM_033317	dermokine	chr19:35990920-35990861	hs|19q13.12
DMP1	-2.36889	-1.58865	-2.9464	NM_004407	dentin matrix acidic phosphoprotein 1	chr4:88585284-88585343	hs|4q22.1
DMRTA2	-5.20633	-5.13008	-1.14534	NM_032110	DMRT-like family A2	chr1:50883292-50883233	hs|1p32.3
DNAH7	-3.02944	-1.03193	-2.40401	NM_018897	"dynein, axonemal, heavy chain 7"	chr2:196602663-196602604	hs|2q32.3
DNAJC6	-1.70998	-3.65681	-1.22135	NM_014787	"DnaJ (Hsp40) homolog, subfamily C, member 6"	chr1:65880801-65880860	hs|1p31.3
DNASE1L3	-3.69079	-3.07304	-4.34195	NM_004944	deoxyribonuclease I-like 3	chr3:58178414-58178355	hs|3p14.3
DNM3	-1.2907	-1.46979	-1.53782	NM_001136127	dynamin 3	chr1:172100368-172100427	hs|1q24.3
DOCK8	-5.17443	-4.67981	-2.39058	NM_203447	dedicator of cytokinesis 8	chr9:465051-465110	hs|9p24.3
DPP6	-1.79747	-3.16859	-1.10934	NM_001039350	dipeptidyl-peptidase 6	chr7:154684967-154685026	hs|7q36.2
DPYD	-3.11319	-2.24511	-1.70793	NM_001160301	dihydropyrimidine dehydrogenase	chr1:98186292-98186233	hs|1p21.3
DQX1	-3.87075	-5.49621	-5.4093	NM_133637	DEAQ box RNA-dependent ATPase 1	chr2:74745410-74745351	hs|2p13.1
DSCAM	-2.91903	-2.00021	-3.70324	NM_001389	Down syndrome cell adhesion molecule	chr21:42064796-42064737	hs|21q22.2
DSE	-4.31385	-1.89835	-1.51424	NM_013352	dermatan sulfate epimerase	chr6:116758440-116758499	hs|6q22.1
DSG3	-7.9358	-7.15467	-8.64922	NM_001944	desmoglein 3	chr18:29058356-29058415	hs|18q12.1
DSP	-1.86135	-2.81166	-1.69449	NM_004415	desmoplakin	chr6:7586582-7586641	hs|6p24.3
DST	-3.74012	-4.9832	-5.30119	NM_001723	dystonin	chr6:56480038-56479979	hs|6p12.1
DUOX1	-5.28477	-5.8633	-4.3358	NM_017434	dual oxidase 1	chr15:45457629-45457688	hs|15q21.1
DUOXA1	-1.16626	-2.56389	-2.42306	EU927394	dual oxidase maturation factor 1	chr15:45411363-45411304	hs|15q21.1
DUX4L9	-2.20978	-1.34037	-1.88584	XR_132460	double homeobox 4 like 9	chr4:190940645-190940586	hs|4q35.2
DYSF	-5.2583	-3.44926	-3.57645	NM_003494	"dysferlin, limb girdle muscular dystrophy 2B (autosomal recessive)"	chr2:71906256-71906315	hs|2p13.2
ECM1	-3.40061	-1.8851	-2.51029	NM_004425	extracellular matrix protein 1	chr1:150485797-150485856	hs|1q21.3
ECT2L	-1.29673	-1.42333	-1.45424	NM_001077706	epithelial cell transforming sequence 2 oncogene-like	chr6:139225001-139225060	hs|6q24.1
EFCAB4B	-3.46075	-1.52486	-4.56045	NM_032680	EF-hand calcium binding domain 4B	chr12:3782664-3768814	hs|12p13.32
EGFLAM	-9.80675	-7.96327	-9.26882	NM_152403	"EGF-like, fibronectin type III and laminin G domains"	chr5:38464510-38464569	hs|5p13.1
EGFR	-1.41012	-3.76618	-1.84719	NM_201282	epidermal growth factor receptor	chr7:55231446-55231505	hs|7p11.2
EGR1	-3.80946	-3.66431	-4.89008	NM_001964	early growth response 1	chr5:137804891-137804950	hs|5q31.2
EGR2	-3.429	-3.80001	-4.23104	NM_000399	early growth response 2	chr10:64571909-64571850	hs|10q21.3
EGR4	-3.07186	-2.36651	-3.79941	NM_001965	early growth response 4	chr2:73518077-73518051	hs|2p13.1
EHHADH	-1.23361	-2.85711	-2.51972	NM_001966	"enoyl-CoA, hydratase/3-hydroxyacyl CoA dehydrogenase"	chr3:184909483-184909424	hs|3q27.2
EIF2A	-2.44387	-2.42976	-2.52395	NM_032025	"eukaryotic translation initiation factor 2A, 65kDa"	chr3:150302684-150302743	hs|3q25.1
EIF2C3	-1.98291	-1.37362	-1.25671	NM_024852	"eukaryotic translation initiation factor 2C, 3"	chr1:36439052-36439111	hs|1p34.3
ELOVL7	-1.41425	-1.92631	-1.82896	NM_024930	ELOVL fatty acid elongase 7	chr5:60048063-60048004	hs|5q12.1
EMB	-5.55275	-1.78657	-1.124	NM_198449	embigin	chr5:49694981-49694922	hs|5q11.1
ENDOD1	-2.72866	-2.79361	-4.71165	NM_015036	endonuclease domain containing 1	chr11:94865312-94865371	hs|11q21
ENSA	-1.00978	-1.48408	-1.82174	NM_207168	endosulfine alpha	chr1:150599867-150599808	hs|1q21.3
ENTPD3	-7.14486	-8.8441	-7.84022	NM_001248	ectonucleoside triphosphate diphosphohydrolase 3	chr3:40469895-40469954	hs|3p22.1
EPCAM	-5.59052	-1.09194	-2.40118	NM_002354	epithelial cell adhesion molecule	chr2:47613894-47613953	hs|2p21
EPHA1	-7.28835	-4.15125	-9.29959	NM_005232	EPH receptor A1	chr7:143091310-143090922	hs|7q34
EPHA8	-2.40397	-1.08122	-1.72122	NM_001006943	EPH receptor A8	chr1:22915368-22915427	hs|1p36.12
EPN3	-5.64529	-7.18688	-6.60285	NM_017957	epsin 3	chr17:48620056-48620115	hs|17q21.33
EPS8L2	-2.914	-1.23861	-1.32069	NM_022772	EPS8-like 2	chr11:726918-726977	hs|11p15.5
ERAP2	-2.10217	-5.11318	-1.36209	NM_022350	endoplasmic reticulum aminopeptidase 2	chr5:96253257-96253316	hs|5q15
ERBB3	-3.39796	-4.01079	-1.31678	NM_001982	v-erb-b2 erythroblastic leukemia viral oncogene homolog 3 (avian)	chr12:56496160-56496219	hs|12q13.2
ERP27	-5.8768	-9.6433	-6.73082	NM_152321	endoplasmic reticulum protein 27	chr12:15067229-15067170	hs|12p12.3
ERVMER34-1	-2.61637	-0.892968	-2.27434	NM_001242690		chr4:53617748-53617689	hs|4q12
ESR1	-4.67171	-4.82392	-5.51389	NM_000125	estrogen receptor 1	chr6:152129048-152129107	hs|6q25.1
EXPH5	-3.25847	-3.50826	-1.93626	NM_015065	exophilin 5	chr11:108379859-108379800	hs|11q22.3
EXT1	-1.51892	-2.6889	-3.14393	NM_000127	exostosin 1	chr8:118819498-118817116	hs|8q24.11
EYA2	-1.5932	-2.55048	-8.43337	NM_005244	eyes absent homolog 2 (Drosophila)	chr20:45817096-45817155	hs|20q13.12
F11R	-1.62941	-1.38386	-1.30881	NM_016946	F11 receptor	chr1:160966092-160966033	hs|1q23.3
F13A1	-5.15605	-9.61699	-8.5638	NM_000129	"coagulation factor XIII, A1 polypeptide"	chr6:6144484-6144425	hs|6p25.1
F3	-6.11272	-5.35061	-2.80336	NM_001993	"coagulation factor III (thromboplastin, tissue factor)"	chr1:94995139-94995080	hs|1p21.3
FAAH	-4.76783	-2.2135	-5.54602	NM_001441	fatty acid amide hydrolase	chr1:46876109-46876168	hs|1p33
FAIM3	-1.71444	-3.47532	-4.23653	NM_005449	Fas apoptotic inhibitory molecule 3	chr1:207078423-207078364	hs|1q32.1
FAM106CP	-0.650721	-2.82451	-3.68296	NR_026810	"family with sequence similarity 106, member C pseudogene"	chr17:16693702-16693761	hs|17p11.2
FAM108C1	-1.23378	-2.17	-1.8331	NM_021214	"family with sequence similarity 108, member C1"	chr15:81047339-81047398	hs|15q25.1
FAM126A	-1.19585	-1.25036	-2.05366	NM_032581	"family with sequence similarity 126, member A"	chr7:22983499-22983440	hs|7p15.3
FAM134B	-3.87341	-1.48894	-1.11962	NM_001034850	"family with sequence similarity 134, member B"	chr5:16473404-16473345	hs|5p15.1
FAM151B	-1.39517	-1.66427	-3.52667	NM_205548	"family with sequence similarity 151, member B"	chr5:79837786-79837845	hs|5q14.1
FAM157B	-3.87337	-1.3735	-4.06716	NM_001145249	"family with sequence similarity 157, member B"	chr9:141124197-141124256	hs|9q34.3
FAM159B	-2.95838	-2.80096	-2.80454	NM_001164442	"family with sequence similarity 159, member B"	chr5:64013858-64013917	hs|5q12.3
FAM169A	-1.29531	-1.17441	-2.32694	NM_015566	"family with sequence similarity 169, member A"	chr5:74076074-74076015	hs|5q13.3
FAM171B	-1.8917	-2.21506	-1.96697	NM_177454	"family with sequence similarity 171, member B"	chr2:187611881-187611940	hs|2q32.1
FAM176A	-3.08505	-3.97474	-6.16706	NM_032181	"family with sequence similarity 176, member A"	chr2:75719826-75719767	hs|2p12
FAM183A	-3.28847	-2.0973	-4.41923	ENST00000409396	"family with sequence similarity 183, member A"	chr1:43618590-43618649	hs|1p34.2
FAM25A	-3.00685	-4.22482	-3.2461	NM_001146157	"family with sequence similarity 25, member A"	chr10:88784387-88784446	hs|10q23.2
FAM3C	-2.26373	-1.01146	-2.28464	NM_014888	"family with sequence similarity 3, member C"	chr7:120989247-120989188	hs|7q31.31
FAM47E	-1.30065	-2.49806	-2.97696	NM_001242936	"family with sequence similarity 47, member E"	chr4:77204817-77204876	hs|4q21.1
FAM49A	-1.87583	-1.97023	-3.34207	NM_030797	"family with sequence similarity 49, member A"	chr2:16736356-16734228	hs|2p24.2
FAM60A	-1.34899	-1.0104	-1.66171	NM_021238	"family with sequence similarity 60, member A"	chr12:31433650-31433591	hs|12p11.21
FAM70A	-3.192	-2.01832	-3.93908	NM_017938	"family with sequence similarity 70, member A"	chrX:119392950-119392891	hs|Xq24
FAM70B	-3.81663	-3.12242	-4.67786	NM_182614	"family with sequence similarity 70, member B"	chr13:114503825-114503884	hs|13q34
FAM71E2	-2.34594	-1.92359	-1.64839	NM_001145402	"family with sequence similarity 71, member E2"	chr19:55873761-55873702	hs|19q13.42
FAM84A	-4.82581	-5.02883	-5.60868	ENST00000497769	"family with sequence similarity 84, member A"	chr2:14790452-14790511	hs|2p24.3
FAM87B	-2.39306	-5.89867	-3.95492	XR_112085	"family with sequence similarity 87, member B"	chr1:755136-755194	hs|1p36.33
FAM91A1	-1.46637	-1.36678	-1.74375	NM_144963	"family with sequence similarity 91, member A1"	chr8:124824840-124824899	hs|8q24.13
FAP	-8.41859	-4.67825	-6.70092	NM_004460	"fibroblast activation protein, alpha"	chr2:163027307-163027248	hs|2q24.2
FAR1	-1.2701	-1.56251	-1.40414	NM_032228	fatty acyl CoA reductase 1	chr11:13753079-13753138	hs|11p15.2
FAS	-2.21	-1.54253	-1.97717	NM_000043	"Fas (TNF receptor superfamily, member 6)"	chr10:90774545-90774604	hs|10q23.31
FAT2	-6.65737	-8.44581	-7.35059	NM_001447	FAT tumor suppressor homolog 2 (Drosophila)	chr5:150884319-150884260	hs|5q33.1
FBLL1	-1.47857	-1.06283	-2.38786	NR_024356	fibrillarin-like 1	chr5:167957563-167957622	hs|5q34
FBP1	-6.8518	-9.08645	-5.73526	NM_000507	"fructose-1,6-bisphosphatase 1"	chr9:97365485-97365426	hs|9q22.32
FCRLA	-2.76674	-4.76007	-3.61033	NM_032738	Fc receptor-like A	chr1:161683792-161683851	hs|1q23.3
FEZ1	-8.63726	-7.15632	-9.1205	NM_005103	fasciculation and elongation protein zeta 1 (zygin I)	chr11:125322241-125318416	hs|11q24.2
FGD3	-7.33435	-4.69261	-2.93322	NM_033086	"FYVE, RhoGEF and PH domain containing 3"	chr9:95798362-95798421	hs|9q22.31
FGF1	-3.24902	-3.99868	-4.1988	NM_000800	fibroblast growth factor 1 (acidic)	chr5:141974871-141974812	hs|5q31.3
FGFR2	-7.4217	-4.61237	-3.19498	NM_022970	fibroblast growth factor receptor 2	chr10:123237843-123237830	hs|10q26.13
FHDC1	-2.67534	-1.90021	-1.01594	NM_033393	FH2 domain containing 1	chr4:153899823-153899882	hs|4q31.3
FHL2	-1.81524	-1.66051	-1.78232	NM_201555	four and a half LIM domains 2	chr2:105990080-105990021	hs|2q12.1
FHOD3	-1.69192	-3.52903	-5.18925	NM_025135	formin homology 2 domain containing 3	chr18:34359879-34359938	hs|18q12.2
FLJ14186	-1.6313	-1.33193	-1.36953	NR_037596	uncharacterized LOC401149	chr4:120328825-120328766	hs|4q26
FLJ20444	-4.98157	-3.10049	-3.26513	XR_132891	uncharacterized protein FLJ20444	chr9:66524045-66523986	hs|9q13
FLJ21408	-2.41003	-2.82952	-2.71971	AK025061	uncharacterized LOC400512	chr16:27282631-27282690	hs|16p12.1
FLJ22763	-1.84087	-2.53612	-2.03666	NR_033977	uncharacterized LOC401081	chr3:108868766-108868825	hs|3q13.13
FLJ23867	-3.76596	-1.94538	-2.77022	NR_026900	uncharacterized protein FLJ23867	chr1:180169795-180169854	hs|1q25.2
FLJ31485	-4.82365	-2.49882	-1.82516	NR_033834	uncharacterized LOC440119	chr12:130636583-130636524	hs|12q24.33
FLJ32756	-3.32559	-2.036	-4.12345	XR_109737	uncharacterized LOC642757	chr22:47311283-47311224	hs|22q13.31
FLJ37201	-1.91346	-1.95802	-2.17122	NR_026835	tigger transposable element derived 2 pseudogene	chr10:91451582-91451523	hs|10q23.31
FLJ37644	-2.02392	-2.11941	-4.99935	XR_109424	uncharacterized LOC400618	chr17:70067254-70067195	hs|17q24.3
FLJ43390	-3.32681	-3.11765	-4.1956	NR_015358	uncharacterized LOC646113	chr14:62595056-62595115	hs|14q23.2
FLJ44674	-2.10344	-1.82892	-1.70898	AK128747	FLJ44674 protein	chr16:49383941-49384000	hs|16q12.1
FLJ45340	-2.37631	-1.31997	-1.77724	NR_024368	uncharacterized LOC402483	chr7:128300724-128300783	hs|7q32.1
FLJ45482	-1.23921	-1.14899	-1.11784	AK127393	uncharacterized LOC645566	chr7_gl000195_random:164456-164515
FLJ45831	-5.46997	-5.89999	-4.96476	XR_109367	uncharacterized FLJ45831	chr17:14671053-14670994	hs|17p12
FLNA	-1.07583	-3.7406	-2.59022	AK125630	"filamin A, alpha"	chrX:153601811-153601752	hs|Xq28
FMO9P	-3.91942	-1.20463	-4.29125	NR_002925	flavin containing monooxygenase 9 pseudogene	chr1:166591158-166591217	hs|1q24.1
FOXA1	-1.15872	-1.36004	-1.49783	NM_004496	forkhead box A1	chr14:38059605-38059546	hs|14q21.1
FOXF2	-1.55518	-3.4331	-1.94616	NM_001452	forkhead box F2	chr6:1395386-1395445	hs|6p25.3
FOXQ1	-2.49808	-9.50106	-4.15067	NM_033260	forkhead box Q1	chr6:1314629-1314688	hs|6p25.3
FREM2	-2.77294	-3.14642	-3.21209	NM_207361	FRAS1 related extracellular matrix protein 2	chr13:39461187-39461246	hs|13q13.3
FRMD5	-3.55077	-5.16662	-4.18285	ENST00000417257	FERM domain containing 5	chr15:44163109-44163050	hs|15q15.3
FRMD6	-1.62925	-2.42352	-3.72671	NM_001042481	FERM domain containing 6	chr14:52196628-52196687	hs|14q22.1
FUT3	-8.43647	-8.45186	-8.94537	NM_000149	"fucosyltransferase 3 (galactoside 3(4)-L-fucosyltransferase, Lewis blood group)"	chr19:5843151-5843092	hs|19p13.3
FUT6	-2.66087	-1.09636	-4.39265	NM_000150	"fucosyltransferase 6 (alpha (1,3) fucosyltransferase)"	chr19:5831596-5831537	hs|19p13.3
FXYD3	-8.29661	-1.93761	-3.07352	NM_001136008	FXYD domain containing ion transport regulator 3	chr19:35614047-35614106	hs|19q13.12
FYN	-5.89777	-3.42211	-1.0242	NM_002037	"FYN oncogene related to SRC, FGR, YES"	chr6:111982770-111982711	hs|6q21
FZD10	-7.02954	-1.91316	-7.01399	NM_007197	frizzled family receptor 10	chr12:130650174-130650233	hs|12q24.33
GAD1	-4.84866	-2.60062	-2.79195	NM_000817	"glutamate decarboxylase 1 (brain, 67kDa)"	chr2:171717173-171717232	hs|2q31.1
GALNT3	-9.57764	-3.32847	-1.95839	NM_004482	UDP-N-acetyl-alpha-D-galactosamine:polypeptide N-acetylgalactosaminyltransferase 3 (GalNAc-T3)	chr2:166604475-166604416	hs|2q24.3
GALNTL4	-1.49157	-6.65593	-10.2883	NM_198516	UDP-N-acetyl-alpha-D-galactosamine:polypeptide N-acetylgalactosaminyltransferase-like 4	chr11:11292667-11292608	hs|11p15.3
GAS6	-3.98494	-1.80734	-5.05836	NM_000820	growth arrest-specific 6	chr13:114531609-114531550	hs|13q34
GBP3	-3.61908	-1.55676	-1.25924	NM_018284	guanylate binding protein 3	chr1:89476648-89476589	hs|1p22.2
GCET2	-2.14639	-6.96835	-4.9903	NM_001190259	germinal center expressed transcript 2	chr3:111842406-111842347	hs|3q13.2
GCFC1-AS1	-3.39607	-1.08501	-5.47922	NR_038880	GCFC1 antisense RNA 1 (non-protein coding)	chr21:34105163-34105222	hs|21q22.11
GCNT1	-6.40842	-4.58218	-1.61043	NM_001097634	"glucosaminyl (N-acetyl) transferase 1, core 2"	chr9:79122271-79122330	hs|9q21.13
GDAP2	-1.30766	-1.06767	-1.16803	NM_017686	ganglioside induced differentiation associated protein 2	chr1:118412260-118412201	hs|1p12
GDF6	-4.85639	-3.0809	-8.17359	NM_001001557	growth differentiation factor 6	chr8:97154669-97154610	hs|8q22.1
GGN	-1.80188	-1.02894	-1.81627	NM_152657	gametogenetin	chr19:38877394-38877335	hs|19q13.2
GJB3	-9.8737	-4.10179	-3.17	NM_024009	"gap junction protein, beta 3, 31kDa"	chr1:35251266-35251325	hs|1p34.3
GJB4	-4.45238	-5.16867	-5.97289	NM_153212	"gap junction protein, beta 4, 30.3kDa"	chr1:35227853-35227912	hs|1p34.3
GJB5	-10.3849	-4.2865	-4.52818	NM_005268	"gap junction protein, beta 5, 31.1kDa"	chr1:35223309-35223368	hs|1p34.3
GJB7	-5.21255	-1.46788	-1.62755	NM_198568	"gap junction protein, beta 7, 25kDa"	chr6:87994055-87993996	hs|6q14.3
GKN2	-6.78782	-3.71391	-5.80448	NM_182536	gastrokine 2	chr2:69172471-69172412	hs|2p13.3
GLDC	-2.29531	-6.79988	-9.26055	NM_000170	glycine dehydrogenase (decarboxylating)	chr9:6532808-6532749	hs|9p24.1
GLI3	-9.08243	-4.2389	-4.25437	NM_000168	GLI family zinc finger 3	chr7:42000649-42000590	hs|7p14.1
GLIPR1	-1.05653	-1.46678	-3.38	NM_006851	GLI pathogenesis-related 1	chr12:75895656-75895715	hs|12q21.2
GLS2	-7.56324	-7.01332	-9.17358	NM_013267	"glutaminase 2 (liver, mitochondrial)"	chr12:56865979-56865920	hs|12q13.3
GLYATL3	-2.90777	-2.98597	-4.66928	NM_001010904	glycine-N-acyltransferase-like 3	chr6:49494542-49494601	hs|6p12.3
GM2A	-1.4116	-2.25957	-2.55087	NM_000405	GM2 ganglioside activator	chr5:150648748-150648807	hs|5q33.1
GNA15	-8.24734	-1.16001	-8.10081	NM_002068	"guanine nucleotide binding protein (G protein), alpha 15 (Gq class)"	chr19:3157749-3157808	hs|19p13.3
GNLY	-2.71752	-4.38983	-2.92804	NM_006433	granulysin	chr2:85924656-85924715	hs|2p11.2
GNPTAB	-1.1657	-3.07873	-1.40435	NM_024312	"N-acetylglucosamine-1-phosphate transferase, alpha and beta subunits"	chr12:102190514-102190455	hs|12q23.2
GOLGA2P5	-2.06944	-1.4328	-1.17954	NR_024261	golgin A2 pseudogene 5	chr12:100559302-100559243	hs|12q23.1
GPC4	-6.47203	-1.1693	-7.21799	NM_001448	glypican 4	chrX:132435488-132435429	hs|Xq26.2
GPC6	-2.00031	-2.08287	-7.06499	NM_005708	glypican 6	chr13:95059334-95059393	hs|13q32.1
GPM6B	-2.11587	-2.23428	-1.57541	NM_001001995	glycoprotein M6B	chrX:13789216-13789157	hs|Xp22.2
GPR110	-5.52534	-2.01178	-6.30899	NM_025048	G protein-coupled receptor 110	chr6:46989702-46988475	hs|6p12.3
GPR143	-1.9984	-1.73421	-1.00438	NM_000273	G protein-coupled receptor 143	chrX:9693758-9693699	hs|Xp22.2
GPR176	-4.73866	-3.14858	-1.45288	NM_007223	G protein-coupled receptor 176	chr15:40093524-40093465	hs|15q14
GPR87	-7.69604	-5.22666	-7.228	NM_023915	G protein-coupled receptor 87	chr3:151012341-151012282	hs|3q25.1
GRAMD2	-4.12342	-2.07299	-1.02075	NM_001012642	GRAM domain containing 2	chr15:72452885-72452826	hs|15q23
GRAMD3	-4.55417	-4.63417	-1.16808	NM_023927	GRAM domain containing 3	chr5:125829184-125829243	hs|5q23.2
GRHL2	-4.78916	-5.31594	-9.74394	NM_024915	grainyhead-like 2 (Drosophila)	chr8:102681572-102681631	hs|8q22.3
GSDMC	-6.08732	-7.92638	-7.51176	NM_031415	gasdermin C	chr8:130760502-130760443	hs|8q24.21
GSTT2	-7.0015	-8.82378	-2.13153	NM_000854	glutathione S-transferase theta 2	chr22:24325921-24325980	hs|22q11.23
GSTT2B	-8.75488	-7.01108	-2.43934	NM_001080843	glutathione S-transferase theta 2B (gene/pseudogene)	chr22:24300034-24299975	hs|22q11.23
GUSBP5	-3.01598	-1.35675	-3.58148	NR_003675	"glucuronidase, beta pseudogene 5"	chr4:144482143-144482202	hs|4q31.21
GYLTL1B	-2.16822	-0.638352	-2.71441	NM_152312	glycosyltransferase-like 1B	chr11:45948027-45948086	hs|11p11.2
HBEGF	-3.13091	-3.73154	-4.5918	NM_001945	heparin-binding EGF-like growth factor	chr5:139713111-139713052	hs|5q31.3
HCAR1	-6.70583	-6.16697	-7.50795	NM_032554	hydroxycarboxylic acid receptor 1	chr12:123212374-123212315	hs|12q24.31
HCAR3	-6.42512	-5.79637	-2.43474	NM_006018	hydroxycarboxylic acid receptor 3	chr12:123199654-123199595	hs|12q24.31
HCG4	-6.74825	-4.38171	-3.98033	NR_002139	HLA complex group 4 (non-protein coding)	chr6:29759340-29759281	hs|6p22.1
HES1	-1.9281	-4.15323	-3.88339	NM_005524	"hairy and enhancer of split 1, (Drosophila)"	chr3:193854276-193854463	hs|3q29
HIGD1A	-1.3822	-1.07881	-1.4229	NM_001099668	"HIG1 hypoxia inducible domain family, member 1A"	chr3:42824462-42824403	hs|3p22.1
HIST1H2BF	-2.15374	-1.83952	-1.79239	NM_003522	"histone cluster 1, H2bf"	chr6:26200153-26200212	hs|6p22.2
HIVEP2	-1.3497	-4.38772	-2.37024	NM_006734	human immunodeficiency virus type I enhancer binding protein 2	chr6:143072910-143072851	hs|6q24.2
HIVEP3	-0.796328	-2.35123	-1.47382	NM_024503	human immunodeficiency virus type I enhancer binding protein 3	chr1:41972662-41972603	hs|1p34.2
HLA-DQB1	-2.91512	-1.44519	-3.06954	NM_001243961	"major histocompatibility complex, class II, DQ beta 1"	chr6:32628010-32627951	hs|6p21.32
HLA-DQB2	-3.62523	-1.297	-3.18289	NM_001198858	"major histocompatibility complex, class II, DQ beta 2"	chr6:32726794-32726735	hs|6p21.32
HOMEZ	-1.41536	-1.31055	-1.81523	NM_020834	homeobox and leucine zipper encoding	chr14:23743806-23743747	hs|14q11.2
HOOK2	-1.94091	-1.77541	-1.66118	NM_013312	hook homolog 2 (Drosophila)	chr19:12874382-12874227	hs|19p13.2
HOXA9	-5.94219	-7.36881	-1.97975	NM_152739	homeobox A9	chr7:27203204-27203145	hs|7p15.2
HPCA	-2.52608	-1.22364	-1.74607	NM_002143	hippocalcin	chr1:33360179-33360238	hs|1p35.1
HSD17B3	-2.00297	-3.65462	-1.33906	NM_000197	hydroxysteroid (17-beta) dehydrogenase 3	chr9:99003157-99003098	hs|9q22.32
ICA1	-3.66196	-2.20537	-5.64265	NM_004968	"islet cell autoantigen 1, 69kDa"	chr7:8153625-8153566	hs|7p21.3
ICAM1	-2.14427	-6.20754	-1.00081	NM_000201	intercellular adhesion molecule 1	chr19:10396298-10396358	hs|19p13.2
IDAS	-2.4653	-3.52454	-2.97628	NM_001190787	Idas protein	chr5:54515713-54515654	hs|5q11.2
IGFL1	-5.19394	-1.29318	-6.6398	NM_198541	IGF-like family member 1	chr19:46733714-46733773	hs|19q13.32
IGSF9	-5.31018	-5.83386	-7.22353	NM_020789	"immunoglobulin superfamily, member 9"	chr1:159896995-159896936	hs|1q23.2
IKZF2	-0.128935	-2.62103	-1.16869	NM_001079526	IKAROS family zinc finger 2 (Helios)	chr2:213870837-213870778	hs|2q34
IL10RA	-2.01723	-3.9445	-5.08041	NM_001558	"interleukin 10 receptor, alpha"	chr11:117872070-117872129	hs|11q23.3
IL12A	-1.35102	-3.13088	-1.57125	NM_000882	"interleukin 12A (natural killer cell stimulatory factor 1, cytotoxic lymphocyte maturation factor 1, p35)"	chr3:159713231-159713290	hs|3q25.33
IL1A	-6.33521	-1.44912	-6.22328	NM_000575	"interleukin 1, alpha"	chr2:113532421-113532362	hs|2q13
IL1B	-8.37575	-1.82067	-10.289	NM_000576	"interleukin 1, beta"	chr2:113587488-113587429	hs|2q13
IL1RAP	-1.08734	-1.00418	-2.08426	NM_134470	interleukin 1 receptor accessory protein	chr3:190347694-190347753	hs|3q28
IL1RN	-7.21185	-5.51703	-4.70922	NM_173843	interleukin 1 receptor antagonist	chr2:113891531-113891590	hs|2q13
IL20	-7.08189	-5.86556	-7.06117	NM_018724	interleukin 20	chr1:207041869-207041928	hs|1q32.1
IL23A	-1.62098	-2.66154	-2.67515	NM_016584	"interleukin 23, alpha subunit p19"	chr12:56734083-56734142	hs|12q13.3
IL24	-6.97642	-1.8535	-6.00851	NM_001185156	interleukin 24	chr1:207076757-207076816	hs|1q32.1
IL28RA	-1.51367	-1.55309	-2.54331	NM_173065	"interleukin 28 receptor, alpha (interferon, lambda receptor)"	chr1:24496050-24495991	hs|1p36.11
IL33	-1.63143	-1.23824	-3.32529	NM_033439	interleukin 33	chr9:6257372-6257431	hs|9p24.1
IL36RN	-2.37593	-2.40327	-3.19808	NM_012275	interleukin 36 receptor antagonist	chr2:113821345-113821404	hs|2q13
IL4R	-2.86307	-1.24344	-2.85925	ENST00000380922	interleukin 4 receptor	chr16:27352462-27352521	hs|16p12.1
ING3	-1.66877	-1.43795	-1.33403	NM_019071	"inhibitor of growth family, member 3"	chr7:120615261-120615320	hs|7q31.31
INHA	-7.07907	-1.40744	-9.41662	NM_002191	"inhibin, alpha"	chr2:220440173-220440232	hs|2q35
INPP4B	-1.69197	-1.02448	-3.74768	NM_003866	"inositol polyphosphate-4-phosphatase, type II, 105kDa"	chr4:142949267-142949208	hs|4q31.21
INPP5D	-7.08624	-3.10675	-7.82295	NM_001017915	"inositol polyphosphate-5-phosphatase, 145kDa"	chr2:234116417-234116476	hs|2q37.1
IP6K3	-2.77044	-8.62199	-3.59526	NM_054111	inositol hexakisphosphate kinase 3	chr6:33689810-33689751	hs|6p21.31
IQCA1	-5.88129	-7.65729	-6.36204	NM_024726	IQ motif containing with AAA domain 1	chr2:237240062-237240003	hs|2q37.2
IQCF2	-4.02018	-2.25496	-3.50763	NM_203424	IQ motif containing F2	chr3:51897337-51897396	hs|3p21.2
IRF6	-7.70995	-6.70722	-8.11046	NM_006147	interferon regulatory factor 6	chr1:209963022-209961941	hs|1q32.2
IRX1	-8.51199	-8.73153	-9.29422	NM_024337	iroquois homeobox 1	chr5:3601438-3601497	hs|5p15.33
IRX2	-3.95607	-2.48822	-11.6479	NM_033267	iroquois homeobox 2	chr5:2746395-2746336	hs|5p15.33
IRX4	-8.19062	-8.83924	-10.7175	NM_016358	iroquois homeobox 4	chr5:1877555-1877533	hs|5p15.33
ISM1	-6.51562	-2.75422	-8.47223	NM_080826	isthmin 1 homolog (zebrafish)	chr20:13280838-13280897	hs|20p12.1
ISYNA1	-1.69985	-6.52729	-3.66025	NM_016368	inositol-3-phosphate synthase 1	chr19:18546437-18546378	hs|19p13.11
ITGA6	-2.07131	-1.52522	-3.78487	NM_000210	"integrin, alpha 6"	chr2:173369203-173369262	hs|2q31.1
ITGB1BP1	-1.45653	-1.20722	-1.70297	NM_004763	integrin beta 1 binding protein 1	chr2:9545927-9545868	hs|2p25.1
IZUMO1	-5.53561	-5.12361	-6.28859	NM_182575	izumo sperm-egg fusion 1	chr19:49244565-49244234	hs|19q13.33
JAG2	-1.71349	-3.9346	-1.54444	NM_002226	jagged 2	chr14:105608733-105608674	hs|14q32.33
JPH2	-3.45677	-2.78974	-1.83477	NM_175913	junctophilin 2	chr20:42806157-42806098	hs|20q13.12
KAL1	-4.49457	-4.70065	-4.76226	NM_000216	Kallmann syndrome 1 sequence	chrX:8497292-8497233	hs|Xp22.31
KANK4	-3.81402	-3.34763	-6.25161	NM_181712	KN motif and ankyrin repeat domains 4	chr1:62701896-62701837	hs|1p31.3
KCNA1	-2.62286	-1.06488	-3.32985	NM_000217	"potassium voltage-gated channel, shaker-related subfamily, member 1 (episodic ataxia with myokymia)"	chr12:5021910-5021969	hs|12p13.32
KCNG1	-1.63103	-2.08624	-8.59811	ENST00000396017	"potassium voltage-gated channel, subfamily G, member 1"	chr20:49625278-49625219	hs|20q13.13
KCNJ15	-4.63446	-7.60326	-4.48038	NM_170736	"potassium inwardly-rectifying channel, subfamily J, member 15"	chr21:39671301-39671360	hs|21q22.13
KCNV2	-2.1843	-1.56802	-1.54239	NM_133497	"potassium channel, subfamily V, member 2"	chr9:2729696-2729755	hs|9p24.2
KCP	-2.86245	-2.76129	-2.62106	NM_199349	kielin/chordin-like protein	chr7:128530153-128530094	hs|7q32.1
KDELC2	-1.35439	-1.38437	-1.6167	NM_153705	KDEL (Lys-Asp-Glu-Leu) containing 2	chr11:108350112-108350053	hs|11q22.3
KIAA1199	-3.10694	-5.4186	-6.97686	NM_018689	KIAA1199	chr15:81243634-81243693	hs|15q25.1
KIAA1217	-1.65689	-2.74073	-2.13201	NM_019590	KIAA1217	chr10:24836459-24836518	hs|10p12.1
KIAA1257	-4.12127	-2.86776	-4.54777	NM_020741	KIAA1257	chr3:128706497-128697008	hs|3q21.3
KIAA1671	-1.91793	-2.41035	-3.58631	NM_001145206		chr22:25435013-25435072	hs|22q11.23
KITLG	-1.2049	-2.85142	-1.0568	NM_000899	KIT ligand	chr12:88886712-88886653	hs|12q21.32
KLC3	-3.95138	-1.53401	-4.53925	NM_177417	kinesin light chain 3	chr19:45854215-45854274	hs|19q13.32
KLF1	-3.54998	-2.11929	-1.44326	NM_006563	Kruppel-like factor 1 (erythroid)	chr19:12995295-12995236	hs|19p13.2
KRT13	-2.75853	-2.80038	-1.96964	NM_002274	keratin 13	chr17:39661309-39659920	hs|17q21.2
KRT16P2	-6.99662	-1.45094	-5.25577	NR_029392	keratin 16 pseudogene 2	chr17:16734545-16734486	hs|17p11.2
KRT17	-10.3712	-3.42483	-5.25899	NM_000422	keratin 17	chr17:39777035-39776976	hs|17q21.2
KRT222	-2.35198	-7.07396	-2.78534	NM_152349	keratin 222	chr17:38812814-38812755	hs|17q21.2
KRT23	-3.3748	-1.73244	-3.3507	NM_015515	keratin 23 (histone deacetylase inducible)	chr17:39079021-39078962	hs|17q21.2
KRT34	-1.98393	-2.29616	-4.10501	NM_021013	keratin 34	chr17:39534077-39534018	hs|17q21.2
KRT42P	-8.97608	-3.93865	-6.05256	NR_033415	keratin 42 pseudogene	chr17:39786737-39786678	hs|17q21.2
KRT5	-10.7853	-9.41164	-11.3469	NM_000424	keratin 5	chr12:52908681-52908622	hs|12q13.13
KRT6B	-7.46294	-1.1726	-8.3692	NM_005555	keratin 6B	chr12:52840615-52840556	hs|12q13.13
KRTAP1-5	-2.51523	-2.99798	-2.67044	NM_031957	keratin associated protein 1-5	chr17:39183286-39183227	hs|17q21.2
LAD1	-8.72793	-10.3028	-11.9108	NM_005558	ladinin 1	chr1:201350401-201350342	hs|1q32.1
LAMA3	-1.4026	-1.65663	-1.66569	NM_198129	"laminin, alpha 3"	chr18:21534735-21534794	hs|18q11.2
LAMB1	-2.39694	-1.34219	-1.27926	BC044633	"laminin, beta 1"	chr7:107600010-107599951	hs|7q31.1
LAMC2	-1.24111	-3.32084	-7.21645	NM_018891	"laminin, gamma 2"	chr1:183209301-183209453	hs|1q25.3
LAMP3	-2.0524	-4.70561	-3.47857	NM_014398	lysosomal-associated membrane protein 3	chr3:182840122-182840063	hs|3q27.1
LCP1	-8.42648	-3.7199	-9.25133	NM_002298	lymphocyte cytosolic protein 1 (L-plastin)	chr13:46700396-46700337	hs|13q14.13
LGALS9	-2.66458	-1.7888	-3.01732	ENST00000310394	"lectin, galactoside-binding, soluble, 9"	chr17:25969369-25973575	hs|17q11.2
LGALS9C	-3.63218	-3.14346	-3.24899	NM_001040078	"lectin, galactoside-binding, soluble, 9C"	chr17:18398176-18398235	hs|17p11.2
LIMK2	-3.27121	-4.10345	-2.77413	NM_016733	LIM domain kinase 2	chr22:31675654-31675713	hs|22q12.2
LIMS3-LOC440895	-2.37229	-4.05204	-3.1326	NR_027145	LIMS3-LOC440895 readthrough	chr2:110725821-110725880	hs|2q13
LINC00052	-3.97799	-3.27491	-1.07025	NR_026869	long intergenic non-protein coding RNA 52	chr15:88121604-88121663	hs|15q25.3
LINC00184	-3.1511	-3.19605	-2.98834	NR_033927	long intergenic non-protein coding RNA 184	chr1:234770449-234770508	hs|1q42.3
LINC00265	-1.45863	-1.65278	-1.20042	NR_026999	long intergenic non-protein coding RNA 265	chr7:39832468-39832527	hs|7p14.1
LIPG	-7.63551	-8.39745	-5.68017	NM_006033	"lipase, endothelial"	chr18:47118360-47118419	hs|18q21.1
LIPM	-4.36266	-4.20139	-3.94903	NM_001128215	"lipase, family member M"	chr10:90580151-90580210	hs|10q23.31
LOC100128501	-2.43748	-4.2526	-3.59209	AK092192	uncharacterized LOC100128501	chr9:132099631-132099690	hs|9q34.11
LOC100128816	-4.80514	-3.19152	-5.61205	XR_111242	ACAH3104	chr12:3720609-3720550	hs|12p13.32
LOC100129480	-3.30292	-3.85482	-2.74927	NM_001195279	uncharacterized LOC100129480	chr3:12581659-12581600	hs|3p25.2
LOC100129936	-3.08691	-2.18132	-1.15206	AK124820	uncharacterized LOC100129936	chr22:27064323-27064264	hs|22q12.1
LOC100130373	-1.68776	-1.55678	-2.13788	AK090920	uncharacterized LOC100130373	chr20:34738394-34738335	hs|20q11.23
LOC100130476	-2.18148	-2.69306	-2.42523	AK124173	uncharacterized LOC100130476	chr6:138187838-138187779	hs|6q23.3
LOC100130673	-2.50409	-3.32285	-1.06157	NR_038454	phosphoribosyl pyrophosphate synthetase 2 pseudogene	chr7:32496788-32496729	hs|7p14.3
LOC100130876	-1.14513	-1.84071	-2.31829	XR_109361	uncharacterized LOC100130876	chr17:843546-843487	hs|17p13.3
LOC100130887	-3.92584	-1.34984	-3.09283	XR_132784	uncharacterized LOC100130887	chr10:123711386-123711445	hs|10q26.13
LOC100131096	-1.50138	-1.14366	-1.52277	NR_040071	uncharacterized LOC100131096	chr17:76103705-76103646	hs|17q25.3
LOC100131257	-1.97728	-3.15343	-1.39169	NR_034022	zinc finger protein 655 pseudogene	chr7:7117985-7117926	hs|7p22.1
LOC100131262	-2.90056	-1.95634	-2.61187	XR_132952	uncharacterized LOC100131262	chr11:880926-880867	hs|11p15.5
LOC100131298	-3.77936	-1.38719	-4.51401	AF130053	PRO1095	chr22:42029819-42029878	hs|22q13.2
LOC100131825	-1.22556	-1.22831	-2.42255	NR_037870	uncharacterized LOC100131825	chr1:159167423-159167364	hs|1q23.2
LOC100131831	-1.38361	-2.95241	-1.94056	AK129685	uncharacterized LOC100131831	chr19:13950552-13950493	hs|19p13.13
LOC100133161	-2.19372	-1.19883	-1.36454	NR_028326	uncharacterized LOC100133161	chr11:127134-127075	hs|11p15.5
LOC100133306	-2.88681	-5.13351	-3.38366	AK125136	uncharacterized LOC100133306	chr11:70998260-70998319	hs|11q13.4
LOC100133920	-2.31791	-2.22131	-1.37791	NR_024443	uncharacterized LOC100133920	chr9:042845827-042845768	hs|9p12
LOC100144603	-1.44172	-1.05508	-2.56904	BQ706985	uncharacterized transcript	chr22:51025365-51025741	hs|22q13.33
LOC100288594	-1.09884	-1.11574	-1.36869	AK024457	uncharacterized LOC100288594	chr7:2487814-2487873	hs|7p22.3
LOC100288748	-6.77308	-5.80125	-7.48183	NR_034034	uncharacterized LOC100288748	chr8:95650024-95649965	hs|8q22.1
LOC100288831	-2.29346	-3.61842	-2.69448	ENST00000546112		chr3:9260066-9260125	hs|3p25.3
LOC100288902	-3.79165	-2.44734	-3.51487	XM_002343872	uncharacterized LOC100288902	chr21:15052001-15051942	hs|21q11.2
LOC100499227	-1.84788	-1.72468	-1.23254	NR_034160	uncharacterized LOC100499227	chr11:119369407-119369466	hs|11q23.3
LOC100499484	-2.40816	-1.8964	-2.29421	NR_036526	SUGT1-1300002K09Rik pseudogene	chr9:100057983-100058042	hs|9q22.33
LOC100505488	-2.55422	-4.77659	-4.52346	XR_109295	uncharacterized LOC100505488	chr16:50134489-50134430	hs|16q12.1
LOC100505573	-2.35497	-1.20839	-1.62024	XR_109180	uncharacterized LOC100505573	chr15:40618784-40618843	hs|15q15.1
LOC100505606	-3.53603	-3.63823	-1.9201	XR_111107	uncharacterized LOC100505606	chr10:100213477-100213536	hs|10q24.2
LOC100505695	-7.4885	-1.17929	-7.45731	XR_132489	uncharacterized LOC100505695	chr2:171634562-171634621	hs|2q31.1
LOC100505920	-4.46704	-2.04531	-3.41483	XR_108534		chr3:193921313-193921254	hs|3q29
LOC100505944	-4.52197	-7.57366	-5.82098	XR_109615	uncharacterized LOC100505944	chr20:45529084-45529025	hs|20q13.12
LOC100506098	-5.62202	-5.33323	-3.8817	XR_108746	uncharacterized LOC100506098	chr7:20257983-20259170	hs|7p21.1
LOC100506119	-1.55948	-2.34529	-2.03682	ENST00000436710		chr9:132104105-132104164	hs|9q34.11
LOC100506183	-3.44504	-2.82633	-2.89353	XR_109341	uncharacterized LOC100506183	chr16:89112798-89112739	hs|16q24.3
LOC100506317	-2.38147	-2.32548	-3.12522	XR_108389	uncharacterized LOC100506317	chr2:9345628-9345569	hs|2p25.1
LOC100506394	-2.29138	-2.44058	-2.5773	NR_044993	uncharacterized LOC100506394	chr13:114569264-114569323	hs|13q34
LOC100506458	-2.18826	-2.44548	-1.21978	XR_132523	putative uncharacterized protein LOC65996-like	chr7:157058664-157058723	hs|7q36.3
LOC100506471	-1.69184	-1.44379	-2.66542	XR_109675	uncharacterized LOC100506471	chr21:40378668-40378609	hs|21q22.2
LOC100506689	-3.44016	-6.06545	-4.21963	XR_108871	uncharacterized LOC100506689	chr8:102473259-102473200	hs|8q22.3
LOC100506769	-2.78822	-3.67518	-3.62442	XR_110401	uncharacterized LOC100506769	chr10:50504219-50504160	hs|10q11.23
LOC100506895	-3.64327	-2.51769	-5.77897	NR_038276	uncharacterized LOC100506895	chr7:43548389-43548330	hs|7p13
LOC100506929	-2.79193	-2.30004	-3.33663	XR_110856	uncharacterized LOC100506929	chr1:240902808-240902749	hs|1q43
LOC100507018	-1.6376	-1.11696	-1.01874	XR_108884		chr8:125476618-125476559	hs|8q24.13
LOC100507111	-3.87855	-3.46103	-3.38697	ENST00000476474		chr19:12112600-12146390	hs|19p13.2
LOC100507391	-3.20134	-2.80666	-3.93954	NR_037891	uncharacterized LOC100507391	chr3:194502666-194502725	hs|3q29
LOC100507421	-4.04278	-5.20996	-7.54209	NM_001195278	transmembrane protein 178-like	chr7:141170527-141170586	hs|7q34
LOC100507429	-3.30462	-2.24452	-3.8025	XR_110179	uncharacterized LOC100507429	chr6:138144988-138144929	hs|6q23.3
LOC100507431	-4.3551	-4.79559	-5.94432	ENST00000533434		chr11:130714929-130714870	hs|11q24.3
LOC100507466	-1.24117	-4.17348	-3.44567	NR_038251	uncharacterized LOC100507466	chr15:36151141-36151200	hs|15q14
LOC100507480	-1.62943	-2.4475	-2.25712	XR_109174	uncharacterized LOC100507480	chr15:36341657-36341716	hs|15q14
LOC100507637	-1.2089	-1.61133	-2.47331	AK026502	uncharacterized LOC100507637	chr22:27117555-27117614	hs|22q12.1
LOC100507642	-4.07431	-4.27357	-4.32426	XR_108720	uncharacterized LOC100507642	chr7:152494-153414	hs|7p22.3
LOC100507675	-2.61592	-3.3749	-4.20614	XR_110918	uncharacterized LOC100507675	chr11:65556581-65556522	hs|11q13.1
LOC100507904	-1.57191	-1.93053	-1.32836	XM_003119663	uncharacterized LOC100507904	chr17:29359462-29359521	hs|17q11.2
LOC100508196	-1.03539	-1.89467	-4.03321	XR_111691	uncharacterized LOC100508196	chr17:38682884-38682943	hs|17q21.2
LOC100508939	-1.26515	-1.27604	-2.06605	ENST00000422968		chr7:135378093-135378152	hs|7q33
LOC100509100	-5.9284	-3.155	-4.07425	XR_112375	uncharacterized LOC100509100	chr2:113998255-113998314	hs|2q13
LOC100509671	-1.37407	-1.13043	-2.51355	XR_112198	uncharacterized LOC100509671	chr21:44266662-44266603	hs|21q22.3
LOC100652762	-1.24093	-1.27904	-1.38736	ENST00000335083	uncharacterized LOC100652762	chr10:47769433-47769492	hs|10q11.22
LOC100652854	-1.17612	-1.77316	-1.71583	XR_132672	uncharacterized LOC100652854	chr20:32375243-32375184	hs|20q11.22
LOC100652921	-1.15397	-1.72515	-1.04303	XR_132514	uncharacterized LOC100652921	chr6:64286350-64282575	hs|6q12
LOC100652988	-2.98282	-2.56345	-3.74047	XR_132573	uncharacterized LOC100652988	chr10:4277833-4277774	hs|10p15.1
LOC145474	-1.48825	-2.73452	-1.29132	NR_027046	uncharacterized LOC145474	chr14:71956255-71956314	hs|14q24.2
LOC145694	-1.26528	-1.38871	-3.16	XR_109210	uncharacterized LOC145694	chr15:69689302-69689243	hs|15q23
LOC203274	-1.70924	-1.22738	-1.03915	BC110369	uncharacterized LOC203274	chr9:66058144-66058085	hs|9q13
LOC221442	-1.45227	-1.97863	-2.48643	NR_026938	adenylate cyclase 10 (soluble) pseudogene	chr6:41107721-41107780	hs|6p21.1
LOC255130	-3.23407	-5.64216	-4.00084	NR_034081	uncharacterized LOC255130	chr4:58071358-58071417	hs|4q12
LOC283299	-5.60593	-6.10726	-6.19996	NR_036678	uncharacterized LOC283299	chr11:7872643-7872584	hs|11p15.4
LOC284757	-7.75175	-7.54739	-8.59626	AK128288	uncharacterized LOC284757	chr20:58899541-58899597	hs|20q13.33
LOC284837	-2.04504	-1.32012	-1.99613	NR_026961	uncharacterized LOC284837	chr21:45226433-45226374	hs|21q22.3
LOC285943	-2.04581	-1.39806	-2.85702	XR_108755	uncharacterized LOC285943	chr7:27161672-27161731	hs|7p15.2
LOC387723	-1.02321	-2.8135	-4.20296	NR_034125	uncharacterized LOC387723	chr10:131902433-131902374	hs|10q26.3
LOC399744	-1.67847	-1.60141	-1.39329	NR_024497	uncharacterized LOC399744	chr10:38741016-38741075	hs|10p11.1
LOC400499	-3.60408	-2.00533	-1.21547	XM_003118689	uncharacterized LOC400499	chr16:11506783-11506724	hs|16p13.13
LOC401134	-6.39232	-5.4278	-6.04955	NR_033976	uncharacterized LOC401134	chr4:65792375-65792316	hs|4q13.1
LOC401561	-1.7156	-4.55615	-4.13392	AY129027	FP7915 protein	chr9:139509812-139509753	hs|9q34.3
LOC440925	-3.59352	-6.36586	-1.84044	NR_027433	uncharacterized LOC440925	chr2:171569008-171568949	hs|2q31.1
LOC441956	-5.57432	-5.6159	-7.34105	XR_109656	uncharacterized LOC441956	chrUn_gl000215:23634-23575
LOC644662	-3.29798	-1.06958	-4.34914	XM_001714709	uncharacterized LOC644662	chr3:126010063-126010122	hs|3q21.3
LOC645195	-3.12338	-3.43736	-3.26376	AK123450	uncharacterized LOC645195	chr1:65721458-65721517	hs|1p31.3
LOC645967	-2.27366	-2.78405	-1.9453	AB593152	uncharacterized LOC645967	chr6:150039919-150039978	hs|6q25.1
LOC646329	-3.75967	-1.82945	-6.24731	NR_034120	uncharacterized LOC646329	chr7:130569135-130569076	hs|7q32.3
LOC727710	-3.08378	-2.46781	-4.02632	NR_038858	uncharacterized LOC727710	chr16:85319973-85319915	hs|16q24.1
LOC728537	-2.19209	-1.04022	-1.10047	NR_038386	uncharacterized LOC728537	chr2:98292324-98292383	hs|2q11.2
LOC728975	-2.10099	-3.50431	-2.48397	XR_110914	uncharacterized LOC728975	chr11:64947580-64947521	hs|11q13.1
LOC728978	-2.24822	-7.06314	-2.68426	NR_038453	uncharacterized LOC728978	chr10:72977065-72977006	hs|10q22.1
LOC90834	-2.74218	-2.4176	-1.06616	NR_026993	uncharacterized protein BC001742	chr22:50172731-50172672	hs|22q13.33
LOC96610	-1.69891	-1.78294	-1.83022	NR_027293	"BMS1 homolog, ribosome assembly protein (yeast) pseudogene"	chr22:22677174-22677233	hs|22q11.22
LOXL3	-4.64379	-1.96323	-2.02979	NM_032603	lysyl oxidase-like 3	chr2:74761088-74761029	hs|2p13.1
LPAR3	-3.83574	-4.5272	-4.70578	NM_012152	lysophosphatidic acid receptor 3	chr1:85331185-85331126	hs|1p22.3
LRAT	-4.74622	-4.1003	-5.9117	NM_004744	lecithin retinol acyltransferase (phosphatidylcholine--retinol O-acyltransferase)	chr4:155673785-155673844	hs|4q32.1
LRG1	-2.38364	-2.59743	-3.12062	NM_052972	leucine-rich alpha-2-glycoprotein 1	chr19:4537515-4537456	hs|19p13.3
LRMP	-4.27495	-6.86765	-5.07764	NM_006152	lymphoid-restricted membrane protein	chr12:25261095-25261154	hs|12p12.1
LRP4	-1.14861	-1.48113	-1.18924	NM_002334	low density lipoprotein receptor-related protein 4	chr11:46878608-46878549	hs|11p11.2
LRRC1	-0.979426	-0.427675	-1.34465	ENST00000487251	leucine rich repeat containing 1	chr6:53659338-53659397	hs|6p12.1
LRRC30	-2.48787	-1.78008	-3.93078	NM_001105581	leucine rich repeat containing 30	chr18:7231929-7231988	hs|18p11.23
LRRC8B	-1.47815	-1.60806	-1.65729	NM_015350	"leucine rich repeat containing 8 family, member B"	chr1:90058368-90058427	hs|1p22.2
LRRC8E	-1.69378	-1.60804	-2.30353	NM_025061	"leucine rich repeat containing 8 family, member E"	chr19:7966011-7966070	hs|19p13.2
LY6D	-8.16067	-5.26814	-7.42585	NM_003695	"lymphocyte antigen 6 complex, locus D"	chr8:143866368-143866309	hs|8q24.3
LY96	-1.54062	-4.92194	-5.53153	NM_015364	lymphocyte antigen 96	chr8:74941211-74941270	hs|8q21.11
MACC1	-5.78517	-5.44371	-6.22275	NM_182762	metastasis associated in colon cancer 1	chr7:20193868-20180775	hs|7p21.1
MAGEF1	-1.13045	-1.30399	-1.20153	NM_022149	"melanoma antigen family F, 1"	chr3:184428985-184428926	hs|3q27.1
MAML2	-1.52984	-1.22143	-1.15993	NM_032427	mastermind-like 2 (Drosophila)	chr11:95712434-95712375	hs|11q21
MANBA	-1.33676	-1.82615	-1.36612	NM_005908	"mannosidase, beta A, lysosomal"	chr4:103553279-103553220	hs|4q24
MANSC1	-1.37457	-1.5706	-1.73846	NM_018050	MANSC domain containing 1	chr12:12483006-12482947	hs|12p13.2
MAP3K13	-0.151835	-0.0670638	-1.43447	NM_004721	mitogen-activated protein kinase kinase kinase 13	chr3:185200168-185200227	hs|3q27.2
MAP3K9	-1.38747	-1.13603	-2.04958	NM_033141	mitogen-activated protein kinase kinase kinase 9	chr14:71195186-71195127	hs|14q24.2
MAPK13	-5.83445	-4.78202	-4.87247	NM_002754	mitogen-activated protein kinase 13	chr6:36107315-36107374	hs|6p21.31
MAPK4	-8.71504	-2.32277	-7.38934	NM_002747	mitogen-activated protein kinase 4	chr18:48258062-48258121	hs|18q21.2
MAPK8	-1.63978	-1.54325	-1.52614	ENST00000374189	mitogen-activated protein kinase 8	chr10:49647005-49647064	hs|10q11.22
MAPKAPK3	-1.73408	-1.20945	-1.21759	NM_004635	mitogen-activated protein kinase-activated protein kinase 3	chr3:50686364-50686423	hs|3p21.2
MAPKBP1	-1.11537	-1.42484	-1.61469	NM_014994	mitogen-activated protein kinase binding protein 1	chr15:42119024-42119083	hs|15q15.1
MARS2	-3.03981	-1.90567	-2.58673	NM_138395	"methionyl-tRNA synthetase 2, mitochondrial"	chr2:198571975-198572034	hs|2q33.1
MARVELD2	-2.02302	-1.76232	-1.3048	NM_001038603	MARVEL domain containing 2	chr5:68716321-68720449	hs|5q13.2
MARVELD3	-7.58072	-2.56801	-9.08728	NM_052858	MARVEL domain containing 3	chr16:71668676-71668735	hs|16q22.2
MAST4	-5.88257	-2.82318	-2.82682	NM_198828	microtubule associated serine/threonine kinase family member 4	chr5:66055599-66055658	hs|5q12.3
MATN2	-2.41012	-3.48154	-4.20413	NM_030583	matrilin 2	chr8:99042755-99042814	hs|8q22.2
MB21D2	-1.01757	-3.07313	-1.9834	NM_178496	Mab-21 domain containing 2	chr3:192515209-192515150	hs|3q29
MCF2	-5.44487	-6.34491	-6.20939	NM_005369	MCF.2 cell line derived transforming sequence	chrX:138664211-138664152	hs|Xq27.1
MCOLN2	-1.61239	-3.65625	-8.07325	NM_153259	mucolipin 2	chr1:85392254-85392195	hs|1p22.3
MCOLN3	-3.88426	-2.06487	-5.72344	NM_018298	mucolipin 3	chr1:85488028-85487863	hs|1p22.3
MCTP2	-4.86284	-2.80161	-2.46838	NM_018349	"multiple C2 domains, transmembrane 2"	chr15:94927260-94927319	hs|15q26.2
MEGF10	-3.75489	-3.70358	-2.03547	AK123568	multiple EGF-like-domains 10	chr5:126567751-126567810	hs|5q23.2
METTL21A	-5.82623	-1.29209	-1.44619	NM_001127395	methyltransferase like 21A	chr2:208473951-208473892	hs|2q33.3
MFNG	-4.77342	-3.47875	-3.21257	NM_002405	MFNG O-fucosylpeptide 3-beta-N-acetylglucosaminyltransferase	chr22:37865384-37865325	hs|22q13.1
MGAT4A	-3.74987	-1.03746	-7.88496	NM_012214	"mannosyl (alpha-1,3-)-glycoprotein beta-1,4-N-acetylglucosaminyltransferase, isozyme A"	chr2:99242256-99242197	hs|2q11.2
MICALCL	-2.74858	-1.09929	-3.30512	NM_032867	MICAL C-terminal like	chr11:12380556-12380615	hs|11p15.3
MICALL1	-2.21619	-1.05225	-1.99396	NM_033386	MICAL-like 1	chr22:38336920-38336979	hs|22q13.1
MIPEPP3	-2.2209	-1.20806	-3.2931	AK093279	mitochondrial intermediate peptidase pseudogene 3	chr13:21905993-21906052	hs|13q12.11
MIR205HG	-11.8019	-10.3102	-12.5464	NM_001104548	MIR205 host gene (non-protein coding)	chr1:209605792-209605851	hs|1q32.2
MIR221	-3.63386	-2.3366	-4.21982	NR_029635		chrX:45605661-45605602	hs|Xp11.3
MIRLET7BHG	-1.15057	-1.37678	-1.07294	NR_027033	MIRLET7B host gene (non-protein coding)	chr22:46509748-46509807	hs|22q13.31
MMP14	-4.77528	-4.02044	-1.71154	NM_004995	matrix metallopeptidase 14 (membrane-inserted)	chr14:23315791-23315850	hs|14q11.2
MMRN2	-1.62555	-4.45772	-2.5121	ENST00000474994	multimerin 2	chr10:88728956-88728897	hs|10q23.2
MOB3B	-3.09265	-2.43235	-2.06817	NM_024761	MOB kinase activator 3B	chr9:27326043-27325984	hs|9p21.2
MOCS1	-5.3098	-1.58556	-8.14284	NM_005943	molybdenum cofactor synthesis 1	chr6:39873491-39873432	hs|6p21.2
MPP7	-7.76183	-3.69448	-4.25557	NM_173496	"membrane protein, palmitoylated 7 (MAGUK p55 subfamily member 7)"	chr10:28339990-28339931	hs|10p12.1
MPRIP	-1.57546	-0.340643	-2.28037	NM_201274	myosin phosphatase Rho interacting protein	chr17:17095368-17095427	hs|17p11.2
MPV17L	-1.33452	-3.20047	-1.52212	NM_173803	MPV17 mitochondrial membrane protein-like	chr16:15501797-15501856	hs|16p13.11
MR1	-1.09835	-2.37869	-1.35426	NM_001531	"major histocompatibility complex, class I-related"	chr1:181024482-181024541	hs|1q25.3
MREG	-3.79471	-2.09286	-2.77988	NM_018000	melanoregulin	chr2:216810439-216810380	hs|2q35
MRVI1	-2.49978	-5.25145	-2.91917	NM_130385	murine retrovirus integration site 1 homolog	chr11:10594698-10594639	hs|11p15.4
MS4A4A	-3.17699	-3.50556	-3.33892	NM_024021	"membrane-spanning 4-domains, subfamily A, member 4"	chr11:60075655-60075714	hs|11q12.2
MSI2	-1.32234	-1.62685	-1.2933	NM_170721	musashi homolog 2 (Drosophila)	chr17:55710117-55710176	hs|17q22
MTRR	-2.00713	-0.0771146	-1.19152	ENST00000511639	5-methyltetrahydrofolate-homocysteine methyltransferase reductase	chr5:7861720-7861779	hs|5p15.31
MTSS1	-3.6101	-2.7414	-5.29276	NM_014751	metastasis suppressor 1	chr8:125563314-125563255	hs|8q24.13
MUC4	-2.46385	-3.07974	-2.38229	NM_018406	"mucin 4, cell surface associated"	chr3:195474223-195474164	hs|3q29
MUC7	-2.99594	-1.99526	-3.94246	NM_152291	"mucin 7, secreted"	chr4:71347754-71347813	hs|4q13.3
MUCL1	-6.71816	-3.41515	-6.15002	NM_058173	mucin-like 1	chr12:55252026-55252085	hs|12q13.2
MXD1	-1.6674	-2.21634	-1.5724	NM_002357	MAX dimerization protein 1	chr2:70169884-70169943	hs|2p13.3
MYADML2	-1.12182	-1.12592	-1.08235	NM_001145113	myeloid-associated differentiation marker-like 2	chr17:79898785-79898726	hs|17q25.3
MYBPHL	-2.9591	-1.45599	-2.93032	NM_001010985	myosin binding protein H-like	chr1:109835046-109834987	hs|1p13.3
MYL9	-5.17118	-6.18731	-3.92539	NM_181526	"myosin, light chain 9, regulatory"	chr20:35177541-35177600	hs|20q11.23
MYLK4	-2.01602	-1.80277	-1.92445	NM_001012418	"myosin light chain kinase family, member 4"	chr6:2664080-2664021	hs|6p25.2
MYO1D	-4.68312	-1.03956	-5.06965	NM_015194	myosin ID	chr17:30819891-30819832	hs|17q11.2
MYO3B	-5.47921	-4.96526	-6.17101	NM_138995	myosin IIIB	chr2:171510533-171510592	hs|2q31.1
MYO5B	-1.37218	-2.55234	-2.85232	NM_001080467	myosin VB	chr18:47352219-47352160	hs|18q21.1
NET1	-1.00792	-1.90511	-2.01832	NM_001047160	neuroepithelial cell transforming 1	chr10:5499460-5499519	hs|10p15.1
NEXN	-1.82633	-1.95281	-2.37922	NM_144573	nexilin (F actin binding protein)	chr1:78383898-78383957	hs|1p31.1
NEXN-AS1	-1.86179	-1.03518	-1.5251	XR_110470	NEXN antisense RNA 1 (non-protein coding)	chr1:78353507-78353448	hs|1p31.1
NGFR	-4.22067	-3.81361	-4.53022	NM_002507	nerve growth factor receptor	chr17:47591978-47592037	hs|17q21.33
NHLH2	-2.46679	-2.09583	-1.30903	ENST00000369506	nescient helix loop helix 2	chr1:116381080-116381021	hs|1p13.1
NHSL1	-2.32406	-3.2515	-2.12735	NM_020464	NHS-like 1	chr6:138744231-138744172	hs|6q23.3
NIPAL2	-3.22796	-2.32832	-1.9754	NM_024759	NIPA-like domain containing 2	chr8:99205073-99205014	hs|8q22.2
NMNAT2	-6.12583	-1.03424	-4.25489	NM_015039	nicotinamide nucleotide adenylyltransferase 2	chr1:183217840-183217781	hs|1q25.3
NMNAT3	-2.27864	-1.14538	-7.01514	NM_178177	nicotinamide nucleotide adenylyltransferase 3	chr3:139279566-139279507	hs|3q23
NOM1	-1.09979	-1.35949	-1.19271	NM_138400	nucleolar protein with MIF4G domain 1	chr7:156765751-156765810	hs|7q36.3
NOTCH3	-1.22603	-4.95194	-1.54873	NM_000435	notch 3	chr19:15270548-15270489	hs|19p13.12
NOX4	-2.76638	-3.92758	-2.96608	NM_016931	NADPH oxidase 4	chr11:89059885-89059826	hs|11q14.3
NR1D2	-2.09892	-1.08444	-1.05546	NM_005126	"nuclear receptor subfamily 1, group D, member 2"	chr3:24020698-24020757	hs|3p24.2
NT5DC4	-2.00248	-1.70028	-3.46591	BC041437	5'-nucleotidase domain containing 4	chr2:113500330-113500389	hs|2q13
NT5E	-1.55154	-2.57246	-5.71863	NM_002526	"5'-nucleotidase, ecto (CD73)"	chr6:86176992-86181005	hs|6q14.3
NTF3	-6.04424	-1.90242	-5.87428	NM_002527	neurotrophin 3	chr12:5604039-5604098	hs|12p13.31
NTF4	-4.1575	-3.2159	-6.10996	NM_006179	neurotrophin 4	chr19:49564534-49564475	hs|19q13.33
NYNRIN	-3.51211	-2.92635	-1.34495	NM_025081	NYN domain and retroviral integrase containing	chr14:24888256-24888315	hs|14q12
OBSL1	-2.44696	-1.69492	-5.3448	NM_001173408	obscurin-like 1	chr2:220428135-220427396	hs|2q35
OCLN	-1.51575	-2.55878	-2.00244	NM_002538	occludin	chr5:68847386-68849429	hs|5q13.2
ODZ2	-7.92306	-4.62021	-2.01522	NM_001122679	"odz, odd Oz/ten-m homolog 2 (Drosophila)"	chr5:167690063-167690122	hs|5q34
OLFM4	-4.7962	-2.6308	-5.59674	NM_006418	olfactomedin 4	chr13:53626095-53626154	hs|13q14.3
OLR1	-9.31611	-11.8843	-1.79518	NM_002543	oxidized low density lipoprotein (lectin-like) receptor 1	chr12:10311657-10311598	hs|12p13.2
OR4F4	-1.27739	-2.292	-1.03246	NM_001004195	"olfactory receptor, family 4, subfamily F, member 4"	chr15:102462933-102462874	hs|15q26.3
OR5H1	-3.11277	-1.90352	-4.05361	NM_001005338	"olfactory receptor, family 5, subfamily H, member 1"	chr3:97852262-97852321	hs|3q11.2
OR7G2	-2.8504	-1.10273	-2.85646	NM_001005193	"olfactory receptor, family 7, subfamily G, member 2"	chr19:9213004-9212945	hs|19p13.2
ORAOV1	-1.41647	-0.110615	-1.2262	NM_153451	oral cancer overexpressed 1	chr11:69480423-69480364	hs|11q13.3
ORMDL1	-2.44223	-1.8657	-2.12607	NM_016467	ORM1-like 1 (S. cerevisiae)	chr2:190635255-190635196	hs|2q32.2
OSBP2	-3.24766	-5.25359	-1.86739	NM_030758	oxysterol binding protein 2	chr22:31289833-31289892	hs|22q12.2
OSBPL3	-2.60013	-2.50785	-1.75429	NM_015550	oxysterol binding protein-like 3	chr7:24843941-24839847	hs|7p15.3
OSMR	-1.43148	-1.95684	-1.50085	NM_001168355	oncostatin M receptor	chr5:38886589-38886648	hs|5p13.1
OTUD1	-2.88329	-1.14266	-1.4325	NM_001145373	OTU domain containing 1	chr10:23730613-23730672	hs|10p12.2
OVOL1	-6.64326	-4.87606	-7.43649	NM_004561	ovo-like 1(Drosophila)	chr11:65564519-65564578	hs|11q13.1
OVOL2	-6.32126	-2.93167	-8.90628	NM_021220	ovo-like 2 (Drosophila)	chr20:18005078-18005019	hs|20p11.23
OXR1	-2.35587	-2.07421	-1.52487	NM_018002		chr8:107371747-107371806	hs|8q23.1
P2RY2	-2.98259	-5.73314	-4.92157	NM_176072	"purinergic receptor P2Y, G-protein coupled, 2"	chr11:72946916-72946975	hs|11q13.4
PAK6	-6.35416	-4.20361	-6.03612	NM_020168	p21 protein (Cdc42/Rac)-activated kinase 6	chr15:40569328-40569387	hs|15q15.1
PALM2	-2.94834	-2.4272	-3.67211	NM_053016	paralemmin 2	chr9:112705477-112705536	hs|9q31.3
PAPL	-2.91803	-1.19301	-2.93732	NM_001004318	iron/zinc purple acid phosphatase-like protein	chr19:39601419-39601478	hs|19q13.2
PASK	-1.08777	-1.10115	-1.96438	NM_015148	PAS domain containing serine/threonine kinase	chr2:242046815-242046127	hs|2q37.3
PATZ1	-1.13221	-1.64519	-1.97557	NM_032051	POZ (BTB) and AT hook containing zinc finger 1	chr22:31740430-31740371	hs|22q12.2
PAX9	-1.53972	-3.46237	-1.37339	NM_006194	paired box 9	chr14:37145552-37145611	hs|14q13.3
PCDH1	-3.60366	-1.93315	-2.7064	NM_032420	protocadherin 1	chr5:141232943-141232884	hs|5q31.3
PCDHB12	-2.61898	-1.89601	-3.80964	NM_018932	protocadherin beta 12	chr5:140590795-140590854	hs|5q31.3
PCDHB14	-1.68891	-2.23178	-2.25159	NM_018934	protocadherin beta 14	chr5:140605528-140605587	hs|5q31.3
PCDHGB7	-3.41686	-2.46331	-4.2734	NM_032101	"protocadherin gamma subfamily B, 7"	chr5:140799914-140799973	hs|5q31.3
PDP1	-1.84342	-2.33569	-2.01204	NM_001161779	pyruvate dehyrogenase phosphatase catalytic subunit 1	chr8:94938235-94938294	hs|8q22.1
PDZD2	-3.64451	-1.62169	-1.21295	NM_178140	PDZ domain containing 2	chr5:32110743-32110802	hs|5p13.3
PFKFB2	-1.52296	-2.38638	-1.29623	NM_001018053	"6-phosphofructo-2-kinase/fructose-2,6-biphosphatase 2"	chr1:207253693-207253752	hs|1q32.2
PGAP1	-1.61236	-1.28704	-1.3829	NM_024989	post-GPI attachment to proteins 1	chr2:197697837-197697778	hs|2q33.1
PGM5	-2.19448	-2.90713	-2.84572	NM_021965	phosphoglucomutase 5	chr9:71006613-71007266	hs|9q21.11
PHLDB1	-2.99754	-2.96137	-1.86845	NM_015157	"pleckstrin homology-like domain, family B, member 1"	chr11:118527421-118527480	hs|11q23.3
PHLDB2	-2.22273	-1.81408	-1.89734	BC038806	"pleckstrin homology-like domain, family B, member 2"	chr3:111604399-111604458	hs|3q13.2
PIH1D2	-1.25601	-1.22988	-1.36999	NM_138789	PIH1 domain containing 2	chr11:111941220-111941161	hs|11q23.1
PIP5K1B	-3.43815	-4.48731	-3.90215	NM_003558	"phosphatidylinositol-4-phosphate 5-kinase, type I, beta"	chr9:71623670-71623729	hs|9q21.11
PLA2G10	-1.10146	-1.36912	-1.28562	NM_003561	"phospholipase A2, group X"	chr16:14766561-14766502	hs|16p13.12
PLA2G4D	-2.57693	-1.20424	-2.41002	NM_178034	"phospholipase A2, group IVD (cytosolic)"	chr15:42359945-42359886	hs|15q15.1
PLBD1	-1.68138	-5.94109	-3.14984	NM_024829	phospholipase B domain containing 1	chr12:14656690-14656631	hs|12p13.1
PLEK2	-2.10936	-5.74491	-1.11301	NM_016445	pleckstrin 2	chr14:67853870-67853811	hs|14q23.3
PLEKHF1	-1.44841	-2.67482	-2.46768	NM_024310	"pleckstrin homology domain containing, family F (with FYVE domain) member 1"	chr19:30165789-30165848	hs|19q12
PLTP	-4.89029	-7.96214	-1.78786	NM_006227	phospholipid transfer protein	chr20:44527701-44527642	hs|20q13.12
PLXNB1	-1.68986	-3.50264	-1.17876	NM_002673	plexin B1	chr3:48450737-48448440	hs|3p21.31
PNLDC1	-1.36745	-2.21338	-3.64035	NM_173516	poly(A)-specific ribonuclease (PARN)-like domain containing 1	chr6:160240056-160240115	hs|6q25.3
POLR2M	-3.91426	-2.5586	-4.82584	NR_027390	polymerase (RNA) II (DNA directed) polypeptide M	chr15:57999248-57999307	hs|15q21.3
PP14571	-4.22499	-8.83186	-6.51202	NR_024014	uncharacterized LOC100130449	chr2:241388935-241388876	hs|2q37.3
PPAPDC1A	-6.24735	-3.79847	-10.1904	NM_001030059	phosphatidic acid phosphatase type 2 domain containing 1A	chr10:122349102-122349161	hs|10q26.12
PPARA	-2.42496	-1.53712	-1.86532	NM_005036	peroxisome proliferator-activated receptor alpha	chr22:46615754-46615813	hs|22q13.31
PPBP	-2.33015	-1.20057	-3.86812	NM_002704	pro-platelet basic protein (chemokine (C-X-C motif) ligand 7)	chr4:74853358-74853299	hs|4q13.3
PPFIBP1	-1.39435	-1.935	-1.91918	NM_003622	"PTPRF interacting protein, binding protein 1 (liprin beta 1)"	chr12:27848353-27848412	hs|12p11.22
PPM1J	-1.76674	-2.1898	-1.52398	NM_005167	"protein phosphatase, Mg2+/Mn2+ dependent, 1J"	chr1:113253152-113253093	hs|1p13.2
PPP1R14C	-7.93347	-2.0974	-8.79367	NM_030949	"protein phosphatase 1, regulatory (inhibitor) subunit 14C"	chr6:150570937-150570996	hs|6q25.1
PPP2R3A	-1.61188	-1.61442	-2.36492	NM_002718	"protein phosphatase 2, regulatory subunit B'', alpha"	chr3:135866561-135866620	hs|3q22.3
PPP2R3B-AS1	-2.03449	-1.43984	-2.15061	NR_027232	PPP2R3B antisense RNA 1 (non-protein coding)	chrY:231742-231801	hs|Yp11.32
PRB2	-4.47848	-2.4509	-5.271	NM_006248	proline-rich protein BstNI subfamily 2	chr12:11544498-11544474	hs|12p13.2
PRDM5	-1.08038	-1.2785	-2.45387	BC030136	PR domain containing 5	chr4:121844696-121844755	hs|4q27
PRINS	-6.15273	-7.82646	-8.95984	NR_023388	psoriasis associated RNA induced by stress (non-protein coding)	chr10:24544857-24544916	hs|10p12.2
PROM2	-8.61139	-7.41252	-5.28458	NM_001165978	prominin 2	chr2:95956996-95957055	hs|2q11.1
PRPF38B	-1.42338	-1.95566	-1.5817	NM_018061	PRP38 pre-mRNA processing factor 38 (yeast) domain containing B	chr1:109243867-109243926	hs|1p13.3
PRR5-ARHGAP8	-4.0778	-5.49495	-4.848	NM_181334	PRR5-ARHGAP8 readthrough	chr22:45258579-45258638	hs|22q13.31
PRRG4	-5.74138	-2.41642	-2.48174	NM_024081	proline rich Gla (G-carboxyglutamic acid) 4 (transmembrane)	chr11:32875016-32875075	hs|11p13
PRSS22	-6.47838	-3.99305	-5.10442	NM_022119	"protease, serine, 22"	chr16:2902840-2902781	hs|16p13.3
PRSS8	-6.08978	-4.71179	-5.01199	NM_002773	"protease, serine, 8"	chr16:31142813-31142754	hs|16p11.2
PRUNE2	-2.9089	-2.37363	-3.39924	NM_015225	prune homolog 2 (Drosophila)	chr9:79244177-79244118	hs|9q21.2
PSD4	-3.63246	-2.97228	-2.00056	NM_012455	pleckstrin and Sec7 domain containing 4	chr2:113959842-113959901	hs|2q13
PSG2	-1.5985	-3.03846	-4.98669	NM_031246	pregnancy specific beta-1-glycoprotein 2	chr19:43576077-43576018	hs|19q13.31
PSTPIP1	-2.02958	-3.19336	-1.95927	NM_003978	proline-serine-threonine phosphatase interacting protein 1	chr15:77329455-77329514	hs|15q24.3
PSTPIP2	-4.30204	-3.44394	-2.99875	NM_024430	proline-serine-threonine phosphatase interacting protein 2	chr18:43564417-43564358	hs|18q21.1
PTGS1	-4.53893	-4.84352	-2.05952	NM_000962	prostaglandin-endoperoxide synthase 1 (prostaglandin G/H synthase and cyclooxygenase)	chr9:125157536-125157595	hs|9q33.2
PTGS2	-2.3467	-2.30761	-4.93029	NM_000963	prostaglandin-endoperoxide synthase 2 (prostaglandin G/H synthase and cyclooxygenase)	chr1:186641528-186641469	hs|1q31.1
PTHLH	-1.48275	-2.46178	-4.53297	NM_198965	parathyroid hormone-like hormone	chr12:28116401-28116342	hs|12p11.22
PTK7	-4.51884	-1.53155	-5.08552	NM_002821	PTK7 protein tyrosine kinase 7	chr6:43128858-43128917	hs|6p21.1
PTPRE	-1.64417	-3.04185	-5.62835	NM_006504	"protein tyrosine phosphatase, receptor type, E"	chr10:129884088-129884147	hs|10q26.2
PTPRR	-6.19492	-6.90778	-2.22217	NM_002849	"protein tyrosine phosphatase, receptor type, R"	chr12:71032555-71032496	hs|12q15
PURB	-1.67149	-1.01021	-1.75147	NM_033224	purine-rich element binding protein B	chr7:44922674-44922615	hs|7p13
PVRL1	-2.6905	-2.58768	-3.05227	NM_203286	poliovirus receptor-related 1 (herpesvirus entry mediator C)	chr11:119547906-119547847	hs|11q23.3
PVRL4	-4.49737	-6.1828	-4.90366	NM_030916	poliovirus receptor-related 4	chr1:161041555-161041496	hs|1q23.3
PYY	-1.16431	-1.9181	-2.59283	NM_004160	peptide YY	chr17:42035366-42035307	hs|17q21.31
Q6JHZ7	-2.77136	-1.88147	-3.22438	THC2676175		chr3:104536394-104536335	hs|3q13.11
Q6TXG5	-4.39564	-2.49739	-2.20961	ENST00000513572		chr4:90614678-90614737	hs|4q22.1
Q8WNA4	-1.94757	-1.41951	-3.06974	AK090765		chr13:21906512-21906571	hs|13q12.11
RAB17	-4.03708	-2.10258	-2.32607	NM_022449	"RAB17, member RAS oncogene family"	chr2:238485905-238484070	hs|2q37.3
RAB19	-2.86448	-3.04464	-1.71604	NM_001008749	"RAB19, member RAS oncogene family"	chr7:140107587-140107646	hs|7q34
RAB25	-10.4779	-10.1864	-11.6837	NM_020387	"RAB25, member RAS oncogene family"	chr1:156038135-156038194	hs|1q22
RAB38	-8.61425	-3.72383	-7.77082	NM_022337	"RAB38, member RAS oncogene family"	chr11:87883009-87882950	hs|11q14.2
RABGAP1L	-2.13982	-0.00408505	-1.38129	NM_001243765	RAB GTPase activating protein 1-like	chr1:174959004-174959063	hs|1q25.1
RAC2	-7.1813	-4.07699	-1.20894	NM_002872	"ras-related C3 botulinum toxin substrate 2 (rho family, small GTP binding protein Rac2)"	chr22:37621511-37621452	hs|22q13.1
RAG1	-4.76984	-5.31551	-6.17616	NM_000448	recombination activating gene 1	chr11:36601124-36601183	hs|11p12
RAMP1	-8.25116	-8.73167	-8.55118	NM_005855	receptor (G protein-coupled) activity modifying protein 1	chr2:238820539-238820598	hs|2q37.3
RANBP6	-2.06115	-2.67122	-1.22752	NM_012416	RAN binding protein 6	chr9:6012138-6012079	hs|9p24.1
RAPGEF5	-2.10661	-4.06305	-8.12092	ENST00000401957	Rap guanine nucleotide exchange factor (GEF) 5	chr7:22233367-22233308	hs|7p15.3
RARG	-1.21782	-1.03831	-1.25753	NM_000966	"retinoic acid receptor, gamma"	chr12:53604624-53604565	hs|12q13.13
RASAL2	-1.70333	-1.2985	-1.69335	NM_170692	RAS protein activator like 2	chr1:178442587-178442646	hs|1q25.2
RASEF	-2.6132	-4.94853	-1.63743	NM_152573	RAS and EF-hand domain containing	chr9:85597575-85597516	hs|9q21.32
RASGRF1	-4.19567	-2.32939	-4.33343	NM_002891	Ras protein-specific guanine nucleotide-releasing factor 1	chr15:79282572-79277529	hs|15q25.1
RASL10B	-4.01244	-1.37269	-3.87617	NM_033315	"RAS-like, family 10, member B"	chr17:34069889-34069948	hs|17q12
RASL11B	-3.68423	-1.34394	-3.2603	NM_023940	"RAS-like, family 11, member B"	chr4:53732842-53732902	hs|4q12
RASSF5	-3.48776	-4.57219	-4.62153	NM_182664	Ras association (RalGDS/AF-6) domain family member 5	chr1:206757950-206758009	hs|1q32.1
RBM15B	-2.19163	-1.5771	-1.91128	NM_013286	RNA binding motif protein 15B	chr3:51434248-51434307	hs|3p21.2
RBP1	-6.36843	-9.00032	-10.6767	NM_002899	"retinol binding protein 1, cellular"	chr3:139257729-139257670	hs|3q23
RBP7	-3.05771	-5.51459	-5.83839	NM_052960	"retinol binding protein 7, cellular"	chr1:10068313-10075879	hs|1p36.22
RBPJL	-1.331	-3.17795	-2.0039	NM_014276	recombination signal binding protein for immunoglobulin kappa J region-like	chr20:43942760-43943087	hs|20q13.12
RCSD1	-3.63314	-9.44272	-4.4979	NM_052862	RCSD domain containing 1	chr1:167674981-167675040	hs|1q24.2
REP15	-1.60812	-2.97253	-2.60785	NM_001029874	RAB15 effector protein	chr12:27850326-27850385	hs|12p11.22
RGMA	-3.52431	-3.40749	-3.80611	NM_020211	"RGM domain family, member A"	chr15:93586835-93586776	hs|15q26.1
RIC3	-4.90211	-2.65025	-5.0245	NM_024557	resistance to inhibitors of cholinesterase 3 homolog (C. elegans)	chr11:8130728-8130669	hs|11p15.4
RILPL2	-1.15742	-1.03	-1.04747	NM_145058	Rab interacting lysosomal protein-like 2	chr12:123900062-123900003	hs|12q24.31
RLN1	-2.32515	-2.80306	-5.53698	NM_006911	relaxin 1	chr9:5335232-5335173	hs|9p24.1
RLN2	-4.39948	-2.95795	-7.15428	NM_005059	relaxin 2	chr9:5300194-5300135	hs|9p24.1
RNASE7	-4.48708	-2.44973	-3.91702	NM_032572	"ribonuclease, RNase A family, 7"	chr14:21511211-21511270	hs|14q11.2
RNF128	-3.23356	-7.20149	-3.7706	NM_194463	ring finger protein 128	chrX:106040185-106040244	hs|Xq22.3
RNF144B	-3.53255	-4.17092	-1.71772	NM_182757	ring finger protein 144B	chr6:18468695-18468754	hs|6p22.3
RNF43	-1.3021	-5.33751	-8.15888	NM_017763	ring finger protein 43	chr17:56431122-56431063	hs|17q22
RPPH1	-1.48527	-1.24106	-2.52809	NR_002312	ribonuclease P RNA component H1	chr14:20811297-20811238	hs|14q11.2
RPS6KA2	-6.29823	-2.35563	-7.0387	NM_021135	"ribosomal protein S6 kinase, 90kDa, polypeptide 2"	chr6:166912124-166912065	hs|6q27
RPS6KL1	-6.08283	-2.32441	-6.87451	NM_031464	ribosomal protein S6 kinase-like 1	chr14:75388835-75388776	hs|14q24.3
RUNX1	-2.80638	-1.64737	-2.5062	NM_001122607	runt-related transcription factor 1	chr21:36193642-36193583	hs|21q22.12
RYR1	-1.33209	-3.78553	-1.47984	NM_000540	ryanodine receptor 1 (skeletal)	chr19:39077965-39078024	hs|19q13.2
S100A14	-8.45117	-2.57353	-1.20687	NM_020672	S100 calcium binding protein A14	chr1:153587065-153587006	hs|1q21.3
SATB1	-8.76898	-1.63896	-4.27988	NM_002971	SATB homeobox 1	chr3:18390316-18390257	hs|3p24.3
SAV1	-1.69533	-1.82179	-1.00458	NM_021818	salvador homolog 1 (Drosophila)	chr14:51100478-51100419	hs|14q22.1
SCD5	-2.03691	-2.1313	-1.63224	NM_024906	stearoyl-CoA desaturase 5	chr4:83719563-83719504	hs|4q21.22
SCEL	-1.18254	-1.51027	-3.64921	NM_144777	sciellin	chr13:78218564-78218623	hs|13q22.3
SCNN1A	-1.81912	-1.87281	-1.41335	NM_001038	"sodium channel, nonvoltage-gated 1 alpha"	chr12:6456735-6456676	hs|12p13.31
SDC4	-1.712	-2.26891	-1.12237	NM_002999	syndecan 4	chr20:43954637-43954578	hs|20q13.12
SDR42E1	-5.17043	-4.627	-4.07405	NM_145168	"short chain dehydrogenase/reductase family 42E, member 1"	chr16:82031603-82031544	hs|16q23.3
SEC14L2	-1.80641	-1.46813	-2.17122	NM_012429	SEC14-like 2 (S. cerevisiae)	chr22:30818809-30818868	hs|22q12.2
SEH1L	-1.61876	-1.06157	-1.6787	NM_031216	SEH1-like (S. cerevisiae)	chr18:12987277-12987336	hs|18p11.21
SEMA3F	-3.07755	-5.27806	-1.29008	NM_004186	"sema domain, immunoglobulin domain (Ig), short basic domain, secreted, (semaphorin) 3F"	chr3:50225956-50226015	hs|3p21.31
SEMA4A	-2.38761	-2.7715	-5.22416	NM_022367	"sema domain, immunoglobulin domain (Ig), transmembrane domain (TM) and short cytoplasmic domain, (semaphorin) 4A"	chr1:156146532-156146591	hs|1q22
SEMA7A	-3.87633	-2.63804	-3.85568	NM_003612	"semaphorin 7A, GPI membrane anchor (John Milton Hagen blood group)"	chr15:74702424-74702365	hs|15q24.1
SERHL2	-1.32593	-1.57792	-1.07078	NM_014509	serine hydrolase-like 2	chr22:42970262-42970321	hs|22q13.2
SERINC2	-3.7566	-2.94299	-3.71038	NM_178865	serine incorporator 2	chr1:31902305-31902364	hs|1p35.2
SERPINB13	-7.37204	-8.17924	-8.03298	NM_012397	"serpin peptidase inhibitor, clade B (ovalbumin), member 13"	chr18:61266324-61266383	hs|18q21.33
SERPINB3	-5.89184	-6.9661	-3.45606	NM_006919	"serpin peptidase inhibitor, clade B (ovalbumin), member 3"	chr18:61322826-61322767	hs|18q21.33
SERPINB4	-5.25458	-8.0131	-3.21871	NM_002974	"serpin peptidase inhibitor, clade B (ovalbumin), member 4"	chr18:61304984-61304925	hs|18q21.33
SERPINB7	-8.78478	-4.61005	-9.73118	NM_001040147	"serpin peptidase inhibitor, clade B (ovalbumin), member 7"	chr18:61471776-61471835	hs|18q21.33
SERPINF1	-2.24847	-5.83059	-5.63612	NM_002615	"serpin peptidase inhibitor, clade F (alpha-2 antiplasmin, pigment epithelium derived factor), member 1"	chr17:1680668-1680727	hs|17p13.3
SERPINF2	-2.26434	-1.62163	-2.98573	NM_000934	"serpin peptidase inhibitor, clade F (alpha-2 antiplasmin, pigment epithelium derived factor), member 2"	chr17:1657718-1657777	hs|17p13.3
SERPING1	-8.10028	-4.47862	-8.64788	NM_000062	"serpin peptidase inhibitor, clade G (C1 inhibitor), member 1"	chr11:57367781-57367840	hs|11q12.1
SESN1	-1.57189	-1.75784	-1.24036	NM_014454	sestrin 1	chr6:109308536-109308477	hs|6q21
SETBP1	-3.71508	-1.78815	-2.53339	NM_015559	SET binding protein 1	chr18:42648247-42648306	hs|18q12.3
SFTA1P	-9.96893	-6.61389	-10.639	NR_027082	"surfactant associated 1, pseudogene"	chr10:10834404-10834345	hs|10p14
SGMS2	-1.09353	-2.3089	-1.28801	NM_152621	sphingomyelin synthase 2	chr4:108831701-108831760	hs|4q25
SH2D3A	-2.13269	-1.42045	-2.00123	NM_005490	SH2 domain containing 3A	chr19:6752368-6752309	hs|19p13.3
SH3BGRL2	-4.06629	-2.52831	-1.3114	NM_031469	SH3 domain binding glutamic acid-rich protein like 2	chr6:80412808-80412867	hs|6q14.1
SH3PXD2A	-2.50309	-0.507194	-1.3462	NM_014631	SH3 and PX domains 2A	chr10:105353953-105353894	hs|10q24.33
SH3YL1	-2.21827	-2.06827	-4.9888	NM_015677	"SH3 domain containing, Ysc84-like 1 (S. cerevisiae)"	chr2:218223-218164	hs|2p25.3
SHROOM2	-5.38458	-1.56732	-6.39581	NM_001649	shroom family member 2	chrX:9916998-9917057	hs|Xp22.2
SLC16A10	-3.09183	-2.52704	-5.77206	NM_018593	"solute carrier family 16, member 10 (aromatic amino acid transporter)"	chr6:111498808-111498867	hs|6q21
SLC16A2	-2.98722	-2.39289	-9.88293	NM_006517	"solute carrier family 16, member 2 (monocarboxylic acid transporter 8)"	chrX:73753514-73753573	hs|Xq13.2
SLC1A3	-4.77841	-2.35075	-8.1913	NM_004172	"solute carrier family 1 (glial high affinity glutamate transporter), member 3"	chr5:36688204-36688263	hs|5p13.2
SLC22A15	-4.25511	-1.89569	-2.45854	NM_018420	"solute carrier family 22, member 15"	chr1:116611811-116611870	hs|1p13.1
SLC23A3	-2.97306	-3.82961	-3.46451	NM_144712	"solute carrier family 23 (nucleobase transporters), member 3"	chr2:220026436-220026377	hs|2q35
SLC25A47	-3.21793	-2.68851	-2.46639	NM_207117	"solute carrier family 25, member 47"	chr14:100796235-100796294	hs|14q32.2
SLC26A10	-1.28239	-1.99837	-5.26163	NM_133489	"solute carrier family 26, member 10"	chr12:58019391-58019450	hs|12q13.3
SLC2A10	-3.54451	-4.04824	-4.1135	NM_030777	"solute carrier family 2 (facilitated glucose transporter), member 10"	chr20:45363893-45363952	hs|20q13.12
SLC2A9	-5.29548	-5.99598	-6.89198	NM_001001290	"solute carrier family 2 (facilitated glucose transporter), member 9"	chr4:9828161-9828102	hs|4p16.1
SLC34A1	-2.30892	-2.61001	-1.80588	NM_003052	"solute carrier family 34 (sodium phosphate), member 1"	chr5:176825668-176825727	hs|5q35.3
SLC37A2	-7.62114	-4.81479	-6.13898	NM_198277	"solute carrier family 37 (glycerol-3-phosphate transporter), member 2"	chr11:124959065-124959124	hs|11q24.2
SLC38A4	-5.7402	-4.60587	-7.37625	NM_018018	"solute carrier family 38, member 4"	chr12:47159136-47159077	hs|12q13.11
SLC44A5	-2.53598	-2.88166	-3.26553	NM_152697	"solute carrier family 44, member 5"	chr1:75679412-75677201	hs|1p31.1
SLC46A2	-2.45973	-1.28096	-2.96406	NM_033051	"solute carrier family 46, member 2"	chr9:115642082-115642023	hs|9q32
SLC4A3	-3.60339	-2.63044	-6.52913	NM_005070	"solute carrier family 4, anion exchanger, member 3"	chr2:220506385-220506444	hs|2q35
SLC6A11	-3.3627	-4.80374	-3.78437	NM_014229	"solute carrier family 6 (neurotransmitter transporter, GABA), member 11"	chr3:10979999-10980058	hs|3p25.3
SLC9B1	-0.255127	-3.29912	-3.19266	NM_139173	"solute carrier family 9, subfamily B (cation proton antiporter 2), member 1"	chr4:103822339-103822280	hs|4q24
SLFN12	-6.11423	-6.28515	-6.65682	NM_018042	schlafen family member 12	chr17:33738460-33738401	hs|17q12
SLFN13	-1.37978	-5.15306	-4.55989	NM_144682	schlafen family member 13	chr17:33762291-33762232	hs|17q12
SMG1	-1.10311	-1.3664	-1.05455	NM_015092	"smg-1 homolog, phosphatidylinositol 3-kinase-related kinase (C. elegans)"	chr16:18870910-18870477	hs|16p12.3
SNN	-1.01504	-1.29261	-1.4699	NM_003498	stannin	chr16:11772637-11772696	hs|16p13.13
SNORA13	-2.10452	-1.36205	-2.23773	NR_002922	"small nucleolar RNA, H/ACA box 13"	chr5:111497255-111497314	hs|5q22.1
SNORA19	-1.59151	-1.77249	-2.96079	NR_002917	"small nucleolar RNA, H/ACA box 19"	chr10:120819582-120819523	hs|10q26.11
SNORA23	-1.80217	-2.20178	-2.39402	NR_002962	"small nucleolar RNA, H/ACA box 23"	chr11:9450417-9450476	hs|11p15.4
SNORA24	-1.80155	-1.31996	-1.27981	NR_002963	"small nucleolar RNA, H/ACA box 24"	chr4:119200416-119200475	hs|4q26
SNORA26	-4.61685	-3.33935	-2.86904	NR_003016		chr4:53579467-53579526	hs|4q12
SNORA27	-1.25033	-1.42989	-1.01012	NR_002575	"small nucleolar RNA, H/ACA box 27"	chr13:27829604-27829663	hs|13q12.2
SNORA3	-1.84913	-1.03099	-1.46818	NR_002580	"small nucleolar RNA, H/ACA box 3"	chr11:8705844-8705903	hs|11p15.4
SNORA41	-1.65342	-1.02421	-1.73052	NR_002590	"small nucleolar RNA, H/ACA box 41"	chr2:207027024-207027083	hs|2q33.3
SNORD26	-1.98492	-3.23628	-1.39215	NR_002564	"small nucleolar RNA, C/D box 26"	chr11:62622823-62622764	hs|11q12.3
SNORD30	-1.32233	-2.02435	-1.1251	NR_002561	"small nucleolar RNA, C/D box 30"	chr11:62621194-62621135	hs|11q12.3
SNORD51	-1.14694	-2.11309	-1.20838	NR_002589	"small nucleolar RNA, C/D box 51"	chr2:207026615-207026674	hs|2q33.3
SNORD70	-1.50602	-1.06302	-1.36795	NR_003058	"small nucleolar RNA, C/D box 70"	chr2:203141182-203141241	hs|2q33.1
SNORD84	-2.54759	-4.55501	-2.65541	NR_003065	"small nucleolar RNA, C/D box 84"	chr6:31508951-31508892	hs|6p21.33
SNRPE	-2.24949	-0.206046	-2.7744	NM_003094	small nuclear ribonucleoprotein polypeptide E	chr1:203840218-203840277	hs|1q32.1
SOCS2	-1.96261	-6.53903	-4.5661	NM_003877	suppressor of cytokine signaling 2	chr12:93969799-93969858	hs|12q22
SOD3	-6.44668	-7.24464	-7.25505	NM_003102	"superoxide dismutase 3, extracellular"	chr4:24802400-24802459	hs|4p15.2
SORT1	-1.33363	-1.14327	-1.04318	NM_002959	sortilin 1	chr1:109852492-109852433	hs|1p13.3
SOS1	-2.30133	-2.82798	-1.45325	NM_005633	son of sevenless homolog 1 (Drosophila)	chr2:39213330-39213271	hs|2p22.1
SOX15	-6.40419	-4.13701	-3.26935	NM_006942	SRY (sex determining region Y)-box 15	chr17:7493088-7493029	hs|17p13.1
SOX7	-7.93428	-7.1571	-1.61467	NM_031439	SRY (sex determining region Y)-box 7	chr8:10582106-10582047	hs|8p23.1
SP100	-1.44762	-1.63957	-1.13805	NM_003113	SP100 nuclear antigen	chr2:231331037-231331861	hs|2q37.1
SP140	-3.10147	-3.07961	-6.49748	NM_007237	SP140 nuclear body protein	chr2:231177506-231177565	hs|2q37.1
SP5	-5.18029	-4.63364	-4.61846	NM_001003845	Sp5 transcription factor	chr2:171574290-171574349	hs|2q31.1
SPAG1	-2.55154	-1.29631	-2.7436	NM_003114	sperm associated antigen 1	chr8:101252969-101253147	hs|8q22.2
SPATA13	-1.4487	-1.29318	-1.06689	NM_001166271	spermatogenesis associated 13	chr13:24877285-24877344	hs|13q12.12
SPATA19	-1.59582	-1.61767	-2.07308	NM_174927	spermatogenesis associated 19	chr11:133710626-133710567	hs|11q25
SPEG	-0.693392	-1.32368	-5.51521	ENST00000412982	SPEG complex locus	chr2:220362450-220362509	hs|2q35
SPERT	-1.24798	-4.69161	-3.38275	NM_152719	spermatid associated	chr13:46288619-46288678	hs|13q14.13
SPG7	-1.07731	-1.54745	-1.10405	ENST00000312632	spastic paraplegia 7 (pure and complicated autosomal recessive)	chr16:89590375-89590434	hs|16q24.3
SPINT1	-7.9624	-9.05735	-6.73224	NM_181642	"serine peptidase inhibitor, Kunitz type 1"	chr15:41149316-41149375	hs|15q15.1
SPRYD4	-1.05972	-1.24097	-1.21351	NM_207344	SPRY domain containing 4	chr12:56864656-56864715	hs|12q13.3
SPTLC3	-3.07989	-2.41007	-2.05602	NM_018327	"serine palmitoyltransferase, long chain base subunit 3"	chr20:13029710-13029769	hs|20p12.1
SRF	-1.18828	-1.37855	-1.2535	NM_003131	serum response factor (c-fos serum response element-binding transcription factor)	chr6:43148285-43148344	hs|6p21.1
SRGAP3	-1.13961	-5.41014	-3.27418	NM_014850	SLIT-ROBO Rho GTPase activating protein 3	chr3:9022985-9022926	hs|3p25.3
SS18L2	-1.10378	-1.00214	-1.04817	NM_016305	synovial sarcoma translocation gene on chromosome 18-like 2	chr3:42636316-42636375	hs|3p22.1
ST14	-7.14109	-4.16177	-7.58159	NM_021978	suppression of tumorigenicity 14 (colon carcinoma)	chr11:130079815-130079874	hs|11q24.3
ST18	-6.00716	-2.81988	-5.31494	NM_014682	suppression of tumorigenicity 18 (breast carcinoma) (zinc finger protein)	chr8:53024119-53024060	hs|8q11.23
ST5	-1.28455	-3.21027	-1.58491	NM_005418	suppression of tumorigenicity 5	chr11:8715180-8715121	hs|11p15.4
ST6GAL1	-1.00636	-1.71605	-6.77621	NM_173216	"ST6 beta-galactosamide alpha-2,6-sialyltranferase 1"	chr3:186796052-186796111	hs|3q27.3
ST6GALNAC5	-6.23316	-4.28501	-6.53289	NM_030965	"ST6 (alpha-N-acetyl-neuraminyl-2,3-beta-galactosyl-1,3)-N-acetylgalactosaminide alpha-2,6-sialyltransferase 5"	chr1:77529022-77529081	hs|1p31.1
ST7-OT4	-2.84357	-1.75345	-3.3664	NR_002329	ST7 overlapping transcript 4 (non-protein coding)	chr7:116599787-116599846	hs|7q31.2
STAMBPL1	-1.5539	-2.92142	-2.34044	NM_020799	STAM binding protein-like 1	chr10:90676505-90676564	hs|10q23.31
STARD10	-1.43212	-1.22938	-1.76674	NM_006645	StAR-related lipid transfer (START) domain containing 10	chr11:72468822-72466750	hs|11q13.4
STEAP4	-4.99977	-8.87642	-5.37913	NM_001205315	STEAP family member 4	chr7:87912171-87912112	hs|7q21.12
STK39	-1.43149	-1.18945	-2.16515	NM_013233	serine threonine kinase 39	chr2:168810921-168810862	hs|2q24.3
STOX1	-1.50851	-1.04424	-3.10515	NM_001130159	storkhead box 1	chr10:70644155-70644214	hs|10q22.1
STX19	-1.8924	-2.98484	-1.85184	NM_001001850	syntaxin 19	chr3:93733276-93733217	hs|3q11.1
STX3	-2.17802	-2.04214	-1.64429	NM_004177	syntaxin 3	chr11:59569425-59569484	hs|11q12.1
SULT1C2P1	-4.85761	-2.62518	-5.54465	NR_037191	"sulfotransferase family, cytosolic, 1C, member 2 pseudogene 1"	chr2:108970194-108970253	hs|2q12.3
SUSD4	-3.75236	-2.93842	-4.77874	ENST00000342943	sushi domain containing 4	chr1:223532226-223532167	hs|1q41
SV2A	-2.514	-3.92837	-3.15092	NM_014849	synaptic vesicle glycoprotein 2A	chr1:149876051-149875992	hs|1q21.2
SYDE2	-1.77004	-1.53914	-1.93031	ENST00000234668	"synapse defective 1, Rho GTPase, homolog 2 (C. elegans)"	chr1:85647224-85647165	hs|1p22.3
SYK	-9.29859	-5.90885	-10.0064	NM_003177	spleen tyrosine kinase	chr9:93658142-93658201	hs|9q22.2
SYNJ1	-1.19688	-1.2688	-1.03718	NM_203446	synaptojanin 1	chr21:34001886-34001827	hs|21q22.11
SYT16	-4.37321	-4.30356	-5.19851	NM_031914	synaptotagmin XVI	chr14:62567249-62567308	hs|14q23.2
SYT7	-2.66293	-2.15816	-3.91821	NM_001252065	synaptotagmin VII	chr11:61282853-61282794	hs|11q12.2
SYTL1	-1.74277	-1.99112	-5.19982	NM_032872	synaptotagmin-like 1	chr1:27680362-27680421	hs|1p36.11
SYTL3	-5.45659	-2.92915	-5.88012	NM_001009991	synaptotagmin-like 3	chr6:159181680-159181739	hs|6q25.3
TACSTD2	-11.4707	-13.381	-2.98552	NM_002353	tumor-associated calcium signal transducer 2	chr1:59041468-59041409	hs|1p32.1
TAGLN	-3.48261	-3.46901	-7.05107	NM_001001522	transgelin	chr11:117075155-117075214	hs|11q23.3
TANC1	-1.60984	-1.20249	-1.00351	NM_033394	"tetratricopeptide repeat, ankyrin repeat and coiled-coil containing 1"	chr2:160088949-160089008	hs|2q24.2
TBC1D30	-4.12927	-2.06806	-1.33768	NM_015279	"TBC1 domain family, member 30"	chr12:65271222-65271281	hs|12q14.3
TBX1	-2.00702	-1.74392	-3.93866	NM_080647	T-box 1	chr22:19754788-19754847	hs|22q11.21
TCEAL6	-1.47662	-1.05917	-6.83827	NM_001006938	transcription elongation factor A (SII)-like 6	chrX:101395741-101395682	hs|Xq22.1
TCF7L1	-1.20947	-3.37131	-3.9998	NM_031283	"transcription factor 7-like 1 (T-cell specific, HMG-box)"	chr2:85536678-85536737	hs|2p11.2
TCL1B	-1.39447	-2.73698	-1.07545	NM_004918	T-cell leukemia/lymphoma 1B	chr14:96158867-96158926	hs|14q32.13
TEAD3	-2.1578	-2.32792	-1.07526	NM_003214	TEA domain family member 3	chr6:35441579-35441520	hs|6p21.31
TEC	-3.47302	-1.31231	-2.15768	NM_003215	tec protein tyrosine kinase	chr4:48138569-48138510	hs|4p12
THBS1	-2.41985	-3.57133	-5.43896	NM_003246	thrombospondin 1	chr15:39888831-39888890	hs|15q14
THEM5	-1.86806	-1.07571	-1.08102	NM_182578	thioesterase superfamily member 5	chr1:151819642-151819583	hs|1q21.3
THNSL2	-4.51585	-1.0881	-4.77453	NM_018271	threonine synthase-like 2 (S. cerevisiae)	chr2:88485541-88485600	hs|2p11.2
THRB	-2.23129	-2.01995	-1.47299	NM_001128177	"thyroid hormone receptor, beta"	chr3:24158704-24158645	hs|3p24.2
TJP2	-4.4963	-2.21271	-1.55869	NM_004817	tight junction protein 2 (zona occludens 2)	chr9:71869444-71869503	hs|9q21.11
TLL1	-4.59721	-2.93142	-2.24658	NM_001204760	tolloid-like 1	chr4:166951915-166951974	hs|4q32.3
TLX2	-2.49211	-3.62734	-2.49349	NM_016170	T-cell leukemia homeobox 2	chr2:74743804-74743863	hs|2p13.1
TMC4	-3.43356	-2.78199	-5.46664	NM_144686	transmembrane channel-like 4	chr19:54664278-54664219	hs|19q13.42
TMEM125	-4.76303	-1.51393	-4.30671	NM_144626	transmembrane protein 125	chr1:43739605-43739664	hs|1p34.2
TMEM139	-4.91883	-1.53666	-2.3061	NM_153345	transmembrane protein 139	chr7:142984122-142984181	hs|7q34
TMEM154	-7.54622	-5.1754	-1.09275	NM_152680	transmembrane protein 154	chr4:153547361-153547302	hs|4q31.3
TMEM168	-1.42881	-1.11585	-2.24802	NM_022484	transmembrane protein 168	chr7:112406317-112406258	hs|7q31.1
TMEM171	-3.2333	-1.7685	-2.93133	NM_173490	transmembrane protein 171	chr5:72424286-72424345	hs|5q13.2
TMEM194B	-1.59471	-1.10561	-2.39045	ENST00000343105	transmembrane protein 194B	chr2:191381049-191380990	hs|2q32.2
TMEM217	-2.22819	-1.9924	-2.85515	NM_145316	transmembrane protein 217	chr6:37180121-37180062	hs|6p21.2
TMEM229B	-1.63723	-2.82917	-2.03465	NM_182526	transmembrane protein 229B	chr14:67937042-67936983	hs|14q24.1
TMEM237	-1.18088	-1.03956	-1.06302	NM_001044385	transmembrane protein 237	chr2:202485131-202485072	hs|2q33.1
TMEM27	-4.64299	-4.12293	-5.23402	NM_020665	transmembrane protein 27	chrX:15645587-15645528	hs|Xp22.2
TMEM30B	-7.55966	-9.85533	-10.0681	NM_001017970	transmembrane protein 30B	chr14:61744747-61744688	hs|14q23.1
TMEM40	-7.20662	-1.9578	-6.19266	NM_018306	transmembrane protein 40	chr3:12790258-12790199	hs|3p25.2
TMEM61	-4.06616	-3.24587	-3.21932	NM_182532	transmembrane protein 61	chr1:55457776-55457835	hs|1p32.3
TMEM71	-2.60839	-3.42152	-3.38952	NM_144649	transmembrane protein 71	chr8:133722596-133722537	hs|8q24.22
TMIE	-5.5602	-1.22034	-3.40118	NM_147196	transmembrane inner ear	chr3:46752346-46752405	hs|3p21.31
TMPRSS11E	-2.76657	-1.40815	-3.54717	NM_014058	"transmembrane protease, serine 11E"	chr4:69343274-69343333	hs|4q13.2
TMPRSS13	-7.73635	-8.72337	-7.43754	NM_001206790	"transmembrane protease, serine 13"	chr11:117778569-117778510	hs|11q23.3
TMSB15B	-2.34274	-1.60809	-6.69561	NM_194324	thymosin beta 15B	chrX:103220407-103220466	hs|Xq22.2
TNFAIP8L3	-2.8073	-3.11768	-3.62823	NM_207381	"tumor necrosis factor, alpha-induced protein 8-like 3"	chr15:51349922-51349863	hs|15q21.2
TNFRSF10C	-5.78054	-5.92347	-3.23623	NM_003841	"tumor necrosis factor receptor superfamily, member 10c, decoy without an intracellular domain"	chr8:22974483-22974542	hs|8p21.3
TNFSF15	-1.56955	-5.01576	-1.71287	NM_005118	"tumor necrosis factor (ligand) superfamily, member 15"	chr9:117552298-117552239	hs|9q32
TNNI1	-3.72211	-3.06679	-4.44009	NM_003281	"troponin I type 1 (skeletal, slow)"	chr1:201373026-201372967	hs|1q32.1
TNNT3	-4.08174	-4.79972	-3.13802	NM_001042780	"troponin T type 3 (skeletal, fast)"	chr11:1956060-1956119	hs|11p15.5
TP53INP1	-1.6302	-4.00608	-1.64203	NM_033285	tumor protein p53 inducible nuclear protein 1	chr8:95952206-95952147	hs|8q22.1
TPST2	-1.12702	-3.64392	-2.38952	NM_001008566	tyrosylprotein sulfotransferase 2	chr22:26922050-26921991	hs|22q12.1
TRAF3IP3	-2.30521	-3.547	-1.04454	ENST00000476050	TRAF3 interacting protein 3	chr1:209952924-209952983	hs|1q32.2
TRIB2	-4.79808	-1.63943	-6.02835	NM_021643	tribbles homolog 2 (Drosophila)	chr2:12880797-12880856	hs|2p24.3
TRIM17	-2.24551	-3.88321	-2.82069	NM_016102	tripartite motif containing 17	chr1:228596917-228596438	hs|1q42.13
TRIM22	-3.6839	-2.91398	-7.17906	NM_006074	tripartite motif containing 22	chr11:5731591-5731650	hs|11p15.4
TRIM4	-0.572407	-1.05547	-1.40997	NM_033017	tripartite motif containing 4	chr7:99488740-99488681	hs|7q22.1
TRMT12	-1.52539	-1.37525	-1.96642	NM_017956	tRNA methyltransferase 12 homolog (S. cerevisiae)	chr8:125464767-125464826	hs|8q24.13
TRPS1	-7.16766	-1.63865	-1.2827	NM_014112	trichorhinophalangeal syndrome I	chr8:116424922-116424863	hs|8q23.3
TRPV4	-5.3133	-3.35094	-4.73348	NM_147204	"transient receptor potential cation channel, subfamily V, member 4"	chr12:110222193-110222134	hs|12q24.11
TRPV5	-4.00955	-5.04334	-4.83668	NM_019841	"transient receptor potential cation channel, subfamily V, member 5"	chr7:142609789-142609730	hs|7q34
TRPV6	-8.73104	-6.96078	-9.52899	NM_018646	"transient receptor potential cation channel, subfamily V, member 6"	chr7:142569442-142569383	hs|7q34
TSTD1	-8.56189	-10.2806	-8.72213	NM_001113207	thiosulfate sulfurtransferase (rhodanese)-like domain containing 1	chr1:161007823-161007764	hs|1q23.3
TTC9	-1.22506	-1.28779	-4.42007	NM_015351	tetratricopeptide repeat domain 9	chr14:71141238-71141297	hs|14q24.2
UBA5	-1.05139	-1.5404	-1.32055	NM_024818	ubiquitin-like modifier activating enzyme 5	chr3:132396464-132396523	hs|3q22.1
UBE2B	-1.43274	-1.65001	-1.91418	NM_003337	ubiquitin-conjugating enzyme E2B	chr5:133726638-133726697	hs|5q31.1
UBE3B	-1.15099	-1.27827	-1.03525	ENST00000340074	ubiquitin protein ligase E3B	chr12:109928340-109928399	hs|12q24.11
UCA1	-8.94309	-8.4132	-7.01977	NR_015379	urothelial cancer associated 1 (non-protein coding)	chr19:15946035-15946092	hs|19p13.12
ULBP2	-2.54504	-5.14762	-2.75271	NM_025217	UL16 binding protein 2	chr6:150267714-150267773	hs|6q25.1
URB1	-1.28547	-3.14277	-1.17681	NM_014825	URB1 ribosome biogenesis 1 homolog (S. cerevisiae)	chr21:33683708-33683649	hs|21q22.11
USP2	-3.93552	-5.27025	-1.1724	NM_004205	ubiquitin specific peptidase 2	chr11:119226761-119226702	hs|11q23.3
USP43	-1.54499	-3.67037	-3.34698	NM_153210	ubiquitin specific peptidase 43	chr17:9632242-9632301	hs|17p13.1
USP45	-1.34421	-1.34985	-1.27922	ENST00000472914	ubiquitin specific peptidase 45	chr6:99930682-99930623	hs|6q16.2
VAT1L	-2.34383	-2.91642	-3.21693	NM_020927	vesicle amine transport protein 1 homolog (T. californica)-like	chr16:78013635-78013694	hs|16q23.1
VAV1	-1.40079	-3.08749	-6.83017	NM_005428	vav 1 guanine nucleotide exchange factor	chr19:6853995-6854054	hs|19p13.3
VDR	-2.55894	-1.58225	-1.40864	NM_001017535	"vitamin D (1,25- dihydroxyvitamin D3) receptor"	chr12:48235561-48235502	hs|12q13.11
VEGFA	-1.5055	-1.97145	-1.69069	NM_001025366	vascular endothelial growth factor A	chr6:43753511-43753570	hs|6p21.1
VGLL1	-10.9046	-8.53327	-11.0852	NM_016267	vestigial like 1 (Drosophila)	chrX:135638732-135638791	hs|Xq26.3
VSNL1	-5.65806	-6.66632	-6.33525	NM_003385	visinin-like 1	chr2:17837224-17837283	hs|2p24.2
VTRNA1-2	-1.23156	-2.56526	-2.07149	NR_026704	vault RNA 1-2	chr5:140098539-140098598	hs|5q31.3
VWA1	-1.41651	-0.650848	-7.33605	NM_022834	von Willebrand factor A domain containing 1	chr1:1377713-1377772	hs|1p36.33
VWA2	-3.14867	-1.25337	-1.84954	NM_198496	von Willebrand factor A domain containing 2	chr10:116049614-116049673	hs|10q25.3
VWCE	-1.00109	-1.25976	-1.0437	NM_152718	von Willebrand factor C and EGF domains	chr11:61025840-61025781	hs|11q12.2
WDR66	-3.77382	-5.60039	-7.62446	NM_144668	WD repeat domain 66	chr12:122441655-122441714	hs|12q24.31
WDR91	-1.57047	-1.21052	-1.1903	NM_014149	WD repeat domain 91	chr7:134874171-134874112	hs|7q33
WFDC2	-5.59994	-8.28927	-3.9447	NM_006103	WAP four-disulfide core domain 2	chr20:44108669-44108728	hs|20q13.12
WNT10A	-8.37713	-2.68759	-9.35251	NM_025216	"wingless-type MMTV integration site family, member 10A"	chr2:219758393-219758452	hs|2q35
WNT7A	-2.10794	-2.15272	-5.02104	NM_004625	"wingless-type MMTV integration site family, member 7A"	chr3:13860910-13860851	hs|3p25.1
WRAP53	-3.06154	-1.13863	-2.35245	ENST00000316024	"WD repeat containing, antisense to TP53"	chr17:7590675-7590734	hs|17p13.1
XAGE2B	-3.37942	-6.61833	-2.34274	NM_001079538	"X antigen family, member 2B"	chrX:52115725-52115784	hs|Xp11.22
XCL1	-3.78366	-7.50974	-4.49255	NM_002995	chemokine (C motif) ligand 1	chr1:168550524-168550583	hs|1q24.2
XDH	-4.06841	-1.97336	-7.6358	NM_000379	xanthine dehydrogenase	chr2:31557247-31557188	hs|2p23.1
XG	-6.13263	-6.32752	-6.43966	NM_175569	Xg blood group	chrX:2733655-2733714	hs|Xp22.33
XGPY2	-1.35397	-2.15522	-1.14723	NR_003254	"Xg pseudogene, Y-linked 2"	chrY:2642978-2643037	hs|Yp11.31
XKR6	-6.04957	-1.44346	-6.82786	NM_173683	"XK, Kell blood group complex subunit-related family, member 6"	chr8:10753737-10753678	hs|8p23.1
XLOC_000920	-4.86207	-1.03292	-2.70044	ENST00000414039		chr1:94784130-94784071	hs|1p21.3
XLOC_001020	-2.97274	-3.95713	-3.75809	TCONS_00001678		chr1:150507602-150507543	hs|1q21.3
XLOC_001114	-1.56961	-1.8947	-2.69937	ENST00000456771		chr1:181160202-181160143	hs|1q25.3
XLOC_001173	-2.86576	-3.37855	-4.77641	TCONS_00002568		chr1:207058808-207058749	hs|1q32.1
XLOC_001186	-2.48264	-2.94682	-3.87988	ENST00000424696		chr1:209701861-209701802	hs|1q32.2
XLOC_001335	-3.99333	-3.26281	-1.97189	ENST00000463302		chr2:9244635-9244694	hs|2p25.1
XLOC_001418	-1.71819	-2.65084	-4.65575	THC2703558
XLOC_001532	-3.46853	-1.03226	-3.36793	ENST00000529783		chr2:74376098-74376157	hs|2p13.1
XLOC_001595	-4.98811	-2.09423	-7.07777	TCONS_00003800		chr2:102605400-102605459	hs|2q11.2
XLOC_001613	-4.06196	-2.68739	-5.45343	ENST00000451464		chr2:107160634-107160693	hs|2q12.2
XLOC_001680	-2.59502	-1.50564	-2.4707	ENST00000536500		chr19:44871322-44871263	hs|19q13.31
XLOC_001707	-3.21906	-1.1249	-3.84106	ENST00000443811		chr2:151491248-151491307	hs|2q23.3
XLOC_001757	-3.22973	-3.0859	-3.84232	U61089		chr2:173188102-173188161	hs|2q31.1
XLOC_001826	-4.36147	-3.499	-4.78515	ENST00000440326		chr2:208104820-208104879	hs|2q33.3
XLOC_001868	-4.17347	-3.93685	-3.54268	ENST00000442416		chr2:220602243-220602302	hs|2q35
XLOC_001870	-4.83325	-5.8241	-5.42078	TCONS_00004032		chr2:220658824-220658883	hs|2q35
XLOC_001903	-3.32245	-4.28649	-6.13534	BF185848
XLOC_001958	-0.865994	-3.29049	-3.87541	ENST00000453678		chr2:5758518-5758459	hs|2p25.2
XLOC_002124	-7.21393	-6.21402	-8.02754	TCONS_00004284		chr2:64503094-64503035	hs|2p14
XLOC_002473	-4.41121	-1.87759	-5.0438	ENST00000432413		chr2:208104860-208104801	hs|2q33.3
XLOC_002478	-2.31197	-1.83407	-2.89549	THC2736923		chr2:214140898-214140839	hs|2q34
XLOC_002496	-2.33189	-2.07483	-1.98076	ENST00000455896		chr2:220489840-220489781	hs|2q35
XLOC_002534	-1.05208	-1.10616	-1.23542	TCONS_00004623		chr2:238832204-238832145	hs|2q37.3
XLOC_002587	-1.61457	-1.53465	-2.14074	TCONS_00006794		chr3:16569656-16569715	hs|3p24.3
XLOC_002595	-2.65213	-1.04283	-1.89619	TCONS_00005964		chr3:20387508-20389497	hs|3p24.3
XLOC_002603	-8.34975	-5.40981	-7.22044	ENST00000425195		chr3:27901754-27901813	hs|3p24.1
XLOC_002878	-3.28246	-1.12072	-4.08117	TCONS_00006278		chr3:152457551-152457610	hs|3q25.2
XLOC_003079	-1.4543	-1.81876	-1.98498	CR622191		chr3:33839983-33839924	hs|3p22.3
XLOC_003322	-3.15274	-3.57358	-3.33992	TCONS_00006707		chr3:168746815-168746756	hs|3q26.2
XLOC_003613	-1.63612	-1.96164	-1.02268	THC2706940		chr4:099065052-099065111	hs|4q23
XLOC_003772	-2.8256	-1.18929	-1.6845	TCONS_00008929		chr4:170861125-170861184	hs|4q33
XLOC_003775	-3.55837	-1.64029	-4.00673	ENST00000504509		chr4:171197767-171197826	hs|4q33
XLOC_003917	-1.42231	-2.51288	-4.34905	TCONS_00008454		chr4:28345452-28345393	hs|4p15.1
XLOC_003940	-4.16851	-2.45762	-4.94191	ENST00000508563		chr4:43459629-43459570	hs|4p13
XLOC_003986	-2.38004	-4.72967	-3.16344	ENST00000505930		chr4:76194395-76194336	hs|4q13.3
XLOC_003991	-3.46982	-3.22483	-4.23687	TCONS_00009076		chr4:77829460-77829401	hs|4q21.1
XLOC_004250	-3.82548	-3.85176	-4.08861	ENST00000513419		chr5:1958907-1958966	hs|5p15.33
XLOC_004256	-3.5357	-1.10447	-4.29394	TCONS_00010605		chr5:2918933-2919183	hs|5p15.33
XLOC_004274	-5.66077	-1.39842	-6.44233	ENST00000508881		chr5:6826779-6826838	hs|5p15.31
XLOC_004573	-1.69816	-2.17988	-1.27911	TCONS_00010104		chr5:139125746-139125805	hs|5q31.2
XLOC_004577	-2.62675	-2.89757	-1.74034	THC2506711		chr5:139552474-139552533	hs|5q31.3
XLOC_004651	-3.80885	-3.42317	-3.61065	ENST00000510150		chr5:174253130-174253189	hs|5q35.2
XLOC_004697	-3.7545	-2.66168	-2.70468	THC2579237		chr5:000859053-000858994	hs|5p15.33
XLOC_004710	-4.37536	-6.13483	-5.21166	TCONS_00010248		chr5:2737062-2737003	hs|5p15.33
XLOC_004758	-2.56488	-1.05729	-3.49402	ENST00000505040		chr5:25225018-25224959	hs|5p14.1
XLOC_004929	-2.87999	-3.00458	-3.59426	ENST00000515153		chr5:92387455-92387396	hs|5q15
XLOC_005167	-3.55444	-2.31447	-2.97569	ENST00000366312		chr6:10456677-10456736	hs|6p24.3
XLOC_005473	-3.20768	-1.66497	-2.63533	TCONS_00011960		chr6:136872667-136872726	hs|6q23.3
XLOC_005482	-3.3998	-3.13206	-2.13025	TCONS_00012612		chr6:139349575-139349634	hs|6q24.1
XLOC_005575	-1.61438	-2.52452	-2.56255	TCONS_00012640		chr6:1323758-1323699	hs|6p25.3
XLOC_005587	-2.0825	-1.83798	-1.25586	ENST00000415144		chr6:4021319-4019096	hs|6p25.2
XLOC_005602	-3.76712	-2.61854	-4.4762	THC2639686
XLOC_005633	-0.0430813	-2.44505	-2.73899	ENST00000450310		chr6:19749960-19749901	hs|6p22.3
XLOC_005748	-1.31637	-2.6485	-3.49118	ENST00000453790		chr6:53609078-53609019	hs|6p12.1
XLOC_005774	-4.00746	-8.03419	-3.86465	TCONS_00012216		chr6:82553560-82553501	hs|6q14.1
XLOC_005803	-2.87443	-1.23658	-3.14454	TCONS_00012247		chr6:110858856-110858797	hs|6q21
XLOC_005847	-2.3494	-1.04108	-2.79649	TCONS_00012290		chr6:137994354-137994295	hs|6q23.3
XLOC_006319	-1.76089	-1.47861	-2.48394	TCONS_00014242		chr7:158743579-158749302	hs|7q36.3
XLOC_006326	-1.68091	-1.19618	-2.57471	ENST00000480919		chr7:145372-145313	hs|7p22.3
XLOC_006555	-2.27261	-2.5569	-1.44845	ENST00000485282		chr7:106256185-106256126	hs|7q22.3
XLOC_006623	-1.0809	-3.08152	-3.24547	TCONS_00013981		chr7:140774677-140773375	hs|7q34
XLOC_006882	-2.58058	-4.26328	-3.25523	TCONS_00014806		chr8:101468449-101468508	hs|8q22.2
XLOC_006883	-3.08728	-4.04759	-1.79358	ENST00000523831		chr8:101513237-101513296	hs|8q22.2
XLOC_006903	-1.13106	-2.08198	-1.90013	ENST00000522390		chr8:112757772-112757831	hs|8q23.3
XLOC_006935	-3.58796	-1.78131	-3.75924	ENST00000519500		chr8:135854504-135854698	hs|8q24.22
XLOC_006948	-6.58582	-4.02489	-6.65563	TCONS_00014880		chr8:142388113-142392205	hs|8q24.3
XLOC_007162	-6.84263	-4.85123	-6.83611	TCONS_00015107		chr8:95650283-95649930	hs|8q22.1
XLOC_007189	-3.51646	-5.34666	-4.35735	TCONS_00015146		chr8:118694291-118694232	hs|8q24.11
XLOC_007191	-3.06232	-3.45689	-3.29553	TCONS_00015148		chr8:118753586-118753527	hs|8q24.11
XLOC_007210	-4.16532	-4.06086	-4.83747	AI652637		chr8:127630554-127630495	hs|8q24.21
XLOC_007489	-2.52012	-3.10723	-1.41121	TCONS_00016098		chr9:102648914-102648973	hs|9q31.1
XLOC_007506	-2.62315	-3.70201	-2.60506	TCONS_00016118		chr9:110102972-110103031	hs|9q31.2
XLOC_007591	-2.46567	-2.39987	-3.29561	TCONS_00016201		chr9:134200451-134200510	hs|9q34.13
XLOC_007635	-2.06012	-1.26185	-5.12869	TCONS_00016263		chr9:5308178-5308119	hs|9p24.1
XLOC_007697	-6.37741	-1.47669	-2.08478	THC2779256		chr9:044182789-044182730	hs|9p11.2
XLOC_007769	-2.96944	-1.58236	-2.57258	ENST00000425666		chr9:93063261-93063202	hs|9q22.2
XLOC_008005	-2.8299	-2.49781	-3.28286	THC2642571
XLOC_008370	-0.0047615	-1.30653	-2.14712	AF088007		chr10:6628816-6628875	hs|10p14
XLOC_008381	-2.1046	-2.01346	-1.63293	TCONS_00018678		chr10:8095224-8095283	hs|10p14
XLOC_008667	-1.65102	-1.87685	-1.2842	BC036396		chr10:131918774-131918833	hs|10q26.3
XLOC_008711	-2.65867	-5.17335	-3.59708	ENST00000478294		chr10:5637016-5636957	hs|10p15.1
XLOC_008713	-2.17211	-1.62387	-3.06361	ENST00000427341		chr10:5658947-5658888	hs|10p15.1
XLOC_008730	-7.10803	-2.6642	-7.6383	TCONS_00018438		chr10:10828618-10826877	hs|10p14
XLOC_008823	-1.59876	-3.54625	-8.81458	BC015429		chr10:54210932-54210873	hs|10q21.1
XLOC_009065	-1.0299	-3.25421	-4.17916	TCONS_00019235		chr11:10928230-10928289	hs|11p15.3
XLOC_009112	-4.29085	-2.75819	-4.72849	TCONS_00019279		chr11:41871790-41871849	hs|11p12
XLOC_009207	-1.58129	-1.28992	-3.53006	TCONS_00019383		chr11:72916265-72916324	hs|11q13.4
XLOC_009254	-4.52859	-3.73537	-2.54775	TCONS_00019977		chr11:94475309-94475368	hs|11q21
XLOC_009272	-1.85133	-3.69633	-1.4344	THC2732835		chr11:108372478-108372537	hs|11q22.3
XLOC_009372	-1.78093	-4.80335	-2.17065	TCONS_00020040		chr11:10918038-10917979	hs|11p15.3
XLOC_009378	-7.90804	-10.6078	-1.52179	THC2496717		chr11:013001124-013001065	hs|11p15.2
XLOC_009398	-4.94958	-7.3757	-5.89155	ENST00000531363		chr11:27238840-27238781	hs|11p14.1
XLOC_009562	-2.90052	-1.46731	-2.64201	AK307308		chr11:115628475-115628416	hs|11q23.3
XLOC_009677	-2.53987	-4.08567	-4.07177	TCONS_00020347		chr12:16573722-16590354	hs|12p12.3
XLOC_009705	-2.72578	-1.11508	-1.16381	TCONS_00020373		chr12:32803661-32810770	hs|12p11.21
XLOC_009787	-2.42894	-1.98179	-1.04838	ENST00000535058		chr12:65277507-65277566	hs|12q14.3
XLOC_009879	-3.78564	-4.0188	-4.57342	CD247897		chr12:111381383-111381442	hs|12q24.11
XLOC_010023	-4.61005	-4.74902	-3.35828	THC2730876		chr12:014899716-014899657	hs|12p12.3
XLOC_010135	-3.15777	-1.68219	-4.07757	TCONS_00021370		chr12:77710770-77710711	hs|12q21.2
XLOC_010146	-5.68869	-4.50282	-6.25687	TCONS_00020865		chr12:89177138-89177079	hs|12q21.33
XLOC_010243	-1.71402	-1.98908	-1.55445	TCONS_00021432		chr12:127115733-127115674	hs|12q24.32
XLOC_010263	-3.35486	-1.73499	-4.04509	THC2548658		chr12:130635498-130635439	hs|12q24.33
XLOC_010287	-2.91383	-1.46562	-3.71774	ENST00000422082		chr13:19497843-19497902	hs|13q11
XLOC_010308	-1.0163	-1.57198	-3.65334	ENST00000414345		chr13:23744177-23744735	hs|13q12.12
XLOC_010389	-3.99685	-1.08672	-2.78123	ENST00000435843		chr13:50640651-50640710	hs|13q14.2
XLOC_010621	-5.13761	-7.0742	-2.30668	ENST00000443679		chr13:53058357-53058298	hs|13q14.3
XLOC_010706	-2.67668	-2.2747	-1.04394	AK123584		chr13:100146344-100146285	hs|13q32.3
XLOC_010826	-5.1306	-1.55755	-5.29408	TCONS_00022500		chr14:51817064-51818767	hs|14q22.1
XLOC_010998	-3.89603	-4.42187	-2.27957	THC2548681		chr14:038066433-038066374	hs|14q21.1
XLOC_011361	-3.18051	-2.53117	-3.16115	TCONS_00023519		chr15:94041901-94041960	hs|15q26.1
XLOC_011549	-4.92016	-1.04531	-3.72404	AK055989		chr15:82109628-82109569	hs|15q25.2
XLOC_011718	-1.3388	-1.57304	-1.44617	THC2668232		chr16:050918597-050918656	hs|16q12.1
XLOC_011728	-7.18692	-6.55855	-7.99525	TCONS_00024420		chr16:53422865-53422924	hs|16q12.2
XLOC_012366	-1.43323	-1.72955	-2.00602	AL133682		chr17:5144297-5143866	hs|17p13.2
XLOC_012430	-2.11006	-1.97262	-1.85621	TCONS_00025602		chr17:27339444-27339385	hs|17q11.2
XLOC_012959	-3.20924	-1.27498	-2.43259	TCONS_00027473		chr19:9912745-9912804	hs|19p13.2
XLOC_012981	-8.14787	-6.33464	-7.59167	TCONS_00026908		chr19:15939826-15940011	hs|19p13.12
XLOC_012984	-3.23316	-1.31432	-3.05422	BX118437		chr19:16177000-16177059	hs|19p13.12
XLOC_013039	-4.26363	-1.57477	-4.50776	TCONS_00026990		chr19:32564831-32564890	hs|19q13.11
XLOC_013570	-1.16741	-4.44009	-3.6986	TCONS_00028226		chr20:52464678-52464737	hs|20q13.2
XLOC_013793	-3.23638	-1.69436	-3.87652	TCONS_00028442		chr20:49947932-49947873	hs|20q13.2
XLOC_013921	-2.05711	-3.88392	-1.5497	TCONS_00029003		chr21:35350604-35350663	hs|21q22.11
XLOC_014080	-4.41204	-6.41448	-4.09591	TCONS_00029138		chr21:40389576-40389517	hs|21q22.2
XLOC_014251	-2.19833	-1.16496	-1.19163	THC2591538		chr22:041995504-041995563	hs|22q13.2
XLOC_014288	-1.48238	-1.08764	-3.7396	TCONS_00029850		chr22:51033790-51033849	hs|22q13.33
XLOC_014368	-4.09659	-6.63431	-1.1297	ENST00000445088		chr22:37748293-37748234	hs|22q13.1
XLOC_l2_000297	-3.68061	-4.22198	-1.06326	THC2520127		chr1:089886811-089886870	hs|1p22.2
XLOC_l2_000604	-4.06011	-3.63857	-5.58166	ENST00000447257		chr1:209546823-209546882	hs|1q32.2
XLOC_l2_000735	-6.62821	-6.03325	-1.67649	TCONS_l2_00000977		chr1:1006425-1006366	hs|1p36.33
XLOC_l2_001011	-2.8938	-1.51349	-4.1645	ENST00000414374		chr1:95145116-95145057	hs|1p21.3
XLOC_l2_002928	-3.22012	-2.36032	-3.50355	TCONS_l2_00005567		chr12:27286512-27287926	hs|12p11.23
XLOC_l2_002952	-3.18299	-2.77998	-4.68329	ENST00000546043		chr12:40964569-40964628	hs|12q12
XLOC_l2_003626	-2.87197	-2.91421	-3.56228	TCONS_l2_00006715		chr13:21869248-21869307	hs|13q12.11
XLOC_l2_003647	-2.98687	-2.18363	-3.79215	THC2506137		chr13:025138280-025138339	hs|13q12.12
XLOC_l2_003792	-3.66067	-2.4644	-3.9107	ENST00000414743		chr13:78606086-78611354	hs|13q22.3
XLOC_l2_003944	-1.74749	-2.21629	-1.40835	ENST00000451826		chr13:38628119-38628060	hs|13q13.3
XLOC_l2_004556	-3.21772	-3.77947	-1.80136	TCONS_l2_00008403		chr15:21148397-21148456	hs|15q11.2
XLOC_l2_004631	-2.63956	-1.25744	-1.68468	AK123770		chr15:40618588-40618647	hs|15q15.1
XLOC_l2_004857	-1.4982	-1.81685	-4.69003	TCONS_l2_00008966		chr15:30248480-30121815	hs|15q13.1
XLOC_l2_005276	-1.07476	-1.57655	-1.8496	TCONS_l2_00009811		chr16:70237572-70237631	hs|16q22.1
XLOC_l2_005438	-1.93899	-1.80841	-1.96564	TCONS_l2_00010087		chr16:30291769-30291062	hs|16p11.2
XLOC_l2_005461	-1.07957	-1.07119	-1.64471	ENST00000440946		chr22:16172170-16172229	hs|22q11.1
XLOC_l2_005731	-4.71765	-4.18607	-2.72091	THC2569535
XLOC_l2_006021	-7.11071	-3.8899	-5.76136	ENST00000399211		chr17:16748717-16747612	hs|17p11.2
XLOC_l2_006937	-7.53454	-7.58249	-7.13169	TCONS_l2_00012888		chr19:15937955-15937896	hs|19p13.12
XLOC_l2_007931	-3.23812	-3.07527	-2.04971	TCONS_l2_00014470		chr2:21870455-21863716	hs|2p24.1
XLOC_l2_008692	-3.53167	-4.47686	-4.30866	AK309218		chr20:58713569-58713628	hs|20q13.33
XLOC_l2_009539	-3.0936	-2.10541	-2.97235	ENST00000423311		chr22:35568410-35568351	hs|22q12.3
XLOC_l2_009613	-3.47657	-4.15363	-4.21769	ENST00000425894		chr3:6005144-6005202	hs|3p26.1
XLOC_l2_010056	-2.73529	-3.28978	-1.17188	TCONS_l2_00019078		chr3:194470625-194470684	hs|3q29
XLOC_l2_010915	-3.31573	-4.23987	-4.00059	ENST00000508752		chr4:159122006-159122065	hs|4q32.1
XLOC_l2_011011	-1.5698	-1.08559	-6.71796	BC036795		chr4:301710-301651	hs|4p16.3
XLOC_l2_011873	-2.19969	-1.86435	-5.93226	TCONS_l2_00022663		chr5:177375650-177378739	hs|5q35.3
XLOC_l2_012319	-3.24958	-4.47754	-6.38904	TCONS_l2_00023251		chr5:175344898-175344839	hs|5q35.2
XLOC_l2_012388	-3.52113	-1.98834	-3.02822	ENST00000439891		chr6:8342629-8342688	hs|6p24.3
XLOC_l2_012605	-4.7586	-1.55513	-5.19854	ENST00000435946		chr6:75400290-75400349	hs|6q13
XLOC_l2_012748	-2.16707	-5.26831	-1.75058	ENST00000417650		chr6:143277712-143277771	hs|6q24.2
XLOC_l2_012942	-3.10109	-1.07478	-3.40027	TCONS_l2_00024695		chr6:29676534-29676475	hs|6p22.1
XLOC_l2_013301	-5.93785	-6.17015	-3.50148	ENST00000439058		chr7:20261229-20261288	hs|7p21.1
XLOC_l2_013311	-3.14022	-2.6265	-3.89795	TCONS_l2_00025724		chr7:25233382-25233441	hs|7p15.3
XLOC_l2_013328	-1.06402	-1.12099	-2.03858	THC2724547		chr7:035221914-035221855	hs|7p14.2
XLOC_l2_013530	-1.97883	-0.140444	-1.88324	BG192435		chr7:98908665-98908724	hs|7q22.1
XLOC_l2_013646	-2.00287	-1.41697	-1.06562	TCONS_l2_00026264		chr7:149589455-149606765	hs|7q36.1
XLOC_l2_013696	-1.52329	-1.48901	-1.44877	ENST00000420313		chr7:2514419-2514360	hs|7p22.3
XLOC_l2_013963	-3.6522	-1.16711	-5.86931	ENST00000451962		chr7:112596636-112596577	hs|7q31.1
XLOC_l2_014050	-1.93073	-1.36986	-1.25569	TCONS_l2_00026968		chr7:149588315-149584676	hs|7q36.1
XLOC_l2_014830	-1.74	-0.879072	-2.47159	AL117574		chr20:29614452-29614511	hs|20q11.21
XLOC_l2_015201	-4.69953	-2.70296	-2.39507	TCONS_l2_00029313		chr9:66536370-66525093	hs|9q13
XLOC_l2_015512	-1.97047	-1.05734	-1.76568	TCONS_l2_00030196		chrX:48306755-48306814	hs|Xp11.23
XLOC_l2_015578	-4.21345	-3.4206	-2.34762	ENST00000423738		chrX:100745024-100745083	hs|Xq22.1
XLOC_l2_015659	-2.0157	-1.30909	-2.28081	TCONS_l2_00030417		chrX:281555-281496	hs|Xp22.33
XLOC_l2_015697	-1.81955	-1.2528	-2.22262	TCONS_l2_00030464		chrX:23093882-23093823	hs|Xp22.11
XLOC_l2_015800	-4.23799	-1.55865	-3.27152	ENST00000435565		chrX:115804204-115803865	hs|Xq23
XLOC_l2_015804	-2.87834	-1.32938	-3.90764	TCONS_l2_00030583		chrX:118380596-118380537	hs|Xq24
YAP1	-1.29986	-1.4072	-1.06348	NM_006106	Yes-associated protein 1	chr11:102100584-102100643	hs|11q22.2
YIPF2	-1.63049	-1.22205	-1.15491	NM_024029	"Yip1 domain family, member 2"	chr19:11033784-11033725	hs|19p13.2
YPEL4	-4.30336	-1.33508	-4.57971	NM_145008	yippee-like 4 (Drosophila)	chr11:57413849-57413790	hs|11q12.1
ZADH2	-1.1542	-1.06068	-1.0742	NM_175907	zinc binding alcohol dehydrogenase domain containing 2	chr18:72909521-72909462	hs|18q22.3
ZBED2	-7.76248	-2.63898	-3.96725	NM_024508	"zinc finger, BED-type containing 2"	chr3:111311904-111311845	hs|3q13.2
ZBTB24	-1.47075	-2.14606	-1.86642	NM_014797	zinc finger and BTB domain containing 24	chr6:109784046-109783987	hs|6q21
ZBTB38	-1.10073	-2.28231	-2.21585	NM_001080412	zinc finger and BTB domain containing 38	chr3:141168501-141168560	hs|3q23
ZCCHC6	-1.93134	-1.69007	-1.38559	ENST00000375947	"zinc finger, CCHC domain containing 6"	chr9:88959844-88959785	hs|9q21.33
ZDHHC23	-2.00879	-1.64082	-1.68279	NM_173570	"zinc finger, DHHC-type containing 23"	chr3:113681444-113681503	hs|3q13.31
ZNF165	-3.35832	-1.45166	-2.88071	NM_003447	zinc finger protein 165	chr6:28057187-28057246	hs|6p22.1
ZNF167	-3.91755	-1.3296	-4.66676	NM_018651	zinc finger protein 167	chr3:44613534-44613593	hs|3p21.31
ZNF204P	-7.20504	-8.85694	-3.51258	NR_002722	"zinc finger protein 204, pseudogene"	chr6:27325667-27325608	hs|6p22.1
ZNF322	-2.2007	-1.25071	-1.67229	NM_001242797	zinc finger protein 322	chr6:26637056-26636997	hs|6p22.2
ZNF334	-6.15258	-3.4959	-6.59798	NM_199441	zinc finger protein 334	chr20:45129999-45129940	hs|20q13.12
ZNF365	-2.51285	-3.90983	-2.55832	NM_199451	zinc finger protein 365	chr10:64431712-64431771	hs|10q21.2
ZNF552	-1.72132	-1.93189	-1.64441	NM_024762	zinc finger protein 552	chr19:58319290-58319231	hs|19q13.43
ZNF556	-8.04354	-8.10303	-1.6119	NM_024967	zinc finger protein 556	chr19:2878321-2878380	hs|19p13.3
ZNF561	-1.51491	-2.76155	-1.71032	NM_152289	zinc finger protein 561	chr19:9721227-9721168	hs|19p13.2
ZNF572	-1.90497	-1.55812	-2.07962	NM_152412	zinc finger protein 572	chr8:125991516-125991575	hs|8q24.13
ZNF621	-1.23922	-1.43195	-1.24225	NM_198484	zinc finger protein 621	chr3:40573592-40573651	hs|3p22.1
ZNF655	-1.33183	-2.5664	-1.76412	NM_024061	zinc finger protein 655	chr7:99162110-99162169	hs|7q22.1
ZNF69	-3.80335	-5.34842	-1.50574	NM_021915	zinc finger protein 69	chr19:12024601-12024660	hs|19p13.2
ZNF750	-3.586	-5.15896	-4.28068	NM_024702	zinc finger protein 750	chr17:80787421-80787362	hs|17q25.3
ZNF77	-1.48345	-1.01964	-1.54311	NM_021217	zinc finger protein 77	chr19:2933493-2933434	hs|19p13.3
ZNF780B	-1.00305	-1.01014	-1.74309	NM_001005851	zinc finger protein 780B	chr19:40540323-40540264	hs|19q13.2
ZNF91	-6.15587	-2.31955	-1.70785	NM_003430	zinc finger protein 91	chr19:23540740-23540681	hs|19p12
ZSCAN12	-2.3368	-1.05756	-1.33524	NR_028077	zinc finger and SCAN domain containing 12	chr6:28347778-28347719	hs|6p22.1
ABLIM2	-1.31643	-3.04032	4.01041	NM_001130088	"actin binding LIM protein family, member 2"	chr4:8008822-8008763	hs|4p16.1
ACSL5	-2.84063	-1.54437	4.56275	NM_203380	acyl-CoA synthetase long-chain family member 5	chr10:114188056-114188115	hs|10q25.2
ACTR3C	-2.77427	-3.31817	1.8563	NM_001164458	ARP3 actin-related protein 3 homolog C (yeast)	chr7:149992401-149992342	hs|7q36.1
ADARB1	-2.57008	-1.83234	1.58236	NM_001112	"adenosine deaminase, RNA-specific, B1"	chr21:46646134-46646193	hs|21q22.3
AIM1L	-3.06968	-2.48184	1.33267	NM_001039775	absent in melanoma 1-like	chr1:26648513-26648454	hs|1p36.11
AMPD3	-3.60886	-2.20742	3.77077	NM_001025390	adenosine monophosphate deaminase 3	chr11:10528563-10528622	hs|11p15.4
ANKH	-1.16101	-2.42519	1.40397	NM_054027	"ankylosis, progressive homolog (mouse)"	chr5:14709858-14709799	hs|5p15.2
ARMCX2	-3.74135	-6.57042	1.99336	NM_014782	"armadillo repeat containing, X-linked 2"	chrX:100910394-100910335	hs|Xq22.1
ASS1	-1.85025	-2.30991	2.33853	NM_000050	argininosuccinate synthase 1	chr9:133376601-133376660	hs|9q34.11
BCAT1	-1.01666	-3.37033	1.83098	NM_005504	"branched chain amino-acid transaminase 1, cytosolic"	chr12:24964511-24964452	hs|12p12.1
BTBD8	-1.42471	-1.58798	1.22471	NM_183242	BTB (POZ) domain containing 8	chr1:92612820-92613294	hs|1p22.1
C10orf10	-1.1227	-4.18419	1.89256	NM_007021	chromosome 10 open reading frame 10	chr10:45471769-45471710	hs|10q11.21
C12orf56	-2.34572	-6.52136	3.35824	NM_001170633	chromosome 12 open reading frame 56	chr12:64668692-64664447	hs|12q14.2
C12orf59	-4.21989	-6.07155	1.40695	NM_153022	chromosome 12 open reading frame 59	chr12:10343383-10343442	hs|12p13.2
C4orf19	-6.3155	-1.62836	1.60319	NM_018302	chromosome 4 open reading frame 19	chr4:37593257-37593316	hs|4p14
C5orf27	-1.14007	-2.02539	1.66966	NR_026936	chromosome 5 open reading frame 27	chr5:95195702-95195761	hs|5q15
C5orf42	-1.86343	-1.34087	1.57546	NM_023073	chromosome 5 open reading frame 42	chr5:37206345-37205544	hs|5p13.2
CA9	-8.55818	-2.51828	1.83207	NM_001216	carbonic anhydrase IX	chr9:35677817-35679204	hs|9p13.3
CARD14	-1.35907	-1.00721	3.24105	NM_024110	"caspase recruitment domain family, member 14"	chr17:78182633-78182692	hs|17q25.3
CARD16	-4.78154	-2.78797	1.9017	NM_001017534	"caspase recruitment domain family, member 16"	chr11:104915286-104915227	hs|11q22.3
CFB	-1.87056	-7.34164	2.41647	NM_001710	complement factor B	chr6:31918992-31919147	hs|6p21.33
CLEC2B	-3.80332	-3.42398	1.85053	NM_005127	"C-type lectin domain family 2, member B"	chr12:10005037-10004978	hs|12p13.31
CMAHP	-2.13732	-2.05846	3.39353	NR_002174	"cytidine monophospho-N-acetylneuraminic acid hydroxylase, pseudogene"	chr6:25087101-25087042	hs|6p22.3
COBL	-4.23242	-3.21933	1.5294	NM_015198	cordon-bleu homolog (mouse)	chr7:51152998-51152939	hs|7p12.1
COL12A1	-3.38061	-3.71556	1.46038	NM_004370	"collagen, type XII, alpha 1"	chr6:75794348-75794289	hs|6q13
CPE	-2.35903	-1.27646	1.07543	NM_001873	carboxypeptidase E	chr4:166419232-166419291	hs|4q32.3
CSPG4	-0.735218	-2.50738	3.13068	NM_001897	chondroitin sulfate proteoglycan 4	chr15:75983106-75983047	hs|15q24.2
CYB5R2	-2.33397	-5.10807	2.94317	NM_016229	cytochrome b5 reductase 2	chr11:7687770-7687711	hs|11p15.4
DENND2D	-3.76915	-7.15492	1.43966	NM_024901	DENN/MADD domain containing 2D	chr1:111730006-111729947	hs|1p13.3
DMD	-6.63517	-1.03414	2.26569	NM_004021	dystrophin	chrX:31152279-31152220	hs|Xp21.2
DSC3	-2.76102	-3.43625	3.2522	NM_024423	desmocollin 3	chr18:28571094-28571035	hs|18q12.1
EDNRA	-2.15812	-3.05883	1.05223	NM_001957	endothelin receptor type A	chr4:148465478-148465537	hs|4q31.22
EFCAB4A	-1.33396	-3.04133	2.99056	NM_173584	EF-hand calcium binding domain 4A	chr11:831224-831283	hs|11p15.5
EML6	-1.52684	-0.85893	2.01496	NM_001039753	echinoderm microtubule associated protein like 6	chr2:55130301-55130534	hs|2p16.1
EYA1	-4.26859	-2.12349	3.04456	NM_000503	eyes absent homolog 1 (Drosophila)	chr8:72110532-72110473	hs|8q13.3
FABP3	-3.80472	-6.24614	1.68104	NM_004102	"fatty acid binding protein 3, muscle and heart (mammary-derived growth inhibitor)"	chr1:31842266-31840317	hs|1p35.2
FAM129A	-3.27076	-7.22992	1.2704	NM_052966	"family with sequence similarity 129, member A"	chr1:184760286-184760227	hs|1q25.3
FCHSD2	-1.10076	-1.10563	1.48742	NM_014824	FCH and double SH3 domains 2	chr11:72548112-72548053	hs|11q13.4
FIG4	-1.20351	-1.16518	1.31911	ENST00000368941	"FIG4 homolog, SAC1 lipid phosphatase domain containing (S. cerevisiae)"	chr6:110064571-110064630	hs|6q21
FOLR1	-6.18079	-3.63768	1.26814	NM_016725	folate receptor 1 (adult)	chr11:71907268-71907327	hs|11q13.4
FOLR2	-1.14412	-1.53581	1.22612	NM_000803	folate receptor 2 (fetal)	chr11:71929635-71929694	hs|11q13.4
FOXL2	-4.44459	-3.64256	1.92369	NM_023067	forkhead box L2	chr3:138663218-138663159	hs|3q22.3
FRY	-4.29265	-2.61749	1.65605	NM_023037	furry homolog (Drosophila)	chr13:32828451-32828510	hs|13q13.1
GAS1	-4.35197	-4.02084	2.70071	NM_002048	growth arrest-specific 1	chr9:89559953-89559894	hs|9q21.33
GDA	-5.31278	-2.00274	2.37494	NM_004293	guanine deaminase	chr9:74860160-74862346	hs|9q21.13
GIMAP2	-2.39252	-2.10679	2.0139	NM_015660	"GTPase, IMAP family member 2"	chr7:150389949-150390008	hs|7q36.1
GLCCI1	-1.68597	-1.01814	2.01136	NM_138426	glucocorticoid induced transcript 1	chr7:8128578-8128637	hs|7p21.3
GRAMD1C	-2.49702	-5.70498	1.19245	NM_017577	GRAM domain containing 1C	chr3:113665696-113665755	hs|3q13.31
GREB1L	-2.21131	-1.47841	1.24014	NM_001142966	growth regulation by estrogen in breast cancer-like	chr18:19085780-19085839	hs|18q11.2
HCP5	-1.38034	-2.75607	6.12989	NR_040662	HLA complex P5 (non-protein coding)	chr6:31432645-31432704	hs|6p21.33
HDAC8	-0.0233612	-1.03384	1.39148	NM_018486	histone deacetylase 8	chrX:71681900-71571676	hs|Xq13.1
HES2	-2.36597	-2.92117	1.26788	NM_019089	hairy and enhancer of split 2 (Drosophila)	chr1:6475796-6475737	hs|1p36.31
HIP1R	-1.39107	-1.83085	1.753	NM_003959	huntingtin interacting protein 1 related	chr12:123346550-123346609	hs|12q24.31
HLA-F	-1.07058	-2.02764	2.36598	NM_001098478	"major histocompatibility complex, class I, F"	chr6:29692114-29692173	hs|6p22.1
HNMT	-4.63911	-4.64001	2.87728	NM_006895	histamine N-methyltransferase	chr2:138771478-138771537	hs|2q22.1
HOTAIR	-3.98162	-4.24959	1.09276	NR_003716	HOX transcript antisense RNA (non-protein coding)	chr12:54356616-54356557	hs|12q13.13
HOXA10	-3.71279	-3.97172	1.55126	NM_018951	homeobox A10	chr7:27211294-27211235	hs|7p15.2
HOXA11-AS1	-3.559	-6.64356	1.77608	NR_002795	HOXA11 antisense RNA 1 (non-protein coding)	chr7:27228730-27228789	hs|7p15.2
HOXC10	-4.10419	-2.79535	1.3071	NM_017409	homeobox C10	chr12:54383100-54383159	hs|12q13.13
HSH2D	-4.51075	-2.50601	3.01673	NM_032855	hematopoietic SH2 domain containing	chr19:16269004-16269063	hs|19p13.12
IFIH1	-4.3334	-1.61392	1.30905	NM_022168	interferon induced with helicase C domain 1	chr2:163128865-163128806	hs|2q24.2
IL20RA	-4.86226	-7.31443	1.7979	ENST00000367746	"interleukin 20 receptor, alpha"	chr6:137330084-137330025	hs|6q23.3
IL20RB	-3.13895	-3.74193	2.89673	NM_144717	interleukin 20 receptor beta	chr3:136729798-136729857	hs|3q22.3
JMY	-1.52909	-2.47654	1.85502	NM_152405	"junction mediating and regulatory protein, p53 cofactor"	chr5:78617809-78617868	hs|5q14.1
KCNK15	-2.82758	-8.64743	2.4302	NM_022358	"potassium channel, subfamily K, member 15"	chr20:43379593-43379652	hs|20q13.12
KLHL13	-5.1014	-1.74543	1.09711	NM_033495	kelch-like 13 (Drosophila)	chrX:117032474-117032415	hs|Xq24
KLHL30	-1.95062	-4.30287	2.37835	NM_198582	kelch-like 30 (Drosophila)	chr2:239061488-239061547	hs|2q37.3
LINC00313	-1.04423	-2.41072	1.3319	NR_026863	long intergenic non-protein coding RNA 313	chr21:44891533-44891474	hs|21q22.3
LINC00319	-2.8454	-2.84478	1.12768	NR_026960	long intergenic non-protein coding RNA 319	chr21:44873218-44873277	hs|21q22.3
LINC00472	-1.22025	-2.72618	1.28434	NR_026807	long intergenic non-protein coding RNA 472	chr6:72124457-72124398	hs|6q13
LMO7	-2.89486	-3.60284	1.07171	AK092052	LIM domain 7	chr13:76210565-76210624	hs|13q22.2
LOC100271722	-3.05978	-4.54475	3.26343	NR_027036	uncharacterized LOC100271722	chr22:46435847-46435788	hs|22q13.31
LOC100505473	-4.15125	-2.44061	1.06257	ENST00000480669		chr3:169194739-169194798	hs|3q26.2
LOC100505648	-1.26393	-1.79559	1.307	NR_040058	uncharacterized LOC100505648	chr15:40986845-40986786	hs|15q15.1
LOC100505921	-2.56731	-1.40202	2.07228	XR_108739	uncharacterized LOC100505921	chr7:7989601-7989542	hs|7p21.3
LOC100506379	-1.70711	-1.48909	1.6829	XR_108671	uncharacterized LOC100506379	chr6:10746747-10746688	hs|6p24.2
LOC100506798	-3.98583	-4.02843	5.05641	XR_108399	uncharacterized LOC100506798	chr2:177043654-177043713	hs|2q31.1
LOC100506995	-4.05413	-8.56962	1.20259	XR_108482	uncharacterized LOC100506995	chr3:128221988-128222047	hs|3q21.3
LOC100508233	-1.15651	-1.62488	2.12773	XR_113193	uncharacterized LOC100508233	chr8:143761505-143761446	hs|8q24.3
LOC100652772	-1.11049	-2.76522	1.58014	XM_003403422	uncharacterized LOC100652772	chr5:43602967-43602908	hs|5p12
LOC100652797	-2.1011	-1.93332	1.53731	XM_003403476	uncharacterized LOC100652797	chr18:46544527-46544468	hs|18q21.1
LOC154822	-2.41059	-2.49636	3.11776	BC013024	uncharacterized LOC154822	chr7:158815312-158815371	hs|7q36.3
LOC388692	-0.577214	-1.94138	1.01247	NR_027002	uncharacterized LOC388692	chr1:149286635-149286694	hs|1q21.2
LOC401317	-1.37705	-4.58834	3.76533	XR_108761	uncharacterized LOC401317	chr7:28450137-28450196	hs|7p15.1
LOC644192	-2.25796	-1.20138	2.09955	XR_109225	uncharacterized LOC644192	chr15:96870284-96870225	hs|15q26.2
LOC727677	-2.29179	-3.31814	1.84302	NR_024393	uncharacterized LOC727677	chr8:128491389-128491330	hs|8q24.21
LOC79015	-3.2638	-1.27856	1.47745	NR_034104	uncharacterized LOC79015	chr20:43285478-43285419	hs|20q13.12
LPHN2	-3.90005	-3.2208	2.27012	NM_012302	latrophilin 2	chr1:82456855-82456914	hs|1p31.1
LY6K	-1.03287	-3.04916	1.95185	NM_017527	"lymphocyte antigen 6 complex, locus K"	chr8:143784821-143784880	hs|8q24.3
LYPD5	-3.94705	-4.74742	1.5717	NM_182573	LY6/PLAUR domain containing 5	chr19:44300535-44300476	hs|19q13.31
MB21D1	-4.97546	-3.84653	1.99586	NM_138441	Mab-21 domain containing 1	chr6:74138526-74138467	hs|6q13
MBNL3	-2.671	-1.66905	1.61072	NM_001170704	muscleblind-like 3 (Drosophila)	chrX:131516295-131516236	hs|Xq26.2
MCTP1	-1.43097	-2.0162	1.56293	NM_024717	"multiple C2 domains, transmembrane 1"	chr5:94042412-94042353	hs|5q15
MDK	-3.24152	-2.9294	1.82676	NM_001012334	midkine (neurite growth-promoting factor 2)	chr11:46405231-46405290	hs|11p11.2
MEGF6	-1.51431	-5.04338	3.50135	NM_001409	multiple EGF-like-domains 6	chr1:3405056-3404997	hs|1p36.32
MEIS1	-1.31908	-2.59653	1.08615	NM_002398	Meis homeobox 1	chr2:66799326-66799385	hs|2p14
MSL3	-1.2726	-2.16262	1.04081	NM_078629	male-specific lethal 3 homolog (Drosophila)	chrX:11781992-11782051	hs|Xp22.2
MSLN	-4.21497	-1.10676	1.44027	NM_005823	mesothelin	chr16:816418-816477	hs|16p13.3
MTUS2	-1.61876	-6.26751	4.00513	NM_001033602	microtubule associated tumor suppressor candidate 2	chr13:30080017-30080076	hs|13q12.3
MUC16	-4.47642	-1.68092	3.17409	NM_024690	"mucin 16, cell surface associated"	chr19:8968923-8966801	hs|19p13.2
MXI1	-1.52815	-2.09727	1.53472	NM_005962	MAX interactor 1	chr10:111985981-111986040	hs|10q25.2
NIPAL3	-2.5729	-1.62809	1.1873	NM_020448	NIPA-like domain containing 3	chr1:24779902-24779961	hs|1p36.11
NLRP1	-2.24841	-2.60743	6.2146	NM_033004	"NLR family, pyrin domain containing 1"	chr17:5418168-5418109	hs|17p13.2
NPL	-4.15603	-1.2223	1.65096	NM_001200056	N-acetylneuraminate pyruvate lyase (dihydrodipicolinate synthase)	chr1:182791261-182791320	hs|1q25.3
NPNT	-6.82474	-1.90748	3.65027	NM_001033047	nephronectin	chr4:106892414-106892473	hs|4q24
NR3C2	-3.40546	-1.77871	2.07202	NM_000901	"nuclear receptor subfamily 3, group C, member 2"	chr4:149000423-149000364	hs|4q31.23
NRXN1	-2.27374	-2.02998	5.36542	NM_001135659	neurexin 1	chr2:50146765-50146706	hs|2p16.3
PALMD	-4.04374	-2.3209	3.19728	NM_017734	palmdelphin	chr1:100155262-100155321	hs|1p21.2
PARP10	-1.86624	-2.36765	1.10733	NM_032789	"poly (ADP-ribose) polymerase family, member 10"	chr8:145051380-145051321	hs|8q24.3
PCSK1	-2.00364	-5.04182	2.8693	NM_000439	proprotein convertase subtilisin/kexin type 1	chr5:95726190-95726131	hs|5q15
PLB1	-1.19177	-2.06185	2.36443	NM_153021	phospholipase B1	chr2:28866046-28866105	hs|2p23.2
PLXDC2	-4.42056	-2.12327	1.52891	NM_032812	plexin domain containing 2	chr10:20568719-20568778	hs|10p12.31
PSCA	-2.24455	-4.01723	3.12853	NM_005672	prostate stem cell antigen	chr8:143763976-143764035	hs|8q24.3
PTGER2	-3.42539	-1.47493	1.09173	NM_000956	"prostaglandin E receptor 2 (subtype EP2), 53kDa"	chr14:52794430-52794489	hs|14q22.1
PTK6	-3.3637	-1.12925	1.66301	NM_005975	PTK6 protein tyrosine kinase 6	chr20:62160798-62160739	hs|20q13.33
PVT1	-1.63503	-1.12466	1.01975	NR_003367		chr8:128902858-128902917	hs|8q24.21
Q8ZSP1	-1.765	-3.68125	1.98548	ENST00000447625		chr20:36121319-36121260	hs|20q11.23
RASIP1	-2.09741	-1.46915	3.4519	NM_017805	Ras interacting protein 1	chr19:49223964-49223905	hs|19q13.33
RYR2	-2.77484	-1.52356	4.6023	NM_001035	ryanodine receptor 2 (cardiac)	chr1:237996036-237996095	hs|1q43
SARS	-1.50435	-1.49367	1.97107	NR_034072	seryl-tRNA synthetase	chr1:109759720-109759779	hs|1p13.3
SCARNA23	-1.43196	-1.63434	1.51332	DW407923	small Cajal body-specific RNA 23	chr14:91506376-91506435	hs|14q32.11
SEPP1	-1.56356	-2.52694	6.03878	NM_005410	"selenoprotein P, plasma, 1"	chr5:42799939-42799904	hs|5p12
SLC2A4	-1.03255	-3.74305	1.37287	NM_001042	"solute carrier family 2 (facilitated glucose transporter), member 4"	chr17:7191110-7191169	hs|17p13.1
SLC43A3	-7.86932	-6.98231	1.25971	NM_199329	"solute carrier family 43, member 3"	chr11:57176654-57175317	hs|11q12.1
SMOC1	-1.22074	-6.31093	1.90079	NM_001034852	SPARC related modular calcium binding 1	chr14:70498782-70498841	hs|14q24.2
SMPDL3B	-2.90331	-2.25053	1.28333	NM_001009568	"sphingomyelin phosphodiesterase, acid-like 3B"	chr1:28282374-28282517	hs|1p35.3
SPATA21	-1.15659	-0.192078	1.21145	ENST00000466212	spermatogenesis associated 21	chr1:16722288-16722229	hs|1p36.13
SPTBN2	-1.61243	-3.30463	2.16952	NM_006946	"spectrin, beta, non-erythrocytic 2"	chr11:66453169-66453110	hs|11q13.2
STAT5A	-1.04996	-6.51522	4.53233	NM_003152	signal transducer and activator of transcription 5A	chr17:40463483-40463542	hs|17q21.2
SULT1E1	-2.85541	-4.96327	3.86615	NM_005420	"sulfotransferase family 1E, estrogen-preferring, member 1"	chr4:70707794-70707735	hs|4q13.3
SVOPL	-4.18684	-3.5344	2.4103	NM_174959	SVOP-like	chr7:138279105-138279046	hs|7q34
SZT2	-5.23088	-1.7521	1.46921	NM_015284	seizure threshold 2 homolog (mouse)	chr1:43918245-43918304	hs|1p34.2
TGM1	-1.34005	-2.64946	1.61986	NM_000359	"transglutaminase 1 (K polypeptide epidermal type I, protein-glutamine-gamma-glutamyltransferase)"	chr14:24718510-24718451	hs|14q12
TLR3	-4.58298	-2.05302	1.40097	NM_003265	toll-like receptor 3	chr4:187005890-187005949	hs|4q35.1
TMPRSS3	-5.32747	-3.15173	2.83913	NM_032405	"transmembrane protease, serine 3"	chr21:43802279-43802220	hs|21q22.3
TNFRSF14	-4.35237	-4.91331	3.34013	NM_003820	"tumor necrosis factor receptor superfamily, member 14"	chr1:2495144-2495203	hs|1p36.32
TNFSF10	-3.0421	-2.76525	3.42693	NM_003810	"tumor necrosis factor (ligand) superfamily, member 10"	chr3:172223925-172223866	hs|3q26.31
TRAPPC2	-1.2	-1.76078	1.60985	ENST00000380578	trafficking protein particle complex 2	chrX:13733706-13733647	hs|Xp22.2
TRIM53P	-1.01103	-2.86021	1.41081	NR_028346	"tripartite motif containing 53, pseudogene"	chr11:89727348-89727289	hs|11q14.3
TUBE1	-1.15914	-1.80049	1.17541	NM_016262	"tubulin, epsilon 1"	chr6:112392126-112392067	hs|6q21
VAV2	-1.34404	-1.79286	1.45669	NM_003371	vav 2 guanine nucleotide exchange factor	chr9:136627526-136627467	hs|9q34.2
VEPH1	-5.00685	-2.50392	3.47553	NM_001167915	ventricular zone expressed PH domain homolog 1 (zebrafish)	chr3:157177620-157177561	hs|3q25.32
VIPR2	-2.15038	-2.11976	3.60928	NM_003382	vasoactive intestinal peptide receptor 2	chr7:158821273-158821214	hs|7q36.3
WLS	-1.91818	-2.40239	1.96945	NM_024911	wntless homolog (Drosophila)	chr1:68591687-68591628	hs|1p31.3
XLOC_000218	-2.57855	-4.30095	2.70363	TCONS_00000959		chr1:59181335-59181394	hs|1p32.1
XLOC_000624	-6.5466	-8.67883	1.66352	BC032040		chr1:234796607-234796666	hs|1q42.3
XLOC_003021	-2.10672	-1.95829	2.3359	AL832729		chr3:4532637-4532578	hs|3p26.1
XLOC_003123	-4.53353	-3.59291	2.492	ENST00000421735		chr3:50304132-50304073	hs|3p21.31
XLOC_003741	-3.1146	-1.70285	1.71044	TCONS_00008291		chr4:153602533-153602592	hs|4q31.3
XLOC_004849	-1.63809	-1.15297	1.19257	BC028670		chr5:65501416-65501357	hs|5q12.3
XLOC_005647	-1.573	-1.04831	2.75538	TCONS_00012114		chr6:25998902-25998843	hs|6p22.2
XLOC_005764	-1.07776	-1.44764	1.48498	TCONS_00012211		chr6:72124086-72124027	hs|6q13
XLOC_006025	-1.6221	-7.12887	2.40271	ENST00000520395		chr7:27226401-27226460	hs|7p15.2
XLOC_006035	-2.40442	-2.27043	1.7331	TCONS_00013404		chr7:30444133-30444192	hs|7p14.3
XLOC_006644	-1.09189	-2.46728	2.93348	TCONS_00014003		chr7:149917350-149903393	hs|7q36.1
XLOC_006645	-3.66847	-4.8872	1.99196	TCONS_00014006		chr7:149930000-149929941	hs|7q36.1
XLOC_008050	-1.64948	-1.83079	1.42507	TCONS_00017455		chrX:114961240-114961299	hs|Xq23
XLOC_011117	-2.34994	-3.12787	2.67455	ENST00000502187		chr14:98426736-98426677	hs|14q32.2
XLOC_011373	-5.4622	-8.02534	4.02438	THC2722965		chr15:097975110-097975169	hs|15q26.2
XLOC_012004	-2.27551	-3.47361	2.125	TCONS_00024721		chr16:72460032-72459973	hs|16q22.2
XLOC_012457	-2.67848	-1.81829	1.81622	THC2665248
XLOC_012849	-3.40282	-1.50643	2.32527	TCONS_00026526		chr18:53443309-53443250	hs|18q21.2
XLOC_013429	-1.95043	-1.08991	2.11828	THC2570509		chr19:058918696-058918637	hs|19q13.43
XLOC_014105	-1.78736	-2.43165	1.61684	THC2703954		chr21:044859635-044859576	hs|21q22.3
XLOC_014106	-3.28448	-3.1967	1.46239	TCONS_00029162		chr21:44873503-44873444	hs|21q22.3
XLOC_014122	-2.55159	-3.88731	1.71676	TCONS_00029182		chr21:46475990-46475931	hs|21q22.3
XLOC_014404	-2.90036	-4.25801	3.59753	TCONS_00029926		chr22:46438499-46436909	hs|22q13.31
XLOC_l2_000401	-1.74828	-1.29009	2.50757	ENST00000417260		chr1:143720342-143720401	hs|1q21.1
XLOC_l2_002171	-1.08733	-2.89624	3.32006	TCONS_l2_00003844		chr10:134350235-134325612	hs|10q26.3
XLOC_l2_006648	-2.28161	-1.9229	1.72636	ENST00000360204		chr19:20975437-20976640	hs|19p12
XLOC_l2_009273	-1.04817	-1.30446	1.07726	AK127572		chr21:47875234-47875175	hs|21q22.3
XLOC_l2_011987	-0.488435	-1.12789	3.36513	THC2775530		chr5:034124290-034124231	hs|5p13.2
XLOC_l2_012023	-4.05351	-2.80876	4.44406	ENST00000505637		chr5:44777394-44777335	hs|5p12
XLOC_l2_012953	-1.29667	-2.04445	1.13008	TCONS_l2_00024711		chr6:31349758-31349699	hs|6p21.33
XLOC_l2_015212	-1.30349	-1.73892	2.7006	TCONS_l2_00029343		chr9:68412115-68412056	hs|9q13
ZG16	-2.81027	-5.4979	1.89846	NM_152338	zymogen granule protein 16 homolog (rat)	chr16:29791761-29791821	hs|16p11.2
ZNF100	-2.74489	-2.00434	2.44746	NM_173531	zinc finger protein 100	chr19:21906939-21906880	hs|19p12
ZNF493	-3.05233	-1.83929	1.64155	NM_145326	zinc finger protein 493	chr19:21591532-21591591	hs|19p12
2016-09-14	-1.77768	-1.54115		NM_207366	septin 14	chr7:55863781-55863722	hs|7p11.2
ABCA5	-1.74043	-1.21968		NM_018672	"ATP-binding cassette, sub-family A (ABC1), member 5"	chr17:67243589-67243530	hs|17q24.3
ABCC10	-1.16485	-1.48377		NM_033450	"ATP-binding cassette, sub-family C (CFTR/MRP), member 10"	chr6:43416902-43417178	hs|6p21.1
ABCE1	-1.28547	-1.33798		NM_002940	"ATP-binding cassette, sub-family E (OABP), member 1"	chr4:146048917-146048976	hs|4q31.21
ABHD5	-1.15378	-1.56227		NM_016006	abhydrolase domain containing 5	chr3:43760031-43760090	hs|3p21.33
ABLIM1	-2.79697	-4.20996		NM_001003408	actin binding LIM protein 1	chr10:116196035-116195976	hs|10q25.3
ABP1	-1.82647	-4.44739		NM_001091	amiloride binding protein 1 (amine oxidase (copper-containing))	chr7:150555060-150555119	hs|7q36.1
ACOT4	-2.13585	-8.38907		NM_152331	acyl-CoA thioesterase 4	chr14:74062080-74062139	hs|14q24.3
ACSBG1	-1.30319	-1.80395		NM_015162	acyl-CoA synthetase bubblegum family member 1	chr15:78465942-78463820	hs|15q25.1
ACY1	-1.36611	-2.20397		NM_000666	aminoacylase 1	chr3:52022979-52023038	hs|3p21.2
ADAMTS6	-4.97987	-1.56447		NM_197941	"ADAM metallopeptidase with thrombospondin type 1 motif, 6"	chr5:64444890-64444831	hs|5q12.3
ADAT2	-1.13581	-1.6679		NM_182503	"adenosine deaminase, tRNA-specific 2"	chr6:143744180-143744121	hs|6q24.2
ADCK3	-1.24464	-1.52853		ENST00000366779	aarF domain containing kinase 3	chr1:227087089-227087148	hs|1q42.13
AGA	-1.22971	-1.24367		NM_000027	aspartylglucosaminidase	chr4:178354452-178354393	hs|4q34.3
AGAP3	-1.44743	-1.28069		NM_001042535	"ArfGAP with GTPase domain, ankyrin repeat and PH domain 3"	chr7:150820665-150820724	hs|7q36.1
AHSA2	-1.69895	-1.34337		BC050395	"AHA1, activator of heat shock 90kDa protein ATPase homolog 2 (yeast)"	chr2:61416001-61416060	hs|2p15
AIM1	-5.0006	-2.38984		NM_001624	absent in melanoma 1	chr6:107017763-107017822	hs|6q21
AIPL1	-2.78261	-2.76531		NM_014336	aryl hydrocarbon receptor interacting protein-like 1	chr17:6327119-6327060	hs|17p13.2
ALS2CL	-4.00184	-2.67275		NM_147129	ALS2 C-terminal like	chr3:46711650-46711591	hs|3p21.31
AMD1	-1.06457	-1.12964		NM_001634	adenosylmethionine decarboxylase 1	chr6:111213970-111214029	hs|6q21
AMIGO1	-3.39475	-1.90895		NM_020703	adhesion molecule with Ig-like domain 1	chr1:110049749-110049690	hs|1p13.3
AMOTL1	-3.0852	-1.91373		NM_130847	angiomotin like 1	chr11:94554977-94563264	hs|11q21
ANK3	-1.28466	-3.92511		NM_001149	"ankyrin 3, node of Ranvier (ankyrin G)"	chr10:61843293-61842480	hs|10q21.2
ANKRD12	-1.17961	-1.68989		NM_001204056	ankyrin repeat domain 12	chr18:9284825-9284884	hs|18p11.22
ANXA3	-1.43316	-1.37833		NM_005139	annexin A3	chr4:79525495-79531210	hs|4q21.21
ANXA9	-3.29789	-4.66172		NM_003568	annexin A9	chr1:150967943-150968002	hs|1q21.3
ARAP2	-8.63622	-1.69311		NM_015230	"ArfGAP with RhoGAP domain, ankyrin repeat and PH domain 2"	chr4:36068160-36068101	hs|4p14
ARHGAP10	-1.10688	-2.59761		NM_024605	Rho GTPase activating protein 10	chr4:148993428-148993487	hs|4q31.23
ARHGEF17	-1.04259	-4.00662		NM_014786	Rho guanine nucleotide exchange factor (GEF) 17	chr11:73079944-73080003	hs|11q13.4
ARHGEF4	-3.93289	-1.05451		NM_015320	Rho guanine nucleotide exchange factor (GEF) 4	chr2:131674555-131674614	hs|2q21.1
ARID5A	-1.76829	-1.88195		NM_212481	AT rich interactive domain 5A (MRF1-like)	chr2:97218184-97218243	hs|2q11.2
ARID5B	-1.16271	-2.65539		NM_032199	AT rich interactive domain 5B (MRF1-like)	chr10:63856246-63856305	hs|10q21.2
ARVCF	-1.6308	-1.75705		NM_001670	armadillo repeat gene deleted in velocardiofacial syndrome	chr22:19957509-19957450	hs|22q11.21
B3GALNT1	-3.79556	-5.25976		NM_001038628	"beta-1,3-N-acetylgalactosaminyltransferase 1 (globoside blood group)"	chr3:160802348-160802289	hs|3q26.1
BAALC	-1.14085	-0.473172		ENST00000306391	"brain and acute leukemia, cytoplasmic"	chr8:104195618-104195677	hs|8q22.3
BACE2	-1.49354	-2.08083		NM_012105	beta-site APP-cleaving enzyme 2	chr21:42647696-42647755	hs|21q22.3
BCR	-1.3083	-1.10976		NM_004327	breakpoint cluster region	chr22:23652578-23653900	hs|22q11.23
BCRP2	-1.48307	-1.81605		NR_037566	breakpoint cluster region pseudogene 2	chr22:21472590-21473126	hs|22q11.21
BMP2	-2.1718	-1.1291		NM_001200	bone morphogenetic protein 2	chr20:6760810-6760869	hs|20p12.3
C10orf46	-1.14884	-1.10689		NM_153810	chromosome 10 open reading frame 46	chr10:120454713-120454654	hs|10q26.11
C14orf1	-1.21175	-1.4556		ENST00000256319	chromosome 14 open reading frame 1	chr14:76117049-76116990	hs|14q24.3
C14orf176	-1.3835	-1.50051		NM_001146683	chromosome 14 open reading frame 176	chr14:21571784-21571843	hs|14q11.2
C1orf54	-1.87045	-1.35862		NM_024579	chromosome 1 open reading frame 54	chr1:150253251-150253310	hs|1q21.2
C1orf74	-1.01678	-3.45875		NM_152485	chromosome 1 open reading frame 74	chr1:209956256-209956197	hs|1q32.2
C20orf134	-7.25181	-4.66225		NM_001024675	chromosome 20 open reading frame 134	chr20:32256272-32256331	hs|20q11.22
C21orf81	-1.09731	-1.62167		NR_027270	"ankyrin repeat domain 20 family, member A3 pseudogene"	chr21:15316162-15316103	hs|21q11.2
C22orf32	-1.40445	-1.8649		NM_033318	chromosome 22 open reading frame 32	chr22:42479708-42479767	hs|22q13.2
C3orf23	-1.17222	-1.06453		NM_001029840	chromosome 3 open reading frame 23	chr3:44400419-44400478	hs|3p21.31
C3orf51	-1.20362	-1.85968		NR_024615	chromosome 3 open reading frame 51	chr3:55691700-55691641	hs|3p14.3
C6orf192	-1.5162	-1.05318		NM_052831	chromosome 6 open reading frame 192	chr6:133090609-133090550	hs|6q23.2
C6orf204	-2.28753	-1.97619		NM_206921	chromosome 6 open reading frame 204	chr6:118812693-118812634	hs|6q22.31
C7orf29	-8.49586	-1.76144		NM_138434	chromosome 7 open reading frame 29	chr7:150029689-150029748	hs|7q36.1
CA13	-5.99858	-3.94111		ENST00000518392	carbonic anhydrase XIII	chr8:86142885-86142944	hs|8q21.2
CA6	-6.38038	-1.25195		ENST00000319474	carbonic anhydrase VI	chr1:9011597-9011656	hs|1p36.23
CACHD1	-1.26855	-2.0569		NM_020925	cache domain containing 1	chr1:65157944-65158003	hs|1p31.3
CARD17	-6.14494	-4.99139		NM_001007232	"caspase recruitment domain family, member 17"	chr11:104971256-104970106	hs|11q22.3
CASP1	-5.63468	-4.84449		NM_033292	"caspase 1, apoptosis-related cysteine peptidase (interleukin 1, beta, convertase)"	chr11:104897602-104897058	hs|11q22.3
CCDC169	-2.09995	-2.99477		NM_001198908	coiled-coil domain containing 169	chr13:36822803-36822744	hs|13q13.3
CCNC	-1.07409	-1.25808		BC026272	cyclin C	chr6:100005205-100005146	hs|6q16.2
CD101	-3.32512	-1.33346		NM_004258	CD101 molecule	chr1:117568132-117568191	hs|1p13.1
CD27	-3.82328	-2.58755		NM_001242	CD27 molecule	chr12:6560640-6560699	hs|12p13.31
CD82	-3.40036	-2.65758		NM_002231	CD82 molecule	chr11:44640896-44640955	hs|11p11.2
CDCA7L	-2.17297	-1.51311		NM_001127370	cell division cycle associated 7-like	chr7:21947808-21947749	hs|7p15.3
CELSR2	-1.16391	-1.59098		NM_001408	"cadherin, EGF LAG seven-pass G-type receptor 2 (flamingo homolog, Drosophila)"	chr1:109817992-109818051	hs|1p13.3
CITED2	-1.57795	-2.14315		NM_006079	"Cbp/p300-interacting transactivator, with Glu/Asp-rich carboxy-terminal domain, 2"	chr6:139694671-139694612	hs|6q24.1
CLDN7	-6.48144	-9.22367		NM_001307	claudin 7	chr17:7163328-7163269	hs|17p13.1
CLDN9	-2.64051	-1.08605		NM_020982	claudin 9	chr16:3063001-3063060	hs|16p13.3
CMYA5	-2.92581	-3.13374		NM_153610	cardiomyopathy associated 5	chr5:79095577-79095636	hs|5q14.1
CNOT6L	-2.23837	-1.59124		NM_144571	"CCR4-NOT transcription complex, subunit 6-like"	chr4:78640418-78640364	hs|4q21.1
COBLL1	-2.38702	-1.72567		NM_014900	COBL-like 1	chr2:165541428-165541369	hs|2q24.3
COL8A2	-1.22704	-2.00258		NM_005202	"collagen, type VIII, alpha 2"	chr1:36563361-36563302	hs|1p34.3
CPA4	-3.16873	-3.14511		NM_016352	carboxypeptidase A4	chr7:129962993-129963052	hs|7q32.2
CROT	-1.4499	-1.0938		NM_021151	carnitine O-octanoyltransferase	chr7:87027998-87028057	hs|7q21.12
CRYM-AS1	-1.30594	-1.88053		NR_026675	CRYM antisense RNA 1 (non-protein coding)	chr16:21329853-21329912	hs|16p12.2
CXADR	-1.10204	-1.53065		NM_001338	coxsackie virus and adenovirus receptor	chr21:18938329-18938388	hs|21q21.1
CXADRP3	-1.75727	-1.69039		NR_024076	coxsackie virus and adenovirus receptor pseudogene 3	chr18:14478157-14478098	hs|18p11.21
CYP21A2	-2.42176	-1.30365		NM_001128590	"cytochrome P450, family 21, subfamily A, polypeptide 2"	chr6:32006341-32006400	hs|6p21.33
DAB2IP	-1.35952	-2.55371		NM_138709	DAB2 interacting protein	chr9:124543789-124544627	hs|9q33.2
DBNDD2	-2.22589	-2.41151		NM_001048226	dysbindin (dystrobrevin binding protein 1) domain containing 2	chr20:44038912-44038971	hs|20q13.12
DEM1	-1.53609	-6.21285		NM_022774	defects in morphology 1 homolog (S. cerevisiae)	chr1:40981452-40981511	hs|1p34.2
DEPDC7	-1.31712	-2.33826		NM_139160	DEP domain containing 7	chr11:33054824-33054883	hs|11p13
DHCR24	-1.07995	-3.50402		NM_014762	24-dehydrocholesterol reductase	chr1:55315569-55315510	hs|1p32.3
DHDDS	-2.95944	-1.09637		ENST00000374186	dehydrodolichyl diphosphate synthase	chr1:26769455-26769514	hs|1p36.11
DKFZP434F142	-1.20397	-1.1586		XR_108809	uncharacterized DKFZp434F142	chr7:65305522-65305581	hs|7q11.21
DKFZp547G183	-1.05062	-1.06727		AL359570	uncharacterized LOC55525	chr11:82902029-82901970	hs|11q14.1
DKFZp547J222	-1.33052	-1.42619		AL512720	uncharacterized LOC84237	chr4:15485657-15485716	hs|4p15.32
DKFZP586I1420	-1.02601	-1.75331		NR_002186	uncharacterized protein DKFZp586I1420	chr7:30411448-30411507	hs|7p14.3
DLG3	-2.40804	-1.90545		NM_021120	"discs, large homolog 3 (Drosophila)"	chrX:69725254-69725313	hs|Xq13.1
DNAH11	-1.56154	-1.20741		NM_003777	"dynein, axonemal, heavy chain 11"	chr7:21940916-21940975	hs|7p15.3
DNAJA4	-8.7022	-4.87663		NM_018602	"DnaJ (Hsp40) homolog, subfamily A, member 4"	chr15:78574350-78574409	hs|15q25.1
DNAJC21	-1.22649	-1.02373		NM_194283	"DnaJ (Hsp40) homolog, subfamily C, member 21"	chr5:34958867-34958926	hs|5p13.2
DOPEY2	-1.07513	-2.53099		NM_005128	dopey family member 2	chr21:37664494-37665639	hs|21q22.12
DPRXP4	-1.11838	-1.23306		NR_002221	divergent-paired related homeobox pseudogene 4	chr17:29302940-29302999	hs|17q11.2
DR1	-1.78856	-1.55599		NM_001938	"down-regulator of transcription 1, TBP-binding (negative cofactor 2)"	chr1:93827865-93827924	hs|1p22.1
DSG2	-2.40964	-1.634		NM_001943	desmoglein 2	chr18:29126460-29126519	hs|18q12.1
DTX4	-2.44616	-1.0292		NM_015177	deltex homolog 4 (Drosophila)	chr11:58975615-58975674	hs|11q12.1
EFHC1	-1.41978	-1.61545		NM_018100	EF-hand domain (C-terminal) containing 1	chr6:52360211-52360270	hs|6p12.2
EFHC2	-2.35374	-1.47989		NM_025184	EF-hand domain (C-terminal) containing 2	chrX:44101427-44101368	hs|Xp11.3
ELL2	-1.82744	-2.08941		NM_012081	"elongation factor, RNA polymerase II, 2"	chr5:95220884-95220825	hs|5q15
EPG5	-1.3448	-1.81315		NM_020964	ectopic P-granules autophagy protein 5 homolog (C. elegans)	chr18:43445638-43440311	hs|18q12.3
EPHX4	-5.95291	-2.69376		NM_173567	epoxide hydrolase 4	chr1:92518130-92518189	hs|1p22.1
EPPK1	-4.92503	-5.64939		NM_031308	epiplakin 1	chr8:144940157-144940098	hs|8q24.3
ERCC6	-1.54475	-1.3504		NM_000124	"excision repair cross-complementing rodent repair deficiency, complementation group 6"	chr10:50666865-50666806	hs|10q11.23
ESRP2	-2.12786	-1.87916		NM_024939	epithelial splicing regulatory protein 2	chr16:68263113-68263054	hs|16q22.1
ESRRA	-1.12243	-1.09578		NM_004451	estrogen-related receptor alpha	chr11:64084115-64084174	hs|11q13.1
ETV7	-2.34518	-2.22355		NM_016135	ets variant 7	chr6:36336796-36336737	hs|6p21.31
EVPLL	-6.28816	-4.06395		NM_001145127	envoplakin-like	chr17:18292809-18292868	hs|17p11.2
FAM105B	-1.83899	-1.08001		NM_138348	"family with sequence similarity 105, member B"	chr5:14699783-14699842	hs|5p15.2
FAM160A1	-4.83432	-2.17304		NM_001109977	"family with sequence similarity 160, member A1"	chr4:152584588-152584647	hs|4q31.3
FAM184A	-3.40598	-1.77034		NM_024581	"family with sequence similarity 184, member A"	chr6:119281299-119281240	hs|6q22.31
FAM189A2	-3.83913	-2.2374		NM_004816	"family with sequence similarity 189, member A2"	chr9:72007284-72007343	hs|9q21.11
FAM50B	-2.08543	-6.27822		NM_012135	"family with sequence similarity 50, member B"	chr6:3851193-3851252	hs|6p25.2
FAM83B	-5.38991	-6.75027		NM_001010872	"family with sequence similarity 83, member B"	chr6:54806024-54806083	hs|6p12.1
FAM83F	-5.95828	-2.64881		NM_138435	"family with sequence similarity 83, member F"	chr22:40425521-40425580	hs|22q13.1
FANCE	-2.24078	-1.95454		NM_021922	"Fanconi anemia, complementation group E"	chr6:35434765-35434824	hs|6p21.31
FBLN1	-1.6179	-2.2563		NM_001996	fibulin 1	chr22:45959173-45959232	hs|22q13.31
FGD4	-1.51016	-1.95974		ENST00000395742	"FYVE, RhoGEF and PH domain containing 4"	chr12:32735802-32735861	hs|12p11.21
FGD5	-1.73339	-1.35139		NM_152536	"FYVE, RhoGEF and PH domain containing 5"	chr3:14975836-14975895	hs|3p25.1
FKBP11	-1.27473	-3.37149		NM_016594	"FK506 binding protein 11, 19 kDa"	chr12:49317611-49315972	hs|12q13.12
FLJ26332	-2.44266	-2.77988		AK129842	uncharacterized LOC440766	chr20:48801277-48801218	hs|20q13.13
FLJ31715	-1.09372	-3.04909		BC022164	uncharacterized FLJ31715	chr3:37283771-37283712	hs|3p22.2
FNBP1L	-1.79442	-1.44052		NM_001024948	formin binding protein 1-like	chr1:94019908-94019967	hs|1p22.1
FOLR3	-6.93619	-4.43014		NM_000804	folate receptor 3 (gamma)	chr11:71850485-71850648	hs|11q13.4
FOXO1	-1.19349	-1.17071		NM_002015	forkhead box O1	chr13:41130768-41130709	hs|13q14.11
FOXO3	-1.15051	-1.13541		NM_001455	forkhead box O3	chr6:109005852-109005911	hs|6q21
FRAS1	-1.19209	-2.79943		AK092082	Fraser syndrome 1	chr4:79432605-79432664	hs|4q21.21
FRRS1	-2.72508	-3.70978		NM_001013660	ferric-chelate reductase 1	chr1:100174266-100174259	hs|1p21.2
GABRA3	-2.78462	-1.51798		NM_000808	"gamma-aminobutyric acid (GABA) A receptor, alpha 3"	chrX:151393264-151376587	hs|Xq28
GADD45G	-1.44076	-2.02028		NM_006705	"growth arrest and DNA-damage-inducible, gamma"	chr9:92221400-92221459	hs|9q22.2
GAL	-3.68462	-2.37482		ENST00000538401	galanin prepropeptide	chr11:68451927-68451986	hs|11q13.3
GBP1	-3.57594	-6.72791		NM_002053	"guanylate binding protein 1, interferon-inducible"	chr1:89518848-89518789	hs|1p22.2
GCAT	-2.71968	-1.29941		NM_014291	glycine C-acetyltransferase	chr22:38212293-38212597	hs|22q13.1
GGT6	-1.30689	-2.21326		NM_153338	gamma-glutamyltransferase 6	chr17:4461325-4461266	hs|17p13.2
GLT8D2	-3.56069	-7.20577		NM_031302	glycosyltransferase 8 domain containing 2	chr12:104383204-104383145	hs|12q23.3
GLTP	-1.33192	-2.25803		NM_016433	glycolipid transfer protein	chr12:110290419-110290361	hs|12q24.11
GLUL	-6.94598	-13.5364		NM_002065	glutamate-ammonia ligase	chr1:182352796-182352737	hs|1q25.3
GOLPH3	-1.0835	-1.30348		NM_022130	golgi phosphoprotein 3 (coat-protein)	chr5:32125336-32125277	hs|5p13.3
GPD1L	-1.13605	-1.86633		NM_015141	glycerol-3-phosphate dehydrogenase 1-like	chr3:32209871-32209930	hs|3p22.3
GPR22	-1.09506	-4.51995		NM_005295	G protein-coupled receptor 22	chr7:107115743-107115802	hs|7q22.3
GPR98	-1.66935	-1.64662		NM_032119	G protein-coupled receptor 98	chr5:90459768-90459826	hs|5q14.3
GRB7	-1.45511	-1.79701		NM_005310	growth factor receptor-bound protein 7	chr17:37902381-37902440	hs|17q12
GRHL1	-3.1978	-2.65724		NM_198182	grainyhead-like 1 (Drosophila)	chr2:10132177-10132236	hs|2p25.1
GSDMD	-1.05339	-2.48485		NM_024736	gasdermin D	chr8:144644181-144644240	hs|8q24.3
GSTT1	-10.0186	-10.4996		NM_000853	glutathione S-transferase theta 1	chr22:24376392-24376333	hs|22q11.23
GTF2H4	-1.11889	-1.01215		NM_001517	"general transcription factor IIH, polypeptide 4, 52kDa"	chr6:30879267-30879510	hs|6p21.33
HAAO	-1.05576	-1.69236		NM_012205	"3-hydroxyanthranilate 3,4-dioxygenase"	chr2:42994768-42994630	hs|2p21
HECA	-2.86534	-2.93753		NM_016217	headcase homolog (Drosophila)	chr6:139501645-139501704	hs|6q24.1
HILS1	-1.00559	-1.91764		NR_024193	"histone linker H1 domain, spermatid-specific 1"	chr17:48248932-48248873	hs|17q21.33
HIST1H1A	-4.00589	-2.23096		NM_005325	"histone cluster 1, H1a"	chr6:26017410-26017351	hs|6p22.2
HIST3H2A	-1.68654	-2.66186		NM_033445	"histone cluster 3, H2a"	chr1:228645542-228645483	hs|1q42.13
HK2	-4.13524	-2.55492		NM_000189	hexokinase 2	chr2:75118359-75118418	hs|2p12
HLA-C	-2.26526	-1.53611		NM_001243042	"major histocompatibility complex, class I, C"	chr6:31236676-31236617	hs|6p21.33
HLA-G	-1.80342	-1.78613		NM_002127	"major histocompatibility complex, class I, G"	chr6:29798694-29798753	hs|6p22.1
HNRNPA3	-1.03805	-1.12096		NM_194247	heterogeneous nuclear ribonucleoprotein A3	chr2:178080329-178080388	hs|2q31.2
HOTAIRM1	-1.84169	-2.50488		NR_038366	"HOXA transcript antisense RNA, myeloid-specific 1 (non-protein coding)"	chr7:27139801-27139860	hs|7p15.2
HOXA11	-5.28799	-3.70044		NM_005523	homeobox A11	chr7:27220835-27220776	hs|7p15.2
HOXC11	-3.80763	-5.33258		NM_014212	homeobox C11	chr12:54369250-54369309	hs|12q13.13
HPSE	-3.00093	-2.88609		NM_006665	heparanase	chr4:84214275-84214216	hs|4q21.23
HS2ST1	-1.8578	-0.988243		ENST00000467438	heparan sulfate 2-O-sulfotransferase 1	chr1:87598631-87598690	hs|1p22.3
HS6ST2	-6.84442	-2.03248		NM_001077188	heparan sulfate 6-O-sulfotransferase 2	chrX:131762312-131762253	hs|Xq26.2
HSD11B2	-3.00671	-3.46088		NM_000196	hydroxysteroid (11-beta) dehydrogenase 2	chr16:67471224-67471283	hs|16q22.1
HSPA4L	-1.82715	-2.57218		NM_014278	heat shock 70kDa protein 4-like	chr4:128754250-128754309	hs|4q28.1
HYAL3	-1.39975	-3.15789		NM_003549	hyaluronoglucosaminidase 3	chr3:50330448-50330389	hs|3p21.31
HYI	-10.5314	-8.90126		NM_031207	hydroxypyruvate isomerase (putative)	chr1:43917493-43917354	hs|1p34.2
IFI16	-4.72159	-1.48712		NM_005531	"interferon, gamma-inducible protein 16"	chr1:159024619-159024678	hs|1q23.1
IFITM1	-4.88497	-4.22481		NM_003641	interferon induced transmembrane protein 1 (9-27)	chr11:315054-315113	hs|11p15.5
IGFBP7	-5.6867	-2.98305		NM_001553	insulin-like growth factor binding protein 7	chr4:57897482-57897423	hs|4q12
IL15RA	-2.69239	-2.86252		NM_172200	"interleukin 15 receptor, alpha"	chr10:5994720-5994661	hs|10p15.1
INADL	-1.27701	-2.05037		NM_176877	InaD-like (Drosophila)	chr1:62628634-62628693	hs|1p31.3
INPP1	-1.43511	-8.65087		NM_002194	inositol polyphosphate-1-phosphatase	chr2:191231564-191233830	hs|2q32.2
IPO7	-1.17443	-1.21372		NM_006391		chr11:9467558-9467618	hs|11p15.4
ITGA1	-5.46889	-2.11487		NM_181501	"integrin, alpha 1"	chr5:52249249-52249308	hs|5q11.2
ITPK1-AS1	-2.13847	-2.64023		NR_002808	ITPK1 antisense RNA 1 (non-protein coding)	chr14:93538216-93538275	hs|14q32.12
JPH1	-9.27893	-1.14329		NM_020647	junctophilin 1	chr8:75147059-75147000	hs|8q21.11
KANK1	-2.89441	-3.20715		NM_153186	KN motif and ankyrin repeat domains 1	chr9:746006-746065	hs|9p24.3
KCNC4	-1.12062	-1.06192		ENST00000412512	"potassium voltage-gated channel, Shaw-related subfamily, member 4"	chr1:110825171-110825230	hs|1p13.3
KCNMB2	-2.51547	-3.09264		NM_181361	"potassium large conductance calcium-activated channel, subfamily M, beta member 2"	chr3:178561870-178561929	hs|3q26.32
KDM4C	-1.79304	-1.79022		NM_001146695	lysine (K)-specific demethylase 4C
KIAA0040	-4.43763	-2.62122		NM_014656	KIAA0040	chr1:175126681-175126622	hs|1q25.1
KIAA0564	-1.2823	-1.09929		NM_001009814	KIAA0564	chr13:42293806-42293747	hs|13q14.11
KIAA0922	-1.17833	-1.51184		NM_015196	KIAA0922	chr4:154557763-154557822	hs|4q31.3
KIAA1244	-4.22739	-1.55991		NM_020340	KIAA1244	chr6:138662672-138662731	hs|6q23.3
KIAA1430	-1.19062	-1.23013		NM_020827	KIAA1430	chr4:186097000-186096941	hs|4q35.1
KPNA5	-1.6306	-1.40345		NM_002269	karyopherin alpha 5 (importin alpha 6)	chr6:117050727-117050786	hs|6q22.1
KRTCAP3	-1.11669	-1.72706		NM_173853	keratinocyte associated protein 3	chr2:27666399-27666874	hs|2p23.3
L2HGDH	-1.94902	-1.04689		NM_024884	L-2-hydroxyglutarate dehydrogenase	chr14:50710535-50710476	hs|14q21.3
LAT	-1.19691	-1.8166		NM_014387	linker for activation of T cells	chr16:29001732-29001791	hs|16p11.2
LOC100128997	-2.30526	-4.99693		XR_109612	uncharacterized LOC100128997	chr20:44034302-44034243	hs|20q13.12
LOC100129617	-1.2432	-2.64231		NR_045112	uncharacterized LOC100129617	chr16:81700808-81700867	hs|16q23.3
LOC100130560	-1.91387	-2.63332		AK127462	uncharacterized LOC100130560	chr15:90910744-90910803	hs|15q26.1
LOC100130811	-2.56364	-1.5278		XM_003403830	ig heavy chain V-I region V35-like
LOC100130899	-5.23523	-5.91173		NR_039988	uncharacterized LOC100130899	chr22:40432474-40432533	hs|22q13.1
LOC100132287	-1.60216	-1.44832		NR_028322	uncharacterized LOC100132287	chr1:325575-325634	hs|1p36.33
LOC100133190	-1.64932	-2.49941		BC017676	uncharacterized LOC100133190	chr10:88725492-88725433	hs|10q23.2
LOC100134365	-1.23078	-1.48277		XR_112366	uncharacterized LOC100134365	chr2:98201033-98200977	hs|2q11.2
LOC100240734	-2.15583	-3.31714		NR_026657	uncharacterized LOC100240734	chr12:54496380-54496439	hs|12q13.13
LOC100287632	-1.483	-1.23869		NR_037662	selenoprotein K pseudogene	chr6:119104464-119104523	hs|6q22.31
LOC100288198	-1.21653	-2.31359		NR_040671	uncharacterized LOC100288198	chr6:79946434-79946493	hs|6q14.1
LOC100288292	-1.57048	-1.04372		XR_132538	putative uncharacterized protein FLJ44672-like	chr7:63226669-63226728	hs|7q11.21
LOC100288336	-3.3169	-3.40397		XM_002343754	Putative uncharacterized protein ENSP00000383251	chr21:44574148-44574089	hs|21q22.3
LOC100506021	-1.10103	-2.11369		XR_109692	uncharacterized LOC100506021	chr21:44887119-44887178	hs|21q22.3
LOC100506090	-1.17942	-1.30635		XR_110202	uncharacterized LOC100506090	chr6:99879235-99879294	hs|6q16.2
LOC100506130	-4.46996	-1.17438		XR_108747	uncharacterized LOC100506130	chr7:20368043-20367984	hs|7p21.1
LOC100506282	-1.02869	-1.67544		XR_110899	uncharacterized LOC100506282	chr11:82902964-82902905	hs|11q14.1
LOC100506305	-8.59308	-12.1011		NR_038904	uncharacterized LOC100506305	chr11:13001700-13001641	hs|11p15.2
LOC100506502	-3.66686	-2.25478		XR_110926	uncharacterized LOC100506502	chrX:7897385-7897444	hs|Xp22.31
LOC100506599	-2.28166	-1.37258		NR_038969	uncharacterized LOC100506599	chr9:138356403-138356344	hs|9q34.3
LOC100506681	-1.0226	-2.31413		XR_108680	uncharacterized LOC100506681	chr6:15248107-15248048	hs|6p22.3
LOC100506714	-1.07032	-1.84366		NR_038956	uncharacterized LOC100506714	chr22:45530230-45530171	hs|22q13.31
LOC100506777	-1.75224	-3.26462		XR_110232	uncharacterized LOC100506777	chr14:89831292-89831351	hs|14q32.11
LOC100507086	-2.84859	-2.00432		NR_038289	uncharacterized LOC100507086	chr3:197030307-197030366	hs|3q29
LOC100507108	-1.49515	-1.31944		XR_110247	uncharacterized LOC100507108	chr14:100092015-100092074	hs|14q32.2
LOC100507134	-1.55029	-1.81083		ENST00000503006		chr3:131239630-131239689	hs|3q22.1
LOC100507330	-4.70439	-5.57388		ENST00000548687		chr12:70932779-70932838	hs|12q15
LOC100507412	-2.83084	-2.16366		NR_038958	uncharacterized LOC100507412	chrUn_gl000220:126256-126315
LOC100507508	-4.95967	-3.19661		XM_003118581	uncharacterized LOC100507508	chr7:90220008-90219949	hs|7q21.13
LOC100507588	-2.86869	-5.1213		NM_001195259	uncharacterized protein LOC100507588	chr19:7983818-7983877	hs|19p13.2
LOC100507759	-1.42897	-1.07968		XR_111561	uncharacterized LOC100507759	chr16:29229829-29229770	hs|16p11.2
LOC100509490	-1.69949	-1.46749		XM_003119886	uncharacterized LOC100509490	chr2:242946331-242946432	hs|2q37.3
LOC100527964	-1.18643	-1.93773		NR_037642	uncharacterized LOC100527964	chr1:180238885-180238826	hs|1q25.2
LOC100652757	-2.87436	-4.1148		XR_132878	uncharacterized LOC100652757
LOC100652760	-2.75501	-4.4015		XR_132680	uncharacterized LOC100652760	chr22:33256590-33256531	hs|22q12.3
LOC100652983	-1.92677	-4.41606		XR_132796	uncharacterized LOC100652983	chr1:55316845-55316904	hs|1p32.3
LOC120824	-1.58168	-2.21016		NM_001206625	tripartite motif-containing protein ENSP00000309378-like	chr11:48997363-48997304	hs|11p11.12
LOC148638	-5.47426	-6.20482		AK058184	uncharacterized LOC148638	chr1:234802404-234802463	hs|1q42.3
LOC153546	-1.83928	-2.2518		AK055939	uncharacterized LOC153546	chr5:32175300-32175359	hs|5p13.3
LOC254057	-1.21133	-10.3465		AK024653	uncharacterized LOC254057	chr3:128219146-128219205	hs|3q21.3
LOC254100	-1.84703	-1.05353		NR_038923	uncharacterized LOC254100	chr11:65337090-65337031	hs|11q13.1
LOC255654	-1.29313	-2.07401		NR_040002	uncharacterized LOC255654	chr1:246680056-246679997	hs|1q44
LOC391322	-5.48147	-7.63243		NM_001144931	D-dopachrome tautomerase-like	chr22:24373814-24373873	hs|22q11.23
LOC400891	-1.54176	-2.47791		NR_027006	chromosome 14 open reading frame 166B pseudogene	chr22:21418380-21418439	hs|22q11.21
LOC400927	-1.40069	-1.75718		AK124064	TPTE and PTEN homologous inositol lipid phosphatase pseudogene	chr22:38755483-38755424	hs|22q13.1
LOC401109	-2.11829	-3.70724		NR_034088	uncharacterized LOC401109	chr3:195886775-195886834	hs|3q29
LOC401397	-1.6039	-1.43772		NR_024412	uncharacterized LOC401397	chr7:112756843-112756784	hs|7q31.1
LOC440028	-1.56264	-1.88155		NR_033972	uncharacterized LOC440028	chr11:9776384-9776325	hs|11p15.4
LOC554223	-3.18515	-1.93358		NM_001207043	histocompatibility antigen-related	chr6:29759922-29759981	hs|6p22.1
LOC643733	-1.85797	-1.44264		NR_034079	"caspase 4, apoptosis-related cysteine peptidase pseudogene"	chr11:104774195-104774136	hs|11q22.3
LOC644189	-2.54986	-6.42138		NR_033748	acyl-CoA thioesterase 4 pseudogene	chr19:36913717-36913776	hs|19q13.12
LOC731275	-0.693257	-1.41772		NR_029401	uncharacterized LOC731275	chr1:243245408-243245349	hs|1q43
LOC90246	-1.51059	-3.82441		NR_026954	uncharacterized LOC90246	chr3:128228842-128228901	hs|3q21.3
LPAR5	-4.83197	-5.33923		NM_020400	lysophosphatidic acid receptor 5	chr12:6728794-6728735	hs|12p13.31
LRRC42	-1.30024	-1.04167		NM_052940	leucine rich repeat containing 42	chr1:54426075-54426134	hs|1p32.3
LRRC57	-1.72939	-1.37157		NM_153260	leucine rich repeat containing 57	chr15:42834909-42834850	hs|15q15.2
LRRC61	-7.41797	-2.76772		NM_001142928	leucine rich repeat containing 61	chr7:150035004-150035063	hs|7q36.1
LTC4S	-2.30313	-1.36379		NM_145867	leukotriene C4 synthase	chr5:179222983-179223272	hs|5q35.3
LTN1	-2.00137	-1.20817		BC031633	listerin E3 ubiquitin protein ligase 1	chr21:30333698-30333639	hs|21q21.3
LY6G5C	-4.02937	-3.63489		NM_025262	"lymphocyte antigen 6 complex, locus G5C"	chr6:31647012-31646953	hs|6p21.33
LY6G6C	-1.01769	-2.35431		NM_025261	"lymphocyte antigen 6 complex, locus G6C"	chr6:31686608-31686549	hs|6p21.33
MAL2	-10.6692	-3.70217		NM_052886	"mal, T-cell differentiation protein 2 (gene/pseudogene)"	chr8:120257557-120257616	hs|8q24.12
MAP3K5	-1.60068	-1.93103		NM_005923	mitogen-activated protein kinase kinase kinase 5	chr6:136878408-136878349	hs|6q23.3
MAP6D1	-1.42385	-2.76784		NM_024871	MAP6 domain containing 1	chr3:183533854-183533795	hs|3q27.1
MDN1	-1.68039	-1.8135		NM_014611	"MDN1, midasin homolog (yeast)"	chr6:90354780-90353900	hs|6q15
MECOM	-9.23405	-2.57846		NM_005241	MDS1 and EVI1 complex locus	chr3:168806898-168806839	hs|3q26.2
MFAP5	-7.80161	-4.05657		NM_003480	microfibrillar associated protein 5	chr12:8800746-8800687	hs|12p13.31
MGAT5	-1.14905	-2.24426		NM_002410	"mannosyl (alpha-1,6-)-glycoprotein beta-1,6-N-acetyl-glucosaminyltransferase"	chr2:135180478-135185982	hs|2q21.3
MITF	-1.43921	-3.0476		NM_198159	microphthalmia-associated transcription factor	chr3:70014715-70014774	hs|3p13
MKX	-4.79647	-3.69634		NM_173576	mohawk homeobox	chr10:27962388-27962329	hs|10p12.1
MLL3	-1.27522	-1.0867		NM_170606	myeloid/lymphoid or mixed-lineage leukemia 3	chr7:151921249-151921190	hs|7q36.1
MMACHC	-2.05579	-2.08845		NM_015506	"methylmalonic aciduria (cobalamin deficiency) cblC type, with homocystinuria"	chr1:45976403-45976462	hs|1p34.1
MMP28	-3.05014	-1.45529		NM_001032278	matrix metallopeptidase 28	chr17:34106300-34106073	hs|17q12
MOCOS	-2.25936	-1.96042		NM_017947	molybdenum cofactor sulfurase	chr18:33840112-33846744	hs|18q12.2
MORC2-AS1	-1.17169	-1.81317		NR_026920	MORC2 antisense RNA 1 (non-protein coding)	chr22:31322460-31322519	hs|22q12.2
MPZL2	-8.88013	-3.49418		NM_005797	myelin protein zero-like 2	chr11:118124256-118124197	hs|11q23.3
MPZL3	-3.12758	-2.50113		NM_198275	myelin protein zero-like 3	chr11:118100396-118100337	hs|11q23.3
MRAP	-1.30376	-2.39568		NM_178817	melanocortin 2 receptor accessory protein	chr21:33684326-33684385	hs|21q22.11
MRPL23-AS1	-4.12249	-4.5988		NR_024471	MRPL23 antisense RNA 1 (non-protein coding)	chr11:2005871-2005812	hs|11p15.5
MS4A7	-1.1096	-1.54321		NM_021201	"membrane-spanning 4-domains, subfamily A, member 7"	chr11:60163279-60163338	hs|11q12.2
MST1R	-1.87284	-1.25583		NM_002447	macrophage stimulating 1 receptor (c-met-related tyrosine kinase)	chr3:49924752-49924693	hs|3p21.31
MT1B	-1.41963	-1.08892		NM_005947	metallothionein 1B	chr16:56686948-56687007	hs|16q12.2
MT1E	-4.1733	-10.2475		NM_175617	metallothionein 1E	chr16:56660883-56660942	hs|16q12.2
MT1M	-8.64164	-10.8692		NM_176870	metallothionein 1M	chr16:56667810-56667869	hs|16q12.2
MTHFD1L	-1.42934	-1.15685		NM_015440	methylenetetrahydrofolate dehydrogenase (NADP+ dependent) 1-like	chr6:151206858-151209024	hs|6q25.1
MTNR1B	-1.90122	-2.55473		NM_005959	melatonin receptor 1B	chr11:92715496-92715555	hs|11q14.3
MX1	-1.90929	-2.01184		NM_002462	"myxovirus (influenza virus) resistance 1, interferon-inducible protein p78 (mouse)"	chr21:42831014-42831073	hs|21q22.3
MYO6	-1.16906	-1.32628		NM_004999	myosin VI	chr6:76624789-76624848	hs|6q14.1
MYOT	-1.43098	-4.63688		NM_006790	myotilin	chr5:137223008-137223067	hs|5q31.2
NAB1	-1.76478	-1.63085		NM_005966	NGFI-A binding protein 1 (EGR1 binding protein 1)	chr2:191555149-191555208	hs|2q32.2
NAP1L5	-1.74957	-7.36461		NM_153757	nucleosome assembly protein 1-like 5	chr4:89617523-89617464	hs|4q22.1
NASP	-1.29379	-1.00102		NM_002482	nuclear autoantigenic sperm protein (histone-binding)	chr1:46083949-46084008	hs|1p34.1
NAV2	-1.29027	-5.53311		NM_182964	neuron navigator 2	chr11:20124939-20125241	hs|11p15.1
NCF2	-2.88025	-4.70509		NM_000433	neutrophil cytosolic factor 2	chr1:183524784-183524725	hs|1q25.3
NCF4	-2.20073	-1.13977		NM_000631	"neutrophil cytosolic factor 4, 40kDa"	chr22:37271750-37271809	hs|22q12.3
NEGR1	-4.61095	-3.40408		NM_173808	neuronal growth regulator 1	chr1:71868720-71868661	hs|1p31.1
NID2	-1.82766	-2.3029		NM_007361	nidogen 2 (osteonidogen)	chr14:52471790-52471731	hs|14q22.1
NIPBL	-1.01596	-1.40352		NM_133433	Nipped-B homolog (Drosophila)	chr5:37064923-37064982	hs|5p13.2
NNT	-1.74089	-2.35573		ENST00000264663	nicotinamide nucleotide transhydrogenase	chr5:43706388-43706447	hs|5p12
NOTCH1	-1.33232	-2.57882		NM_017617	notch 1	chr9:139389823-139389764	hs|9q34.3
NPPC	-1.14335	-1.97658		NM_024409	natriuretic peptide C	chr2:232790250-232790191	hs|2q37.1
NR4A1	-2.56032	-4.48449		NM_002135	"nuclear receptor subfamily 4, group A, member 1"	chr12:52453226-52453285	hs|12q13.13
NR4A2	-1.39508	-1.75728		NM_006186	"nuclear receptor subfamily 4, group A, member 2"	chr2:157182315-157182256	hs|2q24.1
NSUN4	-1.18105	-1.52236		NM_199044	"NOP2/Sun domain family, member 4"	chr1:46810756-46810815	hs|1p33
NUDT16	-1.88755	-1.43903		NM_152395	nudix (nucleoside diphosphate linked moiety X)-type motif 16	chr3:131104865-131104924	hs|3q22.1
NUDT16P1	-1.50509	-4.72995		NR_027766	nudix (nucleoside diphosphate linked moiety X)-type motif 16 pseudogene 1	chr3:131081189-131081248	hs|3q22.1
NUDT4	-1.42448	-1.62635		NM_199040	nudix (nucleoside diphosphate linked moiety X)-type motif 4	chr12:93796090-93796149	hs|12q22
OSBPL10	-2.21943	-1.39702		NM_017784	oxysterol binding protein-like 10	chr3:31702460-31702401	hs|3p23
OSBPL1A	-1.67206	-1.27539		NM_080597	oxysterol binding protein-like 1A	chr18:21948329-21948270	hs|18q11.2
OSBPL2	-1.38239	-1.02937		NM_144498	oxysterol binding protein-like 2	chr20:60854299-60854358	hs|20q13.33
OSR2	-1.69544	-1.79633		NM_053001	odd-skipped related 2 (Drosophila)	chr8:99961622-99961681	hs|8q22.2
OTUD4	-1.01894	-1.38996		NM_017493	OTU domain containing 4	chr4:146080458-146080399	hs|4q31.21
OXCT1	-5.0558	-6.09773		NM_000436	3-oxoacid CoA transferase 1	chr5:41730530-41730471	hs|5p13.1
P2RX5	-2.06671	-4.25507		NM_175080	"purinergic receptor P2X, ligand-gated ion channel, 5"	chr17:3599255-3599196	hs|17p13.2
P39194	-3.46072	-2.86739		BC067907		chrX:64808889-64808948	hs|Xq12
PABPC4	-1.59928	-1.78962		NM_001135654	"poly(A) binding protein, cytoplasmic 4 (inducible form)"	chr1:40042341-40042282	hs|1p34.3
PACSIN3	-1.84425	-1.71509		NM_016223	protein kinase C and casein kinase substrate in neurons 3	chr11:47200985-47200795	hs|11p11.2
PAM	-1.74581	-1.4075		NM_000919	peptidylglycine alpha-amidating monooxygenase	chr5:102365129-102365188	hs|5q21.1
PCMTD2	-2.04827	-1.6465		ENST00000299468	protein-L-isoaspartate (D-aspartate) O-methyltransferase domain containing 2	chr20:62926472-62926531	hs|20q13.33
PCSK6	-3.66176	-2.62671		NM_002570	proprotein convertase subtilisin/kexin type 6	chr15:101845215-101845156	hs|15q26.3
PDE4DIP	-2.10915	-2.47858		NM_001198834	phosphodiesterase 4D interacting protein	chr1:144852259-144852200	hs|1q21.1
PDP2	-1.35069	-1.13667		NM_020786	pyruvate dehyrogenase phosphatase catalytic subunit 2	chr16:66921452-66921511	hs|16q22.1
PELI1	-4.12471	-1.7978		NM_020651	pellino homolog 1 (Drosophila)	chr2:64320119-64320060	hs|2p14
PGM2	-1.98235	-1.41031		NM_018290	phosphoglucomutase 2	chr4:37863548-37863607	hs|4p14
PHACTR2	-1.00775	-2.01577		NM_014721	phosphatase and actin regulator 2	chr6:144146229-144146288	hs|6q24.2
PKN2	-1.1532	-1.28622		ENST00000316005	protein kinase N2	chr1:89271761-89271820	hs|1p22.2
PKP4	-1.2084	-1.35542		AK128720	plakophilin 4	chr2:159433489-159433548	hs|2q24.1
PLAC8	-3.17218	-1.96101		NM_016619	placenta-specific 8	chr4:84015842-84012077	hs|4q21.22
PLAT	-2.18044	-1.48908		NM_000930	"plasminogen activator, tissue"	chr8:42032871-42032812	hs|8p11.21
PLEKHB1	-5.41358	-6.4771		NM_021200	"pleckstrin homology domain containing, family B (evectins) member 1"	chr11:73373788-73373847	hs|11q13.4
PLEKHG1	-2.63836	-2.6813		NM_001029884	"pleckstrin homology domain containing, family G (with RhoGef domain) member 1"	chr6:151054898-151054957	hs|6q25.1
PLEKHH1	-2.23109	-7.88526		NM_020715	"pleckstrin homology domain containing, family H (with MyTH4 domain) member 1"	chr14:68055609-68055668	hs|14q24.1
PLXNA3	-1.41471	-6.89907		NM_017514	plexin A3	chrX:153701925-153701984	hs|Xq28
PLXNB3	-1.57621	-1.96461		NM_001163257	plexin B3	chrX:153044726-153044785	hs|Xq28
PML	-1.26613	-1.32552		NM_033244	promyelocytic leukemia	chr15:74328675-74328734	hs|15q24.1
POFUT1	-1.38289	-1.18348		NM_015352	protein O-fucosyltransferase 1	chr20:30826235-30826294	hs|20q11.21
POLR3H	-1.13778	-1.08923		NM_138338	polymerase (RNA) III (DNA directed) polypeptide H (22.9kD)	chr22:41921926-41921867	hs|22q13.2
PPARGC1A	-4.56916	-1.12804		NM_013261	"peroxisome proliferator-activated receptor gamma, coactivator 1 alpha"	chr4:23793996-23793937	hs|4p15.2
PPM1K	-4.30916	-1.62927		NM_152542	"protein phosphatase, Mg2+/Mn2+ dependent, 1K"	chr4:89189978-89189919	hs|4q22.1
PPP1R13L	-2.40104	-2.62566		NM_006663	"protein phosphatase 1, regulatory subunit 13 like"	chr19:45883072-45883013	hs|19q13.32
PPP2R2B	-7.9339	-4.44238		NM_004576	"protein phosphatase 2, regulatory subunit B, beta"	chr5:145969231-145969172	hs|5q32
PPP2R2D	-0.223026	-1.7259		ENST00000455566	"protein phosphatase 2, regulatory subunit B, delta"	chr10:133773237-133773296	hs|10q26.3
PPT1	-1.44145	-2.12803		NM_000310	palmitoyl-protein thioesterase 1	chr1:40538584-40538525	hs|1p34.2
PPTC7	-1.51734	-2.13269		NM_139283	PTC7 protein phosphatase homolog (S. cerevisiae)	chr12:110974621-110974562	hs|12q24.11
PRIM2	-1.0143	-1.22305		NM_000947	"primase, DNA, polypeptide 2 (58kDa)"	chr6:57190782-57190841	hs|6p11.2
PRKAA1	-1.40217	-1.08838		NM_206907	"protein kinase, AMP-activated, alpha 1 catalytic subunit"	chr5:40769578-40769519	hs|5p13.1
PRKAB2	-1.24294	-1.94595		NM_005399	"protein kinase, AMP-activated, beta 2 non-catalytic subunit"	chr1:146626925-146626866	hs|1q21.1
PRKCD	-1.04462	-1.75314		NM_006254	"protein kinase C, delta"	chr3:53226222-53226281	hs|3p21.1
PRKCDBP	-10.8695	-10.5076		NM_145040	"protein kinase C, delta binding protein"	chr11:6340269-6340210	hs|11p15.4
PRR14L	-1.62976	-1.70051		NM_173566	proline rich 14-like	chr22:32081374-32081315	hs|22q12.2
PRRT1	-2.03003	-1.42161		NM_030651	proline-rich transmembrane protein 1	chr6:32116446-32116387	hs|6p21.32
PRSS12	-7.34322	-3.67042		NM_003619	"protease, serine, 12 (neurotrypsin, motopsin)"	chr4:119203016-119202957	hs|4q26
PRTFDC1	-1.0128	-3.43252		ENST00000376376	phosphoribosyl transferase domain containing 1	chr10:25197491-25197432	hs|10p12.1
PTGFRN	-2.14588	-1.38966		NM_020440	prostaglandin F2 receptor negative regulator	chr1:117532823-117532882	hs|1p13.1
PTP4A1	-1.05999	-1.78284		NM_003463	"protein tyrosine phosphatase type IVA, member 1"	chr6:64288845-64288904	hs|6q12
PTPN13	-1.27625	-1.75787		NM_080685	"protein tyrosine phosphatase, non-receptor type 13 (APO-1/CD95 (Fas)-associated phosphatase)"	chr4:87735935-87735994	hs|4q21.3
PTPRK	-1.17318	-1.39367		NM_002844	"protein tyrosine phosphatase, receptor type, K"	chr6:128561243-128561184	hs|6q22.33
PYDC1	-1.30286	-1.20403		NM_152901	PYD (pyrin domain) containing 1	chr16:31228335-31228276	hs|16p11.2
[truncated: 6,638 more rows]
