# Supplementary material for: Air pollution and DNA methylation alterations in lung cancer: A systematic and comparative study
Source: Oncotarget. 2016 Nov 25;8(1):1369–91. doi: 10.18632/oncotarget.13622 (PMC5352062; doi:10.18632/oncotarget.13622)
Supplement: Supplementary file 3 [file oncotarget-08-1369-s003.xlsx]

## Sheet: Annotation
Supplementary Table 3: Differentially promoter-methylated genes with ∣log2 ratio∣> 1 in the 14 XWLC tissues.
Sheet 1. 911 promoter-hypermethylated genes in the 14 XWLC tissues.
Sheet 2. 225 promoter-hypomethylated genes in the 14 XWLC tissues.

## Sheet: Sheet1
Sheet 1. 911 promoter-hypermethylated genes in the 14 XWLC tissues.
Gene	Frequency（Log2 Ratio＞1）	747	843	797	790	759	711	709	781	770	827	829	793	823	803	Chromosome location	Description
SPHKAP	7	1.67636	1.322	1.059	1.051	1.13182	1.307	1.012				0.533333				2q36	SPHK1 interactor, AKAP domain containing
WT1	7	2.06381	1.79	2.1675	1.48111	1.53125	2.62375	1.55								11p13	Wilms tumor 1
WT1-AS	7	2.06381	1.79	2.1675	1.48111	1.53125	2.62375	1.55								11p13	WT1 antisense RNA
ADCYAP1	6	1.34975	2.06	1.12769	1.09643	0.787273	1.46821	0.8585								18p11	adenylate cyclase activating polypeptide 1 (pituitary)
DMRTA2	6		0.9725	1.19729	0.626	0.915583	1.265		1.265	1.03667		0.676667				1p33	DMRT-like family A2
DPP6	6	1.13829	1.44857	0.429554	0.74	0.875857	0.817321	0.783571		0.315						7q36.2	dipeptidyl-peptidase 6
IRX4	6	1.762	1.565	1.04538	1.15273	0.862143	1.33471	1.545			0.16					5p15.3	iroquois homeobox 4
LAMB1	6		1.374	1.03625	1.00875	1.29778	1.77375	1.06667								7q22	laminin, beta 1
LIN28A	6	1.157	1.28667	1.25556	1.26286	1.07667		1.285								1p36.11	lin-28 homolog (C. elegans)
MEOX2	6	1.90368	2.22333	1.821	1.0665	1.674	2.235				0.33					7p22.1-p21.3	mesenchyme homeobox 2
NPR3	6	1.80111	1.23667	1.63913	1.05074	1.46654		1.28167			0.408					5p14-p13	natriuretic peptide receptor C/guanylate cyclase C (atrionatriuretic peptide receptor C)
NXPH1	6	1.29972	1.13708	1.18143	0.715909	0.9	1.67625	1.14								7p22	neurexophilin 1
SALL1	6	1.975	0.98325	1.47375	1.14875	1.4225	2.0025									16q12.1	sal-like 1 (Drosophila)
SNTG1	6	1.8625	1.47	1.09182	0.75	1.30375	1.48875	1.2825								8q11-q12	syntrophin, gamma 1
ZNF496	6		1.33667	1.555		1.04667	1.029	1.08167	1.195	0.71		0.705				1q44	zinc finger protein 496
CHRM2	5	1.46	1.58111	1.18929	0.771429	1.25897		1.08667					0.376667			7q31-q35	cholinergic receptor, muscarinic 2
CNIH3	5	2.56182	2.3475	1.969	1.179	1.08045										1q42.12	cornichon homolog 3 (Drosophila)
GBX2	5	1.682		1.09667	1.06857	1.49667	1.522				0.34			0.265		2q37	gastrulation brain homeobox 2
GRM8	5	1.27333	1.675	2.385	1.945	3.11			-0.28		0.411538		0.27			7q31.3-q32.1	glutamate receptor, metabotropic 8
HOXD10	5	1.47526	1.12867	1.03176	0.835294	1.05462	1.54684	0.720625								2q31.1	homeobox D10
HOXD3	5	1.87	1.51875		1.06333		1.88707		1.66							2q31.1	homeobox D3
IRX1	5	1.43649	0.804333	0.739735	0.951587	0.71321	1.13451	0.546429	1.74154	0.87625						5p15.3	iroquois homeobox 1
LHX1	5	1.5022	0.848406	1.27584	0.785538	1.20746	1.02818	0.863125	1.17667	0.673125		0.585				17q12	LIM homeobox 1
MYOD1	5	1.12674	1.22474	1.31636	1.37567	1.18125		0.944444		0.42		0.255				11p15.4	myogenic differentiation 1
NXPH2	5		1.476	1.412	0.96	1.76	1.182	1.38								2q22.1	neurexophilin 2
OTX2	5		1.66	1.27681	0.962857	0.978437	1.70281	0.64	1.845		0.43					14q21-q22	orthodenticle homeobox 2
PHOX2A	5		0.981429	1.28462	1.16	1.10538	1.351		1.33133							11q13.2	paired-like homeobox 2a
PRDM12	5		1.43048	1.16421	1.15737		0.8595	1.14333			0.405					9q33-q34	PR domain containing 12
RALYL	5	1.36857	1.676	0.904659	1.11864	1.30304		0.640769	0.548333	0.1	0.16			0.26		8q21.2	RALY RNA binding protein-like
SLC6A15	5	1.83478	1.69909	0.902273	1.07667	1.02364		1.13667			0.632857		0.30375	0.21		12q21.3	solute carrier family 6 (neutral amino acid transporter), member 15
ADRA1A	4	1.827	0.832143		1.08684	1.01083	1.302	0.868		0.493333						8p21-p11.2	adrenergic, alpha-1A-, receptor
AQPEP	4	1.5235	1.05812	1.06133	0.626667		1.01526						0.3225			5q23.1	laeverin
C1QL2	4	1.72429	1.09769	0.654545	1.09385	1.23583		0.978182								2q14.2	complement component 1, q subcomponent-like 2
CA10	4	1.64929	1.074		1.40154			1.06417								17q21.33	carbonic anhydrase X
CA3	4	1.548		1.14125	1.2575	1.08714					0.49		0.2			8q13-q22	carbonic anhydrase III, muscle specific
CCDC136	4	1.38778	0.533333	1.322	1.09	1.0175										7q33	coiled-coil domain containing 136
CCDC152	4	1.15556	0.458333	1.00778	0.737778	0.91	1.33111	0.33	1.43429	0.66		-0.3625				5p12	coiled-coil domain containing 152
CCND2	4	1.94375	1.45667	1.71556		1.35375										12p13	cyclin D2
CHAT	4	1.44791	0.636964	0.723819	0.936052	0.700491	0.855	1.0363	0.928462	0.51		0.452				10q11.2	choline acetyltransferase
DKK2	4	2.072	0.894615	1.57727	1.12292	1.03333							0.458			4q25	dickkopf homolog 2 (Xenopus laevis)
DLX5	4		1.12333	1.3225	1.36167	0.96	1.577									7q22	distal-less homeobox 5
DMRT3	4	1.17571	1.84333	1.09357	0.931667		2.2725									9p24.3	doublesex and mab-3 related transcription factor 3
EN1	4	2.1515		1.96692	1.2764		2.23932									2q13-q21	engrailed homeobox 1
EOMES	4	1.26		1.16967	1.17429		1.35571									3p21.3-p21.2	eomesodermin homolog (Xenopus laevis)
FAM5B	4		1.514	2.06375	1.34222	2.29625										1q24.1-q25.3	family with sequence similarity 5, member B
FAM78B	4	1.03364		1.38	1.22833	1.575							0.13	0.18		1q24.1	family with sequence similarity 78, member B
FGF10	4	2.2575		1.47385	1.44	1.562					0.421429					5p13-p12	fibroblast growth factor 10
FOXB2	4	1.42667	1.14	1.14414	1.27211		0.976									9q21.13	forkhead box B2
FOXD3	4	1.19909	1.5475	0.80125	0.691538	0.84125	1.347		1.315							1p32-p31	forkhead box D3
FOXI2	4	1.26388	0.94625		1.04543	0.548		1.43								10q26.2	forkhead box I2
GAD2	4	1.54533	1.5625	1.42889	1.1954	0.689474		0.657273								10p11.23	glutamate decarboxylase 2 (pancreatic islets and brain, 65kDa)
GDNF	4	1.1842	0.964286	1.02049	0.599333	1.25432	0.775417	0.78		0.515						5p13.1-p12	glial cell derived neurotrophic factor
GSX1	4	1.34333	1.29	1.2925	0.834		0.896667	1.26								13q12.2	GS homeobox 1
HLX	4		1.37	1.18727	1.39182	1.563										1q41-q42.1	H2.0-like homeobox
HMX2	4	1.00152		1.35667	1.14833			1.3125								10q25.2-q26.3	H6 family homeobox 2
HOXA11	4		1.69909	1.21136	1.09625		1.76267				0.22				0.095	7p15-p14	homeobox A11
HOXA11AS	4		1.69909	1.21136	1.09625		1.76267				0.22				0.095	7p15.2	HOXA11 antisense RNA (non-protein coding)
HOXC9	4		1.625	1.2975	1.08667	1.318										12q13.3	homeobox C9
HOXD8	4		2.016	1.24111	0.975455	1.214	1.47444									2q31.1	homeobox D8
KCNK12	4	1.8675	1.486		1.24	1.21333										2p22-p21	potassium channel, subfamily K, member 12
KCNK2	4	1.35167	1.27	1.87286	0.876923		2.06833							0.205		1q41	potassium channel, subfamily K, member 2
LMX1A	4	1.53889			1.16778	1.19636	1.28778									1q22-q23	LIM homeobox transcription factor 1, alpha
LOC283392	4	1.18077	0.255	1.29846	0.552857	1.02611	1.008	0.34		0.755	0.376667					12q21.1	hypothetical protein LOC283392
LOC645323	4	1.36929	1.037	0.881283	0.914333		1.54333		0.205	0.8075		0.47				5q14.3	hypothetical LOC645323
LRFN5	4	1.92467	1.82	2.07867	1.722											14q21.2	leucine rich repeat and fibronectin type III domain containing 5
NACAD	4	1.18917	1.09333		1.116	1.07778										7p13	NAC alpha domain containing
NID2	4	2.36	1.39333	1.998	1.834											14q21-q22	nidogen 2 (osteonidogen)
NPY	4	1.77833	1.13615	1.30118	0.94	0.851429	1.20167	0.7								7p15.1	neuropeptide Y
ONECUT2	4	1.35345	1.13563	0.972273	0.656357	0.873529	1.14623	0.820417		0.324545		0.361		0.56		18q21.1-q21.2	one cut homeobox 2
OSR1	4	1.48714		1.67143	0.795		1.24									2p24.1	odd-skipped related 1 (Drosophila)
PAX7	4	1.06789	1.47524	1.17361		1.6875	0.931			0.96						1p36.2-p36.12	paired box 7
POU4F2	4	1.15689	0.548	1.09125	1.024	0.691	0.8315	0.694375				0.39				4q31.2	POU class 4 homeobox 2
PREX1	4	1.80111	1.13	1.26222	0.885	1.05556		0.9775								20q13.13	phosphatidylinositol-3,4,5-trisphosphate-dependent Rac exchange factor 1
PTGER4	4	1.37222		1.39	0.7788	0.617273	1.145		1.21			-0.958				5p13.1	prostaglandin E receptor 4 (subtype EP4)
RSPO2	4	1.8025	2.075		1.36824	1.39882										8q23.1	R-spondin 2 homolog (Xenopus laevis)
RSRC1	4	1.29667	1.03091	0.66	0.814286	0.920714	1.0675	0.57	0.416071	0.777273	0.415556		0.247			3q25.32	arginine/serine-rich coiled-coil 1
SHISA9	4	1.53556	1.947	1.332		1.25909										16p13.12	shisa family member 9
SHOX2	4	1.29667	1.03091	0.66	0.814286	0.920714	1.0675	0.57	0.416071	0.777273	0.415556		0.247			3q25-q26.1	short stature homeobox 2
SIM2	4	1.29957	1.36636	0.6825	0.396288	0.498333	1.20615	0.833571		0.826667		0.4				21q22.2|21q22.13	single-minded homolog 2 (Drosophila)
SIX6	4	2.44667	1.60125	1.24543	0.953182	0.992	1.60466									14q22.3-q23	SIX homeobox 6
SKOR1	4	1.55304	1.23367	1.2925	1.05077	0.821481		0.16								15q23	SKI family transcriptional corepressor 1
SLC18A3	4	1.44791	0.636964	0.723819	0.936052	0.700491	0.855	1.0363	0.928462	0.51		0.452				10q11.2	solute carrier family 18 (vesicular acetylcholine), member 3
SYT10	4	1.92273	1.445	0.973846	0.713077	1.17077		1.12556			0.482		0.3325			12p11.1	synaptotagmin X
TBX15	4	1.53222	1.45	1.25222			1.583									1p11.1	T-box 15
TRHDE	4	1.18077	0.255	1.29846	0.552857	1.02611	1.008	0.34		0.755	0.376667					12q15-q21	thyrotropin-releasing hormone degrading enzyme
UGT3A1	4		1.038	1.455		1.025		1.338				0.2				5p13.2	UDP glycosyltransferase 3 family, polypeptide A1
ZIC5	4	1.45542	0.175	0.949167	1.083	1.09	1.8				0.255					13q32.3	Zic family member 5 (odd-paired homolog, Drosophila)
ZNF323	4		1.392	1.11813		0.588	0.7425		1.25429	1.105		0.346				6p21.31|6p22.3-p22.1	zinc finger protein 323
ACCN1	3	0.965524	0.668333	0.398333	0.722857	0.635556		-0.4375	0.54	0.2875				1.00667		17q12	amiloride-sensitive cation channel 1, neuronal
ACTA1	3	1.0505	0.917273	1.23	0.805385	0.842	1.525		0.7075							1q42.13	actin, alpha 1, skeletal muscle
AFF3	3	0.433333	1.23	-0.0905556	-0.518	0.711857	-0.650333	0.373333	1.01333			-0.4325				2q11.2-q12	AF4/FMR2 family, member 3
BHLHE23	3	1.11273	1.06714			0.809	0.226667	0.768	0.46							20q13.33	basic helix-loop-helix family, member e23
BNC1	3	1.53333	1.345	1.05	0.908	0.961667			-0.32		0.4025		0.95			15q25.2	basonuclin 1
C10orf26	3	0.991289	1.09625	0.14075	0.750714	0.827619	0.90087		0.934545			0.53625				10q24.32	chromosome 10 open reading frame 26
C10orf53	3	1.9825	1.586	1.09667	0.65						0.43		0.135		0.223333	10q11.23	chromosome 10 open reading frame 53
C12orf68	3	1.50333		0.986667	1.05		1.445									12q13.11	chromosome 12 open reading frame 68
C5orf38	3	1.49458	0.456667			1.08125	1.30357	0.8475				0.588				5p15.33	chromosome 5 open reading frame 38
CCDC140	3	1.31815	1.0741	0.793043	0.709	0.595417	1.26385	0.794								2q36.1	coiled-coil domain containing 140
CCK	3		1.17857	0.81	0.916667	0.755	1.23429		1.065	0.94		0.36				3p22-p21.3	cholecystokinin
CD8A	3	1.19333		0.395	1.04681	1.10871	0.704286						0.3575			2p12	CD8a molecule
CRMP1	3	2.07	1.77333	1.52571			0.215									4p16.1-p15	collapsin response mediator protein 1
CYP1A1	3		0.995	1.09714	1.058	0.88	1.36	0.7								15q24.1	cytochrome P450, family 1, subfamily A, polypeptide 1
DCTN1	3			0.4	-0.325714	0.15125		1.01	0.543333	1.04	1.036	0.39		0.0833333		2p13	dynactin 1 (p150, glued homolog, Drosophila)
EN2	3	1.4	0.948333	1.05529	0.771579	1.19769										7q36	engrailed homeobox 2
EYA4	3	1.321	1.25			1.41			-0.336		0.565		0.291818			6q23	eyes absent homolog 4 (Drosophila)
FERD3L	3	1.83125		0.93125	0.854286	0.898571	1.4875	1.136	-0.253333		0.363		0.334444			7p21.1	Fer3-like (Drosophila)
GDF7	3	1.23071	1.26545	1.12	0.93375	0.471818		0.818333								2p24.1	growth differentiation factor 7
GLTPD2	3	1.1625	0.623333		0.503529		1.36222		1.122							17p13.2	glycolipid transfer protein domain containing 2
GPR139	3	1.23846	1.0475	0.793333	1.05	0.7225						0.463333				16p12.3	G protein-coupled receptor 139
HOTAIR	3	2.11333		1.095	1.50778	0.81										12q13.13	hox transcript antisense RNA (non-protein coding)
HOXA13	3		2.395	1.87647			2.16455									7p15-p14	homeobox A13
HOXA4	3	2.23125	0.943636	1.139	0.997			1.01167								7p15-p14	homeobox A4
HOXC10	3		0.765	1.23692	0.878929		1.5825	0.486								12q13.3	homeobox C10
HOXC11	3	2.11333		1.095	1.50778	0.81										12q13.3	homeobox C11
HOXC4	3	1.23611			1.41818		1.09769									12q13.3	homeobox C4
HOXC8	3	1.025	1.24		0.969583		1.18778									12q13.3	homeobox C8
HS3ST2	3	1.70417	0.975714	0.715	0.818333	0.973333		1.03286	1.04857				0.39			16p12	heparan sulfate (glucosamine) 3-O-sulfotransferase 2
HTR1B	3	1.72286	1.39125	0.92125	1.10429	0.7728		0.9625								6q13	5-hydroxytryptamine (serotonin) receptor 1B
IGF2BP1	3		0.842	1.41143	1.03429	1.0025										17q21.32	insulin-like growth factor 2 mRNA binding protein 1
IRX2	3	1.49458	0.456667			1.08125	1.30357	0.8475				0.588				5p15.33	iroquois homeobox 2
KCNA1	3	1.19607	0.273333	1.08813	0.6125	1.08611						-0.38625	-0.28			12p13.32	potassium voltage-gated channel, shaker-related subfamily, member 1 (episodic ataxia with myokymia)
KCNH7	3	1.52071		1.54083	1.40615											2q24.2	potassium voltage-gated channel, subfamily H (eag-related), member 7
KCNQ3	3	1.61143			1.48	1.13286										8q24	potassium voltage-gated channel, KQT-like subfamily, member 3
LHX2	3	0.473333	0.964444	1.09907	0.783333		0.95584			0.145						9q33-q34.1	LIM homeobox 2
LHX9	3		2.055		1.118	1.4175										1q31-q32	LIM homeobox 9
LOC440895	3	1.195	1.065				1.04429	0.6425								2q13	LIM and senescent cell antigen-like domains 3-like
MARCH11	3	1.82286		1.51429	1.79				-0.33								membrane associated ring finger 11
MKX	3	1.5125		0.785714	0.748286		0.884286		-0.245		1.00667		0.415			10p12.1	mohawk homeobox
NCRNA00253	3			1.034	0.78		1.20833		1.355							17q21.3	prostate cancer susceptibility candidate 2
NFASC	3	1.01812	0.645	1.2675	0.98125	1.17571										1q32.1	neurofascin homolog (chicken)
NMBR	3	1.06857		1.14833	0.5		1.182	0.566667	-0.385		0.5		0.35			6q21-qter	neuromedin B receptor
NR2E1	3	1.6087	1.46111	1.01308	0.6742	0.9855	0.763889									6q21	nuclear receptor subfamily 2, group E, member 1
OLIG2	3	1.30591	1.14413	0.895321	0.7	0.686818	1.19824	0.641111								21q22.11	oligodendrocyte lineage transcription factor 2
PAX1	3	2.32233	1.51	0.84875	0.9625	0.98875	1.18824									20p11.2	paired box 1
PAX3	3	1.31815	1.0741	0.793043	0.709	0.595417	1.26385	0.794								2q35-q37|2q35	paired box 3
PAX5	3	2.48333	0.873393	1.155	0.424667					0.23						9p13	paired box 5
PAX9	3		1.3995	1.1925	0.853421											14q12-q13	paired box 9
PDZK1P1	3		1.61508	0.548	0.969222	1.10649	0.901275	0.74276								1q21.1	PDZ domain containing 1 pseudogene 1
POU3F3	3	0.978304	1.23	0.972	0.523333	0.679091	0.9	0.783333								2q12.1	POU class 3 homeobox 3
PRAC	3			1.034	0.78		1.20833		1.355							17q21	prostate cancer susceptibility candidate
PRIMA1	3		1.175		1.145		1.72667									14q32.13	proline rich membrane anchor 1
PTGDR	3	2.279	2.16					1.178								14q22.1	prostaglandin D2 receptor (DP)
PYDC1	3	0.584	1.033	0.301875	0.999333	1.251	0.466667									16p11.2	PYD (pyrin domain) containing 1
STXBP6	3	1.506	1.6945		1.17417											14q12	syntaxin binding protein 6 (amisyn)
TACR3	3	2.01167	1.51333		1.23											4q25	tachykinin receptor 3
TBR1	3		1.34	0.740909	1.163	1.102							0.4			2q24	T-box, brain, 1
TBX2	3	1.30791	0.733389	0.974121	0.350769	0.554708	0.9825	0.32				-0.485833				17q23	T-box 2
TCF21	3	1.63	1.69833	0.704	0.9475		1.09937	0.734286			0.555					6pter-qter	transcription factor 21
TEAD3	3	1.11833		1.266			1.572									6p21.2	TEA domain family member 3
TMEFF2	3		1.52385		1.07842	1.328			-0.393333		0.5					2q32.3	transmembrane protein with EGF-like and two follistatin-like domains 2
TMEM196	3		2.1775	1.63889	1.32563								0.3575			7p15.3	transmembrane protein 196
TRIM72	3	0.584	1.033	0.301875	0.999333	1.251	0.466667									16p11.2	tripartite motif-containing 72
VGF	3	1.00922	0.304		1.08	1.218		0.431111								7q22.1	VGF nerve growth factor inducible
VMO1	3	1.1625	0.623333		0.503529		1.36222		1.122							17p13.2	vitelline membrane outer layer 1 homolog (chicken)
VSTM2B	3	1.17894	0.656		0.86125		1.175	0.641667								19q12	V-set and transmembrane domain containing 2B
ZEB2	3		1.615		2.09286	1.5925					0.33		0.38			2q22	zinc finger E-box binding homeobox 2
ZNF154	3	2.125	0.7475				1.645	1.16167								19q13.4	zinc finger protein 154
AKAP2	2		0.9675	0.730909	-0.587778	1.35286		0.4525								9q31-q33	A kinase (PRKA) anchor protein 2
ALOX15	2	0.8265	1.049	0.07375	0.102333	0.566	0.0869286			0.4335		0.1975				9q31-q33	PALM2-AKAP2 readthrough transcript
AOX1	2				1.045			1.055	0.353333		0.42125		0.205			17p13.3	arachidonate 15-lipoxygenase
APH1A	2		1.105	0.466	0.572	0.8475	1.175									2q33	aldehyde oxidase 1
ARFRP1	2	1.0675				1.21	0.61375									1p36.13-q31.3	anterior pharynx defective 1 homolog A (C. elegans)
ASAM	2		1.326		0.757143		0.652857	0.526667	1.075							20q13.3	ADP-ribosylation factor related protein 1
BEGAIN	2	1.57125	1.335	0.596	0.77625	-0.046	0.202403	0.4975		-0.215	-1.16	-0.673333				11q24.1	adipocyte-specific adhesion molecule
BEND4	2	1.096		0.522		1.05111					0.365		0.335			14q32.2	brain-enriched guanylate kinase-associated homolog (rat)
BHLHE22	2			1.2	1.22889											4p13	BEN domain containing 4
C18orf1	2		1.25636	1.05429		-0.295	0.138889					-0.372143	-0.363333			8q13	basic helix-loop-helix family, member e22
C1orf173	2	1.416											1.105			18p11.2	chromosome 18 open reading frame 1
C1orf54	2		1.105	0.466	0.572	0.8475	1.175									1p31.1	chromosome 1 open reading frame 173
C3orf55	2	1.13			0.4025	1.09333	-0.493333	0.336667								1q21.2	chromosome 1 open reading frame 54
CACNA2D3	2	1.41909			1.18182											3q25.32	chromosome 3 open reading frame 55
CALCA	2		1.80333	1.22105												3p21.1	calcium channel, voltage-dependent, alpha 2/delta subunit 3
CALN1	2	1.14538		0.868889	1.1125	0.769242		0.3475	0.459	0.3		-0.405	-0.305			11p15.2-p15.1	calcitonin-related polypeptide alpha
CBLN4	2	1.348	0.383333		0.691333			1.06								7q11	calneuron 1
CDH8	2		1.04812	1.06688	0.712105			0.89	-0.356667		0.5	0.611667				20q13.13-q13.33	cerebellin 4 precursor
CFTR	2	1.29375		1.04875	0.592778						-0.19		0.19			16q22.1	cadherin 8, type 2
CH25H	2	1.35714		1.11571	0.51125											7q31.2	cystic fibrosis transmembrane conductance regulator (ATP-binding cassette sub-family C, member 7)
CLVS1	2	1.38571	0.625	0.473333	0.875	1.33			-0.29		0.512					10q23	cholesterol 25-hydroxylase
CNGA3	2	1.17857	1.322				-0.609231								-0.3475	2q11.2	cyclic nucleotide gated channel alpha 3
CNTLN	2	1.495			1.49444				-0.308				0.316667			9p22.2	centlein, centrosomal protein
COL9A1	2	1.2		0.428	1.24						0.345					6q12-q14	collagen, type IX, alpha 1
COLEC12	2				2.57875	2.48										18pter-p11.3	collectin sub-family member 12
CRH	2	1.14556	0.772	0.9775	0.531		-0.413	0.708333	1.06143			-0.175				8q13	corticotropin releasing hormone
CSMD1	2	1.4156	0.468		1.13227			0.78								8p23.2	CUB and Sushi multiple domains 1
CXCL5	2	1.01125	0.795714				1.12556									4q12-q13	chemokine (C-X-C motif) ligand 5
D4S234E	2		1.38667		1.1675											4p16.3	DNA segment on chromosome 4 (unique) 234 expressed sequence
DBX1	2	1.19429	0.415	1.03538		0.555455		-0.00333333							0.285	11p15.1	developing brain homeobox 1
DLX2	2			1.19333		1.42111										2q32	distal-less homeobox 2
DST	2			0.537	1.18111		1.28714				0.305		0.325			6p12.1	dystonin
DUOX2	2	0.723056	0.667024	0.62419	0.493166	0.418333	0.792222	0.18	0.875	0.534286						15q15.3	dual oxidase 2
DUOXA2	2	0.723056	0.667024	0.62419	0.493166	0.418333	0.792222	0.18	0.875	0.534286						15q15.1	dual oxidase maturation factor 2
EBF3	2	1.59286		1.0104	0.83087	0.948		0.733333						0.226667		10q26.3	early B-cell factor 3
EPHB4	2	1.032					1.458			0.655						7q22	EPH receptor B4
ESM1	2		1.185			1.13			0.77			0.6975				5q11.2	endothelial cell-specific molecule 1
FABP5	2	1.28687	0.811667	0.561667	0.31	0.894	0.241667	0.63	0.613333	0.425			0.324		0.19	8q21.13	fatty acid binding protein 5 (psoriasis-associated)
FAM19A2	2	1.39533			0.804286		1.11091		-0.345		0.435294		0.20875			12q14.1	family with sequence similarity 19 (chemokine (C-C motif)-like), member A2
FGFR2	2	1.58429	1.064	0.673333	0.624	0.341667					0.395		0.33			10q26	fibroblast growth factor receptor 2
FKBP4	2	0.878571		-0.326	1.262		0.855833									12p13.33	FK506 binding protein 4, 59kDa
FLJ42709	2	1.09364	0.941538	0.931111	0.910714	0.565625	1.07308									5q15	hypothetical gene supported by AK124699
FLT1	2	1.285	0.8425	0.565				1.076		0.54						13q12	fms-related tyrosine kinase 1 (vascular endothelial growth factor/vascular permeability factor receptor)
FNDC1	2	1.16778	0.997778	0.722857	0.63625	0.467143	1.48667	0.651429				0.408				6q25	fibronectin type III domain containing 1
FOXD4L3	2	1.19125	0.85	1.06667	0.825											9q13	forkhead box D4-like 3
FOXL1	2	1.18726	0.84	0.602917	0.790556	0.833333										16q24	forkhead box L1
FUT9	2	1.2575	1.84				0.69125	0.905								6q16	fucosyltransferase 9 (alpha (1,3) fucosyltransferase)
GABRA4	2	2.15615	1.068													4p12	gamma-aminobutyric acid (GABA) A receptor, alpha 4
GALNTL6	2	2.345		1.164							0.22			0.313333		4q34.1	UDP-N-acetyl-alpha-D-galactosamine:polypeptide N-acetylgalactosaminyltransferase-like 6
GATA2	2	0.788571	0.535	0.938	0.448	0.616111	1.27	0.289667								3q21.3	GATA binding protein 2
GFI1	2		1.27375	1.25571												1p22	growth factor independent 1 transcription repressor
GFRA2	2	1.58125	1.14571		0.636667			0.42								8p21.3	GDNF family receptor alpha 2
GPR149	2	2.96	1.282													3q25.2	G protein-coupled receptor 149
GPR4	2	1.046		1.03		0.44	0.23									19q13.3	G protein-coupled receptor 4
GRASP	2	1.165	0.62	0.898	0.464286	0.496667	1.03714									12q13.13	GRP1 (general receptor for phosphoinositides 1)-associated scaffold protein
GSG1L	2	1.55875			0.219333											16p11.2	GSG1-like
GSX2	2			1.675	1.25429											4q11-q12	GS homeobox 2
HAND1	2		2.17	2.56												5q33	heart and neural crest derivatives expressed 1
HCG9	2		1.2125	0.541667		0.545714	1.35125			0.84375		0.454				6p21.3	HLA complex group 9
HIST3H2A	2		2.29583	1.99444							0.475		0.326667	0.295		1q42.13	histone cluster 3, H2a
HIST3H2BB	2		2.29583	1.99444							0.475		0.326667	0.295		1q42.13	histone cluster 3, H2bb
HOXA7	2	1.21667	2.295	0.68	0.525	0.688333	0.822	0.293333	0.36			-1.09333				7p15-p14	homeobox A7
HOXB3	2	1.07		1.23833	0.735	0.876667	0.952									17q21.3	homeobox B3
HOXD1	2	2.71					1.47									2q31.1	homeobox D1
HOXD11	2	1.38846	0.351667		0.378625	0.458		1.63	0.649167	0.206667		-0.246667				2q31.1	homeobox D11
HOXD12	2	1.14		0.745455	0.743611	0.929667	1.27393	0.526667								2q31-q32|2q31.1	homeobox D12
HPSE2	2	0.97625	1.725		0.428		1.15857									10q23-q24	heparanase 2
HS3ST6	2		0.802	-0.353333		1.335	1.006				-0.44					16p13.3	heparan sulfate (glucosamine) 3-O-sulfotransferase 6
HTR1A	2	1.27267	1.08467	0.624375	0.584118		0.815625	0.885	0.825	0.436667	0.52		0.27			5q11.2-q13	5-hydroxytryptamine (serotonin) receptor 1A
KCNA2	2	1.32	1.52													1p13	potassium voltage-gated channel, shaker-related subfamily, member 2
KCNC2	2		1.93333	1.08875	0.961111											12q14.1	potassium voltage-gated channel, Shaw-related subfamily, member 2
KCNJ6	2		1.114			1.07348		0.9325			0.54					21q22.1|21q22.13-q22.2	potassium inwardly-rectifying channel, subfamily J, member 6
KCNK13	2		1.29714		1.15											14q31-q32	potassium channel, subfamily K, member 13
KCNMA1	2	1.57857		1.624			0.863									10q22.3	potassium large conductance calcium-activated channel, subfamily M, alpha member 1
KLHL35	2	0.849167	0.675	0.928889	0.391111	1.12333	1.014	0.723333								11q13.4	kelch-like 35 (Drosophila)
LAYN	2	0.993077		1.27333	1.038	0.912		0.7975								11q23.1	layilin
LECT1	2	1.25429	1.74	0.663333	0.678182			0.846667								13q14-q21	leukocyte cell derived chemotaxin 1
LOC100192378	2	1.20308	0.831		0.804286	0.836667			1.37333				0.196			-	hypothetical LOC100192378
LOC254559	2	1.10333	0.606667	0.770833	0.817059	0.972105	1.27792	0.283333								15q26.1	hypothetical LOC254559
LOC284276	2		1.67	0.4995		0.35	0.28	-0.19	-0.285			-0.506667				18q23	hypothetical LOC284276
LOC401463	2			1.2	1.22889											8q12.3	hypothetical gene supported by BC022555; BC050012
LOC554202	2	1.232		1.20857							0.48625		0.345	0.25		9p21.3	hypothetical LOC554202
LRRC33	2		1.31667				1.69875	0.345				-0.52				3q29	leucine rich repeat containing 33
MAST4	2		0.848	1.07071					1.108				0.42125			5q12.3	microtubule associated serine/threonine kinase family member 4
MSX2P1	2	1.15167	-0.155	1.16667	0.981429	0.728571	-0.466	-0.235								17q22	msh homeobox 2 pseudogene 1
MYADM	2	0.97		1.288	0.8125											19q13.41	myeloid-associated differentiation marker
NCRNA00245	2	0.823681		0.354	0.596288	0.07	0.671972	0.335		0.26						10q22.2	ZNF503 antisense RNA 2
NCRNA00261	2					1.15833	1.70333									20p11.21	long intergenic non-protein coding RNA 261
NDRG4	2				1.34286	1.3										16q21-q22.1	NDRG family member 4
NEFL	2		1.48667		1.09875			0.67								8p21	neurofilament, light polypeptide
NODAL	2	1.54714	1.365													10q22.1	nodal homolog (mouse)
NTRK2	2	1.71091			1.72714						0.467143					9q22.1	neurotrophic tyrosine kinase, receptor, type 2
OLIG3	2		0.4825	0.958444	1.14417		0.863667	0.82								6q23.3	oligodendrocyte transcription factor 3
ONECUT1	2		0.373333	1.18471	0.926667	0.65375	1.154	0.849091								15q21.1-q21.2	one cut homeobox 1
OR4D1	2	1.15167	-0.155	1.16667	0.981429	0.728571	-0.466	-0.235								17q23.2	olfactory receptor, family 4, subfamily D, member 1
OXR1	2	1.295		-0.781667		1.165										8q23	oxidation resistance 1
OXTR	2		1.47	1.362									0.5375			3p25	oxytocin receptor
PCDH19	2	0.7135	0.284286	0.411176	0.7375		1.08429	0.404545	1.00833		0.0179167	0.731	0.315		0.483333	Xq13.3	protocadherin 19
PCDHB17	2			1.39333	0.651429		1.25									5q31	protocadherin beta 17 pseudogene
PCDHB7	2	1.3375		1.37	0.2625		0.656667				0.4325		0.41			5q31	protocadherin beta 7
PCDHGB4	2	1.34875		1.2975	0.444		0.94125				0.593333				0.22	5q31	protocadherin gamma subfamily B, 4
PCDHGB8P	2	1.09		1.28571			0.933333				0.41		0.325			5q31	protocadherin gamma subfamily B, 8 pseudogene
PCSK1	2			1.23429			1.58									5q15-q21	proprotein convertase subtilisin/kexin type 1
PDE10A	2		1.88667		1.53125											6q26	phosphodiesterase 10A
PDE4A	2		1.08	-0.26949	-0.355714	0.68	0.37		0.55219			-0.544				19p13.2	phosphodiesterase 4A, cAMP-specific (phosphodiesterase E2 dunce homolog, Drosophila)
PDX1	2	1.7975	0.86		0.715404		1.24214									13q12.1	pancreatic and duodenal homeobox 1
PLXNA4	2	1.12833				0.97875										7q32.3	plexin A4
POU4F3	2	1.09	0.805556	0.585833	0.8775	0.86	0.623333	0.395	0.826667							5q31	POU class 4 homeobox 3
PRDM14	2	0.92125	1.63333		0.17	0.61039	0.650769									8q13.3	PR domain containing 14
PRKAG2	2		1.51667	0.37	1.07833	0.554206	-0.2625				0.37					7q36.1	protein kinase, AMP-activated, gamma 2 non-catalytic subunit
PROM1	2	0.46	0.936667		0.0521429				0.45							4p15.32	prominin 1
PTPRA	2	0.986875	1.058	-0.515	0.10375	-0.475833		0.36				0.015				20p13	protein tyrosine phosphatase, receptor type, A
PTPRD	2			1.39222	0.858571	1.007										9p23-p24.3	protein tyrosine phosphatase, receptor type, D
PTPRG	2				1.112		1.48333									3p21-p14	protein tyrosine phosphatase, receptor type, G
PXN	2	1.35333					1.16818									12q24.31	paxillin
RPP25	2	1.34				0.441667	2.0925									15q24.1	ribonuclease P/MRP 25kDa subunit
RXFP3	2	1.15647	0.405333	0.840385	0.295294		0.701765	0.631333	1.02529	0.483077	0.435	-0.547778				5p15.1-p14	relaxin/insulin-like family peptide receptor 3
SIX3	2	0.928333	1.01462	0.452143	0.524687	0.534636	0.798333	0.698462	1.37	0.677273			0.213333			2p16-p21	SIX homeobox 3
SLC32A1	2	0.934255	0.664006	0.834	0.493574	0.914069	0.562225	0.375556	0.577143	0.336667		0.14	0.33			20q11.23	solute carrier family 32 (GABA vesicular transporter), member 1
SLC5A5	2	0.6425	1.1875	0.796364		-0.3975	1.09625									19p13.2-p12	solute carrier family 5 (sodium iodide symporter), member 5
SMAD3	2	1.04455	-0.00121212	0.387667	-1.04333	-0.600714	0.275	0.450274	0.40875		-0.395	-0.320833				15q22.33	SMAD family member 3
SNCAIP	2	1.60857	0.735	0.748333	0.33	1.515							0.398571			5q23.1-q23.3	synuclein, alpha interacting protein
SOX1	2			1.47286	1.01833											13q34	SRY (sex determining region Y)-box 1
SPON1	2	1.30455	1.405													11p15.2	spondin 1, extracellular matrix protein
ST8SIA1	2	1.955			1.6125											12p12.1-p11.2	ST8 alpha-N-acetyl-neuraminide alpha-2,8-sialyltransferase 1
STC2	2			1.06	1.00804											5q35.2	stanniocalcin 2
SV2C	2	1.37	1.39275	0.740769	0.538667			0.2					0.23			5q13.3	synaptic vesicle glycoprotein 2C
SVEP1	2			1.05222	1.27143			0.423333					0.332			9q32	sushi, von Willebrand factor type A, EGF and pentraxin domain containing 1
SYT1	2	1.29133		1.008							0.536		0.18			12cen-q21	synaptotagmin I
SYT9	2	1.19632	1.445	0.857273							-0.105					11p15.4	synaptotagmin IX
T	2		0.596429	0.805	0.86625		1.3825	0.548571	0.5875							6q27	T, brachyury homolog (mouse)
TFAP2A	2	0.634444	0.894	0.675	1.1075		0.464167		0.717879							6p24	transcription factor AP-2 alpha (activating enhancer binding protein 2 alpha)
THBD	2	1.2475						0.7625		0.4375						20p11.2	thrombomodulin
TLX2	2	1.21333	1.2	0.555714	0.5775	0.595	0.676875	0.395714		0.563833		0.4				2p13.1-p12	T-cell leukemia homeobox 2
TMEM233	2	0.968889	0.692222	0.3025	0.295	1.55333	0.56	0.554667	1.0375	0.261429						12q24.23	transmembrane protein 233
TMEM90B	2	1.54	1.03909	0.59625	0.489167	0.844		0.712727		0.33		0.215				chromosome: 10	synapse differentiation inducing 1
TRPC4	2				1.06			1.595			0.4		0.3475			13q13.1-q13.2	transient receptor potential cation channel, subfamily C, member 4
TRPC5	2	0.749	0.392857	0.37	0.18	0.925	0.876477	0.43	1.50833	0.287778			0.215			Xq23	transient receptor potential cation channel, subfamily C, member 5
TRPC6	2	1.694	0.805			0.91		1.28		0.74	0.357143	0.8075				11q21-q22	transient receptor potential cation channel, subfamily C, member 6
TSPAN11	2			0.5625	-0.5525	0.904762		0.825	0.378		-0.35	-0.405				12p11.21	tetraspanin 11
TUBB2B	2		1.66571			1.16813										6p25	tubulin, beta 2B
VAX1	2	1.10875					1.23556									10q26.1	ventral anterior homeobox 1
VSX1	2	1.534		0.822	0.8175	0.693333	0.838	0.855								20p11.23-p11.22	visual system homeobox 1
VSX2	2	1.18286	0.973333	0.628333		0.371667		0.624286	0.988							14q24.3	visual system homeobox 2
WDR86	2	1.684	1.196		0.932	0.51				0.1675			-0.565			7q36.1	WD repeat domain 86
ZCCHC16	2	0.749	0.392857	0.37	0.18	0.925	0.876477	0.43	1.50833	0.287778			0.215			Xq23	zinc finger, CCHC domain containing 16
ZGPAT	2	1.0675				1.21	0.61375									20q13.3	zinc finger, CCCH-type with G patch domain
ZIK1	2	1.264	0.341786	0.0305556	-0.0255	0.6775	0.815833									19q13.43	zinc finger protein interacting with K protein 1 homolog (mouse)
ZNF382	2	1.25	0.69	1.09444	0.78125										0.46	19q13.12	zinc finger protein 382
ZNF454	2	1.29923	0.164792	0.107923	0.0288889	-0.28	0.338977	0.976667				0.6875			-0.505	5q35.3	zinc finger protein 454
ZNF503	2	0.823681		0.354	0.596288	0.07	0.671972	0.335		0.26						10q22.2	zinc finger protein 503
ZNF529	2	1.18292	0.654687	1.09444	0.710256	0.59375	0.35875	0.35625		0.527273		0.204167			0.46	19q13.13	zinc finger protein 529
ZNF671	2	1.61571					1.25143						0.396667			19q13.43	zinc finger protein 671
ZNF833P	2	1.25667	1.172		0.56		0.89	0.445								19p13.2	zinc finger protein 833, pseudogene
AADAT	1	0.87		-0.99		-1.20667										4q33	aminoadipate aminotransferase
ABCG1	1	1.056		0.46		0.83			0.616667	0.528333		-0.54				21q22.3	ATP-binding cassette, sub-family G (WHITE), member 1
ADAL	1	1.082				0.366667		0.88			0.415					15q15.3	adenosine deaminase-like
ADAM17	1	1.022		-0.771667			0.225				0.586667					2p25	ADAM metallopeptidase domain 17
ADAMTS15	1	1.748														11q25	ADAM metallopeptidase with thrombospondin type 1 motif, 15
ADAMTS17	1	1.14778			0.74625		0.58	0.125								15q24	ADAM metallopeptidase with thrombospondin type 1 motif, 17
ADAMTS2	1	1.15375	0.256	-0.364286	0.55625		0.47	0.426667		-0.41						5qter	ADAM metallopeptidase with thrombospondin type 1 motif, 2
ADAMTS20	1	1.03833	0.775714	0.557222	0.58		0.964211	0.330714	0.856	0.338667		0.206667	0.303333			12q12	ADAM metallopeptidase with thrombospondin type 1 motif, 20
ADAMTSL3	1		1.172													15q25.2	ADAMTS-like 3
ADARB2	1		0.534	0.994286		1.06167							0.306667			10p15.3	adenosine deaminase, RNA-specific, B2 (RED2 homolog rat)
ADCY8	1	1.07444	0.535	0.6375	0.653333	0.764545		0.413333								8q24	adenylate cyclase 8 (brain)
ADM	1		1.16													11p15.4	adrenomedullin
ADRA1B	1	1.01		-0.684		-0.46125		0.878333	0.405							5q23-q32	adrenergic, alpha-1B-, receptor
ADRB2	1							1.195	-0.426667	0.765556		0.496364		0.154		5q31-q32	adrenergic, beta-2-, receptor, surface
ADRB3	1	1.46625	0.944													8p12-p11.2	adrenergic, beta-3-, receptor
AIM2	1												1.30667			1q22	absent in melanoma 2
ALDH1L1	1						1.06357									3q21.2	aldehyde dehydrogenase 1 family, member L1
AMBRA1	1										1.2175			0.19		11p11.2	autophagy/beclin-1 regulator 1
ANKRD27	1	1.162		-0.502222	-0.504			0.401667	0.537143			-0.45		-1.41333		19q13.11	ankyrin repeat domain 27 (VPS9 domain)
ANO4	1			1.52									0.255714			12q23.1-q23.2	anoctamin 4
APCDD1	1	0.915714	0.71		1.076			0.67			0.18		0.295	0.185		18p11.22	adenomatosis polyposis coli down-regulated 1
ARHGAP20	1	1.06														11q22.3-q23.1	Rho GTPase activating protein 20
ARHGEF18	1	0.864444				-0.6275			0.877167			-0.308				19p13.3	rho/rac guanine nucleotide exchange factor (GEF) 18
ARL16	1					1.11714										17q25.3	ADP-ribosylation factor-like 16
ARL5C	1	0.55					1.11692	0.39								17q12	ADP-ribosylation factor-like 5C
ARMC7	1	1.01667				0.408571										17q25.1	armadillo repeat containing 7
ASCL1	1					1.83833										12q23.2	achaete-scute complex homolog 1 (Drosophila)
ASTN2	1	0.258		1.02036	-0.3125	-0.301765		0.06	-0.365				0.195			9q33.1	astrotactin 2
ATF6B	1	0.82	-0.472		0.221786	0.756667	-0.966667	0.33								6p21.3	activating transcription factor 6 beta
ATOH1	1		1.86143													4q22	atonal homolog 1 (Drosophila)
ATP9B	1	0.516		-0.832		0.518571		0.383333	0.35			1.26667	-0.263333		-0.196	18q23	ATPase, class II, type 9B
ATXN8OS	1	1.05692	0.806	0.744118	0.785714		0.848125				0.690909	0.89	0.316667			13q21	ATXN8 opposite strand (non-protein coding)
AURKAIP1	1	1.12714	-0.293333	-0.0266667	0.163333	-0.565476	0.00375	0.179286	0.5			-0.403				1p36.33	aurora kinase A interacting protein 1
B3GNT7	1	1.195														2q37.1	UDP-GlcNAc:betaGal beta-1,3-N-acetylglucosaminyltransferase 7
BAIAP2	1	1.01143	0.477143	0.1695	-0.806	-0.469	0.643	0.534091	0.498889							17q25	BAI1-associated protein 2
BAIAP3	1		1.234	-0.31625												16p13.3	BAI1-associated protein 3
BANK1	1						1.03		-0.278333		0.402835		0.334605	0.375		4q24	B-cell scaffold protein with ankyrin repeats 1
BARHL1	1	0.993333	1.54429	0.835	0.686667	0.851429										9q34	BarH-like homeobox 1
BARHL2	1	0.98875	0.540208	0.0839583	0.47025		1.19747			0.991429		0.345				1p22.2	BarH-like homeobox 2
BARX1	1		0.428905	0.551583	-0.769167	-0.15	0.80125	0.456607		0.295		0.3125				9q12	BARX homeobox 1
BCAT1	1	1.875														12p12.1	branched chain aminotransferase 1, cytosolic
BCL2L11	1		0.3675	0.596923	0.377778	0.0352381	1.27526									2q13	BCL2-like 11 (apoptosis facilitator)
BDNF	1	1.08							-0.278		0.363619	-0.49	0.42			11p13	brain-derived neurotrophic factor
BMP7	1	1.024			0.32											20q13	bone morphogenetic protein 7
BNC2	1	1.2125			0.93											9p22.3-p22.2	basonuclin 2
BSX	1	1.76778			0.744444	0.901429		0.668333								11q24.1	brain-specific homeobox
BTBD18	1		0.153333			0.225125					-0.105	-0.42875	-0.0792857			11q12.1	BTB (POZ) domain containing 18
BTBD19	1	1.14944					0.951923									1p34.1	BTB (POZ) domain containing 19
BTG4	1				1.05											11q23	B-cell translocation gene 4
BUB3	1				1.36571											10q26	budding uninhibited by benzimidazoles 3 homolog (yeast)
C10orf2	1	0.703333	0.107917	0.735	-0.454545	-0.523333			0.415455	0.436667		-0.482				10q23.3-q24.3	chromosome 10 open reading frame 2
C10orf32	1	1.1		-0.391667								0.295				18p11.21	chromatin modifying protein 1B
C11orf88	1				1.05											10q24.32	chromosome 10 open reading frame 32
C14orf166	1										0.245		1.086			11q23.1	chromosome 11 open reading frame 88
C16orf93	1			1.06									-0.335			14q22.1	chromosome 14 open reading frame 166
C19orf30	1					1.22333	-0.727143									19p13.3	chromosome 19 open reading frame 30
C1orf111	1		0.87	1.06727		0.497273	0.345		0.985714							1q23.3	chromosome 1 open reading frame 111
C1orf226	1		0.87	1.06727		0.497273	0.345		0.985714							1q23.3	chromosome 1 open reading frame 226
C1orf87	1	1.28	0.713333													1p32.1	chromosome 1 open reading frame 87
C1orf94	1	1.18833	0.57	0.229	0.567273											1p34.3	chromosome 1 open reading frame 94
C1QTNF7	1		0.635	1.00143			0.596667		-0.348667	-0.28	0.46375			0.375714		4p16-p15	C1q and tumor necrosis factor related protein 7
C2	1		0.283333	1.04667		0.53625	0.602333	0.6	0.88							6p21.3	complement component 2
C20orf197	1	-0.871		1.064					0.496667			-0.86				20q13.33	chromosome 20 open reading frame 197
C22orf41	1	1.055	-0.125	-0.542857		-0.89	0.423333	-0.276667		0.29						22q13.33	chromosome 22 open reading frame 41
C4A	1	0.914345	0.323333	0.530357	0.321667	-0.284545	0.350556		0.424991	0.16		-0.378833	-0.309			6p21.3	complement component 4A (Rodgers blood group)
C4B	1	0.914345	0.323333	0.530357	0.321667	-0.284545	0.350556		0.424991	0.16		-0.378833	-0.309			6p21.3	complement component 4B (Chido blood group)
C5orf49	1		0.46			-0.463333		1.21								5p15.31	chromosome 5 open reading frame 49
C6orf191	1						-0.526				1.76					6q22.33	chromosome 6 open reading frame 191
C9orf53	1			0.4325	0.8565					0.726667		0.5375				9p21-p22	chromosome 9 open reading frame 53
C9orf89	1	1.00667	0.6525	0.531429	0.155		0.788889					-0.4				9q22.31	chromosome 9 open reading frame 89
CACNA1B	1	0.813571		-0.085	-0.124286	-0.589167	0.644286			0.267143		-0.50375				9q34	calcium channel, voltage-dependent, N type, alpha 1B subunit
CACNA1E	1	1.1625	0.84	0.519921	0.545	0.685455	0.786			0.65						1q25-q31	calcium channel, voltage-dependent, R type, alpha 1E subunit
CACNA1G	1				1.39111											17q22	calcium channel, voltage-dependent, T type, alpha 1G subunit
CALCR	1					1.99444										7q21.3	calcitonin receptor
CAMK2N2	1					1.265										3q27.1	calcium/calmodulin-dependent protein kinase II inhibitor 2
CAPN9	1			0.488333		1.015	0.7225	0.5425				-0.205				1q42.11-q42.3	calpain 9
CARTPT	1	1.08889	0.44375	0.383333	0.332857		0.538889	0.4125	-0.35	0.392	0.497143	0.457143	0.335714			5q13.2	CART prepropeptide
CASP8	1										0.7		0.253333			2q33-q34	caspase 8, apoptosis-related cysteine peptidase
CBX4	1				-0.33	0.847778	0.885128									17q25.3	chromobox homolog 4 (Pc class homolog, Drosophila)
CCBE1	1	1.04545														18q21.32	collagen and calcium binding EGF domains 1
CCDC65	1		1.13	0.7525	0.98875											12q13.12	coiled-coil domain containing 65
CCKBR	1		0.446		0.887639											11p15.4	cholecystokinin B receptor
CCNA1	1						1.715									13q12.3-q13	cyclin A1
CCNI2	1	1.0875														5q31.1	cyclin I family, member 2
CCR4	1						1.145									3p24	chemokine (C-C motif) receptor 4
CCT6B	1				1.376								0.2125			17q12	chaperonin containing TCP1, subunit 6B (zeta 2)
CD151	1	0.9125	0.57		0.451667	-0.437273	0.604286	0.36625				-0.380833				11p15.5	CD151 molecule (Raph blood group)
CD34	1	0.745		0.2625	1.1575	0.613333	0.72625	0.532								1q32	CD34 molecule
CD40	1	1.247			0.385											20q12-q13.2	CD40 molecule, TNF receptor superfamily member 5
CD70	1	1.13429	0.31	0.456	0.63	0.731818										19p13	CD70 molecule
CD86	1								0.46125		0.41		0.274			3q21	CD86 molecule
CDH11	1	0.947895			0.973542			0.785								16q22.1	cadherin 11, type 2, OB-cadherin (osteoblast)
CDH12	1			1.25625					-0.526667		0.574286					5p14-p13	cadherin 12, type 2 (N-cadherin 2)
CDHR1	1		0.7875	0.968		0.616667	1.01157									10q23.1	cadherin-related family member 1
CDK5	1	1.14167				0.105		0.82		0.58						7q36	cyclin-dependent kinase 5
CDKN2B	1			0.720714					1.21		0.525		0.304	0.22		9p21	cyclin-dependent kinase inhibitor 2B (p15, inhibits CDK4)
CDX2	1				0.677222		1.39923									13q12.3	caudal type homeobox 2
CEBPA	1	1.09861			0.135	0.93	0.652727	0.69	0.996							19q13.1	CCAAT/enhancer binding protein (C/EBP), alpha
CES2	1	0.849861	0.492222		-0.345			0.91125	0.51	0.2775		0.0833333				16q22.1	carboxylesterase 2 (intestine, liver)
CHMP2A	1		0.824167	-0.71	-0.374		0.156		0.6075	0.334		-0.507273				19q	chromatin modifying protein 2A
CHST11	1					1.11286			-0.35							12q	carbohydrate (chondroitin 4) sulfotransferase 11
CIDEB	1	0.645	-0.185	0.109875			0.719524	0.122333	0.356667			0.175				14q12	cell death-inducing DFFA-like effector b
CLCN7	1		-0.185			1.07667										16p13	chloride channel 7
CLEC14A	1	1.67							-0.33375		0.338333		0.2325			14q21.1	C-type lectin domain family 14, member A
CLU	1	0.937083	0.972		-0.04	0.426	0.773	0.56								8p21-p12	clusterin
CLUAP1	1		0.735				1.19714									16p13.3	clusterin associated protein 1
CNN1	1		0.305	0.97			1.16					-0.476667				19p13.2-p13.1	calponin 1, basic, smooth muscle
CNTROB	1	0.798286			0.0846429	0.684		0.9		0.375		-0.246667	-0.333333			17p13.1	centrobin, centrosomal BRCA2 interacting protein
COL1A2	1	1.03286						0.41								7q22.1	collagen, type I, alpha 2
CORO6	1	0.448	1.885	0.8	0.84125	-0.057	0.548									17q11.2	coronin 6
CPT1A	1			0.45												11q13.1-q13.2	carnitine palmitoyltransferase 1A (liver)
CSMD2	1	1.18833	0.57	0.229	0.567273											1p35.1-p34.3	CUB and Sushi multiple domains 2
CSMD3	1	1.406		0.431	-0.26				-0.265		0.193333		0.45			8q23.3	CUB and Sushi multiple domains 3
CTRL	1	1.034	-0.2525			-0.25	-0.17375	0.6825								16q22.1	chymotrypsin-like
CTSK	1	1.22333		0.664	0.488	0.75	0.62									1q21	cathepsin K
CXCL12	1	1.01833			0.49	0.847273										10q11.1	chemokine (C-X-C motif) ligand 12 (stromal cell-derived factor 1)
CXCR4	1				2.176											2q21	chemokine (C-X-C motif) receptor 4
CYP24A1	1		1.29													20q13	cytochrome P450, family 24, subfamily A, polypeptide 1
CYP26A1	1	1.13833		0.9775			0.962									10q23-q24	cytochrome P450, family 26, subfamily A, polypeptide 1
CYP26B1	1	1.278	0.665		0.7825											2p13.3	cytochrome P450, family 26, subfamily B, polypeptide 1
CYP2U1	1					1.1925							0.3125			4q25	cytochrome P450, family 2, subfamily U, polypeptide 1
DAAM2	1	1.492														6p21.2	dishevelled associated activator of morphogenesis 2
DAK	1		1.075	0.88625	-0.196667	0.265	0.604		0.77			-0.54				11q12.2	dihydroxyacetone kinase 2 homolog (S. cerevisiae)
DARS	1								-0.36		1.55333		0.346			2q21.3	aspartyl-tRNA synthetase
DCC	1	1.76667			0.948182	0.662727					0.466667		0.333333			18q21.3	deleted in colorectal carcinoma
DCST1	1	1.182		0.635				0.8725								1q21.3	DC-STAMP domain containing 1
DCST2	1	1.182		0.635				0.8725								1q21.3	DC-STAMP domain containing 2
DCTN2	1	1.17222		-0.816667	0.48	0.593333					0.445					12q13.2-q13.3	dynactin 2 (p50)
DDB1	1		1.075	0.88625	-0.196667	0.265	0.604		0.77			-0.54				11q12-q13	damage-specific DNA binding protein 1, 127kDa
DFNB59	1										0.318		1.026			2q31.2	deafness, autosomal recessive 59
DICER1	1	1.135									0.261667		0.270556			14q32.13	dicer 1, ribonuclease type III
DKK1	1	1.81111							-0.305714		0.428333					10q11.2	dickkopf homolog 1 (Xenopus laevis)
DLEC1	1		0.851333	-0.58		-0.462		-0.33			0.305					3p22-p21.3	deleted in lung and esophageal cancer 1
DLX3	1	1.26857														17q21	distal-less homeobox 3
DLX6	1						1.225									7q22	distal-less homeobox 6
DMRT2	1				1.11667						0.31875			0.4875		9p24.3	doublesex and mab-3 related transcription factor 2
DND1	1	0.495	0.373333		-0.21	-0.92	1.01875		0.486			-0.17	-0.318333			5q31.3	dead end homolog 1 (zebrafish)
DOK1	1	0.43	0.379167	0.196667	0.654167	-0.52	0.397323	-0.048125	0.501923	-0.0285714		-0.542333				2p13	docking protein 1, 62kDa (downstream of tyrosine kinase 1)
DRD2	1	1.12			0.34											11q23	dopamine receptor D2
DSC3	1	1.238	0.6375		0.47125	0.312		0.245714	-0.406667		0.421111	0.435714	0.185			18q12.1	desmocollin 3
DTX3L	1	1.06		0.348889				0.425								3q21.1	deltex 3-like (Drosophila)
E2F8	1	0.900769	0.9				1.10692									11p15.1	E2F transcription factor 8
EBF2	1	1.39842														8p21.2	early B-cell factor 2
EDN3	1	0.3575	0.97	0.7375			-1.272		-0.356		-1.17667	-0.646667				20q13.2-q13.3	endothelin 3
EDNRB	1	1.27667			0.763333								0.35			13q22	endothelin receptor type B
EGR2	1	1.2175														10q21.1	early growth response 2 (Krox-20 homolog, Drosophila)
EGR4	1		1.1275					0.6725								2p13	early growth response 4
ELAVL4	1	1.156					0.665		-0.46625		0.465123		0.264133	0.31		1p34	ELAV (embryonic lethal, abnormal vision, Drosophila)-like 4 (Hu antigen D)
ELP2P	1	1.17364	0.58		0.21			0.205	0.545	0.124167	0.48					17p13.3	endozepine-like peptide 2 pseudogene
EMX1	1				1.17778											2p14-p13	empty spiracles homeobox 1
EMX2	1	1.32933														10q26.1	empty spiracles homeobox 2
EMX2OS	1	1.32933														10q26.1	EMX2 opposite strand (non-protein coding)
ENPP7	1	0.851875	-0.263	0.523333	-0.185		-0.44625	0.3775			-0.83	-0.370909				17q25.3	ectonucleotide pyrophosphatase/phosphodiesterase 7
EPB41L1	1	0.62	0.328333		0.233333	0.388333	0.536333		0.534034			-0.2				20q11.2-q12	erythrocyte membrane protein band 4.1-like 1
EPO	1	0.793077				1.2725										7q22	erythropoietin
ERBB2	1	0.464167		-0.433333	-0.264			0.491667	0.44							17q11.2-q12|17q21.1	v-erb-b2 erythroblastic leukemia viral oncogene homolog 2, neuro/glioblastoma derived oncogene homolog (avian)
ERCC4	1	1.349	0.382857				0.899	0.33		0.185						16p13.3|16p13.3-p13.11	excision repair cross-complementing rodent repair deficiency, complementation group 4
FAHD2A	1	1.052	0.44			-0.394	0.347143	0.496		0.311667						2p24.3-p11.2	fumarylacetoacetate hydrolase domain containing 2A
FAM155A	1						1.43									13q33.3	family with sequence similarity 155, member A
FAM157B	1				0.384	0.409	0.76		1.01889	0.245		-0.646				9q34.3	family with sequence similarity 157 member B
FAM19A5	1	0.266667	0.424583		0.27	1.066	-0.389135		0.72125	0.2225		-0.201111				22q13.32	family with sequence similarity 19 (chemokine (C-C motif)-like), member A5
FAM26F	1	1.005	0.453333					0.36	-0.485		-0.285					6q22.1	family with sequence similarity 26, member F
FAM78A	1						0.854		1.26							9q34	family with sequence similarity 78, member A
FAM83B	1	1.23167		-0.760769		0.823636		0.38								6p12.1	family with sequence similarity 83, member B
FAM96B	1	0.849861	0.492222		-0.345			0.91125	0.51	0.2775		0.0833333				16q22.1-q22.3	family with sequence similarity 96, member B
FBXO47	1	1.465														17q12|17q12	F-box protein 47
FES	1	0.633333	0.189095			-0.588	1.33028			0.70375						15q26.1	feline sarcoma oncogene
FEV	1				1.5425		-0.202222									2q36	FEV (ETS oncogene family)
FGF12	1				1.22875				-0.306667							3q28	fibroblast growth factor 12
FGF5	1		0.576667			1.08714										4q21	fibroblast growth factor 5
FIBIN	1	1.272				-0.817143			0.319167							11p14.2	fin bud initiation factor homolog (zebrafish)
FKBPL	1	0.82	-0.472		0.221786	0.756667	-0.966667	0.33								6p21.3	FK506 binding protein like
FLJ22536	1		0.795		1.00125											6p22.3	hypothetical locus LOC401237
FLJ42875	1	1.175	0.428	0.09	-0.343333	0.4275		0.938		0.18						1p36.32	hypothetical LOC440556
FLJ43390	1	1.12167	0.515			0.388571										14q23.2	hypothetical LOC646113
FLJ45244	1	1.135											0.305			14q32.13	hypothetical locus FLJ45244
FLJ90757	1	1.01143	0.477143	0.1695	-0.806	-0.469	0.643	0.534091	0.498889							17q25.3	hypothetical protein LOC440465
FOXC1	1						1.25533									6p25	forkhead box C1
FOXC2	1	1.418						0.676667			0.41					16q22-q24	forkhead box C2 (MFH-1, mesenchyme forkhead 1)
FOXD2	1	1.16833	0.548947	0.507059		0.574	0.515417	0.662667	0.692	0.603333			0.315			1p34-p32	forkhead box D2
FOXD4	1	1.2	0.795	0.942857	0.582667	0.283333										9p24.3	forkhead box D4
FOXD4L1	1	1.06143	0.895	0.9225												2q14.1	forkhead box D4-like 1
FOXE1	1				1.782											9q22	forkhead box E1 (thyroid transcription factor 2)
FOXF1	1	1.0617					0.897143			0.62						16q24	forkhead box F1
FRMD6	1	1.39182														14q22.1	FERM domain containing 6
FTMT	1				-0.955		-0.275714	1.605								5q21.3	ferritin mitochondrial
FZD10	1		0.518	1.20625		0.640909		0.66125		0.493333		-0.33				12q24.33	frizzled homolog 10 (Drosophila)
GALNT13	1	1.23125			0.84											2q23.3-q24.1	UDP-N-acetyl-alpha-D-galactosamine:polypeptide N-acetylgalactosaminyltransferase 13 (GalNAc-T13)
GALR1	1	1.06818	0.6025					0.035								18q23	galanin receptor 1
GAN	1	1.06		0.815	0.546667											16q24.1	gigaxonin
GATA4	1	1.25278			0.55											8p23.1-p22	GATA binding protein 4
GCM2	1	0.849107			0.403333		0.755714		0.8	0.58						6p23	glial cells missing homolog 2 (Drosophila)
GCNT2	1	1.09333		0.734		0.69875	0.85				0.52		0.313333		-0.0475	6p24.2	glucosaminyl (N-acetyl) transferase 2, I-branching enzyme (I blood group)
GEMIN4	1	1.17364	0.58		0.21			0.205	0.545	0.124167	0.48					17p13	gem (nuclear organelle) associated protein 4
GFRA1	1	0.978636		1.25875	0.580526	0.85		0.511667								10q26	GDNF family receptor alpha 1
GGH	1	2.18833											0.361111			8q12.3	gamma-glutamyl hydrolase (conjugase, folylpolygammaglutamyl hydrolase)
GHSR	1	0.757391	0.6025	0.4744	0.501222	1.256	0.478571	0.33	0.763333	0.412576		0.0633333				3q26.31	growth hormone secretagogue receptor
GLT25D2	1			0.941111	0.782167	0.925							-0.34			1q25	glycosyltransferase 25 domain containing 2
GMPPA	1		1.07143		0.776667	0.564		0.643333		0.633333		0.245				2q35	GDP-mannose pyrophosphorylase A
GNPDA1	1			0.63	1.11											5q21	glucosamine-6-phosphate deaminase 1
GPATCH4	1		0.485	0.35			-1.252		1.045			-0.39				1q22	G patch domain containing 4
GPC5	1	1.05909	-0.25		0.795				-0.303333	0.4625	0.439167					13q32	glypican 5
GPIHBP1	1	0.939	0.245	-0.412333	-0.24375	-1.264	0.284	-0.23375	0.305	0.363333						8q24.3	glycosylphosphatidylinositol anchored high density lipoprotein binding protein 1
GPR113	1	1.10833		0.48	0.348333	-0.433333	0.396667		0.300238				0.284778			2p23.3	G protein-coupled receptor 113
GPR120	1	1.86143														10q23.33	G protein-coupled receptor 120
GPR124	1	0.707143	0.419583	0.756667				0.527143	0.839167	0.3775						8p12	G protein-coupled receptor 124
GPR148	1			0.47	1.51667		-0.576	0.938333				-0.253333				2q21.1	G protein-coupled receptor 148
GPR158	1	1.28	0.22	0.435		0.585833	0.642		-0.245		0.4725		0.18		0.165	10p12.1	G protein-coupled receptor 158
GPR17	1	0.874167		-0.648409	-0.19		0.39125	-0.04	0.4225			-0.35				2q21	G protein-coupled receptor 17
GRID2	1			1.48091												4q22	glutamate receptor, ionotropic, delta 2
GRIK2	1			1.022									0.299			6q16.3-q21	glutamate receptor, ionotropic, kainate 2
GSTM2	1	1.185				-0.593333			0.7							1p13.3	glutathione S-transferase mu 2 (muscle)
HAND2	1				0.368				1.69		0.296667		0.09	0.386667		4q33	heart and neural crest derivatives expressed 2
HAS3	1	0.713333		-0.477273		1.056										16q22.1	hyaluronan synthase 3
HCG4	1	1.00316			0.59913			0.396								6p21.3	HLA complex group 4
HGS	1					1.11714										17q25	hepatocyte growth factor-regulated tyrosine kinase substrate
HIST1H1A	1		0.935				1.29769								-0.203333	6p21.3	histone cluster 1, H1a
HIST1H2AD	1			1.30929					-0.246667		0.28					6p21.3	histone cluster 1, H2ad
HIST1H2BF	1			1.30929					-0.246667		0.28					6p21.3	histone cluster 1, H2bf
HIST1H3A	1		0.935				1.29769								-0.203333	6p21.3	histone cluster 1, H3a
HIST1H3D	1			1.30929					-0.246667		0.28					6p21.3	histone cluster 1, H3d
HIST1H3E	1	1.1625	0.6275	0.400909							0.515					6p21.3	histone cluster 1, H3e
HIST1H4A	1		0.935				1.29769								-0.203333	6p21.3	histone cluster 1, H4a
HIST1H4E	1			1.61												6p21.3	histone cluster 1, H4e
HMX3	1	2.47857														10q26.13	H6 family homeobox 3
HOXA1	1			0.856875		1.69143										7p15.3	homeobox A1
HOXA10	1	1.06923	0.566923	-0.18	0.502308	0.430588	0.714444	0.397143	0.786667	0.355						7p15-p14	homeobox A10
HOXA2	1	2.04385		0.570909	0.812727	0.946923		0.94375								7p15-p14	homeobox A2
HOXA3	1				1.37											7p15-p14	homeobox A3
HOXA5	1	1.05219	0.645	0.77875	0.287857	0.414779	0.868	0.341034	0.545	0.547333						7p15-p14	homeobox A5
HOXB5	1	0.958182	0.698	0.6925	0.544286	0.735556	1.0788	0.521818	0.586667	0.253333						17q21.3	homeobox B5
HOXB7	1		0.831	1.115	0.545	0.743529										17q21.3	homeobox B7
HOXC12	1				1.4025											12q12-q13	homeobox C12
HOXC5	1	1.379	0.646667	0.6875	0.909167		0.942									12q13.3	homeobox C5
HRK	1		1.73													12q24.22	harakiri, BCL2 interacting protein (contains only BH3 domain)
HS3ST3B1	1	1.67757														17p12-p11.2	heparan sulfate (glucosamine) 3-O-sulfotransferase 3B1
HSPA6	1	1.16182	0.347778			-0.213333	0.377	0.408889		0.58		-0.2	-0.516667			1q23	heat shock 70kDa protein 6 (HSP70B')
HSPA7	1	1.11417	0.333333				0.426	0.426667		0.33825		-0.22	-0.41			1q23.3	heat shock 70kDa protein 7 (HSP70B)
HTN3	1										1.15		0.375			4q13	histatin 3
HTR2C	1	0.959667	0.359	0.82	0.821724		1.10552	0.525								Xq24	5-hydroxytryptamine (serotonin) receptor 2C
HYAL2	1		1.06571	0.924						0.515		0.458095				3p21.3	hyaluronoglucosaminidase 2
ICAM2	1		0.345		0.897867	-0.885	1.25	0.27	0.38	0.3						17q23-q25	intercellular adhesion molecule 2
IGFN1	1	0.394737	-0.326923	-0.714783	-0.33	1.25533	0.178807	0.343333	0.429196	-0.330909	-0.302222		-0.363333	-0.966923	-0.21	1q32.1	immunoglobulin-like and fibronectin type III domain containing 1
IL17RC	1						1.14727									3p25.3|3p25.3-p24.1	interleukin 17 receptor C
IMPDH2	1		0.333333				0.413333			0.17	1.455					3p21.2	IMP (inosine monophosphate) dehydrogenase 2
INF2	1	0.525		-0.496		-0.89	1.05818	0.746667		0.131429		0.3925				14q32.33	inverted formin, FH2 and WH2 domain containing
INSRR	1	1.05563	0.32	0.993333	0.696875	0.676667		0.355								1q21-q23	insulin receptor-related receptor
IQSEC3	1	0.837	0.213636	0.672727	0.512	0.69	0.276667	1.055	0.482			-0.404167				12p13.33	IQ motif and Sec7 domain 3
IRX3	1	0.624375	1.16			0.95	0.637679	0.644038	0.783333	0.876923						16q12.2	iroquois homeobox 3
IRX5	1						1.14692					0.986667				16q11.2-q13	iroquois homeobox 5
ISLR	1	1.02857	0.316667			-0.54	-0.44	0.145833	0.639432	0.15		-0.447				15q23-q24	immunoglobulin superfamily containing leucine-rich repeat
ITGA4	1				1.36125											2q31.3	integrin, alpha 4 (antigen CD49D, alpha 4 subunit of VLA-4 receptor)
ITGA6	1								-0.13		2.05					2q31.1	integrin, alpha 6
ITM2A	1	0.828333			0.538571	1.10062										Xq13.3-Xq21.2	integral membrane protein 2A
ITPRIP	1	1.285					0.65	0.4375	0.691667	0.286667						10q25.1	inositol 1,4,5-triphosphate receptor interacting protein
IZUMO2	1	1.23286														19q13.33	IZUMO family member 2
JDP2	1	0.851458	-0.228333	0.404152	-0.413333		0.579091	0.173333								14q24.3	Jun dimerization protein 2
KAL1	1			1.168	0.9525			0.3925								Xp22.32	Kallmann syndrome 1 sequence
KBTBD5	1	0.468889		1.12286				0.49								3p22.1	kelch repeat and BTB (POZ) domain containing 5
KCNA5	1	1.14111	0.908	0.97	0.69	0.754	0.717778					0.693333				12p13	potassium voltage-gated channel, shaker-related subfamily, member 5
KCNAB3	1	0.798286			0.0846429	0.684		0.9		0.375		-0.246667	-0.333333			17p13.1	potassium voltage-gated channel, shaker-related subfamily, beta member 3
KCNG1	1	1.00333			-0.17											20q13	potassium voltage-gated channel, subfamily G, member 1
KCNIP3	1	1.005	0.66	-0.401667			0.478333	-0.371429	0.3375							2q21.1	Kv channel interacting protein 3, calsenilin
KCNIP4	1	1.23714			0.754						0.500253		0.166667	0.39		4p15.31	Kv channel interacting protein 4
KCNJ15	1						1.059					-0.806667	0.295			21q22.2	potassium inwardly-rectifying channel, subfamily J, member 15
KCNK10	1		1.17667	-0.606667							0.44375		0.27		0.15	14q31.3	potassium channel, subfamily K, member 10
KCNK9	1	1.25833			0.848333											8q24.3	potassium channel, subfamily K, member 9
KCNQ1	1	0.759167	-0.160833	-0.60875	-0.354	-0.467273	-0.04625	0.16125	0.488667	0.206		0.17				11p15.5	potassium voltage-gated channel, KQT-like subfamily, member 1
KCNQ1OT1	1	0.753889	0.25	0.443077	0.24	-0.822143	0.4365	-0.0943333	0.5025	0.453333						11p15	KCNQ1 overlapping transcript 1 (non-protein coding)
KCNV1	1	1.3875									0.372					8q22.3-q24.1	potassium channel, subfamily V, member 1
KEAP1	1						1.53									19p13.2	kelch-like ECH-associated protein 1
KIAA1217	1					1.1128		0.7	-0.085						0.3225	10p12.2-p12.1	KIAA1217
KIF12	1		1.28333													9q32	kinesin family member 12
KIF5A	1	1.17222		-0.816667	0.48	0.593333					0.445					12q13.13	kinesin family member 5A
KIF6	1	1.222														6p21.2	kinesin family member 6
KLHL1	1	1.05692	0.806	0.744118	0.785714		0.848125				0.690909	0.89	0.316667			13q21	kelch-like 1 (Drosophila)
KLHL3	1								1.52							5q31	kelch-like 3 (Drosophila)
KLHL6	1	-0.482	0.8475	0.37			1.181									-	kelch-like 6 (Drosophila)
KLRG2	1	1.15					-0.502									7q34	killer cell lectin-like receptor subfamily G, member 2
KRR1	1								0.015		2.1		0.34	0.29		12q21.2	KRR1, small subunit (SSU) processome component, homolog (yeast)
KRT13	1	1.02544		-0.583333	0.044		-0.402222	0.27	0.731667	0.26						17q12-q21.2	keratin 13
KRT7	1						1.17182	0.836667								12q12-q13	keratin 7
KRT9	1		-0.626667	1.08444		-0.110714	0.692857	0.321111				-0.4				17q21.1-q21.2	keratin 9
L3MBTL2	1					1.06		0.53								22q13.31-q13.33	l(3)mbt-like 2 (Drosophila)
LBX1	1	0.680625	0.464286	0.444615	0.707917	0.915	0.610278		0.90875	0.412857		0.41				10q24	ladybird homeobox 1
LCMT2	1	1.082				0.366667		0.88			0.415					15q15.3	leucine carboxyl methyltransferase 2
LENG9	1	1.045				0.38										19q13.4	leukocyte receptor cluster (LRC) member 9
LHFPL3	1			1.17875	0.801667			0.484286								7q22.1	lipoma HMGIC fusion partner-like 3
LHX4	1	0.927647	0.79	1.03727	0.827647			0.6825								1q25.2	LIM homeobox 4
LIMD2	1	0.64625	0.745		-0.326		1.11									17q23.3	LIM domain containing 2
LIMK2	1	1.57222			0.6255			0.543333	0.52	0.2						22q12.2	LIM domain kinase 2
LIPG	1						1.8925									18q21.1	lipase, endothelial
LOC100126784	1		1.14429											0.2925		11p15.1	hypothetical LOC100126784
LOC100128811	1	1.28	0.22	0.435		0.585833	0.642		-0.245		0.4725		0.18		0.165	10p12.1	hypothetical protein LOC100128811
LOC100128977	1		2.515													17q21.31	hypothetical LOC100128977
LOC100130148	1		2.515													17q21.31	hypothetical LOC100130148
LOC100131691	1		0.824167	-0.71	-0.374		0.156		0.6075	0.334		-0.507273				19q13.43	hypothetical protein LOC100131691
LOC100271722	1						1.20818									22q13.31	long intergenic non-protein coding RNA 899
LOC220930	1										0.896667		0.411	0.165		10p11.23	hypothetical LOC220930
LOC25845	1	1.07	-0.275	-0.674		0.558333	0.42		0.61			-0.336				5p15.33	hypothetical LOC25845
LOC284551	1				1.08											1p35.2	hypothetical protein LOC284551
LOC388242	1	0.999542					0.78702									16p11.2	LOC112869 pseudogene
LOC389332	1	0.731014	0.289444	0.734286	0.464167	-0.255	-0.025	0.487167	0.671579	0.485		0.045				5q31.2	hypothetical LOC389332
LOC613038	1	0.999542					0.78702									16p11.2	LOC112869 pseudogene
LOC80054	1	1.09861			0.135	0.93	0.652727	0.69	0.996							19q13.11	CEBPA antisense RNA 1 (head to head)
LOXL3	1	0.43	0.379167	0.196667	0.654167	-0.52	0.397323	-0.048125	0.501923	-0.0285714		-0.542333				2p13	lysyl oxidase-like 3
LPPR1	1	1.81182						0.911429	-0.365		0.453333					9q31.1	phospholipid phosphatase related 1
LPPR4	1	2.09667					-0.505			-0.09						1p21.2	plasticity related gene 1
LRAT	1	1.435														4q32.1	lecithin retinol acyltransferase (phosphatidylcholine--retinol O-acyltransferase)
LRFN4	1	1.21333			-0.408333	-0.2825						-0.445				11q13.1	leucine rich repeat and fibronectin type III domain containing 4
LRRC27	1					0.758571	0.997			0.428333						10q26.3	leucine rich repeat containing 27
LTB4R	1	0.645	-0.185	0.109875			0.719524	0.122333	0.356667			0.175				14q11.2-q12	leukotriene B4 receptor
LTB4R2	1	0.645	-0.185	0.109875			0.719524	0.122333	0.356667			0.175				14q11.2-q12	leukotriene B4 receptor 2
LTK	1	1.01682	0.598889			0.911667										15q15.1-q21.1	leukocyte receptor tyrosine kinase
LYSMD1	1					0.294		1.36818								1q21.2	LysM, putative peptidoglycan-binding, domain containing 1
MAF	1	2.72											0.31			16q22-q23	v-maf musculoaponeurotic fibrosarcoma oncogene homolog (avian)
MAGEE2	1		-0.522222	1.06667	0.634		-0.107857	0.2375		-0.1175						Xq13.3	melanoma antigen family E, 2
MAGI2	1	1.0705			0.798462	0.945263		0.848889			0.54					7q21	membrane associated guanylate kinase, WW and PDZ domain containing 2
MAPK10	1			1.294		-0.666667					0.4625	-0.43		0.37		4q22.1-q23	mitogen-activated protein kinase 10
MAPT	1		2.515													17q21.1	microtubule-associated protein tau
MARCH3	1	1.25														5q23.2	membrane associated ring finger 3
MATK	1	0.382381			0.35	1.296				0.21	-0.333333	-0.334286	-0.405			19p13.3	megakaryocyte-associated tyrosine kinase
MDGA2	1										0.822167		0.22			14q21.3	MAM domain containing glycosylphosphatidylinositol anchor 2
MEG3	1	1.05		0.0825			0.408333	0.265	0.543333			-0.193333				14q32	maternally expressed 3 (non-protein coding)
MFSD1	1		0.355	1.005	-0.045	0.6425	-0.64	0.565714	0.6675			0.355				3q25.33	major facilitator superfamily domain containing 1
MGC12916	1	1.67757														17p11.2	hypothetical protein MGC12916
MGC12982	1	1.16833	0.548947	0.507059		0.574	0.515417	0.662667	0.692	0.603333			0.315			-	hypothetical protein MGC12982
MGC42105	1	1.34733			0.660625				-0.338		0.405		0.255714			5p12	serine/threonine-protein kinase NIM1
MLC1	1		0.765	-0.155			0.61375	-0.376	0.445179	0.415						22q13.33	megalencephalic leukoencephalopathy with subcortical cysts 1
MMP16	1	1.30917				0.96875										8q21.3	matrix metallopeptidase 16 (membrane-inserted)
MMP2	1	0.821667			1.0775											16q13-q21	matrix metallopeptidase 2 (gelatinase A, 72kDa gelatinase, 72kDa type IV collagenase)
MOS	1			1.03889	0.904286											8q11	v-mos Moloney murine sarcoma viral oncogene homolog
MOV10L1	1		0.765	-0.155			0.61375	-0.376	0.445179	0.415						22q13.33	Mov10l1, Moloney leukemia virus 10-like 1, homolog (mouse)
MRPL43	1	0.703333	0.107917	0.735	-0.454545	-0.523333			0.415455	0.436667		-0.482				10q24.31	mitochondrial ribosomal protein L43
MSC	1		0.606		0.346875		1.166									8q21	musculin (activated B-cell factor-1)
MTERFD1	1					1.03857							0.325			8q22.1	MTERF domain containing 1
MYF6	1	1.15333			0.632308				-0.365							12q21	myogenic factor 6 (herculin)
MYO1C	1	0.840417		-0.358571	0.481023	-0.534167	0.392333	0.3	0.35	0.128						17p13	myosin IC
NAGS	1		1.61333													17q21.31	N-acetylglutamate synthase
NBLA00301	1				0.368				1.69		0.296667		0.09	0.386667		4q34.1	Nbla00301
NCAM2	1	1.25556														21q21.1	neural cell adhesion molecule 2
NCRNA00119	1	1.11				-1.04375	0.37	-0.3825					0.426			3q22.1	non-protein coding RNA 119
NEDD9	1		0.695				0.7725		1.11							6p25-p24	neural precursor cell expressed, developmentally down-regulated 9
NEIL2	1	1.086					0.532857		0.706667							8p23.1	nei like 2 (E. coli)
NELL1	1		1.21		0.880588											11p15.2-p15.1	NEL-like 1 (chicken)
NEUROG2	1					1.024										4q25	neurogenin 2
NGFR	1	0.66	1.008	-0.335	-0.21	0.892857										17q21-q22	nerve growth factor receptor (TNFR superfamily, member 16)
NGLY1	1	1.044									0.56		0.213333			3p24.2	N-glycanase 1
NLRP14	1	1.54333							-0.2775		0.4825					11p15.4	NLR family, pyrin domain containing 14
NOS1	1	1.00714	0.125	0.913333	-1.06333	-0.255		0.476667	0.311667	0.295		-0.473333	-0.25625			12q24.2-q24.31	nitric oxide synthase 1 (neuronal)
NPBWR1	1	1.38167		0.6	0.87625	0.6652		0.1425								8p22-q21.13	neuropeptides B/W receptor 1
NPHP3	1	1.11				-1.04375	0.37	-0.3825					0.426			3q22.1	nephronophthisis 3 (adolescent)
NPM2	1	1.385	0.7		0.45375		0.698571	0.39		0.276						8p21.3	nucleophosmin/nucleoplasmin, 2
NPPC	1		1.02857		0.668333	0.7625	0.734167									2q24-qter	natriuretic peptide precursor C
NPTX2	1						1.175				0.3575					7q21.3-q22.1	neuronal pentraxin II
NPY2R	1	1.62333				0.966667					0.43					4q31	neuropeptide Y receptor Y2
NR4A3	1		2.16								0.173333					9q22	nuclear receptor subfamily 4, group A, member 3
NRG1	1	1.46571						0.09	-0.343333		0.324062					8p12	neuregulin 1
NRIP2	1	1.17444	0.49	0.57	0.329167		0.632857	0.46		0.18		0.19				12p13.33	nuclear receptor interacting protein 2
NRN1	1		1.15													6p25.1	neuritin 1
NTM	1	2.00333	0.79		0.866			0.858333			0.29					11q25	neurotrimin
NTRK1	1	0.959306	0.32	0.993333	0.696875	0.676667		0.355								1q21-q22	neurotrophic tyrosine kinase, receptor, type 1
NUDT10	1	0.833333	0.696667					1.31								Xp11.23	nudix (nucleoside diphosphate linked moiety X)-type motif 10
NUPR1	1	1.3475	0.74					0.74		0.668571		0.178333				16p11.2	nuclear protein 1
OLFM2	1					1.192										19p13.2	olfactomedin 2
OLFML1	1			1.1												11p15.4	olfactomedin-like 1
OPCML	1	1.288														11q25	opioid binding protein/cell adhesion molecule-like
OR51E1	1	0.802857	-0.46	-1.025			-0.606111			-0.176	0.48	-0.364286	-0.072			11p15.4	olfactory receptor, family 51, subfamily E, member 1
ORC4L	1													2.175		2q22-q23	origin recognition complex, subunit 4-like (yeast)
OTOP2	1		0.775	0.752222	0.5275	0.495417	1.35944	0.532222								17q25.1	otopetrin 2
OTP	1	1.182	0.935	0.77875	0.528889	0.554		0.334		0.58						5q13.3	orthopedia homeobox
OXSM	1	1.044									0.56		0.213333			3p24.2	3-oxoacyl-ACP synthase, mitochondrial
PARP9	1	1.06		0.348889				0.425								3q13-q21	poly (ADP-ribose) polymerase family, member 9
PATZ1	1						0.742667									22q12.2	POZ (BTB) and AT hook containing zinc finger 1
PCDH12	1			1.31	0.232	0.55	0.571818									5q31	protocadherin 12
PCDH7	1	1.20083	0.745	0.9875	0.4275	0.963										4p15	protocadherin 7
PCDHA5	1	0.7075		1.09		0.322		0.72			0.471579		0.3585			5q31	protocadherin alpha 5
PCDHA7	1	1.33111	0.8825	0.432381	0.658333	0.554	0.598571	0.571667		0.733333	0.366667					5q31	protocadherin alpha 7
PCDHAC1	1	1.05286	0.681429							0.183333		0.318				5q31	protocadherin alpha subfamily C, 1
PCDHB1	1					1.345										5q31	protocadherin beta 1
PCDHB13	1	1.256		0.692	0.518571						0.4175			0.27		5q31	protocadherin beta 13
PCDHB3	1	0.543333	1.035								0.46		0.30375			5q31	protocadherin beta 3
PCDHB4	1	1.33714	0.706667	0.735	0.758		0.782				0.471429		0.291429			5q31	protocadherin beta 4
PCDHB8	1	1.32			0.476667						0.362857			0.252		5q31	protocadherin beta 8
PCDHGA11	1								1.278				0.305			5q31	protocadherin gamma subfamily A, 11
PCDHGA12	1	0.89881	0.394167	0.4725	0.633194	-0.504911	0.474286	0.252	-0.00855556	0.268333	0.26	-0.231667	0.185	0.394		5q31	protocadherin gamma subfamily A, 12
PCDHGA5	1	1.10556	0.206	0.376	0.412	-0.33	0.373333		-0.235	0.31625				0.095		5q31	protocadherin gamma subfamily A, 5
PCDHGA9	1	1.75							-0.435		0.65					5q31	protocadherin gamma subfamily A, 9
PCDHGB1	1			0.520714	0.652	0.22	0.765455	1.074								5q31	protocadherin gamma subfamily B, 1
PCDHGB2	1	1.045				-0.835	0.51									5q31	protocadherin gamma subfamily B, 2
PCDHGB5	1	1.11857									0.491667		0.324444			5q31	protocadherin gamma subfamily B, 5
PCDHGC3	1		1.14								0.365					5q31	protocadherin gamma subfamily C, 3
PCDHGC5	1		0.286667	0.8825	0.361111		0.533333	0.401667								5q31	protocadherin gamma subfamily C, 5
PDE1C	1	1.3175														7p15.1-p14.3	phosphodiesterase 1C, calmodulin-dependent 70kDa
PDE4B	1					1.01					0.408571		0.2675			1p31	phosphodiesterase 4B, cAMP-specific (phosphodiesterase E4 dunce homolog, Drosophila)
PEBP4	1	1.165					-0.13									8p21.3	phosphatidylethanolamine-binding protein 4
PENK	1	1.36837			0.569167	0.13	-0.470833				-0.135					8q23-q24	proenkephalin
PFN3	1	1.384					0.585	0.7		0.3325						5q35.3	profilin 3
PGAP3	1	0.464167		-0.433333	-0.264			0.491667	0.44							17q12	per1-like domain containing 1
PGR	1					1.30667					0.183333					11q22-q23	progesterone receptor
PHGDH	1					1.30625										1p12	phosphoglycerate dehydrogenase
PITPNM3	1	1.23444	0.2825	-0.492		-0.256667	0.296667					-0.226667				17p13	PITPNM family member 3
PITX2	1		0.85	0.56	0.532	0.442353	1.36706	0.505385	-0.39		0.447692	0.486667	0.227222	0.35		4q25-q27	paired-like homeodomain 2
PIWIL4	1								-0.2975		1.08		0.3775			11q21	piwi-like 4 (Drosophila)
PLA2G3	1	1.015				-0.468947	0.428333	0.410909		0.2875						22q11.2-q13.2	phospholipase A2, group III
PLA2R1	1	0.683333		1.22286	0.44	0.436667		0.255	0.84							2q23-q24	phospholipase A2 receptor 1, 180kDa
PLEKHA2	1						1.03636									8p11.23	pleckstrin homology domain containing, family A (phosphoinositide binding specific) member 2
PLSCR4	1	1.15857				0.726667					0.36					3q24	phospholipid scramblase 4
PLXNB2	1	0.6875		-0.456667			0.549286	1.30667				0.366667				22q13.33	plexin B2
PLXNB3	1	1.24		0.289857	-0.101651				0.54	0.193333	-0.988	-0.308333	-0.12			Xq28	plexin B3
PM20D1	1		1.004	0.63												1q32.1	peptidase M20 domain containing 1
POU3F4	1	0.491667	0.432		0.285		0.5275	0.514444	1.125	0.236667	0.05	-0.195				Xq21.1	POU class 3 homeobox 4
PPP1R3G	1	0.996667		1.36			0.9									6p25.1	protein phosphatase 1, regulatory (inhibitor) subunit 3G
PPP3R2	1			1.08917	-0.67		-0.405		-0.5	-0.16						9q31.1	protein phosphatase 3 (formerly 2B), regulatory subunit B, beta isoform
PRDM13	1						1.827				0.29					6q16-q21	PR domain containing 13
PRDM16	1	1.175	0.428	0.09	-0.343333	0.4275		0.938		0.18						1p36.23-p33	PR domain containing 16
PRDM6	1	1.13273	0.935556		0.669091	0.58375										5q23.2	PR domain containing 6
PRKCDBP	1	1.01111		-0.628571	0.574				-0.2775		0.46		0.313333	0.18		11p15.4	protein kinase C, delta binding protein
PRKG1	1	1.01417				0.855333					0.454		0.323			10q11.2	protein kinase, cGMP-dependent, type I
PRKRA	1										0.318		1.026			2q31.2	protein kinase, interferon-inducible double stranded RNA dependent activator
PRMT8	1	1.04091														12p13.3	protein arginine methyltransferase 8
PROKR2	1	1.1876	0.497222	0.285	0.568333	0.49125		0.435								20p12.3	prokineticin receptor 2
PRR20A	1	1.025		-0.413333	-0.193056	0.537778			0.275		-0.668074	-0.358	-0.577292		-0.225	13q21.1	proline rich 20A
PRR20B	1	1.025		-0.413333	-0.193056	0.537778			0.275		-0.668074	-0.358	-0.577292		-0.225	13q21.1	proline rich 20B
PRR20C	1	1.025		-0.413333	-0.193056	0.537778			0.275		-0.668074	-0.358	-0.577292		-0.225	13q21.1	proline rich 20C
PRR20D	1	1.025		-0.413333	-0.193056	0.537778			0.275		-0.668074	-0.358	-0.577292		-0.225	13q21.1	proline rich 20D
PRR20E	1	1.025		-0.413333	-0.193056	0.537778			0.275		-0.668074	-0.358	-0.577292		-0.225	13q21.1	proline rich 20E
PSMA4	1										1.02		0.146667			15q25.1	proteasome (prosome, macropain) subunit, alpha type, 4
PTCH1	1		1.09		0.854						0.305					9q22.3	patched homolog 1 (Drosophila)
PTDSS1	1					1.03857							0.325			8q22	phosphatidylserine synthase 1
PTGER3	1		0.555		0.704286			1.00286			0.447143					1p31.2	prostaglandin E receptor 3 (subtype EP3)
PTH2	1	1.13833	0.803125	0.0288462	0.84											19q13.33	parathyroid hormone 2
PTPRO	1				0.78375	1.19857			-0.42		0.395		0.2775			12p13.3-p13.2|12p13-p12	protein tyrosine phosphatase, receptor type, O
PURG	1	1.005	0.535	0.307778			0.35625	0.286667	0.587143							8p11	purine-rich element binding protein G
PYY	1		1.61333													17q21.1	peptide YY
QTRT1	1						2.122									19p13.3	queuine tRNA-ribosyltransferase 1
RAB31	1		1.02		0.46						0.343333					18p11.3	RAB31, member RAS oncogene family
RAD52	1	1.3475														12p13-p12.2	RAD52 homolog (S. cerevisiae)
RASIP1	1	0.562941	0.453333		0.412222	1.775			0.670769	0.399091		0.3725				19q13.33	Ras interacting protein 1
RASL10A	1	0.3775		1.06333	-0.3	-0.424444	0.527708	0.35	0.6225			-0.000714286				22q12.2	RAS-like, family 10, member A
RASL11B	1						1.02769									4q12	RAS-like, family 11, member B
RCAN1	1		1.005			0.916					0.4575		0.195			21q22.1-q22.2|21q22.12	regulator of calcineurin 1
RELN	1					1.40667										7q22	reelin
RFPL4B	1								-0.28		1.82					6q21	ret finger protein-like 4B
RFX4	1	0.838333	0.482778	0.774602	0.461364	0.670625	0.908889	0.71					0.186667		-0.356667	12q24	regulatory factor X, 4 (influences HLA class II expression)
RGS20	1		1.36167								0.555					8q	regulator of G-protein signaling 20
RGS3	1	0.77037	0.29	-0.289	-0.0686667	-0.39375	0.679619	0.249583	0.5655	0.424929		0.332				9q32	regulator of G-protein signaling 3
RGS9BP	1	1.162		-0.502222	-0.504			0.401667	0.537143			-0.45		-1.41333		19q13.11	regulator of G protein signaling 9 binding protein
RIC3	1	1.128			0.727692								0.3825			11p15.4	resistance to inhibitors of cholinesterase 3 homolog (C. elegans)
RIMS1	1	1.024														6q12-q13	regulating synaptic membrane exocytosis 1
RIN3	1						1.02286									14q32.12	Ras and Rab interactor 3
RNF152	1	1.32643			0.81625	0.607857										18q21.33	ring finger protein 152
RNF165	1	1.54667				0.42										18q21.1	ring finger protein 165
RNF40	1			1.06									-0.335			16p11.2-p11.1	ring finger protein 40
RORA	1		0.378				1.03833		0.268056	0.47	0.396667	-0.266	0.241889			15q21.3	RAR-related orphan receptor A
RPL10L	1			0.425714		1.235			-0.01		0.376					14q13-q21	ribosomal protein L10-like
RPS6KA2	1	1.08	0.5875		0.371667				0.635	0.5825	0.515					6q27	ribosomal protein S6 kinase, 90kDa, polypeptide 2
RTN4	1					2.04818					0.3925			0.233333		2p16.3	reticulon 4
S100A1	1	0.811758	-0.0578571	-0.485		-0.545556	0.501667	0.528636	0.492	0.16		0.1875				1q21	S100 calcium binding protein A1
S100A13	1	0.811758	-0.0578571	-0.485		-0.383111	0.477778	0.515455	0.492	0.16		0.1875				1q21	S100 calcium binding protein A13
S100A4	1						1.07556									1q21	S100 calcium binding protein A4
SASH3	1			-0.774286		0.36		-0.754	0.60625			-0.216667	1.04333		-0.305	Xq26	SAM and SH3 domain containing 3
SATB2	1	1.2055	0.423333	0.98	0.851111		0.807895		-0.28		0.3475			0.295714		2q33	SATB homeobox 2
SCAMP5	1	0.44	0.722	1.44	0.4025	0.526		0.513333				-0.424				15q24.1-q24.2	secretory carrier membrane protein 5
SCARF1	1	0.819048	0.169167			-0.36	0.413952	0.488542		0.504						17p13.3	scavenger receptor class F, member 1
SCNM1	1					0.294		1.36818								1q21.2	sodium channel modifier 1
SERPING1	1			1.14333		0.6675										11q12-q13.1	serpin peptidase inhibitor, clade G (C1 inhibitor), member 1
SFMBT1	1	1.86833											0.2825			3p21.1	Scm-like with four mbt domains 1
SFMBT2	1	1.32667					0.629	0.531								10p14	Scm-like with four mbt domains 2
SFRP2	1	0.749394	0.300333	0.574667	0.631579	0.657083	0.844583	0.481429	-0.015	0.25						4q31.3	secreted frizzled-related protein 2
SFTA3	1						1.77923									14q13.3	surfactant associated 3
SGIP1	1		1.19		0.806364										0.312	1p31.3	SH3-domain GRB2-like (endophilin) interacting protein 1
SH3KBP1	1						1.08375					-0.393333				Xp22.1-p21.3	SH3-domain kinase binding protein 1
SH3TC2	1	1.127						0.92		0.496667						5q32	SH3 domain and tetratricopeptide repeats 2
SHH	1					2.45	0.41		0.65			-0.275				7q36	sonic hedgehog homolog (Drosophila)
SHISA6	1	1.44111	0.835714	0.691667	0.568333	0.675	0.581032					0.536667				17p12	shisa family member 6
SLC12A4	1	1.01598	0.435	0.396667	0.321667		0.592206	0.471667		0.557857		0.392143				16q22.1	solute carrier family 12 (potassium/chloride transporters), member 4
SLC16A5	1	1.00692		-0.5175			0.495714									17q25.1	solute carrier family 16, member 5 (monocarboxylic acid transporter 6)
SLC24A4	1	1.0175			0.974	0.672		0.405			0.605					14q32.12	solute carrier family 24 (sodium/potassium/calcium exchanger), member 4
SLC26A5	1						1.05273		-0.165		0.566667					7q22.1	solute carrier family 26, member 5 (prestin)
SLC26A9	1	1.19667	0.39	-0.563333	-0.31				0.377	0.335			0.375			1q31-q32	solute carrier family 26, member 9
SLC27A6	1	1.245	0.655		0.38						0.295		0.355556			5q23.3	solute carrier family 27 (fatty acid transporter), member 6
SLC30A3	1					2.024										2p23.3	solute carrier family 30 (zinc transporter), member 3
SLC39A14	1	1.008			0.376667		0.62									8p21.3	solute carrier family 39 (zinc transporter), member 14
SLC3A2	1								1.03333							11q13	solute carrier family 3 (activators of dibasic and neutral amino acid transport), member 2
SLC4A2	1	1.14167				0.105		0.82		0.58						7q35-q36	solute carrier family 4, anion exchanger, member 2 (erythrocyte membrane protein band 3-like 1)
SLC5A7	1	1.3475	0.8		0.71			0.68			0.51	0.885				2q12	solute carrier family 5 (choline transporter), member 7
SLC6A2	1	0.905	0.862222	0.971111	0.46125	0.459167	0.5335	0.722222		0.0366667						16q12.2	solute carrier family 6 (neurotransmitter transporter, noradrenalin), member 2
SLC9A2	1			1.90167							0.46					2q11.2	solute carrier family 9 (sodium/hydrogen exchanger), member 2
SLIT2	1							1.00375		0.505						4p15.2	slit homolog 2 (Drosophila)
SMG5	1		0.487143	0.494286	-0.5175	0.330227			0.37							1q21.2	Smg-5 homolog, nonsense mediated mRNA decay factor (C. elegans)
SMO	1		1.2													7q32.3	smoothened homolog (Drosophila)
SNAP25	1		0.916667	1.55	0.868333	0.82										20p12-p11.2	synaptosomal-associated protein, 25kDa
SNHG1	1								1.03333							11q12.3	small nucleolar RNA host gene 1 (non-protein coding)
SNORD22	1								1.03333							11q13	small nucleolar RNA, C/D box 22
SNORD25	1								1.03333							11q13	small nucleolar RNA, C/D box 25
SNORD26	1								1.03333							11q13	small nucleolar RNA, C/D box 26
SNORD27	1								1.03333							11q13	small nucleolar RNA, C/D box 27
SNORD28	1								1.03333							11q13	small nucleolar RNA, C/D box 28
SNORD29	1								1.03333							11q13	small nucleolar RNA, C/D box 29
SNORD30	1								1.03333							11q13	small nucleolar RNA, C/D box 30
SNORD31	1								1.03333							11q13	small nucleolar RNA, C/D box 31
SNORD60	1		0.24			1.43417			0.225							16p13.3	small nucleolar RNA, C/D box 60
SORBS3	1	0.826667		0.51		0.372941	0.730758	1.04143		0.21		0.549231				8p21.3	sorbin and SH3 domain containing 3
SOX2	1					1.00444		0.5475								3q26.3-q27	SRY (sex determining region Y)-box 2
SOX7	1	1.466	0.615714	0.556	0.986		0.61525	0.446667				-1.415				8p22	SRY (sex determining region Y)-box 7
SP9	1						1.622			0.25	0.4					2q31.1	Sp9 transcription factor
SPAG6	1	1.12857						0.428571	-0.4375		0.386667		0.321667	0.176667		10p12.2	sperm associated antigen 6
SPSB4	1				1.46375											3q23	splA/ryanodine receptor domain and SOCS box containing 4
SPTB	1	1.146	0.233333	0.581667		-0.556										14q23-q24.2	spectrin, beta, erythrocytic
SPTLC1	1						-1.15429				1.885		0.304			9q22.2	serine palmitoyltransferase, long chain base subunit 1
SRRM4	1	1.17412														12q24.23	serine/arginine repetitive matrix 4
SST	1		1.245	0.61	0.8475											3q28	somatostatin
SSTR1	1	3.165									0.782857					14q13	somatostatin receptor 1
ST3GAL1	1			0.478	0.3125	1.27955	0.223333									8q24.22	ST3 beta-galactoside alpha-2,3-sialyltransferase 1
ST6GALNAC4	1			-0.838889	-0.5525		1.71333	-0.346	0.543							9q34	ST6 (alpha-N-acetyl-neuraminyl-2,3-beta-galactosyl-1,3)-N-acetylgalactosaminide alpha-2,6-sialyltransferase 4
ST8SIA5	1	1.14444	0.483333		0.852222											18q21.1	ST8 alpha-N-acetyl-neuraminide alpha-2,8-sialyltransferase 5
STAT5A	1	0.915		1.01833		0.92875	0.975									17q11.2	signal transducer and activator of transcription 5A
STK32B	1	1.28286														4p16.2-p16.1	serine/threonine kinase 32B
STMN2	1	1.33											0.206667			8q21.13	stathmin-like 2
SYCP2L	1										1.238					6p24.2	synaptonemal complex protein 2-like
SYT6	1	1.38						0.69								1p13.2	synaptotagmin VI
TAF15	1	1.015			-0.4475											17q11.1-q11.2	TAF15 RNA polymerase II, TATA box binding protein (TBP)-associated factor, 68kDa
TAGLN	1	0.9125				-0.05	0.317381	0.435								11q23.2	transgelin
TAGLN2	1	0.758	1.185			-0.0922222	0.2			0.2325		-0.304				1q21-q25	transgelin 2
TAL1	1	0.935556	0.062		0.2	0.423333		0.54	1.057	0.27						1p32	T-cell acute lymphocytic leukemia 1
TBC1D14	1			1.01333	0.611667	0.674	-0.8325						0.35			4p16.1	TBC1 domain family, member 14
TBX18	1	1.876									0.34					6q14-q15	T-box 18
TBX20	1	0.834667	0.49	0.712083	0.748571		1.279									7p15-p14	T-box 20
TBX22	1	1.07818			0.441111				-0.426667		0.643333		0.415			Xq21.1	T-box 22
TBX5	1	1.20807			0.748822	0.864783	0.739455									12q24.1	T-box 5
TCTEX1D1	1	1.13	0.4725								0.349231		0.295714			1p31.3	Tctex1 domain containing 1
TCTEX1D4	1	1.14944					0.951923									1p34.1	Tctex1 domain containing 4
TENC1	1			0.045			1.01643			0.892		0.678				12q13.13	tensin like C1 domain containing phosphatase (tensin 2)
TFAP2C	1	0.772272	0.956667	0.497333	0.880769	0.506667	0.878609	0.766667		0.988		0.50125				20q13.2	transcription factor AP-2 gamma (activating enhancer binding protein 2 gamma)
TGFB1I1	1	1.10625	0.741111		0.0845833	0.313333	0.45	0.446667		0.616667		0.611667				16p11.2	transforming growth factor beta 1 induced transcript 1
TLX3	1	0.854286	0.565	0.15375			0.729773	0.62	1.07	0.25						5q35.1	T-cell leukemia homeobox 3
TM6SF2	1	1.295	0.466						0.56							19p13.3-p12	transmembrane 6 superfamily member 2
TMEM132C	1	1.065	-0.637273			-0.485	-0.987273	0.283333								12q24.32	transmembrane protein 132C
TMEM180	1	1.00333		-0.80875					0.656667			-0.257143				10q24.32	transmembrane protein 180
TMEM79	1		0.487143	0.494286	-0.5175	0.330227			0.37							1q22	transmembrane protein 79
TMEM98	1		1.09													17q11.2	transmembrane protein 98
TNFSF12	1	1.12														17p13	tumor necrosis factor (ligand) superfamily, member 12
TNNT1	1	0.31	0.681667	0.257714	-0.085		-0.213333	0.62	0.460556			0.253333	-0.286923			19q13.4	troponin T type 1 (skeletal, slow)
TNR	1				1.078				-0.132		0.386667		0.475			1q24	tenascin R (restrictin, janusin)
TOX	1	0.888571	0.575	-0.336667	1.29786	0.6975		0.3775		0.395	0.52	0.4	0.363333			8q12.1	thymocyte selection-associated high mobility group box
TOX2	1	1.29615	0.265	-0.63		0.738									-0.39	20q13.12	TOX high mobility group box family member 2
TP53TG3	1	0.764444				0.15	-0.672389	0.148333	0.374667	0.176667	-0.310667	-0.291758	-0.276825		-0.2825	16p13	TP53 target 3
TP53TG3B	1	0.764444				0.15	-0.672389	0.148333	0.374667	0.176667	-0.310667	-0.291758	-0.276825		-0.2825	16p11.2	TP53 target 3B
TPH2	1			1.09375		0.284118							0.27			12q21.1	tryptophan hydroxylase 2
TRAF7	1		0.24			1.43417			0.225							16p13.3	TNF receptor-associated factor 7
TRAM2	1		1.276													6p21.1-p12	translocation associated membrane protein 2
TRAPPC1	1	0.798286			0.0846429	0.684		0.9		0.375		-0.246667	-0.333333			17p13.1	trafficking protein particle complex 1
TRIM36	1	1.36167		1	0.8125	0.91	0.552		-0.56				0.38			5q22.3	tripartite motif-containing 36
TRIM63	1	1.0475		0.758333	0.46		0.605714									1p34-p33	tripartite motif-containing 63
TRIML1	1	0.875		1.1775	0.212		0.468333		0.442			-0.386667				4q35.2	tripartite motif family-like 1
TRMT12	1					0.651667		1.47333								8q24.13	tRNA methyltransferase 12 homolog (S. cerevisiae)
TSLP	1				1.34727								0.363333			5q22.1	thymic stromal lymphopoietin
UBA5	1								-0.536667		0.81					3q22.1	ubiquitin-like modifier activating enzyme 5
UBE2M	1		0.824167	-0.71	-0.374		0.156		0.6075	0.334		-0.507273				19q13.43	ubiquitin-conjugating enzyme E2M (UBC12 homolog, yeast)
UNCX	1	1.39364				0.47	0.405	0.535714								7p22.3	UNC homeobox
UPK1B	1			1.3825	0.806667				-0.415		0.46875					3q13.3-q21	uroplakin 1B
USH1G	1		0.775	0.752222	0.5275	0.495417	1.35944	0.532222								17q25.1	Usher syndrome 1G (autosomal recessive)
VAT1L	1			1.23286												16q23.1	vesicle amine transport protein 1 homolog (T. californica)-like
VCAN	1					1.40875										5q14.3	versican
VEGFC	1	1.99667														4q34.1-q34.3	vascular endothelial growth factor C
WDR5	1					1.1175							0.73			9q34	WD repeat domain 5
WNT10B	1		1.25													12q13	wingless-type MMTV integration site family, member 10B
WNT16	1					1.57909					0.448333					7q31	wingless-type MMTV integration site family, member 16
WNT3A	1	0.666		0.57	0.43		0.91825									1q42	wingless-type MMTV integration site family, member 3A
WNT5A	1	1.872														3p21-p14	wingless-type MMTV integration site family, member 5A
WNT7A	1	1.19		-0.486667		0.78875		0.433333	0.291429			-0.48				3p25	wingless-type MMTV integration site family, member 7A
WRN	1	1.005	0.535	0.307778			0.35625	0.286667	0.587143							8p12-p11.2	Werner syndrome
ZEB1	1										0.896667		0.411	0.165		10p11.2	zinc finger E-box binding homeobox 1
ZFP30	1				1.23											19q13.12	zinc finger protein 30 homolog (mouse)
ZFYVE20	1	1.03778		-0.6	0.654444		0.55875	0.336667	0.6	-0.316667						3p24.3	zinc finger, FYVE domain containing 20
ZIC2	1	1.73		0.856667												13q32	Zic family member 2 (odd-paired homolog, Drosophila)
ZIC3	1	0.885938	0.417917	-0.48	0.15	0.826027		0.355		0.31		0.5025	0.11			Xq26.2	Zic family member 3 (odd-paired homolog, Drosophila)
ZMAT4	1		0.86			1.15167										8p11.21	zinc finger, matrin type 4
ZNF140	1					1.16071			0.563333			-0.33				12q24.32-q24.33	zinc finger protein 140
ZNF141	1	1.00818														4p16.3	zinc finger protein 141
ZNF214	1	1.54333							-0.2775		0.4825					11p15.4	zinc finger protein 214
ZNF264	1	0.725417														19q13.4	zinc finger protein 264
ZNF286B	1										1.085					17p11.2	zinc finger protein 286B
ZNF304	1	2.2575			0.7025											19q13.4	zinc finger protein 304
ZNF331	1	0.912437	0.347	-0.65	0.265	0.338083	0.52475	0.6375	0.33	0.419167		0.218438				19q13.41	zinc finger protein 331
ZNF334	1	1.70111									0.2125					20q13.12	zinc finger protein 334
ZNF441	1	1.05875														19p13.2	zinc finger protein 441
ZNF527	1	1.14167		-0.501429		0.793333										19q13.1	zinc finger protein 527
ZNF530	1	1.11375														19q13.43	zinc finger protein 530
ZNF548	1	1.38					0.3	0.463333					0.423333			19q13.43	zinc finger protein 548
ZNF568	1	2.20429			0.698636						0.423333		0.15			19q13.12	zinc finger protein 568
ZNF569	1	1.45625														19q13.12	zinc finger protein 569
ZNF570	1	1.45625														19q13.12	zinc finger protein 570
ZNF582	1	1.52														19q13.43	zinc finger protein 582
ZNF608	1						1.458									5q23.2	zinc finger protein 608
ZNF667	1	1.63773	0.707273	-0.065	0.426364	0.691	0.672083	0.471		0.541818		0.323333				19q13.43	zinc finger protein 667
ZNF804B	1					2.28										7q21.13	zinc finger protein 804B
ZNF829	1	2.20429			0.698636						0.423333		0.15			19q13.12	zinc finger protein 829
ZNF830	1				1.376								0.2125			17q12	zinc finger protein 830
				≤0	0.25	0.5	0.75	1
				0	0.25	0.5	0.75	1
				The methylation level (Log2 ratio)

## Sheet: Sheet2
Sheet 2. 225 promoter-hypomethylated genes in the 14 XWLC tissues.
Gene	Frequency（Log2 Ratio＜1）	711	797	759	790	829	843	781	793	709	747	823	827	770	803	Chromosome location	Description
CAPN2	2	-0.650769	-1.36833	-0.75	-1.37		-0.46							-0.176667		1q41-q42	calpain 2, (m/II) large subunit
EDN3	2	-1.272	0.7375			-0.646667	0.97	-0.356			0.3575		-1.17667			20q13.2-q13.3	endothelin 3
EFCAB3	2					-0.6075			0.324	0.63		-1.19667	-0.248333			17q23.2	EF-hand calcium binding domain 3
EPB41L5	2	-1.33429			-1.20833	-0.33	-0.25				-0.38			0.35		2q14.2	erythrocyte membrane protein band 4.1 like 5
OR14C36	2	-1.56714				-0.394	-0.55	-0.374286	-0.24381		-0.4244		0.46			1q44	olfactory receptor, family 14, subfamily C, member 36
S100A2	2	-1.67714	-0.964286		-1.37143				-0.424286							1q21	S100 calcium binding protein A2
AADAC	1		-0.491053	0.2175			-0.315	-0.235		0.375714		-1.38	0.0353571		-0.0925	3q21.3-q25.2	arylacetamide deacetylase (esterase)
AADAT	1		-0.99	-1.20667							0.87					4q33	aminoadipate aminotransferase
ABCC12	1		-1.06111					0.56625								16q12.1	ATP-binding cassette, sub-family C (CFTR/MRP), member 12
ADAM6	1	-0.806667	-1.042	-0.544375	-0.264	-0.340833	-0.345		-0.733333		0.23			0.175		14q32.33	ADAM metallopeptidase domain 6
AGR2	1						-1.565		0.2175				0.496667			7p21.3	anterior gradient homolog 2 (Xenopus laevis)
AHRR	1	0.471818	-1.10083		-0.588333			0.55875	0.41	0.290714						5p15.3	aryl-hydrocarbon receptor repressor
ALOX15	1	0.0869286	0.07375	0.566	0.102333	0.1975	1.049				0.8265			0.4335		17p13.3	arachidonate 15-lipoxygenase
ANKRD27	1		-0.502222		-0.504	-0.45		0.537143		0.401667	1.162	-1.41333				19q13.11	ankyrin repeat domain 27 (VPS9 domain)
ANO7	1			-0.850227	-0.213333									-0.17		2q37.3	anoctamin 7
APCS	1	-1.3675	0.48	-0.4975		-0.566	-0.565	-0.592857		0.37	-0.542381			-0.46875		1q21-q23	amyloid P component, serum
BANF2	1	-1.336	0.5475		-0.17	-0.72							-0.48		-0.675	20p12.1	barrier to autointegration factor 2
BANP	1	-1.02333	-0.562			0.495										16q24.2-q24.3	BTG3 associated nuclear protein
BCKDHB	1							-1.0825	0.2375							6q13-q15	branched chain keto acid dehydrogenase E1, beta polypeptide
BEGAIN	1	0.202403	0.596	-0.046	0.77625	-0.673333	1.335			0.4975	1.57125		-1.16	-0.215		14q32.2	brain-enriched guanylate kinase-associated homolog (rat)
BPIL1	1			-1.273	-0.365714	-0.35625					0.45			0.27		20q11.21	bactericidal/permeability-increasing protein-like 1
C12orf24	1	-1.0825	-0.641667	0.38			0.295									12q24.11	chromosome 12 open reading frame 24
C19orf23	1	0.598333	-0.466143		-0.264118	0.150833		0.364405	-0.31	-0.07	0.686667			0.538333		19p13.3	chromosome 19 open reading frame 23
C1orf56	1	-1.136					0.35								-0.506667	1q21.2	chromosome 1 open reading frame 56
C2orf56	1		-0.535714		-0.18			0.561429		0.476667	0.626667	-1.1725	-0.516			2p22.2	chromosome 2 open reading frame 56
C2orf81	1			-1.03167		-0.3			0.326667							2p13.1	chromosome 2 open reading frame 81
C5orf55	1	-1.02333	0.71													5p15.33	EXOC3 antisense RNA 1
C6orf124	1		-1.15917					-0.3275	0.413333				0.398333			6q27	chromosome 6 open reading frame 124
C6orf208	1	-0.936111	0.388889		-0.938571			-0.395341		0.318			0.32			6q27	chromosome 6 open reading frame 208
CABLES2	1	0.458333	-1.02	-0.27	-0.14											20q13.33	Cdk5 and Abl enzyme substrate 2
CABP4	1	0.507778	-0.344286	-1.246	-0.345	-0.277708	-0.381667	0.44		-0.0691667	0.826					11q13.1	calcium binding protein 4
CACNG7	1	-0.63	-1.024		-0.241429											19q13.4	calcium channel, voltage-dependent, gamma subunit 7
CCDC56	1	0.425	-0.623333		-0.655625	-0.3175		0.44	-0.31	0.719583	0.4			0.03875		17q21	coiled-coil domain containing 56
CCR6	1	-0.778667	-0.7625			-0.44375	-0.242857	0.153333	0.0375		0.313333		0.4275	-0.286667		6q27	chemokine (C-C motif) receptor 6
CD6	1		0.905			-1.565	-0.183333		-0.442		0.59			-0.345		11q13	CD6 molecule
CDH26	1				-1.028	-0.6				0.34						20q13.2-q13.33	cadherin-like 26
CDKN2A	1	-1.0425	-0.695		0.445		0.275		0.358333	0.206667	0.37	0.155	0.635714	0.245		9p21	cyclin-dependent kinase inhibitor 2A (melanoma, p16, inhibits CDK4)
CDKN2BAS	1	-1.0425	-0.695		0.445		0.275		0.358333	0.206667	0.37	0.155	0.635714	0.245		9p21.3	CDKN2B antisense RNA (non-protein coding)
CEBPZ	1		-0.535714		-0.18			0.561429		0.476667	0.626667	-1.1725	-0.516			2p22.2	CCAAT/enhancer binding protein (C/EBP), zeta
CIRBP	1	0.598333	-0.466143		-0.264118	0.150833		0.364405	-0.31	-0.07	0.686667			0.538333		19p13.3	cold inducible RNA binding protein
CLDN8	1	-1.116		-0.35		-0.257143	0.413333		0.3865		-0.5		0.425	0.26		21q22.11	claudin 8
CNTD1	1	0.425	-0.623333		-0.655625	-0.3175		0.44	-0.31	0.719583	0.4			0.03875		17q21.31	cyclin N-terminal domain containing 1
CPSF4L	1	-1.346						0.47						0.47		17q25.1	cleavage and polyadenylation specific factor 4-like
CRLF2	1		-1.295	-0.7225			-0.405	0.67			0.6025			-0.3075		Xp22.3; Yp11.3	cytokine receptor-like factor 2
CST2	1	-0.875556		-1.056	-0.315714	-0.631667	0.36			-0.36	0.7025					20p11.21	cystatin SA
CXorf49	1		0.42375	-0.733968		-0.412857				0.24	0.411667					Xq13.1	chromosome X open reading frame 49
CXorf49B	1		0.42375	-0.733968		-0.412857				0.24	0.411667					Xq13.1	chromosome X open reading frame 49B
DAPP1	1		-1.33143		-0.453636	-0.755	-0.45							-0.253333		4q25-q27	dual adaptor of phosphotyrosine and 3-phosphoinositides
DCAF8	1	-1.265														1q22-q23	DDB1 and CUL4 associated factor 8
DGAT1	1			-0.7025						0.638333	0.6875					8q24.3	diacylglycerol O-acyltransferase homolog 1 (mouse)
DHDPSL	1			-0.658333	-0.62	-1.0925				0.95			-0.79625			10q24.2	4-hydroxy-2-oxoglutarate aldolase 1
DKK4	1	-0.66	-0.37		-1.21444	-0.365		0.436667		-0.442						8p11.2-p11.1	dickkopf homolog 4 (Xenopus laevis)
DNMT3A	1	0.36225	-0.164125	-0.5725	-0.493333		0.425556	0.577778	-0.17	0.43	0.72	-1.075	-0.484	0.342		2p23	DNA (cytosine-5-)-methyltransferase 3 alpha
DPM3	1	-1.336		0.5												1q22	dolichyl-phosphate mannosyltransferase polypeptide 3
DSC2	1	-1.628						-0.313333	0.267273				0.487778			18q12.1	desmocollin 2
EHD2	1		-1.03857					0.51								19q13.3	EH-domain containing 2
EMR4P	1	-0.714	-1.118											0.15		19p13.3	egf-like module containing, mucin-like, hormone receptor-like 4 pseudogene
EPR1	1	-1.45556	0.874		-0.733333	-0.481429	0.84625	0.78625			-0.731					17q25	effector cell peptidase receptor 1 (non-protein coding)
ERRFI1	1	0.523333	-1.06				-0.345			0.2425						1p36	ERBB receptor feedback inhibitor 1
ETFA	1		-0.682857	-0.495	-0.488889					0.458333	0.74	-1.065	-0.63	0.285	0.43	15q23-q25	electron-transfer-flavoprotein, alpha polypeptide
EXOC3	1	-1.02333	0.71													5p15.33	exocyst complex component 3
FAM155B	1				-0.8125		0.315				0.56					Xq13.1	family with sequence similarity 155, member B
FAM192A	1	-1.3275	-0.505							0.675			0.36			16q13	family with sequence similarity 192 member A
FAM83A	1	0.46375	-0.461875	-1.18583	-0.08	-0.31	-0.385				-0.538333					8q24.13	family with sequence similarity 83, member A
FBP2	1	-0.3225			-0.395	-0.445										9q22.3	fructose-1,6-bisphosphatase 2
FGD2	1					-0.625833	0.44	0.968		-0.578333	0.4675			0.4		6p21.2	FYVE, RhoGEF and PH domain containing 2
FITM1	1				-0.807167	-0.822				-0.65						14q12	fat storage-inducing transmembrane protein 1
FOXS1	1	-0.638542		-0.4225	-0.026	-0.343333		0.486		0.218929	0.43					20q11.21	forkhead box S1
FRMD1	1		0.175	-0.620535		-0.387986		0.386852	-0.485	0.045	0.5485			0.313636		6q27	FERM domain containing 1
GAS7	1	-1.0475	0.654615		0.238056		0.9825			0.68						17p13.1	growth arrest-specific 7
GP1BB	1	0.320889	-0.358426	-0.44		-0.14106	-0.241	0.540909		0.312	0.538011			0.135		22q11.21-q11.23|22q11.21	glycoprotein Ib (platelet), beta polypeptide
GPATCH4	1	-1.252	0.35			-0.39	0.485	1.045								1q22	G patch domain containing 4
GPIHBP1	1	0.284	-0.412333	-1.264	-0.24375		0.245	0.305		-0.23375	0.939			0.363333		8q24.3	glycosylphosphatidylinositol anchored high density lipoprotein binding protein 1
GPN3	1	-1.0825	-0.641667	0.38			0.295									12q24.11	GPN-loop GTPase 3
GPR152	1	0.507778	-0.344286	-1.246	-0.345	-0.277708	-0.381667	0.44		-0.0691667	0.826					11q13.1	G protein-coupled receptor 152
GSTA4	1	-1.2275														6p12.1	glutathione S-transferase alpha 4
HABP2	1				-1.126											10q25.3	hyaluronan binding protein 2
HAUS6	1	-1.435														7p15-p14	homeobox A7
HOXA7	1	0.822	0.68	0.688333	0.525	-1.09333	2.295	0.36		0.293333	1.21667					20q11	nuclear receptor coactivator 6
IL12A	1	-0.333333	-0.832	0.602			-0.49	-0.27				-1.518			-0.2525	3q25.33-q26	interleukin 12A (natural killer cell stimulatory factor 1, cytotoxic lymphocyte maturation factor 1, p35)
IL19	1	-1.39222			-0.60125	-0.616667	0.424			0.23						1q32.2	interleukin 19
IL3RA	1	-0.543333	-1.06333													Xp22.3 or Yp11.3	interleukin 3 receptor, alpha (low affinity)
JAG2	1	0.156667		-1.055		-0.235										14q32	jagged 2
KCNE4	1				-1.06286	-0.356										2q36.3	potassium voltage-gated channel, Isk-related family, member 4
KCNK17	1	-1.002			0.396											6p21.1	potassium channel, subfamily K, member 17
KCNK7	1	0.116667	-0.499286	-1.105		-0.441111		0.5575			0.61					11q13	potassium channel, subfamily K, member 7
KEL	1	-1.03167	-0.166667		-0.4									-0.275	-0.275	7q33	Kell blood group, metallo-endopeptidase
KIR2DS4	1	-1.01143	-0.805417	-0.306667			-0.643333	-0.4125		0.281667	0.678					19q13.4	killer cell immunoglobulin-like receptor, two domains, short cytoplasmic tail, 4
KLHL34	1	-0.450595	-1.046	-0.4875			-0.43	0.346667			0.525					Xp22.12	kelch-like 34 (Drosophila)
KRT5	1	-0.974167	0.30375	-0.58	-0.388	-0.560143		0.47		0.516	0.6025			-0.6		12q12-q13	keratin 5
KSR1	1	-0.87375	-1.10333			-0.995714		0.603								17q11.1	kinase suppressor of ras 1
LCNL1	1			-1.035	0.582	-0.3125		0.653636			0.440714					9q34.3	lipocalin-like 1
LEUTX	1	-1.19091				-0.33	-0.0533333			0.333333			0.474			19q13.2	leucine twenty homeobox
LOC100133545	1		-1.315	-0.539167	-0.116667	-0.42	-0.151429			-0.343333	0.3					Chromosome11	hypothetical LOC100133545
LOC340094	1	-1.21636		-0.596	-0.3675											5p15.32	hypothetical LOC340094
LOC388946	1	-1.166														2p21	hypothetical LOC388946
LOC648740	1							-1.075	0.215							Chromosome1	ACTB pseudogene
LOXHD1	1	-0.862182		-0.39375	-0.27125	-0.684111	0.00875			-0.503333						18q21.1	lipoxygenase homology domains 1
MADCAM1	1	0.556667	-0.745	-1.40833	-0.287143		0.47				0.641875					19p13.3	mucosal vascular addressin cell adhesion molecule 1
MAGEA1	1	-1.106	-0.31375			-0.311667										Xq28	melanoma antigen family A, 1 (directs expression of antigen MZ2-E)
MAP1LC3B2	1				-0.887778	-1.03	-0.59							-0.35		12q24.22	microtubule-associated protein 1 light chain 3 beta 2
MERTK	1	-1.07455	0.503077	-0.516667	-0.428333	-0.354	0.73375	0.16								2q14.1	c-mer proto-oncogene tyrosine kinase
MFHAS1	1	-0.648333		-0.752	-1.24214	-0.375	-0.3	0.223333		0.564				0.211		8p23.1	malignant fibrous histiocytoma amplified sequence 1
MLLT4	1		-1.15917					-0.3275	0.413333				0.398333			6q27	myeloid/lymphoid or mixed-lineage leukemia (trithorax homolog, Drosophila); translocated to, 4
MORF4L1	1	-1.62	-0.3925				0.39	0.57			0.325					15q24	mortality factor 4 like 1
MSH4	1	0.592	-1.10222	-0.48				0.536667	-0.316667	0.275	-0.408		0.62			1p31	mutS homolog 4 (E. coli)
MTUS2	1	-1.552							0.263333				0.484167			13q12.3	microtubule associated tumor suppressor candidate 2
MYH6	1	-1.0325	-0.463333	-0.514545	-0.708889	-0.4575	-0.37			0.279583						14q12	myosin, heavy chain 6, cardiac muscle, alpha
MYH7B	1	-0.336786				-0.19				0.618571	0.756667		-0.68			20q11.22	myosin, heavy chain 7B, cardiac muscle, beta
MYL3	1	0.436	0.023	-1.05	0.27	-0.153333	0.332	0.652727			0.305			0.455		3p21.3-p21.2	myosin, light chain 3, alkali; ventricular, skeletal, slow
MYO16	1	-1.05714	-0.71			-0.364				0.2		-0.0841667	0.432			13q33.3	myosin XVI
NAV2	1	-0.294706	-0.56	0.428		-0.283333	-0.5	0.3825	-0.13	0.66875		-1.11667	-0.22		-0.436	11p15.1	neuron navigator 2
NCOR2	1		-1.19											-0.105		12q24	nuclear receptor co-repressor 2
NCRNA00119	1	0.37		-1.04375					0.426	-0.3825	1.11					3q22.1	non-protein coding RNA 119
NEK7	1				-1.01				-0.49							1q31.3	NIMA (never in mitosis gene a)-related kinase 7
NFE2L2	1	-1.41429														2q31	nuclear factor (erythroid-derived 2)-like 2
NOS1	1		0.913333	-0.255	-1.06333	-0.473333	0.125	0.311667	-0.25625	0.476667	1.00714			0.295		12q24.2-q24.31	nitric oxide synthase 1 (neuronal)
NPHP3	1	0.37		-1.04375					0.426	-0.3825	1.11					3q22.1	nephronophthisis 3 (adolescent)
NUP133	1	-1.52778		0.566667	-0.5375		0.465									1q42.13	nucleoporin 133kDa
NXF2	1				-1.07											Xq22.1	nuclear RNA export factor 2
OAZ2	1		-1.1475	0.64			0.545			0.705				0.175		15q22.31	ornithine decarboxylase antizyme 2
OR10G2	1	-1.19667			-0.39			0.565			0.5925					14q11.2	olfactory receptor, family 10, subfamily G, member 2
OR10Z1	1	-1.04857			-0.982857			-0.288	0.318333				0.355833			1q23.1	olfactory receptor, family 10, subfamily Z, member 1
OR1Q1	1	-1.02833				-0.406	-0.384	-0.278333	-0.159792				0.4325			9q33.2	olfactory receptor, family 1, subfamily Q, member 1
OR1S1	1	-1.12286		0.268		-0.3975		-0.56								11q12.1	olfactory receptor, family 1, subfamily S, member 1
OR2B11	1	-0.756188	-0.275		-0.435	-0.09	-0.447778	-0.45	-0.81		0.626667			0.291429		1q44	olfactory receptor, family 2, subfamily B, member 11
OR2L1P	1	-1.056				-0.643333	-0.673333	-0.494	-0.085			0.274444	0.25			1q44	olfactory receptor, family 2, subfamily L, member 1 pseudogene
OR2M3	1	-1.07125			-0.524	-0.46	-0.65		-0.543333		-0.409333					1q44	olfactory receptor, family 2, subfamily M, member 3
OR2M4	1	-1.34429			-0.365	-0.663	-0.61	-0.52						0.266667		1q44	olfactory receptor, family 2, subfamily M, member 4
OR2M5	1	-1.34556			-0.436	-0.498571	-0.5925	-0.382857			-0.176667				0.215	1q44	olfactory receptor, family 2, subfamily M, member 5
OR2M7	1	-1.29571			-0.398	-0.525	-0.588333				-0.34					1q44	olfactory receptor, family 2, subfamily M, member 7
OR2T10	1	-1.14714	-0.786		-0.322	-0.293333		-0.391667					0.458333			1q44	olfactory receptor, family 2, subfamily T, member 10
OR2T11	1	-1.17545	0.3		-0.2	-0.33625	-0.487143	-0.475		-0.243333			0.29			1q44	olfactory receptor, family 2, subfamily T, member 11
OR2T27	1	-1.29	-0.265			-0.336667	-0.734	-0.38	0.3875	0.275		0.185		-0.202		1q44	olfactory receptor, family 2, subfamily T, member 27
OR2T29	1	-1.35091	-0.814		-0.43		-0.8225	-0.293333		-0.23875						1q44	olfactory receptor, family 2, subfamily T, member 29
OR2T4	1	-1.234	-0.784		-0.445		-0.524	-0.26		-0.288			0.43			1q44	olfactory receptor, family 2, subfamily T, member 4
OR2T5	1	-1.09667	-0.882222	-0.595	-0.40375		-0.50125	-0.524167		-0.255	-0.264167		0.5675		-0.313333	1q44	olfactory receptor, family 2, subfamily T, member 5
OR4D6	1	-1.258	0.514545								-0.481818					11q12.1	olfactory receptor, family 4, subfamily D, member 6
OR4X2	1	-1.2125			-0.528											11p11.2	olfactory receptor, family 4, subfamily X, member 2
OR51B4	1												0.48		-1.54333	11p15	olfactory receptor, family 51, subfamily B, member 4
OR51E1	1	-0.606111	-1.025			-0.364286	-0.46		-0.072		0.802857		0.48	-0.176		11p15.4	olfactory receptor, family 51, subfamily E, member 1
OR5B12	1				-1.16				0.211818				0.618889			11q12.1	olfactory receptor, family 5, subfamily B, member 12
OR5B2	1							-1.28	0.285				0.2225			11q12.1	olfactory receptor, family 5, subfamily B, member 2
OR6K3	1				-1.0925			-0.349167	0.304286				0.426471			1q23.1	olfactory receptor, family 6, subfamily K, member 3
OR6T1	1				-0.746				0.303				-0.297857			11q24.1	olfactory receptor, family 6, subfamily T, member 1
OR8A1	1	-0.6225			-1.122						-0.595		-0.235			11q24.2	olfactory receptor, family 8, subfamily A, member 1
OR8H2	1	-1.00571		0.23		-0.246667		-0.33	0.3525		-0.447143		0.17			11q11	olfactory receptor, family 8, subfamily H, member 2
OR8H3	1	-1.10571											0.36775			11q11	olfactory receptor, family 8, subfamily H, member 3
OR8K3	1	-1.18111			-0.2875				0.306				0.380714			11q11	olfactory receptor, family 8, subfamily K, member 3
PANX2	1	0.175	-0.4925	0.671667			-0.296667	0.505		0.681111	0.81	-1.24286		-0.301667		22q13.33	pannexin 2
PCBP3	1	-0.595	-0.685714		-0.4325			0.531667			0.285	-1.06				21q22.3	poly(rC) binding protein 3
PCK1	1	-0.9925	-0.516	-0.5775	-0.429881	-0.438571	-0.52	-0.395	-1.054	-0.456	-0.63697					20q13.31	phosphoenolpyruvate carboxykinase 1 (soluble)
PCP4	1	-1.04778	-0.295		-0.09	-0.494545	0.24	0.503333		0.25	0.565			0.243333		21q22.2	Purkinje cell protein 4
PDGFD	1	-1.22			-0.455				0.74		-0.432143		0.4			11q22.3	platelet derived growth factor D
PDZD2	1	-0.837778		-1.045			0.61	-0.735								5p13.3	PDZ domain containing 2
PHACTR3	1	-1.13852	0.511429	0.635		-0.725	-0.374	-0.336667	-0.848							20q13.32	phosphatase and actin regulator 3
PHF8	1				-0.768											Xp11.22	PHD finger protein 8
PIP5K1A	1	-1.3375	-0.595		-0.505											1q22-q24	phosphatidylinositol-4-phosphate 5-kinase, type I, alpha
PKP1	1	-1.12611	0.495862		-0.215	-0.42125	0.343333			0.275714			0.6	0.335333		1q32	plakophilin 1 (ectodermal dysplasia/skin fragility syndrome)
PLA2G2C	1	-1.05857		0.567143				0.822857								1p36.12	phospholipase A2, group IIC
PLAT	1	-1.2025			-0.841429											8p12	plasminogen activator, tissue
POLE	1	0.315	-0.386	-1.132	-0.474					-0.272						12q24.3	polymerase (DNA directed), epsilon
PPP1R1A	1		-1.08		-0.2725	-0.16				0.824	0.781667			0.2475		12q13.2	protein phosphatase 1, regulatory (inhibitor) subunit 1A
PRAMEF17	1	-0.345	-0.308	-1.0325		-0.358333	-0.29875									1p36.21	PRAME family member 17
PRDM15	1			0.24				0.51				-1.55	0.206667	0.256667		21q22.3	PR domain containing 15
PRSS30P	1	-1.165	0.65			-0.433333	0.518571	-0.266		0.412857	0.665		0.594444			16p13.3	protease, serine, 30 pseudogene
PTH1R	1			-0.7115							0.5525					3p22-p21.1	parathyroid hormone 1 receptor
PTPLAD2	1							-1.33667	0.32							9p21.3	protein tyrosine phosphatase-like A domain containing 2
PTPRU	1		-0.381905	0.4675		-0.425	0.426	0.736667		0.658	0.67375					1p35.3-p35.1	protein tyrosine phosphatase, receptor type, U
PURA	1		-1.026		0.375	-0.266	0.198571	0.5			0.608			0.426		5q31	purine-rich element binding protein A
PVRL4	1		-1.03353	-0.473333			-0.747143			-0.361667						1q22-q23.2	poliovirus receptor-related 4
PXMP2	1	0.315	-0.386	-1.132	-0.474					-0.272						12q24.33	peroxisomal membrane protein 2, 22kDa
PYCR1	1		-0.2475	-1.02	-0.78											17q25.3	pyrroline-5-carboxylate reductase 1
RAC2	1	0.714286	0.696			-1.065		0.893333								22q13.1	ras-related C3 botulinum toxin substrate 2 (rho family, small GTP binding protein Rac2)
RBM28	1	-1.345														7q32.1	RNA binding motif protein 28
RGS9BP	1		-0.502222		-0.504	-0.45		0.537143		0.401667	1.162	-1.41333				19q13.11	regulator of G protein signaling 9 binding protein
RNASE13	1			-1.05		-0.635	-0.234286			-0.498						14q11.1	ribonuclease, RNase A family, 13 (non-active)
RPAP1	1		-1.1725			-0.363333										15q15.1	RNA polymerase II associated protein 1
RSPRY1	1	-1.3275	-0.505							0.675			0.36			16q13	ring finger and SPRY domain containing 1
S100A16	1	0.43	-1.3375	0.171667	-0.291667									0.3275		1q21	S100 calcium binding protein A16
S100A8	1		-0.307	-1.16909	-0.593333	-0.38								-0.536		1q21	S100 calcium binding protein A8
SEC63	1	-1.368			-0.35				-0.0566667							6q21	SEC63 homolog (S. cerevisiae)
SLC25A48	1	0.5016		-1.365												5q31.1	solute carrier family 25, member 48
SLC38A8	1			-0.841429	-0.697778			0.263333			-0.315			0.1625		16q23.3	solute carrier family 38, member 8
SMAD3	1	0.275	0.387667	-0.600714	-1.04333	-0.320833	-0.00121212	0.40875		0.450274	1.04455		-0.395			15q22.33	SMAD family member 3
SMYD5	1	-1.10143		-0.553333	-0.473333	-0.432	0.105			-0.29	-0.473333			0.307		2p13.2	SMYD family member 5
SOX7	1	0.61525	0.556		0.986	-1.415	0.615714			0.446667	1.466					8p22	SRY (sex determining region Y)-box 7
SPANXA1	1	-0.576667	0.745	0.85		-0.973333			0.21				0.3175			Xq27.1	sperm protein associated with the nucleus, X-linked, family member A1
SPANXA2	1	-0.576667	0.745	0.85		-0.973333			0.21				0.3175			Xq27.1	SPANX family, member A2
SPANXC	1	-0.45	0.82	0.795		-1.00333						0.325				Xq27.1	SPANX family, member C
SPATA19	1	-1.1405	-0.423333	-0.76	-0.466471	-0.335	-0.633333	-0.315	-0.0508333		-0.489167		0.382			11q25	spermatogenesis associated 19
SPTLC1	1	-1.15429							0.304				1.885			9q22.2	serine palmitoyltransferase, long chain base subunit 1
STRN	1	-1.072	0.335													2p22-p21	striatin, calmodulin binding protein
SUN3	1	-1.20333	0.338			-0.485							-0.906667			7p12.3	Sad1 and UNC84 domain containing 3
SUN5	1			-1.273	-0.365714	-0.35625					0.45			0.27		20q11.21	Sad1 and UNC84 domain containing 5
SYTL1	1				-0.401429	-1.036	-0.77									1p36.11	synaptotagmin-like 1
TAAR8	1	-1.402											0.405			6q23.2	trace amine associated receptor 8
TCEB3C	1	0.166667		-0.81625		-0.446949	0.193333	0.424		0.443373	0.630833	-1.015	-0.31625			18q21.1	transcription elongation factor B polypeptide 3C (elongin A3)
TCEB3CL	1	0.18	0.31	-0.548854	0.185	-0.440049	0.193333	0.439083		0.278567	0.630267	-1.015	-0.388894			18q21.1	transcription elongation factor B polypeptide 3C-like
TEX28	1	0.746667				-0.6		0.341667			0.6875		-1.0275	-0.205		Xq28	testis expressed 28
TFEB	1		-1.0725													6p21	transcription factor EB
TKTL1	1	0.746667	-0.47625			-0.6	-0.22	0.341667			0.6875		-1.0275	-0.0557143		Xq28	transketolase-like 1
TMEM167B	1	-0.97		0.399167	-1.01786		0.48			-0.731667						1p13.3	transmembrane protein 167B
TMPRSS11E	1							-0.940833	0.283472			0.266667	0.418418			4q13.2	transmembrane protease, serine 11E
TNFAIP8L2	1	0.716667			0.354286	-1.0825	0.488	0.645								1q21.2	tumor necrosis factor, alpha-induced protein 8-like 2
TNK2	1	-0.306923	-0.554286		-0.27		0.2	0.396364		0.31	0.628889			0.295714	0.94	3q29	tyrosine kinase, non-receptor, 2
TNP1	1	-0.275	-0.196857	-0.525	-0.19	-0.568333	-0.34125		-0.675	-0.565			-1.07333	0.294		2q35-q36	transition protein 1 (during histone to protamine replacement)
TOMM5	1	-1.215														9p13.2	translocase of outer mitochondrial membrane 5 homolog (yeast)
TRAPPC5	1	-0.725556	-0.416667			-0.58	0.3		-0.05							19p13.2	trafficking protein particle complex 5
TRIM29	1	-1.173	0.612857			-0.56125	-0.136667									11q22-q23	tripartite motif-containing 29
TTC24	1		0.425	-1.04167	-0.358	-0.659333		0.535			0.918					1q23.1	tetratricopeptide repeat domain 24
UBAC1	1		-0.402			-1.01333				-0.145						9q34.3	UBA domain containing 1
UBE2J2	1			-1.10667							0.405			0.363333		1p36.33	ubiquitin-conjugating enzyme E2, J2 (UBC6 homolog, yeast)
ULBP1	1	0.550667	-0.142014		0.643571	-0.041	0.31				0.637097			0.239091		6q25	UL16 binding protein 1
USP32	1			0.618	-1.066						-0.588333					17q23.2	ubiquitin specific peptidase 32
VKORC1	1		-0.61			-0.257143						-1.12667	-0.406667			16p11.2	vitamin K epoxide reductase complex, subunit 1
WDFY4	1					-1.002	-0.3475			-0.552				-0.226		10q11.22	WDFY family member 4
WDR54	1			-1.03167		-0.3			0.326667							2p13.1	WD repeat domain 54
WDR59	1	-1.06167	-0.663333					0.605								16q23.1	WD repeat domain 59
WFDC5	1	-1.238			-0.404667			0.515								20q13.12	WAP four-disulfide core domain 5
XG	1				-1.05667											Xp22.33	Xg blood group
XGPY2	1			0.4475	-1.13933								0.566667			Yp11.31	Xg pseudogene, Y-linked 2
ZNF133	1		-1.168	0.321667			0.63		0.413333	0.665	0.9					20p11.23-p11.22	zinc finger protein 133
ZNF17	1							-1.525	0.1875			0.215	0.465556			19q13.4	zinc finger protein 17
ZNF556	1	-1.045		-0.515556					-0.49		0.798					19p13.3	zinc finger protein 556
				≥0	-0.25	-0.5	-0.75	-1
				0	-0.25	-0.5	-0.75	-1
				The methylation level (Log2 ratio)
