# Supplementary material for: Air pollution and DNA methylation alterations in lung cancer: A systematic and comparative study
Source: Oncotarget. 2016 Nov 25;8(1):1369–91. doi: 10.18632/oncotarget.13622 (PMC5352062; doi:10.18632/oncotarget.13622)
Supplement: Supplementary file 4 [file oncotarget-08-1369-s004.xlsx]

## Sheet: Supplementary Table 2
Supplementary Table 2: Differentially methylated regions (DMRs) with a peak score ≥ 2 identified in the 14 XWLC and paracancerous tissues by CpG-methylation microarrays.
Peak	Frequency	Mean_Log2 ratio	709	711	747	759	770	781	790	793	797	803	823	827	829	843	Gene_symbol_Location_Classification	CpG Island
chr14:37747472-37747613	1	3.165			3.165												SSTR1 promoter region	chr14:37746905-37747538
chr20:21631732-21632299	1	3.02667			3.02667												PAX1 promoter region	chr20:21631744-21632420//chr20:21634199-21635689
chr3:155629020-155629549	1	2.96			2.96												GPR149 promoter region	chr3:155629038-155629656
chr7:27206624-27208379	1	2.93														2.93	HOXA13 promoter region	chr7:27205215-27206836
chr2:119322587-119323632	1	2.89364		2.89364													EN1 promoter region	chr2:119321670-119322090//chr2:119322508-119322783//chr2:119323039-119323296//chr2:119323848-119324380
chr11:32411436-32412084	1	2.83571			2.83571												WT1AS promoter region|WT1 promoter region	chr11:32411450-32413887//chr11:32415998-32416454
chr16:78190141-78190382	1	2.72			2.72												MAF promoter region	chr16:78190120-78193038
chr2:119322187-119323632	1	2.568			2.568												EN1 promoter region	chr2:119321670-119322090//chr2:119322508-119322783//chr2:119323039-119323296//chr2:119323848-119324380
chr1:222870791-222871835	1	2.56182			2.56182												CNIH3 promoter region	chr1:222870260-222871937//chr1:222872031-222872476
chr5:153839974-153840466	1	2.56									2.56						HAND1 promoter region	chr5:153837231-153839306
chr18:489339-490066	2	2.52937				2.48			2.57875								COLEC12 promoter region	chr18:489315-490722
chr17:41329053-41329706	1	2.515														2.515	LOC100128977 promoter region|MAPT promoter region|LOC100130148 promoter region	chr17:41327204-41330836
chr1:226718071-226719015	1	2.48833														2.48833	HIST3H2BB left|RNF187 right	chr1:226718070-226719152
chr9:37027766-37028335	1	2.48333			2.48333												PAX5 promoter region	chr9:37024135-37028341
chr10:124883280-124883923	1	2.47857			2.47857												HMX3 promoter region	chr10:124882256-124883327//chr10:124884065-124887356
chr7:155297420-155297680	1	2.45				2.45											SHH promoter region	chr7:155297486-155297856
chr13:27400547-27401617	1	2.44909			2.44909												PDX1 left|ATP5EP2 right	chr13:27399859-27400090//chr13:27400362-27400744//chr13:27401057-27401374
chr14:60043266-60044715	1	2.44667			2.44667												SIX6 promoter region	chr14:60043525-60043876//chr14:60045485-60047933
chr1:212427060-212427717	3	2.43619				2.51429					2.63429					2.16	PROX1 left|SMYD2 right	chr1:212427230-212427588
chr7:129212559-129213032	1	2.43				2.43											NRF1 left|UBE2H right	chr7:129212722-129213095
chr1:222870901-222872052	1	2.3475														2.3475	CNIH3 promoter region	chr1:222870260-222871937//chr1:222872031-222872476
chr4:172971182-172971731	1	2.345			2.345												GALNTL6 promoter region	chr4:172970309-172971693
chr1:226711515-226713164	1	2.29583														2.29583	HIST3H2A promoter region|HIST3H2BB promoter region	chr1:226711819-226713057
chr7:27162445-27162880	1	2.295														2.295	HOXA7 promoter region	chr7:27162126-27163092//chr7:27164707-27165039
chr7:88225996-88226543	1	2.28				2.28											ZNF804B promoter region	chr7:88226424-88227219
chr14:51804267-51805238	1	2.279			2.279												PTGDR promoter region	chr14:51803957-51805236
chr7:126678545-126678706	4	2.27875				3.11			1.945		2.385					1.675	GRM8 promoter region	chr7:126678536-126681441
chr19:45253487-45254130	1	2.27857			2.27857												ZNF780B left|ZNF780A right	chr19:45253660-45253990
chr9:964947-965676	1	2.2725		2.2725													DMRT3 promoter region	chr9:966162-967828
chr5:44424140-44425305	1	2.2575			2.2575												FGF10 promoter region	-
chr19:62554352-62555091	1	2.2575			2.2575												ZNF304 promoter region	chr19:62554253-62555048
chr15:58074327-58074977	1	2.24286		2.24286													BNIP2 left|FOXB1 right	chr15:58074399-58074955
chr7:19113303-19113966	1	2.24														2.24	HDAC9 left|TWIST1 right	chr7:19113448-19113833
chr7:15693430-15694197	1	2.235		2.235													MEOX2 promoter region	-
chr7:27137221-27137948	1	2.23125			2.23125												HOXA4 promoter region	chr7:27136097-27137163
chr12:112388136-112390799	1	2.22852			2.22852												LHX5 within	chr12:112385133-112390825
chr19:42098257-42099858	1	2.20429			2.20429												ZNF568 promoter region|ZNF829 promoter region	chr19:42098771-42099303
chr8:64114179-64114716	1	2.18833			2.18833												GGH promoter region	chr8:64113676-64114658
chr17:67624419-67625376	1	2.186		2.186													KCNJ2 left|SOX9 right	chr17:67624419-67625866
chr2:136592414-136593347	1	2.176							2.176								CXCR4 promoter region	chr2:136590556-136592250//chr2:136593181-136593521
chr2:148497533-148497690	1	2.175											2.175				ORC4L promoter region	chr2:148494692-148495000
chr8:25965059-25965630	2	2.17083			2.33167											2.01	EBF2 left|PPP2R2A right	chr8:25965209-25965603
chr5:153838381-153840466	1	2.17														2.17	HAND1 promoter region	chr5:153837231-153839306
chr5:75415198-75415945	1	2.1675														2.1675	SV2C promoter region	chr5:75413654-75413945//chr5:75414730-75416552
chr7:27207316-27208379	1	2.16455		2.16455													HOXA13 promoter region	chr7:27205215-27206836
chr9:101625066-101627300	1	2.16														2.16	NR4A3 promoter region	chr9:101621612-101627382
chr14:51804171-51805238	1	2.16														2.16	PTGDR promoter region	chr14:51803957-51805236
chr4:46689747-46690986	1	2.15615			2.15615												GABRA4 promoter region	chr4:46689885-46690629
chr12:28019173-28019422	1	2.12667														2.12667	PTHLH left|CCDC91 right	chr12:28019157-28019842
chr19:62911789-62912720	1	2.125			2.125												ZNF154 promoter region	chr19:62911910-62912329
chr15:86949267-86950218	1	2.122			2.122												DET1 left|AEN right	chr15:86948664-86950202
chr19:10673296-10673721	1	2.122		2.122													QTRT1 promoter region	chr19:10673017-10673455
chr18:55085838-55086685	1	2.1														2.1	RAX within	chr18:55085813-55087807
chr14:51604456-51605401	2	2.097			2.36				1.834								NID2 promoter region	chr14:51604331-51606472
chr1:99502858-99503119	1	2.09667			2.09667												LPPR4 promoter region	chr1:99502570-99502923
chr15:73037953-73038680	1	2.0925		2.0925													RPP25 promoter region	chr15:73035330-73036975//chr15:73038520-73038826
chr2:176762336-176762585	2	2.09		1.47	2.71												HOXD1 promoter region	chr2:176761203-176762596
chr8:82355500-82356273	1	2.08375			2.08375												FABP5 promoter region	chr8:82354933-82356240
chr19:61679967-61680108	1	2.08			2.08												ZNF667 promoter region	chr19:61680125-61681553
chr1:156417247-156418094	2	2.07667			2.35444				1.79889								CD1D within	chr1:156417244-156418127
chr8:109163662-109164313	1	2.075														2.075	RSPO2 promoter region	chr8:109163661-109165025
chr4:108176016-108177975	1	2.072			2.072												DKK2 promoter region	chr4:108176004-108176902
chr4:5942916-5943778	1	2.07			2.07												CRMP1 promoter region	chr4:5940104-5941546//chr4:5942882-5943266//chr4:5943335-5943540
chr18:898627-899252	1	2.06														2.06	ADCYAP1 promoter region	chr18:894578-899574
chr1:163588298-163589033	3	2.05792			3.19125				1.28875							1.69375	LMX1A within	chr1:163588327-163588942
chr1:196153199-196154426	1	2.055														2.055	LHX9 promoter region	chr1:196151683-196152012//chr1:196153711-196154414
chr2:172999020-172999283	1	2.05												2.05			ITGA6 promoter region	chr2:173000345-173001429
chr2:55129242-55130283	1	2.04818				2.04818											RTN4 promoter region	chr2:55130059-55131548
chr1:237617243-237617983	1	2.0425	2.0425														LOC339535 left|CHRM3 right	chr1:237616731-237617962
chr9:102941-103167	1	2.04									2.04						FAM138A left|FAM138F left|FAM138C left|FOXD4 right	chr9:102916-104839
chr15:77362892-77363543	2	2.03714							1.36429							2.71	ANKRD34C within	chr15:77363114-77363325
chr17:44074384-44074809	1	2.035														2.035	HOXB9 left|PRAC right	chr17:44074359-44075233
chr17:44182211-44182844	2	2.02857		1.97571	2.08143												HOXB13 left|TTLL6 right	chr17:44182434-44182640
chr2:27339693-27340646	1	2.024				2.024											SLC30A3 promoter region	chr2:27338377-27341693
chr15:65905362-65905891	2	2.01583			2.22167											1.81	SKOR1 promoter region	chr15:65902539-65909629
chr12:125777055-125777598	1	2.015			2.015												TMEM132B left|TMEM132C right	chr12:125776731-125777604
chr4:104859793-104860350	1	2.01167			2.01167												TACR3 promoter region	chr4:104860008-104860246
chr11:131286193-131286732	1	2.00333			2.00333												NTM promoter region	chr11:131285538-131286742
chr14:51606034-51606480	1	1.998									1.998						NID2 promoter region	chr14:51604331-51606472
chr4:177951386-177951931	1	1.99667			1.99667												VEGFC promoter region	chr4:177950237-177951451
chr7:93042288-93043137	1	1.99444				1.99444											CALCR promoter region	chr7:93042021-93042317
chr1:226711339-226713164	1	1.99444									1.99444						HIST3H2A promoter region|HIST3H2BB promoter region	chr1:226711819-226713057
chr2:176734630-176735379	1	1.98875		1.98875													HOXD3 promoter region	chr2:176735863-176736260//chr2:176737659-176738187
chr10:50556953-50558111	1	1.9825			1.9825												C10orf53 promoter region	chr10:50557571-50557868
chr2:119322405-119323632	1	1.96692									1.96692						EN1 promoter region	chr2:119321670-119322090//chr2:119322508-119322783//chr2:119323039-119323296//chr2:119323848-119324380
chr17:32366012-32367885	1	1.96579			1.96579												LHX1 promoter region	chr17:32366012-32374988
chr3:129693286-129693649	1	1.965		1.965													GATA2 promoter region	chr3:129688182-129694961
chr13:27400631-27401617	1	1.96286														1.96286	PDX1 left|ATP5EP2 right	chr13:27399859-27400090//chr13:27400362-27400744//chr13:27401057-27401374
chr1:175407076-175407839	3	1.958				2.29625					2.06375					1.514	FAM5B promoter region	chr1:175406743-175406946
chr6:1570308-1570453	1	1.95							1.95								GMDS within	chr6:1569184-1570467
chr19:41514233-41514782	1	1.95			1.95												ZNF565 left|ZFP14 right	chr19:41514235-41514530
chr10:118915053-118915711	2	1.94143							1.88143							2.00143	VAX1 left|KCNK18 right	chr10:118915261-118915519
chr7:154947637-154948064	1	1.93667														1.93667	EN2 within	chr7:154947859-154948072
chr12:73889284-73890525	1	1.93333														1.93333	KCNC2 promoter region	chr12:73889258-73889611
chr17:56829654-56830915	1	1.93333														1.93333	TBX2 promoter region	chr17:56827842-56838048
chr11:32411436-32412192	5	1.9325	1.55	2.62375		1.53125					2.1675					1.79	WT1AS promoter region|WT1 promoter region	chr11:32411450-32413887//chr11:32415998-32416454
chr2:176680150-176680279	2	1.93	1.63		2.23												HOXD11 promoter region	chr2:176677463-176678141//chr2:176679952-176680551
chr14:24589389-24589938	1	1.925														1.925	STXBP6 promoter region	chr14:24588264-24589452
chr7:8440874-8441745	1	1.92111			1.92111												NXPH1 promoter region	chr7:8439664-8441724
chr14:94308931-94309614	2	1.90929							1.83714		1.98143						GSC left|DICER1 right	chr14:94309128-94309432//chr14:94309836-94310094
chr7:19778441-19780181	2	1.90819									1.63889					2.1775	TMEM196 promoter region	chr7:19779094-19779530
chr14:36194397-36196065	1	1.904														1.904	PAX9 promoter region	chr14:36194970-36195412//chr14:36196537-36198025
chr7:15692238-15694087	1	1.90368			1.90368												MEOX2 promoter region	-
chr16:12903943-12904792	2	1.90178			1.53556											2.268	SHISA9 promoter region	chr16:12902075-12905191
chr2:102601399-102601959	1	1.90167									1.90167						SLC9A2 promoter region	chr2:102601808-102602986
chr17:67624519-67625471	1	1.901			1.901												KCNJ2 left|SOX9 right	chr17:67624419-67625866
chr13:99422166-99422892	1	1.8975			1.8975												ZIC5 promoter region	chr13:99418242-99422349
chr8:73079698-73080349	2	1.89643			2.06286				1.73								MSC left|TRPA1 right	chr8:73079859-73080195
chr7:84653291-84653828	1	1.89333	1.89333														SEMA3D left|GRM3 right	chr7:84652775-84654178
chr18:45341380-45342533	1	1.8925		1.8925													LIPG promoter region	chr18:45341073-45341444//chr18:45341877-45342526
chr1:146241682-146242131	1	1.89			1.89												NBPF11 left|NBPF24 left|FLJ39739 right	chr1:146241845-146242208
chr14:41144093-41145522	4	1.88633			1.92467				1.722		2.07867					1.82	LRFN5 promoter region	chr14:41145608-41146079
chr9:93918752-93918934	1	1.885												1.885			SPTLC1 promoter region	chr9:93917093-93917603
chr7:27206624-27208267	1	1.87647									1.87647						HOXA13 promoter region	chr7:27205215-27206836
chr6:85530744-85531187	1	1.876			1.876												TBX18 promoter region	chr6:85529421-85530851
chr12:24992858-24993623	1	1.875			1.875												BCAT1 promoter region	chr12:24992874-24993340
chr1:213321345-213322016	1	1.87286									1.87286						KCNK2 promoter region	chr1:213322674-213323259
chr3:55498014-55498447	1	1.872			1.872												WNT5A promoter region	chr3:55495266-55497384//chr3:55497600-55497876
chr3:53055861-53056395	1	1.86833			1.86833												SFMBT1 promoter region	chr3:53053996-53056141
chr9:962829-963258	1	1.866		1.866													DMRT1 left|DMRT3 right	chr9:959529-963276
chr9:37019771-37020512	3	1.86345							1.86625		1.64125					2.08286	PAX5 within	chr9:37019932-37020295
chr4:94969034-94970059	1	1.86143														1.86143	ATOH1 promoter region	chr4:94968518-94970021
chr10:95316422-95317085	1	1.86143			1.86143												GPR120 promoter region	chr10:95316219-95317098
chr7:27205237-27205388	1	1.86														1.86	HOXA13 promoter region	chr7:27205215-27206836
chr17:67624419-67625873	1	1.85429														1.85429	KCNJ2 left|SOX9 right	chr17:67624419-67625866
chr2:144993779-144994436	2	1.85393							2.09286							1.615	ZEB2 promoter region	-
chr19:42651531-42652656	1	1.8525			1.8525												ZNF570 promoter region|ZNF569 promoter region	chr19:42649566-42650230//chr19:42651692-42652455
chr4:41443929-41444658	1	1.85125						1.85125									PHOX2B within	chr4:41443941-41444568
chr5:43053746-43054385	2	1.84929									2.08143					1.61714	SEPP1 left|C5orf39 right	chr5:43053725-43054425
chr14:56346188-56346636	1	1.845						1.845									OTX2 promoter region	chr14:56344360-56346593//chr14:56347821-56348040//chr14:56348462-56348869
chr9:964743-965985	1	1.84333														1.84333	DMRT3 promoter region	chr9:966162-967828
chr9:37027870-37028335	1	1.84									1.84						PAX5 promoter region	chr9:37024135-37028341
chr12:101874664-101875205	1	1.83833				1.83833											ASCL1 promoter region	chr12:101874219-101874552//chr12:101875709-101876825
chr2:119319111-119320460	4	1.83723		2.12214	2.16214	1.01714										2.0475	EN1 within	chr2:119319086-119320956
chr1:237617131-237617983	1	1.83556			1.83556												LOC339535 left|CHRM3 right	chr1:237616731-237617962
chr12:50401476-50402111	1	1.83143			1.83143												SCN8A within	chr12:50401677-50401946
chr13:27400325-27401617	1	1.83077		1.83077													PDX1 left|ATP5EP2 right	chr13:27399859-27400090//chr13:27400362-27400744//chr13:27401057-27401374
chr8:26777574-26779526	1	1.827			1.827												ADRA1A promoter region	chr8:26777559-26780483
chr6:100159330-100160295	1	1.827		1.827													PRDM13 promoter region	chr6:100161407-100161709
chr5:16233414-16234057	1	1.82286			1.82286												MARCH-11 promoter region	chr5:16232064-16233420
chr20:9444332-9444890	1	1.82			1.82												C20orf103 within	chr20:9444471-9444893
chr6:112775180-112775315	1	1.82												1.82			RFPL4B promoter region	-
chr8:60192709-60193156	1	1.82							1.82								TOX promoter region	chr8:60192688-60194910//chr8:60195086-60195300
chr7:154947637-154948274	1	1.81571			1.81571												EN2 within	chr7:154947859-154948072
chr8:65662168-65662317	1	1.815						1.815									BHLHE22 left|CYP7B1 right	chr8:65662302-65662699
chr12:30969964-30970614	1	1.81429				1.81429											TSPAN11 promoter region	chr12:30970510-30971145
chr19:58716423-58716952	1	1.81333			1.81333												ZNF331 promoter region	chr19:58715680-58716372//chr19:58716457-58716735
chr9:102831223-102832261	1	1.81182			1.81182												LPPR1 promoter region	chr9:102830433-102831585//chr9:102831765-102831994
chr10:53744017-53744880	1	1.81111			1.81111												DKK1 promoter region	chr10:53743995-53744833
chr12:52648173-52649026	2	1.81056			2.11333				1.50778								HOXC11 promoter region|HOTAIR promoter region	chr12:52653082-52655370
chr10:28075109-28075667	1	1.80667			1.80667												MKX promoter region	chr10:28070188-28075217
chr18:72369821-72370182	1	1.805									1.805						LOC284276 promoter region	-
chr11:14950887-14952634	1	1.80333														1.80333	CALCA promoter region	chr11:14950028-14950237//chr11:14951704-14952484
chr8:109163662-109165211	1	1.8025			1.8025												RSPO2 promoter region	chr8:109163661-109165025
chr10:119296380-119297043	1	1.8			1.8												EMX2 promoter region|EMX2OS promoter region	chr10:119291311-119295358
chr13:99422058-99422892	1	1.8		1.8													ZIC5 promoter region	chr13:99418242-99422349
chr13:27393337-27394063	1	1.7975			1.7975												PDX1 promoter region	chr13:27389488-27390518//chr13:27392001-27394099
chr7:154947637-154948188	2	1.79667		2.07833		1.515											EN2 within	chr7:154947859-154948072
chr19:62393840-62394979	1	1.79583			1.79583												ZNF264 promoter region	chr19:62394508-62395237
chr7:19118341-19119085	5	1.79125		2.53125	1.6475				0.89625		1.94125					1.94	HDAC9 left|TWIST1 right	chr7:19118491-19118872
chr6:27172453-27173096	2	1.79071									1.89429					1.68714	LOC100270746 left|HIST1H2BJ right	chr6:27172607-27172983
chr5:16233610-16234057	1	1.79							1.79								MARCH-11 promoter region	chr5:16232064-16233420
chr2:176737036-176738299	1	1.78538		1.78538													HOXD3 promoter region	chr2:176735863-176736260//chr2:176737659-176738187
chr12:22378103-22378866	2	1.78375			1.955				1.6125								ST8SIA1 promoter region	chr12:22378102-22379933
chr18:894956-896248	1	1.78231			1.78231												ADCYAP1 promoter region	chr18:894578-899574
chr9:99654548-99654993	1	1.782							1.782								FOXE1 promoter region	chr9:99653759-99654443//chr9:99655055-99657331
chr7:35267623-35267780	1	1.78							1.78								TBX20 left|HERPUD2 right	chr7:35267675-35268256
chr14:36052333-36053580	1	1.77923		1.77923													SFTA3 promoter region	chr14:36053191-36053489
chr17:44179727-44180478	2	1.775		1.79	1.76												HOXB13 left|TTLL6 right	chr17:44179784-44180371
chr19:53936496-53936645	1	1.775				1.775											RASIP1 promoter region	-
chr14:36201504-36202551	1	1.774														1.774	PAX9 within	chr14:36200932-36202536
chr4:5943004-5943778	1	1.77333														1.77333	CRMP1 promoter region	chr4:5940104-5941546//chr4:5942882-5943266//chr4:5943335-5943540
chr17:47591389-47592735	1	1.76857			1.76857												CA10 promoter region	chr17:47590174-47591465
chr1:237617343-237617983	1	1.76857				1.76857											LOC339535 left|CHRM3 right	chr1:237616731-237617962
chr12:83829108-83831366	2	1.76694			1.83478											1.69909	SLC6A15 promoter region	chr12:83829331-83829553//chr12:83829794-83830007//chr12:83830413-83830960
chr18:48120501-48121027	1	1.76667			1.76667												DCC promoter region	-
chr1:150346644-150348271	6	1.76529	0.871176	2.25176	2.42824				1.25		2.37824					1.41235	TCHH within	chr1:150346621-150348329
chr4:13139814-13140365	1	1.765		1.765													RAB28 left	chr4:13139945-13140342
chr14:32472769-32473544	1	1.76286														1.76286	AKAP6 left|NPAS3 right	chr14:32471845-32473830
chr7:27191361-27192793	1	1.76267		1.76267													HOXA11 promoter region|HOXA11AS promoter region	chr7:27190792-27191121//chr7:27191575-27192154
chr5:1938241-1939174	1	1.762			1.762												IRX4 promoter region	chr5:1934924-1940743
chr6:130224400-130224560	1	1.76												1.76			C6orf191 promoter region	-
chr7:35267623-35268088	2	1.751		2.034	1.468												TBX20 left|HERPUD2 right	chr7:35267675-35268256
chr9:959829-961102	1	1.75														1.75	DMRT1 left|DMRT3 right	chr9:959529-963276
chr5:140762412-140763147	1	1.75			1.75												PCDHGA9 promoter region	-
chr15:96908773-96909407	1	1.74857				1.74857											FAM169B left|IGF1R right	chr15:96908878-96909335
chr11:129824361-129825288	1	1.748			1.748												ADAMTS15 promoter region	chr11:129823444-129825408
chr10:119286125-119287280	1	1.74333			1.74333												EMX2OS within	chr10:119283907-119287665
chr9:125810588-125812270	1	1.74333														1.74333	LHX2 promoter region	chr9:125810484-125811912//chr9:125813067-125820774
chr13:52211328-52212485	1	1.74														1.74	LECT1 promoter region	chr13:52211128-52212046
chr17:14144613-14145346	1	1.7375			1.7375												MGC12916 promoter region|HS3ST3B1 promoter region	chr17:14142451-14142777//chr17:14143357-14143983//chr17:14144893-14148427
chr2:236744721-236745377	1	1.73571							1.73571								GBX2 left|ASB18 right	chr2:236744927-236745171
chr6:101957243-101957576	1	1.735							1.735								GRIK2 within	chr6:101956527-101957695
chr9:102941-103376	1	1.732			1.732												FAM138A left|FAM138F left|FAM138C left|FOXD4 right	chr9:102916-104839
chr12:115804009-115804766	1	1.73														1.73	HRK promoter region	chr12:115803091-115803904//chr12:115804203-115804436
chr13:99433027-99433252	1	1.73			1.73												ZIC2 promoter region	chr13:99429753-99433527
chr9:86473660-86474322	1	1.72714							1.72714								NTRK2 promoter region	chr9:86472998-86475524
chr14:93323719-93323956	1	1.72667		1.72667													PRIMA1 promoter region	chr14:93323705-93325486
chr10:100986351-100986900	1	1.725														1.725	HPSE2 promoter region	-
chr2:119630603-119631965	1	1.72429			1.72429												C1QL2 promoter region	chr2:119630596-119633133
chr2:151050002-151051453	2	1.72333			2.11933				1.32733								RND3 within	chr2:151049988-151051437
chr13:27449538-27450083	2	1.7175							1.60167		1.83333						CDX2 left|PRHOXNB right	chr13:27449514-27450973
chr12:4249252-4250080	1	1.71556									1.71556						CCND2 promoter region	chr12:4248627-4252483//chr12:4253454-4254666
chr13:35902349-35903084	1	1.715		1.715													CCNA1 promoter region	chr13:35903581-35904453
chr4:61749778-61751272	1	1.71467			1.71467												IGFBP7 left|LPHN3 right	chr4:61748478-61751396
chr9:129718517-129718774	1	1.71333		1.71333													ST6GALNAC4 promoter region	chr9:129718941-129719433
chr9:86473660-86474740	1	1.71091			1.71091												NTRK2 promoter region	chr9:86472998-86475524
chr1:18830621-18831493	2	1.70968									1.45222					1.96714	PAX7 promoter region	chr1:18829482-18832416
chr6:165997254-165998020	2	1.70896							1.53125							1.88667	PDE10A promoter region	chr6:165993872-165997742
chr2:176734716-176735379	1	1.705						1.705									HOXD3 promoter region	chr2:176735863-176736260//chr2:176737659-176738187
chr14:56345088-56346636	1	1.70437		1.70437													OTX2 promoter region	chr14:56344360-56346593//chr14:56347821-56348040//chr14:56348462-56348869
chr16:22731732-22732878	1	1.70417			1.70417												HS3ST2 promoter region	chr16:22732117-22733960
chr20:22505817-22506990	1	1.70333		1.70333													NCRNA00261 promoter region	chr20:22505517-22507240//chr20:22507553-22508001
chr20:44575014-44575854	1	1.70111			1.70111												ZNF334 promoter region	chr20:44575407-44575744
chr7:27191053-27192509	1	1.69909														1.69909	HOXA11 promoter region|HOXA11AS promoter region	chr7:27190792-27191121//chr7:27191575-27192154
chr3:197849956-197850697	1	1.69875		1.69875													LRRC33 promoter region	chr3:197850788-197851313
chr7:15692238-15694197	4	1.69621				1.674			1.0665		1.821					2.22333	MEOX2 promoter region	-
chr1:119328361-119328828	1	1.694									1.694						TBX15 within	chr1:119328305-119328715
chr7:27102940-27103614	1	1.69143				1.69143											HOXA1 promoter region	chr7:27101867-27103261
chr1:144655877-144657028	1	1.691														1.691	PDZK1P1 promoter region	chr1:144655912-144656274//chr1:144656613-144656956
chr4:174685943-174686698	1	1.69						1.69									NBLA00301 promoter region|HAND2 promoter region	chr4:174686621-174688044//chr4:174688403-174689537
chr1:18830737-18831493	1	1.6875				1.6875											PAX7 promoter region	chr1:18829482-18832416
chr1:18844161-18844807	1	1.68429		1.68429													PAX7 within	chr1:18844316-18844684
chr18:53257848-53259398	1	1.6825			1.6825												ONECUT2 promoter region	chr18:53253425-53253706//chr18:53254152-53259851
chr17:32366326-32367885	1	1.68125				1.68125											LHX1 promoter region	chr17:32366012-32374988
chr12:112388136-112390697	1	1.68115		1.68115													LHX5 within	chr12:112385133-112390825
chr7:19113303-19114039	2	1.68063							1.65125		1.71						HDAC9 left|TWIST1 right	chr7:19113448-19113833
chr8:85256794-85257945	1	1.676														1.676	RALYL promoter region	chr8:85259314-85259802
chr9:119216023-119216350	1	1.675									1.675						ASTN2 promoter region	chr9:119215074-119217317
chr2:172680922-172681583	2	1.675			2.13286				1.21714								DLX2 left|ITGA6 right	chr2:172681050-172681488
chr4:54662284-54662835	1	1.675									1.675						GSX2 promoter region	chr4:54660920-54662820
chr2:19420495-19421126	1	1.67143									1.67143						OSR1 promoter region	chr2:19419270-19421884
chr14:37794005-37794478	1	1.67			1.67												CLEC14A promoter region	chr14:37794005-37795288
chr18:72370033-72370182	1	1.67														1.67	LOC284276 promoter region	-
chr16:47869638-47869763	1	1.67									1.67						N4BP1 left|CBLN1 right	chr16:47868914-47869809
chr1:213321463-213322016	2	1.66917		2.06833												1.27	KCNK2 promoter region	chr1:213322674-213323259
chr15:65902949-65904595	1	1.66824			1.66824												SKOR1 promoter region	chr15:65902539-65909629
chr8:54732066-54732791	1	1.6675		1.6675													OPRK1 left|ATP6V1H right	chr8:54732220-54732563
chr6:3173525-3175247	1	1.66571														1.66571	TUBB2B promoter region	chr6:3172024-3174687
chr16:3178961-3179634	4	1.66321				1.73857			1.09286		1.72143					2.1	ZNF213 left|OR1F1 right	chr16:3179129-3179493
chr14:60046856-60047723	1	1.66222		1.66222													SIX6 promoter region	chr14:60043525-60043876//chr14:60045485-60047933
chr12:4888593-4889942	1	1.66214			1.66214												KCNA1 promoter region	chr12:4888846-4891432
chr2:119324504-119324648	2	1.66		1.585	1.735												EN1 promoter region	chr2:119321670-119322090//chr2:119322508-119322783//chr2:119323039-119323296//chr2:119323848-119324380
chr14:56345466-56346636	1	1.66														1.66	OTX2 promoter region	chr14:56344360-56346593//chr14:56347821-56348040//chr14:56348462-56348869
chr19:41427866-41428621	2	1.65688			1.93125				1.3825								ZNF565 left|ZFP14 right	chr19:41427861-41428724
chr19:62762390-62763123	1	1.655			1.655												ZNF550 left|ZNF416 right	chr19:62762365-62763085
chr12:4249350-4250080	2	1.64875			1.94375	1.35375											CCND2 promoter region	chr12:4248627-4252483//chr12:4253454-4254666
chr12:112385845-112387290	1	1.646		1.646													LHX5 within	chr12:112385133-112390825
chr19:62911789-62912524	1	1.645		1.645													ZNF154 promoter region	chr19:62911910-62912329
chr5:32747956-32750227	1	1.63913									1.63913						NPR3 promoter region	chr5:32745667-32750207
chr6:1327442-1328495	1	1.63545			1.63545												FOXQ1 left|FOXF2 right	chr6:1326742-1330210
chr11:31782320-31782970	1	1.634														1.634	PAX6 within	chr11:31782319-31783543
chr8:71144451-71144900	1	1.63333														1.63333	PRDM14 promoter region	chr8:71144427-71147442
chr8:72631838-72632163	1	1.63		1.63													EYA1 left|MSC right	chr8:72631114-72632115
chr6:134251786-134252653	1	1.63			1.63												TCF21 promoter region	chr6:134252332-134252911
chr16:12901862-12902591	1	1.626														1.626	SHISA9 promoter region	chr16:12902075-12905191
chr12:52680052-52680887	1	1.625														1.625	HOXC9 promoter region	chr12:52679641-52680915
chr2:176685312-176685967	4	1.62414		2.04429	2.03571						0.868571					1.548	HOXD11 left|HOXD10 right	chr2:176685530-176685786
chr10:79066120-79066554	1	1.624									1.624						KCNMA1 promoter region	chr10:79066101-79068501
chr4:156348715-156349286	1	1.62333			1.62333												NPY2R promoter region	chr4:156348618-156349659
chr2:174907054-174907503	1	1.622		1.622													SP9 promoter region	chr2:174907709-174910885
chr4:15693293-15694048	1	1.62														1.62	PROM1 promoter region	chr4:15693293-15694833
chr19:42155811-42156537	1	1.61875			1.61875												ZNF568 left|ZNF420 right	chr19:42155831-42156446
chr20:21634733-21635702	1	1.618			1.618												PAX1 promoter region	chr20:21631744-21632420//chr20:21634199-21635689
chr17:14146411-14148063	1	1.61765			1.61765												MGC12916 promoter region|HS3ST3B1 promoter region	chr17:14142451-14142777//chr17:14143357-14143983//chr17:14144893-14148427
chr5:2805318-2806446	1	1.6175			1.6175												C5orf38 promoter region|IRX2 promoter region	chr5:2801368-2810024
chr7:96469297-96469926	1	1.61571			1.61571												DLX6AS within	chr7:96469319-96469736
chr17:39439917-39440546	1	1.61333														1.61333	PYY promoter region|NAGS promoter region	chr17:39437553-39440498
chr14:60043456-60046101	1	1.6125														1.6125	SIX6 promoter region	chr14:60043525-60043876//chr14:60045485-60047933
chr6:26312347-26313512	1	1.61									1.61						HIST1H4E promoter region	chr6:26312743-26313192
chr16:49741225-49741950	6	1.60942		2.0025	1.975	1.4225			1.14875		1.47375					1.634	SALL1 promoter region	chr16:49741200-49746264
chr6:108591486-108593727	1	1.6087			1.6087												NR2E1 promoter region	chr6:108592364-108597232
chr11:31782320-31783268	1	1.605		1.605													PAX6 within	chr11:31782319-31783543
chr22:20622372-20623101	1	1.6025			1.6025												PPM1F within	chr22:20622528-20622875
chr2:236743358-236743824	2	1.602		1.522	1.682												GBX2 promoter region	chr2:236736533-236743501
chr10:50489030-50492179	1	1.59781			1.59781												CHAT promoter region|SLC18A3 promoter region	chr10:50487101-50487315//chr10:50487607-50490362//chr10:50491493-50491694//chr10:50492356-50492672
chr13:37341932-37343079	1	1.595	1.595														TRPC4 promoter region	chr13:37341682-37342228
chr4:147780341-147781378	1	1.59455			1.59455												POU4F2 promoter region	chr4:147777681-147778033//chr4:147778655-147781351
chr10:131655989-131658058	1	1.59286			1.59286												EBF3 promoter region	chr10:131651159-131661686
chr2:144993779-144994550	1	1.5925				1.5925											ZEB2 promoter region	-
chr14:60046856-60047823	1	1.59														1.59	SIX6 promoter region	chr14:60043525-60043876//chr14:60045485-60047933
chr6:27387779-27388644	4	1.58833			2.30333				1.20111		1.21889					1.63	PRSS16 left|FKSG83 right	chr6:27387773-27388614
chr4:15693293-15694167	1	1.58667							1.58667								PROM1 promoter region	chr4:15693293-15694833
chr10:50556953-50558213	1	1.586														1.586	C10orf53 promoter region	chr10:50557571-50557868
chr10:123345189-123345836	1	1.58429			1.58429												FGFR2 promoter region	chr10:123346606-123348275
chr1:119333817-119335017	1	1.583		1.583													TBX15 promoter region	chr1:119333514-119333719
chr12:52663173-52664321	1	1.5825		1.5825													HOXC10 promoter region	chr12:52664963-52666369
chr8:21701721-21702454	1	1.58125			1.58125												GFRA2 promoter region	chr8:21700854-21703791
chr7:136203723-136206198	1	1.58111														1.58111	CHRM2 promoter region	chr7:136204394-136206734
chr7:120756927-120757984	1	1.57909				1.57909											WNT16 promoter region	chr7:120756823-120757979
chr14:85067245-85067880	2	1.57857									1.43714					1.72	FLRT2 within	chr14:85067221-85068390
chr10:79066120-79066775	1	1.57857			1.57857												KCNMA1 promoter region	chr10:79066101-79068501
chr10:119286125-119287064	1	1.578							1.578								EMX2OS within	chr10:119283907-119287665
chr6:10489545-10490318	5	1.57775		1.9625	1.45625			1.72			1.07375					1.67625	OFCC1 left|TFAP2A right	chr6:10489544-10490340
chr2:176701182-176702039	3	1.57719		1.47444							1.24111					2.016	HOXD8 promoter region	chr2:176701196-176701432//chr2:176701725-176703803
chr7:96492827-96493756	1	1.577		1.577													DLX5 promoter region	chr7:96491403-96492135
chr1:222870901-222871835	2	1.574							1.179		1.969						CNIH3 promoter region	chr1:222870260-222871937//chr1:222872031-222872476
chr22:29974080-29974917	1	1.57222			1.57222												LIMK2 promoter region	-
chr2:104854804-104855359	1	1.57167			1.57167												POU3F3 left|MRPS9 right	chr2:104854800-104856423
chr2:219904699-219905242	1	1.57			1.57												RESP18 within	chr2:219904675-219905012
chr2:40531756-40532475	1	1.56714							1.56714								SLC8A1 within	chr2:40531981-40532221
chr2:176737258-176738299	2	1.56688						1.615								1.51875	HOXD3 promoter region	chr2:176735863-176736260//chr2:176737659-176738187
chr5:154006904-154007035	1	1.565						1.565									HAND1 left|LARP1 right	chr5:154007011-154007450
chr10:26545822-26546951	1	1.5625														1.5625	GAD2 promoter region	chr10:26544389-26547440
chr5:44424140-44425605	1	1.562				1.562											FGF10 promoter region	-
chr16:27982724-27983470	1	1.55875			1.55875												GSG1L promoter region	chr16:27981318-27982797
chr6:78228957-78231022	2	1.55705			1.72286											1.39125	HTR1B promoter region	chr6:78228950-78230807
chr7:143212968-143213223	1	1.55667			1.55667												FAM115A within	chr7:143213058-143213543
chr2:174916650-174917390	2	1.55563		1.79125												1.32	SP9 left|CIR1 right	chr2:174916661-174917322
chr15:96908773-96909506	1	1.555														1.555	FAM169B left|IGF1R right	chr15:96908878-96909335
chr7:156493947-156494596	2	1.55429		1.70571		1.40286											MNX1 within	chr7:156494179-156494393
chr2:136460988-136461260	1	1.55333												1.55333			DARS promoter region	chr2:136459157-136460065
chr12:118517015-118517556	1	1.55333				1.55333											TMEM233 promoter region	chr12:118515877-118517595
chr18:53257732-53259274	1	1.55187		1.55187													ONECUT2 promoter region	chr18:53253425-53253706//chr18:53254152-53259851
chr7:153076697-153077668	1	1.55														1.55	ACTR3B left|DPP6 right	chr7:153076097-153077719
chr20:10146386-10146535	1	1.55									1.55						SNAP25 promoter region	chr20:10146135-10146984//chr20:10148088-10148384
chr14:56347394-56348137	2	1.54937		1.70125							1.3975						OTX2 promoter region	chr14:56344360-56346593//chr14:56347821-56348040//chr14:56348462-56348869
chr8:86537947-86538923	1	1.548			1.548												CA3 promoter region	chr8:86538017-86538448
chr1:63558406-63559247	1	1.5475														1.5475	FOXD3 promoter region	chr1:63554982-63563059
chr10:71870295-71870958	1	1.54714			1.54714												NODAL promoter region	chr10:71870071-71871374
chr14:60043266-60046315	1	1.5471		1.5471													SIX6 promoter region	chr14:60043525-60043876//chr14:60045485-60047933
chr18:42166967-42167498	1	1.54667			1.54667												RNF165 promoter region	chr18:42167343-42168475
chr10:26545822-26547251	1	1.54533			1.54533												GAD2 promoter region	chr10:26544389-26547440
chr5:1938447-1939090	1	1.545	1.545														IRX4 promoter region	chr5:1934924-1940743
chr9:134445886-134447071	1	1.54429														1.54429	BARHL1 promoter region	chr9:134444985-134448407
chr17:56829464-56830915	1	1.544			1.544												TBX2 promoter region	chr17:56827842-56838048
chr5:88006026-88006851	1	1.54333		1.54333													LOC645323 promoter region	chr5:88004391-88004663//chr5:88005716-88007826
chr11:6998392-6998941	1	1.54333			1.54333												ZNF214 promoter region|NLRP14 promoter region	chr11:6997648-6998525
chr2:219557168-219557914	1	1.5425							1.5425								FEV promoter region	chr2:219557163-219558785
chr12:2773377-2773926	1	1.54167		1.54167													FKBP4 promoter region	chr12:2773650-2775450
chr2:163403987-163405148	1	1.54083									1.54083						KCNH7 promoter region	-
chr20:24398837-24400075	1	1.54			1.54												TMEM90B promoter region	chr20:24397844-24400037
chr1:145952659-145953894	1	1.53917														1.53917	PDZK1P1 promoter region	chr1:145952890-145953252//chr1:145953591-145953934
chr6:74081084-74081631	1	1.53667			1.53667												C6orf147 left|DPPA5 right	chr6:74081123-74081741
chr1:119333913-119335017	1	1.53222			1.53222												TBX15 promoter region	chr1:119333514-119333719
chr2:45081163-45082300	3	1.5312		2.17417	1.47167											0.947778	SIX3 left|SIX2 right	chr2:45081148-45082287
chr17:47590174-47590835	1	1.53			1.53												CA10 promoter region	chr17:47590174-47591465
chr19:10477269-10477510	1	1.53		1.53													KEAP1 promoter region	chr19:10474046-10475280
chr20:61107128-61108187	1	1.52909			1.52909												BHLHE23 promoter region	chr20:61106616-61109500//chr20:61110925-61111613
chr1:18836552-18837285	1	1.52875		1.52875													PAX7 within	chr1:18836767-18836988
chr2:176644436-176645173	1	1.5275		1.5275													KIAA1715 left|EVX2 right	chr2:176644492-176645055
chr4:5943117-5943778	1	1.52571									1.52571						CRMP1 promoter region	chr4:5940104-5941546//chr4:5942882-5943266//chr4:5943335-5943540
chr1:227635566-227636123	1	1.525		1.525													ACTA1 promoter region	chr1:227633829-227637307
chr6:101022378-101022815	1	1.524			1.524												SIM1 left|ASCC3 right	chr6:101021667-101021966//chr6:101022323-101022604
chr2:192767553-192769319	1	1.52385														1.52385	TMEFF2 promoter region	chr2:192767240-192769057
chr5:115325044-115327008	1	1.5235			1.5235												AQPEP promoter region	chr5:115325506-115325992//chr5:115326249-115327036
chr2:47652290-47653441	3	1.52228			1.8675	1.21333										1.486	KCNK12 promoter region	chr2:47650427-47652670
chr2:163403601-163404958	1	1.52071			1.52071												KCNH7 promoter region	-
chr12:99712564-99713115	1	1.52									1.52						ANO4 promoter region	-
chr10:50486421-50487066	1	1.52	1.52														CHAT promoter region|SLC18A3 promoter region	chr10:50487101-50487315//chr10:50487607-50490362//chr10:50491493-50491694//chr10:50492356-50492672
chr1:110949783-110950320	1	1.52														1.52	KCNA2 promoter region	chr1:110950506-110951709
chr5:137099071-137099632	1	1.52						1.52									KLHL3 promoter region	-
chr19:61596616-61597087	1	1.52			1.52												ZNF582 promoter region	chr19:61596448-61597167
chr4:134291536-134293085	1	1.51812			1.51812												PCDH10 within	chr4:134291112-134293078
chr5:119828632-119829085	1	1.518							1.518								PRR16 within	chr5:119828870-119829093
chr2:131201465-131202912	1	1.51667							1.51667								GPR148 promoter region	chr2:131201619-131201930
chr5:134855318-134855763	1	1.516		1.516													TIFAB left|NEUROG1 right	chr5:134855184-134855543
chr5:16233494-16234145	1	1.51429									1.51429						MARCH-11 promoter region	chr5:16232064-16233420
chr16:3147602-3148257	1	1.51333														1.51333	ZNF213 left|OR1F1 right	chr16:3147598-3149414
chr8:57521045-57522004	1	1.513			1.513												PENK promoter region	chr8:57520680-57521969//chr8:57522453-57522668//chr8:57523139-57523369
chr15:74419832-74420471	1	1.51														1.51	ISL2 left|SCAPER right	chr15:74419317-74422570
chr20:21634833-21635702	1	1.51														1.51	PAX1 promoter region	chr20:21631744-21632420//chr20:21634199-21635689
chr1:75852874-75853541	2	1.51			1.99714	1.02286											SLC44A5 left|ACADM right	chr1:75853042-75853396
chrX:111211491-111212992	1	1.50833						1.50833									TRPC5 promoter region|ZCCHC16 promoter region	chrX:111211738-111211958
chr7:127595514-127596075	1	1.505									1.505						LRRC4 left|LEP right	chr7:127593913-127596085
chr12:33483050-33484091	3	1.49776	1.12556		1.92273											1.445	SYT10 promoter region	chr12:33483030-33484317
chr7:27109414-27110660	2	1.49538			2.04385	0.946923											HOXA2 promoter region	chr7:27109706-27110004
chr19:45420764-45421497	1	1.495			1.495												CNTD2 within	chr19:45420927-45421270
chr9:17124927-17125671	1	1.495			1.495												CNTLN promoter region	chr9:17124821-17125706
chr2:219904511-219905242	1	1.495														1.495	RESP18 within	chr2:219904675-219905012
chr9:17124833-17125671	1	1.49444							1.49444								CNTLN promoter region	chr9:17124821-17125706
chr6:39867655-39868104	1	1.492			1.492												DAAM2 promoter region	chr6:39868044-39868404
chr18:898627-899462	1	1.49		1.49													ADCYAP1 promoter region	chr18:894578-899574
chr2:19420373-19421024	1	1.48714			1.48714												OSR1 promoter region	chr2:19419270-19421884
chr8:24869381-24870420	1	1.48667														1.48667	NEFL promoter region	chr8:24868863-24870216
chr5:141243141-141243674	1	1.48667			1.48667												PCDH1 left|KIAA0141 right	chr5:141243172-141243379
chr14:24588279-24588726	2	1.485			1.506											1.464	STXBP6 promoter region	chr14:24588264-24589452
chr6:151453635-151454176	2	1.4835								0.475	2.492						MTHFD1L within	chr6:151453696-151454032
chr3:61524126-61524673	1	1.48333		1.48333													PTPRG promoter region	chr3:61521365-61524706
chr9:128425937-128426702	2	1.48313		1.72							1.24625						LMX1B within	chr9:128425933-128429052
chr7:29572258-29572892	1	1.48286		1.48286													PRR15 within	chr7:29572352-29572815
chr8:50985234-50985980	5	1.4815	1.2825	1.48875	1.8625	1.30375										1.47	SNTG1 promoter region	chr8:50984823-50985413
chr3:26640736-26641393	1	1.48143			1.48143												LRRC3B within	chr3:26640954-26641168
chr11:32411436-32412289	1	1.48111							1.48111								WT1AS promoter region|WT1 promoter region	chr11:32411450-32413887//chr11:32415998-32416454
chr4:93444082-93445157	1	1.48091									1.48091						GRID2 promoter region	-
chr8:133562848-133563295	1	1.48							1.48								KCNQ3 promoter region	chr8:133561580-133562768
chr1:164401390-164401751	2	1.4775				1.575					1.38						FAM78B promoter region	chr1:164400882-164403072
chr9:95750638-95751581	2	1.47721		1.633												1.32143	PHF2 left|BARX1 right	chr9:95750632-95751538
chr7:129210064-129210626	2	1.47417		1.90833												1.04	NRF1 left|UBE2H right	chr7:129210233-129210591
chr5:44424140-44425405	1	1.47385									1.47385						FGF10 promoter region	-
chr8:125532386-125532816	1	1.47333	1.47333														TRMT12 promoter region	-
chr9:21392753-21393178	2	1.473									1.296					1.65	IFNA2 left|IFNA8 right	chr9:21392501-21393058
chr12:105504561-105505208	1	1.47286			1.47286												RFX4 within	chr12:105503559-105505216
chr13:111767847-111768500	1	1.47286									1.47286						SOX1 promoter region	chr13:111768565-111771583
chr3:8784976-8785610	1	1.47														1.47	OXTR promoter region	chr3:8783961-8786280
chr2:176737438-176738299	2	1.46667			1.87				1.06333								HOXD3 promoter region	chr2:176735863-176736260//chr2:176737659-176738187
chr1:219118349-219119284	2	1.4665				1.563										1.37	HLX promoter region	chr1:219117071-219117487//chr1:219118589-219120296
chr8:37942367-37943108	1	1.46625			1.46625												ADRB3 promoter region	chr8:37941643-37943165
chr8:10627039-10627988	1	1.466			1.466												SOX7 promoter region	chr8:10624714-10628519
chr8:31616393-31617049	1	1.46571			1.46571												NRG1 promoter region	chr8:31616067-31617888
chr17:34376874-34377625	1	1.465			1.465												FBXO47 promoter region	-
chr9:125810809-125812058	1	1.46462									1.46462						LHX2 promoter region	chr9:125810484-125811912//chr9:125813067-125820774
chr3:142253293-142254047	1	1.46375							1.46375								SPSB4 promoter region	chr3:142252573-142253767
chr17:32366112-32367885	1	1.46222									1.46222						LHX1 promoter region	chr17:32366012-32374988
chr16:1908845-1909278	1	1.462		1.462													HS3ST6 promoter region	chr16:1907800-1908971
chr6:108591568-108593923	1	1.46111														1.46111	NR2E1 promoter region	chr6:108592364-108597232
chr7:136203801-136206420	1	1.46			1.46												CHRM2 promoter region	chr7:136204394-136206734
chr3:129693286-129693839	1	1.46									1.46						GATA2 promoter region	chr3:129688182-129694961
chr7:153214025-153214704	1	1.45857			1.45857												DPP6 promoter region	chr7:153214250-153216599
chr7:8440992-8441745	4	1.45844	1.14	1.67625							1.47					1.5475	NXPH1 promoter region	chr7:8439664-8441724
chr5:124108107-124108556	1	1.458		1.458													ZNF608 promoter region	-
chr12:4249052-4250080	1	1.45667														1.45667	CCND2 promoter region	chr12:4248627-4252483//chr12:4253454-4254666
chr3:49044195-49044366	1	1.455												1.455			IMPDH2 promoter region	chr3:49041577-49041987
chr6:166499963-166500534	1	1.455									1.455						T promoter region	chr6:166499963-166503413
chr5:37873146-37875311	1	1.45364				1.45364											GDNF promoter region	chr5:37870428-37870885//chr5:37872504-37876483
chr11:17698558-17699296	1	1.45							1.45								MYOD1 promoter region	chr11:17697365-17700355
chr1:119333913-119334664	1	1.45														1.45	TBX15 promoter region	chr1:119333514-119333719
chr7:153213911-153214790	1	1.44857														1.44857	DPP6 promoter region	chr7:153214250-153216599
chr2:222884845-222885409	1	1.44667			1.44667												PAX3 left|SGPP2 right	chr2:222884737-222885759
chr18:894956-896348	1	1.44643		1.44643													ADCYAP1 promoter region	chr18:894578-899574
chr11:31782320-31783368	1	1.44636									1.44636						PAX6 within	chr11:31782319-31783543
chr11:7228934-7229465	1	1.445														1.445	SYT9 promoter region	chr11:7229333-7230811
chr2:139253676-139254121	5	1.442	1.38	1.182		1.76					1.412					1.476	NXPH2 promoter region	chr2:139254162-139255120
chr14:94896224-94896885	1	1.44143		1.44143													CLMN left|C14orf139 right	chr14:94896428-94896694
chr17:11083326-11084201	1	1.44111			1.44111												SHISA6 promoter region	chr17:11084212-11086141
chr5:44424380-44425405	1	1.44							1.44								FGF10 promoter region	-
chr5:134402304-134402457	1	1.44														1.44	PITX1 left|H2AFY right	chr5:134402284-134404650
chr15:73074039-73074596	1	1.44									1.44						SCAMP5 promoter region	chr15:73074747-73075752
chr15:65905446-65905713	1	1.44							1.44								SKOR1 promoter region	chr15:65902539-65909629
chr5:145705437-145706079	1	1.43714			1.43714												POU4F3 left|TCERG1 right	chr5:145705479-145706045
chr4:155885115-155885246	1	1.435			1.435												LRAT promoter region	chr4:155883259-155883765//chr4:155884269-155885283
chr1:119337223-119337748	1	1.435						1.435									TBX15 left|WARS2 right	chr1:119337189-119337510
chr16:2143578-2144933	1	1.43417				1.43417											TRAF7 promoter region|SNORD60 promoter region	chr16:2145208-2145903
chr12:52640815-52641765	2	1.434			1.658											1.21	HOXC12 left|HOTAIR right	chr12:52640796-52641758
chr7:127595238-127596075	3	1.4337			1.68222	1.19889										1.42	LRRC4 left|LEP right	chr7:127593913-127596085
chr19:62930317-62930946	2	1.43357		1.25143	1.61571												ZNF671 promoter region	chr19:62930397-62930840
chr7:156490159-156490605	2	1.43333				1.84										1.02667	NOM1 left|MNX1 right	chr7:156488116-156492155
chr9:132526577-132528704	1	1.43048														1.43048	PRDM12 promoter region	chr9:132524355-132532215
chr13:107318356-107318901	1	1.43		1.43													FAM155A promoter region	chr13:107317293-107319064
chr10:129426005-129426646	1	1.43	1.43														FOXI2 promoter region	chr10:129424400-129427356
chr17:44158960-44159613	1	1.43														1.43	HOXB13 within	chr17:44159202-44159414
chr10:26545822-26546673	1	1.42889									1.42889						GAD2 promoter region	chr10:26544389-26547440
chr15:65903143-65904595	2	1.4275									1.66					1.195	SKOR1 promoter region	chr15:65902539-65909629
chr5:32747580-32750227	2	1.42593			1.80111				1.05074								NPR3 promoter region	chr5:32745667-32750207
chr5:1932467-1933208	2	1.42375		1.4075	1.44												IRX4 within	chr5:1932689-1932928
chr7:84653291-84653946	1	1.42286			1.42286												SEMA3D left|GRM3 right	chr7:84652775-84654178
chr19:41955246-41955909	1	1.42286			1.42286												ZNF567 left|ZNF790 right	chr19:41955221-41955923
chr4:41442139-41442507	1	1.4225				1.4225											PHOX2B within	chr4:41442265-41442701
chr1:145999029-145999774	1	1.42143			1.42143												PDZK1P1 left|NBPF11 right|NBPF24 right	chr1:145999180-145999572
chr5:37874448-37875215	1	1.42125			1.42125												GDNF promoter region	chr5:37870428-37870885//chr5:37872504-37876483
chr3:27739080-27740041	1	1.42							1.42								EOMES promoter region	chr3:27737355-27738999//chr3:27740200-27740679
chr6:35573859-35574314	2	1.419		1.572							1.266						TEAD3 promoter region	chr6:35572034-35574247
chr12:113325761-113326494	1	1.41875			1.41875												TBX5 promoter region	chr12:113325236-113326112//chr12:113327405-113327993//chr12:113330244-113332033
chr12:52732637-52733676	1	1.41818							1.41818								HOXC4 promoter region	chr12:52732143-52732380//chr12:52734011-52734358
chr16:85158419-85158878	1	1.418			1.418												FOXC2 promoter region	chr16:85156856-85160150
chr1:196146320-196147066	1	1.4175				1.4175											LHX9 promoter region	chr1:196146639-196148260
chr7:19150653-19151382	3	1.41667		1.4875	1.83125						0.93125						FERD3L promoter region	chr7:19150746-19151211//chr7:19151343-19151558
chr1:74912024-74912468	1	1.416			1.416												C1orf173 promoter region	-
chr8:4837301-4839751	1	1.4156			1.4156												CSMD1 promoter region	chr8:4836376-4840043
chr20:2800501-2801873	1	1.415			1.415												PTPRA promoter region	chr20:2800899-2802635
chr6:133603356-133603809	1	1.41				1.41											EYA4 promoter region	chr6:133603779-133605279//chr6:133605394-133605598
chr7:121743804-121744528	2	1.41		1.6175		1.2025											FEZF1 left|RNF133 right	chr7:121743779-121744577
chr5:82802049-82803619	1	1.40875				1.40875											VCAN promoter region	-
chr5:172688385-172689036	1	1.40857							1.40857								STC2 promoter region	chr5:172686662-172689704
chr5:95794112-95794771	2	1.40714		1.58							1.23429						PCSK1 promoter region	chr5:95794630-95794836
chr7:103416614-103416845	1	1.40667				1.40667											RELN promoter region	chr7:103416761-103417888
chr2:163403777-163405035	1	1.40615							1.40615								KCNH7 promoter region	-
chr8:114519727-114520168	1	1.406			1.406												CSMD3 promoter region	-
chr11:13940099-13940736	1	1.405														1.405	SPON1 promoter region	chr11:13940642-13942925
chr3:27746448-27747115	3	1.40429			1.66857						1.69429					0.85	EOMES left|CMC1 right	chr3:27746642-27746946
chr10:124892013-124892654	1	1.40429			1.40429												HMX3 left|HMX2 right	chr10:124891897-124892607
chr5:153842164-153842889	1	1.40375									1.40375						HAND1 left|LARP1 right	chr5:153842335-153842644
chr12:52633665-52634789	1	1.4025							1.4025								HOXC12 promoter region	chr12:52633044-52633368//chr12:52634962-52635645
chr20:9435125-9435885	3	1.40208		1.35125	1.845				1.01								PLCB4 left|C20orf103 right	chr20:9435111-9435889
chr17:47591389-47592623	1	1.40154							1.40154								CA10 promoter region	chr17:47590174-47591465
chr6:137851046-137851411	1	1.4									1.4						IFNGR1 left|OLIG3 right	chr6:137851035-137851897
chr4:56354316-56354949	1	1.4			1.4												NMU left|LOC644145 right	chr4:56354383-56354901
chr7:156490041-156490703	1	1.4		1.4													NOM1 left|MNX1 right	chr7:156488116-156492155
chr13:27442581-27443806	1	1.39923		1.39923													CDX2 promoter region	chr13:27438356-27441544//chr13:27442524-27442890
chr19:59060682-59061119	2	1.399			1.51						1.288						MYADM promoter region	chr19:59061199-59061621//chr19:59063666-59064802
chr8:25959916-25961771	1	1.39842			1.39842												EBF2 promoter region	chr8:25956479-25961759
chr10:26543520-26544569	1	1.39636							1.39636								GAD2 promoter region	chr10:26544389-26547440
chr1:146219305-146219954	3	1.39619		1.48571	1.51714						1.18571						NBPF11 left|NBPF24 left|FLJ39739 right	chr1:146219483-146219789
chr12:60871040-60872524	1	1.39533			1.39533												FAM19A2 promoter region	chr12:60871035-60872535
chr10:129426005-129426954	1	1.394			1.394												FOXI2 promoter region	chr10:129424400-129427356
chr7:1241241-1242291	1	1.39364			1.39364												UNCX promoter region	chr7:1235691-1249390
chr14:51604350-51605401	1	1.39333														1.39333	NID2 promoter region	chr14:51604331-51606472
chr5:140516104-140516347	1	1.39333									1.39333						PCDHB17 promoter region	-
chr9:10603523-10604369	1	1.39222									1.39222						PTPRD promoter region	chr9:10602635-10603333
chr6:28411501-28413244	1	1.392														1.392	ZNF323 promoter region	-
chr14:51187159-51188234	1	1.39182			1.39182												FRMD6 promoter region	chr14:51187725-51189238
chr1:219118349-219119396	1	1.39182							1.39182								HLX promoter region	chr1:219117071-219117487//chr1:219118589-219120296
chr17:45991029-45991864	1	1.39111							1.39111								CACNA1G promoter region	chr17:45991102-45994278
chr5:40716473-40717412	1	1.39									1.39						PTGER4 promoter region	chr5:40715259-40717838
chr7:128217418-128218359	1	1.38778			1.38778												CCDC136 promoter region	chr7:128217943-128219239
chr8:111055314-111056504	1	1.3875			1.3875												KCNV1 promoter region	chr8:111055289-111056159//chr8:111057033-111057248
chr4:4438268-4439095	1	1.38667														1.38667	D4S234E promoter region	chr4:4438494-4440820
chr5:1932961-1933208	1	1.38667							1.38667								IRX4 within	chr5:1932689-1932928
chr8:62362988-62363639	1	1.38571			1.38571												CLVS1 promoter region	-
chr8:100029922-100030655	7	1.3845	0.78	1.6475	1.58875	1.16875	1.294				1.47625					1.73625	OSR2 within	chr8:100029673-100030614
chr5:176761930-176762373	1	1.384			1.384												PFN3 promoter region	chr5:176759687-176760360//chr5:176761945-176762362
chr8:109163662-109165335	2	1.38353				1.39882			1.36824								RSPO2 promoter region	chr8:109163661-109165025
chr6:166499963-166500736	1	1.3825		1.3825													T promoter region	chr6:166499963-166503413
chr3:120374617-120375378	1	1.3825									1.3825						UPK1B promoter region	-
chr8:54014627-54016954	1	1.38167			1.38167												NPBWR1 promoter region	chr8:54014254-54016979
chr15:72212168-72213518	1	1.38			1.38												ISLR2 within	chr15:72212144-72215874
chr1:114497183-114497832	1	1.38			1.38												SYT6 promoter region	chr1:114496659-114498195//chr1:114498409-114498708
chr19:62593206-62593659	1	1.38			1.38												ZNF548 promoter region	chr19:62592903-62593329
chr12:52711018-52711983	1	1.379			1.379												HOXC5 promoter region	chr12:52710877-52711440//chr12:52713292-52714976
chr12:112388054-112390183	1	1.37773							1.37773								LHX5 within	chr12:112385133-112390825
chr10:129423188-129423960	1	1.3775														1.3775	FOXI2 promoter region	chr10:129424400-129427356
chr12:52648173-52648930	1	1.3775									1.3775						HOXC11 promoter region|HOTAIR promoter region	chr12:52653082-52655370
chr1:146241682-146242425	1	1.3775		1.3775													NBPF11 left|NBPF24 left|FLJ39739 right	chr1:146241845-146242208
chr2:228753996-228755062	3	1.37673			1.67636	1.13182										1.322	SPHKAP promoter region	chr2:228754201-228754797
chr17:30312850-30313841	1	1.376							1.376								CCT6B promoter region|ZNF830 promoter region	chr17:30312287-30313026
chr8:65452665-65453112	1	1.376														1.376	YTHDF3 left|LOC401463 right	chr8:65452662-65453500
chr1:245562696-245563435	2	1.375						1.195			1.555						ZNF496 promoter region	chr1:245560872-245562463
chr6:96571038-96571181	2	1.3725	0.905													1.84	FUT9 promoter region	chr6:96570590-96570857
chr9:37027666-37028335	1	1.3725														1.3725	PAX5 promoter region	chr9:37024135-37028341
chr5:40715759-40717508	1	1.37222			1.37222												PTGER4 promoter region	chr5:40715259-40717838
chr8:133562649-133563295	2	1.37214			1.61143	1.13286											KCNQ3 promoter region	chr8:133561580-133562768
chr5:2802579-2803123	1	1.37167			1.37167												C5orf38 promoter region|IRX2 promoter region	chr5:2801368-2810024
chr4:104859793-104860240	2	1.37167							1.23							1.51333	TACR3 promoter region	chr4:104860008-104860246
chr5:166337931-166338626	1	1.37143			1.37143												MAT2B left|ODZ2 right	chr5:166338062-166338495
chr13:27400439-27401617	1	1.37083							1.37083								PDX1 left|ATP5EP2 right	chr13:27399859-27400090//chr13:27400362-27400744//chr13:27401057-27401374
chr7:27122223-27122581	1	1.37							1.37								HOXA3 promoter region	chr7:27119712-27120172//chr7:27121524-27121951
chr2:45022349-45024828	1	1.37						1.37									SIX3 promoter region	chr2:45023009-45025388
chr5:88016186-88017537	1	1.36929			1.36929												LOC645323 promoter region	chr5:88016634-88017028
chr1:179553868-179554609	6	1.36819	1.35667		2.215	1.06125			1.075		1.41125					1.09	IER5 left|CACNA1E right	chr1:179553923-179554496
chr1:90954480-90955527	1	1.36636		1.36636													BARHL2 promoter region	chr1:90954685-90954952//chr1:90955097-90955445//chr1:90955733-90957128//chr1:90957744-90958165
chr10:124901320-124901966	1	1.36571							1.36571								BUB3 promoter region	chr10:124903621-124904716
chr9:21958215-21958866	7	1.36517		2.09857	1.34286	0.821429		1.46	1.10143		1.64857					1.08333	CDKN2A within	chr9:21958358-21958728
chr10:71870713-71870958	1	1.365														1.365	NODAL promoter region	chr10:71870071-71871374
chrX:82652140-82652585	1	1.364				1.364											POU3F4 left|CYLC1 right	chrX:82652098-82652432
chr17:24974010-24974783	2	1.36312							0.84125							1.885	CORO6 promoter region	chr17:24973555-24974403
chr5:3646744-3647985	1	1.36308		1.36308													IRX1 promoter region	chr5:3647467-3656054
chr17:4635392-4636239	1	1.36222		1.36222													VMO1 promoter region|GLTPD2 promoter region	chr17:4635368-4636303//chr17:4638989-4640597
chr3:8784976-8785411	1	1.362									1.362						OXTR promoter region	chr3:8783961-8786280
chr7:96492625-96493756	1	1.36167							1.36167								DLX5 promoter region	chr7:96491403-96492135
chr8:54956864-54957717	1	1.36167														1.36167	RGS20 promoter region	chr8:54954398-54957694
chr5:114543034-114543589	1	1.36167			1.36167												TRIM36 promoter region	chr5:114542615-114544119
chr2:182030530-182031281	1	1.36125							1.36125								ITGA4 promoter region	chr2:182030006-182031274
chr7:153076105-153077668	1	1.36			1.36												ACTR3B left|DPP6 right	chr7:153076097-153077719
chr15:72806044-72806590	1	1.36		1.36													CYP1A1 promoter region	chr15:72805239-72806389
chr6:5031928-5032065	1	1.36									1.36						PPP1R3G promoter region	chr6:5029515-5032031
chr17:70431627-70433375	1	1.35944		1.35944													OTOP2 promoter region|USH1G promoter region	chr17:70430590-70432614
chr17:44157582-44158247	3	1.35933		1.62571							1.02429					1.428	HOXB13 within	chr17:44157789-44158075
chr5:1938241-1939274	2	1.35886							1.15273							1.565	IRX4 promoter region	chr5:1934924-1940743
chr18:13858453-13859102	1	1.35857							1.35857								MC5R left|MC2R right	chr18:13858532-13859026
chr17:75429606-75430852	1	1.35692		1.35692													CBX4 promoter region	chr17:75427586-75433676
chr16:85099035-85099784	1	1.35625			1.35625												FOXF1 promoter region	chr16:85098931-85102729
chr6:101022168-101022815	1	1.355														1.355	SIM1 left|ASCC3 right	chr6:101021667-101021966//chr6:101022323-101022604
chr2:172660883-172661630	3	1.35458		1.81125					1.02875		1.22375						DLX1 within	chr2:172661055-172661406
chr2:106252516-106253180	1	1.35429		1.35429													UXS1 left|PLGLA right	chr2:106252550-106253170
chr12:119171739-119172602	1	1.35333			1.35333												PXN promoter region	-
chr9:111849804-111850431	1	1.35286				1.35286											AKAP2 promoter region	chr9:111850679-111850949
chr1:213321463-213322616	1	1.35167			1.35167												KCNK2 promoter region	chr1:213322674-213323259
chr5:32747672-32750227	2	1.3516				1.46654										1.23667	NPR3 promoter region	chr5:32745667-32750207
chr1:144702018-144702763	1	1.35143			1.35143												PDZK1P1 left|NBPF11 right|NBPF24 right	chr1:144702169-144702561
chr11:71633658-71634635	1	1.351		1.351													PHOX2A promoter region	chr11:71632464-71633307
chr19:10391166-10391691	1	1.35				1.35											PDE4A promoter region	chr19:10390627-10393004
chr7:154951611-154952262	1	1.34857				1.34857											EN2 left|CNPY1 right	chr7:154951588-154954164
chr12:928940-929688	1	1.3475			1.3475												RAD52 promoter region	chr12:928742-929691
chr2:107968936-107969677	1	1.3475			1.3475												SLC5A7 promoter region	chr2:107969256-107969899
chr5:43227418-43228867	1	1.34733			1.34733												MGC42105 promoter region	chr5:43227731-43228912
chr5:110436489-110437536	1	1.34727							1.34727								TSLP promoter region	chr5:110436603-110436938
chr1:63558406-63559343	1	1.347		1.347													FOXD3 promoter region	chr1:63554982-63563059
chr15:81743590-81743936	1	1.345														1.345	BNC1 promoter region	chr15:81742984-81744934
chr5:140411025-140411778	1	1.345				1.345											PCDHB1 promoter region	-
chr2:104836808-104837558	1	1.34375			1.34375												POU3F3 promoter region	chr2:104835283-104839920
chr13:27265256-27266101	1	1.34333			1.34333												GSX1 promoter region	chr13:27261743-27262269//chr13:27263545-27263785//chr13:27264549-27266505
chr1:175406976-175407839	1	1.34222							1.34222								FAM5B promoter region	chr1:175406743-175406946
chr15:87760626-87761169	1	1.34167		1.34167													LOC254559 left|RHCG right	chr15:87760746-87760994
chr6:1324503-1325256	4	1.34134			1.38375				1.21875		1.3					1.46286	FOXQ1 left|FOXF2 right	chr6:1324692-1325013
chr1:50658026-50658774	1	1.34125									1.34125						DMRTA2 promoter region	chr1:50656815-50664059
chr6:99396941-99397570	5	1.34109		1.72857	1.9				1.22571		1.16714					0.684	POU3F2 left|FBXL4 right	chr6:99397000-99397492
chr9:115382121-115383088	1	1.341		1.341													RGS3 promoter region	-
chr5:50721209-50721957	3	1.34083		1.2475	1.4775						1.2975						ISL1 within	chr5:50721210-50721905
chr15:73037953-73038796	1	1.34			1.34												RPP25 promoter region	chr15:73035330-73036975//chr15:73038520-73038826
chr9:134451770-134452717	2	1.33889			1.78											0.897778	BARHL1 within	chr9:134451755-134452730
chr3:140140989-140141843	1	1.33778		1.33778													PIK3CB left|FOXL2 right	chr3:140139314-140141794
chr5:140532298-140533045	1	1.3375			1.3375												PCDHB7 promoter region	-
chr5:140481685-140482346	1	1.33714			1.33714												PCDHB4 promoter region	-
chr1:245562772-245563435	1	1.33667														1.33667	ZNF496 promoter region	chr1:245560872-245562463
chr19:9378380-9379027	2	1.33607			1.62714											1.045	ZNF177 left|ZNF266 right	chr19:9378468-9378986
chr7:107429032-107429903	2	1.33589				1.29778										1.374	LAMB1 promoter region	chr7:107429031-107431294
chr15:89229053-89229906	1	1.33556		1.33556													FES promoter region	chr15:89228544-89228909
chr14:100105361-100106017	1	1.335														1.335	BEGAIN promoter region	chr14:100103629-100104982
chr5:1937648-1939274	1	1.33471		1.33471													IRX4 promoter region	chr5:1934924-1940743
chr21:36990069-36992318	2	1.33296			1.29957											1.36636	SIM2 promoter region	chr21:36990063-36995761
chr16:12904157-12905122	1	1.332									1.332						SHISA9 promoter region	chr16:12902075-12905191
chr1:163591121-163591988	3	1.33148		1.28778	1.53889				1.16778								LMX1A promoter region	chr1:163590815-163592952
chr11:71633182-71634635	1	1.33133						1.33133									PHOX2A promoter region	chr11:71632464-71633307
chr5:140193936-140194827	1	1.33111			1.33111												PCDHA7 promoter region	chr5:140194252-140194648
chr7:154858468-154858739	1	1.33			1.33												INSIG1 left|EN2 right	chr7:154857318-154860615
chr8:80687524-80687991	1	1.33			1.33												STMN2 promoter region	chr8:80686530-80688320
chr7:71440518-71441573	2	1.32909			1.66636	0.991818											CALN1 promoter region	chr7:71438693-71440704
chr2:192767943-192769393	1	1.328				1.328											TMEFF2 promoter region	chr2:192767240-192769057
chr5:2802493-2803123	1	1.32714		1.32714													C5orf38 promoter region|IRX2 promoter region	chr5:2801368-2810024
chr6:10497961-10498810	1	1.32667			1.32667												OFCC1 left|TFAP2A right	chr6:10498024-10498551//chr6:10498874-10499084
chr10:7489891-7490432	1	1.32667			1.32667												SFMBT2 promoter region	chr10:7489382-7495345
chr11:122571277-122571908	1	1.326														1.326	ASAM promoter region	chr11:122570636-122571394//chr11:122571727-122572196
chr7:4731157-4731814	1	1.32571		1.32571													FOXK1 within	chr7:4731210-4731778
chr7:19778636-19780181	1	1.32563							1.32563								TMEM196 promoter region	chr7:19779094-19779530
chr8:11599488-11600345	1	1.32556			1.32556												GATA4 promoter region	chr8:11597005-11600365
chr15:89228053-89228220	1	1.325		1.325													FES promoter region	chr15:89228544-89228909
chr2:104826480-104827119	2	1.32476									0.942857					1.70667	LOC150568 left|POU3F3 right	chr2:104825559-104828202
chr2:222869794-222870931	1	1.32444														1.32444	PAX3 promoter region|CCDC140 promoter region	chr2:222867969-222868731//chr2:222869775-222870163//chr2:222871190-222872156
chr7:96491416-96491777	1	1.3225									1.3225						DLX5 promoter region	chr7:96491403-96492135
chr7:128217616-128218047	1	1.322									1.322						CCDC136 promoter region	chr7:128217943-128219239
chr12:112385945-112387290	2	1.32179			1.54714						1.09643						LHX5 within	chr12:112385133-112390825
chr16:57056034-57056659	2	1.32143				1.3			1.34286								NDRG4 promoter region	chr16:57054534-57056096
chr15:65217115-65217869	1	1.32125			1.32125												SMAD3 promoter region	-
chr6:133603252-133604219	1	1.321			1.321												EYA4 promoter region	chr6:133603779-133605279//chr6:133605394-133605598
chr1:110951882-110952329	1	1.32			1.32												KCNA2 promoter region	chr1:110950506-110951709
chrX:39757277-39757827	1	1.32														1.32	MID1IP1 left|BCOR right	chrX:39756476-39759710
chr5:140537784-140538236	1	1.32			1.32												PCDHB8 promoter region	-
chr2:222869794-222872493	1	1.31815			1.31815												PAX3 promoter region|CCDC140 promoter region	chr2:222867969-222868731//chr2:222869775-222870163//chr2:222871190-222872156
chr12:52680052-52680481	1	1.318				1.318											HOXC9 promoter region	chr12:52679641-52680915
chr7:32076601-32078190	1	1.3175			1.3175												PDE1C promoter region	chr7:32076588-32077435
chr9:21392548-21393178	2	1.31714		1.68429					0.95								IFNA2 left|IFNA8 right	chr9:21392501-21393058
chr3:197849956-197850601	1	1.31667														1.31667	LRRC33 promoter region	chr3:197850788-197851313
chr15:74419642-74420367	1	1.31625									1.31625						ISL2 left|SCAPER right	chr15:74419317-74422570
chr4:171247155-171247906	1	1.315			1.315												AADAT promoter region	chr4:171247518-171248078
chr1:63558006-63559152	1	1.315						1.315									FOXD3 promoter region	chr1:63554982-63563059
chr2:104846580-104847309	1	1.315		1.315													POU3F3 left|MRPS9 right	chr2:104846629-104847192
chr19:63212475-63213112	3	1.31476			1.55				1.13571							1.25857	ZNF606 left|ZSCAN1 right	chr19:63212566-63213036
chr2:119327732-119328457	3	1.31458			1.7525				1.13875		1.0525						EN1 left|MARCO right	chr2:119327766-119328351
chr12:112387949-112390697	1	1.31429														1.31429	LHX5 within	chr12:112385133-112390825
chr2:128120550-128120777	1	1.31333			1.31333												GPR17 promoter region	-
chr10:124898401-124898748	1	1.3125	1.3125														HMX2 promoter region	chr10:124895624-124896151//chr10:124897273-124901025
chr20:46878666-46879515	4	1.31222			1.80111	1.05556					1.26222					1.13	PREX1 promoter region	chr20:46877141-46878588
chr6:26722192-26722843	3	1.31143		1.51143	1.41714						1.00571						ABT1 left|ZNF322A right	chr6:26721992-26722830
chr7:71438703-71439361	1	1.31143			1.31143												CALN1 promoter region	chr7:71438693-71440704
chr2:119319111-119320360	3	1.31119	1.35818						0.983846		1.59154						EN1 within	chr2:119319086-119320956
chr17:44013947-44014420	1	1.31			1.31												HOXB4 left|HOXB5 right	chr17:44013947-44015002
chrX:51092888-51093055	1	1.31	1.31														NUDT10 promoter region	chrX:51092012-51093071
chr6:10523007-10523557	1	1.31														1.31	TFAP2A promoter region	chr6:10519380-10521843//chr6:10522202-10522484//chr6:10523004-10523304//chr6:10525370-10525828
chr6:26304932-26306344	1	1.30929									1.30929						HIST1H2AD promoter region|HIST1H3D promoter region|HIST1H2BF promoter region	chr6:26305049-26305516//chr6:26307176-26307445//chr6:26307817-26308099
chr8:89408226-89409409	1	1.30917			1.30917												MMP16 promoter region	chr8:89409081-89409597
chr11:43559128-43559779	3	1.30905							1.03571		1.43429					1.45714	TTC17 left|HSD17B12 right	chr11:43559121-43559791
chr5:3650336-3653701	1	1.30794		1.30794													IRX1 promoter region	chr5:3647467-3656054
chr2:172674508-172675362	2	1.30722				1.42111					1.19333						DLX2 promoter region	chr2:172673008-172676103
chr22:49074946-49075475	1	1.30667	1.30667														PLXNB2 promoter region	-
chr1:157315161-157315427	1	1.30667								1.30667							AIM2 promoter region	-
chr11:100505168-100505717	1	1.30667				1.30667											PGR promoter region	chr11:100505156-100505647
chr1:120055659-120056400	1	1.30625				1.30625											PHGDH promoter region	chr1:120056367-120057022
chr11:13941778-13942823	1	1.30455			1.30455												SPON1 promoter region	chr11:13940642-13942925
chr1:226262659-226263110	1	1.304		1.304													WNT3A promoter region	chr1:226260719-226263135
chr8:85256794-85259115	1	1.30304				1.30304											RALYL promoter region	chr8:85259314-85259802
chr5:3650548-3652595	3	1.30238	0.7		1.59571				1.61143								IRX1 promoter region	chr5:3647467-3656054
chr10:76825634-76826507	1	1.30222			1.30222												NCRNA00245 promoter region|ZNF503 promoter region	chr10:76825134-76839606
chr8:26777574-26778533	1	1.302		1.302													ADRA1A promoter region	chr8:26777559-26780483
chr20:36784584-36785742	1	1.30167				1.30167											SLC32A1 promoter region	chr20:36785544-36790786
chr11:17696163-17697613	1	1.30133							1.30133								MYOD1 promoter region	chr11:17697365-17700355
chr3:54129300-54130359	2	1.30045			1.41909				1.18182								CACNA2D3 promoter region	chr3:54129771-54130010//chr3:54130279-54132065
chr19:43953029-43953588	1	1.3							1.3								CAPN12 left|LGALS7 right	chr19:43952214-43954471
chr3:128151037-128151192	1	1.3			1.3												CHCHD6 within	chr3:128150946-128151207
chr1:226041405-226041552	1	1.3			1.3												JMJD4 left|PRSS38 right	chr1:226041051-226041450
chr12:70953400-70954664	1	1.29846									1.29846						TRHDE promoter region|LOC283392 promoter region	chr12:70951950-70953818
chr10:50486331-50487758	1	1.298			1.298												CHAT promoter region|SLC18A3 promoter region	chr10:50487101-50487315//chr10:50487607-50490362//chr10:50491493-50491694//chr10:50492356-50492672
chr10:129426111-129426536	1	1.298							1.298								FOXI2 promoter region	chr10:129424400-129427356
chr6:26125432-26126681	1	1.29769		1.29769													HIST1H4A promoter region|HIST1H3A promoter region|HIST1H1A promoter region	chr6:26128650-26129104//chr6:26129936-26130172
chr12:52679729-52680481	1	1.2975									1.2975						HOXC9 promoter region	chr12:52679641-52680915
chr7:151206165-151206702	2	1.2975							1.07833							1.51667	PRKAG2 promoter region	chr7:151203694-151206039
chr14:89597079-89597741	1	1.29714														1.29714	KCNK13 promoter region	chr14:89596449-89598704
chr17:75399719-75400854	1	1.29667				1.29667											CBX8 left|CBX4 right	chr17:75398404-75404437
chr2:236743570-236743824	2	1.29667				1.49667					1.09667						GBX2 promoter region	chr2:236736533-236743501
chr20:41977216-41978483	1	1.29615			1.29615												TOX2 promoter region	chr20:41976511-41978551
chr19:3752201-3752664	1	1.296				1.296											MATK promoter region	chr19:3752392-3752819
chr7:71440518-71441491	1	1.295							1.295								CALN1 promoter region	chr7:71438693-71440704
chr8:107352040-107353007	1	1.295			1.295												OXR1 promoter region	chr8:107351207-107353052
chr19:19245415-19245578	1	1.295			1.295												TM6SF2 promoter region	chr19:19244703-19245283
chr4:4923989-4924858	1	1.29444									1.29444						MSX1 left|CYTL1 right	chr4:4924163-4924514//chr4:4924862-4925074
chr4:87500074-87501030	1	1.294									1.294						MAPK10 promoter region	-
chr7:116906420-116907183	1	1.29375			1.29375												CFTR promoter region	-
chr13:27265638-27265999	1	1.2925									1.2925						GSX1 promoter region	chr13:27261743-27262269//chr13:27263545-27263785//chr13:27264549-27266505
chr12:112388136-112389488	1	1.29214				1.29214											LHX5 within	chr12:112385133-112390825
chr11:32414544-32416611	1	1.2919			1.2919												WT1AS promoter region|WT1 promoter region	chr11:32411450-32413887//chr11:32415998-32416454
chr19:38483163-38484323	1	1.29167			1.29167												CEBPA promoter region|LOC80054 promoter region	chr19:38483901-38486784
chr4:154928979-154929536	1	1.29167		1.29167													SFRP2 promoter region	chr4:154928962-154930277//chr4:154931523-154932156
chr12:77781738-77783171	1	1.29133			1.29133												SYT1 promoter region	-
chr5:3650428-3652595	2	1.29031						1.74154			0.839091						IRX1 promoter region	chr5:3647467-3656054
chr20:52222664-52223732	1	1.29														1.29	CYP24A1 promoter region	chr20:52222659-52224393
chr1:21424014-21424139	1	1.29									1.29						ECE1 within	chr1:21424161-21424518
chr13:27265442-27266101	1	1.29														1.29	GSX1 promoter region	chr13:27261743-27262269//chr13:27263545-27263785//chr13:27264549-27266505
chr4:40134590-40134731	1	1.29			1.29												RBM47 within	chr4:40134578-40135662
chr11:132317637-132318106	1	1.288			1.288												OPCML promoter region	chr11:132317872-132318285//chr11:132318772-132319605
chr17:44902299-44903026	3	1.28792		1.2225	1.68625						0.955						PHB left|NGFR right	chr17:44902370-44902883
chr6:56823778-56824432	1	1.28714		1.28714													DST promoter region	-
chr2:20734490-20734759	1	1.28667			1.28667												GDF7 left|C2orf43 right	chr2:20733487-20734761
chr3:38055736-38056287	1	1.286														1.286	DLEC1 promoter region	chr3:38055632-38056191
chr13:27968591-27968962	1	1.285			1.285												FLT1 promoter region	chr13:27965788-27967977
chr1:26610023-26610784	1	1.285	1.285														LIN28A promoter region	chr1:26609833-26610735
chr19:41427866-41428715	3	1.2844	1.20833								1.20111					1.44375	ZNF565 left|ZFP14 right	chr19:41427861-41428724
chr2:86871691-86872312	1	1.28429				1.28429											CD8A promoter region	-
chr11:57277288-57277732	1	1.284				1.284											BTBD18 promoter region	chr11:57276909-57277329
chr9:78824256-78824803	2	1.28333			1.42667											1.14	FOXB2 promoter region	chr9:78823146-78825850
chr5:37873256-37875311	1	1.28333									1.28333						GDNF promoter region	chr5:37870428-37870885//chr5:37872504-37876483
chr3:195599389-195600240	1	1.28333				1.28333											GP5 within	chr3:195598887-195600274
chr9:115900955-115901505	1	1.28333														1.28333	KIF12 promoter region	chr9:115900294-115900516//chr9:115900800-115901412
chr10:31646313-31646842	1	1.28333												1.28333			ZEB1 promoter region|LOC220930 promoter region	chr10:31647233-31650100
chr4:5103711-5105060	1	1.28286			1.28286												STK32B promoter region	chr4:5104131-5104993
chr14:56353666-56354415	4	1.28208		1.65625	1.48375				0.905							1.08333	OTX2 left|MUDENG right	chr14:56353720-56354311
chr8:23622819-23623663	6	1.28205	0.9825		2.06				1.54333		1.26222				0.402	1.44222	STC1 right	chr8:23622800-23623623
chr2:458250-458699	1	1.282			1.282												FAM150B left|TMEM18 right	chr2:457849-458659
chr3:155629020-155629671	1	1.282														1.282	GPR149 promoter region	chr3:155629038-155629656
chr5:32747858-32750117	1	1.28167	1.28167														NPR3 promoter region	chr5:32745667-32750207
chr17:44154488-44155043	2	1.28167		1.20833				1.355									NCRNA00253 promoter region|PRAC promoter region	chr17:44155532-44155745//chr17:44155944-44156287//chr17:44156783-44157070
chr1:60311507-60312502	1	1.28			1.28												C1orf87 promoter region	chr1:60311903-60312128
chr5:2805400-2806446	1	1.28		1.28													C5orf38 promoter region|IRX2 promoter region	chr5:2801368-2810024
chr10:25504656-25505407	1	1.28			1.28												LOC100128811 promoter region|GPR158 promoter region	chr10:25503762-25505645
chr6:101022266-101022815	2	1.28		1.525					1.035								SIM1 left|ASCC3 right	chr6:101021667-101021966//chr6:101022323-101022604
chr15:87705848-87706477	2	1.27964									1.33429					1.225	POLG left|LOC254559 right	chr15:87705826-87707054
chr8:134651173-134653318	1	1.27955				1.27955											ST3GAL1 promoter region	chr8:134651151-134654057
chr7:35260457-35261428	1	1.279		1.279													TBX20 promoter region	chr7:35259510-35261199
chr9:125810809-125812646	1	1.27895		1.27895													LHX2 promoter region	chr9:125810484-125811912//chr9:125813067-125820774
chr17:36916394-36917236	1	1.27889			1.27889												KRT13 promoter region	-
chr14:47215372-47216203	1	1.27833												1.27833			MDGA2 promoter region	chr14:47213183-47215339
chr2:72224633-72225078	1	1.278			1.278												CYP26B1 promoter region	chr2:72224629-72228512//chr2:72229563-72230683
chr17:32368461-32369887	1	1.278									1.278						LHX1 promoter region	chr17:32366012-32374988
chr10:28075207-28075667	1	1.278							1.278								MKX promoter region	chr10:28070188-28075217
chr5:140778288-140778853	1	1.278						1.278									PCDHGA11 promoter region	chr5:140778941-140779543//chr5:140780944-140781256
chr2:119322187-119324648	1	1.2764							1.2764								EN1 promoter region	chr2:119321670-119322090//chr2:119322508-119322783//chr2:119323039-119323296//chr2:119323848-119324380
chr7:84652895-84653946	1	1.27636				1.27636											SEMA3D left|GRM3 right	chr7:84652775-84654178
chr6:52549160-52549689	1	1.276														1.276	TRAM2 promoter region	chr6:52549228-52549752//chr6:52549934-52550345
chr12:61829916-61831253	4	1.27586	0.714167	1.63143	1.70857				1.04929								AVPR1A within	chr12:61829903-61831234
chr2:111592578-111594429	1	1.27526		1.27526													BCL2L11 promoter region	chr2:111591677-111597436
chr5:77176146-77176797	4	1.27494			1.52857	1.27143			1.20143							1.09833	TBCA left|AP3B1 right	chr5:77176298-77176670
chr1:92720109-92723053	1	1.27375														1.27375	GFI1 promoter region	chr1:92718495-92725197
chr7:126678545-126679691	1	1.27333			1.27333												GRM8 promoter region	chr7:126678536-126681441
chr5:63292308-63293755	1	1.27267			1.27267												HTR1A promoter region	chr5:63292304-63293642
chr7:100155740-100156079	1	1.2725				1.2725											EPO promoter region	chr7:100156042-100156620
chr9:78821964-78823812	1	1.27211							1.27211								FOXB2 promoter region	chr9:78823146-78825850
chr11:26972314-26972769	1	1.272			1.272												FIBIN promoter region	-
chr9:112381758-112382387	1	1.27143							1.27143								SVEP1 promoter region	chr9:112381034-112381850
chr1:26609939-26610784	2	1.27111									1.25556					1.28667	LIN28A promoter region	chr1:26609833-26610735
chr17:56829858-56830915	1	1.27091									1.27091						TBX2 promoter region	chr17:56827842-56838048
chr4:111758474-111759623	1	1.27083									1.27083						PITX2 within	chr4:111758677-111758932//chr4:111759355-111759576
chr7:150738494-150738927	3	1.27067			1.684				0.932							1.196	WDR86 promoter region	chr7:150737177-150738741
chr8:25965059-25965530	1	1.27							1.27								EBF2 left|PPP2R2A right	chr8:25965209-25965603
chr17:44429678-44430630	1	1.27				1.27											IGF2BP1 promoter region	chr17:44427819-44431041
chr9:103396494-103396661	1	1.27									1.27						PPP3R2 promoter region	chr9:103396828-103397109
chr5:3649734-3652376	1	1.26963				1.26963											IRX1 promoter region	chr5:3647467-3656054
chr17:45426622-45428005	1	1.26857			1.26857												DLX3 promoter region	chr17:45425697-45427653//chr17:45429049-45429613
chr6:30539745-30540314	1	1.26833			1.26833												RPP21 left	chr6:30539541-30540304
chr3:138962457-138963506	1	1.26818							1.26818								IL20RB left|SOX14 right	chr3:138962682-138962884//chr3:138963244-138963644
chr18:74928890-74929273	1	1.26667													1.26667		ATP9B promoter region	chr18:74929626-74930784
chr7:96469193-96469926	5	1.2664		1.565		0.81375			1.185		0.97625					1.792	DLX6AS within	chr7:96469319-96469736
chr17:29508328-29509301	1	1.266			1.266												ACCN1 promoter region	chr17:29508120-29508393
chr2:45013480-45013905	1	1.266			1.266												C2orf34 left|SIX3 right	chr2:45013397-45013616
chr6:1324605-1325256	1	1.26571		1.26571													FOXQ1 left|FOXF2 right	chr6:1324692-1325013
chr17:17568252-17568903	1	1.26571			1.26571												RAI1 within	chr17:17566330-17569225
chr12:113327238-113328309	1	1.26545			1.26545												TBX5 promoter region	chr12:113325236-113326112//chr12:113327405-113327993//chr12:113330244-113332033
chr3:185460757-185461288	1	1.265				1.265											CAMK2N2 promoter region	chr3:185460239-185463324
chr1:50657738-50658888	1	1.265		1.265													DMRTA2 promoter region	chr1:50656815-50664059
chr1:50660625-50661265	1	1.265						1.265									DMRTA2 promoter region	chr1:50656815-50664059
chr14:24589389-24590131	1	1.265							1.265								STXBP6 promoter region	chr14:24588264-24589452
chr19:62787099-62788063	1	1.264			1.264												ZIK1 promoter region	chr19:62786551-62787576
chr2:222869894-222872493	1	1.26385		1.26385													PAX3 promoter region|CCDC140 promoter region	chr2:222867969-222868731//chr2:222869775-222870163//chr2:222871190-222872156
chr1:26610119-26610784	1	1.26286							1.26286								LIN28A promoter region	chr1:26609833-26610735
chr12:2773377-2773810	1	1.262							1.262								FKBP4 promoter region	chr12:2773650-2775450
chr3:27740720-27741255	1	1.26			1.26												EOMES promoter region	chr3:27737355-27738999//chr3:27740200-27740679
chr9:133141119-133141475	1	1.26						1.26									FAM78A promoter region	chr9:133141674-133142836
chr13:27265532-27266101	1	1.26	1.26														GSX1 promoter region	chr13:27261743-27262269//chr13:27263545-27263785//chr13:27264549-27266505
chr7:20797142-20797563	1	1.26									1.26						SP8 left|RPL23P8 right	chr7:20797092-20797342
chr1:227635379-227637627	1	1.25957			1.25957												ACTA1 promoter region	chr1:227633829-227637307
chr16:12904053-12905122	1	1.25909				1.25909											SHISA9 promoter region	chr16:12902075-12905191
chr9:1035550-1036016	2	1.259						1.368								1.15	DMRT3 left|DMRT2 right	chr9:1035541-1036394
chr7:136203723-136206597	1	1.25897				1.25897											CHRM2 promoter region	chr7:136204394-136206734
chr10:118023597-118024378	1	1.25875									1.25875						GFRA1 promoter region	chr10:118020722-118024220
chr19:22507034-22507659	1	1.25857			1.25857												ZNF98 left|ZNF492 right	chr19:22507103-22507416
chr8:140786186-140786741	1	1.25833			1.25833												KCNK9 promoter region	chr8:140783767-140787441
chr6:96570836-96571181	1	1.2575			1.2575												FUT9 promoter region	chr6:96570590-96570857
chr14:60178707-60179576	1	1.25667		1.25667													SIX6 left|SIX1 right	chr14:60178707-60179539
chr7:100594111-100595249	1	1.25667			1.25667												VGF promoter region	chr7:100592999-100595784
chr19:63357854-63358692	1	1.25667			1.25667												ZNF329 left|ZNF274 right	chr19:63357835-63358645
chr19:11645667-11646514	1	1.25667			1.25667												ZNF833P promoter region	chr19:11646042-11646282
chr18:13601064-13602321	1	1.25636														1.25636	C18orf1 promoter region	-
chr5:22888897-22889634	1	1.25625									1.25625						CDH12 promoter region	-
chr11:122357004-122357829	2	1.25611			1.76778				0.744444								BSX promoter region	chr11:122357621-122357909
chr3:173649879-173650312	1	1.256				1.256											GHSR promoter region	chr3:173648063-173649429//chr3:173650217-173650557
chr1:179721415-179722146	3	1.25577							1.19875		1.59					0.978571	CACNA1E within	chr1:179721597-179721884
chr1:92719799-92723269	1	1.25571									1.25571						GFI1 promoter region	chr1:92718495-92725197
chr21:21291513-21292384	1	1.25556			1.25556												NCAM2 promoter region	chr21:21291294-21292453
chr6:1551530-1552955	1	1.25533		1.25533													FOXC1 promoter region	chr6:1549605-1560865
chr1:199445962-199447477	1	1.25533				1.25533											IGFN1 promoter region	-
chr4:54662188-54662835	1	1.25429							1.25429								GSX2 promoter region	chr4:54660920-54662820
chr13:52211228-52212607	1	1.25429			1.25429												LECT1 promoter region	chr13:52211128-52212046
chr6:28411989-28413244	1	1.25429						1.25429									ZNF323 promoter region	-
chr10:124899397-124899950	2	1.2525							1.14833		1.35667						HMX2 promoter region	chr10:124895624-124896151//chr10:124897273-124901025
chr1:119333817-119334664	1	1.25222									1.25222						TBX15 promoter region	chr1:119333514-119333719
chr2:176644628-176645173	3	1.25167			1.565				1.06667							1.12333	KIAA1715 left|EVX2 right	chr2:176644492-176645055
chr16:31134353-31136382	1	1.251				1.251											PYDC1 promoter region|TRIM72 promoter region	chr16:31133457-31135765
chr2:98329220-98329871	2	1.25029			1.17857											1.322	CNGA3 promoter region	chr2:98329305-98330619
chr5:126394527-126395892	1	1.25			1.25												MARCH-III promoter region	chr5:126393522-126395149
chr6:133603548-133603719	1	1.25														1.25	EYA4 promoter region	chr6:133603779-133605279//chr6:133605394-133605598
chr17:59451134-59451873	1	1.25		1.25													ICAM2 promoter region	-
chr5:140516220-140516347	1	1.25		1.25													PCDHB17 promoter region	-
chr4:41574791-41575440	4	1.25		1.32714		1.31			1.04143		1.32143						PHOX2B left|TMEM33 right	chr4:41574981-41575257
chr2:45035418-45036643	1	1.25														1.25	SIX3 left|SIX2 right	chr2:45035394-45036615
chr12:47651975-47654254	1	1.25														1.25	WNT10B promoter region	-
chr19:41787131-41788989	1	1.25			1.25												ZNF529 promoter region|ZNF382 promoter region	chr19:41787520-41788429
chr12:112388136-112390283	1	1.24909									1.24909						LHX5 within	chr12:112385133-112390825
chr5:134394748-134395473	4	1.24844			1.50375				0.915		1.13					1.445	PITX1 within	chr5:134394812-134395337
chr2:20727486-20728849	2	1.24808			1.23071											1.26545	GDF7 promoter region	chr2:20728770-20731070
chr2:176689038-176690873	3	1.24758	0.720625	1.54684	1.47526												HOXD10 promoter region	chr2:176689011-176689669//chr2:176690353-176690648
chr15:81743394-81743936	2	1.2475			1.53333	0.961667											BNC1 promoter region	chr15:81742984-81744934
chr20:22976514-22977259	1	1.2475			1.2475												THBD promoter region	chr20:22976403-22980218
chr20:44179693-44180628	1	1.247			1.247												CD40 promoter region	chr20:44180229-44180467
chr12:46864296-46864849	4	1.24625		1.445	1.50333				1.05		0.986667						C12orf68 promoter region	chr12:46863628-46864841
chr14:60043266-60047823	1	1.24543									1.24543						SIX6 promoter region	chr14:60043525-60043876//chr14:60045485-60047933
chr5:134402304-134403053	1	1.245			1.245												PITX1 left|H2AFY right	chr5:134402284-134404650
chr5:128328622-128329769	1	1.245			1.245												SLC27A6 promoter region	chr5:128328699-128329228
chr3:188870309-188870442	1	1.245														1.245	SST promoter region	chr3:188870605-188870867
chr7:157176473-157177128	1	1.24286									1.24286						PTPRN2 within	chr7:157169647-157179480
chr5:1932581-1933208	2	1.24095									1.04857					1.43333	IRX4 within	chr5:1932689-1932928
chr6:71049161-71049516	1	1.24							1.24								COL9A1 promoter region	chr6:71048761-71049633
chr12:52686551-52688803	1	1.24														1.24	HOXC8 promoter region	chr12:52685679-52685921//chr12:52686173-52686762//chr12:52688949-52689614
chr2:47652512-47653441	1	1.24							1.24								KCNK12 promoter region	chr2:47650427-47652670
chr2:19420295-19421226	1	1.24		1.24													OSR1 promoter region	chr2:19419270-19421884
chr5:36026647-36027420	2	1.24				1.025					1.455						UGT3A1 promoter region	-
chr16:19992391-19993648	1	1.23846			1.23846												GPR139 promoter region	chr16:19992208-19992806
chr17:44007701-44008312	1	1.23833									1.23833						HOXB3 promoter region	chr17:44009052-44009368
chr18:26875491-26876460	1	1.238			1.238												DSC3 promoter region	chr18:26875487-26877115
chr6:10993518-10993991	1	1.238												1.238			SYCP2L promoter region	chr6:10995170-10995608
chr11:100958580-100959017	3	1.238	1.28		1.694		0.74										TRPC6 promoter region	chr11:100958567-100959894
chr4:21559781-21560432	1	1.23714			1.23714												KCNIP4 promoter region	chr4:21559183-21559444//chr4:21559636-21559963
chr12:52663173-52664445	1	1.23692									1.23692						HOXC10 promoter region	chr12:52664963-52666369
chr10:90956443-90957098	2	1.23643			1.35714						1.11571						CH25H promoter region	chr10:90957535-90957880
chr12:52732729-52734492	1	1.23611			1.23611												HOXC4 promoter region	chr12:52732143-52732380//chr12:52734011-52734358
chr4:108176016-108178153	2	1.23594									1.57727					0.894615	DKK2 promoter region	chr4:108176004-108176902
chr2:119630603-119631745	1	1.23583				1.23583											C1QL2 promoter region	chr2:119630596-119633133
chr10:118887273-118888182	1	1.23556		1.23556													VAX1 promoter region	chr10:118885953-118888027//chr10:118889237-118890319
chr2:86871609-86872312	1	1.235							1.235								CD8A promoter region	-
chr14:46190176-46190317	1	1.235				1.235											RPL10L promoter region	chr14:46190618-46190909
chr3:133854264-133855198	1	1.235												1.235			UBA5 promoter region	-
chr17:6401965-6402826	1	1.23444			1.23444												PITPNM3 promoter region	chr17:6399853-6400553//chr17:6400795-6401026
chr12:113362632-113363586	3	1.23433		1.166	1.446				1.091								TBX5 left|TBX3 right	chr12:113362526-113363538
chr16:1324523-1324996	1	1.234														1.234	BAIAP3 promoter region	chr16:1323028-1324736
chr2:219535830-219536499	2	1.23357							1.21286							1.25429	CDK5R2 left|LOC151300 right	chr2:219535903-219536449
chr19:55357840-55358496	1	1.23286			1.23286												IZUMO2 promoter region	chr19:55357959-55358326
chr16:76379310-76379953	1	1.23286									1.23286						VAT1L promoter region	chr16:76379876-76380635
chr9:21550008-21550449	1	1.232			1.232												LOC554202 promoter region	chr9:21549133-21549816
chr15:65245037-65245490	1	1.232									1.232						SMAD3 promoter region	-
chr6:54819002-54820158	1	1.23167			1.23167												FAM83B promoter region	chr6:54819112-54819992
chr15:50870777-50871467	1	1.23143									1.23143						ONECUT1 promoter region	chr15:50867750-50870991
chr2:154437656-154438401	1	1.23125			1.23125												GALNT13 promoter region	chr2:154436152-154436517//chr2:154437190-154437574//chr2:154437859-154438164
chr1:227635566-227636603	1	1.23									1.23						ACTA1 promoter region	chr1:227633829-227637307
chr2:100088384-100088835	1	1.23														1.23	AFF3 promoter region	-
chr18:53257732-53259398	1	1.23	1.23														ONECUT2 promoter region	chr18:53253425-53253706//chr18:53254152-53259851
chr2:104836709-104837558	1	1.23														1.23	POU3F3 promoter region	chr2:104835283-104839920
chr12:111497847-111498014	1	1.23														1.23	PTPN11 left|RPH3A right	chr12:111497482-111497912
chr6:30203138-30203769	1	1.23			1.23												TRIM31 left|TRIM40 right	chr6:30203152-30203589
chr19:36535545-36536170	1	1.23		1.23													TSHZ3 left|ZNF507 right	chr19:36535720-36536023
chr19:42838549-42839733	1	1.23							1.23								ZFP30 promoter region	chr19:42837666-42839059
chr8:65653068-65653919	1	1.22889							1.22889								BHLHE22 promoter region|LOC401463 promoter region	chr8:65653637-65653873//chr8:65655489-65657006
chr3:193608512-193609288	1	1.22875							1.22875								FGF12 promoter region	chr3:193608512-193610685
chr1:164401304-164401855	1	1.22833							1.22833								FAM78B promoter region	chr1:164400882-164403072
chr7:24289896-24291653	3	1.22667	0.7	1.20167	1.77833												NPY promoter region	chr7:24290083-24291605
chr1:145953161-145953806	1	1.22571				1.22571											PDZK1P1 promoter region	chr1:145952890-145953252//chr1:145953591-145953934
chr7:96470858-96471193	1	1.225		1.225													DLX6 promoter region	chr7:96472558-96472851//chr7:96473394-96473685
chr20:57308152-57309093	1	1.225			1.225												EDN3 promoter region	chr20:57308712-57309521
chr11:17695957-17699418	1	1.22474														1.22474	MYOD1 promoter region	chr11:17697365-17700355
chr8:57522847-57523588	1	1.22375			1.22375												PENK promoter region	chr8:57520680-57521969//chr8:57522453-57522668//chr8:57523139-57523369
chr19:4719908-4720759	1	1.22333				1.22333											C19orf30 promoter region	-
chr17:44429758-44430419	2	1.22286							1.03429		1.41143						IGF2BP1 promoter region	chr17:44427819-44431041
chr2:160628664-160629322	1	1.22286									1.22286						PLA2R1 promoter region	chr2:160626920-160627423
chr2:119309090-119309946	1	1.22222			1.22222												INSIG2 left|EN1 right	chr2:119309072-119310315
chr17:28642483-28642912	1	1.222			1.222												ACCN1 promoter region	chr17:28642458-28644578
chr6:39800507-39801439	1	1.222			1.222												KIF6 promoter region	chr6:39800721-39800944
chr7:107429032-107429783	4	1.22135	1.06667	1.77375					1.00875		1.03625						LAMB1 promoter region	chr7:107429031-107431294
chr11:14950987-14952880	1	1.22105									1.22105						CALCA promoter region	chr11:14950028-14950237//chr11:14951704-14952484
chr9:69668437-69668592	1	1.22														1.22	FOXD4L4 within|FOXD4L2 within	chr9:69667223-69668698
chr16:3160741-3160912	1	1.22		1.22													ZNF213 left|OR1F1 right	chr16:3160439-3161357
chr19:43974129-43974656	1	1.21833							1.21833								LGALS7B left|LGALS4 right	chr19:43973207-43975502
chr10:28070188-28070744	1	1.21833			1.21833												MKX promoter region	chr10:28070188-28075217
chr9:21957222-21957672	1	1.218							1.218								C9orf53 promoter region	chr9:21955096-21955747
chr7:100596002-100596451	1	1.218				1.218											VGF promoter region	chr7:100592999-100595784
chr11:46569155-46569524	1	1.2175												1.2175			AMBRA1 promoter region	chr11:46571773-46572240
chr10:64244790-64245917	1	1.2175			1.2175												EGR2 promoter region	chr10:64244666-64248784
chr21:33317123-33318050	1	1.2175														1.2175	OLIG2 promoter region	chr21:33316998-33322115
chr6:159509426-159510251	3	1.21741		1.48667	1.16778											0.997778	FNDC1 promoter region	chr6:159509624-159511307
chr8:65452665-65453332	2	1.21714			1.40714	1.02714											YTHDF3 left|LOC401463 right	chr8:65452662-65453500
chr7:27163651-27164485	1	1.21667			1.21667												HOXA7 promoter region	chr7:27162126-27163092//chr7:27164707-27165039
chr13:27393219-27394063	2	1.21667		1.49889					0.934444								PDX1 promoter region	chr13:27389488-27390518//chr13:27392001-27394099
chr6:134251680-134252551	2	1.21631	0.734286													1.69833	TCF21 promoter region	chr6:134252332-134252911
chr3:27740826-27741255	1	1.216									1.216						EOMES promoter region	chr3:27737355-27738999//chr3:27740200-27740679
chr7:96469383-96469926	1	1.215					1.215										DLX6AS within	chr7:96469319-96469736
chr2:176701106-176702039	1	1.214				1.214											HOXD8 promoter region	chr2:176701196-176701432//chr2:176701725-176703803
chr11:66379028-66379273	1	1.21333			1.21333												LRFN4 promoter region	chr11:66380196-66383190
chr3:87924803-87925238	1	1.21333														1.21333	POU1F1 left|HTR1F right	chr3:87924483-87925250
chr9:16861037-16861797	1	1.2125			1.2125												BNC2 promoter region	chr9:16860123-16862020
chr7:27190311-27192509	1	1.21136									1.21136						HOXA11 promoter region|HOXA11AS promoter region	chr7:27190792-27191121//chr7:27191575-27192154
chr5:7904469-7904916	1	1.21	1.21														C5orf49 promoter region	chr5:7903957-7904413
chr9:22000819-22001275	1	1.21						1.21									CDKN2B promoter region	chr9:21998657-21999471
chr2:176712470-176713032	1	1.21		1.21													HOXD8 left|HOXD4 right	chr2:176712698-176712939
chr11:20646476-20648438	1	1.21														1.21	NELL1 promoter region	chr11:20647155-20648421
chr19:41026671-41027296	1	1.21														1.21	NPHS1 within	chr19:41026834-41027161
chr20:61808497-61809146	1	1.21				1.21											ZGPAT promoter region|ARFRP1 promoter region	chr20:61809103-61810718
chr7:149547579-149549226	1	1.20882				1.20882											LOC401431 left|LRRC61 right	chr7:149547573-149549197
chr9:21550008-21550668	1	1.20857									1.20857						LOC554202 promoter region	chr9:21549133-21549816
chr14:37748419-37750150	1	1.20833			1.20833												SSTR1 within	chr14:37747996-37750688
chr22:44820024-44821051	1	1.20818		1.20818													LOC100271722 promoter region	chr22:44819057-44819683
chr17:4491365-4492735	1	1.20786		1.20786													ALOX15 promoter region	chr17:4489464-4491683
chr1:147422666-147423311	5	1.207	0.92		1.73857				0.945714		1.19571					1.235	LOC645166 left|LOC388692 right	chr1:147422730-147423295
chr8:20205091-20205659	1	1.20667			1.20667												LZTS1 left|GFRA2 right	chr8:20205091-20205965
chr16:66557483-66559014	1	1.20625			1.20625												SLC12A4 promoter region	chr16:66559417-66560222//chr16:66560908-66561260
chr21:36990069-36992626	1	1.20615		1.20615													SIM2 promoter region	chr21:36990063-36995761
chr13:22310082-22310743	1	1.205														1.205	FGF9 left|SGCG right	chr13:22310207-22310623
chr17:47591389-47592934	1	1.20333	1.20333														CA10 promoter region	chr17:47590174-47591465
chr8:77756763-77758019	1	1.20308			1.20308												LOC100192378 promoter region	chr8:77756810-77757415
chr22:30071070-30071497	1	1.202		1.202													PATZ1 promoter region	chr22:30071045-30073718
chr5:77176146-77176607	1	1.202									1.202						TBCA left|AP3B1 right	chr5:77176298-77176670
chr7:154995439-154995968	1	1.20167									1.20167						CNPY1 within	chr7:154995014-154995919
chr4:30331361-30332505	1	1.20083			1.20083												PCDH7 promoter region	chr4:30327951-30328945//chr4:30330302-30333940
chr8:65653288-65654234	1	1.2									1.2						BHLHE22 promoter region|LOC401463 promoter region	chr8:65653637-65653873//chr8:65655489-65657006
chr6:71048985-71050132	1	1.2			1.2												COL9A1 promoter region	chr6:71048761-71049633
chr17:17568252-17568581	1	1.2		1.2													RAI1 within	chr17:17566330-17569225
chr7:128615080-128615516	1	1.2														1.2	SMO promoter region	chr7:128615569-128616602
chr8:86538159-86538923	2	1.19938							1.2575		1.14125						CA3 promoter region	chr8:86538017-86538448
chr1:63558082-63559152	1	1.19909			1.19909												FOXD3 promoter region	chr1:63554982-63563059
chr19:41081269-41081914	1	1.19857			1.19857												NFKBID within	chr19:41081385-41081807
chr12:15365938-15366577	1	1.19857				1.19857											PTPRO promoter region	chr12:15366585-15367168
chr21:33319526-33321197	1	1.19824		1.19824													OLIG2 promoter region	chr21:33316998-33322115
chr7:154939954-154941200	1	1.19769				1.19769											EN2 promoter region	chr7:154939151-154944716
chr1:18309140-18310287	1	1.1975			1.1975												IGSF21 within	chr1:18309138-18310260
chr16:3490241-3491097	1	1.19714		1.19714													CLUAP1 promoter region	chr16:3490109-3490347//chr16:3490774-3491275
chr1:163591017-163592088	1	1.19636				1.19636											LMX1A promoter region	chr1:163590815-163592952
chr11:7228934-7230778	1	1.19632			1.19632												SYT9 promoter region	chr11:7229333-7230811
chr6:130728110-130728874	1	1.19625			1.19625												SAMD3 left|TMEM200A right	chr6:130728107-130729429
chr5:140747519-140748247	3	1.19583		0.94125	1.34875						1.2975						PCDHGB4 promoter region	chr5:140747380-140747879
chr2:231967764-231968133	1	1.195			1.195												B3GNT7 promoter region	chr2:231968344-231969378
chr2:110062692-110063263	1	1.195			1.195												LOC440895 promoter region	chr2:110062341-110063249
chr11:71633458-71634729	2	1.195				1.10538					1.28462						PHOX2A promoter region	chr11:71632464-71633307
chr8:100029776-100030655	1	1.19444							1.19444								OSR2 within	chr8:100029673-100030614
chr11:20137783-20139171	1	1.19429			1.19429												DBX1 promoter region	chr11:20137776-20138901
chr1:32182647-32183302	1	1.19429		1.19429													PTP4A2 left|KHDRBS1 right	chr1:32182775-32183217
chr18:53257848-53259185	2	1.19348							0.940714							1.44625	ONECUT2 promoter region	chr18:53253425-53253706//chr18:53254152-53259851
chr2:86890073-86890632	1	1.19333			1.19333												CD8A promoter region	chr2:86888169-86888400//chr2:86890111-86890512
chr4:109071581-109071932	1	1.1925				1.1925											CYP2U1 promoter region	chr4:109071944-109072836
chr14:36194117-36196065	1	1.1925									1.1925						PAX9 promoter region	chr14:36194970-36195412//chr14:36196537-36198025
chr19:9908571-9909011	1	1.192				1.192											OLFM2 promoter region	chr19:9907824-9908067//chr19:9908262-9908478
chr9:70107603-70108961	1	1.19125			1.19125												FOXD4L3 promoter region	chr9:70107708-70108931
chr15:87721412-87723783	2	1.19063		1.27792	1.10333												LOC254559 promoter region	chr15:87721797-87723772
chr7:153076215-153077668	1	1.19	1.19														ACTR3B left|DPP6 right	chr7:153076097-153077719
chr1:145999029-145999490	1	1.19									1.19						PDZK1P1 left|NBPF11 right|NBPF24 right	chr1:145999180-145999572
chr1:66770884-66771621	1	1.19														1.19	SGIP1 promoter region	chr1:66771316-66771648
chr12:70951479-70952044	1	1.19				1.19											TRHDE promoter region|LOC283392 promoter region	chr12:70951950-70953818
chr3:13897441-13898090	1	1.19			1.19												WNT7A promoter region	chr3:13894940-13897336
chr7:136204955-136206316	1	1.18929									1.18929						CHRM2 promoter region	chr7:136204394-136206734
chr7:45095121-45096253	1	1.18917			1.18917												NACAD promoter region	chr7:45094504-45094788//chr7:45094942-45095305
chr19:7410860-7411411	1	1.18833						1.18833									ARHGEF18 promoter region	chr19:7410923-7411186
chr1:34404645-34405774	1	1.18833			1.18833												C1orf94 promoter region|CSMD2 promoter region	chr1:34401370-34403563
chr6:30203236-30203769	1	1.18833														1.18833	TRIM31 left|TRIM40 right	chr6:30203152-30203589
chr20:21631732-21633405	1	1.18824		1.18824													PAX1 promoter region	chr20:21631744-21632420//chr20:21634199-21635689
chr5:36026647-36027320	2	1.188	1.338													1.038	UGT3A1 promoter region	-
chr5:140786042-140786689	2	1.18786			1.09						1.28571						PCDHGB8P promoter region	-
chr12:52686475-52688201	1	1.18778		1.18778													HOXC8 promoter region	chr12:52685679-52685921//chr12:52686173-52686762//chr12:52688949-52689614
chr1:54594619-54595151	2	1.18767		1.20333				1.172									SSBP3 within	chr1:54594578-54594921
chr20:5243215-5245654	1	1.1876			1.1876												PROKR2 promoter region	chr20:5244266-5245798
chr19:17842616-17843992	1	1.1875														1.1875	SLC5A5 promoter region	chr19:17843670-17844821
chr1:219118245-219119284	1	1.18727									1.18727						HLX promoter region	chr1:219117071-219117487//chr1:219118589-219120296
chr2:176697380-176698031	1	1.18714		1.18714													HOXD9 left|HOXD8 right	chr2:176697583-176697833
chr1:226718071-226718816	1	1.18571							1.18571								HIST3H2BB left|RNF187 right	chr1:226718070-226719152
chr8:65452665-65453512	1	1.18556		1.18556													YTHDF3 left|LOC401463 right	chr8:65452662-65453500
chr5:54316561-54317034	1	1.185														1.185	ESM1 promoter region	-
chr1:110011672-110012809	1	1.185			1.185												GSTM2 promoter region	chr1:110012104-110012479
chr17:44051392-44051765	1	1.185									1.185						HOXB8 left|HOXB9 right	chr17:44051552-44051925
chr1:158161978-158163327	1	1.185														1.185	TAGLN2 promoter region	chr1:158160953-158162022
chr8:85256794-85257841	2	1.18455							1.27727		1.09182						RALYL promoter region	chr8:85259314-85259802
chr3:129277859-129278110	1	1.18333														1.18333	SEC61A1 left|RUVBL1 right	chr3:129277056-129278823
chr10:101269922-101270551	1	1.18286							1.18286								GOT1 left	chr10:101269931-101270372
chr14:73775238-73775911	1	1.18286			1.18286												VSX2 promoter region	chr14:73775941-73777945
chr6:142451022-142451472	1	1.182		1.182													NMBR promoter region	chr6:142451166-142451805
chr11:17698668-17699418	1	1.18125				1.18125											MYOD1 promoter region	chr11:17697365-17700355
chr6:56823778-56824631	1	1.18111							1.18111								DST promoter region	-
chr3:184756074-184757021	1	1.181		1.181													KLHL6 promoter region	-
chr12:70953084-70954342	1	1.18077			1.18077												TRHDE promoter region|LOC283392 promoter region	chr12:70951950-70953818
chr20:61107128-61107667	1	1.18	1.18														BHLHE23 promoter region	chr20:61106616-61109500//chr20:61110925-61111613
chr8:11596709-11597237	1	1.18			1.18												GATA4 promoter region	chr8:11597005-11600365
chr7:156489851-156490999	1	1.18						1.18									NOM1 left|MNX1 right	chr7:156488116-156492155
chr19:21438011-21438668	1	1.18							1.18								ZNF493 left|ZNF429 right	chr19:21438168-21438376
chr7:103755199-103755968	1	1.17875									1.17875						LHFPL3 promoter region	chr7:103756019-103757195
chr14:51804367-51805238	1	1.178	1.178														PTGDR promoter region	chr14:51803957-51805236
chr2:72995672-72996642	1	1.17778							1.17778								EMX1 promoter region	chr2:72996563-73001768
chr5:40716649-40717622	2	1.1775		1.145				1.21									PTGER4 promoter region	chr5:40715259-40717838
chr4:189296164-189296936	1	1.1775									1.1775						TRIML1 promoter region	-
chr14:87858758-87859294	1	1.17667														1.17667	KCNK10 promoter region	chr14:87859353-87860246
chr17:32370662-32373617	1	1.17667						1.17667									LHX1 promoter region	chr17:32366012-32374988
chr9:964947-966274	1	1.17571			1.17571												DMRT3 promoter region	chr9:966162-967828
chr1:203063555-203064184	1	1.17571				1.17571											NFASC promoter region	chr1:203064233-203064553
chr14:56347394-56348043	1	1.17571							1.17571								OTX2 promoter region	chr14:56344360-56346593//chr14:56347821-56348040//chr14:56348462-56348869
chr1:2973177-2974129	1	1.175			1.175												FLJ42875 promoter region|PRDM16 promoter region	chr1:2973785-2977822
chr7:98083725-98084066	1	1.175		1.175													NPTX2 promoter region	chr7:98083741-98085695
chr14:93323719-93324268	1	1.175														1.175	PRIMA1 promoter region	chr14:93323705-93325486
chr19:34712339-34712864	1	1.175		1.175													VSTM2B promoter region	chr19:34707621-34713207
chr20:25012610-25013539	1	1.175							1.175								VSX1 promoter region	chr20:25009761-25010928//chr20:25011838-25013525
chr3:148621602-148622231	2	1.17429			1.50429											0.844286	ZIC1 left|AGTR1 right	chr3:148621603-148622251
chr12:117902712-117904354	1	1.17412			1.17412												SRRM4 promoter region	chr12:117902974-117903217//chr12:117903488-117904193
chr14:100105361-100106123	2	1.17375			1.57125				0.77625								BEGAIN promoter region	chr14:100103629-100104982
chr17:602532-603584	1	1.17364			1.17364												ELP2P promoter region|GEMIN4 promoter region	chr17:601776-603457
chr16:85103757-85104396	2	1.17357									0.847143					1.5	FOXF1 within	chr16:85103860-85104133
chr12:52624898-52625631	1	1.1725							1.1725								HOXC13 within	chr12:52625028-52625435
chr12:56229209-56230036	1	1.17222			1.17222												DCTN2 promoter region|KIF5A promoter region	chr12:56226830-56227248//chr12:56229929-56230193
chr15:82114076-82114701	1	1.172														1.172	ADAMTSL3 promoter region	chr15:82113326-82114775
chr12:50912408-50913459	1	1.17182		1.17182													KRT7 promoter region	chr12:50913060-50913844
chr5:121676078-121676734	2	1.17179			1.60857											0.735	SNCAIP promoter region	chr5:121675349-121676046//chr5:121676211-121676448
chrX:136474994-136475621	1	1.17143				1.17143											ZIC3 promoter region	chrX:136475192-136477844
chr17:32368761-32370011	1	1.17077				1.17077											LHX1 promoter region	chr17:32366012-32374988
chr11:44297762-44298387	1	1.17														1.17	ALX4 left|CD82 right	chr11:44297841-44298333
chr3:61525269-61525898	1	1.17		1.17													PTPRG within	chr3:61525383-61525614
chr17:8847872-8848826	2	1.169		1.426												0.912	PIK3R5 left|NTN1 right	chr17:8846961-8848805
chr1:47672416-47673797	1	1.16833			1.16833												MGC12982 promoter region|FOXD2 promoter region	chr1:47671712-47671985//chr1:47672248-47672972
chr12:119171739-119172794	1	1.16818		1.16818													PXN promoter region	-
chr6:3173339-3174930	1	1.16813				1.16813											TUBB2B promoter region	chr6:3172024-3174687
chrX:8661000-8661433	1	1.168									1.168						KAL1 promoter region	chrX:8658857-8660500
chr4:4438268-4439003	1	1.1675							1.1675								D4S234E promoter region	chr4:4438494-4440820
chr8:141040234-141040745	1	1.1675									1.1675						TRAPPC9 within	chr8:141040452-141040706
chr8:72920171-72921137	1	1.166		1.166													MSC promoter region	chr8:72918337-72919221
chr4:288691-289346	1	1.166														1.166	ZNF732 left|ZNF141 right	chr4:288742-289312
chr4:111758474-111759721	4	1.16509		1.53692		0.885385			0.536923							1.70111	PITX2 within	chr4:111758677-111758932//chr4:111759355-111759576
chr12:50686038-50686579	1	1.165			1.165												GRASP promoter region	chr12:50686734-50687963
chr8:107352750-107353098	1	1.165				1.165											OXR1 promoter region	chr8:107351207-107353052
chr8:22840771-22841124	1	1.165			1.165												PEBP4 promoter region	-
chr4:172971262-172971731	1	1.164									1.164						GALNTL6 promoter region	chr4:172970309-172971693
chr6:26333130-26333885	1	1.1625			1.1625												HIST1H3E promoter region	chr6:26333365-26333769
chr17:4635392-4636135	1	1.1625			1.1625												VMO1 promoter region|GLTPD2 promoter region	chr17:4635368-4636303//chr17:4638989-4640597
chr19:37858036-37858461	1	1.162			1.162												ANKRD27 promoter region|RGS9BP promoter region	chr19:37857106-37859939
chr1:159760919-159761968	1	1.16182			1.16182												HSPA6 promoter region	chr1:159760648-159761980
chr19:62911789-62912642	1	1.16167	1.16167														ZNF154 promoter region	chr19:62911910-62912329
chr9:132526879-132528704	2	1.16079							1.15737		1.16421						PRDM12 promoter region	chr9:132524355-132532215
chr12:132166591-132167918	1	1.16071				1.16071											ZNF140 promoter region	chr12:132166777-132167886
chr11:10283795-10284628	1	1.16														1.16	ADM promoter region	chr11:10280929-10281404//chr11:10282624-10283166//chr11:10283589-10286407
chr19:11510159-11510708	1	1.16		1.16													CNN1 promoter region	-
chr16:52873311-52874870	1	1.16														1.16	IRX3 promoter region	chr16:52873103-52882105
chr11:71633780-71634635	1	1.16							1.16								PHOX2A promoter region	chr11:71632464-71633307
chr17:53589384-53589929	2	1.15917			1.15167						1.16667						MSX2P1 promoter region|OR4D1 promoter region	chr17:53589320-53589826
chr10:100986351-100987020	1	1.15857		1.15857													HPSE2 promoter region	-
chr3:147451356-147452304	1	1.15857			1.15857												PLSCR4 promoter region	chr3:147451021-147451695
chr20:22505935-22507066	1	1.15833				1.15833											NCRNA00261 promoter region	chr20:22505517-22507240//chr20:22507553-22508001
chr6:168937671-168938250	1	1.1575			1.1575												SMOC2 left|THBS2 right	chr6:168937892-168938111
chr1:26609823-26610784	1	1.157			1.157												LIN28A promoter region	chr1:26609833-26610735
chr9:963011-963258	1	1.15667							1.15667								DMRT1 left|DMRT3 right	chr9:959529-963276
chr1:54594523-54595151	1	1.15667														1.15667	SSBP3 within	chr1:54594578-54594921
chr14:56344858-56346636	1	1.15611									1.15611						OTX2 promoter region	chr14:56344360-56346593//chr14:56347821-56348040//chr14:56348462-56348869
chr1:50286477-50286906	1	1.156			1.156												ELAVL4 promoter region	chr1:50286231-50286907
chr1:182271985-182272448	1	1.156							1.156								GLT25D2 promoter region	chr1:182271982-182273389
chr6:32056688-32057043	1	1.155			1.155												C4B promoter region|C4A promoter region	-
chr5:178705657-178706404	1	1.15375			1.15375												ADAMTS2 promoter region	chr5:178703330-178705400
chr12:79626006-79626837	1	1.15333			1.15333												MYF6 promoter region	chr12:79626165-79626847
chr12:112401791-112402532	5	1.15275			1.40875	1.09			1.0625		0.8175					1.385	LHX5 left|RBM19 right	chr12:112401777-112402490
chr2:119332599-119333348	5	1.15225	0.425	1.7375	1.64125				1.03375							0.92375	EN1 left|MARCO right	chr2:119332603-119333296
chr7:156490041-156490999	1	1.152			1.152												NOM1 left|MNX1 right	chr7:156488116-156492155
chr8:40873899-40874464	1	1.15167				1.15167											ZMAT4 promoter region	chr8:40874321-40874561
chr10:104523813-104525918	1	1.15158			1.15158												C10orf26 promoter region	-
chr17:75377983-75380258	1	1.15087			1.15087												CBX2 left|CBX8 right	chr17:75377959-75381951
chr14:104570608-104571355	2	1.15063		1.245					1.05625								CDCA4 left|GPR132 right	chr14:104570847-104571066
chr4:70927825-70928088	1	1.15												1.15			HTN3 promoter region	-
chr14:89597189-89597643	1	1.15							1.15								KCNK13 promoter region	chr14:89596449-89598704
chr6:5952821-5953382	1	1.15														1.15	NRN1 promoter region	chr6:5951688-5952042//chr6:5952386-5952796//chr6:5953856-5954298
chr1:45046238-45047987	1	1.14944			1.14944												BTBD19 promoter region|TCTEX1D4 promoter region	chr1:45044266-45044905
chr14:23849281-23849810	1	1.14833		1.14833													LTB4R2 promoter region|CIDEB promoter region|LTB4R promoter region	chr14:23849714-23850772
chr6:142451022-142451586	1	1.14833									1.14833						NMBR promoter region	chr6:142451166-142451805
chr14:32472352-32473344	1	1.148				1.148											AKAP6 left|NPAS3 right	chr14:32471845-32473830
chr1:119337321-119337748	1	1.148			1.148												TBX15 left|WARS2 right	chr1:119337189-119337510
chr14:68326260-68326933	2	1.14786		1.54857		0.747143											ZFP36L1 within	chr14:68326429-68326789
chr15:98699380-98700230	1	1.14778			1.14778												ADAMTS17 promoter region	chr15:98698480-98699961
chrX:514835-515721	1	1.14778				1.14778											SHOX within	chrX:514727-515677
chr3:9932823-9933872	1	1.14727		1.14727													IL17RC promoter region	chr3:9931822-9932664
chr16:53523483-53524747	1	1.14692		1.14692													IRX5 promoter region	chr16:53519923-53525306
chr8:63219884-63220140	1	1.14667		1.14667													ASPH left|NKAIN3 right	chr8:63219501-63219966
chr15:50867774-50868723	2	1.146		1.154							1.138						ONECUT1 promoter region	chr15:50867750-50870991
chr14:64359333-64359783	1	1.146			1.146												SPTB promoter region	-
chr8:21701721-21702354	1	1.14571														1.14571	GFRA2 promoter region	chr8:21700854-21703791
chr8:67252982-67253861	1	1.14556			1.14556												CRH promoter region	-
chr3:32967928-32968685	1	1.145		1.145													CCR4 promoter region	-
chr14:93323719-93323862	1	1.145							1.145								PRIMA1 promoter region	chr14:93323705-93325486
chr11:116574334-116574859	1	1.145			1.145												TAGLN promoter region	-
chr18:42591456-42592283	1	1.14444			1.14444												ST8SIA5 promoter region	chr18:42590181-42591108//chr18:42591508-42592098
chr11:19692431-19693882	1	1.14429														1.14429	LOC100126784 promoter region	-
chr7:127595428-127596075	1	1.14429							1.14429								LRRC4 left|LEP right	chr7:127593913-127596085
chr6:137856567-137857726	1	1.14417							1.14417								OLIG3 promoter region	chr6:137856048-137856895//chr6:137858167-137858916
chr9:78821964-78824803	1	1.14414									1.14414						FOXB2 promoter region	chr9:78823146-78825850
chr8:25955395-25955829	2	1.144									1.258					1.03	EBF2 within	chr8:25955252-25955609
chr10:119293238-119293681	1	1.144			1.144												EMX2 promoter region|EMX2OS promoter region	chr10:119291311-119295358
chr11:57122703-57122936	1	1.14333									1.14333						SERPING1 promoter region	-
chr9:132526779-132528604	1	1.14333	1.14333														PRDM12 promoter region	chr9:132524355-132532215
chr12:52663173-52664523	1	1.14286							1.14286								HOXC10 promoter region	chr12:52664963-52666369
chr11:62449970-62451299	2	1.14214		1.05571	1.22857												CHRM1 left|SLC22A6 right	chr11:62449949-62451348
chr3:27740612-27741255	2	1.14214		1.35571					0.928571								EOMES promoter region	chr3:27737355-27738999//chr3:27740200-27740679
chr19:42553983-42554546	1	1.14167			1.14167												ZNF527 promoter region	chr19:42553531-42554073
chr20:38754532-38755205	6	1.14107		1.19286	1.74571	1.35571			1.1		1.04714					0.405	MAFB left|TOP1 right	chr20:38754703-38755061
chr2:104826360-104827119	2	1.14062			1.6				0.68125								LOC150568 left|POU3F3 right	chr2:104825559-104828202
chr1:148511857-148512420	2	1.14		1.175												1.105	APH1A promoter region|C1orf54 promoter region	chr1:148507671-148508278
chr15:94712432-94712981	1	1.14		1.14													NR2F2 left|SPATA8 right	chr15:94712515-94712812
chr2:19420495-19421226	1	1.14							1.14								OSR1 promoter region	chr2:19419270-19421884
chr5:140835586-140836829	1	1.14														1.14	PCDHGC3 promoter region	chr5:140835570-140836804
chr7:149547693-149549226	2	1.13906			1.51812				0.76								LOC401431 left|LRRC61 right	chr7:149547573-149549197
chr2:228754117-228755062	3	1.139		1.307					1.051		1.059						SPHKAP promoter region	chr2:228754201-228754797
chr10:94824706-94825231	1	1.13833			1.13833												CYP26A1 promoter region	chr10:94821502-94822302//chr10:94823262-94825246
chr10:102975897-102976450	1	1.13833							1.13833								LBX1 promoter region	chr10:102974172-102980053
chr6:10497961-10499210	1	1.13769		1.13769													OFCC1 left|TFAP2A right	chr6:10498024-10498551//chr6:10498874-10499084
chr12:83829108-83831089	1	1.13667	1.13667														SLC6A15 promoter region	chr12:83829331-83829553//chr12:83829794-83830007//chr12:83830413-83830960
chr17:8847986-8848826	1	1.13667			1.13667												PIK3R5 left|NTN1 right	chr17:8846961-8848805
chr5:178300415-178301487	2	1.13606	0.976667	1.29545													ZNF454 promoter region	chr5:178300226-178301331
chr6:30050706-30051473	3	1.13583		1.35125			0.84375									1.2125	HCG9 promoter region	-
chr2:127692882-127693019	1	1.135							1.135								CYP27C1 left|ERCC3 right	chr2:127692859-127694137
chr14:94691360-94691498	1	1.135			1.135												FLJ45244 promoter region|DICER1 promoter region	chr14:94692833-94693973
chr10:129424610-129425352	1	1.13375			1.13375												FOXI2 promoter region	chr10:129424400-129427356
chr5:76968098-76969324	4	1.13308	0.511667		1.69231		0.953333									1.375	OTP within	chr5:76968073-76969279
chr5:122451799-122452930	1	1.13273			1.13273												PRDM6 promoter region	chr5:122452236-122452438//chr5:122452804-122453857
chr2:161981190-161982148	2	1.1325				1.102			1.163								TBR1 promoter region	chr2:161979134-161979659//chr2:161981540-161981971
chr8:4837089-4839275	1	1.13227							1.13227								CSMD1 promoter region	chr8:4836376-4840043
chr3:159302914-159304067	3	1.13169		1.0675	1.29667											1.03091	SHOX2 promoter region|RSRC1 promoter region	chr3:159303923-159304295//chr3:159305664-159306527//chr3:159310451-159310888
chr5:121676187-121676734	2	1.13167				1.515					0.748333						SNCAIP promoter region	chr5:121675349-121676046//chr5:121676211-121676448
chr7:154947637-154948369	2	1.13062							0.89875		1.3625						EN2 within	chr7:154947859-154948072
chr12:47583812-47584773	1	1.13														1.13	CCDC65 promoter region	-
chr5:54316561-54317110	1	1.13				1.13											ESM1 promoter region	-
chr12:123439797-123439992	1	1.13		1.13													NCOR2 within	chr12:123439194-123439961
chr1:66990421-66991364	1	1.13			1.13												TCTEX1D1 promoter region	chr1:66990667-66990881
chr2:176689144-176690873	1	1.12867														1.12867	HOXD10 promoter region	chr2:176689011-176689669//chr2:176690353-176690648
chr17:55570840-55571491	1	1.12857		1.12857													LOC653653 left|CA4 right	chr17:55571078-55571287
chr7:131912839-131913364	1	1.12833			1.12833												PLXNA4 promoter region	chr7:131911014-131913067
chr11:8146867-8147326	1	1.128			1.128												RIC3 promoter region	chr11:8146802-8147247
chr18:895074-896348	1	1.12769									1.12769						ADCYAP1 promoter region	chr18:894578-899574
chr2:73372877-73373822	1	1.1275														1.1275	EGR4 promoter region	chr2:73371872-73374494
chr1:1301453-1302088	1	1.12714			1.12714												AURKAIP1 promoter region	chr1:1299003-1300902
chr5:148422322-148423293	1	1.127			1.127												SH3TC2 promoter region	-
chr11:17696163-17700395	1	1.12674			1.12674												MYOD1 promoter region	chr11:17697365-17700355
chr7:117641317-117642060	1	1.12625							1.12625								NAA38 left|ANKRD7 right	chr7:117641364-117641957
chr7:24290018-24291653	3	1.12578							0.94		1.30118					1.13615	NPY promoter region	chr7:24290083-24291605
chr4:75082694-75083541	1	1.12556		1.12556													CXCL5 promoter region	chr4:75082977-75083193
chr5:134403792-134404643	1	1.12556			1.12556												PITX1 left|H2AFY right	chr5:134402284-134404650
chr1:154517695-154518750	1	1.12545				1.12545											TMEM79 promoter region|SMG5 promoter region	-
chr3:121508822-121508961	1	1.125			1.125												GPR156 left|LRRC58 right	chr3:121508102-121508928
chr1:119328185-119328828	3	1.12476		1.08286	1.44286				0.848571								TBX15 within	chr1:119328305-119328715
chr1:203063431-203064184	2	1.12437							0.98125		1.2675						NFASC promoter region	chr1:203064233-203064553
chr1:151865276-151865821	2	1.12417		0.923333	1.325												S100A1 promoter region|S100A13 promoter region	-
chr7:96491416-96491859	1	1.12333														1.12333	DLX5 promoter region	chr7:96491403-96492135
chr3:27739080-27739953	1	1.12333									1.12333						EOMES promoter region	chr3:27737355-27738999//chr3:27740200-27740679
chr11:74819489-74820025	1	1.12333				1.12333											KLHL35 promoter region	chr11:74818385-74819497
chr4:108176016-108178379	1	1.12292							1.12292								DKK2 promoter region	chr4:108176004-108176902
chr3:42702014-42702659	1	1.12286									1.12286						KBTBD5 promoter region	chr3:42702088-42702920
chr17:4635592-4636135	1	1.122						1.122									VMO1 promoter region|GLTPD2 promoter region	chr17:4635368-4636303//chr17:4638989-4640597
chr7:27251185-27251724	1	1.12167		1.12167													EVX1 left|HIBADH right	chr7:27251164-27252762
chr14:61653511-61654058	1	1.12167			1.12167												FLJ43390 promoter region	chr14:61653432-61654032
chr9:959631-961102	1	1.12067		1.12067													DMRT1 left|DMRT3 right	chr9:959529-963276
chr7:154995027-154995968	1	1.12			1.12												CNPY1 within	chr7:154995014-154995919
chr11:112851398-112851931	1	1.12			1.12												DRD2 promoter region	chr11:112850278-112851538
chr8:82355608-82356273	1	1.12				1.12											FABP5 promoter region	chr8:82354933-82356240
chr4:111773031-111773702	1	1.12		1.12													PITX2 within	chr4:111772528-111773659
chr1:236014115-236014340	1	1.12			1.12												RYR2 within	chr1:236013810-236014071
chr17:7393431-7393778	1	1.12			1.12												TNFSF12 promoter region	chr17:7392874-7393369
chr2:119315301-119317480	2	1.11932		1.14182	1.09682												INSIG2 left|EN1 right	chr2:119315529-119315769//chr2:119315928-119317436
chr5:140757885-140758518	1	1.11857			1.11857												PCDHGB5 promoter region	chr5:140757626-140758122
chr6:35573971-35574508	1	1.11833			1.11833												TEAD3 promoter region	chr6:35572034-35574247
chr6:28411681-28413244	1	1.11813									1.11813						ZNF323 promoter region	-
chr1:196146639-196147066	1	1.118							1.118								LHX9 promoter region	chr1:196146639-196148260
chr3:42281914-42282563	3	1.11762		1.23429			0.94									1.17857	CCK promoter region	chr3:42281153-42282524
chr9:135993519-135993846	1	1.1175				1.1175											WDR5 promoter region	-
chr17:77260080-77260719	1	1.11714				1.11714											ARL16 promoter region|HGS promoter region	chr17:77260599-77261852
chr5:140208187-140208922	1	1.11714			1.11714												PCDHA9 within|PCDHA8 within|PCDHA7 within|PCDHA6 within|PCDHA5 within|PCDHA4 within|PCDHA3 within|PCDHA2 within|PCDHA1 within	chr5:140208313-140208760
chr1:50657940-50658888	1	1.117				1.117											DMRTA2 promoter region	chr1:50656815-50664059
chr17:34574966-34576215	1	1.11692		1.11692													ARL5C promoter region	chr17:34575008-34575625
chr9:1038625-1039174	1	1.11667							1.11667								DMRT2 promoter region	chr9:1040078-1040510
chr1:196156945-196157622	3	1.116		1.34143	1.02857			0.978									LHX9 within	chr1:196157101-196157447
chr7:45095315-45096253	1	1.116							1.116								NACAD promoter region	chr7:45094504-45094788//chr7:45094942-45095305
chr1:50663448-50664193	1	1.115														1.115	DMRTA2 promoter region	chr1:50656815-50664059
chr17:44043027-44043977	1	1.115									1.115						HOXB7 promoter region	chr17:44042526-44043729//chr17:44045389-44046054
chr14:73776661-73777290	1	1.115														1.115	VSX2 promoter region	chr14:73775941-73777945
chr6:150400492-150401140	1	1.11429			1.11429												RAET1L left|ULBP3 right	chr6:150400565-150401087
chr12:113614158-113614828	1	1.11429			1.11429												TBX3 left|MED13L right	chr12:113614391-113614625
chr1:159842407-159843580	1	1.11417			1.11417												HSPA7 promoter region	chr1:159842158-159843532
chr21:38209825-38211674	1	1.114														1.114	KCNJ6 promoter region	chr21:38209816-38211137
chr19:62802956-62803721	1	1.11375			1.11375												ZNF530 promoter region	chr19:62803041-62803582
chr6:105507581-105508016	2	1.113		0.808	1.418												HACE1 left|LIN28B right	chr6:105507570-105507842
chr12:103375222-103376568	1	1.11286				1.11286											CHST11 promoter region	chr12:103374383-103376525
chr10:24022557-24025007	1	1.1128				1.1128											KIAA1217 promoter region	chr10:24022388-24022595//chr10:24023372-24024984
chr19:43973232-43974656	1	1.11267		1.11267													LGALS7B left|LGALS4 right	chr19:43973207-43975502
chr9:70111911-70112654	1	1.1125			1.1125												FOXD4L3 left|PGM5 right	chr9:70111966-70112543
chr3:61524226-61524673	1	1.112							1.112								PTPRG promoter region	chr3:61521365-61524706
chr3:158743883-158744412	2	1.11167			1.13	1.09333											C3orf55 promoter region	chr3:158743357-158743915
chr14:37748321-37750669	1	1.11125		1.11125													SSTR1 within	chr14:37747996-37750688
chr12:60871040-60872122	1	1.11091		1.11091													FAM19A2 promoter region	chr12:60871035-60872535
chr5:141374014-141374145	1	1.11							1.11								GNPDA1 promoter region	chr5:141372544-141372771
chr17:59132147-59132796	1	1.11		1.11													LIMD2 promoter region	chr17:59130622-59132465
chr3:133924019-133924481	1	1.11			1.11												NCRNA00119 promoter region|NPHP3 promoter region	chr3:133923400-133923900
chr6:11489960-11490525	1	1.11						1.11									NEDD9 promoter region	-
chr20:61877407-61877658	1	1.11			1.11												ZBTB46 within	chr20:61876907-61877623
chr10:118887273-118888092	1	1.10875			1.10875												VAX1 promoter region	chr10:118885953-118888027//chr10:118889237-118890319
chr5:1223787-1224033	2	1.10833						1.26			0.956667						SLC12A7 left|SLC6A19 right	chr5:1223702-1223941
chr6:10529837-10530572	1	1.1075							1.1075								TFAP2A promoter region	chr6:10527385-10528309//chr6:10529400-10529713//chr6:10530307-10530634
chr11:19220077-19221328	1	1.10692		1.10692													E2F8 promoter region	chr11:19218488-19218732//chr11:19219049-19220973
chr16:31389968-31390701	1	1.10625			1.10625												TGFB1I1 promoter region	chr16:31390777-31391147
chr8:23622819-23623449	1	1.10571				1.10571											STC1 right	chr8:23622800-23623623
chr1:74914108-74914477	1	1.105								1.105							C1orf173 promoter region	-
chr6:78228957-78230316	1	1.10429							1.10429								HTR1B promoter region	chr6:78228950-78230807
chr19:15429941-15430198	1	1.10333			1.10333												RASAL3 within	chr19:15429027-15430227
chr8:77757186-77758111	2	1.10217						1.37333								0.831	LOC100192378 promoter region	chr8:77756810-77757415
chrX:78509115-78510673	1	1.10062				1.10062											ITM2A promoter region	-
chr10:104603765-104604414	1	1.1			1.1												C10orf32 promoter region	chr10:104603990-104604316
chr17:75319243-75319908	1	1.1			1.1												ENPP7 promoter region	-
chr11:7463408-7463965	1	1.1									1.1						OLFML1 promoter region	-
chr5:140849151-140849624	1	1.1									1.1						PCDHGC5 promoter region	-
chr6:134251268-134252835	1	1.09937		1.09937													TCF21 promoter region	chr6:134252332-134252911
chr8:24868885-24870420	1	1.09875							1.09875								NEFL promoter region	chr8:24868863-24870216
chr6:50921131-50921864	1	1.09875		1.09875													TFAP2B within	chr6:50921273-50921658
chr1:154657030-154657680	1	1.09833														1.09833	C1orf61 within	chr1:154657027-154658205
chr7:27258051-27258715	1	1.098						1.098									EVX1 left|HIBADH right	chr7:27257644-27258722
chr17:44053630-44054380	6	1.09771	1.20125	0.7175	1.95125				1.01125		0.99					0.715	HOXB9 within	chr17:44053879-44054082
chr12:52732637-52733886	1	1.09769		1.09769													HOXC4 promoter region	chr12:52732143-52732380//chr12:52734011-52734358
chr10:102888992-102889731	1	1.0975							1.0975								TLX1 left|LBX1 right	chr10:102889167-102889479
chr12:127316994-127317365	1	1.0975														1.0975	TMEM132B left|TMEM132C right	chr12:127316994-127319104
chr15:72806044-72806693	1	1.09714									1.09714						CYP1A1 promoter region	chr15:72805239-72806389
chr10:50556853-50558324	1	1.09667									1.09667						C10orf53 promoter region	chr10:50557571-50557868
chr17:1497477-1498012	1	1.09667			1.09667												SCARF1 promoter region	-
chr18:895074-896444	1	1.09643							1.09643								ADCYAP1 promoter region	chr18:894578-899574
chr10:104523813-104526036	1	1.09625														1.09625	C10orf26 promoter region	-
chr7:42233884-42234609	1	1.09625		1.09625													GLI3 within	chr7:42234071-42234348
chr7:27191053-27192607	1	1.09625							1.09625								HOXA11 promoter region|HOXA11AS promoter region	chr7:27190792-27191121//chr7:27191575-27192154
chr19:17843038-17843790	1	1.09625		1.09625													SLC5A5 promoter region	chr19:17843670-17844821
chr4:41847528-41847973	1	1.096			1.096												BEND4 promoter region	chr4:41847523-41849741
chr11:91598108-91598933	1	1.09556			1.09556												CHORDC1 left|FAT3 right	chr11:91597283-91599938
chr19:41788125-41788989	1	1.09444									1.09444						ZNF529 promoter region|ZNF382 promoter region	chr19:41787520-41788429
chr22:48865920-48866667	1	1.09429						1.09429									MLC1 promoter region|MOV10L1 promoter region	chr22:48870328-48871212
chr12:70618626-70619351	1	1.09375									1.09375						TPH2 promoter region	-
chr5:92933351-92934414	1	1.09364			1.09364												FLJ42709 promoter region	chr5:92931995-92934631
chr9:964743-966075	1	1.09357									1.09357						DMRT3 promoter region	chr9:966162-967828
chr6:99402986-99403224	1	1.09333			1.09333												POU3F2 left|FBXL4 right	chr6:99402462-99403175
chr19:246084-246556	1	1.092			1.092												PPAP2C left|MIER2 right	chr19:246114-246354
chr8:50985234-50986273	1	1.09182									1.09182						SNTG1 promoter region	chr8:50984823-50985413
chr9:111849682-111850431	1	1.09167														1.09167	AKAP2 promoter region	chr9:111850679-111850949
chr4:147780643-147781378	1	1.09125									1.09125						POU4F2 promoter region	chr4:147777681-147778033//chr4:147778655-147781351
chr16:65539587-65540454	1	1.09111			1.09111												CES2 left|CES3 right	chr16:65539280-65540446
chr4:8740616-8740783	1	1.09			1.09												CPZ left|DEFB131 right	chr4:8740855-8741074
chr17:1344457-1345220	1	1.09			1.09												MYO1C promoter region	chr17:1341032-1341563//chr17:1341869-1342122
chr5:140181522-140182185	1	1.09									1.09						PCDHA5 promoter region	chr5:140181624-140181841
chr5:145697239-145700210	1	1.09			1.09												POU4F3 promoter region	chr5:145698482-145700288
chr9:97319404-97319849	1	1.09														1.09	PTCH1 promoter region	chr9:97317949-97319575
chr17:28278346-28278799	1	1.09														1.09	TMEM98 promoter region	chr17:28278987-28279505
chr13:99420492-99420641	1	1.09				1.09											ZIC5 promoter region	chr13:99418242-99422349
chr12:73889184-73889933	1	1.08875									1.08875						KCNC2 promoter region	chr12:73889258-73889611
chr5:132110518-132110869	1	1.0875			1.0875												CCNI2 promoter region	chr5:132110772-132111810
chr17:32370662-32373214	1	1.08731									1.08731						LHX1 promoter region	chr17:32366012-32374988
chr8:86538265-86538923	1	1.08714				1.08714											CA3 promoter region	chr8:86538017-86538448
chr4:81406243-81406874	1	1.08714				1.08714											FGF5 promoter region	chr4:81406518-81406937
chr8:26777574-26779414	1	1.08684							1.08684								ADRA1A promoter region	chr8:26777559-26780483
chr7:136205073-136206597	1	1.08667	1.08667														CHRM2 promoter region	chr7:136204394-136206734
chr12:52680052-52680601	1	1.08667							1.08667								HOXC9 promoter region	chr12:52679641-52680915
chr2:236746058-236747107	1	1.08636			1.08636												GBX2 left|ASB18 right	chr2:236746049-236747133
chr12:30245181-30245930	1	1.08625			1.08625												TMTC1 left|IPO8 right	chr12:30245182-30245879
chr12:4888403-4890144	1	1.08611				1.08611											KCNA1 promoter region	chr12:4888846-4891432
chr14:51523850-51524294	1	1.086								1.086							C14orf166 promoter region	chr14:51525878-51526343
chr8:11663034-11663489	1	1.086			1.086												NEIL2 promoter region	chr8:11664500-11665077
chr7:154939762-154941607	2	1.08579			1.4				0.771579								EN2 promoter region	chr7:154939151-154944716
chr7:45095413-45096253	2	1.08556				1.07778										1.09333	NACAD promoter region	chr7:45094504-45094788//chr7:45094942-45095305
chr17:18527901-18528236	1	1.085												1.085			ZNF286B promoter region	chr17:18525964-18526554
chr10:76832464-76834412	1	1.0845							1.0845								NCRNA00245 promoter region|ZNF503 promoter region	chr10:76825134-76839606
chr17:36981943-36982796	1	1.08444									1.08444						KRT9 promoter region	-
chr13:78079137-78079981	1	1.08444		1.08444													POU4F1 left|RNF219 right	chr13:78079328-78079615//chr13:78079945-78080223
chrX:99548716-99550077	1	1.08429		1.08429													PCDH19 promoter region	chrX:99548309-99552014//chrX:99552787-99553037//chrX:99553556-99553880
chrX:33654469-33654922	1	1.084			1.084												DMD left|FAM47A right	chrX:33654351-33654872
chrX:19727228-19727992	1	1.08375		1.08375													SH3KBP1 promoter region	-
chr19:34706898-34707860	3	1.08367	1.09		1.399											0.762	VSTM2B promoter region	chr19:34707621-34713207
chr13:112033483-112033716	1	1.08333														1.08333	SOX1 left|C13orf28 right	chr13:112032967-112033734
chr14:24588279-24588814	1	1.08333							1.08333								STXBP6 promoter region	chr14:24588264-24589452
chr13:99421954-99422892	1	1.083							1.083								ZIC5 promoter region	chr13:99418242-99422349
chr9:1035550-1036203	1	1.08286			1.08286												DMRT3 left|DMRT2 right	chr9:1035541-1036394
chr15:41408424-41409373	1	1.082			1.082												ADAL promoter region|LCMT2 promoter region	chr15:41409122-41410245
chr3:5112426-5112867	1	1.082							1.082								BHLHE40 left|ARL8B right	chr3:5112548-5112977
chr1:245562580-245563527	1	1.08167	1.08167														ZNF496 promoter region	chr1:245560872-245562463
chr1:222870487-222872650	1	1.08045				1.08045											CNIH3 promoter region	chr1:222870260-222871937//chr1:222872031-222872476
chr2:43912175-43912724	1	1.08														1.08	ABCG5 within	chr2:43912269-43912736
chr11:27697191-27698065	1	1.08			1.08												BDNF promoter region	chr11:27697220-27697812//chr11:27698635-27698849//chr11:27700048-27701140
chr1:31756746-31756881	1	1.08							1.08								LOC284551 promoter region	-
chr10:133993182-133994018	1	1.08		1.08													LRRC27 promoter region	chr10:133995086-133996015
chr19:10390752-10391807	1	1.08														1.08	PDE4A promoter region	chr19:10390627-10393004
chr11:93939330-93939572	1	1.08												1.08			PIWIL4 promoter region	-
chr2:218607157-218607306	1	1.08			1.08												TNS1 left|CXCR2P1 right	chr2:218606735-218607080
chr7:100596002-100596271	1	1.08							1.08								VGF promoter region	chr7:100592999-100595784
chr17:44026711-44029238	1	1.0788		1.0788													HOXB5 promoter region	chr17:44025521-44026457//chr17:44028531-44029180
chr2:192767743-192769589	1	1.07842							1.07842								TMEFF2 promoter region	chr2:192767240-192769057
chr8:49945384-49945931	1	1.07833			1.07833												EFCAB1 left|SNAI2 right	chr8:49945240-49945823
chrX:79163903-79164958	1	1.07818			1.07818												TBX22 promoter region	-
chr1:173978790-173979240	1	1.078							1.078								TNR promoter region	-
chr16:54071230-54072389	1	1.0775							1.0775								MMP2 promoter region	chr16:54070721-54071027
chr16:1465680-1466102	1	1.07667				1.07667											CLCN7 promoter region	chr16:1464521-1465535
chr17:44159060-44159613	1	1.07667		1.07667													HOXB13 within	chr17:44159202-44159414
chr15:74421120-74421691	1	1.07667		1.07667													ISL2 left|SCAPER right	chr15:74419317-74422570
chr1:26610215-26610784	1	1.07667				1.07667											LIN28A promoter region	chr1:26609833-26610735
chr12:83829108-83831474	1	1.07667							1.07667								SLC6A15 promoter region	chr12:83829331-83829553//chr12:83829794-83830007//chr12:83830413-83830960
chr18:10443584-10444057	1	1.076							1.076								APCDD1 promoter region	chr18:10444082-10444296//chr18:10444453-10445268
chr13:27968189-27969040	1	1.076	1.076														FLT1 promoter region	chr13:27965788-27967977
chr3:148591218-148592172	1	1.07571														1.07571	ZIC4 within	chr3:148591198-148594390
chr1:151784305-151785170	1	1.07556		1.07556													S100A4 promoter region	-
chr7:153214161-153214790	5	1.07514	1.06	1.11714		1.11571			0.74		1.34286						DPP6 promoter region	chr7:153214250-153216599
chr11:122571471-122571908	1	1.075						1.075									ASAM promoter region	chr11:122570636-122571394//chr11:122571727-122572196
chr11:60858365-60859238	1	1.075														1.075	DAK promoter region|DDB1 promoter region	chr11:60856649-60857548
chr7:131913115-131913464	1	1.075				1.075											PLXNA4 promoter region	chr7:131911014-131913067
chr6:30203326-30203769	2	1.075		1.182					0.968								TRIM31 left|TRIM40 right	chr6:30203152-30203589
chr8:132122985-132123842	1	1.07444			1.07444												ADCY8 promoter region	chr8:132121385-132123931
chr5:140709804-140710353	1	1.074	1.074														PCDHGB1 promoter region	-
chr16:31135554-31136382	1	1.07375									1.07375						PYDC1 promoter region|TRIM72 promoter region	chr16:31133457-31135765
chr5:3646744-3647789	2	1.07364			1.27727	0.87											IRX1 promoter region	chr5:3647467-3656054
chr21:38209825-38212080	1	1.07348				1.07348											KCNJ6 promoter region	chr21:38209816-38211137
chr7:157176595-157177128	2	1.07333	0.87			1.27667											PTPRN2 within	chr7:157169647-157179480
chr5:92933145-92934414	1	1.07308		1.07308													FLJ42709 promoter region	chr5:92931995-92934631
chr6:10506649-10507078	3	1.07267		0.922				1.288								1.008	TFAP2A within	chr6:10506559-10506798
chr17:56835693-56837842	1	1.07182			1.07182												TBX2 promoter region	chr17:56827842-56838048
chr9:106782-108460	2	1.07143			1.2						0.942857						FOXD4 promoter region	chr9:106701-108177
chr2:220069441-220070190	1	1.07143														1.07143	GMPPA promoter region	chr2:220069706-220071498
chr21:33319426-33320897	1	1.07077														1.07077	OLIG2 promoter region	chr21:33316998-33322115
chr5:66159660-66161007	1	1.07071									1.07071						MAST4 promoter region	-
chr7:78919309-78921266	1	1.0705			1.0705												MAGI2 promoter region	chr7:78919501-78919815//chr7:78920110-78920363//chr7:78920884-78921786
chr11:68366281-68366830	1	1.07									1.07						CPT1A promoter region	chr11:68364731-68365995//chr11:68367826-68368383
chr8:97239008-97239657	1	1.07			1.07												GDF6 within	chr8:97238907-97239608
chr17:44008061-44008312	1	1.07			1.07												HOXB3 promoter region	chr17:44009052-44009368
chr5:527309-527956	1	1.07			1.07												LOC25845 promoter region	chr5:525600-527261//chr5:527552-527764//chr5:527958-528319
chr4:174666872-174667597	2	1.07		1.045	1.095												SCRG1 left|HAND2 right	chr4:174666961-174667436
chr20:22976414-22977161	1	1.07	1.07														THBD promoter region	chr20:22976403-22980218
chr5:170667359-170668006	1	1.07						1.07									TLX3 promoter region	chr5:170667774-170672468
chr7:27180247-27181513	1	1.06923			1.06923												HOXA10 promoter region	chr7:27178941-27180921
chr2:236743170-236743824	1	1.06857							1.06857								GBX2 promoter region	chr2:236736533-236743501
chr16:1908722-1909278	2	1.0685				1.335										0.802	HS3ST6 promoter region	chr16:1907800-1908971
chr18:73091706-73092784	1	1.06818			1.06818												GALR1 promoter region	chr18:73090544-73092810
chr4:46689747-46690576	1	1.068														1.068	GABRA4 promoter region	chr4:46689885-46690629
chr7:27137221-27138157	2	1.068							0.997		1.139						HOXA4 promoter region	chr7:27136097-27137163
chr6:137856749-137857726	1	1.068									1.068						OLIG3 promoter region	chr6:137856048-137856895//chr6:137858167-137858916
chr1:18827663-18831493	1	1.06789			1.06789												PAX7 promoter region	chr1:18829482-18832416
chr16:85166889-85167765	4	1.06778			1.70222	0.833333			0.895556							0.84	FOXL1 promoter region	chr16:85166889-85167966//chr16:85169689-85171322
chr20:61807914-61808246	1	1.0675			1.0675												ZGPAT promoter region|ARFRP1 promoter region	chr20:61809103-61810718
chr1:160614008-160615073	1	1.06727									1.06727						C1orf226 promoter region|C1orf111 promoter region	-
chr20:61107040-61107789	1	1.06714														1.06714	BHLHE23 promoter region	chr20:61106616-61109500//chr20:61110925-61111613
chr16:60627140-60628692	1	1.06688									1.06688						CDH8 promoter region	chr16:60626622-60628135
chr9:70107603-70107960	1	1.06667									1.06667						FOXD4L3 promoter region	chr9:70107708-70108931
chr5:178300231-178301487	2	1.06654			1.29923						0.833846						ZNF454 promoter region	chr5:178300226-178301331
chr17:55573232-55573857	2	1.06631	0.578333		1.55429												LOC653653 left|CA4 right	chr17:55573408-55573708
chr22:47265050-47265522	1	1.066				1.066											FAM19A5 promoter region	chr22:47263548-47265707
chr3:50334667-50336733	1	1.06571														1.06571	HYAL2 promoter region	chr3:50333382-50334610//chr3:50334843-50335046
chr5:145697039-145698212	1	1.065							1.065								POU4F3 promoter region	chr5:145698482-145700288
chr12:127465532-127465881	1	1.065			1.065												TMEM132C promoter region	chr12:127465766-127466018
chr20:25009762-25010213	3	1.06467		0.838	1.534						0.822						VSX1 promoter region	chr20:25009761-25010928//chr20:25011838-25013525
chr20:58063854-58064305	1	1.064									1.064						C20orf197 promoter region	-
chr10:123345189-123346036	1	1.064														1.064	FGFR2 promoter region	chr10:123346606-123348275
chr3:127382273-127383602	1	1.06357		1.06357													ALDH1L1 promoter region	chr3:127381349-127382255
chr22:28039881-28040454	1	1.06333									1.06333						RASL10A promoter region	chr22:28039281-28042013
chr1:50653477-50654120	1	1.06286		1.06286													ELAVL4 left|DMRTA2 right	chr1:50653503-50654103
chr10:1768787-1769335	1	1.06167				1.06167											ADARB2 promoter region	chr10:1768784-1770018
chr8:67253078-67253861	1	1.06143						1.06143									CRH promoter region	-
chr2:113973407-113974514	1	1.06143			1.06143												FOXD4L1 promoter region	chr2:113973245-113974513
chr11:110088651-110089400	1	1.06			1.06												ARHGAP20 promoter region	chr11:110087049-110089093
chr20:54012022-54013281	1	1.06	1.06														CBLN4 promoter region	chr20:54012010-54014085
chr3:123767709-123767934	1	1.06			1.06												DTX3L promoter region|PARP9 promoter region	chr3:123765689-123766281
chr16:79904656-79905181	1	1.06			1.06												GAN promoter region	chr16:79905851-79907027
chr12:52646743-52647108	1	1.06		1.06													HOTAIR within	chr12:52646641-52646927
chr22:39929114-39929351	1	1.06				1.06											L3MBTL2 promoter region	chr22:39931015-39931422
chr16:30681740-30682165	1	1.06									1.06						RNF40 promoter region|C16orf93 promoter region	chr16:30680031-30681504
chr5:172686985-172687726	1	1.06									1.06						STC2 promoter region	chr5:172686662-172689704
chr13:37342030-37342793	1	1.06							1.06								TRPC4 promoter region	chr13:37341682-37342228
chr19:42649390-42649655	1	1.06			1.06												ZNF570 promoter region|ZNF569 promoter region	chr19:42649566-42650230//chr19:42651692-42652455
chr13:90848708-90849759	1	1.05909			1.05909												GPC5 promoter region	chr13:90849154-90849717
chr21:38549205-38550142	1	1.059		1.059													KCNJ15 promoter region	-
chr19:11738341-11739074	1	1.05875			1.05875												ZNF441 promoter region	chr19:11738720-11739280
chr7:155291576-155292207	2	1.05857		1.09286							1.02429						SHH within	chr7:155288453-155292175
chr19:63757581-63758218	1	1.05833														1.05833	UBE2M promoter region|CHMP2A promoter region|LOC100131691 promoter region	chr19:63757963-63758474//chr19:63761897-63762912
chr14:104225285-104226346	1	1.05818		1.05818													INF2 promoter region	chr14:104226565-104227618
chr5:115325136-115327008	1	1.05812														1.05812	AQPEP promoter region	chr5:115325506-115325992//chr5:115326249-115327036
chr5:42792460-42793291	4	1.05806		1.33111	1.15556				0.737778		1.00778						CCDC152 promoter region	-
chr1:110428075-110429016	1	1.058				1.058											ALX3 left|UBL4B right	chr1:110428051-110429007
chr20:2800625-2801650	1	1.058														1.058	PTPRA promoter region	chr20:2800899-2802635
chr9:68490258-68491487	3	1.05792			1.1975						0.97125					1.005	FOXD4L6 within	chr9:68490188-68491411
chr8:27524269-27524812	3	1.05789			1.36167				0.84							0.972	CLU promoter region	-
chr11:6236310-6237151	1	1.05778							1.05778								CCKBR promoter region	chr11:6237652-6237883
chr12:74193696-74193838	2	1.0575						0.015						2.1			KRR1 promoter region	chr12:74191486-74191785
chr3:159302914-159304167	2	1.05721					0.777273	1.33714									SHOX2 promoter region|RSRC1 promoter region	chr3:159303923-159304295//chr3:159305664-159306527//chr3:159310451-159310888
chr9:132526655-132528604	1	1.057		1.057													PRDM12 promoter region	chr9:132524355-132532215
chr1:47469146-47470115	1	1.057						1.057									TAL1 promoter region	chr1:47469091-47470784
chr13:69579450-69580730	1	1.05692			1.05692												ATXN8OS promoter region|KLHL1 promoter region	chr13:69579733-69580220
chr2:119630603-119631867	3	1.05657	0.978182						1.09385							1.09769	C1QL2 promoter region	chr2:119630596-119633133
chr21:42510113-42510568	1	1.056			1.056												ABCG1 promoter region	chr21:42512017-42513201
chr16:67699096-67699555	1	1.056				1.056											HAS3 promoter region	chr16:67697129-67699401
chr7:154939852-154941505	1	1.05529									1.05529						EN2 promoter region	chr7:154939151-154944716
chr22:49347596-49347783	1	1.055			1.055												C22orf41 promoter region	chr22:49348065-49348381
chr12:56686-57118	1	1.055	1.055														IQSEC3 promoter region	chr12:57124-57871
chr19:48895886-48896011	1	1.055			1.055												PLAUR left|IRGC right	chr19:48895398-48895827
chr2:176689424-176690681	1	1.05462				1.05462											HOXD10 promoter region	chr2:176689011-176689669//chr2:176690353-176690648
chr18:13600968-13602321	1	1.05429									1.05429						C18orf1 promoter region	-
chr7:128217616-128217967	2	1.05375				1.0175			1.09								CCDC136 promoter region	chr7:128217943-128219239
chr1:50663542-50664113	1	1.05333									1.05333						DMRTA2 promoter region	chr1:50656815-50664059
chr11:2420981-2421508	1	1.05333			1.05333												KCNQ1 promoter region	chr11:2421747-2422224//chr11:2422823-2423394
chr11:67914454-67914989	1	1.05333						1.05333									LRP5 within	chr11:67914635-67914941
chr11:22319346-22320095	2	1.053							0.99							1.116	SLC17A6 within	chr11:22319438-22319953
chr7:102872807-102873875	1	1.05273		1.05273													SLC26A5 promoter region	chr7:102872946-102873368//chr7:102873580-102874076
chr6:79676916-79677641	2	1.0525			1.315											0.79	IRAK1BP1 left|PHIP right	chr6:79677049-79677436
chr9:112381634-112382500	1	1.05222									1.05222						SVEP1 promoter region	chr9:112381034-112381850
chr7:27149159-27152291	1	1.05219			1.05219												HOXA5 promoter region	chr7:27149138-27152087
chr2:95431316-95432779	1	1.052			1.052												FAHD2A promoter region	chr2:95432030-95432567
chr2:104836808-104837802	2	1.052		1.132							0.972						POU3F3 promoter region	chr2:104835283-104839920
chr17:76873676-76874111	1	1.052						1.052									SLC38A10 within	chr17:76873877-76874132
chr6:50799890-50800421	1	1.05167									1.05167						TFAP2D within	chr6:50800108-50800334
chr17:44187141-44187768	1	1.05143														1.05143	HOXB13 left|TTLL6 right	chr17:44187108-44187631
chr20:54633811-54636535	1	1.05143		1.05143													TFAP2C promoter region	chr20:54633686-54640196
chr16:85166889-85167663	1	1.05125									1.05125						FOXL1 promoter region	chr16:85166889-85167966//chr16:85169689-85171322
chr4:41849248-41850136	1	1.05111				1.05111											BEND4 promoter region	chr4:41847523-41849741
chr10:131648181-131648752	2	1.05083			1.4											0.701667	EBF3 within	chr10:131646680-131648777
chr6:28889709-28890458	2	1.05062		0.96625	1.135												SCAND3 left|TRIM27 right	chr6:28889836-28890281
chr2:201159452-201159609	2	1.05	1.055						1.045								AOX1 promoter region	chr2:201158771-201159272
chr11:110887687-110887930	1	1.05							1.05								C11orf88 promoter region|BTG4 promoter region	chr11:110888378-110889102//chr11:110890547-110890922
chr16:19992891-19993560	1	1.05							1.05								GPR139 promoter region	chr16:19992208-19992806
chr7:8440992-8441643	1	1.05				1.05											NXPH1 promoter region	chr7:8439664-8441724
chr21:36990069-36991632	1	1.05									1.05						SIM2 promoter region	chr21:36990063-36995761
chr10:104523715-104526036	1	1.04909						1.04909									C10orf26 promoter region	-
chr10:50486231-50487258	1	1.04909				1.04909											CHAT promoter region|SLC18A3 promoter region	chr10:50487101-50487315//chr10:50487607-50490362//chr10:50491493-50491694//chr10:50492356-50492672
chr7:116906012-116906777	1	1.04875									1.04875						CFTR promoter region	-
chr18:12901130-12901885	1	1.04875			1.04875												PTPN2 left|SEH1L right	chr18:12901024-12902704
chr8:41702160-41702693	1	1.04833			1.04833												ANK1 within	chr8:41702292-41702681
chr7:100264834-100265283	3	1.04833		1.458	1.032		0.655										EPHB4 promoter region	chr7:100262360-100263562
chr16:60626842-60629020	1	1.04812														1.04812	CDH8 promoter region	chr16:60626622-60628135
chr1:29459509-29460165	1	1.048						1.048									PTPRU within	chr1:29459674-29459999
chr11:2677010-2677840	1	1.04778			1.04778												KCNQ1OT1 promoter region	chr11:2676986-2678663
chr17:45396284-45398101	4	1.04769		1.21944					0.707778		0.920556					1.343	TAC4 left|DLX4 right	chr17:45396281-45398063
chr16:19992891-19993648	1	1.0475														1.0475	GPR139 promoter region	chr16:19992208-19992806
chr5:140791036-140791389	1	1.0475							1.0475								PCDHGA12 promoter region	chr5:140787523-140787972//chr5:140790678-140792801
chr1:26266122-26266863	1	1.0475			1.0475												TRIM63 promoter region	-
chr7:153076105-153077768	1	1.04706				1.04706											ACTR3B left|DPP6 right	chr7:153076097-153077719
chr6:32003575-32003816	1	1.04667									1.04667						C2 promoter region	-
chr1:245562772-245563629	1	1.04667				1.04667											ZNF496 promoter region	chr1:245560872-245562463
chr19:50796702-50797161	1	1.046			1.046												GPR4 promoter region	chr19:50797099-50797307
chr18:55514715-55515768	1	1.04545			1.04545												CCBE1 promoter region	chr18:55514694-55515981
chr5:1938025-1939274	1	1.04538									1.04538						IRX4 promoter region	chr5:1934924-1940743
chr5:153764835-153765378	1	1.045									1.045						GALNT10 within	chr5:153764834-153765323
chr1:154838773-154839084	1	1.045						1.045									GPATCH4 promoter region	-
chr19:59669026-59669169	1	1.045			1.045												LENG9 promoter region	chr19:59665987-59668631
chr5:140716774-140717135	1	1.045			1.045												PCDHGB2 promoter region	chr5:140717005-140717242
chr11:64749614-64750184	1	1.045						1.045									SLC22A20 within	chr11:64749856-64750060
chr2:174599043-174599174	1	1.045			1.045												SP3 left|OLA1 right	chr2:174598489-174599060
chr14:37748601-37749970	1	1.045														1.045	SSTR1 within	chr14:37747996-37750688
chr2:110062614-110063263	1	1.04429		1.04429													LOC440895 promoter region	chr2:110062341-110063249
chr10:119294690-119295629	1	1.044			1.044												EMX2 promoter region|EMX2OS promoter region	chr10:119291311-119295358
chr3:25807830-25808291	1	1.044			1.044												OXSM promoter region|NGLY1 promoter region	-
chr16:63714281-63714514	1	1.04333							1.04333								CDH11 promoter region	chr16:63712157-63715165
chr9:1035550-1036091	3	1.04333		1.56167		0.698333			0.87								DMRT3 left|DMRT2 right	chr9:1035541-1036394
chrX:128740194-128740438	1	1.04333								1.04333							SASH3 promoter region	-
chr8:71144451-71144794	1	1.0425			1.0425												PRDM14 promoter region	chr8:71144427-71147442
chr5:37876463-37877196	2	1.04179				1.055										1.02857	GDNF promoter region	chr5:37870428-37870885//chr5:37872504-37876483
chr8:22462968-22464305	1	1.04143	1.04143														SORBS3 promoter region	chr8:22464617-22465580
chr12:3471049-3472164	1	1.04091			1.04091												PRMT8 promoter region	chr12:3470227-3473269
chr8:145176773-145177946	1	1.04083			1.04083												SPATC1 left|OPLAH right	chr8:145175273-145180015
chr20:36784502-36785742	1	1.04077														1.04077	SLC32A1 promoter region	chr20:36785544-36790786
chr1:145987585-145988330	5	1.04075	0.8425		1.37875	0.83375			0.765		1.38375						PDZK1P1 left|NBPF11 right|NBPF24 right	chr1:145987578-145988336
chr16:22731844-22732792	2	1.04071	1.03286					1.04857									HS3ST2 promoter region	chr16:22732117-22733960
chr2:161981100-161982148	2	1.04045									0.740909					1.34	TBR1 promoter region	chr2:161979134-161979659//chr2:161981540-161981971
chr2:74460398-74461730	1	1.04					1.04										DCTN1 promoter region	-
chr20:61278230-61278377	1	1.04				1.04											HAR1B left|YTHDF1 right	chr20:61276699-61281312
chr1:204179209-204179461	2	1.04			1.19667			0.883333									SLC26A9 promoter region	-
chr19:56789568-56789833	1	1.04			1.04												ZNF175 left|SIGLEC5 right	chr19:56789064-56789812
chr20:24399021-24400075	1	1.03909														1.03909	TMEM90B promoter region	chr20:24397844-24400037
chr8:57188106-57188949	1	1.03889									1.03889						MOS promoter region	chr8:57188100-57189097
chr17:32370740-32375035	1	1.0386			1.0386												LHX1 promoter region	chr17:32366012-32374988
chr8:97343702-97344345	1	1.03857				1.03857											PTDSS1 promoter region|MTERFD1 promoter region	chr8:97342791-97343943
chr15:58707896-58708508	1	1.03833		1.03833													RORA promoter region	-
chr11:110915903-110916372	1	1.038							1.038								LAYN promoter region	chr11:110916142-110917409
chr3:15115062-15115900	1	1.03778			1.03778												ZFYVE20 promoter region	chr3:15115039-15115894
chr7:27194051-27195608	2	1.03775	0.753		1.3225												HOXA11AS left|HOXA13 right	chr7:27194045-27195568
chr12:99634005-99635244	1	1.03769			1.03769												GAS2L3 left|ANO4 right	chr12:99633994-99635753
chr1:178467925-178470098	1	1.03727									1.03727						LHX4 promoter region	chr1:178464742-178471598
chr1:50660816-50661377	1	1.03667					1.03667										DMRTA2 promoter region	chr1:50656815-50664059
chr8:38876219-38877246	1	1.03636		1.03636													PLEKHA2 promoter region	chr8:38877614-38878537
chr2:74461678-74462333	1	1.036												1.036			DCTN1 promoter region	-
chr5:92956399-92956834	1	1.036		1.036													NR2F1 left|POU5F2 right	chr5:92956285-92956586
chr11:110915903-110916460	2	1.03542	0.7975								1.27333						LAYN promoter region	chr11:110916142-110917409
chr11:20138103-20139365	1	1.03538									1.03538						DBX1 promoter region	chr11:20137776-20138901
chr5:140460682-140461031	1	1.035														1.035	PCDHB3 promoter region	-
chr16:66525206-66525667	1	1.034			1.034												CTRL promoter region	-
chr17:44154488-44154925	1	1.034									1.034						NCRNA00253 promoter region|PRAC promoter region	chr17:44155532-44155745//chr17:44155944-44156287//chr17:44156783-44157070
chr12:105498567-105499334	1	1.03375									1.03375						RFX4 promoter region	chr12:105498542-105498890//chr12:105499325-105499844//chr12:105501518-105501843
chr1:164401304-164403452	1	1.03364			1.03364												FAM78B promoter region	chr1:164400882-164403072
chr6:50918447-50919077	7	1.03347		1.30714	1.11571	0.855714		1.17571	0.714286		0.838571					1.22714	TFAP2B within	chr6:50918601-50918953
chr4:108176016-108178063	1	1.03333				1.03333											DKK2 promoter region	chr4:108176004-108176902
chr17:32363579-32364018	1	1.03333														1.03333	MRM1 left|LHX1 right	chr17:32363501-32363736
chr11:62377674-62378027	1	1.03333						1.03333									SNHG1 promoter region|SLC3A2 promoter region|SNORD22 promoter region|SNORD26 promoter region|SNORD27 promoter region|SNORD25 promoter region|SNORD31 promoter region|SNORD28 promoter region|SNORD29 promoter region|SNORD30 promoter region	chr11:62379935-62380453
chr8:145175283-145175828	1	1.03333		1.03333													SPATC1 left|OPLAH right	chr8:145175273-145180015
chr16:31134559-31136382	1	1.033														1.033	PYDC1 promoter region|TRIM72 promoter region	chr16:31133457-31135765
chr7:93860966-93861593	1	1.03286			1.03286												COL1A2 promoter region	-
chr8:8617956-8618693	2	1.03238			1.20875		0.856										CLDN23 left|MFHAS1 right	chr8:8617961-8618624
chr14:90770047-90770985	1	1.032			1.032												GPR68 within	chr14:90769834-90770991
chr3:121011400-121012125	1	1.03125			1.03125												NR1I2 within	chr3:121011607-121011846
chr19:43973232-43975374	1	1.03091			1.03091												LGALS7B left|LGALS4 right	chr19:43973207-43975502
chr7:27130133-27130582	3	1.03022			1.154		1.07333									0.863333	HOXA3 within	chr7:27130344-27130623
chr4:102930760-102931401	1	1.03		1.03													BANK1 promoter region	chr4:102930852-102931222
chr19:50796702-50796847	1	1.03									1.03						GPR4 promoter region	chr19:50797099-50797307
chr5:140544209-140544346	1	1.03			1.03												PCDHB16 within	chr5:140543694-140544545
chr8:105411213-105411467	1	1.03			1.03												RIMS2 left|TM7SF4 right	chr8:105411389-105411734
chr15:43195064-43196799	2	1.02944		1.05	1.00889												DUOX2 promoter region|DUOXA2 promoter region	chr15:43190540-43191510//chr15:43192061-43192774//chr15:43193759-43194174//chr15:43195865-43196820
chr2:66506243-66507775	4	1.02942	0.644286						1.04875		1.0975					1.32714	SPRED2 left|MEIS1 right	chr2:66506195-66507722
chr14:74966174-74967323	1	1.02917			1.02917												JDP2 promoter region	-
chr1:245562472-245563435	1	1.029		1.029													ZNF496 promoter region	chr1:245560872-245562463
chr10:50486331-50487162	1	1.02889							1.02889								CHAT promoter region|SLC18A3 promoter region	chr10:50487101-50487315//chr10:50487607-50490362//chr10:50491493-50491694//chr10:50492356-50492672
chrY:308335-309145	1	1.02875			1.02875												PPP2R3B left|SHOX right	chrY:308271-309097
chr1:90957672-90958332	1	1.02857		1.02857													BARHL2 promoter region	chr1:90954685-90954952//chr1:90955097-90955445//chr1:90955733-90957128//chr1:90957744-90958165
chr15:72251607-72252259	1	1.02857			1.02857												ISLR promoter region	chr15:72254666-72254945
chr2:232500063-232500998	1	1.02857														1.02857	NPPC promoter region	chr2:232498239-232499530//chr2:232499819-232500260
chr8:1251183-1253746	2	1.02844		1.35125					0.705625								ERICH1 left|DLGAP2 right	chr8:1250830-1253745
chr17:32371770-32373917	1	1.02818		1.02818													LHX1 promoter region	chr17:32366012-32374988
chr4:53422565-53423810	1	1.02769		1.02769													RASL11B promoter region	chr4:53422794-53423757
chr9:95754173-95756536	1	1.0275		1.0275													BARX1 promoter region	chr9:95753147-95758007
chr1:153273283-153273756	2	1.02725	0.8725		1.182												DCST1 promoter region|DCST2 promoter region	-
chr16:27982834-27983386	1	1.02667							1.02667								GSG1L promoter region	chr16:27981318-27982797
chr2:179025417-179025885	1	1.026								1.026							DFNB59 promoter region|PRKRA promoter region	chr2:179023460-179024819
chr17:75379209-75380356	1	1.02583		1.02583													CBX2 left|CBX8 right	chr17:75377959-75381951
chr9:128425937-128426588	2	1.02571							0.997143							1.05429	LMX1B within	chr9:128425933-128429052
chr5:33972154-33973991	1	1.02529						1.02529									RXFP3 promoter region	chr5:33971925-33974066
chr18:898627-899152	1	1.025	1.025														ADCYAP1 promoter region	chr18:894578-899574
chr12:52686475-52687835	1	1.025			1.025												HOXC8 promoter region	chr12:52685679-52685921//chr12:52686173-52686762//chr12:52688949-52689614
chr13:56633117-56633252	1	1.025			1.025												PRR20C promoter region|PRR20D promoter region|PRR20A promoter region|PRR20E promoter region|PRR20B promoter region	chr13:56632686-56633019
chr18:53254548-53256987	1	1.0244			1.0244												ONECUT2 promoter region	chr18:53253425-53253706//chr18:53254152-53259851
chr20:55275932-55276375	1	1.024			1.024												BMP7 promoter region	chr20:55273623-55275440
chr7:154858586-154859039	1	1.024									1.024						INSIG1 left|EN2 right	chr7:154857318-154860615
chr4:113655366-113655797	1	1.024				1.024											NEUROG2 promoter region	chr4:113655347-113657451
chr6:72653580-72654027	1	1.024			1.024												RIMS1 promoter region	chr6:72652757-72653125
chr15:65903356-65904709	1	1.02357							1.02357								SKOR1 promoter region	chr15:65902539-65909629
chr14:92048965-92049620	1	1.02286		1.02286													RIN3 promoter region	chr14:92049479-92050981
chr2:74593678-74594826	2	1.02217			1.21333		0.831										TLX2 promoter region	chr2:74593963-74597303
chr2:9612766-9613215	1	1.022			1.022												ADAM17 promoter region	chr2:9612973-9614057
chr6:101953761-101954212	1	1.022									1.022						GRIK2 promoter region	chr6:101953487-101953856
chr10:102736878-102737434	1	1.02167			1.02167												MRPL43 promoter region|C10orf2 promoter region	chr10:102736523-102737491//chr10:102738860-102739078
chr5:88015766-88017615	2	1.02166									1.00632					1.037	LOC645323 promoter region	chr5:88016634-88017028
chr2:201832431-201832775	1	1.02												1.02			CASP8 promoter region	-
chr3:187394055-187394890	1	1.02		1.02													DGKG within	chr3:187394035-187394919
chr13:77390380-77390917	2	1.02			1.27667				0.763333								EDNRB promoter region	chr13:77390426-77391383
chr20:34163921-34164384	1	1.02			1.02												EPB41L1 promoter region	-
chr8:1101165-1101516	1	1.02														1.02	ERICH1 left|DLGAP2 right	chr8:1100465-1101480
chr9:139188509-139188962	1	1.02			1.02												LRRC26 left|SSNA1 right	chr9:139188613-139188903
chrY:232972-233605	1	1.02			1.02												PPP2R3B within	chrY:232986-233626
chr15:76618186-76618314	1	1.02												1.02			PSMA4 promoter region	chr15:76619719-76620350
chr18:9696491-9696960	1	1.02														1.02	RAB31 promoter region	chr18:9697752-9699311
chr16:15131396-15131879	1	1.02			1.02												RRN3 left|MPV17L right	chr16:15131224-15131763
chr9:140225313-140226260	1	1.01889						1.01889									FAM157B promoter region	-
chr6:1327543-1328401	1	1.01889							1.01889								FOXQ1 left|FOXF2 right	chr6:1326742-1330210
chr5:140034365-140035124	1	1.01875		1.01875													DND1 promoter region	chr5:140032243-140033565
chr10:44200227-44201972	1	1.01833			1.01833												CXCL12 promoter region	chr10:44199720-44202397
chr10:52503581-52504739	1	1.01833			1.01833												PRKG1 promoter region	chr10:52503545-52504758
chr13:111767947-111768500	1	1.01833							1.01833								SOX1 promoter region	chr13:111768565-111771583
chr17:37692990-37693530	1	1.01833									1.01833						STAT5A promoter region	-
chr1:203063555-203065104	1	1.01812			1.01812												NFASC promoter region	chr1:203064233-203064553
chr14:91859845-91860611	1	1.0175			1.0175												SLC24A4 promoter region	chr14:91858666-91858957//chr14:91859247-91860465
chr6:74081084-74081755	1	1.01714		1.01714													C6orf147 left|DPPA5 right	chr6:74081123-74081741
chrX:35553777-35554414	1	1.01714			1.01714												FAM47B left|MAGEB16 right	chrX:35553791-35554238
chr14:36194117-36195950	1	1.01684							1.01684								PAX9 promoter region	chr14:36194970-36195412//chr14:36196537-36198025
chr15:39591847-39594010	1	1.01682			1.01682												LTK promoter region	chr15:39590735-39592823
chr17:70616792-70618255	1	1.01667			1.01667												ARMC7 promoter region	chr17:70616824-70618262
chr12:51729387-51730760	1	1.01643		1.01643													TENC1 promoter region	chr12:51726846-51727107//chr12:51727651-51727973
chr5:115325044-115326896	1	1.01526		1.01526													AQPEP promoter region	chr5:115325506-115325992//chr5:115326249-115327036
chr2:100088468-100089035	1	1.015				1.015											AFF3 promoter region	-
chr1:228950137-228950262	1	1.015				1.015											CAPN9 promoter region	-
chr11:58429596-58429745	1	1.015				1.015											GLYATL2 left|GLYATL1 right	chr11:58429427-58429864
chr22:29865883-29867420	1	1.015			1.015												PLA2G3 promoter region	-
chr5:145738577-145739130	1	1.015			1.015												POU4F3 left|TCERG1 right	chr5:145738762-145739075
chr17:31159422-31159583	1	1.015			1.015												TAF15 promoter region	chr17:31159991-31161013
chr2:45023481-45024932	1	1.01462														1.01462	SIX3 promoter region	chr2:45023009-45025388
chr1:145953063-145953894	1	1.01444							1.01444								PDZK1P1 promoter region	chr1:145952890-145953252//chr1:145953591-145953934
chr11:74819277-74820242	1	1.014		1.014													KLHL35 promoter region	chr11:74818385-74819497
chr2:100088384-100088923	1	1.01333						1.01333									AFF3 promoter region	-
chrX:136457233-136457984	3	1.01333		1.36125		1.16625			0.5125								GPR101 left|ZIC3 right	chrX:136457210-136457969
chr5:140532186-140533045	2	1.01333		0.656667							1.37						PCDHB7 promoter region	-
chr4:6961036-6961605	1	1.01333									1.01333						TBC1D14 promoter region	chr4:6961836-6963211
chr13:99419666-99420849	1	1.01333			1.01333												ZIC5 promoter region	chr13:99418242-99422349
chr6:108591568-108594121	1	1.01308									1.01308						NR2E1 promoter region	chr6:108592364-108597232
chr3:123279209-123279859	1	1.0125						1.0125									CD86 promoter region	-
chr2:228753996-228755276	1	1.012	1.012														SPHKAP promoter region	chr2:228754201-228754797
chr7:27137221-27138076	1	1.01167	1.01167														HOXA4 promoter region	chr7:27136097-27137163
chr17:76624667-76625306	1	1.01143			1.01143												BAIAP2 promoter region|FLJ90757 promoter region	chr17:76621179-76621430//chr17:76623524-76624357
chr11:6298345-6299215	1	1.01111			1.01111												PRKCDBP promoter region	chr11:6297021-6298485
chr2:200035219-200036153	1	1.011			1.011												SATB2 promoter region	chr2:200028747-200037926
chr8:26778182-26779333	1	1.01083				1.01083											ADRA1A promoter region	chr8:26777559-26780483
chr10:131655889-131658364	1	1.0104									1.0104						EBF3 promoter region	chr10:131651159-131661686
chr2:74460474-74461631	1	1.01	1.01														DCTN1 promoter region	-
chrX:136460668-136461023	1	1.01			1.01												GPR101 left|ZIC3 right	chrX:136459742-136460985
chr21:45539179-45539644	1	1.01	1.01														LOC642852 within	chr21:45539412-45539634
chr1:66030442-66031011	1	1.01				1.01											PDE4B promoter region	chr1:66031028-66031506
chr10:52420738-52421085	1	1.01			1.01												PRKG1 promoter region	chr10:52420962-52421771
chr13:78079137-78080095	1	1.009									1.009						POU4F1 left|RNF219 right	chr13:78079328-78079615//chr13:78079945-78080223
chr4:154932987-154933736	1	1.00875							1.00875								SFRP2 left|DCHS2 right	chr4:154932987-154933690
chr8:37774517-37775266	1	1.00833						1.00833									GPR124 promoter region	chr8:37773206-37775258
chrX:99548834-99549959	1	1.00833						1.00833									PCDH19 promoter region	chrX:99548309-99552014//chrX:99552787-99553037//chrX:99553556-99553880
chr4:320955-322054	1	1.00818			1.00818												ZNF141 promoter region	chr4:320162-322068
chr8:22279768-22280238	1	1.008			1.008												SLC39A14 promoter region	chr8:22280464-22281189
chr12:77782214-77783171	1	1.008									1.008						SYT1 promoter region	-
chr12:70953483-70954482	1	1.008		1.008													TRHDE promoter region|LOC283392 promoter region	chr12:70951950-70953818
chr2:118698245-118698891	1	1.00714		1.00714													INSIG2 left|EN1 right	chr2:118698239-118698936
chr12:116282484-116283117	1	1.00714			1.00714												NOS1 promoter region	chr12:116282459-116283831
chr9:10603399-10604369	1	1.007				1.007											PTPRD promoter region	chr9:10602635-10603333
chr17:70595032-70596259	1	1.00692			1.00692												SLC16A5 promoter region	chr17:70595461-70596090
chr17:29509952-29510348	1	1.00667											1.00667				ACCN1 promoter region	chr17:29508120-29508393
chr10:28076513-28076768	1	1.00667												1.00667			MKX promoter region	chr10:28070188-28075217
chr6:5944127-5944784	5	1.00657			1.37714	0.838571			1.03286		0.86					0.924286	NRN1 within	chr6:5944148-5944786
chr8:11575296-11576335	2	1.00636		0.872727	1.14												BLK left|GATA4 right	chr8:11574176-11576370
chr5:561288-561827	3	1.00611					1.06667		0.593333		1.35833						SLC9A3 within	chr5:560745-561835
chr3:148596306-148597159	5	1.0056	1.06111	1.22444	1.19444		0.788									0.76	ZIC4 within	chr3:148596295-148597166
chr2:95376778-95377115	1	1.005			1.005												KCNIP3 promoter region	chr2:95374859-95376924
chr3:160000972-160001520	1	1.005									1.005						MFSD1 promoter region	chr3:160002200-160003020
chr21:34908006-34908555	1	1.005														1.005	RCAN1 promoter region	chr21:34908493-34909668
chr8:31008904-31009853	1	1.005			1.005												WRN promoter region|PURG promoter region	-
chr3:182912942-182913777	1	1.00444				1.00444											SOX2 promoter region	chr3:182912832-182913767
chr17:657151-657596	1	1.004			1.004												NXN within	chr17:657331-657662
chr1:204085375-204086020	1	1.004														1.004	PM20D1 promoter region	chr1:204085521-204085814
chr4:19863021-19864982	1	1.00375	1.00375														SLIT2 promoter region	chr4:19862374-19865966
chr8:72631631-72632163	1	1.00333			1.00333												EYA1 left|MSC right	chr8:72631114-72632115
chr20:49073893-49074134	1	1.00333			1.00333												KCNG1 promoter region	chr20:49072478-49073619
chr6:29867950-29869785	1	1.00316			1.00316												HCG4 promoter region	chr6:29867925-29868889
chr1:71285033-71286080	1	1.00286	1.00286														PTGER3 promoter region	chr1:71284812-71286392
chr7:27194051-27195216	2	1.00217									0.783333					1.221	HOXA11AS left|HOXA13 right	chr7:27194045-27195568
chr10:124896703-124899950	1	1.00152			1.00152												HMX2 promoter region	chr10:124895624-124896151//chr10:124897273-124901025
chr4:14984859-14985538	1	1.00143									1.00143						C1QTNF7 promoter region	-
chr7:27194249-27195608	1	1.00143				1.00143											HOXA11AS left|HOXA13 right	chr7:27194045-27195568
chr6:21773619-21774385	1	1.00125							1.00125								FLJ22536 promoter region	chr6:21772486-21773157//chr6:21773694-21774010//chr6:21774634-21774841
chr17:7494038-7494671	1	1							1								ATP1B2 promoter region	chr17:7494864-7496063
chr17:44157704-44158247	1	1	1														HOXB13 within	chr17:44157789-44158075
chr6:37771759-37772290	1	1														1	MDGA1 promoter region	chr6:37771739-37775080
chr1:245761424-245761887	1	1			1												OR2C3 promoter region|LOC148824 promoter region	chr1:245760658-245761124
chr17:47590174-47590633	2	0.9995	0.925													1.074	CA10 promoter region	chr17:47590174-47591465
chr14:64077148-64078573	1	0.999333			0.999333												HSPA2 promoter region	chr14:64076627-64078950
chr16:31134873-31136382	1	0.999333							0.999333								PYDC1 promoter region|TRIM72 promoter region	chr16:31133457-31135765
chr8:131380101-131380427	1	0.9975			0.9975												ASAP1IT1 promoter region	-
chr10:124703271-124704430	1	0.9975			0.9975												C10orf88 promoter region	chr10:124703258-124704239
chr13:113572495-113572856	1	0.9975			0.9975												GAS6 promoter region	chr13:113575269-113575548//chr13:113576152-113576502
chr7:27251185-27252126	2	0.997333			1.188											0.806667	EVX1 left|HIBADH right	chr7:27251164-27252762
chr5:54552020-54552673	2	0.997143		1.17429												0.82	CDC20B left|CCNO right	chr5:54552024-54552676
chrX:99549032-99549959	1	0.997			0.997												PCDH19 promoter region	chrX:99548309-99552014//chrX:99552787-99553037//chrX:99553556-99553880
chr17:38203160-38203813	1	0.996667	0.996667														CCDC56 promoter region|CNTD1 promoter region	chr17:38204000-38204428
chr11:91598306-91599149	1	0.996667	0.996667														CHORDC1 left|FAT3 right	chr11:91597283-91599938
chr19:59186709-59187251	1	0.996667			0.996667												CACNG6 promoter region	chr19:59186420-59186628//chr19:59188014-59188424
chr14:35074268-35074531	1	0.996667														0.996667	INSM2 promoter region	chr14:35072349-35074764
chr11:31803713-31804071	1	0.996667														0.996667	PAX6 left|RCN1 right	chr11:31803708-31804534
chr6:5031826-5032065	1	0.996667			0.996667												PPP1R3G promoter region	chr6:5029515-5032031
chr6:1327166-1328495	1	0.996429		0.996429													FOXQ1 left|FOXF2 right	chr6:1326742-1330210
chr21:33318938-33321089	2	0.996364			1.30591	0.686818											OLIG2 promoter region	chr21:33316998-33322115
chr19:38487298-38487742	1	0.996						0.996									CEBPA promoter region|LOC80054 promoter region	chr19:38483901-38486784
chr1:17317932-17318387	1	0.996			0.996												PADI2 promoter region	chr1:17318238-17318675
chr5:43077402-43079251	1	0.995789							0.995789								LOC153684 promoter region|C5orf39 promoter region	chr5:43076102-43076390//chr5:43076602-43076918//chr5:43077864-43079234
chr17:71584167-71584800	1	0.995714									0.995714						ZACN promoter region|GALR2 promoter region|SRP68 promoter region	chr17:71579769-71580351//chr17:71581999-71585125
chr20:54634804-54636336	1	0.995625			0.995625												TFAP2C promoter region	chr20:54633686-54640196
chr16:47871538-47872400	1	0.995556		0.995556													CBLN1 promoter region	chr16:47871538-47874764
chr15:72805620-72807134	1	0.995														0.995	CYP1A1 promoter region	chr15:72805239-72806389
chr3:128799128-128799286	1	0.995	0.995														MCM2 promoter region	chr3:128799671-128800218
chr6:108602481-108602612	1	0.995						0.995									NR2E1 within	chr6:108602347-108602679
chr6:108602481-108602845	1	0.995		0.995													NR2E1 within	chr6:108602347-108602679
chr19:42586099-42586268	1	0.995			0.995												ZNF527 left|ZNF569 right	chr19:42586183-42586705
chr10:26545726-26546575	1	0.994444							0.994444								GAD2 promoter region	chr10:26544389-26547440
chr10:1768787-1769449	1	0.994286									0.994286						ADARB2 promoter region	chr10:1768784-1770018
chr5:72712599-72713248	1	0.994286									0.994286						TMEM174 left|FOXD1 right	chr5:72711876-72714177
chr5:75413244-75414074	2	0.994			1.37											0.618	SV2C promoter region	chr5:75413654-75413945//chr5:75414730-75416552
chr6:117690992-117694023	1	0.993871							0.993871								VGLL2 promoter region	chr6:117691277-117691509//chr6:117693175-117693849
chr16:30126139-30128189	1	0.99375			0.99375												LOC388242 promoter region|LOC613038 promoter region	chr16:30124239-30125352
chr9:134445006-134447071	1	0.993333			0.993333												BARHL1 promoter region	chr9:134444985-134448407
chr1:155094695-155095252	1	0.993333									0.993333						NTRK1 promoter region|INSRR promoter region	chr1:155095428-155097726
chr11:110915903-110917176	1	0.993077			0.993077												LAYN promoter region	chr11:110916142-110917409
chr10:102579919-102580572	4	0.992857		1.06571	1.30571						0.762857					0.837143	PAX2 left|FAM178A right	chr10:102580112-102580392
chr1:44210753-44211200	1	0.992			0.992												ATP6V0B promoter region	chr1:44212729-44213843
chr19:18622123-18622576	1	0.992	0.992														KLHL26 within	chr19:18622272-18622669
chr14:60047170-60047621	1	0.992				0.992											SIX6 promoter region	chr14:60043525-60043876//chr14:60045485-60047933
chr1:145010488-145011159	7	0.990255	0.622	1.12714	1.77		0.8075		0.617143		1.24					0.748	LOC728989 left|PRKAB2 right	chr1:145010611-145011063
chr10:399036-399467	1	0.99			0.99												DIP2C within	chr10:399201-399523
chr9:71128592-71128836	1	0.99												0.99			FAM189A2 promoter region	chr9:71129321-71130499
chr2:176723617-176724166	1	0.99			0.99												HOXD4 promoter region	chr2:176723194-176723460//chr2:176724662-176724878
chr10:83625530-83625665	1	0.99			0.99												NRG3 promoter region	chr10:83623800-83625709
chrX:308335-309145	1	0.99			0.99												PPP2R3B left|SHOX right	chrX:308271-309097
chr17:56835109-56837242	1	0.99		0.99													TBX2 promoter region	chr17:56827842-56838048
chr1:57661774-57663207	1	0.989333			0.989333												DAB1 within	chr1:57660551-57663225
chr19:40630816-40632365	1	0.989286		0.989286													FFAR2 promoter region	-
chr15:86948676-86950218	1	0.98875							0.98875								DET1 left|AEN right	chr15:86948664-86950202
chr16:85106592-85107229	1	0.988571			0.988571												FOXF1 left|MTHFSD right	chr16:85106570-85108013
chr12:52707245-52707870	1	0.988571			0.988571												HOXC6 promoter region	-
chr17:56030694-56031344	1	0.988571						0.988571									PPM1D promoter region	chr17:56032005-56032999
chr5:78401654-78402221	1	0.988333			0.988333												BHMT2 promoter region|DMGDH promoter region	chr5:78401054-78401467
chr20:54634902-54636535	1	0.988					0.988										TFAP2C promoter region	chr20:54633686-54640196
chr12:127316994-127317443	1	0.988		0.988													TMEM132B left|TMEM132C right	chr12:127316994-127319104
chr14:73775052-73775697	1	0.988						0.988									VSX2 promoter region	chr14:73775941-73777945
chr4:30333158-30333905	1	0.9875									0.9875						PCDH7 promoter region	chr4:30327951-30328945//chr4:30330302-30333940
chr14:51850926-51851681	1	0.9875			0.9875												PTGER2 promoter region	chr14:51850437-51851719
chr6:150377231-150377967	1	0.9875			0.9875												RAET1K left|RAET1L right	chr6:150377218-150377971
chr2:24152224-24152569	1	0.9875									0.9875						SF3B14 promoter region	chr2:24152473-24153016//chr2:24153564-24153798
chr1:144656085-144657138	1	0.987273				0.987273											PDZK1P1 promoter region	chr1:144655912-144656274//chr1:144656613-144656956
chr7:101722905-101723552	1	0.987143			0.987143												SH2B2 within	chr7:101723037-101723268
chr12:54700762-54700989	1	0.986667		0.986667													IKZF4 promoter region	-
chr16:53523352-53524046	1	0.986667													0.986667		IRX5 promoter region	chr16:53519923-53525306
chr1:144674786-144675325	1	0.986667														0.986667	PDZK1P1 left|NBPF11 right|NBPF24 right	chr1:144674789-144675062
chr16:73843316-73843865	1	0.986	0.986														BCAR1 promoter region	chr16:73842181-73843322
chr8:10626937-10627874	1	0.986							0.986								SOX7 promoter region	chr8:10624714-10628519
chr1:160614414-160615376	1	0.985714						0.985714									C1orf226 promoter region|C1orf111 promoter region	-
chr17:33179968-33180816	1	0.985556			0.985556												HNF1B promoter region	chr17:33176146-33178879//chr17:33179447-33179696
chr6:108591486-108595441	1	0.9855				0.9855											NR2E1 promoter region	chr6:108592364-108597232
chr13:27389489-27390767	1	0.985385		0.985385													PDX1 promoter region	chr13:27389488-27390518//chr13:27392001-27394099
chr8:143749729-143749876	1	0.985				0.985											JRK promoter region	chr8:143747761-143748450
chr21:10121497-10122526	1	0.984				0.984											BAGE promoter region|BAGE5 promoter region|BAGE3 promoter region|BAGE4 promoter region|BAGE2 promoter region	-
chr1:46782390-46782839	1	0.984			0.984												DMBX1 left|KNCN right	chr1:46782162-46782719
chr10:85944819-85945264	3	0.983833		1.196							0.968					0.7875	CDHR1 promoter region	chr10:85944179-85945283
chr21:45202554-45203109	1	0.983333			0.983333												C21orf70 within	chr21:45202706-45203073
chr17:75775961-75776816	1	0.983333			0.983333												CARD14 promoter region	-
chr16:68347927-68348788	1	0.983333									0.983333						NOB1 promoter region	chr16:68345970-68346485
chr1:18827663-18830058	1	0.983333														0.983333	PAX7 promoter region	chr1:18829482-18832416
chr3:140141301-140141843	1	0.983333									0.983333						PIK3CB left|FOXL2 right	chr3:140139314-140141794
chr5:131375650-131377197	1	0.983														0.983	ACSL6 promoter region	chr5:131374791-131375675
chr17:37590589-37591560	1	0.983			0.983												HCRT promoter region	-
chr6:28335029-28335685	1	0.982857			0.982857												NKAPL promoter region	chr6:28334958-28335462
chr17:10042875-10043735	1	0.9825														0.9825	GAS7 promoter region	chr17:10041759-10043165
chr18:43028993-43029554	2	0.9825			1.11833											0.846667	IER3IP1 left|SMAD2 right	chr18:43026990-43029575
chr1:151268948-151269794	1	0.982222									0.982222						SPRR1B promoter region	-
chr17:26910926-26911477	1	0.981667			0.981667												RAB11FIP4 left|C17orf79 right	chr17:26910020-26911490
chr19:41756476-41757615	1	0.981667			0.981667												ZNF529 promoter region	chr19:41755732-41756589
chr17:29930965-29932196	1	0.981538			0.981538												C17orf102 promoter region|TMEM132E promoter region	chr17:29930078-29933064//chr17:29933120-29933406
chr11:71633560-71634635	1	0.981429														0.981429	PHOX2A promoter region	chr11:71632464-71633307
chr7:149547579-149549146	1	0.98125									0.98125						LOC401431 left|LRRC61 right	chr7:149547573-149549197
chr2:62275508-62276363	1	0.981111		0.981111													B3GNT2 promoter region	chr2:62275695-62277962
chr7:150385150-150385699	2	0.980833	0.82		1.14167												SLC4A2 promoter region|CDK5 promoter region	chr7:150385855-150386359//chr7:150387324-150387592//chr7:150387964-150388230
chr6:26722402-26722843	1	0.98														0.98	ABT1 left|ZNF322A right	chr6:26721992-26722830
chr1:165675112-165675847	1	0.98							0.98								CD247 within	chr1:165675136-165675761
chrX:150651440-150651783	1	0.98			0.98												CNGA2 promoter region	-
chr7:93357314-93358353	1	0.98				0.98											TFPI2 promoter region	chr7:93357302-93358120
chr6:146392016-146392643	4	0.979643			1.26143	0.647143			0.562857		1.44714						GRM1 within	chr6:146392215-146392473
chr15:81743504-81743936	2	0.979							0.908		1.05						BNC1 promoter region	chr15:81742984-81744934
chr1:50262121-50262876	1	0.97875			0.97875												AGBL4 promoter region	chr1:50262004-50262433
chr10:118021630-118023870	1	0.978636			0.978636												GFRA1 promoter region	chr10:118020722-118024220
chr19:35409273-35409961	1	0.978571				0.978571											C19orf2 left|ZNF536 right	chr19:35408168-35411810
chr2:45013264-45013905	1	0.978571		0.978571													C2orf34 left|SIX3 right	chr2:45013397-45013616
chr6:74031119-74031768	1	0.978571			0.978571												KHDC1 promoter region	chr6:74029540-74029748
chr14:56344858-56348043	1	0.978437				0.978437											OTX2 promoter region	chr14:56344360-56346593//chr14:56347821-56348040//chr14:56348462-56348869
chr17:24249331-24249890	1	0.978333		0.978333													FLOT2 promoter region	chr17:24248131-24248999
chr19:59206949-59207380	1	0.978			0.978												CACNG6 within	chr19:59206906-59207154
chr2:176652337-176652884	1	0.978														0.978	EVX2 promoter region	chr2:176652333-176656692//chr2:176657757-176658041//chr2:176658239-176658582//chr2:176658841-176659092
chr5:66159768-66160701	2	0.978						1.108								0.848	MAST4 promoter region	-
chr8:62363104-62363639	2	0.9775				1.33										0.625	CLVS1 promoter region	-
chr8:67253216-67253950	1	0.9775									0.9775						CRH promoter region	-
chr10:94820781-94821144	1	0.9775									0.9775						CYP26A1 promoter region	chr10:94821502-94822302//chr10:94823262-94825246
chr20:46878764-46879307	1	0.9775	0.9775														PREX1 promoter region	chr20:46877141-46878588
chr7:87067327-87068476	2	0.9775				1.16583			0.789167								ABCB1 within	chr7:87067487-87067826//chr7:87067995-87068196
chr10:124760545-124760782	1	0.976667			0.976667												ACADSB promoter region|IKZF5 promoter region	chr10:124757748-124758887
chr2:232959628-232960755	1	0.976667			0.976667												ALPP left|ALPPL2 right	chr2:232959605-232961658
chr7:156490041-156490605	1	0.976667									0.976667						NOM1 left|MNX1 right	chr7:156488116-156492155
chr4:122521217-122521474	1	0.976667			0.976667												QRFPR promoter region	chr4:122521017-122521740
chr15:49760026-49761491	1	0.976667							0.976667								SCG3 promoter region	chr15:49760825-49761130
chr10:8116130-8117277	1	0.976667			0.976667												TAF3 left|FLJ45983 right	chr10:8116008-8117267
chrX:102418180-102418421	1	0.976667			0.976667												TCEAL5 promoter region	-
chr8:97575141-97576771	1	0.976471				0.976471											SDC2 promoter region	chr8:97574923-97576783
chr10:100986149-100986900	1	0.97625			0.97625												HPSE2 promoter region	-
chr3:187562526-187563457	1	0.976							0.976								DGKG promoter region	chr3:187561401-187562802
chr9:78824156-78825143	1	0.976		0.976													FOXB2 promoter region	chr9:78823146-78825850
chr16:22731732-22732684	1	0.975714														0.975714	HS3ST2 promoter region	chr16:22732117-22733960
chr2:200036704-200037351	3	0.975556			1.4						0.98					0.546667	SATB2 promoter region	chr2:200028747-200037926
chr2:176701106-176702142	1	0.975455							0.975455								HOXD8 promoter region	chr2:176701196-176701432//chr2:176701725-176703803
chr5:175806602-175808367	1	0.975			0.975												FAF2 promoter region	chr5:175807235-175808034
chr17:56833647-56834392	1	0.975		0.975													TBX2 promoter region	chr17:56827842-56838048
chr16:29891697-29892333	1	0.974286		0.974286													TAOK2 promoter region	chr16:29892165-29892960
chrX:17583313-17583762	1	0.974			0.974												NHS within	chrX:17583306-17584404
chrX:153063029-153063480	1	0.974			0.974												OPN1LW promoter region	-
chr5:140573864-140574316	2	0.974			1.256						0.692						PCDHB13 promoter region	-
chr12:33483130-33484401	1	0.973846									0.973846						SYT10 promoter region	chr12:33483030-33484317
chr16:22731844-22732684	1	0.973333				0.973333											HS3ST2 promoter region	chr16:22732117-22733960
chr9:960431-961102	1	0.972857							0.972857								DMRT1 left|DMRT3 right	chr9:959529-963276
chr6:26358077-26360156	1	0.972857									0.972857						HIST1H2BH promoter region|HIST1H4G promoter region|HIST1H3F promoter region	chr6:26354794-26355079//chr6:26358415-26358806//chr6:26359877-26360212
chr1:144690585-144691330	6	0.9725	0.71125		1.34	0.82125			0.6925		1.325					0.945	PDZK1P1 left|NBPF11 right|NBPF24 right	chr1:144690578-144691336
chr18:53255224-53259574	1	0.972273									0.972273						ONECUT2 promoter region	chr18:53253425-53253706//chr18:53254152-53259851
chr17:29508646-29509301	2	0.972262							0.722857							1.22167	ACCN1 promoter region	chr17:29508120-29508393
chr16:22866803-22867466	2	0.972143			1.45				0.494286								HS3ST2 left|USP31 right	chr16:22866927-22867377
chr15:87721412-87723261	1	0.972105				0.972105											LOC254559 promoter region	chr15:87721797-87723772
chr12:131560488-131561093	1	0.972			0.972												GALNT9 left|FBRSL1 right	chr12:131559485-131561235
chr15:82999139-83000182	1	0.971818			0.971818												WDR73 promoter region	chr15:82998236-82998699
chr6:10694038-10694591	2	0.971667		0.85	1.09333												GCNT2 promoter region	-
chr1:12045534-12046793	1	0.971538			0.971538												TNFRSF8 promoter region	chr1:12046075-12046735
chr16:52873427-52875058	2	0.971538	0.993077			0.95											IRX3 promoter region	chr16:52873103-52882105
chr5:174091306-174092344	1	0.970909									0.970909						MSX2 left|DRD1 right	chr5:174091286-174092335
chr19:54617472-54619257	2	0.970729			1.13833											0.803125	PTH2 promoter region	chr19:54617438-54617807
chr1:120242350-120242879	1	0.97									0.97						ADAM30 promoter region	chr1:120240536-120240743
chr12:89871755-89871900	1	0.97									0.97						C12orf12 within	chr12:89871935-89872227
chr19:11510063-11510804	1	0.97									0.97						CNN1 promoter region	-
chr20:57308152-57308585	1	0.97														0.97	EDN3 promoter region	chr20:57308712-57309521
chr16:86235990-86236149	1	0.97		0.97													JPH3 within	chr16:86235386-86236161
chr12:5022323-5023070	1	0.97									0.97						KCNA5 promoter region	chr12:5023273-5024607
chr1:38033070-38034349	1	0.97			0.97												MANEAL promoter region	chr1:38031682-38033014
chr12:52686475-52688803	1	0.969583							0.969583								HOXC8 promoter region	chr12:52685679-52685921//chr12:52686173-52686762//chr12:52688949-52689614
chr12:109665914-109666868	2	0.969333	0.952													0.986667	PPP1CC promoter region	chr12:109664389-109665411
chr2:20727486-20728941	2	0.969167	0.818333								1.12						GDF7 promoter region	chr2:20728770-20731070
chr8:89408226-89408997	1	0.96875				0.96875											MMP16 promoter region	chr8:89409081-89409597
chr6:37081460-37082019	1	0.968						0.968									FGD2 promoter region	-
chr10:106083067-106083216	2	0.9675		0.65	1.285												ITPRIP promoter region	-
chr7:149734070-149734431	1	0.9675		0.9675													LOC728743 promoter region	chr7:149732839-149733901
chr12:113658122-113658761	1	0.967143		0.967143													TBX3 left|MED13L right	chr12:113657997-113659205
chr18:57710680-57712031	2	0.967143			1.32643	0.607857											RNF152 promoter region	chr18:57711474-57712996
chr9:125810809-125812558	1	0.966667							0.966667								LHX2 promoter region	chr9:125810484-125811912//chr9:125813067-125820774
chr4:156348615-156349182	1	0.966667				0.966667											NPY2R promoter region	chr4:156348618-156349659
chr19:51599099-51599632	1	0.966667		0.966667													PPP5C left|CCDC8 right	chr19:51599177-51599489
chr10:22582038-22582772	1	0.96625		0.96625													DNAJC1 left|COMMD3 right	chr10:22580713-22582745
chr22:17385511-17385966	1	0.966			0.966												DGCR9 promoter region	-
chr12:14817788-14819335	1	0.965625				0.965625											HIST4H4 promoter region|H2AFJ promoter region	chr12:14814144-14815241//chr12:14818558-14819290
chr4:147780451-147781378	4	0.965437	0.68375	1.463		0.691			1.024								POU4F2 promoter region	chr4:147777681-147778033//chr4:147778655-147781351
chr1:1016022-1016163	1	0.965			0.965												C1orf159 within	chr1:1016240-1016488
chr2:176732964-176733919	1	0.965														0.965	HOXD4 left|HOXD3 right	chr2:176732747-176733938
chr17:8848085-8848826	1	0.965							0.965								PIK3R5 left|NTN1 right	chr17:8846961-8848805
chr7:27153305-27154951	1	0.964706			0.964706												HOXA6 promoter region	chr7:27153452-27154217
chr5:2802579-2803325	2	0.964375	0.8475			1.08125											C5orf38 promoter region|IRX2 promoter region	chr5:2801368-2810024
chr12:42231010-42232838	1	0.964211		0.964211													ADAMTS20 promoter region	chr12:42230986-42232552
chr17:45901883-45902320	1	0.964			0.964												CHAD promoter region	chr17:45900569-45901899
chrX:113722179-113725051	2	0.963621		1.10552					0.821724								HTR2C promoter region	chrX:113722345-113722665//chrX:113724775-113725709
chr8:97240756-97241297	1	0.963333			0.963333												GDF6 within	chr8:97240981-97241198
chr17:32366212-32369887	1	0.963333														0.963333	LHX1 promoter region	chr17:32366012-32374988
chr11:117551947-117552208	1	0.963333						0.963333									SCN2B promoter region	-
chr13:40665831-40666300	1	0.963333	0.963333														KBTBD7 promoter region	chr13:40665827-40666762
chr4:30331361-30332323	1	0.963				0.963											PCDH7 promoter region	chr4:30327951-30328945//chr4:30330302-30333940
chr12:83829108-83831266	2	0.962955				1.02364					0.902273						SLC6A15 promoter region	chr12:83829331-83829553//chr12:83829794-83830007//chr12:83830413-83830960
chr7:19150653-19151278	3	0.962952	1.136			0.898571			0.854286								FERD3L promoter region	chr7:19150746-19151211//chr7:19151343-19151558
chr9:99659583-99660210	1	0.962857		0.962857													FOXE1 left|C9orf156 right	chr9:99659805-99660013
chr6:78228957-78230622	1	0.9625	0.9625														HTR1B promoter region	chr6:78228950-78230807
chr14:22946715-22947280	1	0.9625	0.9625														MYH6 promoter region	-
chr10:94820781-94821234	1	0.962		0.962													CYP26A1 promoter region	chr10:94821502-94822302//chr10:94823262-94825246
chr19:18196906-18197761	1	0.962						0.962									PDE4C promoter region	chr19:18196072-18198375
chr1:40747103-40747634	1	0.961667	0.961667														DEM1 promoter region	chr1:40746643-40747373
chr1:200878301-200879065	1	0.96125			0.96125												SYT2 promoter region	chr1:200878291-200879662
chr12:73889184-73890049	1	0.961111							0.961111								KCNC2 promoter region	chr12:73889258-73889611
chr17:32366212-32367885	1	0.960588							0.960588								LHX1 promoter region	chr17:32366012-32374988
chr9:34450228-34450400	1	0.96				0.96											C9orf25 promoter region|DNAI1 promoter region	chr9:34447375-34448892
chr9:134574335-134574470	1	0.96			0.96												DDX31 left|C9orf98 right	chr9:134573875-134574246
chr7:96491416-96492253	1	0.96				0.96											DLX5 promoter region	chr7:96491403-96492135
chr10:50275517-50276753	1	0.96			0.96												DRGX left|PGBD3 right	chr10:50272995-50276789
chr2:139253676-139254243	1	0.96							0.96								NXPH2 promoter region	chr2:139254162-139255120
chr1:18827663-18829960	1	0.96					0.96										PAX7 promoter region	chr1:18829482-18832416
chr5:140241598-140242631	1	0.96	0.96														PCDHA13 promoter region	chr5:140242068-140242337
chr5:41545888-41546230	1	0.96	0.96														PLCXD3 promoter region	chr5:41545540-41545923//chr5:41546081-41546408
chr9:132758536-132758797	1	0.96			0.96												QRFP promoter region	-
chr8:85258463-85259115	1	0.96							0.96								RALYL promoter region	chr8:85259314-85259802
chr8:70911459-70912014	1	0.96			0.96												SLCO5A1 promoter region	chr8:70906652-70909995
chr6:166499963-166500422	1	0.96														0.96	T promoter region	chr6:166499963-166503413
chr1:44892718-44892881	1	0.96						0.96									TMEM53 within	chr1:44892824-44893310
chr16:2069106-2069743	1	0.96			0.96												TSC2 within	chr16:2068728-2068953//chr16:2069160-2069670
chrX:52550408-52550960	1	0.96			0.96												XAGE1B promoter region|XAGE1E promoter region|XAGE1D promoter region|XAGE1C promoter region|XAGE1A promoter region	-
chrX:113722179-113725153	1	0.959667			0.959667												HTR2C promoter region	chrX:113722345-113722665//chrX:113724775-113725709
chr2:113751067-113752636	1	0.959375		0.959375													PAX8 promoter region	chr2:113751064-113752511
chr19:34710117-34712768	1	0.958889			0.958889												VSTM2B promoter region	chr19:34707621-34713207
chr8:85256894-85259008	2	0.958452			1.36857			0.548333									RALYL promoter region	chr8:85259314-85259802
chr12:6750613-6751140	1	0.958333			0.958333												LAG3 promoter region	-
chr16:32595050-32595615	1	0.958333			0.958333												TP53TG3 promoter region|TP53TG3B promoter region	chr16:32594149-32595062
chr17:44027017-44029238	1	0.958182			0.958182												HOXB5 promoter region	chr17:44025521-44026457//chr17:44028531-44029180
chrX:510952-511989	1	0.958182			0.958182												SHOX within	chrX:510429-512197
chr4:174674370-174675024	2	0.957857		1.02286							0.892857						SCRG1 left|HAND2 right	chr4:174674489-174674921
chr10:22582114-22582772	1	0.957143									0.957143						DNAJC1 left|COMMD3 right	chr10:22580713-22582745
chr7:153076501-153077768	1	0.956923									0.956923						ACTR3B left|DPP6 right	chr7:153076097-153077719
chr20:54634286-54636535	1	0.956667														0.956667	TFAP2C promoter region	chr20:54633686-54640196
chr17:76931907-76932733	1	0.956667		0.956667													TMEM105 left|BAHCC1 right	chr17:76929557-76935248
chrX:52254869-52255094	1	0.956667			0.956667												XAGE1E promoter region|XAGE1D promoter region|XAGE1B promoter region|XAGE1C promoter region|XAGE1A promoter region	-
chr3:185784432-185784869	1	0.956			0.956												EPHB3 left|MAGEF1 right	chr3:185783808-185784825
chr17:63706398-63706829	1	0.956				0.956											LOC440461 promoter region	chr17:63703958-63707468
chr11:91598206-91599341	1	0.955														0.955	CHORDC1 left|FAT3 right	chr11:91597283-91599938
chr20:33338107-33338246	1	0.955			0.955												EIF6 promoter region	chr20:33335370-33336153
chr19:11453144-11453893	1	0.955			0.955												ELAVL3 promoter region	chr19:11451295-11454708
chr19:13076345-13076878	1	0.955			0.955												LYL1 promoter region	chr19:13074450-13074821//chr19:13076244-13076543
chr12:70519449-70520391	1	0.955	0.955														TBC1D15 promoter region	chr12:70519590-70519902
chr14:56353770-56354415	1	0.954286									0.954286						OTX2 left|MUDENG right	chr14:56353720-56354311
chr7:717188-717637	1	0.954			0.954												PRKAR1B within	chr7:717314-717763
chr1:113299594-113300056	1	0.954							0.954								SLC16A1 promoter region	chr1:113299509-113299729//chr1:113299889-113300859
chr2:74465330-74466061	1	0.95375			0.95375												LOC100189589 promoter region	-
chr1:54594421-54595151	1	0.95375				0.95375											SSBP3 within	chr1:54594578-54594921
chr4:119655427-119655953	1	0.953333									0.953333						CEP170L promoter region	-
chr17:59453616-59454144	1	0.953333							0.953333								ICAM2 promoter region	-
chr14:60043266-60047621	1	0.953182							0.953182								SIX6 promoter region	chr14:60043525-60043876//chr14:60045485-60047933
chr11:65944812-65945783	1	0.953			0.953												NPAS4 promoter region	chr11:65944706-65945973
chrX:8660684-8661433	1	0.9525							0.9525								KAL1 promoter region	chrX:8658857-8660500
chr16:55198558-55199291	1	0.9525				0.9525											MT2A promoter region	chr16:55199630-55200096
chr12:102220042-102220761	3	0.952222							0.78		0.95					1.12667	C12orf42 within	chr12:102220220-102220548
chr17:44007899-44008398	1	0.952		0.952													HOXB3 promoter region	chr17:44009052-44009368
chr1:45045438-45047987	1	0.951923		0.951923													BTBD19 promoter region|TCTEX1D4 promoter region	chr1:45044266-45044905
chr16:55208186-55209445	2	0.951923		0.915385	0.988462												MT1L promoter region	chr16:55208482-55208885
chr17:37692800-37693530	2	0.951875		0.975		0.92875											STAT5A promoter region	-
chr7:27194051-27195116	1	0.951818							0.951818								HOXA11AS left|HOXA13 right	chr7:27194045-27195568
chr6:5947471-5948744	1	0.951538			0.951538												NRN1 within	chr6:5947470-5950124
chr15:54996259-54997858	1	0.95125									0.95125						TCF12 promoter region|LOC145783 promoter region	chr15:54997518-54999297
chr12:55905321-55905752	2	0.951		1.048	0.854												NXPH4 within	chr12:55905036-55905669
chr17:44929660-44930287	2	0.950429				0.892857										1.008	NGFR promoter region	chr17:44927344-44930315
chr15:81744607-81744838	1	0.95								0.95							BNC1 promoter region	chr15:81742984-81744934
chr19:3490405-3490748	1	0.95									0.95						C19orf71 promoter region	-
chr10:99332357-99332612	1	0.95	0.95														DHDPSL promoter region	-
chr20:1322113-1322685	1	0.95														0.95	FKBP1A promoter region	chr20:1321259-1321917
chr11:66976184-66976539	1	0.95			0.95												GPR152 promoter region|CABP4 promoter region	-
chr19:47620249-47620486	1	0.95			0.95												LIPE within	chr19:47619125-47620438
chr17:71144885-71145630	1	0.95			0.95												LOC643008 promoter region	-
chr19:1702629-1703876	1	0.949231			0.949231												ONECUT3 promoter region	chr19:1704216-1706606
chr13:99421954-99423120	1	0.949167									0.949167						ZIC5 promoter region	chr13:99418242-99422349
chr19:23045370-23046321	1	0.949			0.949												ZNF99 left|ZNF91 right	chr19:23045155-23045391//chr19:23045636-23046222
chr7:154939852-154941721	1	0.948333														0.948333	EN2 promoter region	chr7:154939151-154944716
chr16:55198254-55199291	1	0.948182		0.948182													MT2A promoter region	chr16:55199630-55200096
chr10:131656107-131658564	1	0.948				0.948											EBF3 promoter region	chr10:131651159-131661686
chr6:89885236-89886217	1	0.948									0.948						SRSF12 promoter region	chr6:89883853-89884841
chr16:63713979-63715846	1	0.947895			0.947895												CDH11 promoter region	chr16:63712157-63715165
chr6:134251680-134252835	1	0.9475							0.9475								TCF21 promoter region	chr6:134252332-134252911
chr10:88717032-88717701	1	0.947143									0.947143						C10orf116 promoter region|AGAP11 promoter region	chr10:88718019-88718700//chr10:88720534-88721612
chr5:37876561-37877196	1	0.947143			0.947143												GDNF promoter region	chr5:37870428-37870885//chr5:37872504-37876483
chr19:51217562-51218225	1	0.947143			0.947143												PGLYRP1 promoter region	chr19:51217886-51218174
chr17:44050093-44050762	2	0.947143	0.62													1.27429	HOXB8 left|HOXB9 right	chr17:44050324-44050552
chr17:39447012-39448264	1	0.946923			0.946923												TMEM101 promoter region	chr17:39447238-39447474//chr17:39447669-39447958
chrX:8711098-8711846	2	0.946875			1.32625				0.5675								KAL1 left|FAM9A right	chrX:8711285-8711608
chr1:145971589-145972326	4	0.946688			1.165				0.90875		0.865					0.848	PDZK1P1 left|NBPF11 right|NBPF24 right	chr1:145971790-145972063
chrX:213504-215262	1	0.946667						0.946667									GTPBP6 left|PPP2R3B right	chrX:211398-215968
chr2:176732848-176733919	1	0.946364			0.946364												HOXD4 left|HOXD3 right	chr2:176732747-176733938
chr4:1392082-1392617	2	0.945833	0.748333		1.14333												CRIPAK left|FAM53A right	chr4:1392197-1392435
chr1:146241682-146242329	1	0.945714									0.945714						NBPF11 left|NBPF24 left|FLJ39739 right	chr1:146241845-146242208
chr7:78919309-78921170	1	0.945263				0.945263											MAGI2 promoter region	chr7:78919501-78919815//chr7:78920110-78920363//chr7:78920884-78921786
chr16:87498256-87498381	1	0.945			0.945												CBFA2T3 within	chr16:87497865-87498100
chr12:131196219-131196364	1	0.945														0.945	DDX51 promoter region|NOC4L promoter region	chr12:131193819-131195422
chr1:41723837-41724576	1	0.945			0.945												EDN2 promoter region	-
chr7:27194051-27195418	1	0.945		0.945													HOXA11AS left|HOXA13 right	chr7:27194045-27195568
chr22:28204740-28205389	1	0.945						0.945									NEFH promoter region	chr22:28205919-28207242
chr12:47205485-47206334	1	0.944444									0.944444						OR8S1 promoter region	-
chr11:17698558-17699418	1	0.944444	0.944444														MYOD1 promoter region	chr11:17697365-17700355
chrX:232972-233605	1	0.944286			0.944286												PPP2R3B within	chrX:232986-233626
chr2:29057127-29058276	1	0.944167		0.944167													FAM179A promoter region	-
chr8:37942451-37943108	1	0.944														0.944	ADRB3 promoter region	chr8:37941643-37943165
chr3:95265801-95266740	1	0.944												0.944			DHFRL1 promoter region|NSUN3 promoter region	chr3:95264335-95264795
chr7:27109532-27110760	1	0.94375	0.94375														HOXA2 promoter region	chr7:27109706-27110004
chr19:3332525-3333274	1	0.94375		0.94375													NFIC within	chr19:3332525-3333275
chr7:27136705-27137948	1	0.943636														0.943636	HOXA4 promoter region	chr7:27136097-27137163
chr14:23699067-23699311	1	0.943333						0.943333									IRF9 promoter region	-
chr12:112395294-112395819	1	0.943333				0.943333											LHX5 promoter region	chr12:112393270-112395064
chr16:65519182-65519429	1	0.943333			0.943333												RRAD promoter region	chr16:65516234-65517156
chr6:126110805-126111666	1	0.942222				0.942222											HEY2 promoter region	chr6:126110415-126113013
chr14:36201582-36202453	1	0.942222									0.942222						PAX9 within	chr14:36200932-36202536
chr12:52710910-52711859	1	0.942		0.942													HOXC5 promoter region	chr12:52710877-52711440//chr12:52713292-52714976
chr2:110665292-110666247	1	0.942			0.942												LIMS3 promoter region	-
chr11:60476605-60477237	1	0.942	0.942														SLC15A3 promoter region	chr11:60475004-60475464
chr12:33483050-33484297	2	0.941923				1.17077			0.713077								SYT10 promoter region	chr12:33483030-33484317
chr1:206150585-206151350	2	0.941875		0.72625					1.1575								CD34 promoter region	chr1:206150721-206151136
chr16:65539397-65540454	1	0.941818	0.941818														CES2 left|CES3 right	chr16:65539280-65540446
chrX:107569375-107569943	1	0.941667			0.941667												COL4A5 promoter region|COL4A6 promoter region	-
chr3:186752666-186753241	1	0.941667								0.941667							LIPH promoter region	-
chr5:92933049-92934414	1	0.941538														0.941538	FLJ42709 promoter region	chr5:92931995-92934631
chr1:182274419-182275271	1	0.941111									0.941111						GLT25D2 promoter region	chr1:182271982-182273389
chr17:45605493-45606336	1	0.941111			0.941111												HILS1 promoter region	-
chr17:76897383-76898332	1	0.941			0.941												C17orf55 promoter region	chr17:76898458-76898726
chrY:510952-511989	1	0.940909			0.940909												SHOX within	chrY:510429-512197
chr3:148610412-148611583	1	0.940833			0.940833												ZIC4 promoter region|ZIC1 promoter region	chr3:148609675-148611686
chr3:2116017-2116974	1	0.94	0.94														CNTN4 promoter region	chr3:2115029-2116784
chr1:50657940-50658774	1	0.94														0.94	DMRTA2 promoter region	chr1:50656815-50664059
chr8:72438261-72439025	1	0.94												0.94			EYA1 promoter region	-
chr2:458454-458699	1	0.94		0.94													FAM150B left|TMEM18 right	chr2:457849-458659
chr1:17072329-17072462	1	0.94				0.94											MST1P9 left|CROCC right	chr1:17071213-17072636
chr7:565408-565835	1	0.94			0.94												PRKAR1B within	chr7:565615-565853
chr19:40711920-40712173	1	0.94							0.94								SBSN promoter region	-
chr13:97973054-97973293	1	0.94			0.94												STK24 promoter region	-
chr12:113330437-113331687	1	0.94			0.94												TBX5 promoter region	chr12:113325236-113326112//chr12:113327405-113327993//chr12:113330244-113332033
chr3:197107419-197108486	1	0.94										0.94					TNK2 promoter region	chr3:197106581-197107427
chr12:70953483-70954868	1	0.94	0.94														TRHDE promoter region|LOC283392 promoter region	chr12:70951950-70953818
chr1:38286325-38287472	1	0.939167			0.939167												POU3F1 promoter region	chr1:38282689-38286229
chr6:10497961-10499310	1	0.938571									0.938571						OFCC1 left|TFAP2A right	chr6:10498024-10498551//chr6:10498874-10499084
chr11:46323807-46325362	1	0.938462						0.938462									DGKZ promoter region	chr11:46323452-46323677//chr11:46325226-46326236
chr2:176697380-176697915	1	0.938333							0.938333								HOXD9 left|HOXD8 right	chr2:176697583-176697833
chr2:131201577-131203824	1	0.938333	0.938333														GPR148 promoter region	chr2:131201619-131201930
chr2:86869504-86870158	5	0.938	0.84			1.06714			0.725714		0.828571					1.22857	CD8A within	chr2:86869485-86871693
chr1:2973177-2973813	1	0.938	0.938														FLJ42875 promoter region|PRDM16 promoter region	chr1:2973785-2977822
chr9:69466506-69467143	1	0.938							0.938								FOXD4L5 within	chr9:69466307-69467782
chr5:113725102-113727061	1	0.938			0.938												KCNN2 promoter region	chr5:113724415-113727094
chr3:42281994-42282439	2	0.9375						1.065			0.81						CCK promoter region	chr3:42281153-42282524
chr5:139722857-139723606	1	0.9375			0.9375												SLC4A9 within	chr5:139723083-139723332
chr19:61679967-61680336	1	0.9375		0.9375													ZNF667 promoter region	chr19:61680125-61681553
chrX:139414055-139416205	1	0.937273		0.937273													SOX3 promoter region	chrX:139413533-139416244
chr1:144655283-144657028	1	0.936667		0.936667													PDZK1P1 promoter region	chr1:144655912-144656274//chr1:144656613-144656956
chr8:43266029-43266486	1	0.936			0.936												POTEA promoter region	-
chr16:29531908-29532337	1	0.936							0.936								SLC7A5P1 promoter region	chr16:29531888-29532892
chr9:69667423-69668592	1	0.935714									0.935714						FOXD4L4 within|FOXD4L2 within	chr9:69667223-69668698
chr10:5922198-5922846	1	0.935714			0.935714												GDI2 left|ANKRD16 right	chr10:5922309-5922641
chr17:50695905-50696666	2	0.935625		0.98875							0.8825						HLF promoter region	chr17:50697197-50698060
chr5:122451707-122452840	1	0.935556														0.935556	PRDM6 promoter region	chr5:122452236-122452438//chr5:122452804-122453857
chr1:47469348-47470197	1	0.935556			0.935556												TAL1 promoter region	chr1:47469091-47470784
chr10:99781304-99782186	2	0.935278			0.962222											0.908333	CRTAC1 promoter region	chr10:99779604-99781310
chr3:13090332-13090967	2	0.935179									0.932857					0.9375	IQSEC1 promoter region	chr3:13089627-13090245
chr2:14692481-14693226	1	0.935	0.935														FAM84A promoter region	chr2:14689828-14693260
chr6:26125432-26126483	1	0.935														0.935	HIST1H4A promoter region|HIST1H3A promoter region|HIST1H1A promoter region	chr6:26128650-26129104//chr6:26129936-26130172
chr12:16653988-16654639	1	0.935										0.935					LMO3 promoter region	-
chr9:14336270-14336725	2	0.935		1.062							0.808						NFIB left|ZDHHC21 right	chr9:14336265-14338149
chr19:3349435-3349600	1	0.935	0.935														NFIC within	chr19:3349628-3349935
chr5:76971934-76972781	1	0.935														0.935	OTP promoter region	chr5:76970337-76971052//chr5:76971882-76972740
chr8:126052300-126052441	1	0.935							0.935								ZNF572 promoter region	-
chr1:219131519-219132272	4	0.934375		1.0325	1.01				0.74375		0.95125						HLX left|LOC400804 right	chr1:219131512-219132223
chr16:52873203-52877052	1	0.934359		0.934359													IRX3 promoter region	chr16:52873103-52882105
chr20:36784090-36788799	1	0.934255			0.934255												SLC32A1 promoter region	chr20:36785544-36790786
chr19:43973232-43974380	1	0.934167				0.934167											LGALS7B left|LGALS4 right	chr19:43973207-43975502
chr10:115794204-115794639	1	0.934			0.934												ADRB1 promoter region	chr10:115793348-115795458
chr16:954809-955258	1	0.934			0.934												LMF1 within	chr16:954740-954977
chr1:110737068-110737528	1	0.934								0.934							SLC16A4 promoter region	-
chr12:129214146-129214893	2	0.93375	0.66125								1.20625						FZD10 promoter region	chr12:129211280-129214941
chr2:20727486-20729063	1	0.93375							0.93375								GDF7 promoter region	chr2:20728770-20731070
chr2:176689246-176690873	2	0.933529							0.835294		1.03176						HOXD10 promoter region	chr2:176689011-176689669//chr2:176690353-176690648
chr10:5973876-5974612	1	0.933333														0.933333	FBXO18 promoter region|ANKRD16 promoter region	chr10:5970920-5972395
chr20:21634957-21635702	3	0.933333				0.98875			0.9625		0.84875						PAX1 promoter region	chr20:21631744-21632420//chr20:21634199-21635689
chr5:140786124-140786689	1	0.933333		0.933333													PCDHGB8P promoter region	-
chr7:94791531-94792795	1	0.933077									0.933077						PON1 promoter region	chr7:94791705-94791907
chr18:46078851-46079504	1	0.932857			0.932857												CXXC1 left|SKA1 right	chr18:46079067-46079323
chrX:153258740-153259113	1	0.9325			0.9325												FLNA promoter region|EMD promoter region	chrX:153255914-153256463//chrX:153259528-153261431
chr13:94152510-94152847	1	0.9325									0.9325						GPR180 left|SOX21 right	chr13:94152190-94153185
chr21:38209825-38211982	1	0.9325	0.9325														KCNJ6 promoter region	chr21:38209816-38211137
chr12:112394670-112396693	1	0.932			0.932												LHX5 promoter region	chr12:112393270-112395064
[truncated: 52,188 more rows]
