# Supplementary material for: Air pollution and DNA methylation alterations in lung cancer: A systematic and comparative study
Source: Oncotarget. 2016 Nov 25;8(1):1369–91. doi: 10.18632/oncotarget.13622 (PMC5352062; doi:10.18632/oncotarget.13622)
Supplement: Supplementary file 5 [file oncotarget-08-1369-s005.xlsx]

## Sheet: Annotation
Supplementary Table 5: Differentially methylated sites (DMSs) with ∣beta difference∣ > 0.2 which occurred in gene 5'UTR, 1st exon, TSS200, TSS1500 and 3'UTR regions in lung cancer cell lines.
Sheet 1. Hypermethylated sites with beta differnence > 0.2 which occurred in gene 5'UTR, 1st exon, TSS200, TSS1500 and 3'UTR regions in lung cancer cell lines.
Sheet 2. Hypomethylated sites with beta differnence < -0.2 which occurred in gene 5'UTR, 1st exon, TSS200, TSS1500 and 3'UTR regions in lung cancer cell lines.

## Sheet: Sheet1
Sheet 1. Hypermethylated sites with beta differnence > 0.2 which occurred in gene 5'UTR, 1st exon, TSS200, TSS1500 and 3'UTR regions in lung cancer cell lines.
TargetID	Gene symbol	Group	Chromosome location (Coordinate_36)		Beta difference
			Chromosome	Location	XLA-07	XL-JT	A549	EPLC-32M1
cg04573661	AASDH	TSS1500	4	56949556	0.385769	0.566219	0.492424	0.595206
cg03389720	ABAT	5'UTR	16	8687549	0.446516	0.479088	0.57231	0.254051
cg22213622	ABCC9	TSS1500	12	21981997	0.639002	0.75873	0.749029	0.460393
cg07241568	ABO	TSS200	9	135140644	0.274608	0.758155	0.485068	0.619637
cg24267699	ABO	TSS1500	9	135141180	0.235642	0.248136	0.316634	0.500983
cg17610929	ACCN4	5'UTR	2	220087288	0.511979	0.562557	0.285301	0.401671
cg00043076	ACOX3	TSS1500	4	8494677	0.526587	0.64836	0.616572	0.578683
cg14430151	ACOX3	5'UTR	4	8491500	0.250662	0.503506	0.473268	0.460992
cg27002699	ACP5	TSS1500	19	11550538	0.246265	0.282913	0.309157	0.511585
cg24721647	ACSL1	5'UTR	4	185963830	0.263913	0.704631	0.580239	0.586405
cg02767613	ACTA1	TSS200	1	227636517	0.506534	0.381215	0.310826	0.32842
cg04030615	ACTA1	TSS200	1	227636525	0.603172	0.484371	0.204692	0.281158
cg05347845	ACTA1	TSS200	1	227636515	0.437719	0.335071	0.314443	0.322293
cg26657920	ACTBL2	TSS1500	5	56814734	0.477158	0.292407	0.236514	0.351992
cg10327428	ADAM5P	TSS200	8	39291179	0.824734	0.764721	0.766523	0.74347
cg11583762	ADAM5P	TSS200	8	39291177	0.825171	0.832328	0.818214	0.780335
cg03920003	ADAR	5'UTR	1	152848631	0.258333	0.629505	0.377455	0.313312
cg22635096	ADARB1	5'UTR	21	45375072	0.356805	0.64834	0.447482	0.22267
cg02899206	ADARB2	TSS200	10	1769835	0.931855	0.515026	0.338059	0.770294
cg06730723	ADARB2	TSS200	10	1769819	0.752607	0.368683	0.328483	0.782671
cg23684973	ADARB2	TSS1500	10	1770003	0.843028	0.7177	0.489646	0.646377
cg09383816	ADHFE1	TSS200	8	67507110	0.885173	0.259872	0.231216	0.50514
cg18065361	ADHFE1	TSS200	8	67507142	0.982666	0.446179	0.333387	0.827296
cg20295442	ADHFE1	TSS200	8	67507219	0.882513	0.270431	0.252117	0.565217
cg03547181	ADORA1	TSS200	1	201363306	0.561342	0.386464	0.275886	0.200406
cg17283447	ADPRH	TSS1500	3	120780912	0.729802	0.611129	0.414555	0.647969
cg14519515	ADRBK1	TSS1500	11	66790170	0.249386	0.290894	0.219749	0.373198
cg27383174	AGTR1	5'UTR	3	149933550	0.652069	0.340882	0.502253	0.280306
cg02184147	AIFM1	TSS1500	X	129128645	0.264964	0.616327	0.812715	0.684947
cg24659758	AIFM2	5'UTR	10	71561129	0.394755	0.566498	0.227518	0.309784
cg08754294	AKAP1	5'UTR	17	52530273	0.273346	0.377541	0.229984	0.325092
cg26608718	AKAP8L	TSS1500	19	15391737	0.620911	0.574537	0.517909	0.47735
cg09533063	ALDH8A1	TSS1500	6	135313282	0.259333	0.350415	0.436943	0.246233
cg07720174	ALS2CR4	TSS1500	2	202217058	0.784536	0.224172	0.433309	0.4403
cg07294263	AMMECR1L	5'UTR	2	128358363	0.209595	0.368157	0.275903	0.315944
cg26782833	AMMECR1L	5'UTR	2	128358573	0.366588	0.484207	0.373863	0.348719
cg12529027	AMZ1	5'UTR	7	2694209	0.715309	0.490201	0.304628	0.390076
cg13607835	AMZ1	5'UTR	7	2694291	0.781085	0.805899	0.33582	0.893682
cg17081778	AMZ1	5'UTR	7	2694870	0.333575	0.771402	0.395294	0.627803
cg06541857	ANAPC13	5'UTR	3	135686479	0.552135	0.291375	0.320639	0.210181
cg01678292	ANK1	TSS200	8	41642030	0.588988	0.390837	0.503812	0.290543
cg09570807	ANKRD17	TSS1500	4	74344746	0.618547	0.642672	0.654988	0.455276
cg02950892	ANKRD2	TSS1500	10	99321334	0.528033	0.345808	0.22616	0.323369
cg22889914	ANKRD2	TSS1500	10	99321322	0.497191	0.277836	0.23424	0.343761
cg08920748	ANKRD34A	5'UTR	1	144184362	0.545198	0.803381	0.650932	0.837747
cg09752264	ANKRD34A	5'UTR	1	144184499	0.800441	0.227533	0.348543	0.579777
cg13947666	ANKRD34A	5'UTR	1	144184652	0.742892	0.731921	0.644667	0.743918
cg15269503	ANO1	TSS200	11	69602038	0.773833	0.581014	0.296831	0.889117
cg20150017	ANO1	TSS200	11	69602012	0.85446	0.53913	0.347617	0.790756
cg22130585	ANO1	TSS200	11	69602003	0.743206	0.320557	0.321938	0.638319
cg25730351	ANO1	TSS200	11	69602000	0.730881	0.531311	0.359676	0.767644
cg26705266	ANO1	TSS200	11	69601987	0.51523	0.663578	0.398229	0.733204
cg00061031	ANP32B	TSS1500	9	99783847	0.202918	0.28082	0.203413	0.268217
cg14022711	APBB1IP	TSS200	10	26767075	0.598535	0.768677	0.763542	0.2965
cg01738638	APLP2	TSS1500	11	129443811	0.223022	0.399613	0.402873	0.365601
cg21142743	ARF1	5'UTR	1	226339118	0.368077	0.556102	0.537172	0.237393
cg05906362	ARHGAP4	TSS1500	X	152845948	0.350148	0.661363	0.62286	0.386097
cg07846311	ARL9	5'UTR	4	57066684	0.373257	0.217595	0.202016	0.216002
cg02786012	ARL9	5'UTR	4	57066346	0.214042	0.408895	0.359459	0.398129
cg02227503	ARSG	5'UTR	17	63797989	0.476823	0.593748	0.71435	0.455305
cg07407787	ARSG	5'UTR	17	63798386	0.919002	0.557293	0.582915	0.432563
cg10509187	ARSG	5'UTR	17	63797966	0.257662	0.821117	0.666576	0.510961
cg17097950	ATCAY	5'UTR	19	3832141	0.352075	0.472442	0.422174	0.41011
cg04203508	ATF3	5'UTR	1	210846155	0.221895	0.460319	0.495255	0.249822
cg09709951	ATF7	5'UTR	12	52303966	0.644591	0.446369	0.267556	0.783161
cg00752099	ATOH1	TSS1500	4	94967642	0.30231	0.389598	0.372724	0.349997
cg18433694	ATP11C	TSS200	X	138742237	0.210539	0.790685	0.742416	0.740693
cg27459353	ATP2C2	TSS200	16	82959459	0.552481	0.405181	0.299975	0.376533
cg13048147	ATP5H	TSS1500	17	70556137	0.513009	0.23832	0.240377	0.234082
cg05299486	ATP6V0A1	TSS1500	17	37862906	0.690191	0.364505	0.307523	0.370541
cg21249829	ATP6V1G1	TSS1500	9	116389137	0.369075	0.347977	0.31671	0.296186
cg19566879	ATXN1	5'UTR	6	16442107	0.421745	0.592332	0.629244	0.647906
cg08645907	ATXN7L1	TSS200	7	105106915	0.293966	0.522814	0.237359	0.519194
cg03114410	AURKB	TSS1500	17	8055351	0.337312	0.285658	0.370511	0.685636
cg09767126	AZIN1	TSS1500	8	103946541	0.258983	0.264592	0.449689	0.443784
cg20841906	B3GALNT1	5'UTR	3	162305605	0.904082	0.412765	0.206973	0.529975
cg03702686	B3GALT4	TSS1500	6	33352150	0.22347	0.542715	0.569243	0.61705
cg11337388	B4GALT2	5'UTR	1	44218679	0.381948	0.631641	0.392123	0.324016
cg17170190	B4GALT2	5'UTR	1	44218566	0.339414	0.563023	0.524724	0.202825
cg21862903	BAHD1	5'UTR	15	38521661	0.582023	0.577768	0.229059	0.656588
cg24631162	BAT1	5'UTR	6	31616297	0.248309	0.501783	0.397164	0.363167
cg23120942	BCAS3	5'UTR	17	56110534	0.308868	0.220463	0.326827	0.225408
cg05356755	BCAT2	TSS1500	19	54007512	0.555697	0.714858	0.651484	0.413636
cg00480331	BCL6	5'UTR	3	188938065	0.915672	0.909887	0.896084	0.918423
cg18562663	BCL6	5'UTR	3	188938210	0.806013	0.567099	0.292825	0.825372
cg00389552	BCOR	5'UTR	X	39913431	0.21698	0.253166	0.215853	0.239705
cg02932805	BCOR	5'UTR	X	39916494	0.358447	0.334033	0.331412	0.331119
cg03527511	BCOR	5'UTR	X	39891016	0.308068	0.478069	0.400273	0.243615
cg15314890	BCOR	5'UTR	X	39916258	0.20312	0.639058	0.597059	0.603221
cg03930964	BCR	TSS200	22	21852374	0.300554	0.494267	0.296423	0.56054
cg10480239	BCR	TSS1500	22	21852307	0.4757	0.41178	0.33491	0.311698
cg15110101	BEST1	TSS200	11	61473910	0.280773	0.532301	0.653874	0.720249
cg04924736	BEX5	TSS200	X	101297544	0.237079	0.864678	0.419309	0.441538
cg16567137	BEX5	TSS200	X	101297570	0.328031	0.601358	0.398217	0.582345
cg07972488	BIK	TSS1500	22	41836291	0.260972	0.512328	0.404652	0.666664
cg00883329	BMP4	5'UTR	14	53492161	0.230304	0.462357	0.404134	0.592108
cg01873886	BMP4	5'UTR	14	53489575	0.914504	0.836785	0.743244	0.908596
cg08046044	BMP4	5'UTR	14	53489364	0.348775	0.543775	0.513552	0.580399
cg02051239	BOLA3	TSS1500	2	74229015	0.411268	0.518509	0.504115	0.515516
cg04542030	BOLA3	TSS1500	2	74228977	0.261013	0.454113	0.43993	0.466342
cg06973652	BRCA1	TSS1500	17	38532148	0.278046	0.313594	0.278409	0.24783
cg08044694	BRD4	TSS1500	19	15252927	0.399042	0.771714	0.501074	0.822233
cg10377921	BRD4	TSS1500	19	15252946	0.538649	0.772725	0.605107	0.819258
cg20078972	BRD4	TSS1500	19	15252832	0.545732	0.763864	0.597919	0.851588
cg05517527	BRE	5'UTR	2	27967966	0.231487	0.649836	0.538426	0.274856
cg15078838	BRE	5'UTR	2	27967853	0.327753	0.740337	0.487997	0.202999
cg10336707	BSCL2	TSS1500	11	62233102	0.333564	0.55101	0.257707	0.526236
cg02078690	BSX	TSS200	11	122357664	0.338207	0.691327	0.663467	0.694296
cg02159381	BSX	TSS200	11	122357733	0.40195	0.467087	0.471549	0.729154
cg18204685	BTD	TSS1500	3	15616825	0.369744	0.368814	0.464808	0.493389
cg02346282	BTF3	TSS1500	5	72829232	0.41314	0.369228	0.364595	0.357883
cg10441379	BTF3	TSS1500	5	72829449	0.392826	0.236869	0.352416	0.582875
cg14345882	BTN3A2	TSS1500	6	26472772	0.337185	0.619455	0.767973	0.490826
cg03548512	C10orf104	5'UTR	10	73648703	0.235659	0.476053	0.259556	0.716967
cg03370951	C10orf128	TSS1500	10	50066698	0.715463	0.526524	0.407375	0.201928
cg03891590	C10orf140	5'UTR	10	21854319	0.279339	0.473305	0.39714	0.804173
cg14526047	C10orf53	TSS200	10	50557622	0.443713	0.640457	0.384312	0.222368
cg22741595	C11orf67	5'UTR	11	77210355	0.264983	0.587741	0.289222	0.577744
cg13547237	C11orf68	TSS1500	11	65444453	0.344278	0.54924	0.371714	0.527417
cg06776644	C11orf75	5'UTR	11	92857722	0.296749	0.59782	0.499276	0.542151
cg05223459	C11orf94	TSS200	11	45885430	0.299472	0.662841	0.594798	0.246675
cg19496587	C12orf53	5'UTR	12	6679388	0.254279	0.523514	0.288692	0.338032
cg05022301	C14orf109	TSS1500	14	92720268	0.694473	0.561329	0.497079	0.384588
cg12818103	C14orf109	TSS1500	14	92720288	0.711465	0.683819	0.612179	0.500007
cg18240143	C14orf39	5'UTR	14	60022352	0.359865	0.604008	0.402762	0.210763
cg12281657	C14orf50	TSS200	14	64086348	0.526547	0.891476	0.799814	0.482129
cg17930034	C14orf50	TSS200	14	64086355	0.446195	0.869525	0.681942	0.369157
cg23265500	C14orf50	TSS200	14	64086344	0.591469	0.856133	0.820126	0.361085
cg07576033	C16orf11	5'UTR	16	551385	0.448427	0.411044	0.339149	0.380324
cg05418150	C16orf52	TSS1500	16	21926228	0.356459	0.416163	0.338105	0.4484
cg08218971	C16orf53	TSS1500	16	29734255	0.414963	0.209628	0.221119	0.200532
cg03960100	C16orf79	TSS1500	16	2202166	0.378223	0.486073	0.445791	0.287511
cg02502358	C17orf108	TSS1500	17	23245216	0.207719	0.690426	0.605175	0.493823
cg12478185	C17orf48	5'UTR	17	10542726	0.659663	0.331764	0.459969	0.2094
cg00562243	C17orf82	TSS200	17	56843827	0.284468	0.906496	0.779251	0.89215
cg17473382	C17orf82	TSS200	17	56843880	0.324512	0.82491	0.744477	0.851852
cg00737978	C18orf1	5'UTR	18	13601807	0.25206	0.305418	0.280801	0.267458
cg06783102	C1orf114	5'UTR	1	167661148	0.332	0.354962	0.592404	0.408753
cg13380669	C1orf114	5'UTR	1	167662100	0.833962	0.5603	0.644071	0.423591
cg06770536	C1orf127	TSS1500	1	10964968	0.647343	0.631193	0.576086	0.398531
cg24412659	C1orf127	TSS1500	1	10965189	0.535751	0.414351	0.246393	0.27753
cg15897921	C1orf156	TSS1500	1	168031663	0.624786	0.532841	0.471705	0.456802
cg01431908	C1orf190	TSS200	1	46441469	0.359665	0.845527	0.537725	0.817569
cg06787764	C1orf190	TSS200	1	46441457	0.405653	0.716885	0.495251	0.741548
cg19662687	C1orf192	TSS200	1	159604303	0.521139	0.493213	0.357425	0.545756
cg26045220	C1orf194	5'UTR	1	109457848	0.439852	0.550904	0.510422	0.222122
cg02943290	C1orf198	TSS200	1	229072010	0.423508	0.227771	0.249735	0.265985
cg22686240	C1QTNF7	TSS1500	4	14984723	0.262065	0.448046	0.260546	0.306466
cg03789498	C21orf90	TSS1500	21	44760621	0.653856	0.351905	0.337276	0.206267
cg01663469	C3orf15	TSS1500	3	120904357	0.397888	0.236956	0.322076	0.752575
cg24514773	C3orf15	TSS1500	3	120904294	0.4122	0.360541	0.265715	0.447664
cg25955359	C3orf15	TSS1500	3	120904304	0.313329	0.204987	0.21222	0.496029
cg05506011	C3orf30	TSS1500	3	120347277	0.531506	0.441646	0.388378	0.310366
cg18343556	C3orf45	TSS200	3	50291388	0.203904	0.448245	0.323124	0.308452
cg20011360	C4orf19	TSS200	4	37262055	0.658854	0.253587	0.298558	0.280441
cg03420978	C4orf19	5'UTR	4	37218705	0.256395	0.516172	0.484814	0.73056
cg04301614	C4orf19	5'UTR	4	37262388	0.209892	0.339447	0.334779	0.323207
cg02149446	C5AR1	TSS1500	19	52504359	0.210927	0.609135	0.430976	0.607173
cg09532691	C6orf134	TSS1500	6	30702292	0.205459	0.588533	0.523085	0.586399
cg22884082	C6orf162	5'UTR	6	88095742	0.569573	0.861743	0.847762	0.413274
cg23027296	C6orf162	5'UTR	6	88095750	0.511876	0.734839	0.709213	0.321013
cg14950193	C7orf63	TSS1500	7	89711733	0.308147	0.327357	0.289403	0.303028
cg21197871	C8orf38	TSS1500	8	96105979	0.224067	0.453782	0.331349	0.270851
cg09975039	C9orf106	TSS1500	9	131122778	0.21009	0.729197	0.658665	0.605524
cg25990571	C9orf44	TSS200	9	93943394	0.590955	0.472846	0.260523	0.213663
cg20552747	CA10	TSS1500	17	47592575	0.274887	0.442737	0.408216	0.373227
cg27589731	CA14	TSS1500	1	148495767	0.441272	0.231814	0.216242	0.241857
cg07095264	CA7	TSS1500	16	65435927	0.222278	0.574992	0.361935	0.467581
cg14126461	CADM4	TSS1500	19	48836425	0.310734	0.288624	0.311919	0.263939
cg11804335	CAMK1G	5'UTR	1	207825967	0.221769	0.332253	0.337676	0.520347
cg14034757	CAMK1G	5'UTR	1	207825768	0.297285	0.480659	0.461385	0.881688
cg01375976	CAND2	TSS200	3	12812993	0.554825	0.556605	0.417047	0.706275
cg22581219	CAND2	TSS200	3	12812996	0.616441	0.323408	0.399136	0.570529
cg01255509	CARD14	TSS1500	17	75775502	0.281166	0.423266	0.383938	0.313267
cg07107756	CARD14	TSS1500	17	75775822	0.811749	0.647951	0.54442	0.211216
cg14890343	CARD14	TSS1500	17	75775773	0.71703	0.535992	0.366433	0.238607
cg24093028	CARD14	TSS1500	17	75775705	0.776611	0.673576	0.581728	0.479259
cg11309454	CCBL2	TSS1500	1	89232117	0.602463	0.367113	0.357227	0.331076
cg23627354	CCBL2	TSS1500	1	89232246	0.58001	0.724059	0.621967	0.460624
cg23484392	CCDC102B	5'UTR	18	64616314	0.547941	0.487476	0.3279	0.45779
cg24085502	CCDC153	TSS1500	11	118572060	0.261785	0.546142	0.690606	0.216863
cg02849695	CCDC19	TSS200	1	158136584	0.896196	0.827585	0.725912	0.876914
cg09476130	CCDC19	TSS200	1	158136710	0.777084	0.749288	0.668959	0.734579
cg09753657	CCDC19	TSS200	1	158136551	0.333168	0.585278	0.539351	0.596181
cg17239103	CCDC19	TSS200	1	158136698	0.519615	0.630854	0.507336	0.557077
cg25153824	CCDC19	TSS200	1	158136701	0.502659	0.416477	0.303928	0.416075
cg00099427	CCDC19	TSS1500	1	158136758	0.682753	0.621699	0.597691	0.597517
cg20488281	CCDC60	TSS200	12	118256737	0.707825	0.817276	0.633489	0.434312
cg26365998	CCDC60	TSS200	12	118256747	0.776351	0.692963	0.400475	0.218981
cg18590502	CCDC71	5'UTR	3	49178085	0.453705	0.299028	0.493863	0.239457
cg16443148	CCDC78	TSS200	16	716668	0.225947	0.333828	0.308169	0.258695
cg09424308	CCDC96	TSS1500	4	7096995	0.407436	0.378048	0.510514	0.261847
cg19296509	CCDC96	TSS1500	4	7096967	0.535052	0.851099	0.646781	0.38617
cg05785565	CCK	5'UTR	3	42280195	0.312827	0.783661	0.434682	0.558434
cg16415785	CCK	5'UTR	3	42280241	0.307575	0.645205	0.527445	0.205649
cg19612450	CCK	5'UTR	3	42280190	0.434709	0.780186	0.498699	0.652144
cg05351257	CCKBR	TSS1500	11	6237159	0.22685	0.439259	0.380927	0.318839
cg05440824	CCL2	TSS1500	17	29605148	0.503482	0.444812	0.671395	0.277825
cg12124922	CD1D	5'UTR	1	156417273	0.260604	0.442299	0.36128	0.590851
cg06228542	CD63	TSS1500	12	54410228	0.355943	0.68031	0.659348	0.675529
cg26418880	CD63	TSS1500	12	54410239	0.326172	0.607748	0.544644	0.515665
cg25268754	CDC42EP5	5'UTR	19	59674543	0.912731	0.489867	0.324927	0.468524
cg20777437	CDCP2	TSS1500	1	54392291	0.243802	0.542275	0.389015	0.35216
cg01058368	CDH10	TSS1500	5	24681244	0.267047	0.50801	0.534448	0.808277
cg01396387	CDH13	TSS200	16	81217951	0.476977	0.473509	0.506758	0.295079
cg08497530	CDH13	TSS200	16	81217935	0.545384	0.420114	0.429553	0.252199
cg08977371	CDH13	TSS200	16	81217991	0.612445	0.876767	0.69062	0.266241
cg09825093	CDH13	TSS200	16	81218006	0.687883	0.888101	0.341607	0.296962
cg14166494	CDH7	TSS1500	18	61567708	0.668016	0.379856	0.376727	0.435624
cg06197769	CDKN1B	TSS1500	12	12760250	0.80374	0.389545	0.337605	0.33368
cg22926842	CENPM	TSS1500	22	40666815	0.354591	0.499435	0.4623	0.254645
cg01939117	CENPT	5'UTR	16	66434474	0.225828	0.818038	0.821737	0.424765
cg08224646	CENPT	5'UTR	16	66434075	0.761035	0.462033	0.4339	0.287021
cg25636933	CEP135	5'UTR	4	56511162	0.33866	0.588996	0.512107	0.296305
cg22740783	CGREF1	5'UTR	2	27194962	0.221521	0.766321	0.638598	0.671042
cg04001014	CHL1	TSS1500	3	213318	0.462277	0.685796	0.399397	0.59469
cg15461516	CHST1	5'UTR	11	45642945	0.3092	0.290255	0.295324	0.414522
cg22200289	CHST8	5'UTR	19	38867214	0.272156	0.294459	0.219164	0.247654
cg24739326	CHST8	5'UTR	19	38867194	0.346803	0.315008	0.411115	0.497185
cg21376774	CIDEA	TSS1500	18	12244241	0.232114	0.324147	0.206339	0.369393
cg04130408	CLIP2	TSS1500	7	73341172	0.668204	0.597954	0.449138	0.636607
cg21990144	CLK1	5'UTR	2	201434911	0.450734	0.621255	0.649119	0.401988
cg24070446	CLK2	5'UTR	1	153508945	0.520366	0.258374	0.240013	0.21884
cg02509745	CLK4	5'UTR	5	177985184	0.635369	0.791231	0.753578	0.431479
cg08812692	CLK4	5'UTR	5	177984841	0.768632	0.585883	0.543992	0.375736
cg26975524	CLN8	5'UTR	8	1700419	0.524744	0.650357	0.436801	0.424571
cg26360961	CLSTN3	TSS200	12	7174198	0.303941	0.261536	0.244486	0.213747
cg14963724	CNDP2	TSS1500	18	70317283	0.727944	0.663831	0.533284	0.626168
cg27029518	CNDP2	TSS1500	18	70317304	0.406591	0.813794	0.760425	0.63416
cg14844466	CNIH	TSS1500	14	53978424	0.514034	0.464202	0.647177	0.639015
cg27530388	CNPY1	5'UTR	7	155019245	0.354301	0.514464	0.240887	0.446168
cg11812748	CNST	5'UTR	1	244799680	0.527385	0.455709	0.324061	0.211514
cg12564097	CNTD2	TSS200	19	45424602	0.642636	0.598066	0.534957	0.264777
cg07571451	COBL	TSS1500	7	51352425	0.49069	0.785528	0.265075	0.373225
cg14997413	COBL	TSS1500	7	51352431	0.657451	0.89537	0.446202	0.355206
cg06205432	COL11A2	TSS1500	6	33268847	0.201572	0.655524	0.504369	0.454321
cg12936423	COL11A2	TSS1500	6	33268827	0.26781	0.876962	0.739174	0.847585
cg18744458	COL11A2	TSS1500	6	33268825	0.210301	0.860121	0.662402	0.839101
cg08509991	COL17A1	TSS200	10	105835710	0.289174	0.500965	0.554649	0.30999
cg04215238	COL17A1	5'UTR	10	105831887	0.728985	0.245819	0.207644	0.218195
cg00179070	COL1A1	TSS200	17	45634006	0.202451	0.407117	0.22296	0.215512
cg04591034	COL23A1	TSS1500	5	177950543	0.318196	0.335639	0.218335	0.320121
cg05283542	COL8A1	5'UTR	3	100840303	0.681575	0.512233	0.549409	0.219285
cg11698944	COL9A3	TSS1500	20	60918437	0.36674	0.352204	0.207303	0.339507
cg16570019	COL9A3	TSS1500	20	60918633	0.58694	0.371702	0.2416	0.602375
cg06814892	COMMD10	TSS1500	5	115447780	0.469275	0.397202	0.225795	0.267292
cg10713515	COMMD3	TSS1500	10	22644005	0.558628	0.431616	0.497737	0.56689
cg19785742	CPLX3	TSS200	15	72905874	0.439285	0.303972	0.246125	0.468221
cg00124004	CPNE3	5'UTR	8	87596373	0.302427	0.568169	0.320189	0.520186
cg20101352	CPVL	TSS200	7	29152759	0.770568	0.298315	0.511222	0.857041
cg13177758	CRABP1	TSS200	15	76419627	0.24713	0.209019	0.314421	0.651531
cg14782015	CRB3	TSS200	19	6415080	0.472672	0.406491	0.381829	0.325608
cg01534253	CREB5	5'UTR	7	28414116	0.727166	0.672313	0.59108	0.58818
cg04422003	CREB5	5'UTR	7	28414820	0.598911	0.739078	0.62456	0.76506
cg25171348	CREB5	5'UTR	7	28414725	0.67002	0.402068	0.38417	0.6431
cg02611282	CREB5	5'UTR	7	28305510	0.210138	0.848927	0.562736	0.616142
cg22680204	CRMP1	TSS1500	4	5945999	0.258445	0.804346	0.805744	0.737906
cg15350036	CROT	TSS1500	7	86811613	0.589584	0.821204	0.73712	0.721675
cg23801028	CRTAC1	TSS1500	10	99781298	0.477074	0.459757	0.258388	0.382188
cg21290814	CRTC1	TSS1500	19	18654853	0.5484	0.587809	0.602966	0.557936
cg20193872	CRY1	TSS1500	12	106012726	0.214587	0.799169	0.583497	0.739437
cg23273694	CRYGN	TSS200	7	150768095	0.334372	0.585168	0.313439	0.5679
cg22830895	CRYGN	TSS1500	7	150768409	0.363102	0.375308	0.305468	0.357507
cg19384704	CSDC2	TSS1500	22	40286386	0.277967	0.353557	0.338542	0.263695
cg22360146	CSDE1	TSS1500	1	115102731	0.679946	0.336865	0.33207	0.271218
cg02566978	CSK	5'UTR	15	72863304	0.69338	0.737729	0.671706	0.34716
cg05984096	CSK	5'UTR	15	72863051	0.487723	0.645052	0.530819	0.347781
cg08383399	CSMD1	TSS200	8	4839896	0.297724	0.335591	0.215249	0.428952
cg15237923	CSMD1	TSS200	8	4839832	0.228978	0.238796	0.207254	0.539684
cg07270851	CST6	TSS200	11	65535908	0.849783	0.354665	0.264253	0.284781
cg14347177	CST6	TSS200	11	65535906	0.858781	0.27845	0.209656	0.242948
cg23992194	CTBP2	5'UTR	10	126834984	0.208529	0.789787	0.28076	0.528105
cg24534566	CWH43	TSS200	4	48682881	0.205947	0.410968	0.400311	0.622828
cg07557560	CXCL14	5'UTR	5	134942541	0.522291	0.610719	0.291836	0.22352
cg12463851	CXCR7	TSS1500	2	237141925	0.436652	0.602878	0.250466	0.499302
cg03626672	CXCR7	5'UTR	2	237143403	0.695568	0.518994	0.411755	0.348252
cg20839655	CXorf38	TSS1500	X	40392201	0.250483	0.205914	0.247343	0.383495
cg08925398	CYB5R1	TSS1500	1	201203634	0.305634	0.227734	0.384855	0.30807
cg01194538	CYB5R3	TSS1500	22	41373214	0.302764	0.480167	0.373773	0.240537
cg01416891	CYP26C1	TSS200	10	94810882	0.28135	0.513357	0.501647	0.473143
cg04905829	CYP27B1	5'UTR	12	56447178	0.646483	0.546486	0.786005	0.380341
cg24351410	DAB1	5'UTR	1	58488621	0.533939	0.782938	0.77589	0.578817
cg15015340	DAGLA	5'UTR	11	61242796	0.263856	0.327577	0.212669	0.256412
cg03382121	DAXX	TSS1500	6	33399899	0.315928	0.583418	0.346342	0.342192
cg18617679	DAZAP2	TSS1500	12	49918302	0.232249	0.529692	0.45834	0.486736
cg18650307	DCAF16	5'UTR	4	17418566	0.241109	0.655391	0.776813	0.709212
cg22008026	DCHS2	TSS1500	4	155632842	0.254609	0.770806	0.431193	0.70155
cg00245854	DCTN4	TSS1500	5	150119088	0.442674	0.286359	0.33084	0.248646
cg20336341	DDC	TSS200	7	50596335	0.212432	0.225349	0.318332	0.23958
cg19178509	DDR1	TSS1500	6	30958560	0.430943	0.897322	0.575396	0.886119
cg02464808	DEFA3	TSS1500	8	6864191	0.507034	0.332255	0.323392	0.237424
cg14445076	DHH	TSS200	12	47774976	0.594802	0.527707	0.414015	0.475681
cg13109300	DHH	5'UTR	12	47774854	0.81138	0.75664	0.225323	0.274772
cg19523287	DHH	5'UTR	12	47774578	0.494963	0.576232	0.247709	0.262573
cg09975804	DHRS1	TSS1500	14	23839594	0.778276	0.82227	0.815	0.618204
cg13555354	DHRS4L2	TSS200	14	23527854	0.252124	0.616242	0.560086	0.527979
cg21903079	DHRS4L2	TSS200	14	23527755	0.219739	0.342337	0.324577	0.288409
cg08368055	DHX38	5'UTR	16	70686816	0.209131	0.5442	0.462195	0.462368
cg15050390	DIXDC1	TSS200	11	111353194	0.936451	0.78083	0.781273	0.425243
cg15925695	DIXDC1	TSS200	11	111353102	0.903887	0.862605	0.849468	0.513172
cg21169203	DIXDC1	TSS200	11	111353178	0.861215	0.841091	0.834585	0.547471
cg23881725	DLEC1	TSS200	3	38055646	0.214974	0.544109	0.435618	0.321976
cg02873868	DLL3	TSS200	19	44681266	0.848348	0.829573	0.670699	0.804261
cg11680792	DLL3	TSS200	19	44681262	0.644162	0.65136	0.503667	0.635408
cg25627144	DLL3	TSS200	19	44681252	0.506627	0.685802	0.572206	0.689015
cg03139057	DLL3	TSS1500	19	44681074	0.675742	0.513019	0.405704	0.233684
cg21718857	DLL3	5'UTR	19	44681432	0.649459	0.424252	0.338944	0.420338
cg22174088	DLL3	5'UTR	19	44681425	0.715905	0.40129	0.232322	0.434544
cg19414598	DMC1	5'UTR	22	37295691	0.884354	0.650625	0.449224	0.872
cg06724305	DMRTA2	5'UTR	1	50660532	0.635184	0.797262	0.728216	0.371018
cg17800654	DMRTA2	5'UTR	1	50661178	0.948876	0.932549	0.911393	0.664925
cg19030579	DMRTA2	5'UTR	1	50661298	0.615734	0.619659	0.697282	0.527167
cg16797020	DNAH12	TSS200	3	57505158	0.692465	0.620327	0.653627	0.77301
cg09244635	DNAH12	5'UTR	3	57504913	0.745744	0.677395	0.64917	0.654132
cg10530169	DNAH12	5'UTR	3	57504992	0.306312	0.587799	0.575284	0.556529
cg21637884	DNAH12	5'UTR	3	57505056	0.67486	0.528508	0.405946	0.817329
cg10929210	DNAH6	TSS1500	2	84596790	0.384134	0.475101	0.320113	0.279555
cg23768894	DNAJB6	5'UTR	7	156832790	0.45405	0.277871	0.313167	0.754306
cg01783706	DNAJC22	TSS1500	12	48026258	0.86589	0.645774	0.630291	0.228055
cg09865760	DNAJC22	TSS1500	12	48026160	0.649176	0.672484	0.609622	0.382289
cg15867164	DOK7	TSS1500	4	3434552	0.231925	0.484848	0.412412	0.351457
cg21750709	DPPA4	TSS1500	3	110539587	0.702603	0.578941	0.446382	0.28205
cg05800082	DST	TSS1500	6	56616388	0.713657	0.415707	0.766308	0.863946
cg25126301	DTX2	5'UTR	7	75947332	0.306079	0.247205	0.253908	0.249288
cg24505618	DUOX1	TSS200	15	43209346	0.459068	0.516558	0.50606	0.471083
cg02430385	DUOX1	TSS1500	15	43209243	0.813819	0.433528	0.420714	0.229884
cg13442201	DUSP10	5'UTR	1	219975358	0.218961	0.598792	0.445942	0.601278
cg25458298	DYM	5'UTR	18	45239885	0.282224	0.353229	0.376278	0.326516
cg00013475	DYSF	TSS200	2	71534229	0.909943	0.900246	0.882674	0.872412
cg07161827	DYSF	TSS200	2	71534067	0.46511	0.592342	0.56758	0.527009
cg08972867	DYSF	TSS200	2	71534145	0.692767	0.479204	0.459582	0.450348
cg10944735	DYSF	TSS200	2	71534222	0.804767	0.71997	0.689931	0.64866
cg00672622	DYSF	5'UTR	2	71534515	0.708126	0.582625	0.427789	0.509907
cg03135061	DYSF	5'UTR	2	71534269	0.933592	0.861397	0.781821	0.831873
cg18533313	EBAG9	5'UTR	8	110623001	0.645627	0.48697	0.401717	0.707405
cg22054164	ECE1	TSS1500	1	21490091	0.203075	0.320091	0.481173	0.65986
cg07446677	ECHDC3	TSS200	10	11824196	0.658805	0.677052	0.379358	0.426325
cg10543363	ECHDC3	TSS200	10	11824259	0.541946	0.585913	0.538046	0.513
cg23960723	ECHDC3	TSS1500	10	11823980	0.519983	0.720382	0.504416	0.262352
cg21723903	EFCAB4B	TSS1500	12	3732836	0.312852	0.702933	0.495715	0.4391
cg25711779	EFEMP1	5'UTR	2	56003329	0.831507	0.729134	0.7583	0.711239
cg01988452	EIF1AY	TSS1500	Y	21145916	0.204579	0.364435	0.293297	0.264215
cg11076181	EIF2S1	5'UTR	14	66898284	0.679269	0.62528	0.706457	0.582552
cg26073060	EIF3I	TSS1500	1	32459323	0.35924	0.702777	0.647747	0.232101
cg02927042	EIF4G3	5'UTR	1	21349256	0.300277	0.266396	0.383177	0.280309
cg27527798	ELFN1	5'UTR	7	1739771	0.600617	0.623417	0.582358	0.223468
cg11946336	ELFN2	5'UTR	22	36146279	0.709616	0.880077	0.857554	0.584186
cg20800844	ELFN2	5'UTR	22	36146193	0.91071	0.869819	0.866502	0.439956
cg26923908	ELFN2	5'UTR	22	36146477	0.830414	0.785025	0.776936	0.526026
cg03736789	ELMO1	TSS200	7	36992335	0.611216	0.317602	0.285501	0.202371
cg09603398	ENOX1	5'UTR	13	43040229	0.327982	0.562973	0.501693	0.505335
cg02782426	ENTPD3	5'UTR	3	40403990	0.910435	0.481724	0.214588	0.329932
cg18306943	ENTPD3	5'UTR	3	40403811	0.528759	0.386879	0.218336	0.47038
cg14075742	EPB41L3	5'UTR	18	5529428	0.80584	0.785969	0.776908	0.204028
cg27082185	EPB41L3	5'UTR	18	5530805	0.207338	0.79543	0.791794	0.601333
cg11847808	EPHA8	TSS1500	1	22762198	0.422249	0.613213	0.545187	0.613297
cg01536987	EPSTI1	TSS200	13	42464492	0.912708	0.520937	0.42126	0.524333
cg03478249	EPSTI1	TSS200	13	42464547	0.732224	0.6222	0.372629	0.710448
cg18882819	EPSTI1	TSS200	13	42464496	0.902096	0.486723	0.298712	0.502392
cg22125968	EPSTI1	TSS200	13	42464472	0.964243	0.499455	0.427886	0.514161
cg03753191	EPSTI1	TSS1500	13	42464902	0.268399	0.358908	0.338085	0.339564
cg12138678	EPSTI1	TSS1500	13	42464618	0.581472	0.258684	0.24068	0.226398
cg26714230	EPSTI1	TSS1500	13	42464642	0.235872	0.228471	0.21111	0.207172
cg14178899	ERRFI1	5'UTR	1	7999186	0.208776	0.366109	0.532206	0.782212
cg21875114	ETS1	TSS1500	11	127962892	0.65444	0.502787	0.44177	0.540419
cg01519765	ETV5	TSS1500	3	187310814	0.313499	0.632234	0.488624	0.329238
cg02952361	ETV7	TSS200	6	36463639	0.47716	0.519613	0.539809	0.472106
cg05298677	ETV7	TSS200	6	36463520	0.9544	0.632194	0.618243	0.606055
cg13133961	ETV7	TSS200	6	36463466	0.933448	0.807841	0.740429	0.658867
cg12173498	ETV7	TSS1500	6	36463742	0.522025	0.532854	0.479782	0.391038
cg26249450	ETV7	TSS1500	6	36463710	0.403407	0.560591	0.380332	0.230046
cg24889021	ETV7	5'UTR	6	36463321	0.803705	0.320023	0.311524	0.592715
cg18463607	EXOC1	TSS1500	4	56413077	0.392487	0.692228	0.588123	0.487068
cg27509347	EYA3	5'UTR	1	28258244	0.710886	0.490645	0.689566	0.679645
cg21020855	FABP7	TSS1500	6	123141888	0.428816	0.54222	0.223202	0.243611
cg20353496	FAM110A	TSS200	20	773268	0.661101	0.59244	0.307346	0.644803
cg20364050	FAM110A	TSS200	20	773240	0.634879	0.4444	0.235576	0.444777
cg08686311	FAM110A	5'UTR	20	773052	0.913349	0.274034	0.243619	0.26323
cg03650842	FAM123B	5'UTR	X	63340813	0.377439	0.537192	0.458541	0.48104
cg16146322	FAM123C	TSS1500	2	131229614	0.792759	0.696229	0.589688	0.543891
cg04015687	FAM134B	TSS1500	5	16563489	0.334823	0.656941	0.569804	0.625474
cg04042828	FAM160A1	TSS1500	4	152548350	0.536447	0.297765	0.218959	0.244551
cg24805875	FAM162B	TSS200	6	117193634	0.485065	0.392926	0.210758	0.470464
cg23314948	FAM170A	TSS200	5	118993098	0.582594	0.360469	0.223293	0.218844
cg18665384	FAM177B	TSS1500	1	220976632	0.239992	0.360484	0.339157	0.249001
cg03304437	FAM198B	5'UTR	4	159311986	0.821718	0.779542	0.770965	0.741778
cg24811290	FAM198B	5'UTR	4	159312003	0.7805	0.689074	0.77916	0.739103
cg12587382	FAM54B	5'UTR	1	26020404	0.295246	0.709233	0.469263	0.561154
cg18719395	FAM55A	5'UTR	11	113931603	0.265103	0.810958	0.748334	0.201924
cg24365464	FAM5C	TSS1500	1	188714749	0.262399	0.451754	0.487179	0.722079
cg25489866	FAM81A	TSS1500	15	57516845	0.340591	0.879489	0.724727	0.832197
cg19609502	FAM83F	5'UTR	22	38720903	0.880292	0.292607	0.252615	0.255827
cg14814536	FANCF	TSS1500	11	22604683	0.217432	0.627689	0.675788	0.274623
cg24126618	FBXO27	5'UTR	19	44214923	0.350385	0.422578	0.390378	0.440964
cg26693725	FBXO30	5'UTR	6	146174469	0.576609	0.30251	0.368492	0.257303
cg07085167	FBXO34	5'UTR	14	54810249	0.261059	0.385681	0.50016	0.491692
cg19286604	FEZ1	5'UTR	11	124870348	0.756545	0.416375	0.263199	0.373413
cg19540425	FGD4	5'UTR	12	32547103	0.835516	0.262111	0.216417	0.301697
cg02639993	FGFR1	5'UTR	8	38443181	0.872046	0.37522	0.506701	0.527098
cg14489594	FGFR1	5'UTR	8	38443001	0.708439	0.265638	0.372726	0.513094
cg08634012	FKRP	5'UTR	19	51942104	0.370477	0.244646	0.459529	0.647623
cg10086104	FLJ22536	TSS200	6	21774548	0.792537	0.804909	0.73813	0.790431
cg11900861	FLJ22536	TSS200	6	21774645	0.55475	0.814885	0.789052	0.743337
cg15932013	FLJ22536	TSS200	6	21774638	0.83637	0.78849	0.76492	0.757
cg25792714	FLJ22536	TSS200	6	21774533	0.416327	0.722933	0.686287	0.713624
cg07553475	FLJ22536	TSS1500	6	21773779	0.325106	0.487363	0.423852	0.281176
cg26116447	FLJ22536	TSS1500	6	21774009	0.341523	0.616814	0.584209	0.592793
cg10372402	FLJ35220	TSS1500	17	76002413	0.494671	0.305299	0.263919	0.279467
cg11442110	FLJ35220	TSS1500	17	76002262	0.423335	0.593465	0.392696	0.550691
cg14743534	FLJ35390	TSS200	7	44045561	0.262711	0.268314	0.20163	0.292241
cg19599407	FMN1	TSS200	15	31147506	0.766465	0.429872	0.374398	0.237651
cg19635897	FMN1	TSS200	15	31147487	0.762534	0.477162	0.325381	0.24801
cg16289210	FMOD	TSS200	1	201587019	0.205978	0.425878	0.421116	0.263617
cg14499532	FOXJ1	5'UTR	17	71648353	0.50014	0.480974	0.254699	0.35389
cg08080735	FOXP1	5'UTR	3	71588513	0.498306	0.622317	0.483611	0.634801
cg21067632	FOXP1	5'UTR	3	71340911	0.363717	0.524227	0.30322	0.681566
cg03504834	FOXP2	5'UTR	7	113843613	0.354342	0.409543	0.219344	0.471532
cg04885581	FRMD6	5'UTR	14	51184994	0.267196	0.486139	0.482888	0.669986
cg00241051	FRMD7	5'UTR	X	131089682	0.405348	0.390211	0.419614	0.718194
cg03576419	FRZB	TSS200	2	183439921	0.508863	0.405786	0.27151	0.260742
cg14428590	FSIP1	TSS1500	15	37863357	0.382734	0.624078	0.419387	0.296008
cg18909631	FXYD6	5'UTR	11	117251660	0.652732	0.537046	0.467122	0.334157
cg16042668	FYCO1	TSS1500	3	46012596	0.316444	0.291221	0.310265	0.311094
cg02214745	FZD10	TSS1500	12	129211598	0.32253	0.490229	0.248286	0.655921
cg16729690	FZD3	TSS1500	8	28407136	0.301145	0.751271	0.546065	0.463306
cg11678864	G3BP1	5'UTR	5	151134491	0.25368	0.564556	0.636093	0.516845
cg02322252	GABRA1	TSS1500	5	161207066	0.460967	0.245284	0.31804	0.354406
cg24995836	GABRA3	5'UTR	X	151370046	0.25978	0.284559	0.241791	0.302209
cg04738877	GALC	TSS200	14	87529716	0.298846	0.419178	0.412075	0.230324
cg13606421	GALNTL2	TSS200	3	16191184	0.586167	0.491356	0.749861	0.48165
cg10453019	GALNTL2	5'UTR	3	16191219	0.201179	0.338762	0.366023	0.20272
cg11727304	GALNTL5	5'UTR	7	151284456	0.496206	0.366395	0.360998	0.319533
cg03125765	GATSL3	TSS1500	22	29016808	0.451561	0.657922	0.665894	0.400762
cg14472025	GBGT1	5'UTR	9	135028946	0.572647	0.454777	0.45886	0.333267
cg21244880	GBGT1	5'UTR	9	135029102	0.798908	0.495154	0.420037	0.48507
cg25311764	GCNT3	5'UTR	15	57694719	0.374198	0.392219	0.311009	0.434201
cg19297823	GCNT4	TSS1500	5	74363037	0.206092	0.419026	0.363418	0.26709
cg17128417	GDF7	TSS1500	2	20728569	0.245113	0.491783	0.448386	0.578571
cg05730365	GDNF	5'UTR	5	37874320	0.485523	0.39141	0.269319	0.417594
cg09997082	GIPR	TSS1500	19	50862786	0.216919	0.386219	0.346983	0.272044
cg07594531	GJB4	TSS200	1	34997913	0.782713	0.69169	0.401801	0.519568
cg01828548	GJB4	5'UTR	1	34998722	0.552592	0.338455	0.356498	0.227102
cg16524701	GLI3	5'UTR	7	42242126	0.579268	0.455415	0.599796	0.82538
cg02009256	GLS2	TSS200	12	55168593	0.910402	0.875821	0.282068	0.52872
cg12191293	GLS2	TSS200	12	55168581	0.51829	0.379257	0.2884	0.376611
cg14679587	GLS2	TSS200	12	55168591	0.83246	0.729502	0.585418	0.621551
cg20045970	GLTP	TSS1500	12	108803402	0.236982	0.685082	0.722513	0.62615
cg26831087	GLTPD1	TSS1500	1	1248933	0.305902	0.311431	0.261679	0.374665
cg12458485	GMPPA	TSS1500	2	220070368	0.624055	0.517142	0.317569	0.296843
cg09260830	GNA14	TSS1500	9	79453407	0.268932	0.464634	0.423983	0.41141
cg14389939	GNA14	TSS1500	9	79453422	0.496105	0.729132	0.437089	0.453787
cg02557189	GNB2	5'UTR	7	100111320	0.733824	0.684968	0.664562	0.364378
cg00884805	GNG12	5'UTR	1	68069195	0.858194	0.568016	0.501236	0.575908
cg03991309	GNG12	5'UTR	1	68010349	0.501721	0.587274	0.534447	0.348273
cg00652727	GNG4	5'UTR	1	233878821	0.293787	0.271163	0.559921	0.471115
cg06996175	GNG7	5'UTR	19	2497877	0.59281	0.235918	0.227167	0.2719
cg10181414	GNG7	5'UTR	19	2497598	0.867392	0.317505	0.295373	0.325629
cg19851563	GNG7	5'UTR	19	2497844	0.882816	0.465738	0.38885	0.40428
cg22900607	GNG7	5'UTR	19	2497938	0.730944	0.362212	0.446367	0.224988
cg24339704	GNG7	5'UTR	19	2480022	0.627727	0.820248	0.559909	0.589795
cg02353165	GNMT	TSS200	6	43036463	0.816198	0.948318	0.221939	0.947911
cg04013093	GNMT	TSS200	6	43036281	0.669906	0.880012	0.311332	0.779106
cg05552183	GNMT	TSS200	6	43036475	0.804916	0.91619	0.216525	0.906281
cg05642143	GNMT	TSS200	6	43036387	0.6082	0.833634	0.289789	0.780824
cg11409096	GNMT	TSS200	6	43036315	0.644524	0.855385	0.303035	0.692682
cg13397359	GNMT	TSS200	6	43036453	0.745625	0.906972	0.388484	0.88307
cg16590910	GNMT	TSS200	6	43036448	0.728788	0.898101	0.328147	0.899308
cg19051105	GNMT	TSS200	6	43036385	0.528248	0.948652	0.228761	0.926199
cg23696834	GNMT	TSS200	6	43036323	0.650189	0.816103	0.253608	0.733694
cg24101359	GNMT	TSS200	6	43036473	0.674261	0.90179	0.349519	0.875706
cg04706597	GNMT	TSS1500	6	43035918	0.778444	0.681298	0.32763	0.304031
cg09436375	GNMT	TSS1500	6	43036178	0.712778	0.701783	0.320155	0.508562
cg10862848	GNMT	TSS1500	6	43035964	0.800706	0.465696	0.404695	0.230899
cg16682276	GNMT	TSS1500	6	43036034	0.677269	0.659864	0.295943	0.819059
cg21280719	GNMT	TSS1500	6	43035953	0.8693	0.686537	0.49468	0.599568
cg24153763	GNMT	TSS1500	6	43036122	0.693065	0.707921	0.348716	0.645145
cg24815792	GNMT	TSS1500	6	43035937	0.834499	0.83723	0.345874	0.535859
cg25671484	GNMT	TSS1500	6	43035971	0.76073	0.259304	0.23373	0.222339
cg27588902	GNMT	TSS1500	6	43036129	0.562871	0.687144	0.27054	0.599294
cg01583485	GNRH2	TSS1500	20	2970925	0.634035	0.348267	0.360304	0.397893
cg18889144	GPBP1L1	5'UTR	1	45917654	0.20761	0.374713	0.243615	0.614323
cg21088281	GPM6A	5'UTR	4	177159631	0.593927	0.660108	0.388773	0.465344
cg02612588	GPR111	TSS1500	6	47731845	0.22078	0.240702	0.214171	0.364255
cg20712263	GPR133	5'UTR	12	130004480	0.440112	0.428665	0.266683	0.406191
cg23379751	GPR133	5'UTR	12	130004493	0.460084	0.237459	0.210797	0.24373
cg24722346	GPR155	5'UTR	2	175059281	0.221288	0.408337	0.343381	0.355213
cg12350863	GPR160	5'UTR	3	171240983	0.203866	0.307486	0.248439	0.287706
cg02848961	GPR37L1	TSS200	1	200358488	0.291068	0.484845	0.546634	0.452087
cg13300939	GPR37L1	TSS200	1	200358491	0.452143	0.340424	0.484634	0.259787
cg17219660	GPR37L1	TSS200	1	200358503	0.700793	0.371696	0.590263	0.2149
cg13702536	GPR81	TSS1500	12	121781506	0.540509	0.467942	0.231005	0.509935
cg12125117	GPR97	TSS1500	16	56258962	0.223497	0.396732	0.211882	0.264493
cg20045492	GPRIN2	TSS1500	10	46412915	0.366853	0.461664	0.414231	0.583417
cg11747349	GPSM3	TSS1500	6	32272531	0.280739	0.281325	0.262105	0.267304
cg15147479	GPSM3	TSS1500	6	32272547	0.546735	0.291498	0.254162	0.258013
cg16513215	GPSM3	TSS1500	6	32272566	0.29415	0.309333	0.249373	0.283024
cg19732154	GPSM3	TSS1500	6	32272536	0.250009	0.215704	0.225163	0.22601
cg26301953	GPSM3	TSS1500	6	32272481	0.530454	0.269545	0.263288	0.263462
cg18545596	GRAP2	5'UTR	22	38652575	0.541242	0.223852	0.204567	0.259146
cg25047001	GRIN2A	TSS1500	16	10184518	0.685879	0.312517	0.210512	0.26523
cg03510435	GRIN2B	5'UTR	12	13985825	0.322481	0.348464	0.293114	0.202331
cg19700341	GRIN2C	TSS1500	17	70368671	0.582467	0.269808	0.290615	0.427909
cg20803780	GSTA1	5'UTR	6	52776551	0.200872	0.562811	0.515748	0.494402
cg03070194	GSTM2	5'UTR	1	110012207	0.311421	0.310379	0.276168	0.417314
cg08142344	GSTM2	5'UTR	1	110012222	0.215682	0.504885	0.451179	0.584976
cg26020161	GSTM3	TSS1500	1	110085946	0.449141	0.786317	0.511058	0.582612
cg06841499	GSTP1	TSS1500	11	67106217	0.22965	0.335772	0.315097	0.387799
cg19114214	GSTP1	TSS1500	11	67106166	0.696346	0.329414	0.276395	0.412399
cg25866895	GSTP1	TSS1500	11	67106902	0.71748	0.578624	0.668168	0.528411
cg12623107	GTF2H1	5'UTR	11	18302977	0.309888	0.572907	0.553545	0.560037
cg24216990	GUCA1A	TSS1500	6	42229789	0.224269	0.691937	0.398411	0.285123
cg01378456	GUCY2G	TSS1500	10	114106695	0.670693	0.314541	0.203053	0.233195
cg00872532	GULP1	5'UTR	2	188876693	0.708403	0.458092	0.450336	0.354481
cg04375688	HADHB	5'UTR	2	26323553	0.588921	0.486969	0.33413	0.419748
cg17112155	HCK	TSS200	20	30103651	0.362661	0.218579	0.298417	0.207311
cg04586023	HDAC10	TSS1500	22	49032507	0.282147	0.44914	0.412189	0.346976
cg04216289	HES7	TSS1500	17	7968622	0.78666	0.588935	0.359051	0.45919
cg08625920	HEXA	TSS1500	15	70456101	0.358484	0.339931	0.423969	0.45567
cg06745740	HGF	TSS200	7	81237523	0.573627	0.417236	0.442915	0.402236
cg15567428	HGF	TSS1500	7	81237683	0.562428	0.266259	0.300716	0.350194
cg22543992	HGF	TSS1500	7	81237616	0.652351	0.30298	0.276822	0.32068
cg01070078	HIC1	TSS1500	17	1905633	0.317493	0.72079	0.55932	0.495161
cg11190071	HIC1	TSS1500	17	1905601	0.669418	0.718734	0.425801	0.542555
cg11781718	HIST1H4E	TSS1500	6	26312312	0.203362	0.315325	0.214897	0.7652
cg04888113	HIST2H2BF	TSS1500	1	148050836	0.229074	0.387287	0.24492	0.387423
cg06770429	HIVEP2	5'UTR	6	143247768	0.364491	0.31711	0.417972	0.432501
cg24049493	HIVEP3	TSS1500	1	42158528	0.389184	0.460136	0.254869	0.304854
cg01493678	HLA-DOB	TSS200	6	32892803	0.768189	0.24414	0.224926	0.383835
cg06789824	HLA-J	TSS1500	6	30080372	0.234907	0.657462	0.416715	0.594498
cg08146256	HNRNPC	5'UTR	14	20804250	0.39315	0.731622	0.683259	0.674214
cg08682036	HNRNPF	5'UTR	10	43218039	0.237527	0.756823	0.634915	0.733568
cg00493422	HOPX	TSS200	4	57242629	0.278623	0.795725	0.773996	0.242713
cg25456368	HOPX	5'UTR	4	57242104	0.333637	0.882011	0.615224	0.831723
cg00019495	HOPX	5'UTR	4	57242282	0.642979	0.925559	0.599816	0.390874
cg06771126	HOPX	5'UTR	4	57242456	0.639731	0.735116	0.619916	0.553554
cg02000808	HOXA3	5'UTR	7	27122587	0.475461	0.740066	0.204392	0.839473
cg23470128	HOXB13	TSS1500	17	44161667	0.418899	0.792098	0.864963	0.601374
cg15700739	HOXC4	5'UTR	12	52713967	0.86782	0.276189	0.257553	0.274432
cg16983211	HOXC4	5'UTR	12	52713903	0.90958	0.319794	0.309392	0.352233
cg16674860	HPS1	5'UTR	10	100196084	0.709872	0.779842	0.611206	0.489159
cg07924575	HPS4	TSS1500	22	25211231	0.465649	0.469139	0.367224	0.72855
cg09952395	HRASLS5	TSS200	11	63015288	0.366668	0.631431	0.617022	0.611446
cg16861955	HS3ST3A1	TSS200	17	13446158	0.694715	0.886459	0.479644	0.214561
cg09463656	HS3ST3A1	TSS1500	17	13446476	0.301075	0.731193	0.512716	0.250478
cg01971137	HS3ST3B1	TSS1500	17	14143914	0.275691	0.447862	0.243132	0.667337
cg20169062	HSPB3	TSS200	5	53787168	0.297063	0.844151	0.783633	0.658305
cg01246617	HSPB3	5'UTR	5	53787250	0.258664	0.743546	0.750818	0.678653
cg22189286	HSPB8	TSS1500	12	118100576	0.575406	0.643257	0.468974	0.555526
cg06980169	HVCN1	TSS200	12	109611522	0.208988	0.448147	0.399804	0.38738
cg10288111	IFRD1	TSS1500	7	111849918	0.403409	0.848134	0.817296	0.82063
cg25191332	IFRD1	TSS1500	7	111849655	0.218819	0.451981	0.440632	0.399626
cg25888867	IGSF1	5'UTR	X	130250695	0.225085	0.510813	0.578615	0.416409
cg12162305	IGSF1	5'UTR	X	130250888	0.525448	0.734419	0.388239	0.788867
cg01267262	IHH	TSS1500	2	219634306	0.272906	0.436497	0.233307	0.665991
cg01928078	IL10RB	TSS1500	21	33560243	0.39023	0.434138	0.438216	0.452258
cg27518898	IL10RB	TSS1500	21	33560267	0.464932	0.289175	0.295744	0.280599
cg26206185	IL17REL	TSS200	22	48793278	0.264857	0.557984	0.392935	0.489307
cg10146267	IL28RA	TSS200	1	24386452	0.655364	0.70593	0.420502	0.743562
cg11402503	IL28RA	TSS1500	1	24386600	0.609786	0.586213	0.257899	0.631889
cg12394377	IL28RA	TSS1500	1	24386805	0.890148	0.519985	0.434312	0.573475
cg13847963	IL28RA	TSS1500	1	24386807	0.920986	0.433441	0.39717	0.506882
cg27348043	ILDR1	TSS200	3	123223780	0.679377	0.647977	0.335048	0.715522
cg17397592	IQCA1	TSS1500	2	237081077	0.353774	0.323509	0.314129	0.299762
cg07394914	IRF2	5'UTR	4	185608329	0.497923	0.473222	0.465246	0.465369
cg13702053	IRX2	TSS1500	5	2805601	0.433108	0.77329	0.515153	0.521191
cg23623860	ISLR2	5'UTR	15	72210502	0.217057	0.490475	0.394923	0.538365
cg26091142	ISLR2	5'UTR	15	72210130	0.556964	0.492804	0.415626	0.571386
cg05505745	ISLR2	5'UTR	15	72209383	0.710707	0.447826	0.50933	0.540347
cg02709205	ISLR2	5'UTR	15	72208988	0.678756	0.498226	0.365215	0.397163
cg27200833	ISLR2	5'UTR	15	72208962	0.724396	0.477066	0.32024	0.346748
cg00550503	ISLR2	5'UTR	15	72209328	0.484666	0.246218	0.254792	0.497721
cg23275158	ISM2	TSS1500	14	77035510	0.597582	0.546343	0.261466	0.214227
cg27536028	ITGB1BP3	5'UTR	19	3884586	0.671486	0.469547	0.376295	0.286282
cg01259619	ITPKB	5'UTR	1	224992325	0.471834	0.534593	0.427168	0.260447
cg18762243	ITPKB	5'UTR	1	224992327	0.459697	0.529539	0.47054	0.369079
cg18149009	ITPRIP	TSS1500	10	106084966	0.415588	0.369662	0.3704	0.364894
cg02378269	IVD	TSS200	15	38484883	0.725177	0.655527	0.705939	0.341762
cg03358592	KANK1	5'UTR	9	697410	0.67919	0.825553	0.733221	0.881644
cg13877502	KANK1	5'UTR	9	697387	0.893861	0.947053	0.951093	0.950317
cg09588271	KANK4	5'UTR	1	62557239	0.565549	0.663104	0.460376	0.703672
cg11341028	KBTBD4	TSS1500	11	47558457	0.373971	0.444224	0.373939	0.337558
cg10767336	KCNA1	TSS200	12	4889327	0.278491	0.255514	0.307476	0.207466
cg01663603	KCNB1	TSS200	20	47532750	0.356077	0.920754	0.508196	0.836725
cg10951120	KCNB1	TSS200	20	47532655	0.642701	0.577853	0.24183	0.26919
cg11131532	KCNB1	TSS200	20	47532730	0.30079	0.888491	0.506705	0.844441
cg12307787	KCNB1	TSS200	20	47532766	0.333198	0.914227	0.594621	0.875683
cg00694520	KCNE4	TSS200	2	223624931	0.608893	0.40709	0.743585	0.825576
cg02831419	KCNE4	TSS1500	2	223624866	0.535832	0.473758	0.757249	0.88484
cg14592092	KCNE4	TSS1500	2	223624746	0.766501	0.509514	0.669276	0.731234
cg00546005	KCNG1	5'UTR	20	49072560	0.563466	0.865847	0.746203	0.665069
cg17846334	KCNG1	5'UTR	20	49072541	0.217237	0.810698	0.787607	0.683624
cg10454121	KCNH2	TSS1500	7	150306792	0.205745	0.516179	0.283093	0.304933
cg16349656	KCNH2	TSS1500	7	150307297	0.6395	0.418593	0.322555	0.23948
cg08360721	KCNIP1	TSS200	5	169863448	0.230155	0.285754	0.385619	0.349918
cg15124711	KCNIP1	TSS200	5	169863457	0.359254	0.338764	0.286565	0.429943
cg18248112	KCNJ15	5'UTR	21	38550993	0.777162	0.344701	0.323119	0.319986
cg11387131	KCNJ5	TSS200	11	128266421	0.224774	0.532986	0.408031	0.539278
cg18245306	KCNJ5	TSS200	11	128266405	0.200685	0.504468	0.462294	0.447822
cg00881552	KCNK13	TSS200	14	89597743	0.28949	0.588567	0.423373	0.666645
cg12929567	KCNK4	5'UTR	11	63816170	0.574972	0.93389	0.738399	0.922959
cg08446215	KCNQ1OT1	TSS200	11	2677942	0.207394	0.637149	0.563436	0.959858
cg16739686	KCNQ1OT1	TSS200	11	2677912	0.23459	0.532457	0.505829	0.893365
cg21137515	KCNQ1OT1	TSS1500	11	2678433	0.483933	0.52799	0.485921	0.550185
cg25306939	KCNQ1OT1	TSS1500	11	2678662	0.204367	0.436769	0.511159	0.884669
cg14011415	KCNQ4	TSS200	1	41022100	0.937518	0.563574	0.255259	0.732838
cg19254479	KCNQ4	TSS1500	1	41021778	0.817562	0.694115	0.510494	0.66212
cg24884207	KCNQ4	TSS1500	1	41021793	0.363683	0.279024	0.555398	0.523344
cg05019423	KIAA0284	TSS1500	14	104401275	0.280712	0.23189	0.335133	0.263777
cg15925940	KIAA0284	TSS1500	14	104401675	0.367472	0.306256	0.219746	0.253202
cg09664445	KIAA0664	5'UTR	17	2559156	0.224205	0.427775	0.352973	0.519722
cg20215438	KIAA0753	5'UTR	17	6482449	0.206543	0.337961	0.317938	0.253612
cg11502597	KIAA1217	TSS200	10	24537719	0.631749	0.529518	0.509503	0.403117
cg14881178	KIAA1257	TSS200	3	130195841	0.649854	0.629235	0.209668	0.698344
cg24301690	KIAA1257	5'UTR	3	130195366	0.549457	0.493246	0.527265	0.305483
cg00009167	KIAA1324	TSS200	1	109457956	0.758856	0.425737	0.265803	0.278052
cg09820792	KIAA1324	TSS200	1	109457963	0.802498	0.47011	0.328132	0.228153
cg04994773	KIAA1324	5'UTR	1	109458300	0.679777	0.55635	0.52198	0.466669
cg00354179	KIAA1614	TSS1500	1	179148103	0.764802	0.578449	0.577898	0.554625
cg07730364	KIAA1614	TSS1500	1	179148269	0.797866	0.546923	0.510954	0.330894
cg23056823	KIAA1614	TSS1500	1	179148206	0.933379	0.512779	0.483266	0.308693
cg03378876	KIAA1755	5'UTR	20	36322571	0.282044	0.730122	0.749918	0.709298
cg01885559	KIDINS220	5'UTR	2	8894248	0.419263	0.362916	0.210494	0.360159
cg00891184	KIF1B	5'UTR	1	10194772	0.405044	0.310029	0.38524	0.219591
cg04328703	KIF26A	TSS1500	14	103673312	0.389206	0.369954	0.262275	0.646097
cg27154163	KIT	TSS1500	4	55218513	0.263126	0.521876	0.21486	0.643159
cg06038655	KLF14	TSS1500	7	130070215	0.407767	0.483251	0.651031	0.452267
cg26436315	KLF15	5'UTR	3	127558075	0.231625	0.483751	0.227348	0.462122
cg19505129	KLF8	TSS200	X	56275420	0.322646	0.85537	0.774697	0.357475
cg09195491	KLF8	5'UTR	X	56275625	0.599244	0.708399	0.454647	0.200156
cg09306340	KLHDC9	TSS200	1	159334663	0.768181	0.2921	0.277433	0.22878
cg17150246	KLHDC9	TSS200	1	159334694	0.771934	0.682756	0.554817	0.517478
cg21437481	KLHDC9	TSS200	1	159334609	0.781577	0.356622	0.351168	0.21955
cg23651323	KLHDC9	TSS200	1	159334762	0.967298	0.631986	0.606294	0.500454
cg20747741	KLHDC9	TSS1500	1	159334510	0.466711	0.564362	0.320294	0.334406
cg25320115	KLHDC9	5'UTR	1	159334857	0.942823	0.588588	0.533685	0.488591
cg09677741	KLHL3	5'UTR	5	137099547	0.27827	0.825836	0.787166	0.770275
cg13847070	KLHL3	5'UTR	5	137099422	0.220425	0.849932	0.834699	0.828284
cg21125628	KLRC1	5'UTR	12	10497203	0.472558	0.505165	0.284886	0.455869
cg17900015	KRT28	TSS1500	17	36211033	0.61253	0.75164	0.61749	0.278968
cg06592151	KRTAP2-1	TSS1500	17	36458293	0.768854	0.38027	0.351469	0.203229
cg25613262	KRTCAP2	TSS1500	1	153413121	0.500849	0.286531	0.239094	0.306853
cg14679202	L3MBTL2	TSS1500	22	39930924	0.235974	0.476772	0.361232	0.670313
cg07561547	LAD1	TSS200	1	199635406	0.771388	0.344818	0.354332	0.204358
cg01881054	LAMA2	TSS1500	6	129244768	0.484053	0.3774	0.515299	0.412545
cg11850943	LANCL2	TSS1500	7	55399896	0.544827	0.648455	0.647671	0.521689
cg26954156	LDLRAD2	TSS200	1	22011229	0.228123	0.293678	0.301356	0.352012
cg11807188	LEPR	5'UTR	1	65697432	0.219855	0.498736	0.507996	0.370453
cg26342890	LEPR	5'UTR	1	65761370	0.520977	0.445433	0.201662	0.597542
cg01141438	LEPREL1	5'UTR	3	191318901	0.217074	0.561803	0.41645	0.349247
cg22336867	LGALS7	TSS1500	19	43957081	0.275088	0.893925	0.883033	0.783293
cg04993975	LHX1	TSS200	17	32368585	0.281829	0.338589	0.337851	0.321021
cg05527869	LHX1	TSS200	17	32368589	0.215323	0.310232	0.316302	0.302178
cg10043865	LHX1	TSS200	17	32368594	0.218134	0.361707	0.360336	0.363353
cg10356613	LHX1	TSS200	17	32368604	0.287658	0.283232	0.280403	0.274631
cg07747970	LHX1	TSS1500	17	32367832	0.482572	0.485867	0.350886	0.200856
cg07829379	LHX1	TSS1500	17	32368311	0.342098	0.881809	0.865133	0.845971
cg11290922	LHX1	TSS1500	17	32367745	0.564201	0.405144	0.289215	0.355232
cg11769960	LHX1	TSS1500	17	32367740	0.567485	0.554721	0.282643	0.332509
cg12279877	LHX1	TSS1500	17	32368343	0.703796	0.893913	0.894547	0.871186
cg22660578	LHX1	TSS1500	17	32368142	0.389341	0.965763	0.960684	0.960048
cg24761507	LHX1	TSS1500	17	32368043	0.731431	0.960215	0.959091	0.954209
cg18866356	LHX4	TSS1500	1	178464637	0.591474	0.396175	0.364442	0.331568
cg17521338	LHX9	TSS200	1	196148124	0.924887	0.514298	0.377776	0.296831
cg21306988	LIG4	5'UTR	13	107665135	0.686403	0.477702	0.228449	0.474839
cg25810247	LIG4	5'UTR	13	107665155	0.257701	0.564298	0.321297	0.568061
cg10075819	LIMS1	5'UTR	2	108595769	0.227717	0.478624	0.445259	0.469845
cg12221565	LIN28	TSS1500	1	26608730	0.409366	0.459061	0.261292	0.370394
cg19924431	LIN28	TSS1500	1	26608433	0.342104	0.540636	0.341851	0.206898
cg03566513	LIN7A	TSS1500	12	79856875	0.747381	0.391056	0.316848	0.354091
cg20621715	LINGO3	TSS200	19	2259321	0.460739	0.731061	0.505529	0.944807
cg24067214	LINGO3	TSS200	19	2259355	0.603464	0.698617	0.469235	0.747159
cg00692763	LIPG	TSS200	18	45342371	0.851909	0.598051	0.326476	0.447219
cg11038073	LIPG	TSS200	18	45342419	0.734507	0.447256	0.357223	0.202875
cg24513433	LIPG	TSS200	18	45342232	0.771822	0.438239	0.263096	0.317222
cg16966962	LMOD1	TSS1500	1	200182612	0.81216	0.361757	0.329812	0.275553
cg19684083	LNX1	TSS200	4	54119353	0.458573	0.27709	0.278806	0.281234
cg16802592	LOC145845	TSS1500	15	34966895	0.599069	0.837337	0.608529	0.6139
cg08355260	LOC151534	TSS1500	2	74582937	0.226702	0.414465	0.25139	0.479144
cg10866298	LOC157627	TSS200	8	9798279	0.684612	0.663388	0.31037	0.333327
cg12877251	LOC157627	TSS200	8	9798290	0.867097	0.769988	0.587408	0.266917
cg26853071	LOC221122	TSS1500	11	44951210	0.447806	0.299376	0.325699	0.515918
cg06849515	LOC285548	TSS200	4	13158705	0.306916	0.641229	0.363209	0.762841
cg10461004	LOC285548	TSS200	4	13158594	0.443758	0.560199	0.574475	0.725336
cg16292168	LOC285548	TSS200	4	13158592	0.430502	0.57829	0.570049	0.777971
cg20318726	LOC285548	TSS200	4	13158719	0.48325	0.471524	0.319091	0.816378
cg05956126	LOC389332	TSS200	5	135556876	0.253332	0.506838	0.468222	0.288285
cg09851245	LOC645676	TSS1500	1	153797047	0.541225	0.50324	0.515441	0.571099
cg05272921	LOC90246	TSS200	3	129709339	0.480457	0.430231	0.368725	0.367709
cg10372921	LOXL1	TSS200	15	72005786	0.322692	0.739675	0.724787	0.287339
cg10879116	LPAR3	5'UTR	1	85131065	0.586653	0.561294	0.316265	0.618432
cg11136751	LRRC2	5'UTR	3	46583073	0.593663	0.576829	0.449554	0.474441
cg25821245	LRRC2	5'UTR	3	46583060	0.36582	0.469711	0.337123	0.428872
cg01227006	LRRC20	5'UTR	10	71811619	0.314897	0.623352	0.29176	0.643094
cg05493526	LRRC20	5'UTR	10	71811631	0.306436	0.595056	0.394488	0.665864
cg06341195	LRRC24	5'UTR	8	145722764	0.201716	0.400108	0.26712	0.465069
cg23469706	LRRC33	TSS200	3	197851006	0.521184	0.523912	0.397999	0.236439
cg12101108	LRRC33	TSS1500	3	197850848	0.70996	0.66496	0.416886	0.262768
cg17078980	LRRC33	TSS1500	3	197850818	0.503506	0.754668	0.602985	0.401643
cg00293409	LRRC33	5'UTR	3	197851066	0.577389	0.650435	0.511108	0.433866
cg12358524	LRRC34	TSS200	3	171013161	0.728345	0.882583	0.834337	0.692626
cg12397426	LRRC34	TSS200	3	171013128	0.741447	0.815609	0.586872	0.645703
cg27536453	LRRC34	TSS200	3	171013111	0.706327	0.774283	0.722918	0.719115
cg02860240	LRRC34	TSS1500	3	171013315	0.382357	0.891809	0.867238	0.770207
cg08095637	LRRC34	TSS1500	3	171013221	0.338369	0.704288	0.653043	0.41236
cg01589760	LRRC56	TSS200	11	527487	0.708203	0.541108	0.579665	0.616509
cg05283631	LRRC56	TSS200	11	527476	0.900604	0.570284	0.350759	0.438546
cg06862167	LRRC56	TSS200	11	527452	0.707863	0.694967	0.625282	0.577243
cg19737664	LRRC56	TSS200	11	527435	0.762915	0.542488	0.389173	0.432311
cg21784768	LRRC56	TSS200	11	527496	0.890542	0.558292	0.614082	0.592837
cg25016127	LRRC56	TSS200	11	527432	0.892374	0.588881	0.441568	0.504148
cg11647421	LRRC56	TSS1500	11	527287	0.366618	0.897005	0.858006	0.515455
cg27158867	LRRC56	5'UTR	11	527638	0.632059	0.798421	0.736923	0.621561
cg03588325	LY6G5C	TSS1500	6	31756927	0.820497	0.746966	0.70846	0.49842
cg07151644	LY6G5C	TSS1500	6	31757068	0.93762	0.793054	0.546708	0.413565
cg08759960	LY6G5C	TSS1500	6	31757314	0.853165	0.85274	0.65611	0.291373
cg09295695	LY6G5C	TSS1500	6	31757072	0.919124	0.733454	0.400413	0.266749
cg14102811	LY6G5C	TSS1500	6	31757005	0.696139	0.823505	0.528449	0.336369
cg22404450	LY6G5C	TSS1500	6	31757270	0.954558	0.861626	0.529406	0.357025
cg23642766	LY6G5C	TSS1500	6	31756932	0.868868	0.874333	0.662885	0.426141
cg25598672	LY6G5C	TSS1500	6	31757286	0.881501	0.912952	0.58704	0.415083
cg05973028	LYN	5'UTR	8	56968261	0.257775	0.35829	0.22044	0.271076
cg02631462	LYPD5	TSS200	19	49016696	0.586781	0.276059	0.34258	0.611191
cg14931230	LYPD5	TSS200	19	49016741	0.403033	0.491941	0.445059	0.674948
cg15634398	LYPD5	TSS200	19	49016743	0.387634	0.385773	0.306512	0.56293
cg25732462	LYPD5	TSS200	19	49016738	0.274869	0.509182	0.441282	0.753399
cg03271893	LZTS2	5'UTR	10	102750960	0.236845	0.261774	0.228409	0.282931
cg06868562	MAD2L2	5'UTR	1	11673971	0.560286	0.643789	0.224103	0.880398
cg16341056	MAGEA5	TSS200	X	151037204	0.21704	0.514298	0.407055	0.561204
cg05534807	MAP6	TSS200	11	75057261	0.385976	0.491158	0.394823	0.65145
cg09010323	MAP6	TSS200	11	75057216	0.224452	0.409134	0.461134	0.72256
cg11694752	MAP6	TSS200	11	75057272	0.335514	0.458361	0.508255	0.772739
cg24451858	MAP6	TSS200	11	75057268	0.299253	0.390708	0.289914	0.698275
cg01102854	MARK2	TSS1500	11	63362293	0.239027	0.255005	0.256542	0.251671
cg09728102	MAST4	TSS200	5	66160248	0.574296	0.648511	0.598146	0.536706
cg10629165	MAST4	TSS200	5	66160319	0.349378	0.7295	0.721402	0.616336
cg17760391	MAST4	TSS200	5	66160257	0.614043	0.462059	0.506881	0.413683
cg20396510	MAST4	TSS200	5	66160344	0.654809	0.79281	0.757633	0.479753
cg01388796	MATK	5'UTR	19	3752548	0.942644	0.852409	0.572139	0.731382
cg08861493	MCAM	TSS1500	11	118694499	0.238931	0.546485	0.463661	0.524881
cg03766851	MCFD2	5'UTR	2	46995244	0.767396	0.421964	0.400252	0.28481
cg14321424	MDK	TSS200	11	46359663	0.798002	0.602311	0.240639	0.228221
cg08371772	MEGF8	TSS1500	19	47520461	0.335105	0.78927	0.638552	0.789839
cg23714917	MEST	5'UTR	7	129919541	0.294351	0.235347	0.230407	0.234709
cg27589003	MEST	5'UTR	7	129919522	0.466462	0.384122	0.388676	0.369151
cg16718986	MFAP2	5'UTR	1	17179554	0.603287	0.601594	0.594156	0.660479
cg05442902	MGC16703	TSS1500	22	19699010	0.207933	0.634968	0.365761	0.529629
cg00289081	MIAT	TSS200	22	25383470	0.575785	0.74191	0.494182	0.762087
cg18940588	MIAT	TSS200	22	25383464	0.645456	0.741397	0.535283	0.720136
cg19746861	MIAT	TSS200	22	25383458	0.601077	0.689447	0.473821	0.607906
cg08506260	MIAT	TSS1500	22	25383195	0.857399	0.512919	0.51919	0.21895
cg12041056	MIAT	TSS1500	22	25383247	0.570129	0.254011	0.245027	0.239788
cg23345500	MIAT	TSS1500	22	25383221	0.921158	0.479245	0.470885	0.435547
cg05651282	MICA	TSS1500	6	31478679	0.592823	0.741562	0.624012	0.515225
cg07103722	MICA	TSS1500	6	31478511	0.251734	0.733752	0.622406	0.469244
cg19347782	MICAL2	5'UTR	11	12116338	0.579518	0.466974	0.411227	0.289325
cg02275924	MID1	TSS200	X	10761795	0.542477	0.81046	0.663483	0.374968
cg03188519	MID1	TSS200	X	10761759	0.737752	0.79239	0.705314	0.460288
cg05783039	MID1	TSS200	X	10761819	0.820761	0.856504	0.754995	0.475951
cg20244073	MID1	5'UTR	X	10761548	0.68072	0.847236	0.710272	0.444624
cg05013243	MIR1179	TSS1500	15	86950853	0.390756	0.325542	0.347776	0.24135
cg15617950	MIR150	TSS200	19	54695970	0.291636	0.498113	0.513969	0.202581
cg26326746	MIR505	TSS200	X	138834067	0.503617	0.575457	0.396604	0.537776
cg01574903	MIR522	TSS1500	19	58945843	0.3311	0.437702	0.227382	0.274588
cg08784247	MIR618	TSS200	12	79853939	0.711865	0.782359	0.727568	0.553676
cg08331829	MKKS	5'UTR	20	10360596	0.820112	0.903683	0.902699	0.866788
cg15648345	MKS1	TSS1500	17	53652359	0.446769	0.537103	0.543903	0.583512
cg19928423	MLL5	5'UTR	7	104445605	0.601572	0.280568	0.43382	0.348307
cg22418565	MMP11	TSS1500	22	22444690	0.559218	0.761291	0.742522	0.350025
cg23850277	MMP11	TSS1500	22	22444770	0.633179	0.808788	0.652245	0.326183
cg02458945	MMP2	TSS1500	16	54071971	0.899463	0.667481	0.685891	0.339906
cg07582157	MMP2	TSS1500	16	54071770	0.72477	0.431826	0.413445	0.387592
cg09350341	MMP2	TSS1500	16	54071879	0.92134	0.540761	0.523209	0.310194
cg02817981	MOBKL3	TSS1500	2	198088126	0.482772	0.849528	0.728184	0.374032
cg05172912	MOGAT1	TSS200	2	223244571	0.608465	0.686996	0.2523	0.628391
cg25092670	MORC1	TSS1500	3	110320310	0.362258	0.240336	0.202778	0.209139
cg22461018	MORF4	TSS1500	4	174774586	0.607607	0.316072	0.213552	0.221006
cg11142617	MORN1	TSS1500	1	2314065	0.22221	0.492649	0.638943	0.595012
cg05394456	MPG	5'UTR	16	69230	0.265154	0.398019	0.289587	0.289931
cg20959325	MPPED2	5'UTR	11	30562741	0.735087	0.467536	0.439866	0.428258
cg03522668	MRGPRF	TSS200	11	68537442	0.203976	0.639666	0.64694	0.659644
cg04658945	MRGPRF	TSS200	11	68537473	0.346988	0.707941	0.696399	0.710918
cg02681040	MRGPRG	TSS200	11	3196777	0.451567	0.398106	0.38559	0.20735
cg26092471	MSX2	TSS1500	5	174083318	0.426922	0.4587	0.533197	0.336938
cg27478579	MTIF2	TSS1500	2	55350516	0.232138	0.207937	0.206256	0.255674
cg25314817	MTMR2	5'UTR	11	95287309	0.372758	0.361383	0.339293	0.240904
cg04792712	MTMR7	TSS200	8	17315476	0.420745	0.322737	0.294991	0.313383
cg03989020	MTUS2	TSS1500	13	28900334	0.536996	0.550264	0.553769	0.456456
cg13873802	MUC12	TSS1500	7	100398212	0.664247	0.577438	0.529333	0.270722
cg15649045	MUC12	TSS1500	7	100398221	0.729645	0.358459	0.312909	0.285904
cg09876447	MUC21	TSS1500	6	31058261	0.318464	0.279758	0.351906	0.332053
cg13126982	MUC21	TSS1500	6	31057967	0.587873	0.61264	0.463917	0.21038
cg12094412	MXRA5	5'UTR	X	3273354	0.334991	0.790597	0.771196	0.583497
cg17957640	MYO7A	TSS200	11	76516853	0.250566	0.415609	0.217885	0.239508
cg19151808	NAP1L5	TSS200	4	89838074	0.29751	0.609938	0.593152	0.580578
cg20081724	NAPEPLD	5'UTR	7	102574409	0.302913	0.303516	0.310603	0.284509
cg15405572	NAV3	TSS1500	12	76748683	0.644744	0.435796	0.456289	0.276643
cg01115432	NCAPG2	TSS1500	7	158191408	0.61627	0.392356	0.285849	0.432226
cg04598292	NCAPG2	5'UTR	7	158188617	0.465689	0.663815	0.566028	0.609902
cg22209929	NCEH1	5'UTR	3	173877394	0.235122	0.584913	0.562337	0.587464
cg04579183	NCRNA00052	TSS1500	15	85920838	0.879381	0.446832	0.361111	0.483148
cg06804705	NCRNA00114	TSS1500	21	39047450	0.219578	0.583646	0.655009	0.45941
cg08635395	NDE1	5'UTR	16	15654787	0.659921	0.548917	0.472471	0.521958
cg11267496	NDP	TSS200	X	43718010	0.758377	0.412808	0.37776	0.39921
cg07642259	NDP	TSS1500	X	43718074	0.677155	0.705662	0.563672	0.654031
cg10551631	NDP	5'UTR	X	43717806	0.92764	0.917528	0.87945	0.93547
cg14204430	NDST4	TSS200	4	116254666	0.217832	0.737865	0.618136	0.655182
cg12643378	NDUFA4L2	TSS1500	12	55921122	0.482144	0.627045	0.376842	0.321544
cg16262215	NDUFA7	TSS1500	19	8293654	0.767929	0.628149	0.639885	0.717041
cg14773826	NDUFS4	TSS1500	5	52891323	0.432607	0.274546	0.220153	0.447552
cg05886671	NEUROG3	TSS200	10	71003158	0.395769	0.532601	0.503863	0.367294
cg18834338	NEUROG3	TSS200	10	71003167	0.397329	0.554654	0.38163	0.378477
cg00401091	NFATC2	TSS1500	20	49592943	0.381022	0.472031	0.438937	0.463759
cg11086066	NFATC2	TSS1500	20	49592915	0.447952	0.483081	0.433732	0.464645
cg04267345	NFATC4	TSS1500	14	23904944	0.569316	0.802491	0.648193	0.821719
cg06993714	NFATC4	TSS1500	14	23905183	0.555471	0.849095	0.666405	0.29248
cg12930714	NFATC4	TSS1500	14	23904846	0.689449	0.824172	0.683608	0.76237
cg26158983	NFATC4	TSS1500	14	23904880	0.402068	0.645952	0.426625	0.612699
cg08530484	NHEJ1	5'UTR	2	219732850	0.505222	0.383399	0.469078	0.646285
cg02126788	NHLH2	5'UTR	1	116183183	0.433803	0.606474	0.655728	0.471862
cg04475069	NHLH2	5'UTR	1	116183645	0.770553	0.611294	0.508032	0.237653
cg17900495	NHLH2	5'UTR	1	116183886	0.88278	0.640991	0.590051	0.314542
cg21646199	NHLH2	5'UTR	1	116183177	0.369596	0.486319	0.45978	0.43004
cg01615880	NHSL1	TSS200	6	138935370	0.327207	0.376302	0.356219	0.380129
cg02705163	NHSL1	TSS200	6	138935366	0.301777	0.339013	0.318276	0.331136
cg04850961	NHSL1	TSS200	6	138935380	0.310545	0.333287	0.32127	0.350924
cg10966139	NID1	TSS1500	1	234295460	0.378363	0.541036	0.328463	0.247388
cg21120436	NLGN1	5'UTR	3	174784997	0.63421	0.32685	0.243327	0.38529
cg09229620	NLGN1	5'UTR	3	174598942	0.336031	0.515089	0.298174	0.504029
cg04233770	NME5	5'UTR	5	137502901	0.540086	0.798339	0.725364	0.379618
cg09047573	NME5	5'UTR	5	137502804	0.70059	0.75666	0.774981	0.758203
cg13707560	NME5	5'UTR	5	137502599	0.675846	0.803318	0.767947	0.745008
cg06650786	NOTCH3	TSS1500	19	15173129	0.741238	0.784605	0.22729	0.539089
cg09544338	NOTCH3	TSS1500	19	15172998	0.885748	0.77166	0.35649	0.645429
cg07012823	NOX3	TSS200	6	155818762	0.402798	0.378345	0.375439	0.261412
cg25542007	NOX4	TSS1500	11	88962930	0.589316	0.266656	0.328299	0.47923
cg09708488	NPM2	TSS1500	8	21937959	0.409798	0.461599	0.408674	0.282621
cg12186410	NPM2	TSS1500	8	21938050	0.521217	0.233534	0.219368	0.207944
cg08564874	NPSR1	TSS1500	7	34663248	0.301815	0.375023	0.309119	0.643961
cg20855344	NR1D2	TSS1500	3	23961094	0.538342	0.29239	0.321717	0.387279
cg18944984	NR1H4	TSS1500	12	99390697	0.440352	0.528084	0.357189	0.228313
cg07921314	NRF1	5'UTR	7	129040405	0.401122	0.702398	0.735889	0.387927
cg11504897	NRN1	5'UTR	6	5952411	0.750105	0.453504	0.393013	0.468222
cg24407327	NRXN2	TSS1500	11	64168004	0.70788	0.447909	0.237554	0.46293
cg04885832	NSD1	TSS1500	5	176492871	0.450712	0.589836	0.660028	0.486313
cg13783653	NTNG2	5'UTR	9	134029657	0.72067	0.483301	0.444031	0.272322
cg15521792	NUDT17	TSS1500	1	144301505	0.354941	0.545152	0.448884	0.468993
cg22319618	NUP50	5'UTR	22	43941610	0.328401	0.206203	0.301493	0.238221
cg10589577	NWD1	5'UTR	19	16705603	0.7646	0.277022	0.258438	0.24158
cg25668626	OAS1	TSS1500	12	111827986	0.228632	0.875681	0.654575	0.2443
cg00622552	ODF3L1	5'UTR	15	73803390	0.733336	0.482684	0.346731	0.326203
cg19884965	ODZ4	5'UTR	11	78827953	0.270992	0.353035	0.432977	0.645237
cg08141722	OR2AT4	TSS1500	11	74479695	0.62224	0.220368	0.386831	0.245958
cg11678461	OSBPL5	5'UTR	11	3138398	0.854486	0.49182	0.470297	0.48711
cg22074576	OSBPL5	5'UTR	11	3138302	0.932228	0.317713	0.322642	0.326697
cg23357130	OSBPL5	5'UTR	11	3138504	0.874511	0.2014	0.212658	0.210254
cg25003907	OSTBETA	5'UTR	15	63129297	0.281828	0.250951	0.238992	0.223287
cg08755490	OVOL1	5'UTR	11	65311254	0.659749	0.230184	0.200305	0.364513
cg21356837	OXGR1	TSS200	13	96444766	0.339388	0.31188	0.333041	0.517673
cg25137204	P2RY6	TSS200	11	72653052	0.327194	0.366302	0.296547	0.245185
cg06637774	P2RY6	5'UTR	11	72653350	0.312869	0.458511	0.462688	0.438031
cg26343510	P2RY6	5'UTR	11	72653316	0.312233	0.366216	0.370411	0.322723
cg00444847	PACSIN1	TSS200	6	34541767	0.719629	0.869183	0.86183	0.839374
cg05106897	PACSIN1	TSS200	6	34541753	0.831905	0.913363	0.895665	0.896143
cg05233674	PACSIN1	TSS200	6	34541751	0.720453	0.699463	0.697017	0.697853
cg05994148	PACSIN1	TSS200	6	34541732	0.836396	0.953694	0.938547	0.94606
cg20405174	PACSIN1	TSS200	6	34541691	0.65782	0.880719	0.917427	0.915953
cg25473981	PACSIN1	TSS1500	6	34541654	0.615805	0.883479	0.788235	0.442394
cg25808577	PACSIN1	TSS1500	6	34541679	0.833661	0.923247	0.925006	0.89572
cg00724111	PACSIN3	TSS1500	11	47165991	0.596594	0.707869	0.347808	0.32139
cg24779587	PACSIN3	TSS1500	11	47165739	0.401932	0.845955	0.429407	0.477334
cg14664242	PADI3	TSS200	1	17448013	0.352982	0.567754	0.349585	0.458922
cg18768338	PADI3	TSS200	1	17448027	0.242575	0.406833	0.254941	0.311945
cg21966975	PADI3	TSS200	1	17448007	0.408172	0.497757	0.379483	0.42929
cg20556458	PAIP2B	5'UTR	2	71307018	0.524355	0.294171	0.319769	0.577357
cg24498031	PAK6	5'UTR	15	38332342	0.287245	0.661188	0.319665	0.641418
cg05068428	PAK6	5'UTR	15	38332588	0.354058	0.678545	0.330839	0.31817
cg12635019	PAK6	5'UTR	15	38332467	0.414782	0.797454	0.334729	0.733667
cg13892980	PAK6	5'UTR	15	38332435	0.365108	0.748626	0.278315	0.697623
cg14525688	PAK6	5'UTR	15	38332147	0.214433	0.651732	0.411793	0.58983
cg18097281	PAK6	5'UTR	15	38332437	0.453929	0.86302	0.352289	0.815473
cg04743106	PALLD	5'UTR	4	169814514	0.221621	0.658885	0.612374	0.261306
cg10300255	PAPLN	5'UTR	14	72776120	0.370547	0.590868	0.556257	0.511495
cg01583940	PAQR6	TSS1500	1	154484633	0.204654	0.498639	0.495153	0.437048
cg14002345	PAX6	TSS200	11	31789592	0.351111	0.956835	0.637987	0.425355
cg22272457	PAX6	TSS200	11	31789589	0.318665	0.843726	0.650336	0.380866
cg25949958	PAX6	TSS200	11	31789583	0.235099	0.939665	0.589806	0.448778
cg04174538	PC	5'UTR	11	66429879	0.398151	0.47582	0.407129	0.288279
cg09150559	PCDHB10	TSS1500	5	140551701	0.237201	0.606413	0.474923	0.290139
cg16049600	PCDHB11	TSS200	5	140559482	0.27048	0.411966	0.478286	0.398411
cg18417245	PCDHB11	TSS200	5	140559480	0.260868	0.464509	0.470272	0.406177
cg02484345	PCOTH	TSS1500	13	23360310	0.508763	0.223992	0.204657	0.21553
cg00045070	PCSK9	TSS1500	1	55277237	0.589274	0.86547	0.867508	0.630359
cg00139317	PCYT1B	TSS200	X	24575465	0.344391	0.754629	0.636467	0.627622
cg02742990	PCYT1B	TSS200	X	24575379	0.338096	0.545672	0.449776	0.399652
cg18801567	PDCD10	5'UTR	3	168933057	0.729632	0.442125	0.295821	0.436098
cg18345115	PDE4A	TSS200	19	10402478	0.552601	0.478725	0.452388	0.377367
cg06907708	PDE4C	TSS1500	19	18197077	0.29614	0.336193	0.354002	0.275565
cg18611813	PDE4D	5'UTR	5	59817878	0.280052	0.636693	0.759425	0.735164
cg27597926	PDGFRA	5'UTR	4	54791501	0.44515	0.547647	0.211584	0.312176
cg21799736	PDHA1	TSS1500	X	19271241	0.265708	0.687802	0.63449	0.63585
cg22973076	PDLIM2	TSS200	8	22492403	0.801786	0.742997	0.514804	0.759697
cg27649089	PDLIM2	TSS1500	8	22492369	0.823374	0.335672	0.295456	0.314903
cg00157359	PELI3	TSS1500	11	65989759	0.302195	0.344646	0.389536	0.224375
cg05147578	PEX26	TSS1500	22	16939240	0.343247	0.25218	0.304343	0.258944
cg07859439	PGAP1	TSS1500	2	197501002	0.597835	0.819234	0.806197	0.781078
cg07464201	PGF	TSS1500	14	74492364	0.217485	0.255568	0.343955	0.224786
cg12841020	PGF	TSS1500	14	74492357	0.251508	0.233523	0.37597	0.292291
cg15778232	PHB2	TSS1500	12	6951406	0.593355	0.388738	0.402967	0.431239
cg15356502	PHF6	5'UTR	X	133337638	0.542855	0.394618	0.274952	0.419926
cg21940640	PHKG1	TSS1500	7	56128387	0.232133	0.416275	0.360914	0.244152
cg16895792	PIK3CD	TSS200	1	9634240	0.538312	0.478687	0.496958	0.567018
cg18653991	PIM2	TSS1500	X	48661679	0.241941	0.863501	0.867433	0.542989
cg21267792	PIM2	TSS1500	X	48661756	0.298176	0.852123	0.827739	0.434683
cg14308375	PITX2	TSS1500	4	111764568	0.574507	0.380516	0.289307	0.225215
cg03668103	PKHD1L1	TSS200	8	110443739	0.260364	0.621665	0.581631	0.789608
cg10131657	PKHD1L1	TSS200	8	110443761	0.645398	0.799538	0.277232	0.920011
cg14594459	PKHD1L1	TSS200	8	110443851	0.495891	0.374154	0.279842	0.538953
cg09279512	PKP1	TSS200	1	199519133	0.457705	0.37178	0.359817	0.319193
cg02697107	PLAGL1	5'UTR	6	144374912	0.232277	0.368104	0.295985	0.37085
cg00491021	PLAT	5'UTR	8	42184037	0.686438	0.797742	0.77478	0.611029
cg22038738	PLAT	5'UTR	8	42183830	0.762926	0.661518	0.65881	0.435324
cg02985541	PLCD4	TSS1500	2	219180462	0.294233	0.258688	0.342853	0.208484
cg22621169	PLCH1	5'UTR	3	156876812	0.840414	0.719536	0.727257	0.404519
cg03803861	PLCXD3	TSS1500	5	41546907	0.399809	0.341106	0.215231	0.320058
cg12782294	PLD1	5'UTR	3	172977460	0.417094	0.445009	0.408126	0.375508
cg21140028	PLEKHA5	5'UTR	12	19279492	0.215575	0.803401	0.798724	0.784353
cg25720264	PLEKHA5	5'UTR	12	19281018	0.490394	0.873954	0.847523	0.86429
cg24537993	PLEKHA6	5'UTR	1	202542549	0.538153	0.270636	0.271399	0.234517
cg12905865	PLEKHG5	5'UTR	1	6468401	0.299352	0.426111	0.337482	0.497122
cg08189171	PLEKHG6	5'UTR	12	6290284	0.824993	0.45592	0.333683	0.451163
cg09056845	PLEKHG6	5'UTR	12	6290302	0.602985	0.458614	0.31259	0.447697
cg19998991	PLEKHG6	5'UTR	12	6290297	0.802324	0.54203	0.431835	0.537989
cg20667825	PLEKHG6	5'UTR	12	6290295	0.634967	0.513414	0.336675	0.50429
cg25268678	PLEKHG6	5'UTR	12	6290281	0.814719	0.533862	0.43942	0.529253
cg00820919	PLEKHH2	TSS1500	2	43717343	0.485734	0.594404	0.231386	0.543584
cg22932336	PLIN5	5'UTR	19	4486070	0.911571	0.282475	0.332663	0.660284
cg13140564	PLTP	TSS200	20	43974234	0.928546	0.500808	0.516646	0.300032
cg03088990	PLTP	5'UTR	20	43973685	0.4199	0.561144	0.525621	0.251096
cg17152789	PLTP	5'UTR	20	43973940	0.807887	0.541701	0.440373	0.449889
cg06768188	PLTP	5'UTR	20	43974184	0.973567	0.4739	0.471784	0.288638
cg26572488	PLXNA4	5'UTR	7	131950209	0.687541	0.437856	0.482686	0.688181
cg04839422	PNPLA5	TSS200	22	42619209	0.364027	0.578917	0.36176	0.401564
cg24534477	PNPLA5	TSS200	22	42619238	0.299873	0.737764	0.405427	0.725692
cg13764106	PODN	TSS200	1	53300281	0.278543	0.757373	0.608773	0.707296
cg23222406	POLR3B	TSS1500	12	105275190	0.340625	0.508632	0.391212	0.329662
cg15157453	POMGNT1	5'UTR	1	46436083	0.233094	0.212135	0.288325	0.568893
cg03437912	POMP	TSS1500	13	28130327	0.256975	0.765317	0.414205	0.485189
cg17176573	POU2F3	TSS200	11	119616097	0.790723	0.635818	0.374349	0.63549
cg26357587	POU2F3	TSS200	11	119616092	0.678041	0.747761	0.426809	0.730148
cg19363546	POU2F3	TSS1500	11	119615911	0.417604	0.442844	0.449131	0.224099
cg12622182	POU3F1	TSS1500	1	38286228	0.443668	0.475808	0.411228	0.213327
cg16788322	PPAPDC1A	TSS1500	10	122206250	0.347462	0.228474	0.230756	0.548628
cg21748751	PPARD	TSS1500	6	35417845	0.277234	0.356577	0.446291	0.319495
cg11270806	PPARGC1A	TSS1500	4	23501613	0.459478	0.542012	0.319846	0.741701
cg00546153	PPIE	5'UTR	1	39977853	0.35367	0.770838	0.759304	0.363325
cg08514558	PPIF	TSS1500	10	80776718	0.20337	0.551793	0.456887	0.44921
cg09350141	PPM1F	5'UTR	22	20636651	0.527055	0.439053	0.336262	0.353348
cg08677140	PPP1R10	5'UTR	6	30690220	0.466834	0.520319	0.461263	0.576839
cg20400248	PPP1R3B	5'UTR	8	9042667	0.250955	0.314018	0.261043	0.314732
cg12409074	PRDM10	5'UTR	11	129375858	0.342902	0.24463	0.297899	0.225601
cg19409579	PRDM8	5'UTR	4	81337524	0.298408	0.253441	0.223918	0.316833
cg26299084	PRDM8	5'UTR	4	81337612	0.229751	0.290678	0.249318	0.278221
cg15971518	PRG2	TSS1500	11	56915750	0.258873	0.391268	0.718507	0.374526
cg07425204	PRKAR1A	5'UTR	17	64022778	0.596909	0.751956	0.726628	0.836773
cg19812944	PRKAR1B	TSS1500	7	734419	0.211984	0.786693	0.707008	0.63152
cg04518808	PRKCG	TSS1500	19	59076634	0.441173	0.369605	0.208202	0.416875
cg06157219	PRKCZ	5'UTR	1	2053735	0.443336	0.35856	0.297116	0.238375
cg09560161	PRKCZ	5'UTR	1	2055102	0.619622	0.403062	0.28379	0.22328
cg02413285	PRNP	5'UTR	20	4616134	0.469327	0.235072	0.254107	0.295073
cg10630155	PROM1	TSS200	4	15694764	0.412058	0.35637	0.330537	0.275165
cg08855742	PROM1	TSS1500	4	15695183	0.300537	0.438159	0.621451	0.248918
cg06972695	PRR5	5'UTR	22	43476260	0.290852	0.506967	0.480749	0.476452
cg09775841	PRR5L	5'UTR	11	36350932	0.351285	0.508655	0.512531	0.337173
cg08848847	PRR5L	5'UTR	11	36356044	0.30033	0.665678	0.543954	0.62415
cg08439728	PSORS1C1	5'UTR	6	31205052	0.54998	0.664765	0.322306	0.509923
cg15982299	PSORS1C1	5'UTR	6	31205057	0.289685	0.551857	0.385885	0.496774
cg00638945	PTCH1	5'UTR	9	97306464	0.201018	0.266281	0.212399	0.649796
cg17683775	PTGES	TSS1500	9	131555630	0.291665	0.520624	0.520526	0.464935
cg11746287	PTGIS	5'UTR	20	47618090	0.513774	0.526439	0.453418	0.402801
cg15543919	PTGIS	5'UTR	20	47618099	0.778091	0.701235	0.677325	0.543896
cg01581024	PTK2	5'UTR	8	142078976	0.651215	0.371425	0.360215	0.457039
cg00163510	PTPN14	5'UTR	1	212789575	0.238425	0.632553	0.632743	0.529671
cg15895782	PTPN14	5'UTR	1	212716848	0.835363	0.328168	0.294469	0.315964
cg22400454	PTPN14	5'UTR	1	212712826	0.610391	0.686357	0.44465	0.836454
cg13037201	PTPN21	5'UTR	14	88088125	0.47034	0.583816	0.452396	0.520258
cg24983189	PTPRA	5'UTR	20	2803312	0.514134	0.365934	0.278484	0.285361
cg08081778	PTPRE	TSS200	10	129735756	0.385178	0.385298	0.269254	0.319968
cg13453168	PTPRE	TSS200	10	129735650	0.751307	0.83002	0.780491	0.660543
cg19544434	PTPRE	TSS200	10	129735660	0.745163	0.711007	0.607253	0.483084
cg24289912	PTPRE	TSS200	10	129735729	0.783869	0.775784	0.708816	0.647993
cg02955484	PTPRE	5'UTR	10	129735893	0.36296	0.547761	0.489626	0.532354
cg02001390	PTPRS	5'UTR	19	5289977	0.679192	0.332889	0.239273	0.292128
cg16668176	PTPRS	5'UTR	19	5259893	0.203387	0.391632	0.238756	0.234766
cg24122124	PTPRS	5'UTR	19	5290092	0.854636	0.205213	0.209606	0.206682
cg13130398	RABGAP1L	TSS1500	1	173111020	0.741815	0.42806	0.46642	0.386748
cg04816699	RADIL	5'UTR	7	4888353	0.369704	0.71015	0.677813	0.322352
cg25927164	RAI1	5'UTR	17	17626132	0.369902	0.495668	0.358743	0.925482
cg20842915	RALA	5'UTR	7	39631657	0.21332	0.235565	0.238648	0.235665
cg08433538	RALGPS1	TSS1500	9	128716535	0.610515	0.526981	0.252554	0.322195
cg27418586	RAMP1	TSS200	2	238432843	0.754313	0.895077	0.868874	0.89066
cg27567335	RAMP1	TSS200	2	238432813	0.46916	0.507906	0.203968	0.416984
cg00024382	RASL10B	TSS200	17	31082736	0.709968	0.855362	0.555831	0.770268
cg00151914	RASL10B	TSS200	17	31082663	0.738808	0.912341	0.636997	0.852515
cg20496643	RASL10B	TSS200	17	31082710	0.670574	0.842044	0.463189	0.45306
cg24149295	RASL10B	TSS200	17	31082670	0.58671	0.718894	0.370161	0.463515
cg09596429	RASSF10	TSS200	11	12987093	0.302476	0.345165	0.321976	0.343024
cg20918243	RASSF10	TSS200	11	12987088	0.4261	0.282852	0.22575	0.307853
cg18086187	RBP7	TSS200	1	9979745	0.903583	0.762819	0.310414	0.784051
cg12082871	RELL2	5'UTR	5	140997859	0.263495	0.366288	0.243472	0.553317
cg25313468	REST	TSS1500	4	57468065	0.283524	0.294331	0.228942	0.429345
cg02878891	RFX8	5'UTR	2	101456876	0.205472	0.488911	0.425164	0.343765
cg03988527	RFX8	5'UTR	2	101457411	0.337268	0.279929	0.276135	0.244904
cg19987611	RFX8	5'UTR	2	101457223	0.456195	0.85996	0.835078	0.819599
cg14753321	RGS14	5'UTR	5	176717520	0.757857	0.344672	0.352396	0.381899
cg19862344	RHAG	TSS1500	6	49713140	0.40875	0.546968	0.513888	0.46045
cg03437605	RHOBTB2	5'UTR	8	22903154	0.761217	0.893005	0.637161	0.588272
cg07768107	RHOH	5'UTR	4	39878338	0.382784	0.740844	0.799795	0.79109
cg16527371	RIMS1	TSS1500	6	72981688	0.233328	0.595296	0.455628	0.793572
cg18177659	RIOK3	TSS1500	18	19286320	0.417353	0.59946	0.46441	0.518258
cg26532905	RNASEL	TSS1500	1	180823716	0.77791	0.695473	0.693355	0.599249
cg17225407	RND2	TSS1500	17	38430480	0.369898	0.282481	0.241618	0.3861
cg19494100	RNF144B	TSS1500	6	18495292	0.659349	0.51369	0.357166	0.208262
cg05433911	RNF208	TSS1500	9	139236690	0.674981	0.572903	0.412217	0.233149
cg12398330	ROBO3	TSS1500	11	124239622	0.236249	0.591335	0.54425	0.719565
cg00469015	RPLP1	TSS1500	15	67531738	0.546421	0.863637	0.727968	0.526604
cg04774597	RPLP1	TSS1500	15	67531444	0.29411	0.834466	0.754309	0.640166
cg07513768	RPLP1	TSS1500	15	67531582	0.610387	0.898455	0.636612	0.333253
cg10716823	RPLP1	TSS1500	15	67531904	0.25946	0.596503	0.517019	0.447364
cg26218577	RPLP1	TSS1500	15	67531520	0.534053	0.861756	0.814763	0.600887
cg06319762	RPS2	TSS1500	16	1955900	0.60276	0.647554	0.452126	0.333212
cg22512670	RPS6KA1	TSS1500	1	26728352	0.341668	0.539687	0.414311	0.250062
cg06637938	RPS6KL1	TSS1500	14	74459985	0.664061	0.390339	0.422412	0.278949
cg06998765	RPS6KL1	TSS1500	14	74459371	0.625112	0.772467	0.743898	0.397277
cg16124934	RPS6KL1	TSS1500	14	74459233	0.753623	0.798856	0.719124	0.329294
cg19899223	RPS6KL1	TSS1500	14	74459816	0.793221	0.832842	0.660784	0.746835
cg26551843	RPS6KL1	TSS1500	14	74459760	0.734556	0.53401	0.457661	0.557823
cg26447697	RRBP1	TSS1500	20	17611647	0.242785	0.651066	0.549972	0.681445
cg00870095	RSPO1	5'UTR	1	37872133	0.697953	0.657241	0.51481	0.435038
cg08293777	RSPRY1	TSS1500	16	55776492	0.559739	0.769088	0.658747	0.538181
cg26715644	RTBDN	TSS1500	19	12802409	0.203324	0.288884	0.301688	0.202358
cg15975574	RUNX1T1	TSS200	8	93176805	0.202616	0.361231	0.216945	0.373799
cg26959358	RUNX1T1	TSS200	8	93176780	0.497626	0.492652	0.438989	0.810554
cg19007731	RUNX1T1	5'UTR	8	93176570	0.297227	0.349278	0.200395	0.245206
cg09541256	RUNX2	TSS1500	6	45496500	0.850852	0.269406	0.350876	0.220899
cg22008886	RUNX2	TSS1500	6	45496561	0.648592	0.500727	0.502013	0.652598
cg14182621	RYR1	TSS1500	19	43615956	0.29559	0.53346	0.357343	0.54864
cg19869443	SAMD13	TSS1500	1	84539409	0.412909	0.503843	0.613539	0.633046
cg06644373	SATB2	5'UTR	2	200029593	0.233416	0.281679	0.248781	0.609261
cg10507965	SCD	5'UTR	10	102097241	0.330235	0.40089	0.393489	0.654274
cg04964076	SCIN	TSS1500	7	12575985	0.258733	0.753885	0.6115	0.463518
cg20116935	SEMA3B	TSS1500	3	50278761	0.365704	0.227179	0.232858	0.348901
cg21395519	SEMA5B	TSS1500	3	124229675	0.704296	0.385433	0.229641	0.468385
cg11483789	SEMA5B	5'UTR	3	124228250	0.478491	0.654747	0.379992	0.72005
cg26104986	SERPINH1	5'UTR	11	74952951	0.581438	0.583428	0.420467	0.538943
cg15554338	SERPINI2	5'UTR	3	168672852	0.804021	0.563531	0.464484	0.250754
cg06754224	SESN2	TSS1500	1	28458199	0.357029	0.699759	0.497294	0.267066
cg03680032	SESN3	TSS1500	11	94605258	0.641875	0.605997	0.623962	0.635802
cg08881680	SESN3	TSS1500	11	94605117	0.570658	0.613272	0.619042	0.869611
cg13037275	SESN3	TSS1500	11	94605012	0.474735	0.672744	0.67845	0.768918
cg17980625	SESN3	TSS1500	11	94605235	0.534782	0.58109	0.571248	0.821776
cg21752413	SF3A2	5'UTR	19	2189932	0.272876	0.657533	0.683474	0.210041
cg10872209	SFXN2	5'UTR	10	104465298	0.522594	0.671217	0.275934	0.29429
cg14905466	SGK1	TSS200	6	134540836	0.257249	0.601011	0.7515	0.619898
cg13382516	SGMS1	5'UTR	10	52006359	0.306918	0.309646	0.22533	0.333483
cg01710886	SH3BP2	TSS1500	4	2789505	0.589629	0.250226	0.219913	0.221576
cg10745272	SH3BP2	TSS1500	4	2789568	0.791599	0.315317	0.284903	0.310931
cg22198044	SH3BP2	TSS1500	4	2789412	0.914409	0.357419	0.353565	0.414965
cg25114183	SH3D19	TSS200	4	152367253	0.274091	0.471147	0.372487	0.489601
cg02747748	SH3D20	5'UTR	17	40865988	0.470042	0.401434	0.26602	0.364732
cg16344238	SH3D20	5'UTR	17	40865997	0.444856	0.374711	0.280436	0.556159
cg16642716	SHH	TSS1500	7	155298254	0.534722	0.818561	0.703875	0.750551
cg18413449	SHH	TSS1500	7	155298111	0.260938	0.609382	0.326385	0.429534
cg03935432	SIGIRR	5'UTR	11	406605	0.879952	0.879744	0.864255	0.558971
cg05256304	SIK3	TSS1500	11	116475080	0.266264	0.262066	0.51597	0.703329
cg19148866	SIX3	TSS1500	2	45022302	0.308052	0.351227	0.201616	0.513043
cg07755390	SLC12A8	TSS200	3	126414426	0.928339	0.37386	0.260273	0.200759
cg10747115	SLC12A8	TSS200	3	126414317	0.900734	0.822715	0.537017	0.322137
cg20208384	SLC12A8	5'UTR	3	126413852	0.792328	0.642699	0.469612	0.214791
cg08352268	SLC16A11	TSS200	17	6888061	0.415316	0.317456	0.241562	0.214013
cg18530716	SLC16A11	TSS200	17	6888127	0.522753	0.573537	0.492784	0.268537
cg02164452	SLC16A9	5'UTR	10	61138763	0.593167	0.483281	0.306211	0.870807
cg04882188	SLC16A9	5'UTR	10	61138617	0.753279	0.206357	0.279783	0.730583
cg24969942	SLC16A9	5'UTR	10	61138734	0.860934	0.528773	0.257415	0.953599
cg11283983	SLC1A3	TSS200	5	36642050	0.345132	0.637407	0.569304	0.604214
cg16610086	SLC1A3	TSS200	5	36642045	0.542535	0.720061	0.545913	0.691067
cg26939503	SLC22A2	TSS200	6	160600024	0.216542	0.742987	0.719754	0.466543
cg11088051	SLC25A3	TSS1500	12	97510923	0.213227	0.411256	0.325418	0.268931
cg08820231	SLC26A10	TSS200	12	56299954	0.241756	0.222127	0.323588	0.294234
cg05168404	SLC29A4	TSS1500	7	5288252	0.238492	0.478703	0.400203	0.23824
cg13690178	SLC2A10	5'UTR	20	44771736	0.929104	0.745853	0.733227	0.644336
cg19616230	SLC34A2	TSS200	4	25266527	0.250173	0.445995	0.418174	0.35521
cg26601922	SLC38A3	5'UTR	3	50218178	0.26922	0.43138	0.365756	0.278952
cg14671384	SLC38A4	TSS200	12	45506187	0.431608	0.890545	0.838138	0.883651
cg17501823	SLC38A4	TSS200	12	45506060	0.313315	0.861682	0.471684	0.803813
cg18064171	SLC38A4	TSS200	12	45506223	0.234648	0.507866	0.456068	0.480437
cg13652513	SLC8A3	5'UTR	14	69724350	0.541004	0.49539	0.446315	0.334513
cg03352173	SLC9A10	TSS200	3	113495820	0.576351	0.775057	0.642382	0.29795
cg21206816	SLC9A10	TSS200	3	113495769	0.333967	0.561976	0.498602	0.210107
cg04250181	SLCO1B3	5'UTR	12	20857791	0.698146	0.622741	0.554418	0.396564
cg05084793	SMEK1	TSS1500	14	91047324	0.441601	0.515331	0.527429	0.604573
cg24812167	SNAPC4	TSS1500	9	138413179	0.471774	0.37884	0.288354	0.30809
cg05241924	SNCA	TSS1500	4	90978138	0.218102	0.44436	0.215154	0.697172
cg26578617	SNCA	5'UTR	4	90976556	0.2427	0.792355	0.669982	0.503376
cg07195301	SNCAIP	5'UTR	5	121676892	0.70395	0.842764	0.776902	0.456704
cg12544974	SNCAIP	5'UTR	5	121676378	0.770039	0.713953	0.282011	0.367886
cg00175153	SNORA10	TSS1500	16	1952764	0.219517	0.68704	0.499076	0.46293
cg11643442	SNORA38	TSS1500	6	31698492	0.741762	0.71549	0.652735	0.615135
cg15906260	SNORA4	TSS200	3	187987934	0.531058	0.561095	0.215838	0.561787
cg00670721	SNORA63	TSS1500	3	187986896	0.584875	0.289219	0.239331	0.527209
cg17578642	SNORA69	TSS1500	X	118806698	0.280887	0.838453	0.845791	0.645559
cg19792027	SNORA69	TSS1500	X	118806250	0.276479	0.820417	0.724542	0.485554
cg04866357	SNORD18C	TSS1500	15	64581452	0.272327	0.616894	0.652959	0.623328
cg13775991	SNORD18C	TSS1500	15	64581500	0.38465	0.876809	0.846364	0.842262
cg07180212	SNORD1A	TSS200	17	72069298	0.486102	0.706284	0.72258	0.705169
cg19439071	SNORD1A	TSS200	17	72069220	0.375749	0.758532	0.786225	0.730962
cg13664588	SNORD1A	TSS1500	17	72069089	0.527536	0.739563	0.69136	0.685436
cg05727573	SNORD1A	TSS1500	17	72068699	0.270659	0.59467	0.594816	0.565647
cg15345437	SNORD22	TSS1500	11	62377419	0.616353	0.653361	0.581489	0.55736
cg00103398	SNORD47	TSS1500	1	172100778	0.416384	0.275949	0.534639	0.507641
cg08947084	SNORD47	TSS1500	1	172100700	0.274802	0.545127	0.614429	0.52429
cg10989879	SNX25	TSS200	4	186368274	0.42158	0.313044	0.270878	0.26972
cg13206363	SNX25	TSS200	4	186368241	0.611621	0.31325	0.206162	0.205014
cg11198128	SNX32	TSS200	11	65357908	0.41265	0.489288	0.410809	0.79929
cg16624692	SNX32	TSS200	11	65357877	0.560385	0.226501	0.212558	0.533734
cg01421405	SNX32	5'UTR	11	65358003	0.52923	0.334373	0.294836	0.254483
cg03577139	SOD3	TSS200	4	24406086	0.873446	0.643718	0.644441	0.236743
cg11372436	SOD3	TSS200	4	24406105	0.755956	0.718056	0.735602	0.22238
cg21411366	SOD3	5'UTR	4	24406274	0.837442	0.699782	0.685126	0.204651
cg25449950	SOD3	5'UTR	4	24406272	0.945643	0.792469	0.784605	0.247595
cg18949056	SORBS1	5'UTR	10	97307233	0.222712	0.358965	0.301786	0.427399
cg02572796	SORBS2	5'UTR	4	186969118	0.825169	0.844741	0.794009	0.798652
cg20761840	SORBS2	5'UTR	4	186969147	0.685677	0.872917	0.760271	0.751078
cg01933073	SORBS2	5'UTR	4	186969936	0.82908	0.844	0.846377	0.794472
cg02790305	SORBS2	5'UTR	4	186969926	0.774496	0.664207	0.720527	0.695585
cg04348265	SORBS2	5'UTR	4	186970054	0.779498	0.680238	0.623291	0.596827
cg04392082	SORBS2	5'UTR	4	186969920	0.860043	0.841805	0.866849	0.851338
cg12066473	SORBS2	5'UTR	4	186970325	0.683769	0.486015	0.317587	0.388162
cg12309668	SORBS2	5'UTR	4	186969831	0.846526	0.822563	0.786398	0.800943
cg13921444	SORBS2	5'UTR	4	186970018	0.856723	0.953674	0.96039	0.949011
cg26785346	SORBS2	5'UTR	4	186969930	0.846239	0.884664	0.888147	0.87403
cg25179758	SPG20	5'UTR	13	35816614	0.309659	0.497668	0.307245	0.336659
cg22491225	SPINT1	TSS200	15	38923791	0.962864	0.928226	0.278559	0.938697
cg24181311	SPINT1	TSS200	15	38923410	0.799405	0.482028	0.243219	0.680997
cg12426344	SPINT1	TSS1500	15	38923192	0.847002	0.20812	0.203679	0.200151
cg27583037	SPTBN1	TSS1500	2	54536034	0.582779	0.379724	0.346042	0.37399
cg10062550	SRPX2	TSS1500	X	99785246	0.258047	0.393879	0.311116	0.379493
cg22336337	ST18	5'UTR	8	53324502	0.695077	0.628864	0.442498	0.356017
cg00592695	ST3GAL1	5'UTR	8	134614867	0.637486	0.537932	0.516592	0.534374
cg00736681	ST3GAL1	5'UTR	8	134615234	0.642399	0.715906	0.712773	0.710803
cg03965649	ST3GAL1	5'UTR	8	134646115	0.259373	0.544579	0.541887	0.5383
cg25723459	ST3GAL4	5'UTR	11	125751039	0.434489	0.337123	0.334625	0.28112
cg13338207	ST3GAL6	5'UTR	3	99935569	0.223042	0.5575	0.531155	0.509322
cg14521421	ST5	5'UTR	11	8818595	0.354648	0.535951	0.400847	0.288566
cg17046776	ST5	5'UTR	11	8788859	0.920261	0.925618	0.911923	0.91294
cg23939875	ST5	5'UTR	11	8788848	0.868294	0.880372	0.882641	0.86412
cg19113668	ST5	5'UTR	11	8788687	0.843116	0.778109	0.772834	0.781882
cg26942121	ST5	5'UTR	11	8788779	0.88999	0.934451	0.899383	0.893898
cg25732252	ST6GALNAC4	TSS1500	9	129719736	0.326348	0.442202	0.379253	0.368177
cg02858132	STAG1	5'UTR	3	137951695	0.545432	0.415919	0.240861	0.437158
cg07092525	STAR	5'UTR	8	38127543	0.435656	0.467542	0.311223	0.27236
cg27253485	STARD8	TSS200	X	67830113	0.497423	0.655145	0.611393	0.60409
cg20272884	STC1	TSS1500	8	23768707	0.554764	0.6017	0.589731	0.66778
cg07719679	STEAP4	TSS200	7	87774328	0.638193	0.245399	0.3735	0.563016
cg13621396	STIM2	TSS1500	4	26470359	0.428918	0.574811	0.471445	0.662941
cg09989939	STK24	TSS1500	13	98028353	0.753559	0.352744	0.237824	0.340375
cg00393798	STK33	TSS200	11	8572270	0.744084	0.441608	0.269274	0.513924
cg00450824	STK33	TSS200	11	8572261	0.719979	0.526712	0.494062	0.583782
cg02541031	STK33	TSS200	11	8572151	0.777692	0.478537	0.360425	0.405116
cg08788717	STK33	TSS200	11	8572082	0.754166	0.38542	0.368569	0.608304
cg12675870	STK33	TSS200	11	8572155	0.73748	0.424676	0.476302	0.457499
cg20771178	STK33	TSS200	11	8572251	0.623353	0.439431	0.338831	0.425912
cg02811074	STK33	TSS1500	11	8572447	0.675957	0.480267	0.459098	0.355542
cg03405315	STK33	TSS1500	11	8572313	0.639695	0.568008	0.551891	0.573356
cg15247111	STK33	TSS1500	11	8572327	0.783019	0.588544	0.598807	0.597042
cg17679104	STK33	TSS1500	11	8572334	0.658913	0.559136	0.545566	0.567072
cg23753247	STK33	TSS1500	11	8572418	0.651717	0.474167	0.413332	0.216663
cg14105409	SUSD3	TSS1500	9	94860575	0.255127	0.532966	0.233094	0.391134
cg21447550	SUSD4	TSS1500	1	221605246	0.226439	0.820574	0.547515	0.440197
cg04678141	SVIL	TSS200	10	29963926	0.508118	0.308976	0.400223	0.41611
cg00049475	SVIL	5'UTR	10	29963742	0.489843	0.442625	0.408736	0.443317
cg12430457	SYT1	5'UTR	12	77963678	0.242856	0.703146	0.712214	0.687848
cg27398499	TACSTD2	TSS1500	1	58816461	0.716831	0.446098	0.474224	0.228401
cg03672997	TAF3	TSS1500	10	7899629	0.274895	0.312483	0.204614	0.590114
cg22155248	TAPBPL	TSS1500	12	6431055	0.616904	0.69325	0.769337	0.200812
cg08273640	TBC1D14	TSS1500	4	6960619	0.312574	0.340509	0.246726	0.244585
cg19021197	TBX2	TSS1500	17	56830994	0.642195	0.812451	0.716784	0.287428
cg19873923	TC2N	5'UTR	14	91371675	0.652378	0.699818	0.615313	0.475887
cg03708230	TCOF1	TSS1500	5	149717059	0.52387	0.329066	0.258727	0.229729
cg07469961	TCTE1	TSS200	6	44373622	0.61599	0.868575	0.306102	0.875914
cg24014661	TCTE1	TSS1500	6	44373647	0.429307	0.601841	0.268591	0.629095
cg12685753	TEKT1	TSS1500	17	6676263	0.238039	0.509841	0.425754	0.582124
cg00129132	TESK2	5'UTR	1	45728434	0.490935	0.442728	0.259198	0.218225
cg23602092	TET1	TSS1500	10	69989651	0.699631	0.57169	0.469215	0.533124
cg11890639	TEX264	TSS1500	3	51678854	0.313287	0.420229	0.230995	0.657034
cg10187927	TGFBI	TSS1500	5	135391959	0.790012	0.613134	0.329112	0.591729
cg03535284	THBS2	5'UTR	6	169395884	0.399614	0.258972	0.367078	0.399748
cg04511125	THNSL2	5'UTR	2	88251429	0.431519	0.444765	0.428932	0.416795
cg11512009	THRA	5'UTR	17	35474220	0.207288	0.296665	0.271915	0.464593
cg18266594	THRB	5'UTR	3	24271290	0.721899	0.250591	0.54101	0.369828
cg05916744	THY1	5'UTR	11	118797947	0.368137	0.516532	0.597337	0.644026
cg01134185	TIAM1	5'UTR	21	31852011	0.356679	0.358383	0.25986	0.548252
cg04003500	TJP2	TSS1500	9	70978579	0.851061	0.895865	0.869698	0.587406
cg13651833	TJP2	TSS1500	9	70978568	0.819335	0.874369	0.846068	0.485194
cg15614917	TM6SF2	TSS200	19	19245165	0.475171	0.580149	0.390412	0.520903
cg14969981	TMCC2	TSS1500	1	203463202	0.3934	0.587064	0.276954	0.245732
cg14212953	TMEM107	TSS1500	17	8021378	0.393656	0.417599	0.209611	0.581041
cg13296371	TMEM128	TSS1500	4	4301647	0.291106	0.740797	0.240967	0.480312
cg02089348	TMEM129	TSS1500	4	1694247	0.345078	0.390546	0.294638	0.255926
cg21505886	TMEM129	TSS1500	4	1694226	0.519355	0.400592	0.204312	0.352997
cg06392574	TMEM217	5'UTR	6	37320250	0.67896	0.269411	0.369086	0.214709
cg12134159	TMEM27	TSS200	X	15593203	0.542205	0.392917	0.325744	0.300839
cg02047051	TMEM40	5'UTR	3	12767283	0.417966	0.457971	0.482768	0.300997
cg01646665	TMEM79	TSS1500	1	154518060	0.48822	0.283799	0.256963	0.367149
cg18973101	TMEM79	TSS1500	1	154517904	0.437285	0.356067	0.426202	0.472605
cg08676425	TMEM91	TSS200	19	46574167	0.716248	0.730278	0.454581	0.715379
cg12037898	TMEM91	TSS200	19	46574093	0.673266	0.460147	0.332584	0.56161
cg12946214	TMEM91	TSS1500	19	46574074	0.707636	0.671315	0.415316	0.707652
cg17831002	TMEM91	TSS1500	19	46574072	0.66658	0.576743	0.410798	0.626214
cg16577823	TNFAIP2	TSS1500	14	102661502	0.285171	0.431084	0.335301	0.361047
cg01810267	TNFAIP8	TSS1500	5	118631641	0.23901	0.568029	0.466109	0.220435
cg03723497	TNFAIP8	TSS1500	5	118631807	0.575044	0.607365	0.586358	0.353971
cg07376834	TNFAIP8	TSS1500	5	118631779	0.339812	0.673572	0.630549	0.484177
cg18689486	TNFAIP8	TSS1500	5	118631703	0.321171	0.566437	0.605838	0.488923
cg21130861	TNFAIP8	TSS1500	5	118631837	0.337797	0.587641	0.511726	0.419528
cg05636175	TNFRSF10C	TSS200	8	23016342	0.606082	0.347594	0.233873	0.33329
cg23831143	TNFRSF10C	TSS200	8	23016372	0.88333	0.391559	0.272216	0.312173
cg02328735	TNFRSF11B	TSS200	8	120033750	0.710684	0.309004	0.469584	0.825245
cg03200105	TNFRSF11B	TSS200	8	120033746	0.605208	0.44834	0.565987	0.829852
cg07083896	TNFRSF11B	TSS200	8	120033621	0.811538	0.444251	0.252454	0.819641
cg04857420	TNFRSF11B	TSS1500	8	120033811	0.480466	0.875139	0.856404	0.882354
cg00086243	TNFRSF18	TSS1500	1	1132268	0.55518	0.760691	0.468071	0.348047
cg02011723	TNPO2	5'UTR	19	12692888	0.937573	0.931229	0.899077	0.601491
cg17708995	TNPO2	5'UTR	19	12693077	0.652171	0.956647	0.944791	0.583467
cg24874555	TNPO2	5'UTR	19	12693212	0.767544	0.794773	0.740429	0.389064
cg03543593	TNXB	5'UTR	6	32184395	0.775063	0.579096	0.660119	0.218719
cg09769542	TOX3	TSS1500	16	51139763	0.342936	0.299933	0.301774	0.211217
cg07035875	TOX3	5'UTR	16	51114706	0.426316	0.605306	0.466816	0.435576
cg11410436	TOX3	5'UTR	16	51139110	0.699224	0.647786	0.547773	0.610578
cg07760161	TP53	5'UTR	17	7529103	0.602121	0.50632	0.261387	0.266555
cg00377591	TRAF6	5'UTR	11	36484214	0.21137	0.479276	0.343535	0.523692
cg06112894	TRAPPC9	TSS1500	8	141539165	0.654418	0.616226	0.503031	0.746117
cg08195943	TRH	5'UTR	3	131177177	0.330273	0.812505	0.721441	0.316416
cg26989103	TRHR	TSS200	8	110168758	0.241915	0.494076	0.549968	0.362757
cg02931001	TRIM17	5'UTR	1	226670660	0.594936	0.395323	0.217127	0.303157
cg02952008	TRIM17	5'UTR	1	226670688	0.798443	0.43025	0.406473	0.406191
cg02677609	TRIM2	TSS200	4	154344889	0.529535	0.852501	0.780211	0.517301
cg22471112	TRIM2	TSS200	4	154344903	0.653477	0.715648	0.718139	0.411234
cg23820816	TRIM2	TSS200	4	154345044	0.561159	0.499708	0.507028	0.214627
cg16708623	TRIM2	TSS1500	4	154344658	0.205831	0.697908	0.727354	0.680778
cg17943647	TRIM2	TSS1500	4	154344824	0.205887	0.8541	0.830058	0.826619
cg02616418	TRIM2	5'UTR	4	154345131	0.228963	0.734751	0.727777	0.732012
cg12793610	TRIM2	5'UTR	4	154345087	0.209012	0.834892	0.751918	0.739027
cg22502502	TRIM38	TSS1500	6	26070546	0.288309	0.433695	0.536652	0.248143
cg06161375	TRIM63	TSS1500	1	26267180	0.604964	0.289788	0.464797	0.443552
cg10921709	TRIOBP	TSS1500	22	36422589	0.227239	0.893823	0.781447	0.429939
cg05881455	TRIP12	5'UTR	2	230493349	0.471726	0.593189	0.36982	0.808056
cg13644239	TRIP13	TSS1500	5	944886	0.713444	0.513952	0.316866	0.275915
cg10475953	TRPV4	5'UTR	12	108755347	0.677886	0.303474	0.29457	0.240414
cg09298484	TSGA10	TSS1500	2	99125838	0.538141	0.232944	0.327817	0.331316
cg18828861	TSPYL4	TSS1500	6	116683259	0.767041	0.541266	0.488895	0.305345
cg12233232	TTC17	TSS1500	11	43336420	0.569944	0.716582	0.597682	0.229167
cg08736088	TTC29	5'UTR	4	148085970	0.238538	0.837335	0.624621	0.60913
cg05401069	TTC39C	TSS200	18	19826632	0.838838	0.870491	0.873261	0.811291
cg12639429	TTC39C	TSS200	18	19826620	0.841518	0.855514	0.850381	0.752789
cg18719665	TTC39C	TSS200	18	19826654	0.787729	0.847477	0.834649	0.748332
cg17205313	TTC39C	5'UTR	18	19826746	0.786916	0.806576	0.823179	0.725144
cg19008858	TTYH2	TSS1500	17	69720028	0.256259	0.4115	0.361096	0.374027
cg05875032	TUBA8	TSS200	22	16973364	0.898459	0.5675	0.236701	0.606753
cg21949747	TUBA8	TSS200	22	16973368	0.844276	0.579517	0.341661	0.588185
cg25835669	TUBA8	TSS200	22	16973441	0.917882	0.656673	0.548228	0.66897
cg10115191	TUBA8	TSS1500	22	16973294	0.855526	0.577402	0.500924	0.56498
cg13401831	TUBA8	TSS1500	22	16973307	0.850222	0.478643	0.254015	0.459129
cg18376896	TUBAL3	TSS200	10	5436830	0.399336	0.522382	0.329676	0.23579
cg26831730	TXNL4B	TSS1500	16	70686247	0.705836	0.383041	0.362074	0.23949
cg14194397	U58	TSS200	18	45269708	0.407955	0.508346	0.670636	0.63507
cg09353563	UACA	5'UTR	15	68781489	0.630951	0.504711	0.711202	0.870482
cg14728856	UBA1	5'UTR	X	46937478	0.367448	0.530635	0.579034	0.505392
cg02884181	UBLCP1	TSS1500	5	158622086	0.404204	0.424917	0.22538	0.534315
cg07100771	UCP1	TSS1500	4	141709827	0.499436	0.676039	0.483332	0.472339
cg00541544	UNC84B	5'UTR	22	37480201	0.752606	0.597956	0.474119	0.605224
cg26332052	UNK	TSS1500	17	71291630	0.234945	0.224717	0.389993	0.538676
cg07087130	UPP1	5'UTR	7	48096322	0.618212	0.305908	0.284886	0.329383
cg16270885	UPP1	5'UTR	7	48096722	0.659339	0.345917	0.355788	0.396985
cg16695548	URGCP	5'UTR	7	43913176	0.269496	0.259295	0.383926	0.376303
cg10336039	USP36	5'UTR	17	74346584	0.214702	0.372917	0.366932	0.369209
cg23496516	USP36	5'UTR	17	74346415	0.373054	0.463598	0.431479	0.455982
cg10661769	VARS2	TSS1500	6	30989463	0.313953	0.401705	0.360793	0.382528
cg02392619	VASH2	5'UTR	1	211191253	0.486139	0.411851	0.37952	0.30282
cg17910564	VDAC3	TSS1500	8	42367859	0.453896	0.39933	0.225774	0.38009
cg02309841	VGLL4	5'UTR	3	11733425	0.52083	0.610476	0.435402	0.601655
cg09954698	VSX2	TSS1500	14	73775486	0.358839	0.474064	0.354623	0.282414
cg04969921	WDFY1	TSS1500	2	224518958	0.205163	0.475153	0.431489	0.245415
cg20576322	WDFY3	5'UTR	4	86105408	0.279636	0.551967	0.469898	0.624559
cg15057621	WDR12	TSS1500	2	203486108	0.284298	0.343017	0.39752	0.3528
cg06385187	WFDC2	TSS200	20	43531701	0.798064	0.500551	0.28429	0.405166
cg23740882	WFDC2	TSS200	20	43531801	0.829962	0.504622	0.343043	0.294651
cg26348514	WFDC2	TSS200	20	43531772	0.96101	0.475571	0.508536	0.545232
cg14416269	WFS1	TSS1500	4	6322040	0.465478	0.506943	0.204824	0.330946
cg21386933	WHAMM	TSS1500	15	81274662	0.31471	0.269547	0.31941	0.501001
cg00126034	WNT3	TSS200	17	42251161	0.264407	0.603584	0.456214	0.459849
cg06785746	WNT3	TSS200	17	42251165	0.314341	0.755378	0.732279	0.632861
cg11142826	WNT3	TSS200	17	42251222	0.393644	0.86477	0.666415	0.568721
cg26575738	WNT3	TSS200	17	42251167	0.324053	0.652659	0.602878	0.562057
cg27346528	WNT3	TSS200	17	42251211	0.462439	0.598892	0.527794	0.591371
cg14530233	XKR6	TSS1500	8	11096651	0.245634	0.674763	0.595614	0.480837
cg26675876	XKR6	TSS1500	8	11096586	0.217143	0.593358	0.529079	0.725726
cg02812036	YBX2	TSS1500	17	7139239	0.208906	0.328167	0.22254	0.301128
cg02766770	YPEL5	5'UTR	2	30226299	0.325395	0.543268	0.503233	0.344921
cg24323726	ZBED2	TSS200	3	112796876	0.676151	0.430014	0.534899	0.484744
cg25298754	ZBED2	5'UTR	3	112796792	0.75426	0.404774	0.366233	0.411252
cg04211179	ZBTB17	5'UTR	1	16174149	0.333551	0.46958	0.254294	0.279536
cg13916080	ZBTB34	5'UTR	9	128664815	0.329726	0.29497	0.25928	0.466828
cg27579313	ZBTB4	5'UTR	17	7322346	0.743236	0.314206	0.424494	0.384196
cg20267897	ZBTB46	5'UTR	20	61903813	0.525724	0.319747	0.289567	0.434642
cg00366505	ZC3H18	TSS1500	16	87163731	0.413306	0.431816	0.32857	0.237364
cg03833774	ZCCHC5	5'UTR	X	77800805	0.361179	0.364003	0.312962	0.296293
cg04427651	ZDHHC18	TSS1500	1	27025281	0.215841	0.334065	0.283603	0.214364
cg05161795	ZDHHC3	TSS1500	3	44993953	0.842749	0.668569	0.416346	0.750914
cg25766774	ZDHHC3	TSS1500	3	44993913	0.693512	0.514674	0.206192	0.258647
cg01715842	ZDHHC7	TSS1500	16	83603101	0.505911	0.295529	0.336394	0.402627
cg00602811	ZEB2	TSS1500	2	144995034	0.689242	0.815134	0.674938	0.890621
cg13913666	ZFAND2A	5'UTR	7	1164648	0.601361	0.374667	0.461685	0.461364
cg03878654	ZFHX3	5'UTR	16	71638625	0.495955	0.569761	0.285349	0.420497
cg05836951	ZFHX4	5'UTR	8	77757389	0.365151	0.596049	0.558465	0.910397
cg05065926	ZFP41	5'UTR	8	144401181	0.536324	0.314953	0.228183	0.319986
cg12108146	ZFP41	5'UTR	8	144401241	0.56466	0.519887	0.498924	0.397997
cg04305808	ZKSCAN1	5'UTR	7	99452145	0.608806	0.613475	0.683639	0.553174
cg00547077	ZNF132	TSS200	19	63643568	0.21278	0.789864	0.475083	0.537262
cg03735888	ZNF132	TSS200	19	63643414	0.559065	0.850673	0.426577	0.852211
cg05249988	ZNF132	TSS200	19	63643496	0.335175	0.705451	0.567893	0.80629
cg12042659	ZNF132	TSS200	19	63643411	0.517368	0.870872	0.461204	0.900862
cg00868383	ZNF132	TSS1500	19	63643626	0.408739	0.607642	0.274184	0.340741
cg05080281	ZNF204P	TSS200	6	27451160	0.823846	0.281195	0.38828	0.259866
cg03565323	ZNF287	TSS1500	17	16413591	0.250657	0.437562	0.248201	0.408108
cg19203575	ZNF323	5'UTR	6	28430065	0.312948	0.580027	0.226217	0.203803
cg20850981	ZNF323	5'UTR	6	28430082	0.614511	0.692697	0.419206	0.446329
cg21177257	ZNF323	5'UTR	6	28430071	0.572642	0.73995	0.425317	0.441051
cg09433711	ZNF331	5'UTR	19	58729139	0.370807	0.817216	0.771322	0.716048
cg24482389	ZNF331	5'UTR	19	58717879	0.238782	0.764917	0.737857	0.645531
cg25564733	ZNF331	5'UTR	19	58735791	0.35268	0.822584	0.810096	0.739498
cg16221201	ZNF366	5'UTR	5	71817325	0.210235	0.240548	0.245931	0.213286
cg17219326	ZNF445	5'UTR	3	44492850	0.215258	0.845556	0.851893	0.314012
cg26209676	ZNF581	TSS1500	19	60846194	0.494987	0.885733	0.633456	0.428211
cg17700915	ZNF610	5'UTR	19	57531854	0.473165	0.822122	0.619721	0.382718
cg03134962	ZNF668	5'UTR	16	30990906	0.23552	0.2668	0.545284	0.244829
cg21940042	ZNF69	TSS200	19	11859508	0.319553	0.679158	0.680066	0.559596
cg03601828	ZNF697	5'UTR	1	119975884	0.820668	0.374141	0.367253	0.360036
cg16785520	ZNF710	5'UTR	15	88405221	0.556917	0.394172	0.229117	0.291019
cg05731156	ZNF771	TSS1500	16	30325865	0.465091	0.347404	0.245	0.383968
cg00789427	ZNF787	5'UTR	19	61323100	0.347588	0.292917	0.26966	0.598982
cg02446106	ZNF805	TSS1500	19	62443503	0.238297	0.629637	0.660496	0.800534
cg22866218	ZNF813	5'UTR	19	58665732	0.689423	0.772465	0.497818	0.838554
cg01038517	ZNF846	5'UTR	19	9739604	0.469971	0.37186	0.381294	0.359862
cg07548607	ZSWIM2	TSS200	2	187422209	0.288349	0.635961	0.443952	0.515345
cg10396546	ZSWIM2	TSS200	2	187422147	0.335698	0.387495	0.242214	0.331935
cg16516691	ZSWIM2	TSS200	2	187422300	0.384122	0.331767	0.211897	0.495189
cg18950539	ZSWIM2	TSS1500	2	187422413	0.606342	0.546537	0.282514	0.333399
cg02990869	2014-03-01	TSS1500	4	165524292		0.286295	0.237577	0.217211
cg08975164	2014-03-03	5'UTR	5	126342672	0.504353	0.465575		0.304471
cg24673801	2014-03-03	5'UTR	5	126325353	0.388785	0.648972	0.556835
cg13213923	2015-03-10	5'UTR	17	58239223		0.319908	0.266035	0.215308
cg03804136	2015-09-09	TSS200	17	72880814		0.345309	0.32148	0.333882
cg15044248	2015-09-09	TSS200	17	72880819		0.359185	0.30798	0.356622
cg17300544	2015-09-09	TSS200	17	72880686		0.260934	0.262117	0.260639
cg22112360	2015-09-09	TSS1500	17	72880345	-0.361548	0.27187	0.22324	0.34517
cg06848185	2015-09-09	TSS1500	17	72880497		0.364557	0.355054	0.360271
cg16779463	2015-09-09	TSS1500	17	72880650		0.390831	0.397934	0.442083
cg19554255	2015-09-09	TSS1500	17	72880646		0.450097	0.43988	0.427671
cg03221483	2015-09-09	5'UTR	17	72826676	-0.59406	0.547256	0.488088	0.789666
cg07863022	2015-09-09	5'UTR	17	72826703	-0.883781	0.54778	0.51015	0.845434
cg13061373	2015-09-09	5'UTR	17	72838975		0.295274	0.225682	0.325023
cg05161773	2015-09-09	5'UTR	17	72889631		0.573533	0.522796	0.530255
cg26413730	2015-09-09	5'UTR	17	72888530		0.287119	0.201941	0.251783
cg03552103	2015-09-10	TSS1500	2	109730291	0.775417	0.814906	0.463302
cg17866732	2015-09-10	TSS1500	2	109730164	0.785085	0.741786	0.558678
cg21537939	2015-09-10	TSS1500	2	109730450	0.611282	0.523761	0.281207
cg03169041	A2BP1	5'UTR	16	6473550	0.357429	0.570541	0.42482
cg06705265	A2BP1	5'UTR	16	6636223	0.655208	0.524242	0.304184
cg02945674	ABCA1	5'UTR	9	106727532		0.609358	0.567136	0.302472
cg14069205	ABCA10	TSS200	17	64752736		0.203506	0.24682	0.282718
cg27464144	ABCA8	TSS200	17	64463167		0.585019	0.397191	0.785548
cg21660392	ABCA8	5'UTR	17	64462140		0.589987	0.436328	0.683717
cg04099454	ABCB1	5'UTR	7	87092236	0.450166	0.273555	0.208021
cg13338827	ABCB4	5'UTR	7	86942868		0.272312	0.307882	0.574632
cg16377144	ABCC2	TSS1500	10	101531716	-0.461278	0.383841	0.217385	0.269139
cg25747468	ABCC9	TSS1500	12	21981563	0.205129	0.669292	0.504
cg08805748	ABCF1	TSS1500	6	30646502	0.213746	0.840287	0.731768
cg13099117	ABCF1	TSS1500	6	30646518	0.240857	0.62411	0.22297
cg02148324	ABCF2	TSS1500	7	150556426		0.203379	0.262209	0.242711
cg09866366	ABCF3	TSS1500	3	185386009	-0.483982	0.359202	0.454488	0.281615
cg02316713	ABCG1	TSS1500	21	42492628	0.565632	0.228578	0.286328	-0.238877
cg14982472	ABCG1	TSS1500	21	42492720	0.307887	0.510227	0.275128
cg10173620	ABHD2	5'UTR	15	87459908	0.654321	0.227937		0.74928
cg17860366	ABHD2	5'UTR	15	87435745		0.66992	0.431109	0.629957
cg18825419	ABI1	TSS1500	10	27190413		0.378413	0.34792	0.38826
cg13603551	ABP1	TSS200	7	150180339		0.266507	0.305064	0.21416
cg24368167	ACAA1	TSS1500	3	38154940	0.463607	0.332867	0.289708
cg06069310	ACAA1	TSS1500	3	38154878		0.268864	0.39381	0.282643
cg01353464	ACAA1	TSS1500	3	38155120	0.792701	0.274795	0.322524
cg06239037	ACAA1	TSS1500	3	38155107	0.950737	0.236725	0.374512
cg15348640	ACAA1	TSS1500	3	38154989	0.869233	0.272542	0.304088
cg16822666	ACACA	5'UTR	17	32730773		0.516387	0.499234	0.626058
cg02022322	ACACB	TSS1500	12	108060576	0.268862	0.714809	0.572193
cg01676322	ACBD4	5'UTR	17	40568955	0.373314	0.237259	0.302946
cg07900998	ACCN1	TSS1500	17	28645507	0.203893	0.343382	0.220233
cg24743778	ACCN4	5'UTR	2	220087302	0.238225	0.509298		0.490421
cg18265608	ACCS	TSS1500	11	44043943		0.519878	0.449303	0.56072
cg09367198	ACIN1	TSS1500	14	22611363		0.305813	0.447783	0.517879
cg05012125	ACOT2	5'UTR	14	73105614	0.495757	0.573687	0.38733
cg13785718	ACOT4	5'UTR	14	73128239	0.591984	0.294957		0.231165
cg25165880	ACOT7	TSS1500	1	6376913	0.454788	0.496319	0.339459
cg06768993	ACOX3	TSS1500	4	8494312		0.684536	0.861297	0.36563
cg05729984	ACOX3	5'UTR	4	8481340		0.470832	0.301827	0.350901
cg16206125	ACOXL	5'UTR	2	111207184	0.41206	0.675323		0.567437
cg00108164	ACP1	TSS1500	2	254199		0.32611	0.269526	0.724632
cg25945732	ACP1	TSS1500	2	254204		0.242425	0.343701	0.855974
cg01335127	ACPL2	5'UTR	3	142441237	0.205702	0.473846	0.452243
cg05615487	ACR	TSS1500	22	49523273	0.791807	0.225103	0.610002
cg25232725	ACR	TSS1500	22	49522381	0.65496	0.361151	0.247469	-0.205914
cg27087809	ACSBG1	TSS1500	15	76314465	0.372351	0.45409		0.289732
cg19487718	ACSL1	TSS1500	4	185984702	0.394512	0.207921		0.366625
cg21390575	ACSL1	TSS1500	4	185984715	0.276201	0.250181		0.550396
cg11168687	ACSL1	5'UTR	4	185963776		0.404028	0.445554	0.409681
cg22175006	ACSL3	5'UTR	2	223465525		0.535129	0.339385	0.386347
cg14852384	ACTA1	TSS200	1	227636500	0.265441	0.309319		0.425105
cg12908399	ACTA1	TSS1500	1	227636911	0.33608	0.368368	0.245493
cg02339243	ACTL9	TSS1500	19	8671253	0.476364	0.442813	0.462611
cg19611002	ACTL9	TSS1500	19	8671154	0.604093	0.463903	0.438375
cg14932016	ACTN2	TSS200	1	234916276	-0.772662	0.612669	0.566815	0.400563
cg02259743	ACTR10	TSS1500	14	57735941		0.489298	0.236452	0.283489
cg16682903	ACVR1	5'UTR	2	158402916		0.804683	0.794203	0.798611
cg09296957	ACY3	TSS200	11	67174886	0.640093	0.419309		0.21218
cg25835179	ACY3	TSS200	11	67174867	0.700962	0.436049		0.273201
cg01903327	ACYP1	TSS1500	14	74601535		0.292002	0.396819	0.431407
cg02155558	ADAL	TSS1500	15	41409240	0.261946	0.870578	0.500147
cg15352186	ADAM2	TSS200	8	39815064	0.643935	0.446213		0.606087
cg03716937	ADAM2	TSS200	8	39815019		0.465468	0.293757	0.434556
cg04307977	ADAM23	TSS1500	2	207015789	0.726097	0.29876		0.623897
cg25097705	ADAM29	5'UTR	4	176124417		0.261773	0.598115	0.736735
cg07387286	ADAM5P	TSS200	8	39291277		0.461315	0.402208	0.37031
cg11199639	ADAM5P	TSS200	8	39291268		0.326299	0.298485	0.296918
cg14742937	ADAM5P	TSS200	8	39291254		0.417694	0.407977	0.383277
cg19659741	ADAM5P	TSS200	8	39291256		0.375944	0.334079	0.35521
cg11189837	ADAMTS1	TSS1500	21	27140467	0.370309	0.352728		0.643103
cg02503850	ADAMTS14	TSS200	10	72102558		0.406999	0.36917	0.536068
cg10445453	ADAMTS14	TSS200	10	72102546		0.275423	0.364866	0.657269
cg10975049	ADAMTS14	TSS200	10	72102548		0.361165	0.322293	0.513533
cg24427089	ADAMTS14	TSS200	10	72102556		0.366681	0.336863	0.51182
cg18734428	ADAMTSL3	TSS1500	15	82113281	0.303995	0.462108	0.394269
cg01152302	ADAMTSL3	5'UTR	15	82114774		0.683038	0.405671	0.260592
cg12974394	ADAMTSL4	5'UTR	1	148788890	0.550056	0.36423	0.223575
cg06315974	ADAR	TSS1500	1	152867336		0.409735	0.492616	0.587689
cg13392022	ADAR	TSS1500	1	152867317		0.518258	0.520234	0.544073
cg25012577	ADAR	TSS1500	1	152867306		0.345422	0.212262	0.239637
cg03410436	ADARB2	TSS200	10	1769904	0.69885	0.433882		0.659857
cg02270183	ADARB2	TSS1500	10	1769930	0.465915	0.348847		0.387031
cg04548483	ADCK5	TSS1500	8	145567956		0.582541	0.488869	0.343771
cg19307406	ADCY10	5'UTR	1	166140882	-0.301978	0.625049	0.410204	0.46024
cg16888658	ADCY3	TSS200	2	24995621	0.733439	0.320246	0.267626
cg21151432	ADCY3	TSS200	2	24995733	0.350557	0.4921	0.227451
cg08266286	ADCY3	5'UTR	2	24995405		0.27337	0.227745	0.234634
cg07312654	ADCY8	TSS1500	8	132122955	0.231935	0.304367		0.233939
cg16320159	ADD3	TSS200	10	111755663		0.589132	0.200621	0.611247
cg25341032	ADD3	5'UTR	10	111756039		0.512143	0.254439	0.65416
cg03962527	ADD3	5'UTR	10	111756869	0.239996	0.556585		0.685719
cg08090772	ADHFE1	TSS200	8	67507194	0.541388	0.325837		0.568754
cg12132617	ADIPOR1	TSS1500	1	201195443	-0.245245	0.316471	0.28266	0.265065
cg02227453	ADM2	TSS1500	22	49266348		0.6553	0.52403	0.618754
cg02893180	ADM2	TSS1500	22	49266359		0.817166	0.696868	0.776579
cg12318501	ADM2	TSS1500	22	49266378		0.844087	0.651571	0.818815
cg11593482	ADPRH	TSS200	3	120781110	0.926202	0.500978		0.869145
cg16016176	ADPRH	TSS200	3	120781203	0.923041	0.258954		0.560231
cg19932227	ADPRH	TSS200	3	120781122	0.923226	0.46893		0.851188
cg23345097	ADPRH	TSS200	3	120781045	0.909744	0.517535		0.765145
cg18027174	ADPRH	TSS1500	3	120780926	0.687037	0.332221		0.387905
cg12696037	ADRA2A	5'UTR	10	112827527		0.902048	0.859173	0.807332
cg11187796	ADRA2C	TSS1500	4	3736967		0.394618	0.218254	0.499489
cg24687276	AEN	TSS1500	15	86964932	-0.228761	0.779183	0.602327	0.415829
cg12741645	AEN	5'UTR	15	86968740		0.585643	0.480352	0.683541
cg01833057	AFAP1	5'UTR	4	7943962		0.326033	0.43592	0.383849
cg17874413	AGER	TSS1500	6	32260247	-0.559581	0.391833	0.393603	0.357321
cg22017303	AGL	5'UTR	1	100099614		0.835035	0.82924	0.572116
cg19730924	AGPAT1	5'UTR	6	32248522	0.367608	0.366046		0.274435
cg08426200	AGPHD1	5'UTR	15	76589335		0.615216	0.515717	0.363021
cg12565635	AGR2	TSS1500	7	16811856	0.606371	0.440539		0.498786
cg18042806	AGXT2L2	TSS200	5	177592577	-0.210369	0.384806	0.287228	0.235689
cg00582941	AHCY	5'UTR	20	32352516		0.255669	0.208066	0.220002
cg09513758	AHCYL1	TSS1500	1	110327891		0.362813	0.31095	0.335519
cg19595244	AHCYL1	TSS1500	1	110327681		0.209533	0.207881	0.357198
cg08624915	AHSP	TSS1500	16	31446219	0.655445	0.327098	0.379339
cg17178777	AKAP13	5'UTR	15	83750120		0.275103	0.237753	0.267909
cg25645748	AKAP14	TSS200	X	118913961	0.271058	0.39539	0.374592
cg09246570	AKAP6	TSS1500	14	31867523		0.313643	0.245572	0.297509
cg25533247	AKAP8L	TSS1500	19	15391630	0.255845	0.595308	0.490124
cg19328485	AKR1C2	TSS200	10	5050318		0.538875	0.314091	0.477053
cg10158681	AKR1C2	TSS1500	10	5050432		0.595488	0.233529	0.373541
cg02965178	AKTIP	TSS1500	16	52096161	0.342114		0.231773	0.563792
cg05414254	AKTIP	5'UTR	16	52093432	0.743851	0.31743		0.355346
cg18229767	ALDH3B1	TSS1500	11	67533152	-0.254223	0.713279	0.510235	0.511556
cg06400255	ALDOA	TSS1500	16	29970547		0.359545	0.342321	0.317396
cg14316227	ALDOB	5'UTR	9	103233773	0.577473	0.705647	0.223559
cg27183188	ALDOC	TSS200	17	23928248	0.842944	0.263478	0.441732
cg15835620	ALDOC	5'UTR	17	23927999	0.696198	0.394716	0.57368
cg07473553	ALG1L	5'UTR	3	127138097	0.712435	0.483709		0.376289
cg19600442	ALG1L2	TSS200	3	131283185	0.213125	0.453205	0.358293
cg26157333	ALG9	TSS1500	11	111248000	-0.203937	0.659835	0.588221	0.677554
cg14528835	ALG9	TSS1500	11	111248008		0.512031	0.541087	0.668846
cg06611768	ALK	TSS1500	2	29998656	0.239141	0.576226	0.674013
cg20385229	ALKBH1	TSS1500	14	77245223	0.773083	0.593451	0.61607
cg26985203	ALKBH3	5'UTR	11	43859618	0.70722	0.577409	0.535408
cg19442920	ALKBH7	TSS1500	19	6322790		0.241131	0.265601	0.211323
cg06835483	ALOX12B	TSS200	17	7931828	0.389675	0.21615	0.268839	-0.242446
cg02982610	ALOX5AP	TSS1500	13	30207403		0.638131	0.490744	0.532468
cg00031779	ALPK2	TSS200	18	54447223		0.914353	0.909036	0.901206
cg27555092	ALPK2	TSS200	18	54447334		0.799894	0.800278	0.814433
cg02269083	ALPK2	TSS1500	18	54447587	-0.231838	0.251367	0.51257	0.801641
cg07910680	ALPK2	TSS1500	18	54447429		0.883866	0.863679	0.896785
cg25407077	ALPK2	TSS1500	18	54447524		0.867388	0.82715	0.841598
cg27614534	ALPK2	TSS1500	18	54447476		0.843546	0.85092	0.851258
cg10487998	ALPL	5'UTR	1	21711252	0.393784		0.526566	0.453711
cg03213775	ALPL	5'UTR	1	21739078		0.258672	0.231846	0.211511
cg22681190	ALPL	5'UTR	1	21735519		0.401582	0.569717	0.596571
cg15212266	ALPL	5'UTR	1	21751898	0.402362	0.45422	0.555612
cg15726123	ALS2CL	TSS200	3	46693983		0.272567	0.248187	0.254778
cg18790915	ALS2CL	TSS200	3	46693994		0.294429	0.260836	0.258932
cg10221596	ALS2CR12	TSS200	2	201930518		0.530895	0.503548	0.516281
cg14791081	ALS2CR4	TSS1500	2	202217017	0.62579	-0.290412	0.260451	0.311395
cg01483681	ALX4	TSS1500	11	44288714	0.277389	0.302672	0.34107
cg01564033	ALX4	TSS1500	11	44288792	0.346869	0.366764	0.436332
cg14252492	ALX4	TSS1500	11	44288800	0.265958	0.387023	0.481791
cg13523386	AMBN	TSS200	4	71492427		0.598536	0.764265	0.679552
cg16660220	AMBRA1	5'UTR	11	46533524	0.714991	0.481094	0.313354
cg24374161	AMBRA1	5'UTR	11	46538634	0.65284		0.245318	0.806248
cg06099703	AMDHD2	TSS1500	16	2509921	-0.706952	0.335318	0.338325	0.282442
cg10347555	AMDHD2	TSS1500	16	2509926	-0.83185	0.504778	0.623526	0.544921
cg12312863	AMDHD2	TSS1500	16	2509968	-0.384146	0.232952	0.407857	0.226594
cg22296149	AMH	5'UTR	19	2200330		0.427339	0.459303	0.236402
cg05666287	AMIGO3	TSS1500	3	49732474		0.322832	0.285288	0.290622
cg08166588	AMIGO3	TSS1500	3	49732442		0.269074	0.22412	0.258664
cg13996426	AMIGO3	5'UTR	3	49731908		0.30967	0.271615	0.747998
cg06617418	AMMECR1	5'UTR	X	109548769		0.672006	0.652171	0.587158
cg08394018	AMMECR1	5'UTR	X	109548771		0.649194	0.594303	0.560217
cg12242224	AMMECR1	5'UTR	X	109548788		0.590009	0.525017	0.362441
cg12318400	AMPD3	TSS200	11	10428735	0.923017	0.43891	0.424528	-0.306168
cg15461888	AMPD3	TSS200	11	10428725	0.894479	0.305782	0.3042	-0.41305
cg16652651	AMPD3	TSS200	11	10428737	0.91904	0.389946	0.401849	-0.340904
cg23100152	AMPD3	TSS200	11	10428732	0.939204	0.233326	0.225835	-0.450622
cg09986736	AMPD3	5'UTR	11	10429041	0.728731	0.471653	0.353991
cg00881207	AMZ1	5'UTR	7	2695438	0.266297	0.335438	0.201402
cg01940055	ANAPC10	5'UTR	4	146238032	0.633954	0.526877	0.649861
cg26682904	ANGPTL5	TSS200	11	101292620		0.34988	0.360894	0.433612
cg19585816	ANK1	TSS1500	8	41873899	-0.345107	0.691452	0.349669	0.641307
cg01616178	ANK1	TSS1500	8	41874297		0.524016	0.486484	0.474333
cg19891728	ANK1	TSS1500	8	41874028		0.880429	0.459694	0.77392
cg03139691	ANK3	TSS1500	10	61820365		0.449611	0.438104	0.435025
cg15946653	ANKK1	TSS200	11	112763654	0.211485	0.341896	0.310504
cg16158779	ANKK1	TSS200	11	112763665	0.200714	0.410422	0.372138
cg13030331	ANKMY1	TSS200	2	241146272		0.791014	0.739161	0.446976
cg13198503	ANKMY1	TSS200	2	241146256		0.822285	0.742033	0.531748
cg13604246	ANKMY1	TSS200	2	241146085		0.874141	0.83734	0.606763
cg15766075	ANKMY1	TSS200	2	241146090		0.881841	0.812249	0.660283
cg20002504	ANKMY1	TSS200	2	241146227		0.897733	0.82002	0.613905
cg23964682	ANKMY1	TSS200	2	241146088		0.938381	0.908607	0.686818
cg27504117	ANKMY1	TSS1500	2	241146336		0.23027	0.218726	0.208583
cg25810938	ANKMY1	5'UTR	2	241145733		0.45374	0.459287	0.213717
cg02917156	ANKRD11	5'UTR	16	87977595	-0.276315	0.744442	0.675894	0.749257
cg26536240	ANKRD11	5'UTR	16	88037261	0.598386	0.25324	0.25052
cg00675737	ANKRD11	5'UTR	16	87989860		0.552219	0.460994	0.631912
cg05900234	ANKRD11	5'UTR	16	87990162		0.278855	0.239927	0.292373
cg05944840	ANKRD11	5'UTR	16	87929122		0.386725	0.268798	0.247768
cg06365976	ANKRD11	5'UTR	16	87989793		0.505543	0.457633	0.508104
cg07118196	ANKRD11	5'UTR	16	87989919		0.50664	0.451542	0.505128
cg09222577	ANKRD11	5'UTR	16	88007723		0.32393	0.213859	0.333203
cg16623734	ANKRD11	5'UTR	16	87977524		0.627341	0.627573	0.601704
cg27206321	ANKRD11	5'UTR	16	87977561		0.354005	0.318738	0.352489
cg14446107	ANKRD19	TSS1500	9	94610478	0.547419	0.397108		0.865324
cg07450214	ANKRD26	TSS1500	10	27429885		0.433632	0.252279	0.276923
cg05015495	ANKRD32	5'UTR	5	93983538		0.56165	0.5203	0.408269
cg04816302	ANKRD34A	5'UTR	1	144184570		0.253772	0.262545	0.245401
cg21421098	ANKRD34A	5'UTR	1	144184535		0.443833	0.328616	0.294381
cg05492660	ANKRD53	TSS200	2	71059072	0.55241	0.316215	0.209878	-0.347113
cg20814026	ANKRD53	TSS200	2	71059028	0.643721	0.392728	0.460753
cg08990507	ANKRD55	TSS200	5	55564970		0.332931	0.293655	0.293628
cg17027138	ANKRD55	TSS200	5	55564985		0.448883	0.373961	0.392707
cg19678610	ANKRD55	TSS200	5	55565132		0.570425	0.435119	0.350035
cg07776163	ANO1	TSS200	11	69601945	0.520243	0.244302		0.369412
cg18141744	ANO1	TSS1500	11	69601804	0.47384	0.261		0.273302
cg10812526	ANO4	5'UTR	12	99716253	0.813291	0.381923		0.412056
cg04694619	ANO7	TSS200	2	241776432	0.812808	0.728957	0.250787
cg17810765	ANO7	TSS200	2	241776509	0.629244		0.275559	0.370573
cg18861762	ANO7	TSS200	2	241776525	0.622438	0.315591	0.221036
cg04021962	ANO9	5'UTR	11	431986	0.676608	0.419987	0.367377	-0.292881
cg18993457	ANO9	5'UTR	11	431983	0.554384	0.300559	0.204197
cg19245773	ANTXRL	TSS1500	10	47127514		0.445965	0.341456	0.260369
cg21623671	ANXA6	5'UTR	5	150517044	-0.206247	0.265204	0.441131	0.393029
cg11145632	AP1B1	5'UTR	22	28111841		0.473785	0.20901	0.503121
cg01562385	AP1M2	TSS200	19	10559098	0.8818	0.768797	0.264992
cg07434260	AP1M2	TSS200	19	10559036	0.845744	0.591837		0.28621
cg08148553	AP1M2	TSS200	19	10559020	0.949827	0.539761		0.876704
cg27104822	AP1M2	TSS200	19	10559084	0.936558	0.918029	0.556662
cg24350752	AP1S2	TSS1500	X	15784083	0.447359	0.426016	0.414626	-0.269143
cg19290738	AP3D1	TSS1500	19	2103184	-0.262256	0.544057	0.536503	0.518567
cg11271546	APBA2	5'UTR	15	27056753	0.632969	0.226727	0.284408
cg27303981	APBB1IP	TSS200	10	26767201	0.267591	0.232094	0.317335
cg14704968	APBB1IP	5'UTR	10	26770702	0.257355	0.536038	0.375712
cg16110711	APC	TSS1500	5	112070750		0.520338	0.317217	0.422293
cg16451027	APC	TSS1500	5	112070758		0.226753	0.228262	0.204097
cg11223373	APC2	TSS1500	19	1400056	0.295239		0.212262	0.385613
cg18133957	APC2	5'UTR	19	1401493	0.351916	0.29486		0.454343
cg15896978	APOA1	TSS1500	11	116214474		0.594624	0.583922	0.233983
cg16564525	APOA1BP	TSS1500	1	154827767	0.234531	0.519952	0.511096
cg25883868	APOBEC3F	TSS200	22	37766590	0.27374	0.227768	0.219503
cg23896816	APOBEC3G	5'UTR	22	37803199	0.221106	0.411429	0.245176
cg22902400	APOBEC3G	5'UTR	22	37803143		0.30479	0.254703	0.248259
cg09135399	APOBEC3H	TSS200	22	37823060	0.502229	0.245214	0.250354	-0.336242
cg04406254	APOE	TSS1500	19	50099785		0.247497	0.223707	0.218005
cg12907959	APOL3	5'UTR	22	34882774		0.765656	0.716236	0.680973
cg09432376	APOL6	TSS200	22	34374172		0.494733	0.63383	0.627867
cg14690065	APOL6	TSS200	22	34374180		0.530376	0.6934	0.71364
cg21205978	APOL6	TSS1500	22	34374097		0.309005	0.500441	0.491913
cg06241300	APOM	TSS1500	6	31731248		0.663145	0.426797	0.556897
cg19220825	AQP5	TSS1500	12	48640218	0.481318	0.394134	0.266782
cg18202741	AQP6	TSS200	12	48652860	0.349076	0.434471	0.205659
cg27140295	AQP6	TSS200	12	48652738	0.209519	0.306039	0.237447
cg19306640	AQP8	TSS200	16	25135682	0.592874	0.351408	0.214773
cg01029450	ARFGAP3	TSS200	22	41583503	-0.471193	0.727906	0.66219	0.275043
cg26529516	ARFGAP3	TSS200	22	41583491	-0.341424	0.789385	0.686385	0.337792
cg16209860	ARFRP1	TSS1500	20	61810642	-0.424773	0.573867	0.339308	0.443487
cg23627134	ARHGAP15	TSS1500	2	143602845	0.239283	0.242284		0.212348
cg03110368	ARHGAP20	TSS1500	11	110089273		0.462708	0.408887	0.461602
cg08012199	ARHGAP20	TSS1500	11	110089155		0.67911	0.339457	0.401869
cg26918720	ARHGAP4	TSS200	X	152845078		0.837868	0.812247	0.785607
cg13273147	ARHGAP4	TSS1500	X	152845776		0.795117	0.782078	0.758575
cg20133129	ARHGAP4	TSS1500	X	152845627		0.770215	0.771321	0.662672
cg12467143	ARHGAP6	TSS1500	X	11594464		0.490678	0.438977	0.223924
cg24766002	ARHGDIA	TSS1500	17	77423172	0.343486	0.32286	0.417587	-0.252214
cg06457408	ARHGDIA	5'UTR	17	77421171	-0.234534	0.437657	0.30514	0.755533
cg00156551	ARHGEF10	5'UTR	8	1767731	-0.420507	0.525631	0.472677	0.874389
cg00783409	ARHGEF10	5'UTR	8	1776695		0.262786	0.214741	0.253166
cg14925067	ARHGEF10	5'UTR	8	1767808		0.627991	0.481446	0.660275
cg11143876	ARHGEF16	5'UTR	1	3366675	0.574712	0.394363		0.210836
cg21197219	ARHGEF16	5'UTR	1	3364766		0.390316	0.273965	0.376416
cg17676246	ARHGEF6	TSS1500	X	135691392	0.480266	0.672378	0.273348
cg06641503	ARIH2	5'UTR	3	48934345		0.586751	0.499918	0.555337
cg13585240	ARIH2	5'UTR	3	48934379		0.310551	0.259893	0.294262
cg15166900	ARL6IP5	TSS1500	3	69215399	0.357468	0.711823	0.220125
cg13397820	ARMC4	TSS200	10	28328009	0.290989	0.373678		0.270837
cg00057434	ARMC4	TSS200	10	28328030		0.503726	0.249721	0.49243
cg10513418	ARMCX1	TSS1500	X	100691953	0.431101	0.318885	0.235806	-0.255046
cg19055639	ARMCX2	5'UTR	X	100800794	0.587391	0.577677	0.509412	-0.241234
cg27381383	ARMCX3	5'UTR	X	100765825	0.228007	0.549277	0.540335
cg13286116	ARNTL	5'UTR	11	13258674		0.315134	0.254297	0.280666
cg25296938	ARPC1B	5'UTR	7	98814836	-0.642899	0.663314	0.40001	0.408415
cg12886494	ARPP-21	5'UTR	3	35695532	0.675933		0.383405	0.393889
cg20582941	ARPP-21	5'UTR	3	35696170	0.732987		0.213259	0.402549
cg10614223	ARRDC2	TSS1500	19	17972389	-0.384182	0.222243	0.262024	0.310872
cg00911398	ARSF	TSS1500	X	2994598	0.234856	0.37189	0.243175
cg00940786	ARSG	5'UTR	17	63798588	0.920991		0.432229	0.280684
cg04672538	ARSG	5'UTR	17	63798666	0.881737		0.706053	0.502633
cg11879514	ARSG	5'UTR	17	63798627	0.579721		0.514713	0.438768
cg17916916	ARSG	5'UTR	17	63797893		0.782514	0.780564	0.533372
cg20276103	ARTN	TSS200	1	44171455	0.707583	0.39641	0.237918
cg12599982	ARTN	5'UTR	1	44172481	0.808833	0.392148	0.350269
cg13246856	ARTN	5'UTR	1	44172363	0.783027	0.272529	0.249251
cg15962314	ARTN	5'UTR	1	44172456	0.865096	0.428764	0.418623
cg08769559	ARX	TSS200	X	24944042	0.606394	0.397619		0.258099
cg16507965	ARX	TSS200	X	24944072	0.5896	0.372339	0.200474
cg18102233	ARX	TSS200	X	24944014	0.367144	0.528794	0.344108
cg25143771	AS3MT	TSS200	10	104619114	0.251992	0.231541		0.402634
cg18929511	ASAH1	TSS1500	8	17987273	-0.390805	0.818392	0.520043	0.263048
cg01000553	ASAP3	TSS1500	1	23684169	0.386138	0.307218	0.23158
cg14736837	ASB11	TSS1500	X	15243758		0.480021	0.497684	0.326896
cg13228576	ASB18	TSS200	2	236837860		0.580204	0.35952	0.519608
cg07525299	ASCL2	TSS1500	11	2249747		0.388133	0.307525	0.333545
cg12499235	ASCL2	TSS1500	11	2249749		0.238023	0.215075	0.213958
cg02127238	ASCL3	5'UTR	11	8921120		0.506193	0.499867	0.320556
cg16273009	ASCL4	TSS200	12	106692201	0.427811	0.294093	0.272277
cg20318358	ASCL4	TSS1500	12	106691578	0.535813	0.206058	0.210105
cg11658909	ASH1L	5'UTR	1	153777388		0.454278	0.439602	0.44054
cg26217813	ASPA	TSS1500	17	3325746	0.51729	0.383557	0.321404	-0.378473
cg22791453	ASS1	TSS200	9	132309720	0.26746	0.318188	0.25526
cg14659404	ASTN1	5'UTR	1	175400642	-0.542927	0.499793	0.475996	0.405511
cg12592359	ASXL1	TSS1500	20	30408500		0.709048	0.676956	0.442674
cg09118552	ASZ1	TSS200	7	116854981		0.339179	0.306069	0.36615
cg22424532	ASZ1	TSS200	7	116854963		0.463408	0.506964	0.557881
cg24836607	ASZ1	TSS200	7	116854988		0.544983	0.400487	0.528976
cg14651254	ATAD3A	5'UTR	1	1439065		0.42628	0.372478	0.405713
cg17773349	ATCAY	5'UTR	19	3831927	0.775927	0.381356		0.470187
cg20169506	ATF3	5'UTR	1	210849777	0.705554	0.257068	0.25566
cg26788180	ATF6B	TSS1500	6	32205398	0.433631	-0.201718	0.206418	0.359318
cg05914935	ATF7IP2	TSS1500	16	10429700	0.44633	0.671057	0.383648
cg01991180	ATM	TSS1500	11	107597486	0.739915	0.832547	0.79535
cg12106634	ATM	TSS1500	11	107597610	0.567108	0.587036	0.218569
cg14761454	ATM	TSS1500	11	107597297	0.682675	0.358768	0.404674	-0.258516
cg25316512	ATN1	TSS1500	12	6903252		0.262297	0.208037	0.224289
cg02778418	ATOH1	TSS1500	4	94967640		0.325623	0.274978	0.266254
cg15076145	ATOH1	TSS1500	4	94967709		0.234624	0.252117	0.266863
cg18815025	ATOH8	TSS200	2	85834242	0.26413	0.20408		0.420869
cg08951164	ATP11C	TSS1500	X	138743082		0.696881	0.648126	0.570112
cg23060203	ATP11C	TSS1500	X	138742712		0.242907	0.221965	0.200017
cg12228659	ATP12A	5'UTR	13	24152867	-0.33252	0.769833	0.360956	0.26949
cg24952744	ATP2B2	TSS1500	3	10522584	0.308774	0.267915	0.20503	-0.384159
cg06637618	ATP2B4	TSS1500	1	201861671	0.318734	0.283134	0.272456
cg17589633	ATP2B4	TSS1500	1	201861906	0.361243	0.263636	0.264753
cg21693907	ATP2B4	TSS1500	1	201861684	0.336768	0.427332	0.376281
cg07507755	ATP2C2	5'UTR	16	82959659	0.424135	0.440972		0.6611
cg08974450	ATP2C2	5'UTR	16	82959661	0.286295	0.328813		0.906972
cg19809988	ATP6V0E2	TSS200	7	149200816	0.270233	0.28047		0.402571
cg18934443	ATP6V0E2	TSS1500	7	149200709	-0.374281	0.718027	0.711386	0.620792
cg22150661	ATP6V1C1	TSS1500	8	104102036	0.237367	0.328671		0.714796
cg00454409	ATP6V1C2	TSS1500	2	10778817	0.386566	0.292352		0.5857
cg14580982	ATP6V1C2	TSS1500	2	10778815	0.333831	0.200975		0.554112
cg22243662	ATP6V1C2	5'UTR	2	10779756	0.636946	0.557121		0.902976
cg19760410	ATP8B2	TSS200	1	152566741	0.652392	0.257059	0.22153	-0.204094
cg13899320	ATPGD1	TSS200	11	66939656	0.561957	0.541283	0.277503
cg20122470	ATPGD1	TSS200	11	66939659	0.58285	0.530838	0.246072
cg00983705	ATXN1	5'UTR	6	16798965	0.370533	0.424762		0.773136
cg07412186	ATXN1	5'UTR	6	16827355	0.225751	0.288556		0.403945
cg00464814	ATXN1	5'UTR	6	16866868		0.388581	0.430299	0.708657
cg14791639	ATXN1	5'UTR	6	16807007		0.845604	0.75641	0.82348
cg16280399	ATXN1	5'UTR	6	16813507		0.51492	0.444334	0.551717
cg18399451	ATXN1	5'UTR	6	16529252		0.711522	0.654256	0.721337
cg02028524	ATXN3	TSS1500	14	91643163	-0.253946	0.471627	0.44513	0.390465
cg06077738	ATXN7	5'UTR	3	63847469		0.769765	0.727966	0.76551
cg03139435	AURKA	5'UTR	20	54399808	0.533777	0.319542	0.272142
cg02144516	AURKAIP1	TSS1500	1	1301772		0.423167	0.364139	0.391058
cg17365525	AURKB	TSS1500	17	8055229		0.449751	0.324375	0.706677
cg26183021	AURKB	TSS1500	17	8055237		0.469667	0.313878	0.677327
cg12724221	AVPI1	TSS1500	10	99438470		0.848802	0.764822	0.518288
cg08181251	AVPI1	5'UTR	10	99433445	0.401758	0.579312	0.384101
cg23335356	AVPR1A	TSS1500	12	61833983	0.486387	0.37622		0.294854
cg17940251	AVPR1B	TSS1500	1	204390628	0.213312		0.263086	0.493373
cg10818339	AVPR1B	TSS1500	1	204390122		0.416317	0.251806	0.449988
cg15688151	AVPR2	TSS200	X	152821045	0.207803	0.350876	0.267873
cg02711652	AXIN2	5'UTR	17	60986179	0.433076	0.371927		0.328118
cg03752203	AZIN1	5'UTR	8	103943575	0.206681	0.438237	0.477303
cg02243276	AZIN1	5'UTR	8	103942154		0.313262	0.304149	0.309025
cg15610437	AZU1	TSS200	19	778821	0.205962	0.24518	0.202036
cg16496687	B3GALNT1	5'UTR	3	162305422	0.803789	0.303705		0.411294
cg23252387	B3GALNT1	5'UTR	3	162305355	0.693	0.374777		0.468748
cg16608652	B3GALT2	5'UTR	1	191422013	0.571483		0.234955	0.436689
cg10426422	B3GALT4	TSS1500	6	33351530		0.301906	0.308815	0.339481
cg22322679	B3GALT4	TSS1500	6	33352156		0.411318	0.435148	0.491885
cg22777979	B3GAT1	TSS1500	11	133788462	0.643751	0.57742	0.496821
cg12306213	B3GAT2	TSS200	6	71723545		0.487125	0.379678	0.671312
cg15799279	B3GAT2	TSS200	6	71723524		0.36854	0.300475	0.700233
cg06085657	B3GNT6	5'UTR	11	76425161		0.343522	0.481945	0.694242
cg05527491	B3GNT9	TSS200	16	65742446	0.925327	0.513038	0.362649	-0.216878
cg06212637	B3GNT9	TSS200	16	65742454	0.864556	0.474979	0.31259	-0.282312
cg08659394	B3GNT9	TSS200	16	65742419	0.981862	0.405129	0.287313	-0.324509
cg02771381	B3GNT9	TSS1500	16	65742683	0.738319	0.423713	0.323629
cg26522057	B3GNT9	5'UTR	16	65742063	0.614899	0.545533	0.524246
cg18208707	B4GALNT2	TSS200	17	44565317	0.369729	0.330535		0.886545
cg19133221	B4GALNT2	TSS200	17	44565278	0.774452	0.248924		0.721242
cg24238265	B4GALNT2	TSS1500	17	44563514		0.442171	0.394289	0.342667
cg25670076	BACH2	5'UTR	6	90864396	0.21851	0.577963	0.513167
cg06866423	BACH2	5'UTR	6	90983393		0.483686	0.346109	0.491575
cg08848958	BAIAP3	TSS200	16	1324656	0.587973	0.394386		0.680576
cg05067995	BARHL1	TSS1500	9	134446597	0.694771	0.314718	0.253715
cg16380885	BASP1	5'UTR	5	17272936		0.771969	0.494073	0.63874
cg25207627	BASP1	5'UTR	5	17273477		0.383151	0.289832	0.369916
cg27024161	BASP1	5'UTR	5	17291232		0.641313	0.416302	0.84127
cg06910994	BAT2L2	5'UTR	1	169724235	0.666172	0.401274	0.383905
cg22995449	BATF	TSS200	14	75058518		0.416072	0.413911	0.394854
cg13475915	BBX	5'UTR	3	108899408	0.549165	0.406317		0.22793
cg14423692	BCAN	TSS1500	1	154878049	0.267762	0.451069	0.279142
cg02342148	BCAR3	5'UTR	1	93917811	-0.210519	0.564693	0.556474	0.202392
cg08927738	BCAS1	TSS200	20	52120801		0.641246	0.620413	0.503488
cg23682609	BCAS1	TSS200	20	52120772		0.425502	0.358884	0.386888
cg23455517	BCAT2	TSS1500	19	54007491	0.38558	0.665817	0.616074
cg18873530	BCAT2	TSS1500	19	54007475	0.456876	0.741055	0.667935
cg21793948	BCL2	TSS1500	18	59139076	-0.332436	0.618635	0.412196	0.787651
cg23707289	BCL2	TSS1500	18	59139079	-0.362415	0.557322	0.430001	0.711462
cg26277730	BCL2	TSS1500	18	59139065	-0.344885	0.497001	0.345203	0.735878
cg05724997	BCL2	TSS1500	18	59139036		0.472395	0.357167	0.542153
cg12090740	BCL2	TSS1500	18	59139038		0.317498	0.260708	0.378239
cg01803238	BCL2	5'UTR	18	59137006	0.283922		0.434133	0.552078
cg11330108	BCL2	5'UTR	18	59137095		0.251235	0.425205	0.414408
cg26001287	BCL2L11	TSS1500	2	111594224	0.323618	0.252528	0.32888
cg01175610	BCL2L14	5'UTR	12	12115513		0.232153	0.238197	0.203253
cg01934781	BCL2L14	5'UTR	12	12115214	0.536537	0.275725	0.282003
cg01598596	BCL6	TSS1500	3	188947342	0.401133	0.258056	0.213098
cg17298181	BCL6	5'UTR	3	188938869	0.776542	0.700938		0.791197
cg06164260	BCL6	5'UTR	3	188937133		0.482647	0.208082	0.703913
cg09643398	BCL6	5'UTR	3	188937176		0.690394	0.541629	0.684984
cg23655939	BCL6	5'UTR	3	188937171		0.499787	0.251791	0.5769
cg17394304	BCL6	5'UTR	3	188936667		0.718827	0.685197	0.69893
cg07013258	BCL7C	TSS1500	16	30813376	-0.309289	0.520933	0.348516	0.733339
cg22377963	BCL7C	TSS1500	16	30813362		0.460799	0.48993	0.766961
cg13195895	BCL9	TSS1500	1	145479412		0.869963	0.538266	0.305617
cg24307292	BCL9	TSS1500	1	145479426		0.791034	0.490378	0.247673
cg06065495	BCORL2	TSS1500	Y	20125697		0.533211	0.489521	0.405146
cg07260820	BCR	TSS1500	22	21852341		0.518963	0.244301	0.290303
cg09363194	BDH1	TSS200	3	198767299	0.924859	0.478912	0.448024
cg03276883	BDH2	TSS1500	4	104241032		0.869392	0.560899	0.528662
cg23864202	BDKRB1	TSS200	14	95792235	0.68634	0.35315	0.346293
cg10528989	BDKRB1	TSS1500	14	95792059	0.75098	0.512246	0.597152
cg13515881	BDKRB2	TSS1500	14	95740381	0.512212	0.341767	0.347656
cg18424965	BDKRB2	TSS1500	14	95740387	0.740135	0.346646	0.380993
cg02527472	BDNF	TSS1500	11	27699924	-0.428352	0.575699	0.560284	0.690416
cg03531396	BEAN	TSS1500	16	65018220	-0.521308	0.479906	0.307293	0.532499
cg13673514	BEGAIN	TSS1500	14	100105571		0.240783	0.234506	0.234536
cg21138857	BEND2	TSS1500	X	18150325	0.308943	0.254175	0.304087	-0.36124
cg15456821	BEST1	TSS200	11	61473801		0.652594	0.488938	0.477773
cg23584647	BEST1	TSS200	11	61473767		0.697375	0.599883	0.450302
cg06068935	BEST1	TSS1500	11	61473581		0.502564	0.407694	0.216097
cg23486773	BEX5	TSS200	X	101297470		0.735198	0.499088	0.243259
cg11673013	BEX5	TSS200	X	101297584		0.889959	0.865053	0.851144
cg04599817	BEX5	5'UTR	X	101297099	0.245009	0.571758	0.214794
cg11022804	BGN	TSS200	X	152413421	0.215911	0.254476	0.202908
cg14603520	BGN	TSS200	X	152413442		0.387079	0.304771	0.208666
cg27488875	BGN	5'UTR	X	152413687		0.687974	0.670679	0.466373
cg06873806	BHLHE22	TSS200	8	65655346	0.534228	0.59711		0.753148
cg09696939	BICC1	TSS1500	10	59942085	0.214447		0.311049	0.341801
cg10513709	BIK	TSS1500	22	41836271	0.414583	0.362584		0.653869
cg15721145	BIRC7	TSS200	20	61337650		0.477326	0.236571	0.410839
cg17650057	BIRC7	TSS200	20	61337663		0.323812	0.236856	0.259414
cg22843950	BIRC7	TSS200	20	61337657		0.324913	0.211794	0.267695
cg13440894	BLK	TSS1500	8	11388544	0.238349	0.347868	0.348908
cg18448570	BLNK	TSS200	10	98021327	0.593227	0.492783	0.212311
cg12929983	BMF	TSS1500	15	38186296	0.756683	0.360706		0.229354
cg08162372	BMP4	5'UTR	14	53492675		0.389946	0.334088	0.657843
cg20297199	BMP4	5'UTR	14	53492525		0.350198	0.258209	0.554738
cg02471310	BMPR1B	5'UTR	4	96035414		0.447285	0.388422	0.423944
cg12007466	BMPR1B	5'UTR	4	96244516		0.748157	0.669643	0.73766
cg00652846	BOC	5'UTR	3	114416777		0.700102	0.516621	0.228597
cg09717809	BOLA3	TSS1500	2	74229438		0.303417	0.284374	0.303247
cg26529864	BOLA3	TSS1500	2	74229411		0.371047	0.366338	0.36324
cg14115346	BPHL	TSS1500	6	3063206		0.725963	0.633896	0.567367
cg25345102	BPIL3	TSS200	20	31083081	0.688906	0.284442	0.260818
cg11023901	BRAF	TSS1500	7	140272252		0.422193	0.343482	0.282827
cg02286533	BRCA1	TSS1500	17	38531705	0.797639	0.432065	0.345841	-0.28392
cg05815247	BRCA1	TSS1500	17	38532107	0.230724	0.280627	0.2416
cg06001716	BRCA1	TSS1500	17	38531667	0.809694	0.708669	0.688661
cg14687474	BRCA1	TSS1500	17	38531807	0.363157	0.324556	0.296334	-0.453901
cg14947218	BRCA1	TSS1500	17	38531723	0.698875	0.492359	0.26912	-0.249998
cg15065591	BRCA1	TSS1500	17	38531906	0.329138	0.429868	0.421216
cg18372208	BRCA1	TSS1500	17	38531789	0.604611	0.661923	0.634029
cg19442659	BRCA1	TSS1500	17	38532032	0.463533	0.241277	0.289844	-0.274035
cg24900425	BRCA1	TSS1500	17	38531970	0.36411	0.413511	0.417323	-0.300015
cg25288140	BRCA1	TSS1500	17	38531867	0.511816	0.514672	0.522789
cg26276233	BRCA1	TSS1500	17	38531661	0.67447	0.554837	0.487286	-0.273793
cg14199150	BRD3	5'UTR	9	135920740	0.505271	0.444583	0.407246
cg16651262	BRE	5'UTR	2	27967951		0.414798	0.369344	0.307432
cg01999051	BRP44L	TSS1500	6	166717728	-0.272831	0.619995	0.539726	0.388024
cg26214765	BRP44L	TSS1500	6	166717738		0.371071	0.323965	0.267309
cg03369196	BRPF1	TSS1500	3	9746984	0.571056	0.236758	0.306917	-0.417544
cg15471946	BRWD1	TSS1500	21	39608491	0.358635	0.441168	0.254119
cg00306721	BSCL2	TSS1500	11	62234056		0.319718	0.513775	0.657392
cg03433986	BSCL2	TSS1500	11	62234200		0.291003	0.238658	0.303088
cg03315058	BSCL2	TSS1500	11	62233118	0.215623	0.484746		0.459497
cg08510456	BSN	TSS1500	3	49566012	0.275165	0.584799	0.525222
cg19350469	BST1	TSS200	4	15313551		0.396236	0.202197	0.478595
cg27314569	BSX	TSS200	11	122357671		0.63338	0.579557	0.609465
cg20638016	BSX	TSS1500	11	122357904	0.253017	0.820255		0.254679
cg15048554	BTBD11	TSS1500	12	106236064		0.525985	0.446402	0.44601
cg00592643	BTBD3	TSS1500	20	11818769		0.245471	0.352344	0.381466
cg01891925	BTC	TSS1500	4	75940031	0.373899	0.394058	0.34225
cg14394939	BTG3	5'UTR	21	17905267	0.427705		0.422794	0.242054
cg23465465	BTN3A2	TSS1500	6	26472707		0.440922	0.50895	0.393809
cg08484265	BTNL9	TSS1500	5	180399581	0.637788	0.248854	0.216639	-0.331477
cg18518914	BUB1	TSS1500	2	111153030	0.298258	0.297065	0.267445
cg18634506	BUD31	5'UTR	7	98845496	0.465884	0.355023		0.210413
cg12117658	BZRAP1	TSS200	17	53761293	0.348101	0.303917	0.307763
cg23499955	C10orf128	TSS200	10	50066431	0.206342	0.416025	0.276973
cg25805482	C10orf128	TSS1500	10	50067624		0.668517	0.495149	0.326356
cg20247661	C10orf140	5'UTR	10	21852374		0.73691	0.719033	0.717698
cg09319822	C10orf2	TSS1500	10	102736434	-0.372057	0.580215	0.357855	0.350704
cg09405083	C10orf26	5'UTR	10	104526111		0.34566	0.309467	0.351597
cg00231519	C10orf46	TSS1500	10	120506109	-0.205754	0.796525	0.774253	0.907859
cg06094615	C10orf53	TSS200	10	50557584		0.905307	0.884548	0.624608
cg09233392	C10orf53	TSS200	10	50557494		0.85522	0.869862	0.839761
cg18521914	C10orf53	TSS200	10	50557572		0.710836	0.700756	0.583049
cg22717227	C10orf53	TSS200	10	50557574		0.837514	0.797529	0.672703
cg09402276	C10orf53	TSS1500	10	50557478		0.904467	0.931282	0.897303
cg10056132	C10orf53	5'UTR	10	50557737		0.872317	0.86319	0.907437
cg24499627	C10orf54	TSS1500	10	73203897	0.20241	0.341128	0.302197
cg09480417	C10orf55	5'UTR	10	75344746		0.796223	0.814085	0.799766
cg17921439	C10orf90	TSS1500	10	128201314	-0.404987	0.48046	0.565812	0.719683
cg20592447	C10orf90	TSS1500	10	128201174		0.414704	0.278515	0.417786
cg02507296	C10orf95	TSS200	10	104201318	0.6851	0.361177	0.365754
cg15541611	C10orf95	TSS200	10	104201309	0.685833	0.555587	0.500227
cg19018709	C10orf95	TSS200	10	104201378	0.462753	0.294284	0.250214
cg19694241	C10orf95	TSS200	10	104201478	0.725838	0.410844	0.398455
cg13977486	C10orf95	5'UTR	10	104201286	0.739925	0.274754	0.303645	-0.225082
cg06640662	C10orf96	TSS1500	10	118072509	0.42959	0.287705	0.224631
cg04855748	C11orf20	TSS200	11	63824339	0.402476	0.266697	0.208699	-0.27985
cg25633067	C11orf24	5'UTR	11	67793875	0.556204	0.281831	0.265673
cg21488132	C11orf31	TSS200	11	57265121	-0.615142	0.202701	0.306462	0.464855
cg15489541	C11orf31	TSS1500	11	57265027	-0.503798	0.479272	0.551772	0.657224
cg21581267	C11orf31	TSS1500	11	57265025	-0.616321	0.482675	0.571085	0.689085
cg01743835	C11orf34	5'UTR	11	111636719	0.613203	0.419849	0.373791
cg15275313	C11orf36	TSS1500	11	3195353	0.506668	0.226677	0.202125
cg10467098	C11orf68	TSS1500	11	65444468		0.41261	0.448632	0.51857
cg01972688	C11orf94	TSS200	11	45885424	0.355759	0.598665	0.540886
cg02164088	C11orf94	TSS200	11	45885513	0.353482	0.573795	0.242096
cg03135577	C11orf94	TSS200	11	45885564	0.48793	0.546619	0.363125
cg25518365	C11orf94	TSS200	11	45885474	0.447566	0.34419	0.305996
cg08743634	C12orf29	TSS1500	12	86953025	-0.55231	0.490809	0.334305	0.613211
cg19788934	C12orf43	TSS1500	12	119940089		0.398887	0.210797	0.495934
cg02795076	C12orf62	TSS1500	12	48791596		0.369408	0.441272	0.329232
cg03191029	C12orf62	TSS1500	12	48791430		0.823967	0.679915	0.456287
cg22022442	C12orf72	TSS1500	12	31702350		0.414577	0.605194	0.709938
cg09907509	C13orf36	5'UTR	13	36146244	-0.657701	0.678571	0.335705	0.69434
cg20651988	C13orf38	TSS1500	13	35770346	0.538014	0.368635	0.294357
cg01703390	C13orf38	TSS1500	13	35771065		0.320607	0.251584	0.321303
cg21245092	C14orf115	TSS1500	14	73883748	0.478454	0.419056	0.250423
cg09943560	C14orf159	5'UTR	14	90650817	0.561345		0.206594	0.40412
cg24887211	C14orf166B	TSS200	14	76362378	0.293457	0.578889	0.26713
cg12189551	C14orf39	TSS200	14	60022698	0.241619	0.288296	0.26457
cg26132298	C14orf39	TSS200	14	60022686	0.208209	0.326657	0.243149	-0.213009
cg01904243	C14orf43	5'UTR	14	73321007	0.204833	0.342841	0.263345
cg03519879	C14orf43	5'UTR	14	73297252		0.542174	0.435693	0.304576
cg08196842	C14orf50	TSS200	14	64086270	0.262505	0.608826	0.576628
cg17306261	C14orf50	TSS200	14	64086298	0.36728	0.874073	0.843883
cg16278496	C14orf64	TSS200	14	97514229	0.835272	0.256814	0.253951	-0.332531
cg07983955	C15orf17	TSS200	15	72986527	0.537506		0.238885	0.350888
cg27066162	C15orf17	TSS200	15	72986525	0.373461	0.220948		0.343927
cg07719965	C15orf2	TSS1500	15	22470693	0.502782	0.510962	0.44123
cg13984173	C15orf23	TSS1500	15	38461730		0.270124	0.261832	0.222794
cg23478349	C15orf39	TSS1500	15	73280035	0.679738	0.378793	0.201309	-0.317557
cg08130265	C15orf5	TSS1500	15	75306225		0.327555	0.275646	0.396394
cg21594343	C15orf51	TSS1500	15	98165003	-0.679438	0.351058	0.292458	0.684451
cg24620418	C15orf55	TSS1500	15	32424930		0.281826	0.236708	0.209747
cg17366808	C15orf60	TSS200	15	71522529	0.423469	0.234038	0.363463
cg08950915	C16orf11	5'UTR	16	550896	0.814625	0.287749		0.881703
cg24160381	C16orf11	5'UTR	16	551178		0.427243	0.206981	0.374861
cg04297457	C16orf63	TSS1500	16	15890624	-0.525458	0.486565	0.395239	0.690273
cg07412408	C16orf72	TSS1500	16	9091997	0.387431	0.244489		0.65532
cg08358426	C16orf79	TSS1500	16	2202093		0.579745	0.575002	0.496476
cg06326092	C16orf92	TSS200	16	29941988	0.270863	0.520711	0.231093
cg08020395	C16orf92	TSS1500	16	29941839	0.546172	0.46011	0.407467
cg11270042	C17orf108	5'UTR	17	23244046	0.278836		0.303143	0.365498
cg26673151	C17orf37	TSS1500	17	35141133		0.462489	0.379155	0.274631
cg01248855	C17orf42	TSS1500	17	26258631		0.555135	0.400498	0.63289
cg17314478	C17orf50	TSS1500	17	31111395	0.695932	0.410761	0.249007
cg08875884	C17orf53	TSS1500	17	39574434	-0.226612	0.363592	0.365257	0.440767
cg25425074	C17orf53	TSS1500	17	39574438		0.375239	0.378253	0.417724
cg07432352	C17orf57	5'UTR	17	42758705		0.504532	0.223285	0.244132
cg19720302	C17orf58	TSS1500	17	63421132	0.484042	0.37619	0.411032
cg21371003	C17orf67	TSS200	17	52248316		0.703147	0.677705	0.559466
cg24142633	C17orf67	TSS200	17	52248276		0.292837	0.270859	0.251466
cg01278654	C17orf73	TSS1500	17	46200562	-0.257334	0.293539	0.275466	0.353306
cg19241878	C17orf73	TSS1500	17	46201188	0.473944	0.431694	0.307854
cg13227105	C17orf82	TSS200	17	56843823		0.714173	0.632645	0.711792
cg14685095	C17orf82	TSS200	17	56843770		0.32375	0.312541	0.322722
cg00166275	C18orf1	5'UTR	18	13375744	0.691787	0.448676	0.397454	-0.277744
cg20795680	C18orf1	5'UTR	18	13377658	0.284336	0.288066	0.247062
cg24404630	C18orf1	5'UTR	18	13601824	0.379862		0.368805	0.306755
cg18825414	C18orf2	TSS200	18	1349764	0.334931	0.265668		0.326643
cg16886882	C18orf32	TSS1500	18	45268258	-0.247654	0.290928	0.330327	0.310655
cg23756872	C18orf32	TSS1500	18	45268087		0.534286	0.593677	0.561424
cg17249268	C18orf45	TSS1500	18	19272722	0.453729	0.209879		0.543785
cg01559356	C19orf35	TSS1500	19	2233568		0.274632	0.253574	0.263263
cg04764898	C19orf45	TSS200	19	7468249		0.535224	0.558783	0.417825
cg26527457	C19orf45	TSS200	19	7468425		0.399911	0.452395	0.620316
cg17661462	C19orf59	TSS200	19	7647838	0.324526	0.35905	0.315002	-0.422199
cg01556075	C19orf59	TSS1500	19	7647454	0.53556	0.259926	0.41404
cg12571879	C19orf59	5'UTR	19	7647955	0.791741	0.461252	0.313198
cg02032872	C19orf61	TSS1500	19	48952377	-0.34124	0.465092	0.49325	0.416253
cg03214420	C19orf61	5'UTR	19	48949429	0.457758	0.436595	0.281688
cg26419869	C1orf14	TSS1500	1	181189838		0.37491	0.262182	0.204234
cg01467503	C1orf144	TSS1500	1	16564737		0.61801	0.546522	0.358341
cg18025136	C1orf159	5'UTR	1	1040442	0.418621	0.37617		0.327501
cg24690588	C1orf168	TSS200	1	57057987	0.401175	0.32152	0.288258
cg10706454	C1orf172	TSS200	1	27159531		0.456559	0.409841	0.457698
cg17860800	C1orf172	TSS1500	1	27160128	0.592869	0.288594	0.239555
cg19125999	C1orf172	TSS1500	1	27159869	0.391046	0.252251	0.315176	-0.208303
cg02221424	C1orf172	5'UTR	1	27159194		0.622936	0.672474	0.412996
cg09847789	C1orf172	5'UTR	1	27158968		0.488146	0.238074	0.259284
cg13896157	C1orf172	5'UTR	1	27159419		0.837142	0.694218	0.772737
cg15587508	C1orf172	5'UTR	1	27159187		0.905393	0.63385	0.497188
cg17111846	C1orf185	TSS200	1	51340398		0.557555	0.595624	0.439611
cg13569079	C1orf187	5'UTR	1	11684284		0.653539	0.328309	0.240958
cg08160980	C1orf190	TSS200	1	46441427		0.817918	0.627791	0.785545
cg23431851	C1orf190	TSS200	1	46441409		0.707047	0.582218	0.605374
cg12486814	C1orf192	TSS200	1	159604327	0.256597	0.381048		0.581325
cg23599104	C1orf194	5'UTR	1	109457843	0.832635	0.257271	0.255486
cg23276912	C1orf212	TSS1500	1	35098705		0.302908	0.26678	0.213781
cg14701962	C1orf226	TSS1500	1	160614634		0.378211	0.325569	0.622347
cg16359129	C1orf226	TSS1500	1	160614376		0.290837	0.203418	0.227825
cg25199322	C1orf230	TSS200	1	149960462	0.213172	0.453238		0.303155
cg03763518	C1orf54	TSS200	1	148511668		0.497114	0.40667	0.450318
cg10945917	C1orf61	TSS1500	1	154666784	0.753914	0.30447	0.351908	-0.372388
cg09851465	C1orf87	TSS1500	1	60312259	0.230805	0.394853		0.618434
cg03516026	C1orf89	TSS1500	1	16437238		0.513934	0.519351	0.277542
cg05382123	C1orf94	TSS200	1	34405172	0.673743	0.652335	0.229677
cg25025247	C1orf94	TSS1500	1	34404705	0.217567	0.482768	0.206374
cg24435884	C1orf94	5'UTR	1	34414298	0.262489	0.548048	0.316902
cg13329248	C1orf94	5'UTR	1	34415332	0.482295	0.470768	0.301123
cg07109332	C1QA	TSS1500	1	22835227	0.349569	0.270191	0.390992
cg00108454	C1QA	5'UTR	1	22836201	0.523135	0.373157	0.283944
cg17465569	C1QA	5'UTR	1	22836192	0.659133	0.645078	0.36839
cg27509381	C1QBP	TSS1500	17	5284377		0.289094	0.27732	0.272436
cg05608730	C1QTNF2	TSS200	5	159730353		0.348174	0.257133	0.313129
cg07631801	C1QTNF5	5'UTR	11	118720194	0.220156	0.268374	0.222857
cg11793380	C1QTNF6	TSS1500	22	35915563	0.614087	0.258592	0.237165
[truncated: 50,431 more rows]

## Sheet: Sheet2
Sheet 2. Hypomethylated sites with beta differnence < -0.2 which occurred in gene 5'UTR, 1st exon, TSS200, TSS1500 and 3'UTR regions in lung cancer cell lines.
TargetID	Gene symbol	Group	Chromosome location (Coordinate_36)		Beta difference
			Chromosome	Location	XLA-07	XL-JT	A549	EPLC-32M1
cg08748033	MARCH 1	5'UTR	4	165330822	-0.351609	-0.418306	-0.437009	-0.38287
cg22395811	MARCH 1	5'UTR	4	165164905	-0.205514	-0.797717	-0.784567	-0.578947
cg03072621	A2BP1	5'UTR	16	6009930	-0.51486	-0.280292	-0.298819	-0.560701
cg26915924	ABAT	5'UTR	16	8714544	-0.222742	-0.580261	-0.207112	-0.571147
cg02401352	ACAN	5'UTR	15	87155342	-0.837187	-0.755196	-0.754392	-0.720567
cg19523085	ADAMTS5	TSS200	21	27261348	-0.357765	-0.510778	-0.537491	-0.568963
cg06638012	AFF4	TSS1500	5	132327760	-0.315016	-0.203742	-0.220834	-0.236144
cg21834207	AGBL4	TSS1500	1	50262414	-0.871671	-0.206527	-0.206452	-0.605072
cg05710753	AGTR1	TSS1500	3	149898133	-0.685195	-0.499929	-0.46277	-0.485073
cg19890277	ALDH1A2	TSS1500	15	56145676	-0.909533	-0.325188	-0.345592	-0.287635
cg23699879	ALDH1A2	TSS1500	15	56146103	-0.361469	-0.434581	-0.421103	-0.418076
cg20752312	ALKBH7	TSS200	19	6323363	-0.298657	-0.216427	-0.214595	-0.236072
cg19961153	ALPPL2	TSS1500	2	232979398	-0.705342	-0.572555	-0.555547	-0.540032
cg05530472	AMELY	TSS1500	Y	6802689	-0.209773	-0.33132	-0.679501	-0.432244
cg11649713	AMMECR1	TSS200	X	109570140	-0.233294	-0.298705	-0.261479	-0.378306
cg00515408	ANKS1B	5'UTR	12	98902326	-0.250626	-0.393846	-0.347518	-0.255782
cg03559682	APBB1	5'UTR	11	6396440	-0.212828	-0.425706	-0.378396	-0.333237
cg19071627	ARPC1A	TSS1500	7	98761027	-0.378861	-0.316985	-0.276854	-0.324676
cg00288824	ATP10A	TSS1500	15	23659756	-0.30525	-0.678084	-0.693347	-0.268859
cg13417268	ATP10A	TSS1500	15	23659735	-0.594054	-0.44056	-0.4112	-0.212917
cg23771661	B3GNT3	TSS1500	19	17766332	-0.370123	-0.310345	-0.579829	-0.509143
cg10130811	BBS1	TSS1500	11	66034296	-0.390592	-0.591057	-0.337639	-0.545404
cg19564630	BBS7	TSS1500	4	123011357	-0.251688	-0.295163	-0.287025	-0.281084
cg05470074	BEX5	TSS1500	X	101297883	-0.309519	-0.317113	-0.295604	-0.342923
cg26580095	BTBD8	TSS1500	1	92318238	-0.266328	-0.3086	-0.292993	-0.273478
cg26450259	C10orf28	5'UTR	10	99902032	-0.480084	-0.617445	-0.50505	-0.474844
cg15429888	C11orf86	5'UTR	11	66499403	-0.272473	-0.346264	-0.577206	-0.374242
cg26297688	C12orf23	TSS1500	12	105873223	-0.454514	-0.220638	-0.21605	-0.246916
cg18174881	C14orf106	TSS1500	14	44793103	-0.224524	-0.488807	-0.57195	-0.712943
cg02531905	C17orf51	TSS1500	17	21396451	-0.261494	-0.552134	-0.264468	-0.441217
cg08085267	C17orf57	5'UTR	17	42756832	-0.256105	-0.580511	-0.510382	-0.460502
cg03478497	C18orf34	TSS1500	18	29275001	-0.713041	-0.388842	-0.576567	-0.466174
cg08266655	C19orf30	TSS200	19	4720001	-0.50194	-0.251406	-0.262544	-0.246284
cg09461728	C19orf40	5'UTR	19	38155191	-0.545434	-0.30356	-0.326019	-0.316318
cg17928231	C19orf57	5'UTR	19	13877761	-0.4816	-0.348648	-0.209723	-0.460482
cg22523074	C1QTNF9B	TSS1500	13	23369776	-0.249132	-0.215061	-0.392924	-0.310198
cg13909669	C2orf72	TSS1500	2	231610192	-0.615078	-0.353799	-0.359491	-0.29445
cg20722129	C2orf72	TSS1500	2	231610211	-0.395293	-0.324011	-0.32827	-0.249995
cg24949907	C3orf63	TSS1500	3	56692844	-0.300295	-0.475582	-0.38186	-0.255087
cg00007239	C4orf39	TSS1500	4	166096495	-0.410472	-0.268783	-0.417919	-0.753489
cg22812442	C6orf108	TSS1500	6	43305552	-0.372094	-0.728163	-0.605531	-0.413645
cg02370113	C7orf25	TSS1500	7	42918614	-0.496922	-0.426138	-0.412618	-0.420369
cg13666340	C9orf68	5'UTR	9	4656266	-0.213225	-0.414244	-0.595399	-0.227162
cg25039722	CA10	TSS1500	17	47591343	-0.739643	-0.305221	-0.606368	-0.341138
cg00561287	CA14	TSS200	1	148496801	-0.287022	-0.407967	-0.25593	-0.365188
cg14661400	CABP1	TSS1500	12	119571743	-0.478899	-0.304296	-0.449015	-0.480082
cg24179646	CABP1	TSS1500	12	119571738	-0.479889	-0.387021	-0.448254	-0.480199
cg23524436	CACNA1C	TSS1500	12	2031698	-0.59805	-0.281014	-0.300324	-0.296286
cg14762670	CACNA2D1	TSS1500	7	81911746	-0.706693	-0.27042	-0.286707	-0.282313
cg14778169	CACNA2D1	TSS1500	7	81911687	-0.716238	-0.251959	-0.244807	-0.253315
cg01616682	CALCB	TSS200	11	15051593	-0.365721	-0.808372	-0.723059	-0.213688
cg02907374	CALCB	TSS200	11	15051604	-0.297558	-0.951584	-0.895843	-0.225022
cg26608883	CALCB	TSS200	11	15051600	-0.281349	-0.892145	-0.806798	-0.22845
cg00426668	CAPN6	TSS1500	X	110400887	-0.365599	-0.317192	-0.270109	-0.34912
cg23892856	CASQ2	TSS1500	1	116113167	-0.223909	-0.249424	-0.225099	-0.746377
cg05398769	CASZ1	5'UTR	1	10684570	-0.406111	-0.487432	-0.451441	-0.495153
cg05302211	CCDC101	TSS1500	16	28472498	-0.363632	-0.337546	-0.287747	-0.246312
cg09490880	CCDC149	TSS1500	4	24524068	-0.321666	-0.406937	-0.39572	-0.542492
cg07883772	CCDC67	5'UTR	11	92703882	-0.568013	-0.688185	-0.649997	-0.738174
cg03000419	CCDC90B	TSS1500	11	82675342	-0.444896	-0.515603	-0.680643	-0.482432
cg22984586	CCR5	TSS200	3	46386545	-0.449545	-0.508101	-0.547373	-0.528911
cg19762811	CD247	TSS1500	1	165755856	-0.349522	-0.213028	-0.266271	-0.402086
cg22449745	CDCA8	TSS1500	1	37929526	-0.20741	-0.346488	-0.266246	-0.235585
cg01021552	CDH11	5'UTR	16	63603769	-0.271724	-0.520381	-0.497887	-0.466452
cg03802982	CDH11	5'UTR	16	63646756	-0.466311	-0.32349	-0.412357	-0.484714
cg25528786	CEACAM21	TSS1500	19	46774107	-0.414543	-0.240117	-0.337861	-0.786982
cg03916225	CHI3L2	TSS1500	1	111570360	-0.378257	-0.467274	-0.436211	-0.754401
cg02976359	CHL1	5'UTR	3	322869	-0.220664	-0.694031	-0.61424	-0.415295
cg24228329	CHST9	TSS200	18	23019471	-0.707586	-0.285702	-0.511499	-0.211724
cg09424896	CIB3	TSS200	19	16145351	-0.236782	-0.714166	-0.393606	-0.448512
cg24343720	CLDN17	TSS200	21	30460928	-0.201242	-0.205074	-0.331071	-0.304722
cg16744961	CLECL1	TSS200	12	9777265	-0.518758	-0.785018	-0.806863	-0.386495
cg05582979	CLNK	TSS1500	4	10295708	-0.285634	-0.42212	-0.73959	-0.748657
cg02315940	CLSTN2	TSS200	3	141136562	-0.744983	-0.558304	-0.551797	-0.426867
cg01755562	CLSTN2	TSS1500	3	141136235	-0.812165	-0.411814	-0.834216	-0.767899
cg18327061	CLVS1	TSS200	8	62362934	-0.488833	-0.449577	-0.421206	-0.376377
cg25831111	COASY	TSS1500	17	37967266	-0.538953	-0.289992	-0.329359	-0.226231
cg13240017	COG2	TSS1500	1	228844367	-0.542608	-0.623162	-0.527319	-0.714114
cg06809298	COX7A2	TSS1500	6	76010573	-0.564779	-0.303704	-0.2861	-0.336458
cg09105193	CPM	TSS1500	12	67613505	-0.208526	-0.495318	-0.485215	-0.355588
cg11316904	CREB5	5'UTR	7	28322130	-0.336315	-0.457416	-0.393713	-0.604825
cg11301281	CREB5	5'UTR	7	28479811	-0.20576	-0.469512	-0.291348	-0.347119
cg27490797	CREB5	5'UTR	7	28472941	-0.234213	-0.237815	-0.364922	-0.33977
cg01718447	CRHR2	TSS200	7	30688852	-0.24754	-0.627026	-0.56304	-0.4828
cg12633918	CST9L	TSS200	20	23497525	-0.22357	-0.262764	-0.469247	-0.579908
cg27308504	CSTF3	TSS1500	11	33140049	-0.500443	-0.368949	-0.363207	-0.204118
cg02227623	CTNNA2	TSS200	2	79593426	-0.786233	-0.491409	-0.608075	-0.519309
cg08047376	CTNNA2	TSS200	2	79593448	-0.766301	-0.38564	-0.643307	-0.61418
cg08119884	CTNNA2	TSS200	2	79593371	-0.839153	-0.310542	-0.426528	-0.323353
cg14348756	CTNNA2	TSS200	2	79593442	-0.673017	-0.544104	-0.509433	-0.484969
cg12313593	CYP4F22	TSS200	19	15480224	-0.32653	-0.405475	-0.695793	-0.421208
cg17491850	DAB1	5'UTR	1	57661068	-0.531416	-0.803142	-0.672118	-0.357108
cg13685314	DBC1	TSS1500	9	121171999	-0.378846	-0.302008	-0.340653	-0.526163
cg14445814	DBC1	TSS1500	9	121171873	-0.219948	-0.418105	-0.387628	-0.470222
cg25122395	DCC	TSS1500	18	48120000	-0.480905	-0.428699	-0.398266	-0.49215
cg24118715	DNA2	TSS200	10	69902078	-0.676714	-0.24637	-0.281977	-0.252825
cg24883664	DNAH8	TSS200	6	38798508	-0.389363	-0.438569	-0.394739	-0.498539
cg20772512	DNALI1	TSS200	1	37794946	-0.554696	-0.273231	-0.471895	-0.541541
cg15503081	DNASE2	TSS1500	19	12853867	-0.330569	-0.275659	-0.290915	-0.270438
cg21531689	DNPEP	TSS1500	2	219961897	-0.648963	-0.211275	-0.58494	-0.345478
cg22888752	DNPEP	TSS1500	2	219961912	-0.5567	-0.417277	-0.587557	-0.380551
cg24159697	DSTYK	TSS1500	1	203447860	-0.295048	-0.391661	-0.584632	-0.669393
cg04048259	EDN3	TSS200	20	57308741	-0.254176	-0.353729	-0.762406	-0.234368
cg08318212	EDN3	TSS200	20	57308759	-0.408431	-0.489282	-0.752466	-0.281936
cg17146570	EDN3	TSS200	20	57308757	-0.336437	-0.49697	-0.817517	-0.272702
cg02081277	EDN3	5'UTR	20	57308906	-0.356892	-0.305483	-0.398385	-0.229455
cg10917293	EFCAB4B	5'UTR	12	3711800	-0.597109	-0.524563	-0.572573	-0.6289
cg17146950	EFR3A	TSS1500	8	132985251	-0.206277	-0.557364	-0.462974	-0.496633
cg12461113	EGFL6	TSS200	X	13497471	-0.34093	-0.401518	-0.284045	-0.511081
cg11426075	ERRFI1	TSS1500	1	8009546	-0.773725	-0.855489	-0.72183	-0.356084
cg13066693	ESRRB	5'UTR	14	75947795	-0.320473	-0.400802	-0.450836	-0.473567
cg15305511	EVC2	TSS1500	4	5763577	-0.397205	-0.582252	-0.591254	-0.567185
cg07190630	EXOSC10	TSS1500	1	11082912	-0.316779	-0.240216	-0.313366	-0.458129
cg01957732	EYA4	TSS1500	6	133603409	-0.721153	-0.265578	-0.231307	-0.240045
cg06525347	EYA4	TSS1500	6	133603323	-0.551961	-0.354586	-0.283664	-0.415795
cg13912545	EYA4	TSS1500	6	133603342	-0.741651	-0.366315	-0.359203	-0.382524
cg15729404	EYA4	TSS1500	6	133603307	-0.832692	-0.374323	-0.372751	-0.45189
cg21296676	EYA4	TSS1500	6	133603353	-0.825336	-0.4516	-0.430642	-0.439333
cg21390624	EYA4	TSS1500	6	133603370	-0.785087	-0.346309	-0.354597	-0.36171
cg24842760	EYA4	TSS1500	6	133603412	-0.745357	-0.355859	-0.32376	-0.390301
cg26150533	FABP4	TSS1500	8	82558624	-0.212761	-0.287325	-0.62982	-0.554061
cg04066177	FABP9	TSS1500	8	82537693	-0.260553	-0.346244	-0.395499	-0.355169
cg07886701	FABP9	TSS1500	8	82537676	-0.493438	-0.371344	-0.352562	-0.346745
cg03600516	FAM105A	TSS1500	5	14634651	-0.213695	-0.294515	-0.294391	-0.328479
cg13683827	FAM113B	5'UTR	12	45904018	-0.445778	-0.55301	-0.548606	-0.228076
cg16745446	FAM189A1	TSS1500	15	27650940	-0.616293	-0.281725	-0.409377	-0.244559
cg25995825	FAM38B	TSS200	18	11138832	-0.248118	-0.297727	-0.25794	-0.378712
cg03117976	FAM38B	TSS1500	18	11139435	-0.230115	-0.260445	-0.926498	-0.216239
cg09992184	FAM46C	5'UTR	1	117953344	-0.429746	-0.327217	-0.311923	-0.380286
cg23181159	FAM8A1	TSS1500	6	17708137	-0.341432	-0.398185	-0.444375	-0.291955
cg00055529	FBXO47	TSS200	17	34377361	-0.388943	-0.503569	-0.449399	-0.491705
cg04120272	FBXO47	TSS200	17	34377369	-0.309619	-0.475725	-0.334664	-0.48078
cg10600889	FBXO47	TSS200	17	34377293	-0.417943	-0.584135	-0.507974	-0.603559
cg14399930	FBXO47	TSS200	17	34377195	-0.552879	-0.409776	-0.42187	-0.433455
cg16530382	FBXO47	TSS200	17	34377197	-0.420608	-0.52705	-0.499121	-0.549857
cg03941587	FGF2	TSS1500	4	123967084	-0.437281	-0.335043	-0.299733	-0.277141
cg11327857	FGF2	TSS1500	4	123967008	-0.2605	-0.383265	-0.351092	-0.254232
cg17214107	FGF2	TSS1500	4	123966992	-0.431976	-0.293389	-0.357261	-0.344153
cg21550024	FGF2	TSS1500	4	123966983	-0.449639	-0.295048	-0.329633	-0.284058
cg15321288	FGFR1	TSS200	8	38445557	-0.842757	-0.335543	-0.351848	-0.340293
cg05783223	FGR	5'UTR	1	27833921	-0.41115	-0.516623	-0.316815	-0.283278
cg25736251	FHIT	5'UTR	3	61210909	-0.629955	-0.306462	-0.285229	-0.327597
cg13919420	FHL3	TSS1500	1	38244074	-0.51357	-0.538383	-0.297695	-0.363606
cg05098551	FKBP7	TSS1500	2	179052971	-0.284139	-0.344012	-0.326247	-0.290946
cg09240001	FKSG83	TSS1500	6	27400343	-0.223643	-0.336141	-0.282014	-0.462681
cg12790592	FOXN3	TSS1500	14	88954026	-0.237422	-0.378209	-0.445936	-0.444574
cg14356190	FREM1	5'UTR	9	14898132	-0.207038	-0.379995	-0.265194	-0.264954
cg09107007	GABRD	TSS200	1	1940476	-0.74017	-0.563864	-0.481674	-0.34081
cg08445263	GABRG3	TSS200	15	24799023	-0.356615	-0.253369	-0.271706	-0.393351
cg02281208	GABRG3	TSS1500	15	24798754	-0.465267	-0.346262	-0.43695	-0.323405
cg03024760	GABRG3	TSS1500	15	24798743	-0.532289	-0.210824	-0.372531	-0.283958
cg08182446	GABRG3	TSS1500	15	24798758	-0.495079	-0.352922	-0.542249	-0.350542
cg12919520	GABRG3	TSS1500	15	24798834	-0.410778	-0.394633	-0.245342	-0.486428
cg27553667	GABRG3	TSS1500	15	24798829	-0.40282	-0.351971	-0.306713	-0.592828
cg00733780	GAD2	TSS200	10	26545133	-0.794755	-0.674978	-0.447902	-0.357002
cg09056181	GAD2	5'UTR	10	26545509	-0.743295	-0.371457	-0.309349	-0.267225
cg15850954	GAD2	5'UTR	10	26545251	-0.274278	-0.527929	-0.628489	-0.462694
cg08042220	GALNT13	TSS1500	2	154435731	-0.317942	-0.264867	-0.212345	-0.224921
cg00397986	GATA4	TSS200	8	11599002	-0.898492	-0.212257	-0.254503	-0.265474
cg27100236	GATA4	TSS1500	8	11598867	-0.971198	-0.336009	-0.328306	-0.290098
cg24134880	GATAD1	TSS1500	7	91914247	-0.21665	-0.435083	-0.45138	-0.374427
cg06839377	GBF1	TSS1500	10	103994316	-0.369693	-0.367745	-0.317324	-0.319563
cg02904701	GCLM	TSS1500	1	94148186	-0.319759	-0.350603	-0.642033	-0.205247
cg00331508	GEFT	5'UTR	12	56290232	-0.363254	-0.290456	-0.362493	-0.380721
cg23524195	GFRA1	TSS1500	10	118024021	-0.881756	-0.376031	-0.415043	-0.365513
cg02355809	GIMAP1	TSS1500	7	150043648	-0.669071	-0.27354	-0.269581	-0.286064
cg06377353	GINS1	TSS1500	20	25336089	-0.24127	-0.347177	-0.332293	-0.333273
cg08095196	GJD2	TSS1500	15	32834315	-0.591955	-0.514523	-0.513012	-0.266026
cg18415687	GJD2	TSS1500	15	32834703	-0.491178	-0.518281	-0.541021	-0.420344
cg19999645	GJD2	TSS1500	15	32834686	-0.379203	-0.513255	-0.524688	-0.457066
cg01542384	GNAI2	TSS200	3	50259309	-0.221966	-0.664309	-0.639607	-0.327588
cg20124376	GNG7	5'UTR	19	2473340	-0.405051	-0.233478	-0.331656	-0.501137
cg04565067	GPR177	TSS1500	1	68471087	-0.426746	-0.373031	-0.332142	-0.456081
cg12573115	GPRIN2	TSS200	10	46413548	-0.285092	-0.225103	-0.261975	-0.280263
cg14123942	GRIN3A	5'UTR	9	103540143	-0.269923	-0.286067	-0.756643	-0.257386
cg11141652	GSTTP1	TSS1500	22	22678549	-0.507793	-0.566195	-0.685347	-0.259001
cg27031448	GTF3A	TSS1500	13	26896168	-0.224276	-0.46941	-0.390165	-0.221425
cg05113908	GYG2	5'UTR	X	2757136	-0.663291	-0.387259	-0.453691	-0.319125
cg02694715	H19	TSS1500	11	1976306	-0.570941	-0.271875	-0.311884	-0.948849
cg04975775	H19	TSS1500	11	1976163	-0.644886	-0.486972	-0.349918	-0.938696
cg10154633	H19	TSS1500	11	1976200	-0.66699	-0.211763	-0.270181	-0.931415
cg11735853	H19	TSS1500	11	1976308	-0.545964	-0.289519	-0.320375	-0.957448
cg15886040	H19	TSS1500	11	1976182	-0.620883	-0.210995	-0.224017	-0.923793
cg16303279	H19	TSS1500	11	1976243	-0.63681	-0.20137	-0.23437	-0.901137
cg24605090	H19	TSS1500	11	1976519	-0.347212	-0.424616	-0.434411	-0.832414
cg08069247	HABP2	TSS200	10	115302590	-0.229001	-0.372991	-0.331565	-0.469318
cg07550921	HAS2	5'UTR	8	122720701	-0.431999	-0.470954	-0.441456	-0.426678
cg14904923	HAS2	5'UTR	8	122720751	-0.248499	-0.779183	-0.744253	-0.705216
cg26546537	HAS2	5'UTR	8	122720736	-0.455622	-0.612303	-0.627394	-0.60645
cg04259977	HCN1	TSS1500	5	45732248	-0.657414	-0.409305	-0.318522	-0.255146
cg22926869	HHLA2	TSS200	3	109503983	-0.744218	-0.443502	-0.243542	-0.38134
cg00915092	HHLA2	5'UTR	3	109514101	-0.593169	-0.551275	-0.242078	-0.482496
cg16899306	HLA-DQB2	TSS1500	6	32840563	-0.288598	-0.395475	-0.234323	-0.625493
cg13939978	HOPX	5'UTR	4	57217638	-0.232076	-0.251062	-0.641435	-0.610906
cg16936060	HOPX	5'UTR	4	57217812	-0.446279	-0.527332	-0.663353	-0.677565
cg04863892	HOXA5	TSS200	7	27149900	-0.230975	-0.271117	-0.312679	-0.86473
cg12128839	HOXA5	TSS200	7	27149961	-0.292915	-0.338637	-0.424038	-0.903845
cg19759481	HOXA5	TSS200	7	27149926	-0.230026	-0.357293	-0.397107	-0.888522
cg02005600	HOXA5	TSS1500	7	27150211	-0.218063	-0.305888	-0.416603	-0.621332
cg02916332	HOXA5	TSS1500	7	27150116	-0.254949	-0.374009	-0.411852	-0.753966
cg05835726	HOXA5	TSS1500	7	27150386	-0.276361	-0.421711	-0.438648	-0.624654
cg12015737	HOXA5	TSS1500	7	27150555	-0.293153	-0.397538	-0.534097	-0.651024
cg14014955	HOXA5	TSS1500	7	27150226	-0.281105	-0.38083	-0.368459	-0.705135
cg17569124	HOXA5	TSS1500	7	27150168	-0.299908	-0.401287	-0.508764	-0.892721
cg20517050	HOXA5	TSS1500	7	27150331	-0.228297	-0.26913	-0.358191	-0.771771
cg23454797	HOXA5	TSS1500	7	27150515	-0.278008	-0.373745	-0.413645	-0.800418
cg25307665	HOXA5	TSS1500	7	27150219	-0.479193	-0.422682	-0.581812	-0.725887
cg25390165	HOXA5	TSS1500	7	27150713	-0.240787	-0.292459	-0.341697	-0.514022
cg09549073	HOXA5	5'UTR	7	27149799	-0.261156	-0.375907	-0.387174	-0.876321
cg24766650	HOXB7	TSS1500	17	44044425	-0.291622	-0.515832	-0.527909	-0.494246
cg17085352	HOXC13	TSS1500	12	52618293	-0.234425	-0.819285	-0.648606	-0.840032
cg05527430	HPGD	TSS200	4	175680756	-0.443924	-0.496206	-0.498948	-0.342181
cg09236176	HRNBP3	5'UTR	17	74691050	-0.325468	-0.602779	-0.430559	-0.200361
cg20967585	HTR5A	TSS200	7	154493457	-0.334333	-0.505919	-0.702927	-0.591888
cg07271561	HYAL2	5'UTR	3	50334367	-0.794651	-0.237763	-0.464008	-0.471892
cg16909685	IBSP	5'UTR	4	88941362	-0.216033	-0.493584	-0.26101	-0.506277
cg17725807	IFNAR2	TSS1500	21	33523687	-0.643336	-0.311734	-0.428293	-0.512026
cg23349790	IGSF21	5'UTR	1	18307163	-0.815631	-0.364648	-0.345341	-0.357391
cg15685268	IGSF9B	TSS1500	11	133332666	-0.578056	-0.319486	-0.232844	-0.240799
cg15076179	IL1F8	5'UTR	2	113521291	-0.228323	-0.308392	-0.322288	-0.444836
cg02309273	INPP5B	TSS200	1	38185331	-0.674314	-0.737064	-0.780564	-0.783467
cg23262274	INPP5B	5'UTR	1	38185106	-0.679679	-0.562726	-0.572972	-0.509428
cg05749969	INPP5B	5'UTR	1	38185298	-0.710168	-0.776168	-0.768526	-0.788801
cg10784030	INPP5B	5'UTR	1	38185275	-0.53629	-0.52539	-0.524444	-0.546053
cg17949727	INPP5B	5'UTR	1	38185271	-0.857706	-0.739663	-0.726673	-0.705057
cg25814752	ITGA7	TSS1500	12	54392653	-0.20665	-0.240774	-0.354603	-0.48795
cg19944763	ITGA8	TSS200	10	15801860	-0.816138	-0.702082	-0.689802	-0.535487
cg03695693	ITGB1BP3	TSS200	19	3883959	-0.371757	-0.352217	-0.37399	-0.352573
cg19495650	JMJD1C	TSS1500	10	64896688	-0.273202	-0.592269	-0.702229	-0.551352
cg09216620	KCNMB2	5'UTR	3	179908416	-0.269423	-0.323498	-0.31411	-0.275275
cg11300208	KCNMB2	5'UTR	3	179905304	-0.690906	-0.306004	-0.332529	-0.289243
cg04275404	KIAA1217	5'UTR	10	24024540	-0.206816	-0.428342	-0.525825	-0.548249
cg15406683	KIAA1217	5'UTR	10	24023996	-0.394745	-0.335101	-0.325613	-0.313001
cg04860852	KIF21B	TSS1500	1	199259692	-0.218439	-0.269692	-0.299969	-0.283957
cg03922648	KLRC1	TSS1500	12	10498631	-0.268867	-0.321497	-0.400997	-0.23318
cg07007400	KRT7	TSS200	12	50913098	-0.622459	-0.667565	-0.644162	-0.657608
cg07967679	KRT7	TSS200	12	50913081	-0.566044	-0.86329	-0.85481	-0.844709
cg08975803	KRT7	TSS200	12	50913085	-0.629893	-0.717762	-0.665484	-0.657946
cg14482313	KRT7	TSS200	12	50913156	-0.63458	-0.855631	-0.850232	-0.858406
cg14537533	KRT7	TSS200	12	50913171	-0.71505	-0.857689	-0.864297	-0.855022
cg09670128	KRT7	5'UTR	12	50913314	-0.741566	-0.925927	-0.910066	-0.93609
cg00616135	LACTB	TSS1500	15	61200667	-0.471332	-0.397825	-0.487697	-0.243798
cg17022169	LAMB4	TSS1500	7	107558993	-0.336061	-0.268779	-0.354803	-0.249827
cg19910937	LARP1B	5'UTR	4	129203257	-0.302248	-0.432805	-0.620979	-0.658669
cg06408078	LEF1	TSS1500	4	109310277	-0.347378	-0.624317	-0.653391	-0.498233
cg05223100	LHCGR	TSS1500	2	48837183	-0.207283	-0.580651	-0.529362	-0.498912
cg18179289	LMO1	TSS1500	11	8242312	-0.373938	-0.471057	-0.480041	-0.211593
cg16041695	LOC254312	TSS200	10	11034139	-0.304304	-0.638513	-0.353872	-0.525878
cg11008123	LOC283267	TSS1500	11	33053911	-0.690239	-0.647589	-0.622917	-0.479758
cg00197517	LOC642597	TSS1500	18	5187468	-0.330296	-0.534109	-0.21509	-0.574585
cg12393318	LOC645323	TSS1500	5	88016824	-0.385828	-0.896307	-0.875193	-0.297528
cg10904070	LPIN2	TSS200	18	3002017	-0.348004	-0.263312	-0.337653	-0.60835
cg05011258	LRRC36	TSS1500	16	65917801	-0.346724	-0.683178	-0.665144	-0.462269
cg06372353	LSM6	TSS1500	4	147315085	-0.552014	-0.375339	-0.353976	-0.332315
cg25610515	LUZP1	TSS1500	1	23368164	-0.829003	-0.794648	-0.766126	-0.863698
cg01664925	LZTS1	5'UTR	8	20157043	-0.296982	-0.308572	-0.309237	-0.409115
cg00349607	MACF1	TSS1500	1	39319275	-0.614737	-0.294186	-0.362537	-0.3335
cg13524834	MAGED1	TSS1500	X	51562399	-0.304493	-0.278752	-0.233977	-0.614481
cg20648827	MAGEE2	5'UTR	X	74921753	-0.514511	-0.50199	-0.470558	-0.453862
cg13275129	MAML2	5'UTR	11	95715936	-0.203393	-0.865423	-0.871459	-0.394202
cg19142399	MAPK8IP1	TSS1500	11	45863075	-0.217323	-0.322575	-0.319935	-0.224817
cg23254031	MDGA2	TSS1500	14	47214515	-0.860218	-0.730311	-0.734504	-0.228925
cg04029027	MEST	TSS1500	7	129913047	-0.223156	-0.856732	-0.856395	-0.464681
cg06372015	MIR129-2	TSS1500	11	43558576	-0.465289	-0.565698	-0.529773	-0.604986
cg11074814	MIR129-2	TSS1500	11	43558545	-0.598926	-0.564033	-0.578395	-0.475589
cg18645493	MIR190B	TSS1500	1	152434061	-0.621001	-0.265462	-0.452147	-0.433737
cg14628195	MIR1913	TSS1500	6	166844386	-0.201315	-0.236628	-0.553954	-0.710787
cg17871838	MIR1913	TSS1500	6	166844286	-0.305113	-0.814052	-0.760132	-0.76659
cg04986004	MIR874	TSS1500	5	137012693	-0.260532	-0.694336	-0.398067	-0.41471
cg08696727	MKX	TSS200	10	28074803	-0.308363	-0.350291	-0.347814	-0.433984
cg11825621	MKX	TSS200	10	28074798	-0.369937	-0.290908	-0.366194	-0.436524
cg16033053	MKX	TSS200	10	28074800	-0.297701	-0.305743	-0.305447	-0.417122
cg01622018	MMP28	TSS1500	17	31147056	-0.206228	-0.44599	-0.386649	-0.258859
cg19105504	MS4A15	5'UTR	11	60281048	-0.479484	-0.51442	-0.495813	-0.494489
cg01078197	MSL3L2	TSS200	2	234441824	-0.411276	-0.53613	-0.520071	-0.52824
cg03146452	MSL3L2	TSS200	2	234441817	-0.226273	-0.406545	-0.390578	-0.398942
cg21013756	MSL3L2	TSS200	2	234441819	-0.368035	-0.552535	-0.56029	-0.539097
cg17376921	MSL3L2	5'UTR	2	234441546	-0.401003	-0.567616	-0.576399	-0.580224
cg01738805	MTMR15	TSS1500	15	28983033	-0.385059	-0.336673	-0.317761	-0.304022
cg05079544	N4BP1	TSS1500	16	47201909	-0.609509	-0.80895	-0.850667	-0.207486
cg22508957	NAT15	TSS1500	16	3447547	-0.212605	-0.381335	-0.517502	-0.44994
cg17129188	NDRG1	5'UTR	8	134376779	-0.401879	-0.210056	-0.798301	-0.720057
cg20040743	NECAB1	TSS200	8	91872968	-0.209678	-0.404568	-0.363846	-0.273286
cg06873316	NELL1	TSS1500	11	20647258	-0.917808	-0.440509	-0.441874	-0.274503
cg22769941	NELL1	TSS1500	11	20647204	-0.893123	-0.329163	-0.306624	-0.593453
cg18714358	NF1P1	TSS1500	15	19400334	-0.229296	-0.20068	-0.261158	-0.247227
cg06740897	NFE2L1	TSS1500	17	43479820	-0.283581	-0.56133	-0.56031	-0.569074
cg02106072	NFIL3	5'UTR	9	93222322	-0.222672	-0.294209	-0.464671	-0.277378
cg15001687	NINL	TSS200	20	25514336	-0.432529	-0.343805	-0.247927	-0.244064
cg26158279	NINL	5'UTR	20	25513667	-0.460366	-0.357913	-0.347513	-0.348685
cg08936898	NIPAL3	TSS1500	1	24614437	-0.319259	-0.486999	-0.459036	-0.316701
cg21298759	NIPAL3	TSS1500	1	24614310	-0.200398	-0.559081	-0.529904	-0.424038
cg26264314	NLRP5	TSS200	19	61202777	-0.25159	-0.727973	-0.696422	-0.741163
cg09803002	NLRX1	TSS1500	11	118544313	-0.312343	-0.44121	-0.34543	-0.375117
cg17345081	NMBR	TSS200	6	142451632	-0.25531	-0.316528	-0.33109	-0.301967
cg04883903	NOS1	5'UTR	12	116283337	-0.231418	-0.752794	-0.861746	-0.369858
cg20285745	NOS1	5'UTR	12	116283010	-0.206023	-0.339278	-0.42179	-0.21494
cg24242823	NPY	TSS200	7	24290200	-0.379075	-0.850852	-0.84895	-0.202671
cg04414912	NTM	TSS1500	11	130744240	-0.228223	-0.714761	-0.742784	-0.785355
cg25614889	NUDC	TSS1500	1	27120362	-0.652605	-0.33278	-0.393294	-0.347349
cg05507459	NXNL2	TSS1500	9	90338568	-0.645658	-0.598125	-0.596673	-0.608351
cg26134090	OCIAD2	TSS1500	4	48603814	-0.510134	-0.222693	-0.411147	-0.321088
cg00516867	OPN1SW	TSS1500	7	128204527	-0.260281	-0.524796	-0.543573	-0.622861
cg18142856	OR10A3	TSS200	11	7917687	-0.286428	-0.340639	-0.363232	-0.208843
cg23270757	OR2H1	5'UTR	6	29535678	-0.214112	-0.800191	-0.564052	-0.617449
cg21732056	OR5P2	TSS1500	11	7776388	-0.273488	-0.277462	-0.312876	-0.332188
cg19511844	ORMDL3	TSS1500	17	35337645	-0.523241	-0.582372	-0.571071	-0.38542
cg11638472	PAG1	TSS1500	8	82188076	-0.412681	-0.604688	-0.465698	-0.207916
cg07882687	PAGE1	TSS200	X	49347319	-0.244508	-0.512437	-0.53129	-0.645723
cg25958561	PAK3	TSS1500	X	110073835	-0.343322	-0.585553	-0.630932	-0.666095
cg23476908	PAK3	TSS1500	X	110252259	-0.376771	-0.335871	-0.42848	-0.762296
cg06778844	PAK3	5'UTR	X	110222316	-0.416959	-0.665578	-0.792235	-0.82687
cg03839418	PAQR5	5'UTR	15	67384710	-0.237461	-0.293733	-0.506137	-0.271622
cg15548198	PCDHB12	TSS200	5	140568323	-0.323956	-0.701715	-0.701818	-0.672267
cg01815529	PCSK2	TSS1500	20	17154946	-0.87357	-0.349727	-0.384926	-0.370958
cg04570735	PDE4C	5'UTR	19	18195849	-0.726462	-0.208674	-0.338189	-0.372041
cg22798977	PDPN	TSS1500	1	13782330	-0.225437	-0.36321	-0.369666	-0.547674
cg07624639	PDX1	TSS200	13	27392002	-0.54013	-0.543408	-0.548546	-0.254091
cg26731781	PDX1	TSS200	13	27392031	-0.549733	-0.5797	-0.581589	-0.240744
cg26793256	PDX1	TSS200	13	27392004	-0.573125	-0.58985	-0.583158	-0.2846
cg17740399	PDX1	5'UTR	13	27392177	-0.60091	-0.689638	-0.678433	-0.276752
cg26344532	PDX1	5'UTR	13	27392174	-0.647986	-0.685162	-0.679544	-0.365329
cg02009585	PEX5L	TSS200	3	181237223	-0.847875	-0.337327	-0.402228	-0.261522
cg23346462	PEX5L	TSS200	3	181237227	-0.941371	-0.616947	-0.474994	-0.296029
cg23756251	PEX5L	TSS200	3	181237215	-0.844399	-0.405773	-0.506079	-0.246081
cg02944871	PHLDB2	TSS1500	3	113060433	-0.46672	-0.70614	-0.700435	-0.699649
cg04153991	PHLDB2	TSS1500	3	113060395	-0.477438	-0.483161	-0.443011	-0.4476
cg22531889	PHTF1	TSS1500	1	114104125	-0.34657	-0.801186	-0.641937	-0.382602
cg26820259	PKHD1	TSS1500	6	52061055	-0.815957	-0.310728	-0.343044	-0.2278
cg09805405	PKIB	5'UTR	6	122972853	-0.268392	-0.622329	-0.566315	-0.612998
cg08161931	PLEC1	TSS1500	8	145100390	-0.588617	-0.300283	-0.222389	-0.508775
cg11191337	PLTP	TSS1500	20	43975211	-0.227809	-0.423958	-0.341715	-0.323595
cg22864519	PMP2	TSS1500	8	82523291	-0.207197	-0.336278	-0.439787	-0.425949
cg15988569	PNLIPRP2	TSS200	10	118370335	-0.498896	-0.448982	-0.500975	-0.469004
cg09551472	POM121L2	TSS200	6	27388174	-0.262446	-0.611471	-0.401402	-0.229751
cg10736063	POM121L2	TSS200	6	27388118	-0.213467	-0.505787	-0.534723	-0.39545
cg19900346	POMT1	TSS200	9	133367949	-0.831913	-0.346734	-0.526265	-0.524514
cg19022780	POMT1	5'UTR	9	133368541	-0.569608	-0.4908	-0.593303	-0.602863
cg21195307	POMT1	5'UTR	9	133368566	-0.892606	-0.403712	-0.456117	-0.468744
cg04981414	POMT1	5'UTR	9	133368333	-0.817711	-0.511727	-0.540801	-0.584396
cg22849541	PORCN	5'UTR	X	48253139	-0.240987	-0.258806	-0.221343	-0.408604
cg00478851	PPFIBP2	TSS1500	11	7490905	-0.491055	-0.551286	-0.564755	-0.362513
cg21656726	PPP1R16B	TSS200	20	36867676	-0.778258	-0.313058	-0.616449	-0.211025
cg24834740	PPP1R16B	5'UTR	20	36867966	-0.542764	-0.561377	-0.673223	-0.361436
cg16092895	PPP1R1A	TSS1500	12	53268984	-0.242732	-0.20809	-0.296103	-0.345563
cg23084895	PROX1	5'UTR	1	212229477	-0.246841	-0.314989	-0.210927	-0.454958
cg04898719	RAB3B	TSS1500	1	52229506	-0.312873	-0.286161	-0.304505	-0.274171
cg01579024	RANBP17	TSS1500	5	170221335	-0.372087	-0.323238	-0.237385	-0.250642
cg21733013	RAPGEF5	5'UTR	7	22326093	-0.214787	-0.38253	-0.230332	-0.480293
cg06034792	RBPMS2	TSS1500	15	62855607	-0.301822	-0.389006	-0.364685	-0.364544
cg10693865	RDH13	TSS1500	19	60266763	-0.265395	-0.256503	-0.379956	-0.552072
cg02727285	RELB	TSS1500	19	50196082	-0.382112	-0.405703	-0.416141	-0.574292
cg00016968	RHOC	TSS1500	1	113051971	-0.315719	-0.324232	-0.470695	-0.214388
cg24006654	RIMS3	TSS1500	1	40904557	-0.43766	-0.389517	-0.453022	-0.394797
cg20789691	RLN1	TSS200	9	5330039	-0.52959	-0.292005	-0.367183	-0.838486
cg13017318	RNASE7	TSS1500	14	20578810	-0.336255	-0.250211	-0.298638	-0.577584
cg27167601	RORA	TSS1500	15	59309215	-0.240149	-0.6126	-0.546486	-0.324631
cg05336115	RSPO4	TSS200	20	931104	-0.828852	-0.353825	-0.354213	-0.277999
cg19937938	RSPO4	TSS200	20	931002	-0.880228	-0.375374	-0.378004	-0.478485
cg23697417	RSPO4	TSS200	20	930991	-0.622576	-0.261417	-0.337517	-0.556289
cg17870408	RSPO4	TSS1500	20	931130	-0.868006	-0.449963	-0.457993	-0.507432
cg20220242	RWDD2B	TSS1500	21	29314059	-0.692235	-0.587768	-0.588796	-0.309187
cg06759518	RYBP	TSS1500	3	72579489	-0.774448	-0.257933	-0.240375	-0.815298
cg16990174	RYBP	TSS1500	3	72579565	-0.762437	-0.210809	-0.32993	-0.672159
cg19045344	SATL1	TSS1500	X	84251006	-0.289039	-0.275294	-0.30499	-0.297326
cg11521467	SDK2	TSS200	17	69151894	-0.615243	-0.434144	-0.426768	-0.278694
cg23781810	SDK2	TSS200	17	69151848	-0.41483	-0.340628	-0.351462	-0.316821
cg09225287	SEMA3C	TSS1500	7	80387107	-0.426912	-0.67773	-0.67231	-0.596049
cg04555220	SEMA5A	TSS1500	5	9599695	-0.823131	-0.262993	-0.415891	-0.247727
cg08314408	SEPHS2	TSS1500	16	30364994	-0.475733	-0.237849	-0.286404	-0.310277
cg01634275	SF3B5	TSS1500	6	144459130	-0.254016	-0.414022	-0.442091	-0.468516
cg17566592	SF3B5	TSS1500	6	144459164	-0.682565	-0.296519	-0.269273	-0.786496
cg13660372	SGCE	TSS1500	7	94123809	-0.297687	-0.258636	-0.255014	-0.30267
cg01247127	SIRPD	TSS200	20	1486366	-0.300742	-0.299687	-0.379245	-0.452826
cg24336547	SIRPD	TSS1500	20	1487702	-0.252823	-0.351847	-0.51136	-0.602672
cg14611174	SIX6	TSS200	14	60045590	-0.211724	-0.276542	-0.330857	-0.395295
cg20576153	SIX6	TSS200	14	60045594	-0.268738	-0.31813	-0.548391	-0.686488
cg04305621	SLC16A5	5'UTR	17	70595858	-0.445209	-0.594266	-0.561041	-0.570328
cg04529938	SLC16A5	5'UTR	17	70596089	-0.502769	-0.65651	-0.661003	-0.647957
cg09300114	SLC16A5	5'UTR	17	70595924	-0.604736	-0.647604	-0.636219	-0.654796
cg12171675	SLC1A6	TSS200	19	14944795	-0.350283	-0.287056	-0.420125	-0.532879
cg02898206	SLC35C2	TSS1500	20	44426694	-0.558867	-0.511577	-0.509644	-0.339979
cg01202526	SLC6A17	TSS200	1	110494519	-0.555284	-0.836698	-0.857674	-0.744982
cg16629702	SLC6A2	TSS1500	16	54247749	-0.807671	-0.424298	-0.455844	-0.334513
cg20704148	SLCO2B1	TSS1500	11	74539081	-0.201065	-0.375398	-0.376693	-0.225644
cg13663706	SLITRK2	5'UTR	X	144707687	-0.364741	-0.857802	-0.915221	-0.284808
cg17198397	SNORD116-17	TSS1500	15	22878806	-0.203986	-0.704914	-0.635318	-0.619277
cg25844222	SORBS2	5'UTR	4	187114651	-0.28339	-0.235646	-0.624567	-0.282553
cg24403845	SORCS1	TSS200	10	108914356	-0.954238	-0.580073	-0.61964	-0.27591
cg11199713	SOX1	TSS200	13	111769774	-0.270132	-0.294903	-0.398332	-0.306618
cg27301032	SOX1	TSS1500	13	111769426	-0.449432	-0.269832	-0.227125	-0.237385
cg12976883	SP140	TSS200	2	230798620	-0.578263	-0.223531	-0.465185	-0.507943
cg06112708	SP8	TSS1500	7	20793710	-0.285811	-0.320732	-0.300677	-0.236709
cg17153568	SP9	TSS1500	2	174907561	-0.341127	-0.313697	-0.219323	-0.308095
cg25033030	SPATA2L	TSS1500	16	88296382	-0.757058	-0.532856	-0.519885	-0.534535
cg18431123	SPINT3	TSS1500	20	43577996	-0.255375	-0.290163	-0.281207	-0.265261
cg26853640	SPRED3	TSS1500	19	43571513	-0.404678	-0.436036	-0.555746	-0.465368
cg07909128	SPRR1A	5'UTR	1	151224003	-0.278468	-0.441652	-0.42384	-0.443275
cg01944655	SRRM4	TSS1500	12	117903187	-0.39966	-0.309018	-0.443506	-0.276145
cg01471923	SSTR4	TSS1500	20	22963091	-0.629855	-0.265268	-0.324978	-0.38792
cg13140167	SYN3	TSS200	22	31784504	-0.858089	-0.578464	-0.620358	-0.367314
cg20464804	SYN3	TSS200	22	31784491	-0.807361	-0.579904	-0.61703	-0.364722
cg09177131	SYT6	5'UTR	1	114497985	-0.212399	-0.884589	-0.893217	-0.866965
cg09826188	TBC1D23	TSS1500	3	101462111	-0.490576	-0.568467	-0.578619	-0.549696
cg16984944	TBC1D23	TSS1500	3	101462115	-0.51831	-0.612674	-0.614247	-0.558228
cg00445997	TBXAS1	5'UTR	7	139124964	-0.636623	-0.429309	-0.423263	-0.397075
cg12850379	TCEA1	TSS1500	8	55098158	-0.790219	-0.345071	-0.34111	-0.249736
cg11931223	TDRD6	TSS200	6	46763459	-0.415138	-0.592995	-0.531382	-0.386113
cg02643667	TFF1	TSS200	21	42659768	-0.292642	-0.281072	-0.439739	-0.539638
cg19247032	TFF1	TSS200	21	42659796	-0.339498	-0.309262	-0.360497	-0.37877
cg22438247	TFF1	TSS200	21	42659732	-0.368054	-0.362397	-0.475681	-0.511799
cg27405706	TFF1	TSS200	21	42659893	-0.267717	-0.3544	-0.634378	-0.696717
cg26376346	TGFBR2	TSS1500	3	30622382	-0.209428	-0.539028	-0.581697	-0.335322
cg26648185	TIAM1	5'UTR	21	31848884	-0.259797	-0.258865	-0.371673	-0.49974
cg05306745	TIMP2	TSS1500	17	74433440	-0.206507	-0.431472	-0.682282	-0.783241
cg06641285	TIMP2	TSS1500	17	74433424	-0.657357	-0.631608	-0.779259	-0.796842
cg27090087	TINAG	TSS1500	6	54280337	-0.318152	-0.222871	-0.268896	-0.201779
cg23418075	TM9SF1	TSS200	14	23734919	-0.486111	-0.545572	-0.52845	-0.558467
cg00871560	TMEM108	TSS1500	3	134239411	-0.344325	-0.27429	-0.251522	-0.217246
cg18538340	TMEM108	TSS1500	3	134239470	-0.73417	-0.709055	-0.531367	-0.426765
cg14423735	TMEM108	5'UTR	3	134240108	-0.371514	-0.448287	-0.44256	-0.426991
cg22510442	TMEM167B	TSS1500	1	109434611	-0.310298	-0.271411	-0.325652	-0.218321
cg05042743	TMEM216	TSS200	11	60916315	-0.240568	-0.302152	-0.507148	-0.34093
cg10489124	TMEM216	TSS200	11	60916312	-0.265844	-0.382621	-0.618857	-0.432448
cg09502207	TMEM71	TSS1500	8	133843404	-0.409599	-0.514747	-0.661055	-0.658746
cg14836018	TMX1	TSS1500	14	50776175	-0.565328	-0.286131	-0.241958	-0.312048
cg24222324	TNFSF11	5'UTR	13	42043414	-0.322313	-0.59594	-0.708981	-0.573317
cg07619142	TP53I11	5'UTR	11	44927625	-0.232232	-0.476018	-0.504948	-0.2681
cg27313201	TPM3	TSS1500	1	152432528	-0.464719	-0.258822	-0.400538	-0.256983
cg16468822	TRIM26	TSS1500	6	30290328	-0.319752	-0.236394	-0.25286	-0.356617
cg14557864	TRIM60	TSS200	4	166172581	-0.260099	-0.307792	-0.26368	-0.200452
cg11199770	TSHZ3	TSS1500	19	36533503	-0.799577	-0.212198	-0.27429	-0.271663
cg25069354	TTLL6	TSS1500	17	44227870	-0.322566	-0.447123	-0.602904	-0.24716
cg21883754	TTYH1	TSS200	19	59618249	-0.486798	-0.46227	-0.557092	-0.214005
cg10187559	TTYH1	TSS1500	19	59618089	-0.334518	-0.327776	-0.279852	-0.449824
cg06957820	UBE2B	TSS1500	5	133734373	-0.506348	-0.30933	-0.269557	-0.25165
cg25612480	UBE2V2	TSS1500	8	49083013	-0.506346	-0.232508	-0.230516	-0.226433
cg10174170	UNC45B	TSS1500	17	30497994	-0.231615	-0.306984	-0.27464	-0.371773
cg04890406	UQCRC1	TSS1500	3	48622374	-0.222023	-0.429254	-0.4359	-0.47584
cg03711457	USP28	TSS1500	11	113252041	-0.52944	-0.294174	-0.276395	-0.290998
cg18723276	USP29	TSS1500	19	62322522	-0.213654	-0.210439	-0.238948	-0.531392
cg04929022	VGLL1	5'UTR	X	135445458	-0.446731	-0.242384	-0.254345	-0.403383
cg04787211	VPS16	TSS1500	20	2768954	-0.505422	-0.77608	-0.569292	-0.790467
cg06726390	VPS16	TSS1500	20	2768927	-0.721304	-0.594354	-0.483556	-0.631673
cg17662872	WFS1	TSS1500	4	6321581	-0.584818	-0.544958	-0.275245	-0.575423
cg25311466	WFS1	5'UTR	4	6328174	-0.202785	-0.233322	-0.510468	-0.497238
cg12733040	XKR3	TSS1500	22	15683493	-0.470423	-0.319234	-0.201253	-0.350704
cg17093267	XPNPEP1	TSS1500	10	111673644	-0.365943	-0.237358	-0.355267	-0.318428
cg19980929	YAF2	TSS1500	12	40919174	-0.410019	-0.23109	-0.318259	-0.360878
cg05819150	YAP1	TSS1500	11	101485590	-0.580253	-0.283225	-0.279995	-0.228699
cg02714598	ZC3HAV1L	TSS1500	7	138371558	-0.257385	-0.469867	-0.490689	-0.340105
cg15299258	ZC4H2	TSS1500	X	64113413	-0.267441	-0.533436	-0.498398	-0.529589
cg03959661	ZDBF2	TSS200	2	206847593	-0.543656	-0.325133	-0.30615	-0.307671
cg05758434	ZDBF2	TSS200	2	206847716	-0.276672	-0.33476	-0.31772	-0.312825
cg08578136	ZDBF2	TSS200	2	206847688	-0.65483	-0.530613	-0.516805	-0.522101
cg13788515	ZDBF2	TSS200	2	206847690	-0.548569	-0.458522	-0.458755	-0.471888
cg18807071	ZDBF2	TSS200	2	206847653	-0.48041	-0.444013	-0.449444	-0.437123
cg27506082	ZDBF2	TSS200	2	206847676	-0.537103	-0.408329	-0.426427	-0.421965
cg09779833	ZDBF2	5'UTR	2	206848209	-0.525537	-0.48524	-0.533005	-0.520978
cg20577538	ZDBF2	5'UTR	2	206848275	-0.592522	-0.522766	-0.502845	-0.516685
cg13960339	ZIM2	TSS200	19	62043954	-0.371759	-0.257837	-0.489022	-0.387595
cg08849574	ZNF134	5'UTR	19	62817765	-0.397076	-0.31505	-0.457496	-0.624089
cg13734177	ZNF16	TSS200	8	146147240	-0.383706	-0.26573	-0.204349	-0.338134
cg00091060	ZNF17	TSS1500	19	62613894	-0.331893	-0.230804	-0.464121	-0.434041
cg06808011	ZNF200	TSS1500	16	3226071	-0.858566	-0.622197	-0.705505	-0.4975
cg07952047	ZNF331	TSS200	19	58715922	-0.357091	-0.71735	-0.717942	-0.300318
cg26705425	ZNF331	TSS200	19	58715888	-0.343598	-0.696594	-0.698009	-0.496278
cg23624808	ZNF397OS	5'UTR	18	31101787	-0.312354	-0.202437	-0.249665	-0.409676
cg13668618	ZNF418	TSS200	19	63138557	-0.318304	-0.648148	-0.787088	-0.269651
cg03809891	ZNF442	TSS200	19	12337514	-0.31972	-0.436404	-0.373117	-0.470517
cg23217946	ZNF492	TSS200	19	22608879	-0.227512	-0.274906	-0.331499	-0.39653
cg03758150	ZNF536	5'UTR	19	35558032	-0.344858	-0.254223	-0.404037	-0.275456
cg06000994	ZNF536	5'UTR	19	35558034	-0.296661	-0.273089	-0.462717	-0.395993
cg03146949	ZNF542	TSS200	19	61571474	-0.413547	-0.44438	-0.787849	-0.566212
cg27062795	ZNF542	TSS200	19	61571425	-0.349675	-0.635529	-0.679389	-0.300329
cg27477373	ZNF542	TSS200	19	61571457	-0.294639	-0.764772	-0.826883	-0.698043
cg06942685	ZNF542	TSS1500	19	61571244	-0.368543	-0.359454	-0.459193	-0.202001
cg02459604	ZNF568	5'UTR	19	42099124	-0.405613	-0.27104	-0.373369	-0.236091
cg06328724	ZNF570	TSS1500	19	42650592	-0.471905	-0.291366	-0.259002	-0.348231
cg18023401	ZNF572	TSS200	8	126054693	-0.364505	-0.374184	-0.348641	-0.361321
cg11909748	ZNF578	TSS200	19	57648486	-0.695167	-0.30955	-0.330522	-0.288081
cg12665460	ZNF578	TSS200	19	57648469	-0.523373	-0.463138	-0.459183	-0.459983
cg14582763	ZNF578	TSS200	19	57648495	-0.793674	-0.375648	-0.486341	-0.484857
cg08681855	ZNF578	5'UTR	19	57648863	-0.508505	-0.433155	-0.406814	-0.628474
cg13916740	ZNF582	TSS200	19	61596809	-0.96035	-0.568903	-0.569871	-0.248569
cg24039631	ZNF582	TSS200	19	61596825	-0.493453	-0.417025	-0.346237	-0.230936
cg23333513	ZNF607	TSS200	19	42902677	-0.446671	-0.216591	-0.205401	-0.22574
cg03015952	ZNF628	TSS1500	19	60679178	-0.536261	-0.226016	-0.236141	-0.253463
cg01313977	ZNF660	TSS1500	3	44601208	-0.266371	-0.323703	-0.459937	-0.46029
cg19629053	ZNF660	TSS1500	3	44601197	-0.264569	-0.37502	-0.44355	-0.474575
cg24685755	ZNF677	5'UTR	19	58449843	-0.721945	-0.39986	-0.49225	-0.451085
cg01098474	ZNF716	TSS1500	7	57512697	-0.256058	-0.215291	-0.40565	-0.420411
cg18586867	ZNF738	TSS1500	19	21333198	-0.525242	-0.655417	-0.467888	-0.503695
cg14329697	ZNF813	TSS200	19	58662652	-0.292315	-0.441147	-0.436638	-0.341607
cg15209566	ZNF833	TSS200	19	11645774	-0.475568	-0.407477	-0.52237	-0.356611
cg21771200	ZNF833	TSS200	19	11645761	-0.414392	-0.213594	-0.322054	-0.215154
cg04681963	ZNF879	5'UTR	5	178383684	-0.292582	-0.472701	-0.43606	-0.261909
cg09313053	ZNF880	TSS200	19	57564937	-0.870276	-0.422358	-0.890572	-0.84681
cg13393110	ZNF880	TSS200	19	57564918	-0.648673	-0.294887	-0.673289	-0.699172
cg19819285	ZSCAN1	TSS200	19	63237102	-0.846771	-0.35595	-0.525186	-0.452369
cg14972743	ZSCAN18	TSS1500	19	63301772	-0.316394	-0.264131	-0.426872	-0.388476
cg15498379	ZSCAN18	TSS1500	19	63301793	-0.371611	-0.3779	-0.422577	-0.442856
cg06166885	2014-03-01	TSS1500	4	165525265		-0.724933	-0.805223	-0.375957
cg05493407	2014-03-01	5'UTR	4	165036069	0.724745	-0.768769	-0.777994	-0.431821
cg00557872	2014-03-01	5'UTR	4	165129180		-0.681537	-0.534723	-0.351756
cg02570981	2014-03-01	5'UTR	4	165328182		-0.511125	-0.557387	-0.391126
cg06718080	2014-03-01	5'UTR	4	165235029		-0.839768	-0.882873	-0.260945
cg10962056	2014-03-01	5'UTR	4	165254160		-0.304015	-0.823931	-0.249367
cg23596249	2014-03-01	5'UTR	4	165329284		-0.32118	-0.349706	-0.216626
cg11452391	2014-03-11	TSS1500	5	16233315	-0.264923		-0.214284	-0.301624
cg02975107	2014-09-09	TSS1500	17	72788383		-0.264947	-0.447043	-0.681268
cg07157893	2015-03-01	TSS1500	4	164754998		-0.793652	-0.807428	-0.603008
cg07259382	2015-03-01	TSS1500	4	164755678		-0.468675	-0.204012	-0.464285
cg16244944	2015-03-01	5'UTR	4	165338279		-0.228653	-0.200929	-0.245709
cg19400238	2015-03-01	5'UTR	4	165337818		-0.642024	-0.641901	-0.243803
cg16722931	2015-09-09	5'UTR	17	72824089	-0.676052	-0.340839	-0.404185
cg03817621	A1CF	5'UTR	10	52315405		-0.278367	-0.300137	-0.273022
cg24411946	A1CF	5'UTR	10	52315414		-0.466229	-0.506881	-0.479608
cg07115206	A2BP1	5'UTR	16	6365687	-0.204744		-0.378099	-0.465297
cg04671611	A2BP1	5'UTR	16	6563788		-0.201819	-0.250077	-0.447004
cg27376707	A2BP1	5'UTR	16	6473188		-0.209271	-0.469427	-0.509422
cg05399607	AAA1	TSS1500	7	34841058		-0.337369	-0.294576	-0.401421
cg00912149	AANAT	5'UTR	17	71961405	-0.354083	-0.201375	-0.308314
cg05523882	AARS	TSS1500	16	68881416		-0.410531	-0.449099	-0.472953
cg05920345	AARS2	TSS1500	6	44390127	-0.377691		-0.531562	-0.696988
cg01881182	ABAT	5'UTR	16	8714032		-0.446981	-0.454433	-0.442653
cg16586594	ABAT	5'UTR	16	8714070		-0.316508	-0.365899	-0.383269
cg26778345	ABAT	5'UTR	16	8714087		-0.486015	-0.522059	-0.571332
cg04332619	ABAT	5'UTR	16	8714467		-0.562912	-0.55244	-0.560373
cg05286874	ABCA1	TSS200	9	106730306	0.832798	-0.394501	-0.419408	-0.405987
cg14470647	ABCA1	5'UTR	9	106729896	0.420575	-0.402815	-0.533655	-0.551495
cg14630985	ABCA1	5'UTR	9	106729669	0.794477	-0.381887	-0.463876	-0.462326
cg14170545	ABCA1	5'UTR	9	106728496		-0.241992	-0.439786	-0.284609
cg12270822	ABCB1	5'UTR	7	87067658	-0.203173	-0.281366	-0.23898	0.298916
cg03181582	ABCC8	TSS200	11	17455106	-0.302265	-0.499666	-0.691564
cg18097532	ABCC8	TSS200	11	17455117	-0.264243	-0.291095	-0.591685
cg10690887	ABHD3	TSS1500	18	17539049	0.278685	-0.215798	-0.641741	-0.763168
cg03393602	ABHD3	TSS1500	18	17539334		-0.50177	-0.623905	-0.605071
cg05378295	ABHD3	TSS1500	18	17538985		-0.410479	-0.397187	-0.408068
cg15533222	ABHD3	TSS1500	18	17539006		-0.613531	-0.591257	-0.607331
cg15066100	ABHD8	5'UTR	19	17274959		-0.457187	-0.462189	-0.428266
cg19427188	ACADL	TSS200	2	210798526	0.221125	-0.419761	-0.291878	-0.445412
cg21933859	ACADL	TSS200	2	210798516	0.441094	-0.308913	-0.261122	-0.325362
cg16968596	ACAN	TSS200	15	87147633		-0.842934	-0.835594	-0.471995
cg14914908	ACAN	TSS1500	15	87146692		-0.713208	-0.595917	-0.726246
cg27621340	ACAN	TSS1500	15	87147273		-0.719609	-0.549009	-0.303602
cg18230771	ACAN	5'UTR	15	87148180	0.575532	-0.251423	-0.235887	-0.213953
cg23200774	ACHE	5'UTR	7	100330312		-0.319059	-0.238256	-0.374717
cg25598083	ACOT2	TSS1500	14	73104646	0.256776	-0.266233	-0.348509	-0.791819
cg18828681	ACOT6	TSS200	14	73153208	-0.414341		-0.265803	-0.566813
cg24187645	ACPL2	5'UTR	3	142442078		-0.234223	-0.200652	-0.289318
cg27499185	ACSBG2	5'UTR	19	6089355	0.551065	-0.227414	-0.224261	-0.229651
cg19986872	ACSL6	TSS1500	5	131375672	-0.62803	-0.540847	-0.55618
cg06478823	ACSM3	TSS1500	16	20682374	0.47616	-0.716003	-0.750966	-0.766892
cg03612990	ACSM4	TSS1500	12	7347852	0.289924	-0.537896	-0.5236	-0.743866
cg21343895	ACSM4	TSS1500	12	7347610	0.278948	-0.724503	-0.653651	-0.736878
cg10523820	ACTN3	TSS200	11	66070787	0.297994	-0.255724	-0.349903	-0.352877
cg24912904	ACTN3	TSS200	11	66070793	0.229409	-0.201287	-0.297382	-0.325025
cg06698844	ACTR1B	TSS1500	2	97647832	-0.274501	-0.250566		-0.242708
cg05348888	ACTRT2	TSS1500	1	2927138	0.74238	-0.349807	-0.364618	-0.491232
cg27059379	ADAD2	TSS200	16	82782065	0.267254	-0.271076	-0.344206	-0.48583
cg03899708	ADAM6	TSS200	14	105509510	0.210875	-0.431482	-0.247436	-0.526319
cg08383526	ADAM7	TSS1500	8	24353763	0.524299	-0.390709	-0.354511	-0.288134
cg17897391	ADAM7	TSS1500	8	24353048	0.420928	-0.499136	-0.469558	-0.412176
cg14252502	ADAMTS10	TSS1500	19	8582388	0.275346	-0.360755	-0.41525	-0.283146
cg09279544	ADAMTS10	5'UTR	19	8580388		-0.711936	-0.68681	-0.205639
cg09747891	ADAMTS12	TSS1500	5	33928854	0.303541	-0.576124	-0.52301	-0.678748
cg00127167	ADAMTS16	TSS1500	5	5193029	-0.609302	-0.322057	-0.246345	0.260305
cg03209854	ADAMTS16	TSS1500	5	5193003	-0.587045	-0.205075	-0.335369	0.348596
cg22954449	ADAMTS16	TSS1500	5	5193001	-0.867937	-0.40481	-0.438532	0.434368
cg22906486	ADAMTS2	TSS1500	5	178705961	0.578383	-0.337839	-0.221424	-0.502964
cg00938429	ADAMTS20	TSS1500	12	42233147		-0.656395	-0.223409	-0.661544
cg08324945	ADAMTS3	TSS1500	4	73654093	-0.474109	-0.437252	-0.469787
cg08190291	ADAMTS5	TSS200	21	27261313		-0.672833	-0.709224	-0.777242
cg13601496	ADAMTS5	TSS200	21	27261358		-0.424209	-0.397808	-0.494272
cg07942598	ADAMTS5	TSS1500	21	27261582		-0.501203	-0.479015	-0.512755
cg18895813	ADAMTS5	TSS1500	21	27261576		-0.367344	-0.327966	-0.421987
cg21646598	ADAMTS5	TSS1500	21	27261778		-0.805107	-0.732963	-0.875365
cg06512271	ADCY2	TSS1500	5	7447927	0.522587	-0.308156	-0.245029	-0.318995
cg04907257	ADCY2	TSS1500	5	7448318		-0.32956	-0.252331	-0.367126
cg16021428	ADCY2	TSS1500	5	7448395		-0.229631	-0.352735	-0.694987
cg22689690	ADCY6	TSS1500	12	47469735		-0.219263	-0.213756	-0.205986
cg17617930	ADCYAP1R1	TSS1500	7	31058350		-0.425059	-0.431798	-0.418246
cg14785679	ADCYAP1R1	5'UTR	7	31059701	0.72087	-0.501876	-0.484004	-0.626445
cg15457390	ADD1	TSS1500	4	2814528		-0.319038	-0.248955	-0.215455
cg08988543	ADH6	5'UTR	4	100359419		-0.216751	-0.32083	-0.311998
cg09954820	ADH7	TSS1500	4	100576199		-0.206317	-0.25825	-0.320762
cg26914205	ADNP2	TSS1500	18	75966861	-0.403728		-0.203062	-0.345602
cg26926521	ADRA2A	5'UTR	10	112827230		-0.238339	-0.479942	-0.462767
cg24304000	AEBP2	TSS1500	12	19483451	-0.529738	-0.590291	-0.276984
cg04979599	AFAP1L1	TSS1500	5	148631092	0.571719	-0.345928	-0.472304	-0.212243
cg15657704	AFAP1L2	TSS1500	10	116154945	0.867711	-0.40576	-0.775778	-0.282797
cg11468363	AFF1	5'UTR	4	88076442		-0.303598	-0.307904	-0.316488
cg15148757	AFF1	5'UTR	4	88076329		-0.329477	-0.338389	-0.349557
cg19533294	AFF1	5'UTR	4	88076691		-0.422458	-0.369836	-0.380167
cg06183267	AFF3	TSS200	2	100125566		-0.662132	-0.485056	-0.794566
cg17273588	AFF3	TSS1500	2	100126783	0.241185	-0.227912	-0.213914	-0.238874
cg00686453	AFF3	TSS1500	2	100126242		-0.205481	-0.407881	-0.806671
cg17356467	AFF3	TSS1500	2	100126277		-0.24592	-0.214771	-0.720975
cg11428546	AFF3	TSS1500	2	100089542	0.490127	-0.596119	-0.472468	-0.791914
cg12042952	AFF3	TSS1500	2	100089672		-0.250494	-0.439522	-0.58773
cg26249046	AGBL4	TSS200	1	50262410	-0.263627		-0.218777	-0.656459
cg08716372	AGBL4	TSS1500	1	50262541	-0.331426		-0.25358	-0.374764
cg26891873	AGK	TSS1500	7	140897153		-0.254518	-0.279766	-0.301224
cg19236328	AGPAT1	5'UTR	6	32249860	-0.871293	-0.218778	-0.353087
cg07074571	AGPAT4	TSS1500	6	161615551	-0.273042		-0.360545	-0.211226
cg23447569	AHNAK	TSS1500	11	62071896	0.533455	-0.395595	-0.431265	-0.341764
cg21052656	AIP	TSS1500	11	67006622	0.282883	-0.203389	-0.3779	-0.427093
cg00958854	AK3	TSS1500	9	4731710	0.230299	-0.434334	-0.622668	-0.233607
cg16409049	AK5	TSS1500	1	77519962	-0.279609	-0.337195	-0.472778
cg23241335	AK5	TSS1500	1	77519970	-0.308521	-0.342804	-0.534473
cg25604883	AK5	TSS1500	1	77519975	-0.222868		-0.35074	-0.203166
cg08224159	AKAP12	TSS1500	6	151688005	0.542885	-0.416361	-0.516577	-0.347708
cg18807466	AKAP5	5'UTR	14	64002468	-0.543975	-0.360689	-0.371599	0.376875
cg26524899	AKAP5	5'UTR	14	64002431	-0.451959	-0.318799	-0.540094
cg13811867	AKAP6	5'UTR	14	31966229	-0.379459	-0.42862	-0.422239
cg05295584	AKNAD1	TSS200	1	109201257	-0.218201		-0.308193	-0.518257
cg04683516	AKR1C2	TSS1500	10	5037487		-0.851371	-0.84923	-0.829413
cg00700969	AKR1E2	TSS200	10	4858386	-0.215515	-0.535412	-0.528651	0.294064
cg04225104	AKR1E2	TSS200	10	4858335	-0.566302	-0.824662	-0.828095
cg12255897	AKR1E2	TSS200	10	4858398	-0.275744	-0.530054	-0.515968	0.314416
cg19392551	AKR1E2	TSS200	10	4858333	-0.5517	-0.797959	-0.781146
cg20282550	AKR1E2	TSS200	10	4858331	-0.507716	-0.965528	-0.960672
cg14168975	ALAS2	TSS1500	X	55074563	-0.231467		-0.328641	-0.36756
cg07721203	ALDH1A2	TSS200	15	56145214	-0.441146	-0.348736	-0.830644
cg02781660	ALDH1A2	TSS1500	15	56146067	-0.795222		-0.221058	-0.219908
cg13518442	ALDH1A2	TSS1500	15	56146171	-0.594182	-0.425362	-0.500792
cg03365437	ALDH1A2	5'UTR	15	56145166	-0.200925	-0.531548	-0.725884
cg13198321	ALDH1A2	5'UTR	15	56145183	-0.257161	-0.687766	-0.919547
cg10336108	ALDH1A3	TSS1500	15	99236785	0.749601	-0.253514	-0.371077	-0.835842
cg12354122	ALDH1A3	TSS1500	15	99236671	0.654438	-0.339116	-0.537906	-0.828037
cg12791065	ALDH1A3	TSS1500	15	99236792	0.810299	-0.247816	-0.40084	-0.851501
cg16086130	ALDH1A3	TSS1500	15	99236798	0.860212	-0.338902	-0.453806	-0.840723
cg26185340	ALDH1A3	TSS1500	15	99236766	0.299419	-0.523421	-0.481918	-0.605762
cg26333136	ALDH1A3	TSS1500	15	99236856	0.492366	-0.338526	-0.414419	-0.57708
cg26509022	ALDH1A3	TSS1500	15	99236819	0.833481	-0.345759	-0.537363	-0.892543
cg26824516	ALDH1A3	TSS1500	15	99236816	0.838095	-0.206769	-0.451621	-0.819937
cg24563501	ALDH3B2	TSS1500	11	67198984	0.738908	-0.341385	-0.296184	-0.584181
cg13568622	ALDOB	5'UTR	9	103237707	0.22302	-0.259262	-0.239475	-0.351857
cg00061551	ALG1	TSS1500	16	5061152	-0.347493		-0.404546	-0.287766
cg05968233	ALKBH7	TSS200	19	6323277		-0.349847	-0.29857	-0.388957
cg09760618	ALPP	TSS200	2	232951448		-0.294149	-0.355497	-0.508198
cg10794058	ALX1	TSS200	12	84198049	-0.344847	-0.487915	-0.455933
cg24214152	ALX1	TSS200	12	84197991	-0.218272	-0.628455	-0.519134
cg25678815	ALX1	TSS200	12	84198046	-0.325257	-0.654428	-0.556483
cg01781446	AMAC1L3	TSS1500	17	7324212	0.261185	-0.268332	-0.517163	-0.45271
cg17364949	AMAC1L3	TSS1500	17	7324198		-0.315132	-0.377592	-0.363599
cg18893793	AMIGO2	5'UTR	12	45759077		-0.413796	-0.387796	-0.326462
cg09810818	AMMECR1	TSS200	X	109570146		-0.295893	-0.253631	-0.366151
cg11010397	AMPH	TSS1500	7	38638502	0.224216	-0.665094	-0.642831	-0.737488
cg11521427	ANK2	TSS200	4	114190066		-0.284924	-0.541752	-0.788745
cg00052932	ANKAR	TSS1500	2	190248023		-0.262827	-0.274364	-0.295196
cg02682525	ANKK1	TSS1500	11	112763487		-0.529242	-0.277444	-0.616972
cg24524352	ANKRD20B	TSS200	2	94886603	-0.771104	-0.228252	-0.406964
cg02017347	ANKRD26P1	TSS1500	16	45160760	0.363184	-0.335435	-0.249522	-0.434103
cg09340198	ANKRD28	TSS1500	3	15877544	-0.42402	-0.717373	-0.506627
cg01799653	ANKRD33B	TSS1500	5	10616501	-0.220134		-0.262459	-0.372641
cg14478163	ANKRD34B	TSS200	5	79902075	-0.460023	-0.509636	-0.499669
cg21800232	ANKRD34B	TSS200	5	79902124	-0.520106	-0.894842	-0.84814
cg25316339	ANKRD34B	TSS200	5	79902135	-0.627162	-0.891356	-0.880502
cg24177517	ANKRD34B	5'UTR	5	79893627		-0.273574	-0.2216	-0.267558
cg09103619	ANKRD34C	TSS200	15	77362103	0.275073	-0.618337	-0.619577	-0.592423
cg23109206	ANKRD55	TSS1500	5	55565892		-0.269963	-0.263269	-0.292034
cg13217333	ANKRD58	TSS1500	X	118776047		-0.374064	-0.635009	-0.589769
cg25738497	ANKRD6	5'UTR	6	90321283		-0.386426	-0.395218	-0.576231
cg00282706	ANO2	TSS200	12	5925691		-0.349864	-0.36973	-0.383356
cg16451358	ANO2	TSS1500	12	5926591		-0.23354	-0.415765	-0.542912
cg19639184	ANO5	5'UTR	11	22171510	-0.52514	-0.320926	-0.338206
cg20132549	ANO9	TSS200	11	432189	0.461104	-0.333767	-0.20985	-0.459186
cg08200582	ANO9	TSS1500	11	432649		-0.340192	-0.275295	-0.266352
cg15711744	ANP32D	TSS1500	12	47152405		-0.316708	-0.215999	-0.359624
cg27554954	ANXA2	TSS1500	15	58478887	-0.787053	-0.59443	-0.639601
cg13334650	APBB1	5'UTR	11	6396641	-0.327456	-0.599048	-0.627508	0.301019
cg08670693	APBB2	5'UTR	4	40856954		-0.526577	-0.424587	-0.332116
cg17181362	APCDD1L	TSS1500	20	56524155	0.642271	-0.306113	-0.213677	-0.214706
cg09633881	APTX	TSS1500	9	32992021		-0.398885	-0.45586	-0.309668
cg08991742	ARHGAP25	5'UTR	2	68855722	0.238	-0.279375	-0.262193	-0.217993
cg25070482	ARHGAP25	5'UTR	2	68855495		-0.34134	-0.217634	-0.272387
cg10147507	ARHGEF3	TSS1500	3	57088807		-0.384184	-0.36301	-0.392532
cg11430718	ARHGEF3	TSS1500	3	57088742		-0.413157	-0.398839	-0.412391
cg09453076	ARL4C	TSS1500	2	235071014	-0.223532	-0.868661	-0.858896
cg12947498	ARMCX1	5'UTR	X	100693053		-0.228169	-0.418079	-0.449237
cg17935021	ARMCX5	TSS1500	X	101740618		-0.200262	-0.209745	-0.21597
cg20775959	ARNT2	TSS1500	15	78483319		-0.545873	-0.703332	-0.215245
cg01986577	ARNTL2	TSS1500	12	27376640	0.711453	-0.486982	-0.505036	-0.696287
cg17367616	ARNTL2	TSS1500	12	27376695	0.682987	-0.372863	-0.334215	-0.595909
cg26165146	ARNTL2	TSS1500	12	27375923	0.58223	-0.274514	-0.417314	-0.657397
cg21849597	ARPP19	TSS1500	15	50649211	-0.415736	-0.328643	-0.359563
cg22376897	ARSE	5'UTR	X	2892183	0.651843	-0.525061	-0.548958	-0.486823
cg07160107	ARSE	5'UTR	X	2892294	0.395719	-0.764953	-0.701138	-0.495639
cg11964613	ARSE	5'UTR	X	2892333		-0.736331	-0.452439	-0.212958
cg03598947	ARSF	TSS1500	X	2994199		-0.771395	-0.229568	-0.383609
cg13965132	ARSH	TSS200	X	2934465	0.213725	-0.216957	-0.237133	-0.565895
cg21978521	ASAM	TSS200	11	122571389	0.913751	-0.400079	-0.440995	-0.503795
cg23809103	ASB15	TSS1500	7	123035744		-0.375174	-0.262617	-0.375626
cg02300083	ASB15	5'UTR	7	123036366		-0.566923	-0.534588	-0.332294
cg16712637	ASCL1	5'UTR	12	101876130	-0.886927	-0.365519	-0.357503	0.403775
cg16921310	ASCL1	5'UTR	12	101876117	-0.906661	-0.478396	-0.470401	0.383642
cg10761315	ASPG	TSS200	14	103621787	-0.302559	-0.202535	-0.4243
cg12640109	ASRGL1	TSS200	11	61861296	-0.371132	-0.235913	-0.219054
cg01064286	ATF3	5'UTR	1	210843841	-0.348329		-0.438705	-0.32473
cg10309957	ATF6	TSS1500	1	160001858		-0.40714	-0.44596	-0.433309
cg27519958	ATF6	TSS1500	1	160001753		-0.795729	-0.757891	-0.760338
cg12273368	ATF6B	TSS1500	6	32205485	0.210376	-0.586064	-0.521171	-0.629009
cg26037142	ATF6B	TSS1500	6	32205459	0.715075	-0.534934	-0.461038	-0.465068
cg06366791	ATG4C	TSS1500	1	63021801	-0.805926	-0.345683	-0.339482
cg22683036	ATG4C	TSS1500	1	63021797	-0.482333	-0.434905	-0.45726
cg24082680	ATG4C	TSS1500	1	63021787	-0.623465	-0.399076	-0.480782
cg14951955	ATG5	TSS1500	6	106880642	-0.846961	-0.659789	-0.437763
cg03419058	ATP10A	TSS200	15	23659484	-0.919597	-0.510855	-0.469168	0.326375
cg16389285	ATP10A	TSS200	15	23659492	-0.932749	-0.383604	-0.357345	0.381933
cg20124450	ATP10A	TSS200	15	23659494	-0.948913	-0.429125	-0.392713	0.300867
cg22113930	ATP10A	TSS200	15	23659503	-0.920013	-0.503851	-0.489489	0.210151
cg26230285	ATP10A	TSS200	15	23659505	-0.938061	-0.506084	-0.504995
cg02245837	ATP10A	TSS1500	15	23659832	0.266687	-0.79806	-0.714205	-0.388255
cg03307893	ATP10A	TSS1500	15	23659776	-0.349874	-0.577193	-0.572923
cg09984339	ATP10A	TSS1500	15	23659767	-0.449984	-0.531419	-0.521529
cg15523238	ATP10A	TSS1500	15	23659889	0.413967	-0.740423	-0.696651	-0.657219
cg21951425	ATP10A	TSS1500	15	23659705	0.269363	-0.372616	-0.363661	-0.284581
cg18083248	ATP10A	TSS1500	15	23660039		-0.469991	-0.212508	-0.503845
cg18194306	ATP10A	TSS1500	15	23659910		-0.55527	-0.561476	-0.541522
cg25846723	ATP10A	TSS1500	15	23660041		-0.763514	-0.37203	-0.631265
cg24935655	ATP13A5	TSS1500	3	194580444		-0.243692	-0.443526	-0.629912
cg19523692	ATP1B4	TSS1500	X	119379733		-0.268151	-0.225027	-0.540845
cg06734993	ATP5SL	TSS1500	19	46638441		-0.304505	-0.258487	-0.436633
cg14975015	ATP6V0A4	5'UTR	7	138110323		-0.589779	-0.411184	-0.354164
cg21048168	ATP6V0A4	5'UTR	7	138109367		-0.210907	-0.229977	-0.313973
cg17016559	ATXN10	TSS200	22	44446172	-0.316832	-0.25417	-0.202274
cg07693674	ATXN10	TSS1500	22	44446027	-0.483975	-0.281983	-0.406766
cg03637381	AURKC	TSS1500	19	62433137		-0.260949	-0.469104	-0.558273
cg26308530	AXIN2	TSS1500	17	60988980	-0.265778		-0.23691	-0.265143
cg26527638	AZI1	TSS1500	17	76811993	-0.677861		-0.206965	-0.451173
cg18555073	B2M	TSS1500	15	42789954	-0.324787	-0.257678	-0.273303
cg02808528	B3GAT1	5'UTR	11	133779923	0.28855	-0.229218	-0.298524	-0.595279
cg13385568	B3GAT1	5'UTR	11	133768253	0.815534	-0.468356	-0.292208	-0.253627
cg20118431	B3GAT1	5'UTR	11	133784106	0.612552	-0.239141	-0.277633	-0.26758
cg10447035	B3GAT1	5'UTR	11	133765078		-0.73973	-0.672905	-0.629812
cg00213729	B3GAT2	TSS1500	6	71724750	0.271192	-0.66714	-0.209437	-0.543997
cg04102600	B3GNT2	5'UTR	2	62278081		-0.260045	-0.229389	-0.236337
cg10248279	B4GALNT3	TSS1500	12	438804	-0.467948	-0.286874		-0.22653
cg20846508	B4GALNT4	TSS1500	11	358351	0.533911	-0.389886	-0.431143	-0.450461
cg12811157	B4GALNT4	TSS1500	11	358902		-0.278865	-0.203999	-0.272557
cg18916019	B4GALNT4	TSS1500	11	358914		-0.254735	-0.31948	-0.380658
cg02930996	B4GALT6	TSS1500	18	27519840	-0.226078	-0.253844	-0.823475
cg13823666	BAAT	5'UTR	9	103178821		-0.312856	-0.387929	-0.356464
cg22230229	BAHCC1	TSS1500	17	76986849	-0.286536	-0.29779		-0.530133
cg20207973	BAIAP2L2	TSS200	22	36836658	0.26095	-0.20109	-0.237524	-0.24146
cg08196512	BAIAP2L2	TSS200	22	36836683		-0.542637	-0.78015	-0.705759
cg08949164	BAIAP3	TSS1500	16	1323434	-0.533337	-0.469372	-0.485344
cg07679836	BAK1	TSS1500	6	33656401		-0.446453	-0.529721	-0.277197
cg24505687	BAK1	TSS1500	6	33656403		-0.417209	-0.560184	-0.321068
cg03785728	BANF2	TSS200	20	17622195		-0.34013	-0.44521	-0.720419
cg07135732	BARHL2	TSS1500	1	90956878	-0.228689	-0.580583	-0.754809
cg20311863	BARHL2	TSS1500	1	90956714	-0.31778	-0.633532	-0.558818
cg06465315	BATF2	TSS1500	11	64522074	-0.529492	-0.287864		-0.615553
cg04506342	BAZ2B	5'UTR	2	160171938	-0.338725	-0.415116		-0.430768
cg06522456	BCAM	TSS1500	19	50003621		-0.324539	-0.368634	-0.271042
cg02635623	BCKDK	5'UTR	16	31027858		-0.291925	-0.238817	-0.546814
cg06512974	BCKDK	5'UTR	16	31027727		-0.536357	-0.412953	-0.52714
cg13991834	BCL2L15	TSS200	1	114231803		-0.460201	-0.50862	-0.372466
cg10020892	BCL9	5'UTR	1	145483525	0.310759	-0.369592	-0.257307	-0.341275
cg22947000	BCMO1	TSS200	16	79829782	0.37231	-0.585269	-0.545222	-0.603667
cg26781524	BCMO1	TSS1500	16	79829581	0.374904	-0.670327	-0.702946	-0.717291
cg26827725	BCMO1	TSS1500	16	79829438		-0.375995	-0.378617	-0.32069
cg01678878	BCMO1	5'UTR	16	79829930	0.323847	-0.34009	-0.34362	-0.297499
cg17465631	BCMO1	5'UTR	16	79830001		-0.433365	-0.436186	-0.36048
cg02169289	BCOR	5'UTR	X	39852146		-0.566057	-0.712216	-0.737424
cg19845843	BEND2	TSS1500	X	18149203		-0.246459	-0.511693	-0.621178
cg27450499	BEND4	TSS200	4	41849706	0.444128	-0.365457	-0.358413	-0.612714
cg00344380	BEND4	TSS1500	4	41850276	0.753932	-0.415337	-0.504021	-0.627719
cg09098195	BEND4	TSS1500	4	41850017	0.326998	-0.441204	-0.421309	-0.431346
cg11307246	BEX1	TSS1500	X	102206654		-0.458109	-0.252522	-0.492957
cg06219793	BHLHE22	TSS1500	8	65655088	-0.249523	-0.431074	-0.494924
cg06294712	BHLHE22	TSS1500	8	65654834	0.348926	-0.239897	-0.379584	-0.336982
cg22766145	BHLHE22	TSS1500	8	65655082		-0.563319	-0.571275	-0.218341
cg07923686	BHLHE22	TSS1500	8	65653872		-0.337597	-0.56375	-0.44427
cg21161253	BHLHE23	5'UTR	20	61108594	-0.249184	-0.418535	-0.766927
cg09377486	BIRC8	TSS200	19	58486766		-0.224791	-0.220725	-0.447614
cg10204707	BIRC8	5'UTR	19	58486523	0.482399	-0.518502	-0.600728	-0.716443
cg19725553	BLVRA	TSS1500	7	43764423	-0.34777	-0.2845	-0.343805
cg10881615	BMP10	TSS1500	2	68953623	-0.289036	-0.462555	-0.395334
cg27504079	BMP15	TSS1500	X	50670273		-0.393171	-0.430176	-0.739553
cg02254554	BMP4	TSS200	14	53491143	0.20683	-0.462987	-0.423462	-0.426546
cg08169864	BMP4	TSS200	14	53491163	0.407835	-0.565741	-0.543979	-0.523989
cg16277510	BMP4	TSS200	14	53491145	0.443754	-0.375427	-0.356288	-0.367221
cg18686155	BMP4	TSS200	14	53491131		-0.44972	-0.446087	-0.401661
cg18951977	BMP4	TSS200	14	53491147		-0.461736	-0.449596	-0.457052
cg03741406	BMP8B	TSS1500	1	40027690	-0.215259	-0.358285	-0.374597
cg27391693	BMPR1B	5'UTR	4	95899125	0.256456	-0.551818	-0.558519	-0.435356
cg23210521	BMPR1B	5'UTR	4	95899437		-0.685722	-0.742797	-0.353496
cg07034632	BMPR2	TSS1500	2	202948173	0.320539	-0.654376	-0.674396	-0.695565
cg07312854	BMPR2	TSS1500	2	202948419	0.321757	-0.267148	-0.284907	-0.269288
cg14973797	BMPR2	TSS1500	2	202948332	0.367136	-0.666728	-0.695108	-0.73507
cg05454446	BMS1	TSS200	10	42597763	-0.549254		-0.266601	-0.478526
cg15421962	BNIP1	TSS1500	5	172503706	-0.509159	-0.341839	-0.423797
cg03558769	BOK	TSS1500	2	242146268		-0.432396	-0.239254	-0.521901
cg03332522	BPGM	TSS1500	7	133981378		-0.209934	-0.208586	-0.220165
cg24133569	BPGM	TSS1500	7	133981365		-0.313745	-0.303731	-0.31782
cg04915777	BRAF	TSS1500	7	140271716		-0.47595	-0.353321	-0.390095
cg03979539	BRE	TSS200	2	27966949		-0.938461	-0.912709	-0.913372
cg03573179	BRPF3	5'UTR	6	36273360	-0.279142		-0.437596	-0.432704
cg06734812	BRUNOL5	TSS1500	19	3174915	0.639386	-0.544234	-0.669645	-0.622567
cg01532103	BSG	TSS1500	19	522107	0.602698	-0.79297	-0.803781	-0.803483
cg05622915	BSG	TSS1500	19	522204	0.779921	-0.770948	-0.762348	-0.802951
cg07513435	BSG	TSS1500	19	522744	0.255521	-0.329542	-0.291294	-0.290818
cg13578393	BSG	TSS1500	19	522321	0.704636	-0.538745	-0.483981	-0.48993
cg25660646	BSG	TSS1500	19	522323	0.862202	-0.781676	-0.742588	-0.756531
cg17522907	BSG	TSS1500	19	522416	0.726559	-0.808857	-0.811804	-0.831798
cg04162153	BTBD16	TSS1500	10	124019861	-0.375974	-0.249238	-0.203019
cg24174988	BTBD8	TSS200	1	92318250		-0.298043	-0.271491	-0.238881
cg18990874	BTF3L1	TSS200	13	76400559	-0.205559	-0.287498	-0.366515
cg05819371	BTG1	TSS1500	12	91064615		-0.347299	-0.347066	-0.334525
cg00978102	BTNL2	TSS1500	6	32483209	0.663793	-0.332041	-0.238594	-0.65531
cg19188595	C10orf25	TSS200	10	44816488	0.913604	-0.25083	-0.424398	-0.4464
cg24374159	C10orf25	TSS200	10	44816482	0.940697	-0.500169	-0.675206	-0.686775
cg16532016	C10orf53	TSS1500	10	50557064	0.359756	-0.275838	-0.303989	-0.296793
cg05834477	C10orf53	TSS1500	10	50557055		-0.333202	-0.301379	-0.269197
cg09573389	C10orf58	TSS1500	10	82157737	0.845855	-0.225279	-0.224581	-0.213181
cg27268110	C10orf58	TSS1500	10	82157744	0.772633	-0.240775	-0.269308	-0.289715
cg06325088	C10orf71	TSS1500	10	50176754		-0.220046	-0.253498	-0.295539
cg07941628	C10orf81	TSS1500	10	115500097		-0.259626	-0.321139	-0.397236
cg23895722	C11orf45	TSS1500	11	128281322	0.245882	-0.497239	-0.491752	-0.583635
cg08941576	C11orf49	TSS1500	11	46914464	-0.321597	-0.324799	-0.388237
cg15102749	C11orf80	TSS1500	11	66267469		-0.335904	-0.302717	-0.518009
cg02525232	C11orf84	TSS1500	11	63337195		-0.395704	-0.390757	-0.407747
cg03629499	C11orf88	TSS200	11	110890567	-0.217242	-0.348131		-0.459568
cg11342468	C12orf42	TSS200	12	102413914	-0.328804	-0.323332	-0.303974
cg13702005	C12orf42	TSS200	12	102413919	-0.535037	-0.22651	-0.42656	0.240044
cg26381364	C12orf42	TSS200	12	102413902	-0.378453	-0.385274	-0.420505
cg08879684	C13orf18	TSS1500	13	45860964		-0.656041	-0.310783	-0.74641
cg15728861	C13orf18	5'UTR	13	45859009		-0.257663	-0.336105	-0.25039
cg03625684	C13orf28	TSS1500	13	112078012	0.485962	-0.276964	-0.431227	-0.502057
cg14591352	C13orf28	TSS1500	13	112078236	0.500207	-0.381254	-0.387922	-0.421454
cg12987911	C13orf36	TSS1500	13	36145246	0.722693	-0.516104	-0.509318	-0.637312
cg17906786	C13orf36	TSS1500	13	36145708		-0.454208	-0.313226	-0.233186
cg10208367	C13orf36	5'UTR	13	36166580	0.346003	-0.639144	-0.703275	-0.74461
cg10319893	C13orf36	5'UTR	13	36146953	-0.269459	-0.763807	-0.826568
cg21121616	C13orf36	5'UTR	13	36147450	0.239186	-0.653197	-0.686028	-0.365572
cg25072733	C13orf36	5'UTR	13	36147481	0.893604	-0.342003	-0.317871	-0.302383
cg17157462	C13orf36	5'UTR	13	36166404		-0.776846	-0.786522	-0.753254
cg21341822	C13orf36	5'UTR	13	36148195		-0.433116	-0.281448	-0.392083
cg19903229	C14orf105	TSS200	14	57030403		-0.319465	-0.323596	-0.308404
cg24174941	C14orf115	5'UTR	14	73890025	0.346914	-0.25331	-0.264774	-0.394534
cg13496998	C14orf165	TSS1500	14	23474667		-0.50424	-0.387131	-0.685813
cg18709904	C14orf182	TSS1500	14	49544280	0.394485	-0.474822	-0.473388	-0.343818
cg19764096	C14orf184	TSS200	14	91111249		-0.57208	-0.21086	-0.289376
cg10497871	C14orf184	5'UTR	14	91110867	0.535316	-0.655498	-0.429616	-0.667934
cg10806586	C14orf28	TSS1500	14	44435866		-0.38196	-0.369355	-0.294933
cg27295288	C14orf37	5'UTR	14	57686090	0.641439	-0.285293	-0.257678	-0.32349
cg21028633	C14orf38	TSS1500	14	59113520	0.487531	-0.469896	-0.472923	-0.449181
cg03950873	C14orf38	TSS1500	14	59114793		-0.582833	-0.60847	-0.632481
cg01553004	C14orf4	TSS1500	14	76565425	0.266708	-0.510849	-0.311312	-0.285827
cg01731783	C14orf43	5'UTR	14	73281541		-0.33341	-0.447532	-0.424809
cg19741273	C14orf70	TSS1500	14	100193016		-0.28231	-0.366512	-0.342073
cg18837035	C15orf26	TSS200	15	79213652	0.559888	-0.370262	-0.250192	-0.207534
cg26546864	C15orf26	TSS1500	15	79213489	0.428357	-0.285316	-0.472541	-0.437629
cg23433530	C15orf32	TSS1500	15	90815439	0.201041	-0.241011	-0.303321	-0.653844
cg16889217	C15orf32	TSS1500	15	90815420		-0.43886	-0.443221	-0.826785
cg24717799	C15orf40	TSS1500	15	81471836		-0.327834	-0.437368	-0.485661
cg06751446	C15orf48	TSS1500	15	43509728	-0.398057	-0.567299	-0.612069
cg10236962	C15orf50	TSS1500	15	67913709		-0.27933	-0.250924	-0.282816
cg03467725	C16orf73	TSS200	16	1862371	-0.819339	-0.540236	-0.522046	0.324777
cg01422476	C16orf73	TSS1500	16	1862426	-0.86235	-0.618452	-0.611412	0.281028
cg08734647	C16orf73	TSS1500	16	1862401	-0.586738	-0.630096	-0.61249
cg05041351	C16orf73	5'UTR	16	1862150	-0.869792	-0.374401	-0.354619	0.356259
cg06487937	C16orf89	TSS200	16	5056161		-0.222732	-0.339586	-0.364135
cg02932314	C17orf104	TSS200	17	40089224	-0.253204	-0.492365	-0.484848
cg12127472	C17orf104	TSS200	17	40089250	-0.389135	-0.554202	-0.556174
cg12781700	C17orf104	TSS200	17	40089255	-0.397872	-0.552263	-0.541519
cg12892303	C17orf104	TSS200	17	40089118	-0.27139	-0.704988	-0.696993
cg15000379	C17orf104	TSS200	17	40089188	-0.224356	-0.22208	-0.228414	0.232827
cg08496953	C17orf104	TSS1500	17	40089053	-0.228327	-0.684603	-0.662359
cg22605919	C17orf104	TSS1500	17	40089068	-0.232463	-0.669085	-0.649101
cg14535531	C18orf26	TSS1500	18	50409180		-0.782668	-0.759824	-0.800716
cg00625334	C18orf34	TSS200	18	29274752	-0.364594	-0.354795	-0.257117	0.267534
cg05994094	C18orf34	TSS200	18	29274804	-0.885652	-0.585407	-0.583922
cg05332960	C18orf34	TSS1500	18	29274416	-0.526427	-0.375128	-0.378644	0.363803
cg14554491	C19orf30	TSS200	19	4720093	-0.587805	-0.765479	-0.708281
cg13689560	C19orf36	TSS1500	19	2046643		-0.901568	-0.854906	-0.214537
cg10226967	C19orf44	TSS1500	19	16467648	-0.285421	-0.354925	-0.721129
cg03978041	C1orf106	TSS1500	1	199129349	0.50522	-0.450851	-0.45759	-0.240088
cg00971747	C1orf106	5'UTR	1	199130930	0.594634	-0.311658	-0.515599	-0.236257
cg05966983	C1orf113	TSS200	1	36545253		-0.212707	-0.912099	-0.416682
cg26893197	C1orf113	TSS200	1	36545283		-0.384059	-0.953833	-0.602239
cg03506609	C1orf113	TSS1500	1	36544651		-0.312019	-0.713249	-0.433126
cg00573880	C1orf113	5'UTR	1	36545336		-0.243117	-0.87138	-0.431164
cg12460071	C1orf114	TSS1500	1	167664174		-0.203408	-0.205747	-0.297751
cg24596998	C1orf115	TSS1500	1	218929886	-0.829912	-0.750427	-0.837038
cg03440799	C1orf125	TSS1500	1	177600799	-0.534714	-0.316894	-0.212344
cg03684513	C1orf130	TSS200	1	24755038	-0.319405	-0.239612		-0.284094
cg16385583	C1orf150	TSS1500	1	245778218	0.461054	-0.225563	-0.245482	-0.250224
cg12403889	C1orf187	5'UTR	1	11675925	0.259186	-0.23271	-0.267288	-0.418094
cg21144922	C1orf59	TSS200	1	109005691	0.286411	-0.27348	-0.484842	-0.91381
cg27587125	C1orf59	TSS200	1	109005730		-0.266702	-0.661708	-0.881154
cg18870231	C1orf87	5'UTR	1	60311723		-0.698856	-0.353938	-0.61026
cg22477971	C1QB	5'UTR	1	22857181	0.361865	-0.291903	-0.321125	-0.315589
cg21858380	C1QL2	TSS200	2	119632956	-0.277534	-0.557153	-0.553131	0.310918
cg20883684	C1QL2	TSS1500	2	119633855	0.261254	-0.423582	-0.443141	-0.769024
cg03359095	C20orf151	TSS1500	20	60436261	0.742301	-0.218778	-0.421051	-0.533275
cg03442592	C20orf186	TSS1500	20	31131802		-0.444791	-0.233896	-0.708732
cg27570253	C20orf195	TSS200	20	61654754	-0.302348	-0.2597		-0.22022
cg13115957	C20orf202	TSS1500	20	1131074	-0.23529	-0.230942		-0.459376
cg19145218	C20orf54	TSS200	20	697336		-0.34391	-0.215257	-0.709292
cg27210657	C20orf54	TSS200	20	697360		-0.388208	-0.209752	-0.526683
cg14179796	C21orf45	TSS1500	21	32573544		-0.404956	-0.489689	-0.42124
cg03803086	C21orf62	5'UTR	21	33107830	0.452787	-0.256391	-0.352903	-0.73687
cg02068166	C2CD4B	TSS1500	15	60246033	0.450563	-0.242102	-0.470988	-0.336876
cg26214074	C2orf16	TSS200	2	27652711	-0.29028		-0.504298	-0.626452
cg02621154	C2orf16	TSS1500	2	27652404		-0.204257	-0.224287	-0.335998
cg23055682	C2orf16	TSS1500	2	27652228		-0.266687	-0.355889	-0.426245
cg21240640	C2orf16	5'UTR	2	27652892	-0.320662		-0.355726	-0.5352
cg06193286	C2orf27B	TSS1500	2	132275954		-0.463496	-0.431535	-0.380271
cg08026195	C2orf27B	TSS1500	2	132276083		-0.487725	-0.512634	-0.518296
cg06499647	C2orf40	TSS200	2	106048415		-0.395001	-0.273181	-0.38104
cg03901836	C2orf57	TSS1500	2	232164868	-0.227941	-0.208747		-0.454368
cg02271560	C2orf63	5'UTR	2	55304241	-0.952517	-0.706466	-0.671221
cg11652636	C2orf63	5'UTR	2	55304327	-0.779147	-0.732946	-0.731022
cg20042692	C2orf63	5'UTR	2	55304378	-0.795	-0.702105	-0.711343
cg24364967	C2orf63	5'UTR	2	55304081	-0.783482	-0.650701	-0.642182
cg02717117	C2orf63	5'UTR	2	55312198	0.614095	-0.478147	-0.297111	-0.284363
cg01547541	C2orf67	TSS1500	2	210744844	0.439875	-0.305823	-0.275148	-0.573583
cg14360731	C2orf67	TSS1500	2	210745067	0.561269	-0.349338	-0.429235	-0.823853
cg01176715	C2orf67	TSS1500	2	210745555		-0.209631	-0.400338	-0.533434
cg24222817	C2orf68	TSS1500	2	85693233	-0.419593	-0.379164	-0.210572
cg23649088	C2orf69	TSS1500	2	200483703		-0.8479	-0.65249	-0.864648
cg25406923	C2orf78	TSS1500	2	73863904	-0.504152	-0.204901	-0.320446
cg22408559	C2orf88	TSS1500	2	190709465	0.558431	-0.291157	-0.629392	-0.228558
cg14926231	C2orf90	TSS200	2	896044		-0.444404	-0.224351	-0.41547
cg02133011	C3orf49	TSS1500	3	63778806	-0.287096		-0.399777	-0.412916
cg21572731	C3orf52	TSS200	3	113287671	0.254572	-0.383772	-0.270187	-0.291055
cg11874323	C3orf52	TSS1500	3	113287520	0.584734	-0.314947	-0.702552	-0.303564
cg14018690	C3orf52	TSS1500	3	113287522	0.678465	-0.360703	-0.743016	-0.376181
cg00301159	C3orf55	TSS1500	3	158743482	-0.749842	-0.532523	-0.49225
cg08504812	C3orf55	TSS1500	3	158743321	-0.827507		-0.509667	-0.225949
cg01302019	C3orf58	TSS1500	3	145172274		-0.264369	-0.296329	-0.338521
cg14818413	C3orf63	TSS1500	3	56692697	-0.653421	-0.271049	-0.231965	0.279345
cg02365517	C3orf79	TSS1500	3	154684546		-0.200847	-0.230142	-0.460004
cg26927939	C4orf27	TSS1500	4	170916221	-0.4655	-0.493014	-0.247796
cg25093045	C4orf50	TSS1500	4	6041539		-0.420639	-0.319912	-0.386605
cg06887897	C4orf6	TSS1500	4	5576611	-0.676074	-0.203416		-0.583305
cg11062095	C5orf15	TSS1500	5	133332551		-0.23126	-0.382588	-0.357673
cg02379427	C5orf20	TSS1500	5	134811172		-0.259289	-0.224685	-0.410946
cg09819502	C5orf33	TSS1500	5	36278265		-0.423883	-0.374111	-0.468235
cg08205639	C5orf39	5'UTR	5	43075931	-0.717206	-0.447262	-0.480182
cg12183741	C6orf162	TSS1500	6	88088605	-0.421725	-0.28177	-0.304003
cg07240423	C6orf174	TSS200	6	127882221	-0.466569	-0.222267	-0.226485	0.266861
cg13841603	C6orf174	5'UTR	6	127881515	0.25202	-0.693206	-0.707165	-0.253451
cg05426299	C6orf195	TSS1500	6	2581735	0.317905	-0.355098	-0.548403	-0.200907
cg24065328	C6orf27	5'UTR	6	31852714	0.251393	-0.218914	-0.235352	-0.31165
cg27574980	C6orf27	5'UTR	6	31852615	0.253115	-0.202793	-0.335726	-0.25989
cg05447916	C6orf27	5'UTR	6	31852810		-0.229522	-0.311391	-0.318396
cg12383352	C6orf27	5'UTR	6	31852591		-0.287607	-0.304005	-0.301846
cg19868593	C6orf27	5'UTR	6	31852795		-0.386456	-0.432222	-0.506911
cg04866380	C7orf16	TSS1500	7	31692498	0.501473	-0.581672	-0.221111	-0.675839
cg23950788	C7orf16	5'UTR	7	31695000	0.3555	-0.685742	-0.530515	-0.688156
cg19882784	C7orf49	TSS1500	7	134507102		-0.452938	-0.382885	-0.429387
cg02758987	C7orf51	TSS1500	7	99918463		-0.565293	-0.708185	-0.585848
cg05302896	C7orf66	TSS200	7	108312029	0.414605	-0.363109	-0.416825	-0.357249
cg14838115	C7orf71	TSS200	7	26643964	0.307129	-0.280738	-0.32236	-0.207533
cg10851715	C8orf22	TSS200	8	50147383	0.472238	-0.313843	-0.474457	-0.661503
cg11219614	C8orf22	TSS200	8	50147329	0.508626	-0.235898	-0.32624	-0.338339
cg07463848	C8orf22	5'UTR	8	50147932		-0.243114	-0.408918	-0.545742
cg08870893	C8orf85	TSS1500	8	118019020	0.309063	-0.506573	-0.426367	-0.537872
cg22869944	C8orf85	TSS1500	8	118018818	0.246921	-0.323776	-0.289155	-0.608404
cg14409810	C9orf167	5'UTR	9	139292729	0.427881	-0.291062	-0.48092	-0.360487
cg07717632	C9orf167	5'UTR	9	139292452		-0.358286	-0.349159	-0.368578
cg14558431	C9orf170	TSS200	9	88953190	0.942308	-0.265493	-0.558347	-0.271476
cg07394266	C9orf71	TSS200	9	70345790		-0.650767	-0.53243	-0.710671
cg17191715	CA1	TSS1500	8	86478130		-0.573563	-0.564985	-0.406218
cg26925025	CA1	TSS1500	8	86478652		-0.428364	-0.418493	-0.315055
cg25142416	CA1	5'UTR	8	86477471		-0.391952	-0.468664	-0.684039
cg07078112	CA1	5'UTR	8	86442391		-0.41277	-0.44349	-0.252956
cg10184889	CA3	TSS200	8	86538171		-0.712516	-0.522145	-0.211489
cg21172458	CA3	TSS200	8	86538179		-0.60288	-0.424129	-0.306254
cg05248618	CA4	TSS200	17	55582049	-0.62336	-0.466511	-0.473244	0.449413
cg23010302	CA4	TSS200	17	55582047	-0.610972	-0.524686	-0.531354	0.361355
cg00931201	CA5B	TSS200	X	15666293		-0.372538	-0.339342	-0.366398
cg00221961	CA5B	TSS1500	X	15665487	0.330437	-0.217278	-0.279038	-0.258919
cg18391610	CA5B	TSS1500	X	15665980		-0.362483	-0.354508	-0.39497
cg08195028	CA5B	5'UTR	X	15666552		-0.723906	-0.803563	-0.810675
cg00751332	CABLES1	TSS1500	18	18968330	0.238565	-0.290342	-0.310412	-0.311792
cg13495850	CABLES1	TSS1500	18	18969038		-0.432395	-0.424997	-0.43683
cg23162001	CACNA2D2	TSS1500	3	50516411	0.334646	-0.346224	-0.335896	-0.360596
cg04711474	CACNG6	TSS200	19	59187280	0.271839	-0.355649	-0.37537	-0.301975
cg21154793	CACNG6	TSS1500	19	59187034	0.345093	-0.572314	-0.608865	-0.342671
cg04080057	CACNG6	TSS1500	19	59186995		-0.549804	-0.560597	-0.405721
cg01948062	CADM1	TSS1500	11	114881308		-0.316755	-0.281648	-0.249224
cg03951219	CADM3	5'UTR	1	157408064	0.21739	-0.263521	-0.264844	-0.269562
cg02719752	CADPS	TSS200	3	62836285	-0.528457	-0.280214		-0.312843
cg01971122	CALCA	TSS200	11	14950505	0.252697	-0.377862	-0.384207	-0.294257
cg07529966	CALCA	TSS1500	11	14951842	0.235587	-0.427714	-0.371397	-0.205744
cg08176386	CALCA	TSS1500	11	14951469	0.461109	-0.376177	-0.695591	-0.783514
cg18810922	CALCA	TSS1500	11	14951397	0.461041	-0.559944	-0.495941	-0.562191
cg08896945	CALCB	TSS200	11	15051644	-0.230188	-0.827295	-0.822659
cg19768241	CALCB	TSS200	11	15051646	-0.284674	-0.771607	-0.774219
cg06938878	CALCB	TSS1500	11	15050940		-0.526334	-0.643623	-0.828886
cg25372278	CALCB	5'UTR	11	15052554		-0.520149	-0.48829	-0.250188
cg12615334	CALCR	TSS1500	7	93043173	0.267438	-0.208293	-0.508072	-0.241223
cg21756194	CALCR	TSS1500	7	93043176	0.538772	-0.286152	-0.532011	-0.283681
cg23061150	CALCR	5'UTR	7	93019289	-0.275988	-0.216122	-0.322767
cg16253634	CALD1	TSS200	7	134114663		-0.237468	-0.221728	-0.210471
cg25923883	CALN1	5'UTR	7	71382723	0.390243	-0.32497	-0.364107	-0.837224
cg00929798	CALY	5'UTR	10	135000129	-0.312788	-0.27635	-0.297815	0.546561
cg03509961	CAMK2B	TSS1500	7	44333145	0.282984	-0.315808	-0.32795	-0.409525
cg10989261	CAMTA1	TSS1500	1	6766732	0.500313	-0.238318	-0.224182	-0.263664
cg21255657	CANT1	TSS1500	17	74517899	-0.506706	-0.351392	-0.320567
cg00260012	CAPN13	TSS1500	2	30885206	-0.280119	-0.517517		-0.545606
cg16504661	CAPN14	TSS1500	2	31295058		-0.237676	-0.207141	-0.460343
cg23208590	CARD10	TSS1500	22	36245741		-0.277084	-0.290295	-0.272326
cg15503084	CARD8	TSS1500	19	53445755		-0.398843	-0.279232	-0.270973
cg26659349	CASD1	TSS1500	7	93976805		-0.270008	-0.275081	-0.253565
cg18942631	CASQ2	5'UTR	1	116112864		-0.364232	-0.230069	-0.530172
cg24105634	CASR	TSS1500	3	123383983		-0.333429	-0.438292	-0.755793
cg19590227	CASZ1	5'UTR	1	10677909	0.908655	-0.202297	-0.406957	-0.25453
cg02109652	CAT	TSS200	11	34416962		-0.808798	-0.815644	-0.819374
cg03720043	CAT	TSS200	11	34416927		-0.662399	-0.672165	-0.658698
cg06027906	CAT	TSS200	11	34416894		-0.759221	-0.756276	-0.76604
cg07768201	CAT	TSS200	11	34416912		-0.85173	-0.835596	-0.829174
cg20731136	CAT	TSS200	11	34416874		-0.888803	-0.865776	-0.883861
cg20234170	CAT	TSS1500	11	34416683		-0.898581	-0.853345	-0.8712
cg22159421	CAT	TSS1500	11	34416758		-0.733138	-0.726962	-0.733057
cg24099074	CAT	TSS1500	11	34416748		-0.660964	-0.663677	-0.670713
cg14426015	CAV2	TSS200	7	115926627		-0.271129	-0.248335	-0.20233
cg06821871	CBFA2T3	5'UTR	16	87509721	-0.22214		-0.437952	-0.51426
cg00049033	CBLN1	TSS1500	16	47874581	-0.698779		-0.26446	-0.369652
cg03202847	CBWD3	TSS1500	9	70045855	-0.475119		-0.219659	-0.208463
cg03947026	CC2D1B	TSS1500	1	52604908		-0.376428	-0.375322	-0.338953
cg08078851	CCBP2	5'UTR	3	42880972		-0.270757	-0.696402	-0.535242
cg05941540	CCDC102A	TSS200	16	56128162		-0.306569	-0.291177	-0.263088
cg20687462	CCDC102A	TSS1500	16	56128278		-0.219678	-0.273108	-0.205234
cg23801782	CCDC102B	5'UTR	18	64622037		-0.84669	-0.710097	-0.242661
cg15778873	CCDC105	TSS1500	19	14982204	0.203944	-0.709843	-0.388524	-0.759147
cg07805604	CCDC106	TSS200	19	60850697	-0.316938	-0.34015	-0.306891
cg24805411	CCDC106	TSS200	19	60850663	-0.393644	-0.266231	-0.274559
cg22063966	CCDC106	5'UTR	19	60851877	-0.237398	-0.457992	-0.46504
cg03005261	CCDC109B	TSS1500	4	110700277	0.454023	-0.440773	-0.435765	-0.348513
cg23196549	CCDC109B	TSS1500	4	110700149	0.311005	-0.661796	-0.663299	-0.592922
cg14202048	CCDC126	TSS1500	7	23603269	-0.749488	-0.423005	-0.661347
cg26667586	CCDC126	TSS1500	7	23603300	-0.708689	-0.472913	-0.574136
cg07540386	CCDC135	TSS1500	16	56285674	0.412628	-0.268151	-0.315827	-0.575202
cg02710571	CCDC140	5'UTR	2	222873564	0.500841	-0.239872	-0.227096	-0.278936
cg14064356	CCDC140	5'UTR	2	222873997	0.261871	-0.366938	-0.425887	-0.636749
cg02289038	CCDC149	TSS1500	4	24524872	-0.241793		-0.292926	-0.732261
cg11583475	CCDC149	TSS1500	4	24524027		-0.219372	-0.202988	-0.383867
cg07321032	CCDC149	5'UTR	4	24535388		-0.201962	-0.207956	-0.826794
cg15929506	CCDC37	TSS1500	3	127596144	-0.254716		-0.300234	-0.657838
cg05135942	CCDC41	TSS1500	12	93378600	0.202709	-0.311259	-0.439216	-0.432914
cg11641611	CCDC48	TSS200	3	130203013	-0.282239	-0.37818	-0.498755
cg00112465	CCDC48	TSS1500	3	130202689		-0.351041	-0.297433	-0.242971
cg21844669	CCDC60	TSS1500	12	118255518	-0.316992		-0.519517	-0.555001
cg01827818	CCDC60	TSS1500	12	118255979		-0.550671	-0.533138	-0.56178
cg05158074	CCDC63	TSS1500	12	109768968	-0.296715	-0.201972	-0.218964
cg26827247	CCDC67	TSS1500	11	92702856		-0.213741	-0.221274	-0.274039
cg15992347	CCDC83	TSS1500	11	85243123		-0.397119	-0.221085	-0.661283
cg22360649	CCDC85B	TSS200	11	65414309		-0.305843	-0.258873	-0.322549
cg02596089	CCDC9	TSS1500	19	52451240		-0.268114	-0.242624	-0.216495
cg06562246	CCL16	TSS1500	17	31333690		-0.251874	-0.231507	-0.711209
cg10439431	CCL23	TSS200	17	31369285		-0.374376	-0.349692	-0.370048
cg18264219	CCL23	TSS1500	17	31370546		-0.260148	-0.255042	-0.233075
cg08984900	CCL4	TSS1500	17	31454394		-0.247669	-0.280053	-0.356186
cg23831735	CCNA1	TSS1500	13	35902787	-0.324072	-0.512161	-0.544529	0.211119
cg00374492	CCND3	5'UTR	6	42123845	-0.250908	-0.219932	-0.221503	0.245411
cg02524834	CCND3	5'UTR	6	42042743	0.224982	-0.408126	-0.503028	-0.454822
cg09323434	CCNJ	TSS1500	10	97792902		-0.214605	-0.530413	-0.57033
cg26268044	CCNJ	TSS1500	10	97792918		-0.288046	-0.331992	-0.360274
cg19990229	CCNO	TSS1500	5	54566193	0.872116	-0.309351	-0.328725	-0.520447
cg10924779	CCNT1	TSS1500	12	47397662	-0.375078	-0.458498	-0.447397
cg11589536	CCR1	TSS1500	3	46225522		-0.434361	-0.302492	-0.878798
cg06026269	CCR1	5'UTR	3	46220811		-0.783049	-0.306993	-0.858563
cg03928384	CCR2	TSS200	3	46370195		-0.743256	-0.648824	-0.765718
cg04110105	CCR2	5'UTR	3	46370360	0.440676	-0.335973	-0.323524	-0.336227
cg16427315	CCR3	TSS1500	3	46258302		-0.271787	-0.296949	-0.831706
cg25676156	CCR3	5'UTR	3	46280448		-0.490624	-0.270237	-0.699762
cg13615963	CCR6	5'UTR	6	167456511	0.743375	-0.282762	-0.206825	-0.452562
cg23350385	CCRL2	TSS1500	3	46423138	-0.305866	-0.2661		-0.329571
cg02601618	CCT8L2	TSS1500	22	15455046	0.740089	-0.253823	-0.249277	-0.566601
cg07264679	CD163	TSS1500	12	7548663	0.20164	-0.30172	-0.474319	-0.726108
cg05939324	CD163	TSS1500	12	7548746		-0.432324	-0.580146	-0.859326
cg02447488	CD164L2	TSS1500	1	27583772		-0.539139	-0.403973	-0.633567
cg03528325	CD1A	TSS200	1	156490545		-0.437154	-0.421077	-0.447068
cg19355763	CD1A	TSS1500	1	156490137		-0.618832	-0.235162	-0.576471
cg05230942	CD24	TSS1500	Y	19614658		-0.313078	-0.314179	-0.37408
cg00583147	CD247	TSS1500	1	165755783		-0.561095	-0.42862	-0.577106
cg12118246	CD300A	TSS200	17	69974036		-0.361735	-0.289532	-0.276517
cg10523494	CD300LB	TSS1500	17	70039981		-0.479049	-0.307863	-0.248792
cg11122968	CD33	TSS1500	19	56419107	0.42928	-0.215507	-0.237229	-0.217906
cg15786280	CD38	TSS200	4	15388977		-0.667741	-0.623501	-0.639362
cg23369555	CD3E	TSS1500	11	117679295	-0.201472		-0.31345	-0.245693
cg03554552	CD3EAP	TSS1500	19	50599986		-0.320144	-0.532653	-0.75686
cg04540976	CD3EAP	TSS1500	19	50600293		-0.420407	-0.557224	-0.554064
cg17427418	CD3EAP	TSS1500	19	50600280		-0.31763	-0.351518	-0.373086
cg23953174	CD3EAP	TSS1500	19	50600164		-0.404861	-0.70281	-0.70348
cg24415941	CD3EAP	TSS1500	19	50600169		-0.512269	-0.806183	-0.78418
cg23661204	CD3EAP	TSS1500	19	50600102		-0.615744	-0.712549	-0.735827
cg00292305	CD40LG	TSS1500	X	135557644	0.502654	-0.621791	-0.689532	-0.686515
cg02992767	CD40LG	TSS1500	X	135557639	0.216979	-0.296016	-0.212893	-0.284693
cg07919695	CD40LG	TSS1500	X	135557324		-0.551142	-0.61993	-0.765787
cg00102714	CD46	TSS200	1	205991966	-0.373732	-0.29349	-0.284104
cg07314983	CD53	TSS1500	1	111215887		-0.384292	-0.424026	-0.289563
cg17240760	CD53	5'UTR	1	111219517	0.291244	-0.508936	-0.272888	-0.235932
cg06699519	CD81	TSS1500	11	2354903	-0.44603	-0.634594	-0.561472
cg18409302	CD81	TSS1500	11	2353879		-0.631781	-0.72126	-0.450301
cg01878435	CD86	TSS200	3	123256908	0.223339	-0.565771	-0.526673	-0.410351
cg06327732	CD86	TSS1500	3	123278501		-0.496849	-0.316656	-0.47124
cg18174654	CD8A	5'UTR	2	86873123	0.281905	-0.385726	-0.264296	-0.51861
cg11950805	CDC20	TSS1500	1	43596966		-0.940262	-0.893067	-0.900309
cg05245650	CDC42EP3	TSS1500	2	37753709		-0.571321	-0.481698	-0.426281
cg21931078	CDC42EP5	5'UTR	19	59671151		-0.328659	-0.270326	-0.617593
cg18138826	CDC5L	TSS1500	6	44462624	-0.337666	-0.271267	-0.280916
cg26624576	CDH11	TSS1500	16	63714106	0.46439	-0.396763	-0.253202	-0.20999
cg00094303	CDH11	5'UTR	16	63596542		-0.470708	-0.476269	-0.509174
cg01162378	CDH11	5'UTR	16	63621304		-0.707431	-0.479991	-0.460285
cg06125461	CDH11	5'UTR	16	63656353		-0.555216	-0.497292	-0.525082
cg07976976	CDH11	5'UTR	16	63615221		-0.575398	-0.465845	-0.305965
cg09108073	CDH11	5'UTR	16	63635279		-0.528644	-0.548029	-0.523712
cg06090660	CDH2	TSS200	18	24011553		-0.790264	-0.801936	-0.800463
cg02840109	CDH2	TSS1500	18	24012157		-0.315956	-0.312467	-0.30134
cg12169536	CDH2	TSS1500	18	24012428		-0.468353	-0.45193	-0.553953
cg14312538	CDH2	TSS1500	18	24011708		-0.598018	-0.591991	-0.581856
cg15323528	CDH23	TSS1500	10	72826433	-0.84074	-0.701127	-0.76619
cg24331301	CDH23	TSS1500	10	72826383	-0.921611	-0.668112	-0.682211
cg25798987	CDH23	5'UTR	10	72827228	-0.766674	-0.321648	-0.308423	0.502518
cg00514486	CDH29	TSS200	3	49812352	0.205229	-0.277012	-0.313447	-0.217721
cg01718742	CDH8	TSS200	16	60627685	-0.431231	-0.381897	-0.48142
cg06831576	CDH8	TSS200	16	60627587	-0.548121	-0.815448	-0.693971
cg07681938	CDH8	TSS200	16	60627735	-0.482635	-0.268703	-0.398429
cg10241484	CDH8	TSS200	16	60627720	-0.430999	-0.288321	-0.424251
cg27120816	CDH8	TSS200	16	60627665	-0.34221	-0.341524	-0.48598
cg27444994	CDH8	TSS200	16	60627573	-0.571062	-0.503577	-0.532607
cg01007828	CDH8	TSS1500	16	60627807	-0.576883	-0.338991	-0.406878
cg04882273	CDH8	TSS1500	16	60627866	-0.33897	-0.309666	-0.445082
cg13397057	CDH8	TSS1500	16	60627747	-0.441744	-0.510215	-0.413746
cg09515947	CDH8	5'UTR	16	60627506	-0.702947	-0.29991	-0.613572
cg00130039	CDX2	5'UTR	13	27441189		-0.617844	-0.676356	-0.322298
cg07297178	CEACAM7	TSS1500	19	46884924	0.736284	-0.360699	-0.255182	-0.679908
cg27103585	CECR2	TSS1500	22	16335274		-0.342764	-0.239781	-0.553179
cg19014036	CECR5	TSS1500	22	16027473	-0.323041	-0.269549		-0.575817
cg15879316	CELSR1	TSS1500	22	45312753	0.899301	-0.226052	-0.244305	-0.234944
cg09250146	CELSR2	TSS1500	1	109593469		-0.277119	-0.209372	-0.208744
cg02627657	CENPV	TSS1500	17	16197890		-0.414227	-0.700883	-0.775335
cg02428178	CEP152	TSS1500	15	46891529	0.287859	-0.352427	-0.40392	-0.364926
cg23048036	CEP97	TSS1500	3	102925644		-0.317001	-0.333697	-0.260542
cg01446692	CER1	TSS1500	9	14713496		-0.349526	-0.298953	-0.325737
cg24384437	CGNL1	5'UTR	15	55512149		-0.440574	-0.365165	-0.515057
cg17994569	CHAT	TSS1500	10	50491658	0.264205	-0.432666	-0.365276	-0.280291
cg25609507	CHAT	TSS1500	10	50491603	0.270264	-0.512418	-0.517984	-0.275052
cg00657582	CHD8	5'UTR	14	20974746		-0.3718	-0.428968	-0.367847
cg17143643	CHIA	TSS1500	1	111633790	-0.249026		-0.206326	-0.288775
cg22615948	CHIA	5'UTR	1	111653521		-0.373778	-0.409301	-0.735457
cg01410746	CHL1	5'UTR	3	326003		-0.296238	-0.372482	-0.298116
cg13925692	CHL1	5'UTR	3	325789		-0.248871	-0.487286	-0.332826
cg14188441	CHL1	5'UTR	3	216182		-0.346168	-0.202881	-0.349256
cg26299148	CHP	TSS1500	15	39309964	-0.677606	-0.445618	-0.30459
cg05921207	CHRDL1	5'UTR	X	109925542		-0.371598	-0.202622	-0.266422
cg25150440	CHRM2	TSS1500	7	136203628	-0.224282	-0.298043	-0.304055
cg21127286	CHRM2	5'UTR	7	136205694		-0.390984	-0.427419	-0.23375
cg26253500	CHRM2	5'UTR	7	136292280		-0.574127	-0.555961	-0.40122
cg23138161	CHRNA2	TSS1500	8	27393176		-0.417944	-0.306484	-0.579529
cg23250494	CHRNA3	5'UTR	15	76700529	-0.207373	-0.251266	-0.222827	0.467673
cg02293668	CHRNB2	TSS1500	1	152806598	0.548987	-0.309667	-0.34834	-0.320973
cg06511274	CHST6	5'UTR	16	74073055	-0.300524	-0.471512	-0.229543	0.265222
cg20148881	CHST8	TSS1500	19	38804069	0.322092	-0.238846	-0.330535	-0.489115
cg13494587	CHST8	5'UTR	19	38864288	0.514274	-0.257583	-0.239181	-0.274168
cg22627353	CHST8	5'UTR	19	38851583	0.36284	-0.597511	-0.504224	-0.824274
cg10358533	CHST8	5'UTR	19	38806049		-0.264181	-0.34882	-0.243369
cg15510895	CHST8	5'UTR	19	38870230	0.314525	-0.262047	-0.225083	-0.566487
cg23343106	CHST8	5'UTR	19	38867073	0.297404	-0.32745	-0.328587	-0.362826
cg10579631	CHST8	5'UTR	19	38866892		-0.785461	-0.782908	-0.784558
cg22375689	CHST8	5'UTR	19	38866876		-0.354267	-0.496368	-0.589533
cg01960885	CHST9	TSS1500	18	23019779	0.729294	-0.785269	-0.754896	-0.74277
cg13523654	CHST9	5'UTR	18	23016314	0.758276	-0.630379	-0.546746	-0.685537
cg05684195	CIDEC	5'UTR	3	9895572	-0.555695		-0.579069	-0.322893
cg10071929	CIZ1	TSS1500	9	129994956		-0.699688	-0.724449	-0.693842
cg09976142	CIZ1	5'UTR	9	129995257	0.891138	-0.696875	-0.717596	-0.712313
cg13642260	CIZ1	5'UTR	9	129995201	0.747439	-0.555953	-0.562868	-0.557479
cg20444256	CKM	TSS1500	19	50518181		-0.255055	-0.28209	-0.369069
cg10305311	CLDN10	TSS200	13	95002874	-0.774109	-0.294516	-0.228574	0.566769
cg24936695	CLDN17	TSS200	21	30460866		-0.606068	-0.628964	-0.605414
cg10258730	CLDN2	TSS1500	X	106029517		-0.438088	-0.452998	-0.35872
cg02590287	CLDN2	5'UTR	X	106048107		-0.370714	-0.315451	-0.305787
cg03009690	CLDN25	TSS200	11	113155689		-0.251556	-0.313509	-0.479493
cg19026320	CLDN8	TSS200	21	30510225	0.600242	-0.721487	-0.55796	-0.885914
cg25770495	CLEC17A	TSS1500	19	14553759		-0.515029	-0.272752	-0.599582
cg27353957	CLEC3A	TSS1500	16	76613143		-0.482584	-0.235041	-0.533977
cg23888047	CLEC4A	TSS1500	12	8166110		-0.2244	-0.395584	-0.699119
cg18460107	CLEC4C	TSS200	12	7793420	0.341465	-0.241569	-0.2126	-0.490544
cg11056604	CLEC4G	TSS200	19	7703100		-0.359422	-0.214493	-0.460788
cg01532771	CLEC4M	TSS1500	19	7733560		-0.461391	-0.49072	-0.518921
cg15411736	CLECL1	TSS1500	12	9778172	-0.519603	-0.428075	-0.485205
cg16628066	CLIC6	TSS200	21	34963446		-0.382175	-0.420858	-0.298533
cg11085771	CLINT1	TSS1500	5	157220010	-0.262099	-0.218984		-0.436479
cg13257636	CLIP4	TSS200	2	29191613	0.614567	-0.372975	-0.330851	-0.347812
cg23255835	CLIP4	TSS200	2	29191625	0.724433	-0.236398	-0.211883	-0.208327
cg23428985	CLIP4	TSS200	2	29191617	0.737624	-0.248477	-0.242146	-0.258818
cg07285673	CLIP4	TSS1500	2	29191488	0.662974	-0.311825	-0.320037	-0.416705
cg09695033	CLIP4	TSS1500	2	29191492	0.657005	-0.21403	-0.27049	-0.285732
cg25737323	CLIP4	TSS1500	2	29191604	0.770756	-0.425343	-0.446586	-0.452701
cg00026290	CLNK	TSS200	4	10295652		-0.608306	-0.582647	-0.709615
cg12232903	CLNK	TSS200	4	10295511		-0.412693	-0.502245	-0.533526
cg20391895	CLNK	TSS200	4	10295492		-0.328058	-0.531033	-0.746744
cg17677988	CLNK	TSS1500	4	10296867		-0.449522	-0.436033	-0.46163
cg20143111	CLNK	5'UTR	4	10282286		-0.638124	-0.667348	-0.694374
cg00123104	CLSTN1	TSS200	1	9807319	0.603168	-0.701645	-0.784559	-0.289386
cg24691879	CLSTN1	TSS1500	1	9807626	0.403379	-0.261156	-0.28187	-0.257601
cg07035320	CLSTN1	TSS1500	1	9808104		-0.298119	-0.295451	-0.314646
cg00134776	CLSTN2	TSS1500	3	141136263	-0.801911	-0.268314	-0.528389
cg00355389	CLSTN2	TSS1500	3	141136121	-0.461228	-0.428481	-0.548883
cg14498423	CLSTN2	TSS1500	3	141136018		-0.68017	-0.603703	-0.628123
cg13483727	CLUL1	TSS1500	18	605471		-0.708956	-0.279128	-0.83044
cg04730363	CMAS	TSS1500	12	22089737	-0.555376	-0.396049		-0.345585
cg08766256	CMIP	TSS1500	16	80085005		-0.392155	-0.577488	-0.582927
cg09742346	CMIP	TSS1500	16	80085002		-0.37641	-0.576719	-0.736317
cg01434608	CMTM3	TSS1500	16	65195428	-0.747874	-0.258618	-0.228044
cg16335762	CMTM3	TSS1500	16	65195420	-0.546807	-0.38552	-0.408956
cg26658728	CMTM3	5'UTR	16	65195711	-0.869414	-0.247617	-0.2208
cg17590040	CNGA3	TSS1500	2	98328639		-0.746602	-0.464722	-0.736019
cg13616735	CNKSR2	TSS1500	X	21302255	-0.368683	-0.368079	-0.344431
cg21694843	CNKSR2	TSS1500	X	21301738		-0.558383	-0.607616	-0.28908
cg14128973	CNN1	TSS200	19	11510462		-0.235366	-0.225333	-0.341804
cg08204159	CNOT3	5'UTR	19	59334102	0.373415	-0.314006	-0.320036	-0.311542
cg08539620	CNP	TSS1500	17	37371556		-0.232807	-0.288051	-0.50261
cg02076869	CNPY1	5'UTR	7	154994678		-0.253288	-0.422166	-0.325889
cg02498983	CNR1	5'UTR	6	88932117	-0.536034	-0.245153	-0.233402
cg03689386	CNR1	5'UTR	6	88931955	-0.34072	-0.550066	-0.541181
cg06730161	CNTN1	TSS1500	12	39371569	-0.2082	-0.518221	-0.402865
cg25178439	CNTN1	TSS1500	12	39371553	-0.328893	-0.44229	-0.42386
cg11563860	CNTN4	TSS1500	3	2116937	0.692585	-0.509906	-0.426097	-0.371692
cg08373809	CNTN4	5'UTR	3	2527370	0.618572	-0.458665	-0.465906	-0.485771
cg08499832	CNTN4	5'UTR	3	2528187	0.269218	-0.274596	-0.314651	-0.67022
cg10503138	CNTN4	5'UTR	3	2117391	0.722659	-0.472963	-0.443134	-0.326269
cg12997538	CNTN4	5'UTR	3	2528085	0.652145	-0.461785	-0.650691	-0.767538
cg23338594	CNTN4	5'UTR	3	2527181	0.748813	-0.654483	-0.655845	-0.685523
cg25512439	CNTN4	5'UTR	3	2528112	0.573211	-0.214894	-0.428202	-0.462226
cg26331135	CNTN4	5'UTR	3	2119068	0.631316	-0.299406	-0.325302	-0.372259
cg05209917	CNTN6	5'UTR	3	1109730	0.272039	-0.416513	-0.453068	-0.429785
cg03072569	CNTNAP4	TSS1500	16	74867469	0.547962	-0.817266	-0.779091	-0.288224
cg08790440	CNTNAP5	TSS200	2	124499301	-0.479685		-0.343024	-0.273355
cg00464788	COL22A1	TSS1500	8	139996183		-0.464619	-0.472587	-0.545664
cg17342302	COL2A1	TSS200	12	46684587	0.629056	-0.378235	-0.430212	-0.348643
cg19451673	COL2A1	TSS1500	12	46684997		-0.229271	-0.331109	-0.222246
cg19252199	COL4A1	TSS1500	13	109758943	0.808348	-0.204072	-0.384875	-0.217811
cg27546237	COL4A1	TSS1500	13	109758453	0.845404	-0.464731	-0.55458	-0.535725
cg24198004	COL8A1	5'UTR	3	100846751	-0.641366	-0.330028		-0.249196
cg11019088	COL8A1	5'UTR	3	100945031		-0.388628	-0.359097	-0.241057
cg17918158	COL8A1	5'UTR	3	100945796		-0.573307	-0.663331	-0.607128
cg26710722	COL9A2	TSS200	1	40555578		-0.294883	-0.200071	-0.262294
cg13127741	COMMD7	TSS200	20	30795482	0.262482	-0.383268	-0.542318	-0.224043
cg03514381	COQ3	TSS1500	6	99949089	-0.253751	-0.242568	-0.49017
cg15565032	CORO2B	TSS200	15	66658466		-0.254048	-0.257006	-0.20916
cg21054441	CORO2B	TSS200	15	66658463		-0.20105	-0.231452	-0.224334
cg09125316	COX19	TSS200	7	981944	-0.47484		-0.27399	-0.472504
cg01977082	COX6C	TSS1500	8	100975336	-0.480703	-0.708163	-0.602938
cg26603598	COX7C	TSS1500	5	85949054	-0.649392	-0.230108		-0.238675
cg01726287	COX8C	TSS1500	14	92882689		-0.402782	-0.352551	-0.2815
cg14923157	CPAMD8	TSS1500	19	16999063	0.341608	-0.229459	-0.606036	-0.307092
cg18465484	CPAMD8	TSS1500	19	16999051		-0.227739	-0.607335	-0.343745
cg16556399	CPEB2	TSS1500	4	14614327		-0.470854	-0.425482	-0.207951
cg25122699	CPEB4	TSS1500	5	173247137	-0.527915	-0.537458	-0.437565	0.285914
cg02290969	CPNE2	TSS1500	16	55683235	0.547408	-0.288305	-0.531435	-0.598662
cg27559661	CPNE2	TSS1500	16	55683337	0.278315	-0.383325	-0.804371	-0.850502
cg02670686	CPNE2	TSS1500	16	55683175		-0.525819	-0.628732	-0.57579
cg04391957	CPNE2	TSS1500	16	55683155		-0.319839	-0.407048	-0.371581
cg16673198	CPNE4	TSS1500	3	133236963		-0.605911	-0.391523	-0.522641
cg17137457	CPT1B	TSS200	22	49364032	-0.203648	-0.490056	-0.601176
cg14525310	CPVL	TSS1500	7	29153414		-0.230686	-0.216622	-0.657242
cg26621014	CPXCR1	TSS1500	X	87888351		-0.315028	-0.361178	-0.374693
cg26536952	CPXCR1	5'UTR	X	87889143	0.702648	-0.459028	-0.35801	-0.560204
cg13702196	CPXM2	TSS200	10	125641578	0.500763	-0.386088	-0.328764	-0.513893
cg25706990	CPZ	TSS1500	4	8644565	-0.241782	-0.256329	-0.28763
cg01105427	CPZ	TSS1500	4	8644407		-0.255307	-0.346875	-0.330919
cg08116915	CPZ	5'UTR	4	8647948		-0.313084	-0.473489	-0.333457
cg09557387	CR1L	TSS200	1	205885018	-0.567655	-0.72426	-0.727454	0.226809
cg11752769	CR1L	TSS200	1	205885046	-0.654055	-0.633873	-0.606054
cg26750487	CR1L	TSS200	1	205885072	-0.543427	-0.487474	-0.486474
cg20922821	CRADD	TSS1500	12	92594709	-0.588876	-0.391325	-0.399888	0.217335
cg07042532	CREB5	TSS1500	7	28441414		-0.71739	-0.33546	-0.508637
cg14551616	CREB5	5'UTR	7	28373198		-0.338152	-0.255753	-0.272396
cg02124565	CREB5	5'UTR	7	28436426		-0.489894	-0.291587	-0.35283
cg14862787	CREB5	5'UTR	7	28474404		-0.537717	-0.207185	-0.284259
cg23281552	CREB5	5'UTR	7	28487703		-0.605034	-0.323689	-0.48938
cg27517282	CREB5	5'UTR	7	28442547		-0.857962	-0.438878	-0.246225
cg20306842	CREB5	5'UTR	7	28441790		-0.783416	-0.398282	-0.651943
cg01274625	CRELD1	5'UTR	3	9950870	0.366361	-0.400349	-0.360847	-0.344593
cg08614528	CRELD1	5'UTR	3	9951017	0.451187	-0.371868	-0.356688	-0.387777
cg19215266	CREM	5'UTR	10	35457169	0.33319	-0.324521	-0.296846	-0.450483
cg21773872	CRHR2	TSS200	7	30688845		-0.625756	-0.620223	-0.462646
cg15371815	CRIM1	TSS1500	2	36435648		-0.366564	-0.398019	-0.615383
cg00575127	CRLF1	TSS1500	19	18579742		-0.256657	-0.380382	-0.352792
cg12970724	CRLF1	TSS1500	19	18579675		-0.239126	-0.265052	-0.27042
cg11302943	CRTAC1	TSS200	10	99780586	-0.579835	-0.317203	-0.387806	0.414441
cg16937778	CRYBA2	TSS200	2	219566491	0.849918	-0.411036	-0.214507	-0.545711
cg26363119	CRYGC	TSS200	2	208702877	-0.208884		-0.224662	-0.244647
cg11463113	CRYGD	TSS1500	2	208698076		-0.473068	-0.283319	-0.32883
cg03131298	CSDAP1	TSS200	16	31488390	-0.26452		-0.291766	-0.20068
cg26369418	CSF2	TSS200	5	131437251		-0.297268	-0.239091	-0.276775
cg26103512	CSNK1D	TSS1500	17	77825101	-0.435787		-0.483632	-0.509282
cg00365880	CSNK1G1	5'UTR	15	62434518		-0.497948	-0.44129	-0.443251
cg02872236	CSRP3	TSS1500	11	19181163		-0.503573	-0.59592	-0.316188
cg00316759	CT62	5'UTR	15	69194538	-0.530656	-0.797197	-0.485853
cg00056624	CTDSPL	TSS1500	3	37877233	0.917367	-0.494081	-0.248627	-0.539395
cg12824246	CTDSPL	TSS1500	3	37877745	0.627565	-0.556653	-0.411726	-0.532224
cg27201297	CTDSPL	TSS1500	3	37877417	0.878508	-0.523672	-0.259205	-0.730573
cg08460026	CTLA4	TSS200	2	204440719		-0.335791	-0.552233	-0.727616
cg02276665	CTNNA1	TSS1500	5	138116341		-0.447299	-0.554134	-0.45178
cg09538287	CTNNA3	TSS200	10	69126042	0.251063	-0.263257	-0.276896	-0.203371
cg00328724	CTPS	TSS200	1	41217399	-0.469255	-0.407708	-0.430203	0.390178
cg19092368	CTPS	TSS200	1	41217416	-0.425387	-0.570506	-0.627292	0.2403
cg09801607	CTPS	TSS1500	1	41217383	-0.214485	-0.505106	-0.551871
cg15043057	CTPS	TSS1500	1	41217375	-0.297364	-0.471256	-0.542326	0.273283
cg22079043	CTSD	TSS1500	11	1742207	0.667169	-0.466754	-0.594396	-0.438626
cg01099512	CTSG	TSS200	14	24115447		-0.593257	-0.544154	-0.630692
cg01932691	CTSG	TSS200	14	24115465		-0.381485	-0.383276	-0.471848
cg06625816	CTXN2	5'UTR	15	46271594		-0.289342	-0.258006	-0.361381
cg19806398	CX3CR1	TSS1500	3	39298424		-0.234121	-0.234593	-0.549794
cg22305258	CXCL16	TSS200	17	4590116	0.92577	-0.213944	-0.387756	-0.596144
cg15908708	CXCR1	5'UTR	2	218739075	0.397889	-0.527407	-0.426766	-0.555703
cg06547715	CXCR2	5'UTR	2	218699221		-0.630922	-0.252426	-0.658696
cg07792400	CXorf41	5'UTR	X	106336600	-0.21033	-0.389519	-0.450978
cg05471090	CYB5A	TSS1500	18	70110775	-0.382022	-0.436543	-0.433078
cg21901156	CYP11B1	TSS200	8	143958293		-0.354786	-0.352151	-0.401805
cg09819222	CYP19A1	5'UTR	15	49347269	-0.387359	-0.369573	-0.398516	0.408241
cg17997279	CYP24A1	TSS1500	20	52224879	-0.747798	-0.772712	-0.752373
cg00436603	CYP2E1	TSS200	10	135190730	0.445934	-0.271653	-0.200357	-0.513501
cg23440155	CYP4B1	TSS200	1	47037188		-0.223323	-0.244139	-0.343393
cg14222679	CYP4B1	TSS1500	1	47035823		-0.600449	-0.588	-0.732791
cg04608829	CYP4F12	TSS200	19	15644848		-0.432542	-0.422389	-0.440947
cg17183546	D4S234E	TSS200	4	4438780	0.316012	-0.814898	-0.81527	-0.252133
cg17584804	D4S234E	TSS200	4	4438694	0.898934	-0.328881	-0.57679	-0.644232
cg18065160	D4S234E	TSS200	4	4438688	0.937363	-0.678516	-0.746183	-0.721779
cg20460797	D4S234E	TSS200	4	4438818		-0.952144	-0.940599	-0.215777
cg01159601	D4S234E	TSS1500	4	4437627		-0.298563	-0.277223	-0.52779
cg07201450	DAB1	TSS1500	1	58489250		-0.219452	-0.52131	-0.826664
cg02774129	DAB1	5'UTR	1	58484650	0.724562	-0.261732	-0.248089	-0.247983
cg07026918	DAB1	5'UTR	1	58245409	0.212456	-0.394525	-0.442147	-0.446512
cg08164484	DAB1	5'UTR	1	58486529	0.588337	-0.647569	-0.657619	-0.692527
cg15898414	DAB1	5'UTR	1	58485955	0.212055	-0.694108	-0.790426	-0.82028
cg18863090	DAB1	5'UTR	1	58486893	0.24269	-0.717441	-0.700345	-0.768312
cg24705404	DAB1	5'UTR	1	58374784	0.374906	-0.275239	-0.262961	-0.276388
cg01451162	DAB1	5'UTR	1	58487040		-0.675914	-0.684272	-0.737311
cg09231295	DAB1	5'UTR	1	58322200		-0.437555	-0.475966	-0.490872
cg09509503	DAB1	5'UTR	1	58126169		-0.561393	-0.451276	-0.517479
cg10759272	DAB1	5'UTR	1	58232968		-0.471854	-0.395624	-0.516894
cg17461600	DAB1	5'UTR	1	57755956		-0.447092	-0.405354	-0.429621
cg18270820	DAB1	5'UTR	1	57542733		-0.415406	-0.462123	-0.422803
cg01067603	DAB1	5'UTR	1	58104577		-0.643101	-0.623192	-0.412356
cg02058215	DAB1	5'UTR	1	57899213		-0.74814	-0.72693	-0.320391
cg18642361	DAB1	5'UTR	1	58105450		-0.398267	-0.268047	-0.313838
cg19238448	DAB1	5'UTR	1	58098037		-0.631636	-0.66721	-0.478325
cg00261416	DAB2	TSS1500	5	39461302	-0.227168		-0.307924	-0.322841
cg25770096	DAB2	TSS1500	5	39461304		-0.242912	-0.201397	-0.263107
cg17491456	DAB2	5'UTR	5	39460281		-0.424992	-0.499329	-0.562977
cg23656890	DAD1L	TSS1500	12	24962952	-0.232731	-0.420711	-0.5469
cg15746719	DAPK1	5'UTR	9	89303633	-0.552727	-0.743164	-0.725381
cg19734228	DAPK1	5'UTR	9	89303413	-0.245273	-0.228383	-0.249367
cg23165541	DAPK2	5'UTR	15	62125217		-0.358129	-0.36136	-0.421691
cg12821278	DBC1	TSS200	9	121171716		-0.633432	-0.551176	-0.208714
cg25935911	DBC1	TSS1500	9	121172082		-0.341852	-0.379237	-0.326374
cg10991514	DCAF12L2	TSS200	X	125127792	-0.415417	-0.458721	-0.53762	0.286127
cg21484182	DCAF12L2	TSS200	X	125127765	-0.340773	-0.534576	-0.618251	0.301744
cg27309655	DCAF12L2	TSS200	X	125127763	-0.412192	-0.247777	-0.459292	0.359372
cg06784848	DCC	TSS1500	18	48119789	0.24812	-0.267409	-0.222036	-0.859998
cg14268020	DCC	TSS1500	18	48119847	0.667262	-0.462954	-0.415387	-0.475865
cg21263710	DCC	TSS1500	18	48119486	0.449301	-0.38497	-0.285902	-0.4332
cg25204852	DCC	TSS1500	18	48119969	0.662077	-0.371072	-0.249801	-0.327985
cg05416337	DCC	TSS1500	18	48119268		-0.685175	-0.337083	-0.762507
cg06261937	DCC	5'UTR	18	48121115		-0.705706	-0.666408	-0.24127
cg25266232	DCC	5'UTR	18	48121124		-0.658474	-0.629389	-0.365695
cg05925894	DDAH1	TSS1500	1	85703889	0.237587	-0.511708	-0.250409	-0.37157
cg00124375	DDAH2	TSS200	6	31806197	-0.698841	-0.720433	-0.61464
cg17983217	DDAH2	TSS200	6	31806202	-0.657891	-0.549554	-0.564548
cg18055007	DDAH2	TSS200	6	31806205	-0.72664	-0.684121	-0.616637
cg01220564	DDC	5'UTR	7	50600613	0.49163	-0.348797	-0.389191	-0.388781
cg04953061	DDHD1	TSS1500	14	52690143	-0.628671		-0.311719	-0.204338
cg18555117	DDHD1	TSS1500	14	52690151	-0.47466		-0.365149	-0.362014
cg11985839	DDR1	5'UTR	6	30960986		-0.288872	-0.350746	-0.383055
cg22097425	DDX25	5'UTR	11	125279521	-0.342889	-0.282662	-0.264695
cg08528516	DDX3Y	TSS200	Y	13525389	-0.385757	-0.396522		-0.300233
cg08264725	DDX53	TSS200	X	22927924	0.403516	-0.244967	-0.676841	-0.567024
cg14020146	DDX53	TSS200	X	22927901	0.712616	-0.718542	-0.897194	-0.750754
cg21908878	DDX53	TSS200	X	22927808	0.50666	-0.377822	-0.380685	-0.457037
cg26009591	DDX53	TSS200	X	22927912	0.598244	-0.410816	-0.826001	-0.793482
cg14138275	DDX53	TSS200	X	22927978		-0.394583	-0.349635	-0.533909
cg02787689	DEFA10P	TSS1500	8	6815513		-0.242547	-0.296317	-0.57083
cg18235192	DEFA1B	TSS1500	8	6825342	0.228831	-0.306947	-0.361993	-0.560845
cg22909083	DEFA1B	5'UTR	8	6863071	0.421338	-0.265643	-0.263824	-0.288436
cg04178011	DEFA3	TSS1500	8	6863565	0.926469	-0.237148	-0.33971	-0.798774
cg12251126	DEFA3	TSS1500	8	6864105	0.577198	-0.218323	-0.238334	-0.62014
cg26423283	DEFA4	TSS1500	8	6784312		-0.309349	-0.278422	-0.3903
cg04636166	DEFA5	TSS200	8	6901830	0.588094	-0.638152	-0.600112	-0.697354
cg19791907	DEFA5	TSS1500	8	6902517		-0.322902	-0.426196	-0.80119
cg19033555	DEFB1	TSS1500	8	6723795		-0.247342	-0.402864	-0.520376
cg11604418	DEFB104B	TSS1500	8	7321121	0.619831	-0.735923	-0.701185	-0.731931
cg04034846	DEFB105B	TSS1500	8	7719541		-0.600045	-0.569143	-0.593221
cg01683000	DEFB106B	TSS1500	8	7331881		-0.515445	-0.485303	-0.541738
cg07900024	DEFB116	TSS200	20	29360117	0.442287	-0.321549	-0.349728	-0.32284
cg11484348	DEFB116	TSS200	20	29360140	0.703493	-0.855885	-0.857484	-0.778538
cg03146196	DEFB122	TSS1500	20	29471586	0.444942	-0.321448	-0.366512	-0.392218
cg08088390	DEFB125	TSS200	20	16170		-0.293258	-0.310459	-0.307183
cg26482745	DEFB127	TSS1500	20	85860		-0.210165	-0.382609	-0.698399
cg26281051	DEFB129	TSS200	20	155803		-0.442562	-0.21316	-0.481538
cg01468193	DEFB134	TSS200	8	11891329	0.539085	-0.775169	-0.740539	-0.768481
cg02101571	DEFB134	TSS200	8	11891287		-0.324502	-0.250386	-0.351266
cg01134551	DEFB135	TSS1500	8	11876547		-0.419903	-0.357857	-0.48415
cg05129951	DEGS2	TSS200	14	99695947	-0.914948	-0.542049	-0.531181	0.339943
cg08307816	DEGS2	TSS200	14	99695945	-0.717366	-0.654792	-0.675562
cg23426054	DEGS2	TSS200	14	99695856	-0.915297	-0.347115	-0.343316	0.550811
cg25087487	DEGS2	TSS200	14	99695958	-0.920095	-0.566566	-0.571179	0.331878
cg26776069	DEM1	TSS200	1	40746826	0.351791	-0.347904	-0.308525	-0.353721
cg21285895	DEM1	5'UTR	1	40747240	0.568653	-0.248411	-0.269017	-0.313145
cg17723299	DENND1B	TSS1500	1	196011552		-0.291914	-0.249102	-0.233929
cg21986966	DENND1C	TSS200	19	6432951		-0.204889	-0.443364	-0.474779
cg05625834	DENND2C	5'UTR	1	115010545		-0.32454	-0.392693	-0.205172
cg10076068	DENND3	5'UTR	8	142208369	-0.574135	-0.595752	-0.627074
cg12818067	DEPDC7	TSS200	11	32994200		-0.524015	-0.504142	-0.517868
cg26527782	DEPDC7	TSS200	11	32994202		-0.522663	-0.510338	-0.523358
cg10937302	DEPDC7	5'UTR	11	32994492		-0.457589	-0.46625	-0.474927
cg12691382	DEPDC7	5'UTR	11	32994368		-0.546242	-0.547311	-0.559462
cg00473134	DFNA5	5'UTR	7	24763019		-0.224305	-0.229394	-0.216652
cg09333471	DFNA5	5'UTR	7	24762880		-0.304966	-0.399698	-0.408172
cg05922253	DGKK	TSS1500	X	50230717	-0.301812	-0.310384	-0.761288
cg19162841	DGKK	TSS1500	X	50231213	-0.516804	-0.689303	-0.650209
cg21744850	DGKK	TSS1500	X	50231618	-0.213946		-0.414535	-0.374871
cg23251359	DGKK	TSS1500	X	50231205	-0.485048	-0.24792	-0.206535	0.20921
cg05412031	DGKZ	TSS200	11	46311138	0.241052	-0.709844	-0.567286	-0.235358
cg25151353	DGKZ	TSS200	11	46311141	0.216203	-0.550438	-0.596665	-0.224674
cg07276415	DGKZ	TSS200	11	46311143		-0.315764	-0.464163	-0.207232
cg14254745	DHDDS	TSS1500	1	26630893	-0.384376	-0.84489	-0.855395
cg17218045	DHDDS	TSS1500	1	26630895	-0.209445	-0.930442	-0.912329
cg16969368	DHX40	TSS200	17	54997534	-0.850091	-0.289307	-0.261867
cg26897150	DHX40	TSS200	17	54997545	-0.881702	-0.252332	-0.259036
cg19114595	DIRAS3	5'UTR	1	68288565	0.32074	-0.293757	-0.53217	-0.255419
cg14129775	DKK2	TSS1500	4	108177390	0.238348	-0.287495	-0.348114	-0.46641
cg17696750	DLG1	TSS1500	3	198510679	0.294708	-0.276485	-0.262484	-0.386594
cg19942977	DLG2	TSS1500	11	83072407	0.522871	-0.877887	-0.867501	-0.22221
cg27373604	DLG2	5'UTR	11	83050362	0.464739	-0.873918	-0.861889	-0.243853
cg12618806	DLGAP2	TSS200	8	1436904	0.259936	-0.370557	-0.281912	-0.412885
cg20705812	DLGAP2	TSS200	8	1436808	0.742418	-0.374535	-0.515055	-0.580729
cg11691504	DLGAP2	TSS1500	8	1436157	0.562558	-0.277951	-0.288837	-0.325489
cg19404723	DLGAP2	TSS1500	8	1436720	0.358789	-0.422639	-0.408887	-0.55826
cg21851391	DLGAP2	TSS1500	8	1436405	0.750481	-0.382006	-0.397211	-0.439901
cg03006172	DLGAP2	5'UTR	8	1450532	0.600442	-0.341951	-0.307471	-0.342267
cg04058153	DLGAP2	5'UTR	8	1484118	-0.427409	-0.376883		-0.502154
cg08038402	DLGAP2	5'UTR	8	1483459	0.552456	-0.404891	-0.65678	-0.716177
cg18496841	DLGAP2	5'UTR	8	1482432	0.578396	-0.694253	-0.648259	-0.652429
cg18803856	DLGAP2	5'UTR	8	1482576	0.735751	-0.724525	-0.727868	-0.803439
cg00598912	DLGAP2	5'UTR	8	1456032		-0.381261	-0.702686	-0.783354
cg03143591	DLGAP2	5'UTR	8	1459634		-0.207376	-0.39323	-0.812013
cg15938529	DLGAP2	5'UTR	8	1447976		-0.321347	-0.338697	-0.572824
cg19993573	DLGAP2	5'UTR	8	1482696		-0.268326	-0.295732	-0.599591
cg27185976	DLGAP2	5'UTR	8	1459568		-0.358641	-0.469919	-0.382369
cg27412284	DLGAP2	5'UTR	8	1449590		-0.722947	-0.729148	-0.75699
cg11193865	DLK1	TSS1500	14	100262791	-0.21582	-0.316782	-0.428875
cg16652259	DLX1	TSS1500	2	172657747	0.485938	-0.347737	-0.446417	-0.573401
cg17780624	DLX1	TSS1500	2	172657727	0.324343	-0.522756	-0.495885	-0.529386
cg15941449	DLX1	TSS1500	2	172657984		-0.471241	-0.493131	-0.505347
cg00930455	DLX5	TSS1500	7	96492484		-0.269085	-0.321039	-0.387872
cg04737114	DLX5	TSS1500	7	96492867		-0.452157	-0.435772	-0.440989
cg09426103	DLX5	TSS1500	7	96492490		-0.27833	-0.285228	-0.330298
cg26757388	DLX5	TSS1500	7	96492508		-0.444277	-0.438539	-0.474841
cg25707676	DLX6AS	TSS200	7	96481475		-0.214149	-0.242261	-0.235082
cg25513853	DNAI2	5'UTR	17	69783893	0.656613	-0.232877	-0.228213	-0.273848
cg11695266	DNAJB6	TSS1500	7	156821927	-0.384348	-0.438015	-0.39311
cg02816297	DNAJC14	TSS1500	12	54510678	0.257298	-0.254922	-0.238106	-0.233905
cg07450552	DNAJC18	TSS1500	5	138803318		-0.488308	-0.353135	-0.372003
cg00244308	DNPEP	TSS1500	2	219961900	-0.309299		-0.512618	-0.258942
cg09260441	DOK5	TSS1500	20	52525146	0.685725	-0.35855	-0.206746	-0.707349
cg12980917	DPF1	TSS1500	19	43406946		-0.474277	-0.542169	-0.462994
cg26057784	DPF3	TSS1500	14	72431967	0.466924	-0.257597	-0.212261	-0.353201
cg06002683	DPP6	TSS1500	7	153632824	0.509178	-0.252717	-0.272672	-0.301558
cg05884394	DPY19L2P4	TSS200	7	89586607	-0.259916	-0.32724	-0.50515
cg05652533	DPYSL4	TSS200	10	133850277	-0.880292	-0.716459	-0.712941
cg01261798	DPYSL4	TSS1500	10	133850024	-0.95749	-0.508597	-0.513176	0.440854
cg07295678	DPYSL4	TSS1500	10	133849999	-0.770558	-0.383624	-0.455836	0.334558
cg08753373	DPYSL4	TSS1500	10	133850114	-0.880754	-0.556492	-0.575409	0.308011
cg26195812	DPYSL5	5'UTR	2	26924836	-0.327566	-0.464365	-0.469709	0.322306
cg15777472	DRAP1	TSS1500	11	65442450		-0.238849	-0.46995	-0.221165
cg26132809	DRD2	TSS1500	11	112851638	0.201307	-0.618451	-0.460136	-0.699533
cg06469345	DRD5	TSS200	4	9392344	-0.321819		-0.250819	-0.507348
cg04597433	DRD5	TSS200	4	9392304		-0.325208	-0.552786	-0.667625
cg23847712	DRD5	TSS200	4	9392294		-0.306577	-0.561262	-0.582605
cg12135856	DSCAM	TSS200	21	41141009	0.706101	-0.534851	-0.531886	-0.416009
cg12409525	DSCAM	TSS200	21	41141081	0.737635	-0.212318	-0.799128	-0.335278
cg19776080	DSCAM	TSS200	21	41141091	0.773337	-0.654936	-0.783066	-0.556915
cg00702593	DSCAM	TSS1500	21	41141723		-0.549836	-0.492527	-0.578162
cg14311811	DSG2	TSS200	18	27331861		-0.365538	-0.429741	-0.343705
cg13923094	DSP	TSS1500	6	7486518		-0.322892	-0.301694	-0.304269
cg24498692	DTX4	TSS1500	11	58695258	-0.403828		-0.253503	-0.351075
cg00465476	DUOX2	TSS200	15	43193778	0.873856	-0.579632	-0.709443	-0.475109
cg16778527	DUOX2	TSS200	15	43193769	0.898271	-0.26119	-0.463717	-0.408143
cg09562790	DUS1L	TSS1500	17	77617223	-0.489118	-0.385067	-0.369623
cg10801102	DUS1L	TSS1500	17	77617210	-0.392052	-0.277537	-0.232686
cg03395511	DUSP22	TSS200	6	236903		-0.559043	-0.55006	-0.57548
cg15383120	DUSP22	TSS200	6	236909		-0.630591	-0.620506	-0.647896
cg07332563	DUSP22	TSS1500	6	236687	0.311046	-0.362516	-0.380748	-0.374544
cg21548813	DUSP22	TSS1500	6	236882		-0.660586	-0.648501	-0.649072
cg01598007	DUSP27	TSS1500	1	165330205	-0.307563	-0.385685	-0.330446
cg09163457	DUSP9	5'UTR	X	152562208		-0.245561	-0.238644	-0.234708
cg10674793	DVL3	TSS1500	3	185355398	-0.456898	-0.580122		-0.364913
cg14069214	DYNLL1	TSS1500	12	119417577		-0.228585	-0.235303	-0.576591
cg26076233	DYNLL1	5'UTR	12	119414428	0.633717	-0.659207	-0.77166	-0.727639
cg17775332	DYRK1B	TSS200	19	45016727		-0.909848	-0.913257	-0.350257
cg18036710	DYRK1B	TSS200	19	45016690		-0.830185	-0.825141	-0.22278
cg18763720	DYRK1B	TSS200	19	45016806		-0.914133	-0.897627	-0.252593
cg03116917	DYRK1B	5'UTR	19	45016320		-0.827235	-0.795608	-0.223774
cg24707294	DYRK4	TSS1500	12	4568380		-0.311991	-0.307047	-0.806538
cg17922851	DZIP1	TSS1500	13	95095225		-0.53443	-0.576449	-0.236528
cg19647813	DZIP1	5'UTR	13	95094145	0.445535	-0.819625	-0.817072	-0.650713
cg07513276	ECHDC1	TSS1500	6	127706945	0.660505	-0.358275	-0.279113	-0.407973
cg16205854	EDN3	TSS200	20	57308713	-0.241938	-0.351287	-0.632288
cg09005679	EDN3	TSS200	20	57308721		-0.351713	-0.569732	-0.303091
cg20910807	EDN3	TSS200	20	57308779		-0.453504	-0.483789	-0.273605
cg17952468	EDN3	TSS1500	20	57308337	0.351541	-0.282542	-0.540399	-0.676885
cg07341690	EDN3	TSS1500	20	57308489		-0.3363	-0.401305	-0.407845
cg22869461	EDN3	TSS1500	20	57308558		-0.2523	-0.24895	-0.210828
cg10792120	EDNRB	TSS1500	13	77448374	0.32343	-0.612703	-0.586489	-0.529294
cg12321193	EDNRB	TSS1500	13	77448385	0.234227	-0.38591	-0.653871	-0.591517
cg13937208	EDNRB	TSS1500	13	77449079	0.576523	-0.699298	-0.639591	-0.419024
cg22154447	EDNRB	TSS1500	13	77448070		-0.381245	-0.249198	-0.400921
cg16203262	EDNRB	5'UTR	13	77393962	0.45981	-0.719251	-0.668605	-0.319856
cg18003135	EDNRB	5'UTR	13	77447658		-0.384799	-0.314903	-0.546214
cg23849201	EFCAB4B	5'UTR	12	3704257		-0.327622	-0.284012	-0.832913
cg04368919	EFNB1	TSS1500	X	67964856	0.284297	-0.264615	-0.248214	-0.25472
cg11268628	EFR3A	TSS1500	8	132985234		-0.291438	-0.239464	-0.265873
cg11840125	EFS	TSS200	14	22904700	0.548315	-0.20585	-0.281624	-0.612931
cg16585972	EFS	TSS1500	14	22905052	0.604008	-0.24065	-0.231208	-0.702746
cg18419476	EGFL6	TSS200	X	13497427		-0.23823	-0.222476	-0.352377
cg09243824	EHD2	5'UTR	19	52909487		-0.413358	-0.514003	-0.584051
cg17570276	EIF2AK1	TSS1500	7	6065776	-0.509445	-0.37114	-0.339262
cg14611683	EIF2B3	TSS1500	1	45225167	-0.603349	-0.406931	-0.358856	0.240919
cg13675280	EIF2C1	TSS1500	1	36121110		-0.270668	-0.595141	-0.589507
cg22545112	EIF4EBP1	TSS1500	8	38006792		-0.391441	-0.410291	-0.288763
cg14144038	ELAVL2	5'UTR	9	23768354		-0.584688	-0.577796	-0.430172
cg02744880	ELAVL3	TSS1500	19	11453200		-0.24638	-0.444264	-0.305457
cg26808687	ELF3	TSS200	1	200246122	0.548645	-0.247449	-0.240663	-0.25799
cg02076020	ELF3	5'UTR	1	200246561	0.679174	-0.800971	-0.807452	-0.838625
cg07897871	ELF3	5'UTR	1	200246469	0.714172	-0.811202	-0.859992	-0.835395
cg26328757	ELF3	5'UTR	1	200246387	0.561735	-0.838387	-0.839593	-0.856036
cg23356769	ELF4	TSS1500	X	129072926		-0.201667	-0.314099	-0.592875
cg25899952	ELFN1	5'UTR	7	1750695		-0.206455	-0.416008	-0.392582
cg15046818	ELK3	TSS1500	12	95111971		-0.324848	-0.334744	-0.319363
cg26911787	ELK3	TSS1500	12	95111865		-0.446865	-0.368918	-0.522655
cg01291854	ELK3	5'UTR	12	95138042		-0.715806	-0.82863	-0.833428
cg04136149	ELMO1	TSS1500	7	37455461	-0.337385	-0.35308	-0.394511	0.212745
cg26153045	ELN	TSS1500	7	73079770	0.263735	-0.488598	-0.555117	-0.541071
cg16858125	ELOVL1	TSS1500	1	43607344	0.599884	-0.306117	-0.306622	-0.343164
cg24724428	ELOVL2	TSS1500	6	11152874	-0.313502	-0.546504	-0.573222	0.37533
cg16323298	ELOVL2	TSS1500	6	11152960		-0.760011	-0.675572	-0.298992
cg25961432	ELSPBP1	TSS200	19	53189596	0.256609	-0.262238	-0.455906	-0.775401
cg02344943	EMB	TSS200	5	49772993		-0.25784	-0.272829	-0.295254
cg24807169	EMCN	TSS1500	4	101658977		-0.412785	-0.36326	-0.214904
cg27179533	EMID2	TSS200	7	100792772	-0.392976	-0.341941		-0.815308
cg23199063	ENO2	TSS200	12	6893743	0.243339	-0.256953	-0.268819	-0.255807
cg15810415	ENPEP	TSS200	4	111616583	-0.485535		-0.295394	-0.364104
cg18944383	ENPEP	TSS200	4	111616628		-0.34434	-0.525707	-0.583512
cg02709432	ENPP2	TSS200	8	120720417		-0.293204	-0.348541	-0.325378
cg04801402	ENPP5	TSS200	6	46246871	-0.683996		-0.35104	-0.301282
cg10381771	ENTPD1	TSS1500	10	97505388		-0.275113	-0.33707	-0.613876
cg12433782	ENTPD3	TSS1500	3	40402214		-0.255758	-0.225794	-0.591411
cg15801007	EPB41L2	5'UTR	6	131425069		-0.455033	-0.259049	-0.25
cg15528411	EPB41L3	TSS1500	18	5535169	0.851311	-0.428143	-0.384126	-0.428622
cg14807248	EPB41L4A	TSS200	5	111782966		-0.282502	-0.308015	-0.295191
cg07658533	EPCAM	TSS200	2	47449640		-0.476368	-0.349919	-0.474579
cg07059875	EPCAM	TSS1500	2	47449577		-0.400544	-0.349473	-0.336979
cg22263131	EPHA7	TSS1500	6	94186418	-0.605562	-0.326431	-0.32492	0.260641
cg15903282	EPHB1	TSS1500	3	135996380		-0.804884	-0.436682	-0.499504
cg22083684	EPHB4	TSS1500	7	100263763	-0.20554		-0.250214	-0.35317
cg25399743	EPHX2	TSS1500	8	27404094	-0.409717	-0.25173	-0.435253
cg01347529	EPHX4	TSS200	1	92267930	0.737145	-0.498589	-0.477127	-0.697358
cg13263114	ERBB2	5'UTR	17	35110596		-0.350416	-0.28774	-0.410291
cg00011346	ERBB4	TSS1500	2	213112104		-0.267588	-0.557849	-0.636171
cg20637307	ERBB4	TSS1500	2	213112205		-0.208855	-0.23554	-0.239037
cg17622131	ERC2	5'UTR	3	56450379	0.690026	-0.229324	-0.220253	-0.23168
cg06032349	ERG	5'UTR	21	38954201	-0.20937	-0.333498	-0.529913
cg21578987	ERG	5'UTR	21	38951539	0.295903	-0.397315	-0.212408	-0.280252
cg14536431	ERG	5'UTR	21	38951967		-0.428478	-0.384031	-0.233616
cg19560758	ERRFI1	TSS1500	1	8009308		-0.388218	-0.369952	-0.362892
cg00768179	ERRFI1	5'UTR	1	8006479	-0.282884	-0.490022	-0.48809	0.242275
cg08884395	ESR1	TSS1500	6	152169580	0.499548	-0.249346	-0.267061	-0.214911
cg21950534	ESR1	TSS1500	6	152170176		-0.667424	-0.672317	-0.389292
cg22157087	ESR1	5'UTR	6	152054580		-0.4142	-0.308002	-0.390951
cg25975621	ESRRG	TSS200	1	215377800	0.290237	-0.381212	-0.501191	-0.40527
cg13461390	ESRRG	TSS1500	1	215379101		-0.394615	-0.247862	-0.376036
cg01958550	ESRRG	5'UTR	1	215374533	0.485957	-0.384433	-0.508164	-0.235318
cg07155223	ESRRG	5'UTR	1	215374319	0.432631	-0.368644	-0.64489	-0.547061
cg19645299	ESRRG	5'UTR	1	215371597		-0.297641	-0.405104	-0.214104
cg14113300	ESX1	TSS200	X	103386450		-0.32631	-0.445693	-0.329112
cg19603571	ESX1	TSS1500	X	103386793	0.356146	-0.364958	-0.301614	-0.347601
cg09525227	ESX1	TSS1500	X	103386686		-0.75001	-0.614679	-0.641668
cg18395615	ESX1	TSS1500	X	103386463		-0.57788	-0.711895	-0.453451
cg11204099	ETNK1	TSS1500	12	22669087	-0.2148		-0.380626	-0.275893
cg11517650	ETV3	5'UTR	1	155373881		-0.235322	-0.246137	-0.264534
cg23665381	EVC2	5'UTR	4	5760999	0.236678	-0.246429	-0.742531	-0.2134
cg25027832	EVX2	5'UTR	2	176656790	0.204303	-0.311666	-0.241037	-0.364377
cg03292648	EXO1	TSS1500	1	240076928		-0.491611	-0.339153	-0.364063
cg01870519	EXOC2	TSS1500	6	638728		-0.234186	-0.274544	-0.246463
cg15306012	EXOC3L	TSS200	16	65781700		-0.250787	-0.317981	-0.467413
cg00472783	EXOC4	TSS1500	7	132587361		-0.231863	-0.314476	-0.567201
cg13061637	EYA2	TSS200	20	44956505		-0.438598	-0.479256	-0.276368
cg17985029	EYA4	TSS1500	6	133603340		-0.299138	-0.251771	-0.316677
cg05754905	F11R	TSS1500	1	159258976	0.608071	-0.207023	-0.541577	-0.745397
cg01634141	F13A1	TSS200	6	6266051	0.731123	-0.545993	-0.512314	-0.545616
cg03440267	F13A1	TSS200	6	6266060	0.702719	-0.639649	-0.664642	-0.689087
cg24990131	F13A1	5'UTR	6	6265709	0.504817	-0.251916	-0.513564	-0.509611
cg16530177	F13A1	5'UTR	6	6265323		-0.815813	-0.843565	-0.848982
cg27097018	F13A1	5'UTR	6	6265613		-0.358829	-0.476316	-0.572488
cg16267850	FAAH	TSS200	1	46632378	0.251026	-0.215506	-0.566596	-0.531631
cg18261491	FAAH	TSS200	1	46632367	0.466039	-0.223574	-0.411595	-0.506692
cg19217130	FABP1	TSS200	2	88208696	0.312604	-0.372392	-0.317822	-0.327179
cg16328319	FABP9	TSS200	8	82536342		-0.459115	-0.589561	-0.497773
cg02307586	FADD	TSS1500	11	69726569		-0.387481	-0.404208	-0.500922
cg17972073	FAF2	TSS1500	5	175806803	0.247072	-0.336879	-0.273734	-0.505357
cg15423872	FAM110B	TSS1500	8	59069290	-0.485196	-0.25144	-0.481261
cg24211292	FAM117B	TSS1500	2	203207509		-0.282032	-0.305902	-0.274345
cg00313750	FAM123A	TSS1500	13	24644473	0.490309	-0.721696	-0.640183	-0.735602
cg07348641	FAM123A	TSS1500	13	24644495		-0.401164	-0.26952	-0.660066
cg25816545	FAM123C	TSS1500	2	131229536	0.567896	-0.237784	-0.240318	-0.278477
cg24765394	FAM125B	TSS1500	9	128128468	-0.228612	-0.23889	-0.322917
cg20653018	FAM127A	TSS1500	X	133993620		-0.217653	-0.215339	-0.239114
cg10576817	FAM127C	TSS200	X	133984346	0.599709	-0.508192	-0.476618	-0.211385
cg18960294	FAM127C	TSS200	X	133984418	0.242799	-0.24629	-0.332648	-0.379204
cg10239638	FAM12A	TSS1500	14	20282558		-0.5105	-0.278438	-0.620567
cg07010207	FAM12B	5'UTR	14	20307951	0.437122	-0.456977	-0.431528	-0.511279
cg22895202	FAM12B	5'UTR	14	20308006	0.628885	-0.497605	-0.487632	-0.534677
cg26575389	FAM131B	TSS1500	7	142770272	0.467276	-0.389675	-0.302363	-0.21185
cg20499219	FAM135B	TSS1500	8	139579593	0.357477	-0.464227	-0.352265	-0.621519
cg23712462	FAM135B	TSS1500	8	139579348	0.808494	-0.408781	-0.200305	-0.488136
cg00750917	FAM135B	5'UTR	8	139576964	0.666195	-0.542791	-0.534188	-0.599295
cg06010032	FAM135B	5'UTR	8	139577995	0.253251	-0.314124	-0.360583	-0.845059
cg06578561	FAM135B	5'UTR	8	139577807	0.544199	-0.331672	-0.256014	-0.598428
cg24637231	FAM135B	5'UTR	8	139577295	0.651211	-0.401571	-0.234228	-0.669618
cg24688942	FAM160A2	TSS1500	11	6213363	-0.394658	-0.411884	-0.281515
cg00177239	FAM160B1	TSS1500	10	116571102		-0.274362	-0.426505	-0.540366
cg02634341	FAM163A	TSS1500	1	177978206	0.663128	-0.503044	-0.311158	-0.59203
cg21837826	FAM163A	5'UTR	1	177983354	0.229684	-0.224213	-0.237876	-0.285882
cg12125332	FAM164C	5'UTR	14	74606314		-0.4734	-0.389821	-0.362753
cg20022541	FAM181A	5'UTR	14	93455148		-0.636878	-0.398199	-0.681132
cg15917116	FAM184B	TSS200	4	17392338		-0.805785	-0.756692	-0.236887
cg02816816	FAM184B	TSS1500	4	17392454		-0.418958	-0.485579	-0.362525
cg01026270	FAM189A1	TSS1500	15	27651256	0.591271	-0.471041	-0.516843	-0.477581
cg13738299	FAM194B	TSS200	13	45087907	0.35568	-0.363895	-0.23319	-0.337852
cg16515381	FAM195B	5'UTR	17	77380840	0.456377	-0.438956	-0.414751	-0.447301
cg11020853	FAM198A	TSS200	3	42995568		-0.358677	-0.385593	-0.305358
cg23432932	FAM198A	TSS1500	3	42995116		-0.220586	-0.54815	-0.872522
cg22706186	FAM19A1	TSS200	3	68136061	0.681526	-0.363686	-0.303451	-0.497402
cg11885965	FAM19A2	5'UTR	12	60867197		-0.3661	-0.479018	-0.229369
cg08495813	FAM19A4	5'UTR	3	69063010	0.682916	-0.608961	-0.475959	-0.890034
cg15356923	FAM19A4	5'UTR	3	69063701	0.324095	-0.515772	-0.511439	-0.345865
cg15734409	FAM19A4	5'UTR	3	69043984		-0.204186	-0.20789	-0.247656
cg02664349	FAM38B	TSS1500	18	11139841		-0.419028	-0.526168	-0.259437
cg06510438	FAM38B	TSS1500	18	11139763		-0.836174	-0.680178	-0.272085
cg16347213	FAM3B	TSS1500	21	41609810		-0.474909	-0.356842	-0.651461
cg10988531	FAM41C	TSS1500	1	803180	0.445273	-0.618294	-0.434281	-0.659864
cg20306265	FAM46C	5'UTR	1	117959147	0.224486	-0.51799	-0.369058	-0.379881
cg17980977	FAM46D	TSS1500	X	79477445	0.307409	-0.930764	-0.90902	-0.537262
cg07091529	FAM49A	5'UTR	2	16667890	0.71673	-0.357292	-0.218591	-0.780062
cg07712663	FAM49A	5'UTR	2	16653327		-0.294911	-0.257462	-0.326505
cg16477690	FAM59A	TSS1500	18	28305570	0.235906	-0.350931	-0.39558	-0.282769
cg02096396	FAM59B	TSS1500	2	26249060	-0.410761	-0.443582	-0.421153
cg06367647	FAM5C	TSS200	1	188713452	0.409677	-0.29848	-0.332389	-0.228252
cg17626036	FAM66B	TSS1500	8	7201409		-0.569504	-0.485611	-0.582936
cg21133266	FAM66D	TSS1500	8	12010438	-0.263694	-0.20483	-0.260889
cg27592410	FAM69C	TSS200	18	70275640	-0.262953	-0.409929	-0.401389	0.405376
cg07721901	FAM81B	TSS1500	5	94752571		-0.20516	-0.459904	-0.509264
cg03258364	FAM86B2	TSS1500	8	12339435	-0.269297	-0.224576	-0.444903
cg03068319	FAM8A1	TSS1500	6	17708231	-0.207966	-0.307633	-0.264507
cg09615915	FAM90A10	TSS1500	8	7662856	0.236186	-0.261184	-0.297966	-0.522729
cg07761646	FAM90A13	TSS1500	8	7100872	0.414139	-0.35131	-0.515411	-0.657499
cg15893108	FAM90A13	TSS1500	8	7100827	0.320645	-0.21069	-0.372772	-0.749048
cg06574881	FAM90A7	TSS1500	8	7429067		-0.293727	-0.352761	-0.486548
cg14127626	FANCC	5'UTR	9	97115302	-0.595418	-0.682492	-0.681573
cg21438613	FAR2	5'UTR	12	29270423		-0.469446	-0.503507	-0.317509
cg01997461	FARP1	5'UTR	13	97623993	0.677778	-0.434113	-0.252931	-0.611609
cg15472071	FBLIM1	5'UTR	1	15958571	0.701732	-0.545979	-0.796345	-0.571477
cg20509780	FBLN1	TSS1500	22	44276959		-0.328868	-0.329062	-0.279306
cg12947447	FBXL14	TSS1500	12	1574524		-0.365297	-0.364027	-0.354797
cg19241168	FBXL2	TSS1500	3	33293724		-0.239583	-0.369738	-0.259381
cg23017840	FBXO10	TSS200	9	37566442		-0.839883	-0.828763	-0.818172
cg08007986	FBXO10	5'UTR	9	37566030		-0.844828	-0.862072	-0.854674
cg12189137	FBXO21	TSS1500	12	116112961	-0.818476	-0.728222	-0.67864
cg18466965	FBXO21	TSS1500	12	116112972	-0.70084	-0.668825	-0.530851
cg01151821	FBXO32	TSS1500	8	124623368	-0.603231	-0.265957	-0.230013
cg23965214	FBXO47	TSS1500	17	34377435		-0.349983	-0.23429	-0.378468
cg11478000	FCGR1A	TSS1500	1	148019647		-0.242704	-0.247839	-0.333796
cg03950354	FCGR1C	TSS1500	1	147634850	0.364183	-0.256364	-0.2621	-0.266953
cg05245099	FCGRT	5'UTR	19	54708316	0.822824	-0.686141	-0.695022	-0.681528
cg07127225	FCGRT	5'UTR	19	54708350	0.811005	-0.811564	-0.841851	-0.783752
cg08059845	FCGRT	5'UTR	19	54707787	0.706278	-0.618716	-0.659587	-0.592802
cg27268574	FCHO1	TSS1500	19	17719101	-0.760773	-0.65098	-0.513704
cg18329931	FCHO1	TSS1500	19	17719255		-0.373608	-0.414601	-0.375336
cg16816400	FCN1	TSS200	9	136949812	0.442861	-0.252592	-0.227936	-0.241056
cg22515937	FCRL1	TSS1500	1	156057123		-0.344733	-0.379164	-0.421362
cg10043037	FERD3L	TSS1500	7	19151932	0.631228	-0.201303	-0.444704	-0.202619
cg23054426	FERD3L	TSS1500	7	19151792	0.601926	-0.590124	-0.695192	-0.628062
cg06302541	FEZ1	5'UTR	11	124868827		-0.392611	-0.314345	-0.497206
cg24354208	FFAR1	TSS1500	19	40533516		-0.200744	-0.291596	-0.563392
cg04499011	FGD2	TSS1500	6	37080105	0.259408	-0.202856	-0.325342	-0.460457
cg01349480	FGF13	5'UTR	X	138109914		-0.683733	-0.735781	-0.254332
cg00273543	FGF14	TSS1500	13	101853488	0.604918	-0.733781	-0.755974	-0.52406
cg12583087	FGF14	5'UTR	13	101852119	0.268728	-0.486086	-0.466586	-0.322864
cg24683623	FGF2	TSS1500	4	123966897	-0.456589	-0.300019	-0.507986
cg14119236	FGF23	TSS200	12	4359336		-0.605787	-0.580778	-0.717488
cg11684302	FGF23	TSS1500	12	4359416		-0.444378	-0.265534	-0.53724
cg07307789	FGF6	TSS200	12	4425070		-0.245801	-0.27409	-0.394588
cg20564913	FGFRL1	5'UTR	4	996270		-0.225935	-0.225966	-0.241645
cg16897005	FGR	TSS1500	1	27834999		-0.274819	-0.244871	-0.202659
cg25332717	FHL2	5'UTR	2	105387101		-0.250148	-0.323941	-0.328318
cg00004700	FHL2	5'UTR	2	105380317	0.404086	-0.458499	-0.856353	-0.726852
cg05045781	FHL3	TSS1500	1	38244061		-0.621936	-0.636392	-0.619743
cg15632862	FHL3	TSS1500	1	38244159		-0.301031	-0.506844	-0.44741
cg24519393	FHL3	5'UTR	1	38243127	0.322009	-0.274424	-0.611228	-0.802695
cg01649773	FIBIN	5'UTR	11	26972567		-0.249355	-0.56358	-0.288991
cg08915438	FKBP5	TSS1500	6	35805737	-0.344841	-0.240352	-0.212092
cg00130530	FKBP5	5'UTR	6	35765180	-0.589729	-0.547533	-0.410659
cg20813374	FKBP5	5'UTR	6	35765158	-0.216966	-0.298177	-0.249435
cg00561338	FKSG83	TSS200	6	27400471		-0.702901	-0.554074	-0.745449
cg19482025	FLI1	TSS200	11	128067455		-0.218253	-0.272815	-0.663944
cg06760162	FLJ35220	TSS1500	17	76003135		-0.324766	-0.312429	-0.24571
cg25924840	FLJ35220	TSS1500	17	76003115		-0.253048	-0.216285	-0.202884
cg03560797	FLJ36031	TSS200	7	106088877		-0.401499	-0.407584	-0.403783
cg05364750	FLJ36031	TSS200	7	106088896		-0.52757	-0.505128	-0.529838
cg15017411	FLJ36031	TSS200	7	106089003		-0.407366	-0.403925	-0.33494
cg01866038	FLJ43390	TSS200	14	61653721	-0.439294		-0.225275	-0.305637
cg05173737	FLJ43390	TSS200	14	61653758	-0.541767		-0.234139	-0.224676
cg15897970	FLJ43390	TSS200	14	61653715		-0.361481	-0.269137	-0.484422
cg04744713	FLJ43860	TSS200	8	142586622		-0.710823	-0.685976	-0.824474
cg05264101	FLJ45079	TSS200	17	73391903		-0.342726	-0.20831	-0.52767
cg06758848	FLNA	TSS1500	X	153256462		-0.333013	-0.377518	-0.445409
cg24454143	FLT3	TSS1500	13	27573265		-0.525869	-0.474445	-0.348241
cg19161424	FMN1	TSS1500	15	31148193	0.624927	-0.220096	-0.220718	-0.293578
cg19591056	FMN2	TSS200	1	238321611	-0.88163	-0.302885	-0.339153	0.381382
cg02061956	FMO5	TSS1500	1	145164171		-0.203355	-0.208038	-0.201614
cg21016699	FNIP1	TSS1500	5	131161465	-0.209267	-0.574829	-0.347447
cg05615763	FNIP2	TSS1500	4	159909151	-0.266473	-0.646019	-0.627094
cg19005438	FOXB1	TSS1500	15	58082450		-0.393201	-0.648818	-0.24005
cg13482432	FOXB2	TSS1500	9	78823170		-0.360285	-0.328472	-0.284619
cg17525102	FOXG1	TSS200	14	28305972	-0.806597	-0.483322	-0.300178
cg04617948	FOXI2	TSS1500	10	129425128		-0.358552	-0.389008	-0.277658
cg24826696	FOXI2	TSS1500	10	129424712		-0.678885	-0.650045	-0.213744
cg25539045	FOXI2	TSS1500	10	129425176		-0.888358	-0.886975	-0.706945
cg23917057	FOXI3	TSS1500	2	88533734	-0.565485	-0.280772	-0.330371	0.303331
cg19567295	FOXN3	TSS1500	14	88953990	-0.268317		-0.300651	-0.280418
cg21860675	FOXP1	5'UTR	3	71669047	0.57297	-0.592933	-0.386099	-0.27883
cg22876402	FOXP1	5'UTR	3	71636233		-0.379873	-0.310462	-0.311044
cg00188748	FPGS	TSS1500	9	129604330		-0.221286	-0.353448	-0.217581
cg02020350	FPR1	TSS1500	19	56947225		-0.265223	-0.350516	-0.299273
cg08334984	FREM3	TSS200	4	144841388	-0.330674	-0.634988	-0.520887
cg15042811	FREM3	TSS200	4	144841421	-0.20764	-0.325257	-0.304421
cg17495719	FREM3	TSS200	4	144841395	-0.279658	-0.470198	-0.433049	0.206343
cg08833778	FREM3	TSS1500	4	144841763	0.58477	-0.828047	-0.806025	-0.614336
cg10421672	FREM3	TSS1500	4	144842662	0.666736	-0.624823	-0.7413	-0.717525
cg21225804	FREQ	TSS1500	9	131974035	0.21087	-0.458968	-0.366699	-0.536841
cg07164133	FRMD4B	TSS1500	3	69518697	0.362869	-0.366369	-0.649497	-0.332164
cg04873857	FSD1	TSS200	19	4255446		-0.255386	-0.239818	-0.264132
cg07678904	FSD1	TSS200	19	4255577		-0.872951	-0.863559	-0.86215
cg13355047	FSD1	TSS200	19	4255554		-0.907813	-0.901594	-0.912809
cg19752891	FSD1	TSS200	19	4255573		-0.889911	-0.890659	-0.893044
cg22972841	FSD1	TSS200	19	4255543		-0.749229	-0.73725	-0.74513
cg21638625	FSD1	TSS1500	19	4254817	0.368902	-0.320006	-0.327298	-0.282942
cg22619412	FSTL3	TSS1500	19	627009		-0.26105	-0.332304	-0.363278
cg04687486	FUT10	TSS1500	8	33450482		-0.439324	-0.492165	-0.503865
cg25114913	FUT9	5'UTR	6	96570680	-0.620871	-0.488075	-0.392859
cg11398523	FUZ	5'UTR	19	55008235		-0.889339	-0.665437	-0.20742
cg18580322	G2E3	TSS1500	14	30097566		-0.474883	-0.474004	-0.484805
cg03316098	GABBR1	TSS1500	6	29709377	-0.290971	-0.43265	-0.380776
cg12061917	GABBR1	TSS1500	6	29709535	-0.506319	-0.20398	-0.381586
cg12340947	GABRA1	5'UTR	5	161208407		-0.489929	-0.538783	-0.434582
cg09812070	GABRA4	TSS200	4	46690446	-0.326246	-0.400281	-0.81933
cg16358826	GABRA4	TSS1500	4	46691021	-0.220746	-0.496729	-0.541486
cg16976370	GABRA4	TSS1500	4	46690578	-0.367634	-0.351445	-0.374666	0.410124
cg26609236	GABRD	TSS1500	1	1939214		-0.662395	-0.540393	-0.670022
cg04048634	GABRG1	5'UTR	4	45820823	0.597171	-0.360235	-0.368689	-0.208564
cg00745725	GABRG3	TSS200	15	24799034		-0.202584	-0.301681	-0.40737
cg02069715	GABRG3	TSS1500	15	24798708	-0.271918		-0.311013	-0.201397
cg09257796	GABRG3	TSS1500	15	24798717	-0.278913		-0.320622	-0.209086
cg16384136	GABRG3	TSS1500	15	24798644	-0.225058	-0.427668		-0.444632
cg21711132	GABRG3	TSS1500	15	24798698	-0.281466		-0.344918	-0.354006
cg11651237	GABRG3	5'UTR	15	24799275	-0.468758	-0.480448	-0.372037
cg23050442	GAD2	TSS200	10	26545162	-0.299067	-0.307159	-0.279436
cg24097797	GAD2	TSS1500	10	26544019	0.478588	-0.344814	-0.361739	-0.388694
cg24820783	GAD2	TSS1500	10	26544975	-0.358882		-0.400374	-0.366001
cg12527175	GAD2	TSS1500	10	26544956		-0.32333	-0.30542	-0.204296
cg11328303	GAD2	5'UTR	10	26545446	-0.21852		-0.366879	-0.342634
cg05859577	GAGE10	TSS200	X	49047017	0.237082	-0.297723	-0.359685	-0.382493
cg15840970	GAGE10	TSS200	X	49046985		-0.411755	-0.531675	-0.682033
cg00772962	GAGE12G	TSS1500	X	49182314	0.291636	-0.223718	-0.275537	-0.359032
cg25988570	GAGE12J	TSS1500	X	49064948		-0.210018	-0.250743	-0.505879
cg00988350	GALE	5'UTR	1	23998635		-0.336013	-0.357334	-0.461955
cg25203007	GALE	5'UTR	1	23998604		-0.276655	-0.403495	-0.512574
cg01546378	GALM	TSS200	2	38746405		-0.390572	-0.40701	-0.421124
cg05275752	GALM	TSS200	2	38746391		-0.567537	-0.578403	-0.595594
cg12043428	GALM	TSS200	2	38746462		-0.402459	-0.469143	-0.453024
cg19391498	GALM	TSS1500	2	38746350	0.239759	-0.562936	-0.649568	-0.730479
cg05604112	GALM	5'UTR	2	38746741		-0.455136	-0.456754	-0.461535
cg08308459	GALM	5'UTR	2	38746665		-0.337211	-0.291318	-0.313905
cg23643435	GALM	5'UTR	2	38746755		-0.43388	-0.42764	-0.431357
cg02764346	GALNT3	TSS1500	2	166359621	0.711294	-0.68349	-0.429753	-0.853267
cg23928824	GALNTL1	TSS1500	14	68796150	-0.879521	-0.324571	-0.210224
cg13835670	GALNTL5	5'UTR	7	151295123	-0.371586	-0.422246	-0.425252	0.296354
cg22153181	GALNTL6	TSS200	4	172971006	-0.713317	-0.453462	-0.4195
cg03304610	GALNTL6	TSS1500	4	172970851	-0.713657	-0.65238	-0.660831	0.234775
cg05295006	GALNTL6	TSS1500	4	172970922	-0.452574	-0.382685	-0.436061
cg05678100	GALNTL6	TSS1500	4	172970606	-0.305097	-0.535839	-0.5052
cg26814276	GALNTL6	TSS1500	4	172970841	-0.901461	-0.662321	-0.640218	0.25286
cg18604823	GALP	TSS200	19	61379176	0.565398	-0.229194	-0.323645	-0.752801
cg23075286	GALP	TSS200	19	61379011		-0.262889	-0.325703	-0.804822
cg26860273	GALP	TSS200	19	61379009		-0.253013	-0.288514	-0.722535
cg03659519	GALR1	TSS200	18	73090954	-0.310625	-0.399409	-0.401902
cg05528293	GALR1	TSS1500	18	73090126	0.601309	-0.59559	-0.728552	-0.34684
cg07390210	GALR1	TSS1500	18	73090184	0.218346	-0.729127	-0.650887	-0.387823
cg21661027	GALR1	TSS1500	18	73090330	0.450049	-0.554431	-0.504451	-0.387093
cg19705131	GALR1	TSS1500	18	73090151		-0.628442	-0.50917	-0.431723
cg05773207	GAP43	TSS1500	3	116823481	0.474053	-0.442118	-0.633321	-0.51904
cg26453169	GAPT	TSS200	5	57822924		-0.692477	-0.670767	-0.689747
cg16363146	GAS2	TSS1500	11	22645857	0.293932	-0.610032	-0.482571	-0.62329
cg17679980	GAS2	5'UTR	11	22652882	0.703812	-0.74201	-0.668809	-0.692491
cg23840044	GAS2	5'UTR	11	22652663	0.589592	-0.395713	-0.272351	-0.397292
cg25982561	GAS2	5'UTR	11	22652884	0.745234	-0.778915	-0.715615	-0.680855
cg14900471	GATA4	TSS200	8	11599029	-0.841229		-0.319364	-0.816963
cg10866709	GATA4	TSS1500	8	11598770	-0.700567	-0.220264		-0.25593
cg13166213	GATA4	TSS1500	8	11597972		-0.200605	-0.211665	-0.208882
cg25216696	GATA4	5'UTR	8	11602760	0.578729	-0.246207	-0.232323	-0.257774
cg21073927	GATA4	5'UTR	8	11599564		-0.317467	-0.354648	-0.245094
cg04989674	GBE1	TSS200	3	81893815		-0.314233	-0.286483	-0.311265
cg14242680	GBF1	TSS1500	10	103994777	-0.25975		-0.261505	-0.320806
cg02974931	GDF10	TSS200	10	48059222		-0.398666	-0.388443	-0.313974
cg24636477	GDF10	TSS200	10	48059235		-0.500709	-0.542491	-0.215537
cg04110601	GDF10	5'UTR	10	48058730		-0.571704	-0.621996	-0.350072
cg25044701	GDF3	TSS1500	12	7740706		-0.433898	-0.391933	-0.651503
cg02432528	GDPD5	TSS1500	11	74915174	-0.333045		-0.209697	-0.236469
cg04158367	GFI1	TSS1500	1	92725028	0.692585	-0.899403	-0.902471	-0.359263
cg11954479	GFI1	TSS1500	1	92724784	0.838167	-0.838915	-0.840717	-0.512926
cg14475915	GFI1	TSS1500	1	92724856	0.870416	-0.622413	-0.626675	-0.375257
cg16297569	GFI1	TSS1500	1	92725105	0.32531	-0.63688	-0.792646	-0.440509
cg16358430	GFI1	TSS1500	1	92724780	0.946766	-0.711648	-0.698686	-0.413146
cg17858328	GFI1	TSS1500	1	92725109	0.436662	-0.841098	-0.923056	-0.475894
cg18182148	GFI1	TSS1500	1	92725121	0.414397	-0.592561	-0.652352	-0.376205
cg18221467	GFI1	TSS1500	1	92724777	0.95236	-0.724116	-0.726619	-0.375755
cg22341104	GFI1	TSS1500	1	92724849	0.697797	-0.626243	-0.709674	-0.300078
cg24683414	GFI1	TSS1500	1	92725169	0.388436	-0.485432	-0.748871	-0.346878
cg25232660	GFI1	TSS1500	1	92724497	0.637857	-0.392762	-0.394192	-0.395984
cg26027669	GFI1	TSS1500	1	92725055	0.397375	-0.843785	-0.903609	-0.343973
cg27432653	GFI1	TSS1500	1	92725049	0.952424	-0.912459	-0.930178	-0.377345
cg19366591	GFI1	5'UTR	1	92723943		-0.784852	-0.803936	-0.809759
cg04337056	GFM1	TSS1500	3	159844552		-0.314484	-0.384645	-0.32982
cg25617725	GFRA1	TSS1500	10	118023280	-0.782918	-0.263089	-0.243563
cg00394261	GHR	5'UTR	5	42519489	0.620115	-0.231663	-0.214805	-0.265963
cg04110544	GHR	5'UTR	5	42460699	0.57098	-0.434405	-0.327261	-0.326089
cg14972625	GHR	5'UTR	5	42533210		-0.600788	-0.598046	-0.660013
cg11375072	GHRH	TSS200	20	35318715	0.202934	-0.469184	-0.413163	-0.42049
cg15849098	GIMAP7	TSS200	7	149842694		-0.208891	-0.333639	-0.401085
cg07223253	GIMAP8	5'UTR	7	149778921		-0.526969	-0.314973	-0.363374
cg08217285	GIT1	TSS1500	17	24942005	0.201606	-0.331032	-0.425735	-0.436989
cg12080909	GIT1	TSS1500	17	24942108		-0.366942	-0.382628	-0.396997
cg23109018	GJA10	TSS1500	6	90660551	0.237939	-0.612607	-0.354114	-0.684858
cg02103822	GJA5	TSS1500	1	145712953		-0.703709	-0.688617	-0.699729
cg27546670	GJA5	TSS1500	1	145713463		-0.717608	-0.511322	-0.49552
cg12740910	GJA5	5'UTR	1	145700511		-0.304709	-0.307459	-0.32727
cg26558992	GJA5	5'UTR	1	145698486		-0.642361	-0.402818	-0.630018
cg18024684	GJA8	5'UTR	1	145846588		-0.22948	-0.22958	-0.590035
cg09219142	GJB2	TSS1500	13	19665876	0.495478	-0.330959	-0.340143	-0.413294
cg23927156	GJB6	TSS1500	13	19704813		-0.328389	-0.470526	-0.612238
cg15611417	GJB6	5'UTR	13	19696653		-0.699688	-0.540818	-0.678507
cg11525643	GJD2	TSS200	15	32834057	-0.634663		-0.302421	-0.314147
cg10386483	GJD2	TSS1500	15	32834481	-0.372147	-0.429009	-0.428773
cg16729415	GJD2	TSS1500	15	32834495	-0.809562	-0.881029	-0.924248
cg27532847	GJD2	TSS1500	15	32834693		-0.451738	-0.464234	-0.38732
cg10055593	GLI3	5'UTR	7	42232342		-0.492179	-0.645441	-0.549073
cg10199556	GLI3	5'UTR	7	42234634		-0.45462	-0.530472	-0.556649
cg15078211	GLI3	5'UTR	7	42232042		-0.784326	-0.611236	-0.46604
cg15751116	GLI3	5'UTR	7	42233908		-0.455672	-0.520587	-0.341071
cg16216907	GLI3	5'UTR	7	42233955		-0.342316	-0.262493	-0.205036
cg18089931	GLO1	TSS1500	6	38779342	-0.493426	-0.273668	-0.340808
cg11200917	GLRA1	TSS1500	5	151285304		-0.513692	-0.479144	-0.774976
cg07650623	GLRA2	TSS1500	X	14457068	0.272563	-0.257719	-0.23747	-0.281586
cg20881335	GLRA2	TSS1500	X	14457093	0.594316	-0.559303	-0.536192	-0.554835
cg17547578	GLRA4	TSS200	X	102870245	0.412016	-0.499785	-0.34725	-0.522102
cg20654256	GLRA4	TSS1500	X	102870736	0.320244	-0.466159	-0.479016	-0.510434
cg01382771	GLRA4	TSS1500	X	102870478		-0.695836	-0.733943	-0.802274
cg19585278	GLRA4	5'UTR	X	102869855		-0.314654	-0.327392	-0.536717
cg10146199	GLRB	5'UTR	4	158217651	0.588129	-0.440099	-0.442085	-0.381341
cg13405882	GLT1D1	TSS1500	12	127903824		-0.214621	-0.248379	-0.244573
cg06005197	GLYATL2	TSS1500	11	58369429		-0.215418	-0.632579	-0.544655
cg06152383	GNA12	TSS1500	7	2850974	-0.416985	-0.261178	-0.256479	0.291121
cg23982607	GNB1	TSS1500	1	1813239	-0.693326		-0.223421	-0.359372
cg03143457	GNG12	5'UTR	1	67987409	-0.420574	-0.661467	-0.610073
cg01871907	GNG7	TSS1500	19	2654055	-0.26796	-0.412676	-0.245093
cg26653091	GNL2	TSS1500	1	37834645	0.270354	-0.519965	-0.31285	-0.311705
cg01687189	GNPTAB	TSS1500	12	100749496	-0.477557	-0.315048	-0.249938
cg07703654	GOLSYN	TSS1500	8	110773976	0.229757	-0.220075	-0.340903	-0.503762
cg13456086	GOLSYN	TSS1500	8	110773933	0.390541	-0.495188	-0.472156	-0.397525
cg08590987	GOLSYN	5'UTR	8	110771927	0.531027	-0.358119	-0.339679	-0.535039
cg03979754	GOLSYN	5'UTR	8	110772636		-0.562342	-0.623384	-0.549066
cg06320981	GOLSYN	5'UTR	8	110772586		-0.200658	-0.236429	-0.445476
cg06047020	GPC6	TSS1500	13	92675836		-0.754713	-0.761437	-0.583335
cg08293483	GPIHBP1	TSS1500	8	144365505		-0.364309	-0.390747	-0.537472
cg14023451	GPLD1	TSS200	6	24597866	-0.450058	-0.353273	-0.343208
cg11170041	GPR113	TSS200	2	26395667	0.273246	-0.515014	-0.33969	-0.511884
cg06929595	GPR139	TSS1500	16	19993126	0.439473	-0.30897	-0.26663	-0.245912
cg08053904	GPR139	TSS1500	16	19993398		-0.65312	-0.479711	-0.57604
cg18097189	GPR149	TSS1500	3	155630649		-0.489243	-0.479694	-0.257982
cg25131922	GPR177	TSS1500	1	68471117	-0.441129	-0.208961		-0.274031
cg01490102	GPR177	TSS1500	1	68471041		-0.247596	-0.2475	-0.262199
cg02721665	GPR26	TSS1500	10	125415573	-0.300094		-0.27387	-0.322838
cg07036530	GPR26	TSS1500	10	125415252	-0.360273		-0.390067	-0.755609
cg12516767	GPR39	TSS1500	2	132889903		-0.571137	-0.586715	-0.593381
cg16174348	GPR39	TSS1500	2	132890003		-0.282567	-0.292471	-0.291645
cg09953945	GPR50	TSS200	X	150095698	-0.35709	-0.351067	-0.391397
cg25077868	GPR50	TSS1500	X	150094922	-0.228512	-0.424668		-0.268133
cg05259868	GPR50	TSS1500	X	150094862		-0.841683	-0.561458	-0.230904
cg05756933	GPR6	TSS200	6	110406794	-0.719904	-0.634783	-0.414804
cg12800028	GPR6	TSS200	6	110406839	-0.227311	-0.319729	-0.228303	0.490803
cg15381304	GPR6	TSS200	6	110406792	-0.636501	-0.670747	-0.32731
cg10114625	GPR61	TSS1500	1	109883084	0.343579	-0.73791	-0.436253	-0.823088
cg10979063	GPR63	TSS1500	6	97392543	-0.288924	-0.254751	-0.234523	0.340301
cg07452776	GPR68	5'UTR	14	90786588	0.632363	-0.27267	-0.244264	-0.248921
cg15407057	GPR78	TSS1500	4	8632634		-0.225157	-0.466343	-0.352096
cg12226717	GPR83	TSS1500	11	93774654	-0.267809	-0.322932	-0.452426
cg05843788	GPRC5C	TSS1500	17	69937956	0.400695	-0.384347	-0.401892	-0.317127
cg16987606	GPRC5C	TSS1500	17	69938064	0.627343	-0.451448	-0.536847	-0.350922
cg13722700	GPRIN2	TSS200	10	46413508	-0.244318	-0.222317	-0.224417
cg22045942	GRAMD1A	TSS1500	19	40182401	0.202731	-0.526541	-0.539855	-0.525432
cg12150039	GRAMD1A	TSS1500	19	40182372		-0.48195	-0.486984	-0.489382
cg18454288	GRB10	TSS1500	7	50829101	-0.268015		-0.345268	-0.230703
cg00735611	GRB7	5'UTR	17	35149412	0.411822	-0.383801	-0.740898	-0.398891
cg07327299	GRB7	5'UTR	17	35149589	0.216615	-0.362592	-0.650936	-0.225207
cg25038082	GRB7	5'UTR	17	35149600	0.237741	-0.413733	-0.667508	-0.34218
cg14398691	GRB7	5'UTR	17	35149297		-0.497278	-0.583881	-0.457705
cg16045390	GRB7	5'UTR	17	35150146		-0.210946	-0.362077	-0.349267
cg19713567	GRB7	5'UTR	17	35148955		-0.550494	-0.577663	-0.255417
cg00699993	GRIA2	TSS200	4	158361020	-0.914826	-0.752852	-0.726096
cg10410142	GRIA2	TSS200	4	158360992	-0.748201	-0.768526	-0.708602
cg02757172	GRIA2	TSS1500	4	158360526	-0.54791	-0.59887	-0.664097
cg13914083	GRIA2	TSS1500	4	158360976	-0.770345	-0.651917	-0.618543
cg15425280	GRIA2	TSS1500	4	158360942	-0.810214	-0.743871	-0.696392
cg23734973	GRIA2	TSS1500	4	158360899	-0.810563	-0.510262	-0.529553
cg03225817	GRIA4	5'UTR	11	104986527	-0.467712	-0.410618	-0.387094	0.513924
cg04747226	GRIA4	5'UTR	11	104986529	-0.437587	-0.269404	-0.307675	0.619274
cg21217024	GRIA4	5'UTR	11	104986616	-0.328389	-0.411616	-0.294446	0.2739
cg19343464	GRIA4	5'UTR	11	104986719	-0.206346	-0.79943	-0.575163
cg01229798	GRID1	TSS1500	10	88116833	-0.863812	-0.3402	-0.334071	0.371425
cg21816539	GRIK1	TSS200	21	30234199	-0.474335	-0.245682	-0.25222
cg24868359	GRIK1	TSS1500	21	30234406	-0.530537		-0.608306	-0.397581
cg03764381	GRIN2A	5'UTR	16	10182911	-0.629497	-0.404708	-0.426904	0.23701
cg15134033	GRIN2A	5'UTR	16	10181916	0.277491	-0.270491	-0.358247	-0.312828
cg10614021	GRIN2B	TSS1500	12	14025753	-0.81209		-0.341487	-0.387094
cg17867333	GRM6	TSS1500	5	178355769	0.441483	-0.267256	-0.327269	-0.30778
cg00056257	GRM7	TSS1500	3	6876652		-0.691831	-0.453678	-0.491643
cg05065846	GRM8	TSS1500	7	126672237		-0.675099	-0.51236	-0.291017
cg00076497	GRM8	5'UTR	7	126678857	-0.542768	-0.519786	-0.49658	0.279337
cg09805403	GSPT1	TSS1500	16	11918199	0.534384	-0.320421	-0.401417	-0.368996
cg15242686	GSTTP1	TSS1500	22	22678715	-0.634508	-0.338654	-0.351783
cg17369527	GSX1	TSS200	13	27264702	-0.370544	-0.268459	-0.258589	0.482148
cg11444278	GSX1	TSS1500	13	27263587		-0.247129	-0.219304	-0.480206
cg26609631	GSX1	5'UTR	13	27264814	-0.272712	-0.416634	-0.390276	0.453556
cg16147063	GTF2A1	TSS1500	14	80757637		-0.37745	-0.404114	-0.400116
cg03694157	GTF2IRD1	TSS1500	7	73505767		-0.2447	-0.249183	-0.250642
cg14120784	GTF2IRD1	TSS1500	7	73505393		-0.410174	-0.330079	-0.780014
cg16114651	GTF2IRD1	TSS1500	7	73505733		-0.258848	-0.31131	-0.36912
cg09212118	GUCA2A	TSS200	1	42403113	-0.536104		-0.248847	-0.265699
cg04073061	GUSB	TSS200	7	65084819		-0.250177	-0.252891	-0.243381
cg25974476	GUSB	TSS200	7	65084886		-0.233504	-0.220213	-0.324503
cg16886051	GVIN1	TSS1500	11	6701018		-0.437792	-0.456996	-0.61646
cg18599996	GYG1	TSS1500	3	150191511		-0.269121	-0.411538	-0.336955
cg16422931	GYPA	TSS1500	4	145282260	0.257421	-0.305603	-0.243472	-0.519899
cg27214365	GYPB	TSS200	4	145160062	0.368395	-0.291031	-0.413469	-0.535072
cg05188963	GYPB	TSS1500	4	145161038		-0.266088	-0.346824	-0.591074
cg16177314	GYPB	TSS1500	4	145161059		-0.451422	-0.322365	-0.441489
cg16399922	GYPE	TSS1500	4	145047262		-0.289516	-0.291907	-0.56328
cg16682657	GYPE	TSS1500	4	145047283		-0.341381	-0.217148	-0.336938
cg02150910	GZMH	TSS1500	14	24149197		-0.592974	-0.57478	-0.594878
cg03979311	GZMK	TSS200	5	54355753	0.374538	-0.264684	-0.258941	-0.246466
cg00237904	H19	TSS1500	11	1976890	-0.36137		-0.217297	-0.734516
cg06765785	H19	TSS1500	11	1976967	-0.352974		-0.236479	-0.669562
cg13581483	H19	TSS1500	11	1976399	-0.496395		-0.298565	-0.868501
cg17769238	H19	TSS1500	11	1976144	-0.444103	-0.37231		-0.451416
cg24409677	H19	TSS1500	11	1976231	-0.634353		-0.231096	-0.857998
cg24510613	H19	TSS1500	11	1976612	-0.514451		-0.206556	-0.874311
cg26469586	H19	TSS1500	11	1976202	-0.545198		-0.212077	-0.847713
cg27300742	H19	TSS1500	11	1976705	-0.26386		-0.237154	-0.851574
cg02657360	H19	TSS1500	11	1977136		-0.75787	-0.753862	-0.711459
cg02886509	H19	TSS1500	11	1977132		-0.304488	-0.407816	-0.780723
cg25579157	H19	TSS1500	11	1977125		-0.237722	-0.259695	-0.615344
cg15456555	H1FNT	TSS200	12	47008967	-0.236436	-0.387407		-0.370983
cg01312194	H2AFJ	TSS200	12	14818512		-0.24698	-0.235457	-0.225473
cg03111818	H2AFJ	TSS200	12	14818343		-0.488439	-0.487706	-0.24585
cg07112131	H2AFJ	TSS1500	12	14818176	-0.379951	-0.443111	-0.540912
cg09163005	H2AFJ	TSS1500	12	14818253	-0.511447	-0.324363	-0.444823
cg12806797	H2AFJ	TSS1500	12	14817839	-0.347662	-0.222799	-0.222602
cg26127836	H2AFJ	TSS1500	12	14818011	-0.307079	-0.334947	-0.407861
cg11188837	H2BFWT	TSS200	X	103154965		-0.422835	-0.277735	-0.628712
cg22952287	H2BFWT	TSS1500	X	103155255	0.47063	-0.328069	-0.274295	-0.417048
cg02131995	HAMP	TSS1500	19	40464757	0.266865	-0.206475	-0.379771	-0.360855
cg00443971	HAND2	TSS200	4	174687973	0.247006	-0.816543	-0.843157	-0.228641
cg07410872	HAND2	TSS200	4	174688030		-0.891411	-0.875872	-0.308357
cg26650303	HAND2	TSS200	4	174688004		-0.816377	-0.825419	-0.358437
cg19201723	HAO1	TSS200	20	7869280		-0.425144	-0.714903	-0.217735
cg01647632	HAPLN3	TSS200	15	87239909	0.783761	-0.428207	-0.564592	-0.345481
[truncated: 39,932 more rows]
