# Supplementary material for: Air pollution and DNA methylation alterations in lung cancer: A systematic and comparative study
Source: Oncotarget. 2016 Nov 25;8(1):1369–91. doi: 10.18632/oncotarget.13622 (PMC5352062; doi:10.18632/oncotarget.13622)
Supplement: Supplementary file 6 [file oncotarget-08-1369-s006.xlsx]

## Sheet: Annotation
Supplementary Table 6: Differentially methylated sites (DMSs) which occurred in gene 5'UTR, 1st exon, TSS200, TSS1500 and 3'UTR regions identified in BaP-exposed IHBECs by CpG-methylation microarrays.
Sheet 1. Hypermethylated sites which occurred in gene 5'UTR, 1st exon, TSS200, TSS1500 and 3'UTR regions identified in BaP-exposed IHBECs by CpG-methylation microarrays.
Sheet 2. Hypomethylated sites which occurred in gene 5'UTR, 1st exon, TSS200, TSS1500 and 3'UTR regions identified in BaP-exposed IHBECs by CpG-methylation microarrays.

## Sheet: Sheet 1
Sheet 1. Hypermethylated sites which occurred in gene 5'UTR, 1st exon, TSS200, TSS1500 and 3'UTR regions identified in BaP-exposed IHBECs by CpG-methylation microarrays.
TargetID	Gene symbol	Accession number	Group	Chromosome location (Coordinate_36)		BaP-exposed IHBECs
						Frequency	16HBE				HBEpiC
				Chromosome	Location		8 days		24 days		8 days		24 days
							0.1 nM BaP	1 nM BaP	0.1 nM BaP	1 nM BaP	0.1 nM BaP	1 nM BaP	0.1 nM BaP	1 nM BaP
cg03847895	ANKRD52	NM_173595	TSS1500	12	54939212	7		0.110723	0.227648	0.42487	0.176591	0.331498	0.250388	0.343137
cg05917188	CD36	NM_001001548	5'UTR	7	80113806	6			0.294339	0.459974	0.139725	0.282004	0.204368	0.211363
cg13308279	HECW2	NM_020760	5'UTR	2	197165198	6			0.585738	0.830408	0.122581	0.240879	0.217689	0.292187
cg20690028	PRRC1	NM_130809	TSS1500	5	126880854	6			0.25894	0.400561	0.120808	0.171108	0.306405	0.228376
cg03537872	SVOP	NM_018711	TSS200	12	107943407	6			0.411919	0.635999	0.143039	0.127099	0.263532	0.273831
cg09533063	ALDH8A1	NM_170771	TSS1500	6	135313282	5			0.236853	0.386482		0.178386	0.2896	0.246914
cg27555092	ALPK2	NM_052947	TSS200	18	54447334	5			0.627863	0.809714		0.157763	0.219388	0.43791
cg27153798	ARAF	NM_001654	TSS1500	X	47305236	5				0.230435	0.137749	0.158165	0.248221	0.204447
cg09449853	ATP13A5	NM_198505	TSS1500	3	194579530	5	0.107618		0.312004	0.363631		0.147417		0.252958
cg03031988	BAT1	NM_004640	TSS1500	6	31618708	5	0.124031	0.107024	0.235438	0.466834	0.123896
cg06941037	BMPR1A	NM_004329	5'UTR	10	88524953	5			0.207557	0.341297		0.16015	0.210902	0.231189
cg10338785	C11orf93	NM_001136105	5'UTR	11	110678113	5			0.204101	0.263564		0.142792	0.205943	0.250792
cg27096572	C18orf62	NM_001037331	TSS1500	18	71270029	5			0.316107	0.497129	0.119365	0.100487		0.22041
cg15138396	C2orf39	NM_145038	TSS1500	2	26477954	5			0.200545	0.270783		0.202516	0.288461	0.258097
cg10202557	CCDC149	NM_173463	TSS1500	4	24591271	5			0.394623	0.581488		0.170349	0.241347	0.337937
cg24342146	CD48	NM_001778	TSS1500	1	158948632	5			0.209474	0.40985	0.168543	0.205849		0.218832
cg02057681	CHL1	NM_006614	5'UTR	3	260234	5		0.108713	0.432415	0.709135	0.145496	0.28828
cg16140952	CHRDL1	NM_001143982	TSS200	X	109926141	5			0.264994	0.317274		0.10095	0.237951	0.258261
cg01835620	CHRNE	NM_000080	TSS1500	17	4748537	5	-0.100716		0.290833	0.431211		0.166616	0.220907	0.202304
cg05147692	CRP	NM_000567	TSS1500	1	157951308	5	0.179477				0.147125	0.198233	0.266581	0.282123
cg24254937	E2F2	NM_004091	TSS1500	1	23730888	5	-0.147313		0.206943	0.28865	0.101825	0.276079	0.250823
cg01537645	ESRRG	NM_206594	5'UTR	1	215177228	5	0.153207	0.271727	0.281177	0.660095		0.118664
cg03447800	ESX1	NM_153448	5'UTR	X	103386241	5			0.274425	0.224039	0.12953		0.212579	0.214921
cg25851313	FAM131C	NM_182623	TSS1500	1	16273252	5			0.291652	0.416362	0.117709	0.47698	0.316911
cg20747739	FAM132A	NM_001014980	TSS1500	1	1173120	5			0.303857	0.392094		0.205877	0.239928	0.231656
cg25280509	FAM58A	NM_001130997	TSS1500	X	152518206	5				0.217348	0.146462	0.217181	0.208796	0.201198
cg15657390	FAM82A1	NM_001170792	TSS200	2	38009347	5			0.230857	0.355578		0.33865	0.204718	0.233685
cg22533480	FHIT	NM_001166243	5'UTR	3	60534874	5		0.135237	0.257397	0.479417	0.135181	-0.101489	0.311975
cg04308274	FLJ30058	NM_144967	5'UTR	X	130034968	5			0.224088	0.322672	0.16898	0.400376		0.225588
cg20168514	FMO4	NM_002022	TSS1500	1	169549231	5	-0.107829		0.314371	0.54952		0.24266	0.242398	0.263122
cg04885581	FRMD6	NM_001042481	5'UTR	14	51184994	5		0.104809	0.230907	0.429956	0.103509	0.342424	-0.239759
cg25652859	GNAS	NM_080425	TSS1500	20	56860807	5			0.225618	0.360263		0.105831	0.274738	0.323234
cg01817393	GNAS	NM_080425	TSS1500	20	56861037	5			0.393186	0.500256	0.218962		0.498871	0.351364
cg17223593	GPC4	NM_001448	TSS200	X	132376963	5		0.101699	0.509113	0.555268			0.286392	0.323862
cg24286301	GUCY2F	NM_001522	TSS1500	X	108612196	5			0.49236	0.716848		0.204089	0.301127	0.206046
cg11724147	HIBADH	NM_152740	TSS1500	7	27669961	5			0.571559	0.785694	0.104836	0.230617	0.217015
cg09798023	HOXA3	NM_153631	5'UTR	7	27128149	5			0.724765	0.863613	0.147685	0.355149	0.20115
cg00888758	HRNR	NM_001009931	TSS200	1	150463298	5			0.279541	0.577729		0.145843	0.225611	0.217286
cg02116333	HSD17B10	NM_001037811	TSS200	X	53478158	5			0.486871	0.54579		0.100526	0.236352	0.228783
cg24628310	ITIH1	NM_001166435	TSS200	3	52788913	5			0.219091	0.363929		0.153624	0.227183	0.305475
cg10259191	KAL1	NM_000216	TSS1500	X	8660842	5				0.207212	0.117128	0.185663	0.204147	0.242373
cg03493032	KLC2	NM_001134776	TSS1500	11	65781063	5			0.206208	0.213313	-0.141534	0.295148	0.251531	0.266949
cg05578291	KLHL15	NM_030624	5'UTR	X	23952286	5			0.413879	0.554699		0.256635	0.203424	0.29875
cg20479688	KRT2	NM_000423	TSS1500	12	51332780	5			0.328377	0.65159	0.116199	-0.1152	0.223098	0.333854
cg24786671	KRTAP23-1	NM_181624	TSS1500	21	30643872	5				0.392059	0.144672	0.147791	0.267945	0.2272
cg24000437	LCE3E	NM_178435	5'UTR	1	150805481	5			0.354261	0.603474		0.131367	0.248976	0.343543
cg06182018	LIFR	NM_001127671	5'UTR	5	38590535	5			0.229735	0.414291		0.159832	0.325227	0.283307
cg03534662	LIMD1	NM_014240	TSS200	3	45611229	5			0.489086	0.548314	0.132955	0.360622	0.20437
cg00919013	LONRF1	NM_152271	TSS1500	8	12658218	5				0.20593	0.128751	0.153684	0.287891	0.353088
cg08395108	MAGED2	NM_177433	5'UTR	X	54852097	5			0.589825	0.701549	0.152208		0.284235	0.376764
cg05433642	MBNL2	NM_144778	TSS1500	13	96671993	5				0.200719	0.116567	0.122184	0.277953	0.249449
cg25622910	MCTS1	NM_014060	5'UTR	X	119621913	5	-0.101195		0.48067	0.582042	0.107591	0.111142		0.211568
cg03860250	MICAL2	NM_014632	5'UTR	11	12096715	5			0.211389	0.402868		0.357129	0.296023	0.351283
cg08111960	MS4A3	NM_001031809	TSS1500	11	59579341	5			0.344411	0.410506		0.142819	0.21689	0.211364
cg17117049	MTUS1	NM_001001931	TSS200	8	17624015	5			0.258875	0.387951		0.320569	0.295056	0.355397
cg15621458	NEDD1	NM_152905	TSS1500	12	95824560	5			0.343293	0.481267	-0.121175	0.173261	0.299349	0.253361
cg27319263	NRXN2	NM_015080	5'UTR	11	64239694	5			0.37681	0.44341		0.111492	0.316313	0.229614
cg25851651	OR7A5	NM_017506	TSS200	19	14800300	5			0.353609	0.421359		0.208494	0.20085	0.202066
cg03439703	PDE3B	NM_000922	TSS1500	11	14621567	5			0.569144	0.697829	0.109777	0.12738	0.204483
cg17865482	POLA1	NM_016937	TSS1500	X	24621624	5			0.439772	0.453609	0.135299		0.218004	0.230328
cg00730266	PPP1R9A	NM_001166161	TSS1500	7	94375652	5		0.146462	0.236214	0.406028	0.214606	0.188276
cg10446009	PRPS1	NM_002764	TSS1500	X	106757916	5			0.302048	0.439217		0.215313	0.204761	0.207541
cg21080294	PRPS1	NM_002764	TSS200	X	106758134	5			0.468552	0.576988		0.105706	0.205952	0.304249
cg00375105	RPL10	NM_006013	TSS1500	X	153278979	5			0.573839	0.666866		0.104108	0.251383	0.31989
cg25286012	S100A9	NM_002965	TSS1500	1	151595685	5			0.21377	0.266925		0.181322	0.250883	0.215277
cg03871354	SCARA5	NM_173833	TSS1500	8	27906636	5			0.4296	0.694672	0.115605	0.233003		0.285767
cg20738719	SEMA5B	NM_001031702	5'UTR	3	124210778	5			0.31994	0.505555		0.134441	0.34459	0.388413
cg24838764	SEMA5B	NM_001031702	5'UTR	3	124203302	5			0.313043	0.463439		0.119551	0.222946	0.345541
cg21090344	SLC16A11	NM_153357	TSS1500	17	6888747	5			0.34126	0.59755		0.116873	0.228059	0.282185
cg02405517	SNAPC2	NR_030717	TSS1500	19	7890832	5			0.263057	0.370747		0.34069	0.247587	0.290024
cg11218434	SNORA31	NR_002967	TSS200	13	44809764	5			0.449169	0.499859		0.192494	0.31382	0.313091
cg03509565	SRPX	NM_001170752	TSS1500	X	37965369	5			0.349814	0.441231	0.173291		0.25353	0.243416
cg22983460	SUV39H1	NM_003173	TSS1500	X	48439846	5			0.527633	0.598384		0.108868	0.278699	0.238643
cg21389621	TMSB4X	NM_021109	TSS200	X	12903085	5			0.652479	0.675939	0.115294	0.336891		0.229767
cg20064153	TMSL3	NM_183049	5'UTR	X	12903680	5			0.674296	0.69594	0.162774	0.467987	0.262146
cg26099018	TRIM60	NM_152620	5'UTR	4	166173930	5			0.464272	0.649508		0.107828	0.226005	0.208753
cg08551047	UNC45A	NM_001039675	5'UTR	15	89274573	5			0.608826	0.66721		0.155002	0.241885	0.291521
cg06580419	VWC2L	NM_001080500	TSS1500	2	214984401	5	-0.108675		0.364356	0.565203	0.118223		0.22813	0.274892
cg10237576	WDR13	NR_029427	TSS200	X	48340649	5			0.376755	0.612209	0.142422	0.376971		0.213925
cg05181702	WWC3	NM_015691	TSS1500	X	9943462	5			0.713021	0.671323	0.209533	0.163385		0.293108
cg14936904	ZCCHC12	NM_173798	TSS1500	X	117841593	5			0.442924	0.5882		0.117063	0.217377	0.226912
cg01274826	ZNF709	NM_152601	TSS1500	19	12457128	5				0.282987	0.107182	0.152241	0.285204	0.344846
cg02803670	ZNF75D	NM_007131	TSS1500	X	134306417	5			0.431092	0.519679		0.125722	0.254476	0.279342
cg03817621	A1CF	NM_138933	5'UTR	10	52315405	4	0.11953	0.135628		0.208976	0.104964	-0.125273	-0.231307
cg23669440	A4GNT	NM_016161	TSS1500	3	139334466	4					0.136305	0.243467	0.278296	0.277016
cg05523882	AARS	NM_001605	TSS1500	16	68881416	4				-0.368119	0.158329	0.316212	0.207489	0.336531
cg16586594	ABAT	NM_020686	5'UTR	16	8714070	4			0.319941	0.485463	0.124914	0.212392
cg10292855	ABAT	NM_020686	5'UTR	16	8714519	4			0.565254	0.827748	0.130272	0.1153	-0.201701
cg16822666	ACACA	NM_198838	5'UTR	17	32730773	4			0.310988	0.583611		0.322695	0.263282
cg19635884	ACSL4	NM_022977	TSS1500	X	108863481	4			0.476301	0.540407	0.12745	0.165356
cg18733757	ACSL5	NM_016234	TSS1500	10	114124868	4			0.281192	0.29932		-0.108002	0.252394	0.259633
cg13816419	ADIG	NM_001018082	TSS1500	20	36642441	4	-0.102187		0.373759	0.501536	0.183633	0.231691
cg17874413	AGER	NM_172197	TSS1500	6	32260247	4			0.276173	0.365006	0.1028	0.127902
cg18042806	AGXT2L2	NM_153373	TSS200	5	177592577	4			0.210929	0.324433	0.14067	0.236313
cg09183450	AHNAK	NM_024060	5'UTR	11	62065089	4			0.322433	0.357689		-0.132214	0.291405	0.267277
cg16717549	AIRE	NM_000383	TSS200	21	44530127	4			0.230975	0.365119	0.105324	0.394817
cg12787571	ALDH3A1	NM_000691	5'UTR	17	19589643	4			0.435508	0.721615		0.274323	0.215649
cg18957070	ALDH3A1	NM_000691	5'UTR	17	19589562	4			0.440103	0.584619		0.194784	0.203041
cg12128683	ALG13	NR_033132	TSS1500	X	110811068	4			0.571916	0.606	0.14359	0.449604
cg20493526	ALLC	NM_018436	5'UTR	2	3692811	4			0.208944	0.268957	0.14391	0.106079	-0.243249
cg25752514	ALPI	NM_001631	TSS200	2	233029004	4					0.103412	0.226701	0.240909	0.223486
cg05782651	AMMECR1	NM_001171689	5'UTR	X	109448403	4			0.56626	0.590236			0.246909	0.316141
cg13680016	AMMECR1	NM_001171689	5'UTR	X	109448205	4			0.637587	0.640285	0.151136	0.330484
cg21597797	AMMECR1	NM_001171689	5'UTR	X	109448169	4			0.668821	0.691267	0.128392	0.126715
cg16623734	ANKRD11	NM_013275	5'UTR	16	87977524	4			0.254215	0.477123	0.161972	0.205397
cg11223373	APC2	NM_005883	TSS1500	19	1400056	4			0.240447	0.331415	0.12414	0.20803
cg11469866	APOOL	NM_198450	TSS1500	X	84145139	4		0.104331	0.481158	0.655478		0.215286
cg02916147	AQP8	NM_001169	TSS1500	16	25134603	4			0.257127	0.357888		0.17071	0.357351
cg11577097	AQP9	NM_020980	5'UTR	15	56217974	4	-0.109797		0.373559	0.596418		0.261514		0.2547
cg15700582	ARHGAP25	NM_001166277	TSS1500	2	68814160	4			0.260024	0.550686		0.119334		0.230063
cg06641503	ARIH2	NM_006321	5'UTR	3	48934345	4			0.364816	0.523785		-0.153426	0.215953	0.250127
cg14870234	ARMCX3	NM_016607	5'UTR	X	100765673	4	-0.149589		0.244289	0.352538		-0.260293	0.285706	0.247993
cg14928964	ARMCX5	NM_001168485	5'UTR	X	101741250	4			0.432647	0.601223			0.232802	0.227394
cg20463407	ARMCX5	NM_001168485	5'UTR	X	101741127	4			0.419597	0.525657	0.111436	0.254886
cg05655647	ATF1	NM_005171	TSS1500	12	49443290	4	0.138966		0.306767	0.416887	0.149345
cg24082680	ATG4C	NM_178221	TSS1500	1	63021787	4			0.25527	0.346972		-0.140983	0.446816	0.302199
cg10347293	ATP6AP2	NM_005765	TSS200	X	40325114	4			0.48975	0.53074	0.106798	0.130981
cg18555073	B2M	NM_004048	TSS1500	15	42789954	4			0.208056	0.400817	0.10066		0.206374
cg25734539	B3GALT5	NM_033171	TSS1500	21	39949986	4			0.555856	0.76095			0.217931	0.251897
cg11337388	B4GALT2	NM_003780	5'UTR	1	44218679	4			0.207332	0.271393		0.104652		0.230962
cg01775265	BASE	NR_026760	TSS1500	20	31244543	4			0.447419	0.650456		0.154845	0.22187
cg00876127	BBS2	NM_031885	TSS1500	16	55111814	4			0.200089	0.371912		0.191392	0.236616
cg17687040	BCAS4	NM_198799	TSS1500	20	48844602	4			0.2385	0.31274	0.121285	0.597891	-0.233471	-0.415578
cg08328483	BCKDK	NM_001122957	TSS1500	16	31026697	4			0.25734	0.440206	0.160279	0.285435
cg20197861	BCOR	NM_001123384	5'UTR	X	39849173	4			0.575318	0.619159	0.251001	-0.180601		0.231432
cg07660473	BEAN	NM_001136106	5'UTR	16	65059991	4			0.206169	0.384655		-0.101059	0.200119	0.266912
cg13521842	BEGAIN	NM_020836	TSS200	14	100105955	4				0.260531		0.132575	0.267867	0.247005
cg03166428	BGN	NM_001711	TSS200	X	152413361	4			0.261841	0.326888	0.108922	0.186609
cg15494458	BPI	NM_001725	TSS1500	20	36364926	4			0.494611	0.639365		0.149906		0.266125
cg19245011	BRDT	NM_207189	TSS1500	1	92186809	4			0.20198	0.292199	0.199902	0.179373
cg18018603	BTBD16	NM_144587	TSS200	10	124020730	4			0.705434	0.691084	0.114075	0.180506
cg24139737	C10orf72	NM_144984	TSS200	10	49993714	4			0.200392	0.351008			0.306664	0.208379
cg07491676	C15orf27	NM_152335	5'UTR	15	74187838	4			0.270052	0.373064			0.219679	0.206639
cg04297457	C16orf63	NM_144600	TSS1500	16	15890624	4			0.530321	0.796435		-0.109087	0.289351	0.314068
cg05933815	C16orf65	NM_173806	TSS1500	16	21920244	4			0.381714	0.517151		0.117632	0.343049
cg25425074	C17orf53	NM_024032	TSS1500	17	39574438	4			0.37814	0.436178		0.111933	0.204752
cg09461728	C19orf40	NM_152266	5'UTR	19	38155191	4			0.353713	0.448222		-0.121289	0.207719	0.343453
cg00667343	C1orf101	NM_001130957	TSS1500	1	242690872	4				0.320203		0.125	0.344368	0.209041
cg03763518	C1orf54	NM_024579	TSS200	1	148511668	4			0.319205	0.439249	0.120646	0.198592
cg04067612	C1QTNF7	NM_031911	TSS200	4	15038670	4			0.361402	0.439622	0.128479	0.185114
cg09742177	C20orf71	NM_178466	5'UTR	20	31268952	4			0.517244	0.694087		-0.18744	0.310871	0.2402
cg16246713	C21orf130	NR_024100	TSS200	21	41441879	4			0.293189	0.360944		0.241929		0.260294
cg25545878	C21orf56	NM_032261	5'UTR	21	46428789	4			0.498535	0.59625		-0.336506	0.302467	0.393026
cg02341197	C21orf62	NM_001162495	5'UTR	21	33107797	4			-0.272497	-0.458026	0.108442	0.216563	0.339828	0.269823
cg03113871	C22orf27	NR_026920	TSS1500	22	29647787	4				0.263247	0.123096	0.219152	0.200704
cg16446577	C6orf89	NM_152734	TSS1500	6	36961302	4			0.339264	0.489944		0.120352		0.279679
cg01615114	C7orf50	NM_032350	TSS1500	7	1145600	4			0.384293	0.561854		0.259121		0.329536
cg09453760	C7orf65	NM_001123065	TSS1500	7	47660155	4			0.43349	0.637297	0.104363	0.270226
cg05445291	C8orf12	NR_026814	TSS200	8	11263285	4				0.21054		0.10342	0.345947	0.294811
cg20503956	CA13	NM_198584	TSS1500	8	86344645	4			0.409086	0.553183	0.106299	0.113451
cg17580331	CACNG2	NM_006078	TSS200	22	35428983	4			0.397032	0.539708		0.251291	0.25369
cg17548613	CASK	NM_001126055	TSS200	X	41667266	4			0.555148	0.604658			0.29039	0.299397
cg03164928	CBFA2T3	NM_175931	5'UTR	16	87533433	4			0.232315	0.31818	0.14338	0.190812		-0.244076
cg27635976	CBFA2T3	NM_175931	5'UTR	16	87511568	4			0.25788	0.370488	0.119666	0.215315
cg02633398	CBFA2T3	NM_175931	5'UTR	16	87502445	4			0.232515	0.51202	0.107986	0.250739
cg05302211	CCDC101	NM_138414	TSS1500	16	28472498	4			0.26027	0.340097	0.107964	0.14621
cg01265662	CCDC150	NM_001080539	TSS1500	2	197212291	4			0.356279	0.710427			0.369472	0.203713
cg01324543	CCDC30	NM_001080850	TSS1500	1	42772026	4			0.260885	0.35794			0.226605	0.278752
cg06631317	CCK	NM_000729	5'UTR	3	42280520	4		0.111467	0.430456	0.546372		0.279641
cg14076417	CCL28	NM_148672	TSS200	5	43448358	4			0.346137	0.399636		-0.126421	0.303147	0.35786
cg21587066	CCNA1	NM_001111047	TSS1500	13	35902940	4			0.326475	0.405169	0.129626	0.102672
cg16182743	CD248	NM_020404	TSS1500	11	65842422	4				0.252827	0.106935	0.264044		0.458953
cg08956138	CD3E	NM_000733	5'UTR	11	117680594	4			0.422345	0.605046			0.28823	0.273523
cg09864245	CD59	NM_203330	5'UTR	11	33703002	4			0.228512	0.562743		0.316368		0.309765
cg05676441	CDH18	NM_004934	TSS1500	5	20024557	4			0.448048	0.580808		-0.136038	0.242515	0.257335
cg17523769	CDH18	NM_004934	TSS1500	5	20024423	4			0.374279	0.419327			0.203325	0.202741
cg15728909	CDH19	NM_021153	TSS1500	18	62422449	4			0.31488	0.417909		0.321998		0.342605
cg03112433	CDK14	NM_012395	TSS200	7	90176491	4			0.251071	0.418974		-0.170801	0.368311	0.22123
cg08091707	CFD	NM_001928	TSS200	19	810554	4			0.224593	0.295701	0.142847	0.265147
cg03974286	CFLAR	NM_003879	TSS1500	2	201688883	4			0.205148	0.30817	0.112098	0.204025
cg13578841	CGNL1	NM_032866	5'UTR	15	55507214	4			0.52381	0.750836		0.159609		0.239893
cg13134650	CHI3L1	NM_001276	TSS1500	1	201423387	4			0.225478	0.377828	0.11571	0.130303
cg23245147	CHRDL1	NM_001143983	TSS1500	X	109926198	4				0.242565	0.125494	0.293637		0.236888
cg05302212	CHST7	NM_019886	TSS200	X	46317959	4			0.42561	0.583485			0.246841	0.226465
cg21481141	CIRBP	NM_001280	TSS1500	19	1219838	4			0.252209	0.262714		0.13235	0.243419
cg10071929	CIZ1	NM_001131017	TSS1500	9	129994956	4			-0.210254	-0.686368	0.104822	0.252664	0.222439	0.248978
cg21892973	CLCN4	NM_001830	TSS1500	X	10084573	4			0.400795	0.460944		-0.158818	0.231377	0.23647
cg16734817	CLCN5	NM_001127898	TSS200	X	49573811	4		0.137906	0.364332	0.380442		0.100698
cg20924286	CLDN11	NM_005602	TSS1500	3	171618853	4			0.453912	0.583297		0.356296	0.397025
cg15833657	CLEC2L	NM_001080511	TSS1500	7	138858511	4			0.326302	0.353038			0.206166	0.233215
cg21572719	CNR1	NM_016083	5'UTR	6	88911974	4			0.222154	0.272287	0.199525	0.177733
cg14562086	COL1A1	NM_000088	TSS1500	17	45634264	4			0.435641	0.62417		0.139575		0.210421
cg24198004	COL8A1	NM_001850	5'UTR	3	100846751	4			0.345854	0.458974		0.167193	0.231953
cg16664570	CRH	NM_000756	TSS1500	8	67254134	4	-0.157004			0.246009		0.142732	0.315685	0.325715
cg10064892	CRISPLD2	NM_031476	5'UTR	16	83418267	4			0.239465	0.334924		0.126471		0.2797
cg11941420	CRYBA4	NM_001886	TSS200	22	25347904	4			0.519353	0.70437		-0.170283	0.211849	0.203918
cg17182184	CRYBB1	NM_001887	TSS200	22	25344006	4			0.315727	0.387758		0.155304	0.223689
cg17504145	CRYBB2	NM_000496	5'UTR	22	23947229	4			0.454806	0.605357			0.213524	0.213445
cg16492211	CSF1R	NM_005211	5'UTR	5	149467437	4			0.212493	0.239883			0.350862	0.352918
cg03812679	CSF3	NM_172220	TSS1500	17	35424158	4			0.43662	0.698122		0.305759		0.20091
cg07398661	CSNK1A1P	NR_027320	TSS1500	15	34899221	4			0.235532	0.392203		0.26798	0.262761
cg17928268	CST11	NM_130794	TSS200	20	23381503	4			0.284152	0.594989		-0.190045	0.313507	0.387829
cg11835442	CST8	NM_005492	TSS1500	20	23418461	4			0.203084	0.492001	0.102214	0.170369
cg14791530	CTBS	NM_004388	TSS1500	1	84813445	4			0.508829	0.661196		0.170336	0.23383
cg23105471	CTDSP2	NM_005730	TSS1500	12	56527482	4			0.572	0.832773		0.189394		0.22693
cg06277697	CTRB2	NM_001025200	TSS1500	16	73798806	4			0.358998	0.70463	0.121175	0.18669
cg05724197	CX3CL1	NM_002996	TSS1500	16	55963545	4			0.255843	0.407743	0.113449	0.297057
cg04559909	CXCL5	NM_002994	TSS1500	4	75083589	4			0.632564	0.734667	0.12905	0.386502
cg07868155	CXCL5	NM_002994	TSS1500	4	75083573	4			0.733354	0.847698		0.141388		0.223204
cg00815770	CXorf58	NM_001169574	TSS1500	X	23835375	4			0.367107	0.592391	0.10397	0.132079
cg05062676	CYP1B1	NM_000104	TSS1500	2	38158229	4			0.384783	0.649147	0.110884	0.167352
cg18413900	CYP27B1	NM_000785	TSS200	12	56447256	4			0.530148	0.810186	0.105832	0.419077
cg05442599	CYP4A22	NM_001010969	TSS200	1	47375597	4			0.611297	0.795037			0.237515	0.230691
cg20862097	DAAM2	NM_015345	TSS200	6	39868754	4			0.252477	0.356763		0.143919		0.282622
cg17448028	DAB1	NM_021080	5'UTR	1	58226228	4			0.40588	0.507345		0.131402		0.230365
cg06437799	DAP3	NM_004632	5'UTR	1	153926343	4			0.361853	0.782559	0.115832	0.160238		-0.266518
cg13682325	DBC1	NM_014618	5'UTR	9	121151001	4	-0.125945		0.296568	0.520596	0.138722	0.333155	-0.214726
cg15718287	DCLK1	NM_004734	5'UTR	13	35600658	4			0.309493	0.399709		0.28029	0.22827
cg17631150	DCPS	NM_014026	TSS1500	11	125678471	4			0.279125	0.327921	0.126372	0.42986	-0.200451	-0.29322
cg22252475	DDX26B	NM_182540	TSS200	X	134482049	4	-0.118193		0.341907	0.466336		0.108618		0.242864
cg09637885	DDX4	NM_024415	TSS1500	5	55068709	4			0.209381	0.38072		0.186051		0.262514
cg21216130	DEFB128	NM_001037732	TSS1500	20	118511	4			0.331834	0.580527		0.209505		0.263597
cg21203643	DEGS2	NM_206918	TSS1500	14	99696765	4			0.210222	0.275511	0.127796	0.220198
cg19360316	DHRS7B	NM_015510	TSS1500	17	20969781	4			0.33487	0.547037			0.242126	0.232381
cg26495179	DLGAP4	NM_014902	TSS1500	20	34427692	4			0.265241	0.336585			0.228846	0.241528
cg14092276	DLK1	NM_003836	TSS1500	14	100262605	4				0.211567	0.101787	0.182589		0.390543
cg01137471	DMRT1	NM_021951	TSS1500	9	831340	4			0.460979	0.599715			0.316356	0.363037
cg04581728	DNAH8	NM_001371	TSS1500	6	38798135	4			0.570767	0.710514		0.280086		0.231342
cg06084034	DNASE1L1	NM_001009934	5'UTR	X	153291021	4			0.358421	0.474915	0.129462	0.125716
cg10005998	DNMBP	NM_015221	5'UTR	10	101744315	4			0.588428	0.793799		0.152535	0.245655
cg22575892	DOCK11	NM_144658	TSS1500	X	117513372	4			0.593313	0.805895	0.10569	0.145754
cg21771173	DOCK2	NM_004946	TSS200	5	168996649	4			0.21953	0.301013		0.224563	0.328645
cg14015441	DPYS	NM_001385	TSS200	8	105548494	4			0.26318	0.529768	0.105852	0.159805
cg20774846	DPYS	NM_001385	TSS200	8	105548596	4			0.211174	0.336414		0.139596		0.295904
cg02790691	DTNA	NM_001128175	5'UTR	18	30543548	4			0.48694	0.658659		0.119246	0.378043
cg07859880	ECH1	NM_001398	TSS1500	19	44014900	4			0.444933	0.544256			0.29393	0.213492
cg05515143	EDAR	NM_022336	5'UTR	2	108922836	4			0.447077	0.572392	0.109063	0.298056
cg00492108	EDAR	NM_022336	5'UTR	2	108917626	4				0.241918		0.118843	0.38433	0.230809
cg14073716	EEF1G	NM_001404	TSS1500	11	62099306	4			0.332427	0.53192			0.235188	0.250178
cg00823357	EFNB1	NM_004429	TSS1500	X	67965288	4			0.428733	0.544177		-0.234856	0.21496	0.305993
cg21184800	EGFL7	NM_201446	5'UTR	9	138679593	4			0.200472	0.228871		-0.112431	0.290579	0.235598
cg07940714	EID2B	NM_152361	TSS1500	19	44716789	4			0.358034	0.440831	0.140508	0.147435
cg01644972	EIF1AY	NM_004681	TSS200	Y	21146944	4	0.139974	-0.145386		0.33079	0.292548	0.407846
cg00915663	ELF1	NM_172373	5'UTR	13	40479930	4			0.243258	0.367173	0.105937	0.173491
cg17207724	ELF4	NM_001421	TSS1500	X	129072406	4			0.61848	0.69269	0.13508	0.143732
cg12966778	EMR2	NM_152918	TSS1500	19	14750720	4			0.307061	0.453478		0.158777	0.253991
cg26147845	EP400	NM_015409	TSS1500	12	130999791	4			0.299613	0.671521		-0.384274	0.315373	0.458521
cg12689022	ERCC6L	NM_017669	TSS1500	X	71375844	4			0.41326	0.5153	0.147286	0.298647
cg05467600	ESX1	NM_153448	TSS200	X	103386380	4			0.488122	0.463758	0.113879	0.110754
cg08122232	EXOC7	NR_028133	TSS1500	17	71611727	4			0.261418	0.472525		-0.24207	0.207162	0.205298
cg14140118	EXPH5	NM_001144763	TSS200	11	107928241	4			0.472319	0.537969			0.360317	0.206778
cg13912545	EYA4	NM_172105	TSS1500	6	133603342	4			0.22621	0.497833	0.122032	0.268757
cg15729404	EYA4	NM_172105	TSS1500	6	133603307	4			0.303924	0.381596		0.268898	0.255456
cg24842760	EYA4	NM_172105	TSS1500	6	133603412	4			0.386387	0.455871	0.103955	0.269208
cg01901290	FAM110A	NM_207121	5'UTR	20	772422	4	0.113007			-0.413037		0.104078	0.368242	0.35159
cg04922020	FAM127A	NM_001078171	TSS1500	X	133993675	4			0.343735	0.501421			0.293547	0.259668
cg07449620	FAM133A	NM_173698	5'UTR	X	92816102	4			0.428743	0.566853		0.38063	0.22973
cg25744056	FAM163B	NM_001080515	TSS1500	9	135435416	4			0.298278	0.432585	0.109478	0.165103
cg02663821	FAM46A	NM_017633	TSS1500	6	82520630	4			0.226653	0.396715	0.102352	0.222063
cg04566359	FAM46C	NM_017709	TSS1500	1	117948909	4			0.51161	0.671621			0.291468	0.286034
cg12497786	FAM50B	NM_012135	TSS200	6	3794576	4			0.372968	0.457181			0.264873	0.237482
cg00381442	FAM92B	NM_198491	TSS200	16	83703679	4			0.337051	0.429867		0.228803		0.238209
cg15255859	FANCB	NM_001018113	TSS1500	X	14801522	4			0.602902	0.63569	0.12306	0.187385
cg19235109	FANCB	NM_001018113	TSS1500	X	14801512	4			0.579082	0.605063	0.126855	0.202453
cg20684197	FGF1	NM_001144935	5'UTR	5	142047122	4			0.336229	0.526743	0.104343	0.157322
cg14825736	FGF1	NR_026696	TSS1500	5	142058133	4	-0.171471		0.403198	0.520185	0.182736	0.251279
cg01245531	FGF13	NM_001139501	5'UTR	X	138104733	4			0.277143	0.32736	0.127142	0.316072
cg24683623	FGF2	NM_002006	TSS1500	4	123966897	4			0.267869	0.313966	0.145117	0.445848	-0.202658	-0.228629
cg15238012	FHIT	NM_001166243	5'UTR	3	60631217	4			0.372337	0.429774		0.11041	0.249947
cg12924956	FITM1	NM_203402	TSS200	14	23670409	4			0.21055	0.362672			0.237593	0.222706
cg10500702	FLG	NM_002016	TSS1500	1	150565665	4			0.544305	0.833503	0.118946	0.406382
cg25548414	FLJ30058	NM_144967	TSS200	X	130019841	4			0.371973	0.393139		0.272358		0.284405
cg22655436	FLJ43860	NM_207414	TSS1500	8	142586735	4					0.119243	0.341489	0.223084	0.243464
cg03672021	FLNA	NM_001456	5'UTR	X	153255852	4			0.211076	0.34625	0.106236	0.138921
cg14721213	FMO2	NM_001460	5'UTR	1	169421236	4			0.206863	0.34425	0.120441	0.4005
cg06041466	FMO6P	NR_002601	TSS1500	1	169373021	4			0.3484	0.629452		0.145804		0.209325
cg24117017	FMO9P	NR_002925	TSS1500	1	164838315	4			0.268844	0.615433	0.135422	0.158215
cg17716100	FOXO4	NM_001170931	TSS1500	X	70232443	4			0.31821	0.298948	0.118093	0.176859
cg14356190	FREM1	NM_144966	5'UTR	9	14898132	4			0.267836	0.372922		0.100682		0.243689
cg15922956	FUNDC2	NM_023934	TSS200	X	153908158	4			0.268177	0.309028	0.10829	0.127602
cg17758583	FUNDC2	NM_023934	TSS200	X	153908110	4	-0.154133		0.372358	0.497254		0.106065	0.230206
cg03063015	FUT9	NM_006581	5'UTR	6	96741074	4					0.100026	0.2437	0.279078	0.267146
cg22243039	G6PC3	NR_028582	TSS1500	17	39502991	4			0.3727	0.51536		0.146614		0.234988
cg11452781	GAB3	NM_080612	TSS1500	X	153632792	4			0.683167	0.794848	0.102842	0.296667
cg12257233	GABBR1	NM_021903	TSS1500	6	29705062	4			0.45883	0.630158	0.1004	0.102262
cg24171764	GABRB2	NM_000813	5'UTR	5	160906772	4		0.107721		0.312587	0.120343	0.24106
cg15706156	GABRQ	NM_018558	TSS200	X	151557184	4			0.397647	0.506783	0.111386			0.271086
cg18769303	GABRQ	NM_018558	TSS1500	X	151557008	4			0.472839	0.537242	0.100332	0.156597
cg22996440	GALNT14	NM_024572	TSS1500	2	31215322	4			0.269882	0.461678	0.170904	-0.10788		0.334
cg10618704	GAS7	NM_201432	TSS1500	17	9881695	4			0.299598	0.470391		0.125948		0.221598
cg08382072	GCNT2	NM_145649	TSS1500	6	10629295	4			0.356171	0.513742		-0.186669	0.303082	0.227122
cg20813081	GFI1	NM_001127216	5'UTR	1	92723286	4	0.112067		0.293272	0.403917		0.174315
cg00323915	GIMAP4	NM_018326	5'UTR	7	149895920	4			0.214128	0.256463	0.104266	0.189238
cg20549290	GIMAP4	NM_018326	TSS1500	7	149894255	4					0.27074	0.144428	0.344741	0.234158
cg26717009	GJA3	NM_021954	TSS1500	13	19633967	4					0.134075	0.180636	0.212569	0.200988
cg08650784	GJB3	NM_001005752	5'UTR	1	35022816	4			0.433026	0.545522	0.127186	0.142909
cg21815704	GLRX2	NM_197962	TSS1500	1	191341872	4			0.359368	0.492498	0.123971	0.214104
cg00377653	GLS2	NM_013267	TSS1500	12	55168802	4			0.221173	0.318404	0.154492	0.473179
cg07711097	GML	NM_002066	TSS1500	8	143912956	4			0.592795	0.686677			0.260495	0.294423
cg04257105	GNAS	NM_080425	TSS1500	20	56861108	4			0.235424	0.295121			0.372318	0.371352
cg19589727	GNAS	NM_080425	TSS1500	20	56861157	4			0.420683	0.54542			0.253173	0.260487
cg20528838	GNAS	NM_080425	TSS1500	20	56861125	4			0.484631	0.667062			0.255376	0.210687
cg27661264	GNAS	NM_080425	TSS1500	20	56861133	4			0.412316	0.520321			0.282532	0.245189
cg00943909	GNAS	NM_080425	TSS200	20	56861337	4			0.609436	0.968896			0.373405	0.329224
cg07105596	GNAS	NM_080425	TSS1500	20	56860867	4			0.519261	0.679464			0.314636	0.397123
cg10302550	GNAS	NM_080425	TSS1500	20	56861216	4			0.58122	0.820791			0.300547	0.231081
cg17414107	GNAS	NM_080425	TSS1500	20	56861225	4			0.711506	0.905037		-0.104317	0.336011	0.264729
cg19640589	GNAS	NM_080425	TSS200	20	56861368	4			0.675941	0.954767			0.389983	0.348879
cg06065549	GNAS	NM_080425	TSS1500	20	56860838	4			0.30441	0.365924			0.251898	0.204896
cg02890368	GNAS	NM_080425	TSS1500	20	56861045	4		0.114906	0.473428	0.500077	0.156365
cg03466124	GNB4	NM_021629	5'UTR	3	180650850	4			0.493264	0.641074		0.217981		0.281296
cg09261791	GNG2	NM_053064	5'UTR	14	51417718	4	-0.111606		0.237847	0.369972	0.100029	0.124841
cg12620265	GNL3L	NM_019067	TSS1500	X	54573154	4			0.500557	0.567812	0.100547	-0.221192		0.239588
cg16648137	GOT1L1	NM_152413	TSS1500	8	37917313	4			0.584483	0.756584	0.125962	0.147147
cg12600766	GPC4	NM_001448	TSS1500	X	132377797	4			0.704918	0.742728	0.148857	0.51107
cg25075069	GPR101	NM_054021	TSS200	X	135941630	4			0.33321	0.473087	0.152477	0.359437
cg20968821	GPR132	NM_013345	5'UTR	14	104593729	4				0.212738		0.164497	0.246503	0.242768
cg18741908	GPR160	NM_014373	5'UTR	3	171239512	4			0.488434	0.609349	0.136892	0.320832
cg02859554	GPR64	NM_005756	5'UTR	X	19050280	4			0.654062	0.774237	0.100071	0.192466
cg06247406	GRIK2	NM_021956	TSS200	6	101953512	4					0.133795	0.147202	0.337351	0.336789
cg27451362	GRIK2	NM_175768	TSS1500	6	101953371	4			0.43994	0.67485	0.151881	0.166822
cg26560871	GRM1	NM_000838	TSS200	6	146390309	4			0.361442	0.419578		0.202226	0.248978
cg10083824	GRM4	NM_000841	TSS1500	6	34210125	4			0.415327	0.619953	0.126844	0.113092
cg04292993	GTF2IRD1	NM_016328	5'UTR	7	73532666	4			0.459472	0.607629	0.211733	0.216541
cg24216990	GUCA1A	NM_000409	TSS1500	6	42229789	4			0.405467	0.531872		0.101578	0.271233
cg02276314	H6PD	NM_004285	5'UTR	1	9223691	4			0.208401	0.309424	0.1002	0.203847
cg07796014	HCCS	NM_005333	TSS200	X	11039211	4			0.489164	0.58173	0.104261	0.137935
cg24711407	HCCS	NM_001122608	TSS1500	X	11039092	4			0.380596	0.389788	0.146662	0.116518
cg25529889	HCCS	NM_001122608	5'UTR	X	11039678	4			0.563285	0.680328		0.203953	0.294838
cg02762546	HDAC11	NM_001136041	TSS1500	3	13495685	4					0.159149	0.327172	0.263056	0.328677
cg12252865	HDAC11	NM_001136041	TSS1500	3	13495771	4					0.101548	0.115354	0.299636	0.265828
cg18989057	HDAC6	NM_006044	TSS200	X	48545384	4		0.120635	0.263808	0.321796	0.123641
cg04158739	HDAC8	NM_001166418	5'UTR	X	71709668	4			0.329302	0.436304		0.101287		0.230537
cg19321437	HDX	NM_144657	TSS200	X	83644192	4			0.23515	0.255518			0.212079	0.226188
cg16639627	HDX	NM_144657	5'UTR	X	83644070	4			0.531557	0.607476	0.101236	0.116236
cg16616765	HECW2	NM_020760	5'UTR	2	197164779	4			0.554371	0.842406			0.231992	0.330825
cg09317502	HEPACAM2	NM_001039372	TSS1500	7	92695196	4			0.429252	0.550995		-0.126294	0.228612	0.201618
cg17602126	HEYL	NM_014571	TSS1500	1	39878274	4			0.665795	0.867974	0.164603	0.262936
cg07022477	HIF3A	NM_152795	TSS1500	19	51490709	4			0.300683	0.455564		0.124017		0.258443
cg16523490	HIVEP3	NM_024503	5'UTR	1	41888416	4			0.299786	0.4961	0.100566	0.202593
cg21151963	HLA-DPB1	NM_002121	TSS1500	6	33151198	4			0.536934	0.739383			0.243789	0.216244
cg07477034	HLF	NM_002126	TSS1500	17	50696968	4			0.34531	0.584181			0.265899	0.419839
cg24413879	HMGXB4	NM_001003681	TSS1500	22	33982951	4			0.401786	0.573092		-0.134292	0.235378	0.491688
cg14951292	HMOX2	NM_001127204	TSS1500	16	4465987	4			0.411726	0.676638	0.154321	0.367387	-0.244916
cg13275679	HN1	NM_001002033	TSS1500	17	70662744	4			0.392241	0.50706			0.390029	0.25325
cg00533390	HNRNPU	NM_031844	TSS1500	1	243095280	4			0.498478	0.820962		0.209605		0.246246
cg25975485	HOXC4	NM_014620	5'UTR	12	52732804	4			0.329953	0.473581	0.101641	0.260301
cg08712054	HOXC4	NM_014620	5'UTR	12	52732843	4			0.307406	0.558567	0.119702	0.255509
cg24417499	HPCA	NM_002143	TSS1500	1	33124240	4			0.437874	0.565471	0.120355	0.197598	-0.316827	-0.572607
cg15075851	HPRT1	NM_000194	TSS1500	X	133421611	4			0.294274	0.339245	0.107579	0.1491
cg19022966	HPRT1	NM_000194	5'UTR	X	133421876	4			0.359822	0.408209	0.13359	0.229497
cg26020982	HRNR	NM_001009931	5'UTR	1	150462730	4			0.434649	0.562888		0.253886	0.227515
cg14047130	HS3ST1	NM_005114	5'UTR	4	11036798	4			0.209968	0.208275			0.26068	0.226126
cg20414217	HSD3B2	NM_000198	TSS1500	1	119758903	4		0.196728	0.252761	0.304285			0.251387
cg17839166	HSPB3	NM_006308	TSS200	5	53787029	4		0.104985	0.290526	0.311278				0.266681
cg16921789	HTR1F	NM_000866	5'UTR	3	88114463	4				0.338033		0.154808	0.221962	0.242114
cg14402017	IFITM5	NM_001025295	TSS1500	11	290490	4			0.27485	0.305747	0.103069	0.280715
cg02897824	IGFN1	NM_001164586	TSS1500	1	199426308	4			0.225082	0.500473			0.282718	0.389837
cg25888867	IGSF1	NM_205833	5'UTR	X	130250695	4			0.294844	0.37939	0.105132	0.155444
cg27066438	IGSF22	NM_173588	TSS200	11	18704495	4			0.23738	0.342536	0.233967	0.246797
cg08873063	IKBKG	NM_001145255	5'UTR	X	153429301	4			0.316121	0.391304	0.10311	0.121993
cg10479672	IL1F8	NM_014438	TSS1500	2	113527112	4			0.244344	0.404676		0.3638		0.234579
cg16454902	IL21R	NM_181079	TSS200	16	27321773	4				0.26946		0.101818	0.290439	0.264922
cg08281777	IL34	NM_152456	TSS1500	16	69236679	4			0.361119	0.529468	0.102705	0.191372
cg12486635	INHBC	NM_005538	TSS200	12	56114728	4					0.111195	0.25954	0.230391	0.243548
cg10683615	INMT	NM_006774	TSS1500	7	30757208	4			0.260114	0.369458			0.250661	0.200458
cg22031873	INPP4B	NM_001101669	5'UTR	4	143985107	4	-0.150744		0.309301	0.479934	0.108392	0.269059
cg24338752	INS	NM_000207	TSS1500	11	2139248	4			0.337469	0.329711	0.123017	0.212898
cg22588144	ISM1	NM_080826	TSS1500	20	13148929	4			0.854245	0.816033	0.71821	0.803516
cg04276417	ITGB1	NM_002211	5'UTR	10	33267915	4			0.273842	0.349693		0.213329	0.225642
cg24963526	KBTBD12	NM_207335	TSS1500	3	129124063	4	-0.110963		0.321759	0.323047	0.149555	0.148416
cg04074481	KCNA6	NM_002235	TSS1500	12	4788001	4			0.340922	0.448476	0.107883	0.224931
cg13252968	KCNIP2	NM_173195	TSS1500	10	103594212	4			0.403869	0.580261	0.156968			0.214038
cg24471894	KIAA0020	NM_014878	5'UTR	9	2828508	4			0.331402	0.478401			0.350351	0.381176
cg12420683	KIAA0087	NR_022006	TSS200	7	26545072	4					0.152721	0.372456	0.212541	0.208775
cg23175533	KIAA1467	NM_020853	TSS1500	12	13088143	4					0.116947	0.248059	0.332654	0.218325
cg17740541	KIF4A	NM_012310	5'UTR	X	69426837	4			0.383636	0.534049	0.116881	0.2088
cg05478253	KLHL13	NM_001168301	TSS1500	X	117136450	4			0.379273	0.388388	0.12346	0.28817
cg07468307	KLHL13	NM_001168303	5'UTR	X	116990830	4			0.295569	0.380516	0.134808	0.286806
cg23556525	KLHL15	NM_030624	5'UTR	X	23953301	4			0.444843	0.423278		0.226043		0.262302
cg23562473	KLK15	NM_017509	TSS200	19	56026784	4				0.303081		0.105892	0.256655	0.292399
cg14782970	KRT3	NM_057088	TSS200	12	51476227	4			0.274945	0.447426		0.132581		0.240632
cg06821079	KRT40	NM_182497	TSS200	17	36397093	4			0.580258	0.766875			0.237861	0.207084
cg19345970	KRT84	NM_033045	TSS1500	12	51066926	4			0.208439	0.317583	0.12976	0.22515
cg09784886	KRTAP5-11	NM_001005405	TSS200	11	70971644	4			0.330674	0.499224		-0.321389	0.253063	0.220438
cg17293195	KRTAP5-7	NM_001012503	TSS1500	11	70915170	4	-0.113208	0.105036	-0.221109	-0.328018	0.194874	0.161159		0.262527
cg20696605	KTELC1	NR_024265	TSS1500	3	120670116	4			0.48012	0.683604	0.135528	0.2975
cg23685650	KTN1	NM_001079522	TSS1500	14	55115647	4			0.280891	0.542232	0.18226	0.167206	-0.23523
cg22601123	L3MBTL	NM_032107	TSS200	20	41576409	4	-0.131795			0.271602		0.155627	0.217891	0.236118
cg13366738	LCE6A	NM_001128600	5'UTR	1	151082467	4			0.498225	0.786678			0.20611	0.204032
cg09899215	LDHD	NM_153486	TSS200	16	73708300	4			0.342283	0.551721			0.324516	0.353727
cg16540789	LDHD	NM_153486	TSS200	16	73708285	4			0.390105	0.700761		-0.211474	0.221791	0.266703
cg11005845	LDOC1	NM_012317	TSS200	X	140098980	4			0.693577	0.932316	0.124797	0.312471
cg19208477	LDOC1	NM_012317	TSS1500	X	140099270	4			0.460308	0.633104	0.227973	0.190744
cg16265717	LEPR	NM_001003680	5'UTR	1	65765737	4			0.299843	0.487323	0.160891	0.409546
cg22713958	LGALS3BP	NM_005567	TSS200	17	74487840	4			0.323649	0.550489			0.296314	0.219793
cg12920361	LOC100128542	NM_001162367	TSS1500	7	150076407	4			0.355953	0.506397			0.234526	0.231591
cg21429107	LOC100130274	NM_001162914	TSS200	8	144862305	4			0.268075	0.316805	0.111922	0.179312
cg15562212	LOC220429	NR_003268	TSS1500	13	49361193	4			0.219347	0.219998	0.160459	0.207989		-0.249549
cg01522335	LOC347376	NR_003933	TSS1500	X	50663858	4			0.399231	0.544882		0.243172		0.217348
cg12120360	LOC619207	NR_002934	TSS200	10	135117320	4				0.294119		0.117653	0.310614	0.298209
cg17531456	LOC644538	NM_001163438	TSS200	X	133952605	4			0.659045	0.873984		0.195049	0.28644
cg07844563	LOC653566	NR_027268	TSS200	1	28295726	4			0.473655	0.785992	0.146896	0.300651
cg06010659	LOC728613	NR_003713	TSS1500	5	1687505	4			0.310556	0.384649		0.210774	0.211395
cg00401265	LPAR4	NM_005296	TSS200	X	77889769	4		0.119628	0.284523	0.465284			0.256027
cg23082281	LQK1	NR_027286	TSS1500	1	211099300	4			0.325149	0.596926	0.107351	0.370958
cg02488702	LRP1B	NM_018557	TSS200	2	142605862	4			0.665168	0.837606			0.272685	0.25331
cg22830273	LRP1B	NM_018557	TSS200	2	142605753	4			0.457052	0.742166			0.226196	0.241464
cg04548519	LRRC31	NM_024727	TSS1500	3	171070930	4			0.308408	0.43141		0.168927		0.208936
cg13689261	LRRC3B	NM_052953	TSS1500	3	26638744	4				0.208083	0.15942	0.157033	0.302396
cg07042014	LTB4R	NM_001143919	5'UTR	14	23853460	4			0.351492	0.647403			0.234058	0.358995
cg26944725	LYPD6B	NM_177964	5'UTR	2	149634984	4			0.240129	0.347848			0.327956	0.324821
cg19778698	MAFK	NM_002360	TSS1500	7	1536586	4			0.264317	0.316176		0.159318		0.237679
cg16341056	MAGEA5	NM_021049	TSS200	X	151037204	4	-0.12285		0.299921	0.408512		0.119337		0.213019
cg25206760	MAGED1	NM_001005332	5'UTR	X	51653404	4			0.507032	0.66071		0.233142		0.342701
cg22660483	MAGED2	NM_177433	5'UTR	X	54852107	4			0.539377	0.691705			0.210382	0.265048
cg20372745	MAP3K7IP3	NM_152787	5'UTR	X	30817038	4			0.646298	0.728223	0.226196	0.356581
cg00699617	MAPT	NM_001123067	5'UTR	17	41382288	4			0.390752	0.554176		0.313477	0.236981
cg19459056	MB	NM_203378	TSS1500	22	34344249	4			0.336412	0.46097			0.230896	0.200316
cg00661523	MBNL1	NM_207292	TSS1500	3	153468116	4			0.2372	0.355536	0.121964	0.100959		-0.213955
cg01991530	MBTPS2	NM_015884	TSS200	X	21767553	4			0.580224	0.685359		-0.271714	0.293824	0.245572
cg19911179	MCTS1	NM_001137554	TSS1500	X	119621723	4			0.420756	0.581278		0.186644	0.222307
cg11203041	MGST1	NM_145791	TSS1500	12	16391452	4			0.322921	0.438814	0.102234	0.473455
cg20857470	MID1	NM_001098624	5'UTR	X	10548738	4			0.483183	0.606863	0.172047			0.412397
cg00481280	MIR122	NR_029667	TSS200	18	54269270	4			0.333893	0.506707			0.210179	0.236813
cg08469305	MIR1265	NR_031668	TSS200	10	14518434	4	-0.10145		0.351383	0.503808		0.137786		0.203793
cg04524088	MIR129-1	NR_029596	TSS200	7	127635071	4			0.735889	0.852964			0.209282	0.209176
cg10489614	MIR137	NR_029679	TSS1500	1	98284782	4			0.664118	0.842776		0.137906	0.300874
cg05880105	MIR150	NR_029703	TSS1500	19	54696437	4			0.2405	0.448513			0.200753	0.412134
cg07035704	MIR2052	NR_031744	TSS1500	8	75779088	4			0.24769	0.367255	0.174894	0.1577
cg22781400	MIR372	NR_029865	TSS1500	19	58982574	4			0.328165	0.394232	0.16487	0.396535
cg08430604	MIR564	NR_030290	TSS1500	3	44877964	4			0.716997	0.862362		0.240052	0.22621
cg07059402	MIR659	NR_030396	TSS1500	22	36574727	4			0.686007	0.941493		-0.108398	0.280908	0.328398
cg09978395	MIR802	NR_030414	TSS1500	21	36013991	4			0.226936	0.264347	0.104435	0.162511
cg10974479	MLN	NM_001040109	TSS1500	6	33879995	4	-0.142241		0.261649	0.385164	0.274465	0.357419
cg17014186	MOSPD3	NM_001040097	TSS1500	7	100046469	4			0.204667	0.259793			0.257966	0.238008
cg20849025	MPEG1	NM_001039396	TSS1500	11	58737619	4			0.441763	0.532538	0.100626	0.146321
cg04784122	MPP1	NM_001166462	5'UTR	X	153686882	4			0.532879	0.591671	0.101784	0.315736
cg09929856	MPPED1	NM_001044370	5'UTR	22	42147267	4			0.445804	0.641708	0.136423	0.117813
cg19912141	MRGPRE	NM_001039165	5'UTR	11	3208336	4			0.210548	0.278201			0.252548	0.327451
cg23754934	MS4A4A	NM_148975	TSS1500	11	59804059	4			0.446119	0.474901	0.100892	0.197707
cg06943437	MSN	NM_002444	TSS200	X	64804090	4			0.213935	0.354215	0.172496	0.162302
cg13822691	MSN	NM_002444	TSS200	X	64804080	4			0.482267	0.519785	0.113396	0.244856
cg01996818	MST4	NM_001042453	5'UTR	X	130985243	4			0.584723	0.667237		0.166459	0.225964
cg27078591	MTM1	NM_000252	5'UTR	X	149487993	4			0.545266	0.583601	0.107239	0.114213
cg02580986	MUM1L1	NM_152423	5'UTR	X	105308258	4	0.166347	0.150417		0.263879		0.272098
cg12080492	MYBPH	NM_004997	TSS1500	1	201412279	4				0.242747		0.130228	0.247531	0.210571
cg06520300	MYCN	NM_005378	5'UTR	2	15999275	4			0.227095	0.359319		0.104538		0.377005
cg07628769	MYEOV2	NM_138336	TSS1500	2	240724881	4			0.477682	0.784336			0.347998	0.270697
cg22062537	MYEOV2	NM_138336	TSS1500	2	240724871	4			0.633498	0.84133			0.306433	0.253269
cg24128316	MYOM1	NM_003803	5'UTR	18	3209966	4			0.375003	0.50865			0.300968	0.258133
cg14284055	MYOM3	NM_152372	TSS1500	1	24311986	4				-0.502089	0.107897	0.291387	0.21923	0.209599
cg04672837	N4BP1	NM_153029	TSS1500	16	47201950	4	0.134763	0.113864	0.25369	0.359228	-0.10349	-0.262622
cg04899681	NAGPA	NM_016256	TSS1500	16	5024546	4			0.344486	0.555085			0.200734	0.32542
cg21813747	NBL1	NM_005380	TSS1500	1	19842518	4				0.213808		0.151319	0.269083	0.381313
cg04650971	NCRNA00086	NR_024359	TSS200	X	134383399	4			0.563776	0.630043			0.237662	0.260672
cg14970569	NCRNA00086	NR_024359	TSS200	X	134383380	4			0.575142	0.630757		0.152472		0.272268
cg19525496	NCRNA00086	NR_024359	TSS200	X	134383377	4			0.486444	0.537921		0.173475		0.309048
cg16710313	NCRNA00086	NR_024359	TSS200	X	134383489	4		0.123008	0.333624	0.433822		0.105606
cg11021222	NEDD1	NM_152905	TSS1500	12	95824548	4			0.327379	0.525507		-0.171444	0.377376	0.362327
cg21721825	NEDD1	NM_152905	TSS1500	12	95824541	4			0.348383	0.458757		-0.166225	0.340846	0.340741
cg20207567	NEIL2	NM_001135747	TSS1500	8	11663919	4			0.290459	0.483264	0.158628	0.120802
cg17532978	NEUROD4	NM_021191	TSS1500	12	53699661	4	0.107617	0.16427	0.336748	0.709733
cg14181289	NFASC	NM_015090	5'UTR	1	203066511	4				0.343901		0.307856	0.242817	0.270226
cg05782975	NGFRAP1	NM_014380	TSS1500	X	102518064	4			0.655339	0.694249			0.24825	0.36842
cg17003375	NKRF	NM_017544	TSS1500	X	118624542	4			0.22812	0.262045	0.158629	0.32955
cg02055483	NPAS4	NM_178864	TSS1500	11	65944595	4			0.362324	0.396066		0.345639	0.313984
cg07921314	NRF1	NM_005011	5'UTR	7	129040405	4			0.33423	0.383419	0.155411	0.264199		-0.322688
cg24421094	NTSR2	NM_012344	TSS1500	2	11728048	4			0.28205	0.432527		0.176088	0.216166
cg08370839	OBFC1	NM_024928	TSS1500	10	105668644	4			0.213989	0.363295			0.222035	0.228209
cg27633753	OCRL	NM_001587	TSS200	X	128501903	4			0.289473	0.428002	0.199405	0.281092
cg19495614	ODF3L1	NM_175881	TSS1500	15	73803111	4			0.419798	0.634011		0.134713		0.20112
cg23211736	OMA1	NM_145243	TSS1500	1	58785408	4			0.267202	0.412508	0.124778	0.303223
cg03975156	OR10A3	NM_001003745	TSS1500	11	7918092	4			0.516214	0.658503			0.26413	0.215481
cg23493119	OR10G2	NM_001005466	TSS200	14	21172922	4					0.10364	0.205475	0.237687	0.376788
cg03215160	OR2H1	NM_030883	TSS1500	6	29532905	4			0.394415	0.586489		0.189187	0.291619
cg22965752	OR2H1	NM_030883	TSS1500	6	29533864	4			0.250478	0.340852	0.102557			0.305249
cg22237261	OR3A2	NM_002551	TSS200	17	3129063	4			0.580324	0.658803	0.112895	0.144358
cg01464104	OR5T1	NM_001004745	TSS200	11	55799616	4					0.219712	0.218804	0.326216	0.312205
cg00999410	OR6C1	NM_001005182	TSS200	12	54000493	4	0.145066	0.111215	0.33364	0.505197			-0.265437	-0.265179
cg09369190	OR9Q2	NM_001005283	TSS200	11	57714396	4			0.557678	0.626647	0.124724	0.365827	-0.224723	-0.215843
cg04731988	OXT	NM_000915	TSS1500	20	2999954	4			0.372126	0.689301		-0.318549	0.209215	0.296693
cg00364287	P2RX7	NM_002562	5'UTR	12	120055135	4			0.485734	0.809576	0.126647	0.375803
cg03363256	PAG1	NM_018440	5'UTR	8	82186008	4			0.61536	0.79598	0.102432	0.323681
cg09833249	PAH	NM_000277	TSS1500	12	101836949	4			0.283826	0.488232	0.153734		0.248938
cg14688956	PAK3	NM_001128166	5'UTR	X	110226518	4			0.568613	0.609148	0.100599	0.195082
cg06455967	PAK3	NM_001128167	TSS200	X	110074077	4			0.338102	0.484348	0.116824	-0.118383		0.230371
cg25958561	PAK3	NM_001128167	TSS1500	X	110073835	4					0.103355	0.138137	0.304338	0.339735
cg25488669	PAK7	NM_177990	TSS200	20	9767717	4	0.148305	0.13483	0.284833	0.861104
cg02978150	PATE4	NM_001144874	TSS1500	11	125207802	4	0.116068	0.118732	0.202011	0.272505
cg02069772	PBXIP1	NM_020524	TSS1500	1	153195941	4			0.267103	0.393904		0.139475	0.223249
cg25067940	PCP2	NM_174895	TSS200	19	7604583	4			0.222102	0.304843	0.104448	0.137838
cg17627526	PCYT1B	NM_004845	TSS200	X	24575429	4			0.538241	0.636563		0.35989		0.211577
cg02857273	PDE12	NM_177966	TSS1500	3	57516417	4			0.280999	0.336865	0.150995	0.288296	-0.244783
cg00326908	PDE7A	NM_002604	TSS1500	8	66917674	4				0.21646	0.120838		0.254739	0.272294
cg06070414	PDK4	NM_002612	TSS1500	7	95064348	4			0.213547	0.370055	0.106965	0.128166
cg03892808	PDZD4	NM_032512	TSS1500	X	152749501	4			0.470676	0.488196	-0.107475		0.3373	0.290165
cg06546607	PEPD	NM_001166057	TSS1500	19	38704859	4			0.23813	0.222152		0.305713		0.20065
cg06488842	PES1	NM_014303	TSS1500	22	29318475	4			0.496031	0.628195		-0.376427	0.381319	0.352082
cg18885073	PGRMC1	NM_006667	TSS200	X	118254176	4			0.522536	0.552325		0.234065		0.200674
cg23892645	PGRMC1	NM_006667	TSS200	X	118254190	4			0.275037	0.409954	-0.139537		0.244299	0.305868
cg06874640	PHACTR1	NM_030948	TSS1500	6	12824641	4	0.154512	0.154112	0.222562	0.270601
cg17548969	PIGA	NM_002641	TSS1500	X	15263903	4			0.659238	0.665126		-0.163272	0.321081	0.238277
cg24092340	PIK3R6	NM_001010855	5'UTR	17	8711633	4			0.20303	0.287978		0.101732		0.240793
cg14430524	PJA1	NM_022368	TSS200	X	68302122	4			0.370738	0.466916			0.258192	0.332322
cg22220722	PLA2G2A	NM_000300	5'UTR	1	20179228	4				0.452333		0.25659	0.288745	0.23256
cg12635662	PLAC1L	NM_173801	TSS1500	11	59563757	4			0.20114	0.339148			0.334016	0.37481
cg24578857	PLD6	NM_178836	TSS1500	17	17050932	4			0.241789	0.302174			0.35504	0.346069
cg08749443	PLIN1	NM_001145311	TSS1500	15	88025102	4			0.431047	0.61134			0.264016	0.265831
cg13077562	PNOC	NM_006228	TSS200	8	28230374	4			0.24977	0.428703			0.239591	0.249117
cg01737421	PORCN	NM_203473	TSS1500	X	48252013	4			0.310234	0.54156	0.139379	0.15671
cg02725692	PORCN	NM_203476	5'UTR	X	48252913	4			0.26288	0.248116	0.111075	0.236263	-0.202413
cg08785133	PORCN	NM_203476	TSS200	X	48252137	4			0.538573	0.628143		-0.231431	0.257193	0.235377
cg18877558	POTEF	NM_001099771	5'UTR	2	130594783	4	0.157699	0.112457		-0.25283	0.19843	0.185607
cg16505550	PPAP2B	NM_177414	TSS1500	1	56818296	4		-0.112418	0.409288	0.474218	0.112383	0.239661		-0.315761
cg21748751	PPARD	NM_177435	TSS1500	6	35417845	4			0.37342	0.546022			0.20122	0.255705
cg00546153	PPIE	NM_203457	5'UTR	1	39977853	4			0.22036	0.304661	0.160236	-0.106502	0.203353
cg24920358	PPIE	NM_203457	TSS1500	1	39976872	4			0.515979	0.665402		0.216896		0.255005
cg04769268	PQBP1	NM_001032384	5'UTR	X	48640706	4			0.402994	0.505916	0.126808	0.212864
cg16932094	PRAME	NM_206953	TSS1500	22	21232237	4			0.238813	0.285771		0.189311	0.289633
cg11225751	PRAME	NM_206956	TSS200	22	21231661	4			0.476537	0.59576			0.287746	0.207336
cg23372297	PRB2	NM_006248	TSS1500	12	11440459	4			0.591367	0.705981	0.102919		0.24964
cg08583780	PRDM7	NM_001098173	TSS200	16	88670026	4	-0.152184		0.300613	0.484662		0.114844	0.218203
cg24459209	PRG3	NM_006093	5'UTR	11	56904791	4			0.24791	0.315167		-0.130245	0.253719	0.325598
cg10726931	PRICKLE2	NM_198859	5'UTR	3	64170452	4			0.412737	0.585902			0.236781	0.262825
cg04004590	PRKG1	NM_001098512	TSS1500	10	52420302	4			0.26019	0.333349	0.110704	0.275732
cg08855742	PROM1	NM_001145847	TSS1500	4	15695183	4			0.309258	0.454481		0.189593	0.207146
cg03734864	PRR5L	NM_001160167	5'UTR	11	36353088	4			0.692497	0.830349		0.138508	0.201733
cg06189653	PRR7	NM_030567	TSS1500	5	176805938	4			0.212261	0.370963	0.12441	0.369948
cg02762363	PRRC1	NM_130809	TSS1500	5	126880897	4			0.485678	0.699607			0.415199	0.28825
cg26144627	PRRC1	NM_130809	TSS1500	5	126880963	4			0.306136	0.492726		0.217907	0.252573
cg21961766	PRRG2	NM_000951	5'UTR	19	54778190	4			0.217121	0.22332			0.252248	0.274665
cg14795939	PRSS1	NM_002769	TSS200	7	142136858	4			0.57341	0.694336	0.17228	0.101271
cg13806767	PSMD14	NM_005805	TSS1500	2	161872373	4			0.565918	0.704317		-0.298806	0.211573	0.29963
cg07856761	PVALB	NM_002854	TSS1500	22	35545976	4			0.489396	0.644573		0.136499		0.2651
cg04267284	PYGB	NM_002862	TSS1500	20	25175488	4			0.400509	0.587834		0.177611	0.269272
cg16347279	RAB37	NM_175738	5'UTR	17	70179304	4			0.225551	0.350501		0.360502		0.209169
cg22429911	RAI14	NM_001145523	TSS1500	5	34722257	4			0.405863	0.551786		0.129018		0.243165
cg04402486	RAP2C	NM_021183	TSS200	X	131179923	4			0.58045	0.629099	0.142985	0.253693
cg25549819	RAP2C	NM_021183	TSS200	X	131179911	4			0.59714	0.65824		0.24811		0.209094
cg01947226	RBBP7	NM_002893	TSS1500	X	16799168	4			0.451018	0.471487		0.102924	0.308132
cg12251508	RBM3	NM_006743	5'UTR	X	48317941	4			0.404779	0.529793	0.108142	0.203021
cg13072508	REN	NM_000537	TSS1500	1	202403279	4			0.49127	0.776421	0.147668	0.24489
cg10575236	REPS2	NM_004726	TSS200	X	16874662	4			0.380198	0.503284		0.194375	0.26361
cg18244845	RFX2	NM_000635	TSS1500	19	6062541	4	-0.104823		0.517325	0.691479	-0.145003	0.16213	0.2231
cg13178597	RGS17	NM_012419	5'UTR	6	153447552	4			0.293872	0.411973			0.323175	0.33893
cg09552761	RNASEH2A	NM_006397	TSS200	19	12778249	4	-0.102007		0.214291	0.310898		0.201766		0.216535
cg13372635	RNASEL	NM_021133	TSS1500	1	180823840	4			0.362137	0.312351	0.10828	0.14681
cg09319695	RNF182	NM_001165032	5'UTR	6	14084703	4			0.637434	0.703089		0.137633	0.403391
cg12449685	ROBO4	NM_019055	TSS1500	11	124274160	4			0.253781	0.356953	0.162743	0.148334
cg14091713	RP2	NM_006915	TSS1500	X	46581037	4			0.25149	0.235661	0.182269	0.290905
cg01789150	RPA2	NM_002946	TSS1500	1	28114082	4			0.592622	0.854682		0.141683		0.220627
cg16219535	RPS29	NM_001030001	TSS1500	14	49124162	4			0.297289	0.504814		0.294932	0.270906
cg00642679	RSBN1	NM_018364	TSS1500	1	114157216	4			0.285928	0.226367		0.240128		0.245665
cg02892624	S100A7	NM_002963	5'UTR	1	151698752	4			0.337609	0.522375	0.131392	0.222128
cg03261155	S100A7L2	NM_001045479	TSS1500	1	151680564	4				0.293893	0.102827		0.293715	0.304861
cg14333338	S100B	NM_006272	TSS1500	21	46850609	4			0.321091	0.379198		-0.110631	0.26752	0.343801
cg17831869	SAT1	NR_027783	TSS200	X	23711165	4			0.540391	0.578534	0.102616	0.105985
cg20308511	SAT1	NM_002970	TSS1500	X	23710977	4			0.547539	0.635429		0.391778	0.215256
cg23866916	SBNO2	NM_014963	5'UTR	19	1106738	4					0.116717	0.124934	0.241888	0.248964
cg08300622	SCML2	NM_006089	TSS200	X	18282884	4			0.713026	0.887754		-0.206961	0.260654	0.249539
cg17727916	SCML2	NM_006089	TSS200	X	18282943	4			0.509008	0.70523			0.224018	0.233286
cg18426142	SCN8A	NM_014191	TSS1500	12	50270513	4			0.356986	0.488631		0.241588	0.206851
cg19964641	SEC14L4	NM_174977	TSS200	22	29231780	4			0.547539	0.616659		-0.147991	0.307758	0.370351
cg15829116	SEC14L4	NM_174977	TSS200	22	29231876	4			0.206716	0.32187	0.100639	0.218797
cg08314408	SEPHS2	NM_012248	TSS1500	16	30364994	4			0.297821	0.41561			0.290354	0.320974
cg13251750	SERPINA9	NM_175739	TSS1500	14	94012987	4			0.315504	0.539498		0.244188		0.314859
cg24930416	SGOL2	NM_001160046	TSS1500	2	201098550	4			0.339573	0.497883	0.14951	-0.102594	0.343107
cg02279625	SH2D7	NM_001101404	TSS1500	15	76171575	4				0.309763	0.106584	-0.123281	0.217987	0.2452
cg07313078	SHROOM2	NM_001649	TSS1500	X	9713497	4			0.32504	0.553702	0.124289	0.334607	-0.208651
cg19495714	SIVA1	NM_021709	TSS1500	14	104289596	4				0.31521	0.137769	0.13761		0.227773
cg27321439	SLC12A5	NM_020708	TSS1500	20	44089966	4			0.249356	0.421721	0.126089	-0.195476	0.238393
cg00708678	SLC16A12	NM_213606	5'UTR	10	91284819	4			0.54869	0.600695		0.227887	0.325856
cg01944226	SLC16A3	NM_001042422	5'UTR	17	77781345	4			0.234603	0.438955		0.115099		0.240127
cg21627181	SLC17A4	NM_005495	TSS1500	6	25862169	4			0.371345	0.536273			0.218709	0.340912
cg15916061	SLC17A4	NM_005495	TSS1500	6	25862198	4			0.333434	0.43113			0.269996	0.249452
cg22175856	SLC1A6	NM_005071	TSS1500	19	14945302	4			0.235701	0.348422	-0.145958		0.269162	0.217634
cg24867653	SLC22A13	NM_004256	TSS1500	3	38281598	4			0.299377	0.433966	0.120219	0.115064
cg07751764	SLC22A9	NM_080866	TSS200	11	62893701	4			0.213636	0.318389	0.192955	0.245025
cg17124408	SLC22A9	NM_080866	5'UTR	11	62893974	4			0.219312	0.267974	0.135266	0.323269
cg22505977	SLC36A2	NM_181776	TSS1500	5	150707652	4	0.119726		-0.203462	-0.210379		0.254203	0.232304	0.247313
cg18077304	SLC4A8	NM_004858	TSS1500	12	50104316	4			0.329869	0.612595			0.282394	0.342391
cg14588399	SLC7A13	NM_138817	TSS200	8	87311746	4			0.259659	0.360854	0.219627	0.153347
cg02003117	SLC9A8	NM_015266	TSS1500	20	47861725	4					0.130361	0.123917	0.212323	0.288251
cg09759588	SMTNL1	NM_001105565	TSS1500	11	57065185	4			0.26172	0.332925			0.367578	0.204053
cg18258770	SNCA	NM_001146055	5'UTR	4	90976837	4	0.124225	0.191585	0.254088	0.419019		-0.100821
cg25508633	SNORD105	NR_004381	TSS200	19	10079184	4			0.205409	0.28266			0.239517	0.259458
cg22555495	SNRPN	NM_003097	5'UTR	15	22752317	4			0.413477	0.549285	0.101342	0.129484
cg21177502	SNTG1	NM_018967	5'UTR	8	51131131	4			0.276972	0.364461	0.11239	0.312973
cg22023531	SORD	NM_003104	TSS1500	15	43102207	4			0.503706	0.772082	0.199435	0.224809
cg27073142	SORD	NM_003104	TSS1500	15	43102225	4			0.492859	0.764222	0.12256	0.313463	-0.258279	-0.229649
cg18544938	SOSTDC1	NM_015464	TSS1500	7	16472787	4					0.10302	0.177855	0.328588	0.328747
cg09302010	SPIN3	NM_001010862	5'UTR	X	57038227	4			0.376365	0.517874		-0.287125	0.25257	0.223515
cg14126777	SPIRE1	NM_020148	TSS1500	18	12649100	4			0.20981	0.206412	0.100999	0.166365
cg15789095	SPOCD1	NM_144569	5'UTR	1	32054053	4			0.441155	0.54584	0.115041	0.318501
cg04993112	SPRR2A	NM_005988	TSS1500	1	151297138	4			0.384301	0.625299			0.247428	0.261384
cg20612962	SPRR2B	NM_001017418	5'UTR	1	151309984	4			0.362136	0.544281	0.149412	0.288473
cg11925263	STARD4	NM_139164	TSS1500	5	110877003	4			0.412135	0.601329		0.417552		0.329329
cg16688533	STC1	NM_003155	TSS1500	8	23768961	4			0.221369	0.288311			0.313135	0.249716
cg16899088	STYK1	NM_018423	TSS1500	12	10718850	4	-0.122886		0.307721	0.319908	0.116672	0.213034
cg15058894	SWAP70	NM_015055	TSS1500	11	9641685	4			0.301003	0.315295	0.10574	0.228531
cg05401575	SYNPR	NM_144642	TSS200	3	63403627	4			0.575612	0.632734			0.262323	0.266619
cg07947459	TAS1R2	NM_152232	TSS200	1	19058832	4			0.274858	0.38311	0.135777	0.107439
cg13728104	TBL1X	NM_005647	TSS200	X	9393105	4			0.519196	0.580945	0.160868	0.1144
cg14105781	TBL1X	NM_001139467	5'UTR	X	9393597	4			0.513061	0.553264	0.131395	0.199496
cg22865368	TBL1X	NM_001139467	5'UTR	X	9392922	4	0.126724		0.253005	0.435963	0.121308
cg03942051	TBX15	NM_152380	TSS1500	1	119334178	4			0.268092	0.404739		0.148702		0.211703
cg03327000	TCEAL1	NM_004780	5'UTR	X	102771289	4			0.615807	0.702112		0.198427		0.350108
cg06705078	TCEAL1	NM_004780	5'UTR	X	102771194	4			0.531013	0.583473		0.170318	0.234149
cg26937423	TCEAL2	NM_080390	TSS1500	X	101267093	4			0.427925	0.713662		-0.276913	0.221327	0.278849
cg03043804	TCL1B	NM_199206	TSS200	14	95222459	4			0.237058	0.374538		0.119945	0.203928
cg08537660	TEAD1	NM_021961	5'UTR	11	12656237	4			0.261543	0.339			0.393893	0.378602
cg07661899	TENC1	NM_170754	TSS1500	12	51729324	4			0.627366	0.833412	0.104937	0.370585
cg19421218	TIGIT	NM_173799	TSS200	3	115495349	4				-0.217472	0.167885	0.418938	0.272851	0.322389
cg24837219	TMEM108	NM_001136469	5'UTR	3	134255382	4					0.15963	0.275809	0.246497	0.225256
cg14074581	TMEM149	NM_024660	5'UTR	19	40924058	4			0.277041	0.492684		0.130708		0.220647
cg05565052	TMEM184B	NM_012264	TSS1500	22	36999441	4			0.30517	0.3573		0.415656		0.402547
cg01323706	TMEM209	NM_032842	TSS1500	7	129633068	4			0.412178	0.500526			0.319382	0.220021
cg17871910	TMEM90A	NM_001105579	5'UTR	14	73962294	4			0.253014	0.330635		0.142619		0.298301
cg15583517	TMOD2	NM_014548	5'UTR	15	49838434	4			0.210962	0.407333		0.2719	0.210898
cg19434750	TMSB15B	NM_194324	5'UTR	X	103104426	4			0.27996	0.357847	0.107267	0.302128		-0.273696
cg00241907	TMSB4X	NM_021109	TSS200	X	12903077	4			0.580584	0.601092		0.437016		0.294058
cg17625764	TMSL3	NM_183049	TSS1500	X	12902605	4			0.482527	0.608917	0.149921	0.35321
cg15690400	TNFRSF8	NM_152942	5'UTR	1	12112434	4			0.243863	0.448713			0.271811	0.21953
cg02589576	TNNT2	NM_001001431	5'UTR	1	199611416	4			0.316498	0.568879	0.10692			0.23914
cg03485840	TPD52L3	NM_001001874	5'UTR	9	6318386	4			0.245474	0.275275	0.124295		0.236438
cg07244098	TRIM21	NM_003141	TSS1500	11	4371779	4			0.320216	0.443662	0.116593	0.228138
cg08577913	TRIM21	NM_003141	TSS1500	11	4371769	4			0.247241	0.39769		0.400684		0.292386
cg01505275	TRIM68	NM_018073	5'UTR	11	4585399	4			0.269629	0.435449	0.140596	-0.189643		0.335221
cg11708328	TRMT2B	NM_024917	TSS200	X	100193798	4			0.368347	0.503284		-0.167036	0.215382	0.273945
cg15089387	TSLP	NM_033035	TSS1500	5	110434560	4			0.281717	0.429833	0.11958	0.164897
cg09623623	TSPAN18	NM_130783	5'UTR	11	44819369	4			0.539513	0.645654		0.164798		0.322007
cg11972564	TSPAN18	NM_130783	5'UTR	11	44803243	4			0.232333	0.235404		0.235737	0.223652
cg21872204	TSPAN18	NM_130783	5'UTR	11	44757116	4			0.310308	0.393484	0.173268	0.248824
cg25262147	TSPAN18	NM_130783	5'UTR	11	44794544	4			0.381157	0.480558			0.307208	0.246614
cg02588309	TTC33	NM_012382	TSS1500	5	40792219	4			0.22528	0.285549	0.104082	-0.146232		0.3024
cg00425431	TTLL13	NM_001029964	TSS1500	15	88593227	4			0.346093	0.573371	0.109165	0.259147
cg05890011	TTTY15	NR_001545	TSS200	Y	13283589	4		0.182574		0.438917	0.110769	0.104191
cg00505318	UBA3	NM_198195	TSS1500	3	69213608	4			0.238033	0.355958		-0.10313	0.270918	0.201655
cg07326586	UBD	NM_006398	TSS1500	6	29636098	4			0.389189	0.567894		0.176372	0.203287
cg16211147	UBE2A	NM_003336	5'UTR	X	118592644	4			0.620827	0.666076		0.22859	0.393627
cg12586718	UBL4A	NM_014235	TSS200	X	153368249	4			0.44994	0.499642	0.132031	0.183279
cg27112414	UBL4A	NM_014235	TSS1500	X	153368533	4			0.647342	0.689666		0.162561	0.24185
cg23993375	UBQLN2	NM_013444	TSS200	X	56606676	4			0.318453	0.373794		0.133798		0.219259
cg01472113	UGCG	NM_003358	TSS1500	9	113698016	4			0.237391	0.428468			0.26433	0.204936
cg08939371	UNC45A	NM_001039675	TSS1500	15	89274063	4			0.435886	0.65239		0.100302	0.29486
cg01351822	UNC45A	NM_001039675	5'UTR	15	89274479	4			0.538191	0.614454	0.13665	0.263941
cg15681351	UPF3B	NM_023010	TSS200	X	118871191	4			0.610587	0.656288	0.146063	0.110622		-0.338614
cg03883256	USP2	NM_171997	TSS1500	11	118741012	4			0.299788	0.382708		-0.118856	0.349789	0.378987
cg12570013	USP29	NM_020903	TSS1500	19	62321972	4			0.338758	0.420371	0.121321	0.184557
cg02236650	VIM	NM_003380	TSS1500	10	17309781	4			0.477655	0.584807			0.214073	0.303907
cg04899753	WARS	NM_173701	TSS1500	14	99913084	4			0.306378	0.512644		-0.101154	0.293798	0.422734
cg17243896	WDR17	NM_181265	TSS1500	4	177223739	4			0.390917	0.524563			0.211949	0.241542
cg16932304	WFDC6	NM_080827	TSS1500	20	43602210	4	-0.116645		0.338754	0.440167		-0.106997	0.212744	0.215624
cg02903822	WISP1	NM_003882	5'UTR	8	134272561	4			0.404768	0.534257		0.320208	0.290729
cg26502852	XAF1	NM_017523	5'UTR	17	6599923	4			0.210061	0.346016	0.103459	0.195708
cg12039967	YIPF6	NM_173834	TSS1500	X	67635218	4			0.333151	0.460866	0.113309	0.205858
cg23796713	ZBTB22	NM_005453	TSS1500	6	33394863	4			0.273702	0.372809	0.104537	0.189238
cg08964402	ZBTB33	NM_006777	TSS200	X	119268437	4			0.480708	0.535789		-0.16557	0.277243	0.213795
cg13136655	ZC3H12D	NM_207360	5'UTR	6	149847824	4			0.400904	0.498022		0.126563		0.309253
cg00018261	ZCCHC12	NM_173798	TSS200	X	117841717	4			0.765356	0.93094		-0.119694	0.245819	0.2227
cg20289741	ZDHHC9	NM_001008222	TSS200	X	128805179	4			0.348819	0.523554	0.104773	0.200725
cg24837623	ZFY	NM_003411	TSS1500	Y	2862900	4	0.159545			0.403009	-0.182144	0.125656	0.203226
cg06558765	ZFY	NM_003411	5'UTR	Y	2863610	4		0.188209		0.225701	0.168487	0.236955
cg00473929	ZNF30	NM_001099437	TSS1500	19	40109099	4					0.103057	0.12947	0.223833	0.221161
cg05483406	ZNF34	NM_030580	TSS1500	8	145984033	4			0.287954	0.386563	0.110705	0.217502	-0.276732	-0.494873
cg14957359	ZNF396	NM_145756	TSS1500	18	31211577	4			0.397322	0.418463	0.137166	0.14298		-0.288084
cg26732544	ZNF438	NM_001143766	5'UTR	10	31348098	4			0.397072	0.529488		0.129874	0.276259
cg17219326	ZNF445	NM_181489	5'UTR	3	44492850	4			0.391559	0.510899	0.160489	0.55238		-0.311674
cg13461273	ZNF620	NR_024114	TSS1500	3	40522236	4			0.390926	0.523297		0.235562	0.268801
cg23930923	ZNF665	NM_024733	TSS1500	19	58388698	4			0.457578	0.600677		-0.195362	0.30443	0.341324
cg03134962	ZNF668	NM_024706	5'UTR	16	30990906	4			0.312328	0.498025	0.122374	0.252423	-0.313946	-0.357574
cg26778571	ZNF673	NM_001129900	TSS1500	X	46191104	4			0.406324	0.522287	0.120575	0.175314
cg19257537	ZNF673	NM_001129899	5'UTR	X	46191719	4			0.476741	0.546946	0.113588	0.132501	-0.229807
cg05237609	ZNF674	NM_001146291	5'UTR	X	46289551	4			0.400132	0.523885	0.111876	0.142953
cg04696720	ZSCAN4	NM_152677	TSS1500	19	62871772	4			0.353096	0.433857		0.107188	0.32228
cg09068004	2014-03-03	NM_178450	TSS1500	5	126395183	3			0.236563	0.467095		0.16389
cg07641535	2014-09-14	NM_207366	TSS1500	7	55898247	3			0.257174	0.267264		0.14588
cg07863022	2015-09-09	NM_001113492	5'UTR	17	72826703	3			0.531586	0.862151	-0.120238	-0.111603		0.245298
cg08772789	2015-09-09	NM_001113492	5'UTR	17	72830250	3			0.57732	0.834075		0.106685
cg15661536	2015-09-09	NM_001113492	5'UTR	17	72828780	3			0.646204	0.848294		0.222029
cg18241962	2015-09-09	NM_001113494	5'UTR	17	72897027	3			0.209311	0.249942		0.315911		-0.271143
cg04661929	2015-09-09	NM_001113492	5'UTR	17	72831630	3			0.527217	0.792705		0.174991
cg08564487	2015-09-09	NM_001113492	5'UTR	17	72831346	3			0.497359	0.719825		0.206513
cg10611580	2015-09-09	NM_001113492	5'UTR	17	72831537	3			0.548415	0.731055		0.126749
cg18271897	2015-09-09	NM_001113492	5'UTR	17	72828379	3			0.454132	0.659337		0.225624
cg15401418	2015-09-09	NM_006640	5'UTR	17	72827978	3			0.606205	0.931933		0.115886
cg04505750	AADACL3	NM_001103170	TSS1500	1	12697402	3			0.475719	0.816116		0.133595
cg19620994	AADACL3	NM_001103170	TSS1500	1	12697491	3			0.394424	0.643565				0.235476
cg00910127	AARS2	NM_020745	TSS1500	6	44389727	3			0.339389	0.461511			0.269849
cg07439546	ABAT	NM_020686	5'UTR	16	8720858	3			0.517229	0.826151		0.441763
cg01221157	ABAT	NM_020686	5'UTR	16	8714512	3			0.470671	0.74677		0.187092
cg05372963	ABAT	NM_020686	5'UTR	16	8714527	3			0.518148	0.815791		0.308992
cg13806966	ABCA2	NM_001606	TSS1500	9	139043388	3			0.218791	0.366098		0.19197
cg24086348	ABCA6	NM_080284	TSS200	17	64649733	3			0.541926	0.516554	0.185968
cg18912768	ABCB11	NM_003742	5'UTR	2	169596065	3			0.259983	0.377223		0.154439
cg17850367	ABI1	NM_001012752	TSS1500	10	27190504	3			0.671337	0.814091		0.113729
cg06960024	ABI1	NM_001012752	TSS1500	10	27190535	3			0.544786	0.622909	0.106162
cg14362370	ABL1	NM_007313	5'UTR	9	132579475	3				0.239323	0.154297	0.32924
cg10228162	ABL1	NM_007313	5'UTR	9	132579314	3				0.302297	0.126493	0.230055
cg05459971	ABLIM3	NM_014945	TSS200	5	148501087	3			0.266858	0.344899		-0.240123	0.268453
cg18129178	ABLIM3	NM_014945	TSS200	5	148501047	3			0.23519	0.420914		0.150713
cg14240646	ACBD5	NR_024150	TSS1500	10	27572251	3				0.334062		0.277396		0.212765
cg14321697	ACCN1	NM_183377	TSS1500	17	28644933	3			0.20109	0.346218		0.109203
cg09367198	ACIN1	NM_001164817	TSS1500	14	22611363	3	-0.10765		0.241325	0.331239		0.28301	-0.262521
cg09061583	ACOT9	NM_001033583	TSS200	X	23671333	3			0.491446	0.581082		-0.159464	0.237479
cg06861011	ACOXL	NM_001142807	5'UTR	2	111241684	3			0.359517	0.648906		0.159312
cg16523868	ACPL2	NM_001037172	5'UTR	3	142457657	3			0.425704	0.714015		0.122115
cg08256781	ACSBG2	NM_030924	TSS200	19	6086510	3				0.212051			0.22432	0.209812
cg11072201	ACSL4	NM_022977	5'UTR	X	108862819	3			0.562925	0.644614		-0.227787		0.220275
cg15536552	ACSL4	NM_022977	5'UTR	X	108862691	3			0.580234	0.658373		0.176327
cg09620718	ACSM1	NM_052956	TSS1500	16	20610373	3				0.201465		0.106776	0.23591
cg27229613	ACTA1	NM_001100	5'UTR	1	227635669	3			0.211986	0.498544		-0.289684		0.215031
cg14088161	ACTL6B	NM_016188	TSS1500	7	100092979	3			0.353064	0.491928		0.135135
cg01621764	ACTL9	NM_178525	TSS200	19	8670175	3			0.258049	0.33551		0.385068
cg16682903	ACVR1	NM_001105	5'UTR	2	158402916	3			0.57149	0.793427		0.281839
cg01903327	ACYP1	NM_001107	TSS1500	14	74601535	3			0.242526	0.423877		0.219144
cg11896113	ADAMTSL2	NM_001145320	5'UTR	9	135387561	3			0.281375	0.48441		-0.341196	0.200215
cg16166011	ADD2	NM_017488	TSS1500	2	70849529	3					0.116904	0.21514		0.297271
cg25341032	ADD3	NM_019903	5'UTR	10	111756039	3			0.421225	0.715443		-0.153475		0.381593
cg18994606	ADD3	NM_016824	5'UTR	10	111817956	3			0.26269	0.510635		0.113259
cg16126291	ADIPOQ	NM_004797	TSS200	3	188043003	3			0.260829	0.384055		0.222135
cg23249140	ADIPOQ	NM_004797	TSS200	3	188043147	3				0.276667			0.2045	0.342374
cg02227453	ADM2	NM_024866	TSS1500	22	49266348	3			0.527203	0.647168		-0.120906		0.265168
cg26001125	ADORA2A	NM_000675	TSS1500	22	23153050	3			0.259624	0.375859		0.140496
cg19806221	ADRB3	NM_000025	TSS1500	8	37943922	3			0.246731	0.478616			0.20763
cg18085176	AFAP1	NM_198595	5'UTR	4	7990840	3			0.624544	0.863326		0.133724
cg13928116	AFF2	NM_002025	TSS200	X	147389745	3			0.406357	0.408945		0.116217
cg20321768	AFF2	NM_001169125	TSS1500	X	147389628	3			0.562744	0.632449		0.177174
cg24097460	AGBL3	NM_178563	TSS1500	7	134321564	3			0.222968	0.292822		0.262563
cg03571320	AGPAT2	NM_006412	TSS1500	9	138702210	3			0.362081	0.410207		-0.132476		0.202755
cg02869163	AGPAT3	NM_001037553	5'UTR	21	44188838	3						0.146196	0.31636	0.28804
cg24681307	AHCYL1	NM_006621	TSS1500	1	110327714	3	-0.102003		0.200978	0.299876		0.174441
cg25954354	AIF1L	NM_031426	TSS1500	9	132961369	3			0.394547	0.549151	0.111634
cg24659758	AIFM2	NM_032797	5'UTR	10	71561129	3				0.220964	0.107857	0.131972
cg11923631	AIRE	NM_000383	TSS200	21	44530149	3				0.21377	0.16054	0.43112
cg10359332	AKAP6	NM_004274	5'UTR	14	31904998	3			0.219737	0.32225		0.132432
cg11693019	AKR1B10	NM_020299	TSS1500	7	133862160	3			0.25419	0.414302		0.182934
cg12001930	AKR1B10	NM_020299	TSS200	7	133862879	3			0.4705	0.646301		0.104598
cg22074467	AKR1C2	NM_205845	TSS1500	10	5050566	3			0.362755	0.385195		0.11821
cg18641876	AKR1C2	NM_205845	TSS200	10	5050291	3			0.305501	0.287575		0.103004
cg14011422	AKR1CL1	NR_027916	TSS1500	10	5217757	3				0.295968			0.200664	0.201307
cg27451508	ALDH3A1	NM_000691	TSS1500	17	19592849	3			0.6776	0.854263		0.192234
cg01471036	ALDH3A1	NM_000691	5'UTR	17	19589564	3			0.476536	0.676144			0.209839
cg05447343	ALDH3A1	NM_000691	5'UTR	17	19589517	3			0.426251	0.701413		0.127473
cg15849060	ALDH3A1	NM_000691	5'UTR	17	19589596	3			0.490946	0.774186		0.102901
cg18229767	ALDH3B1	NM_001030010	TSS1500	11	67533152	3			0.401492	0.454791		0.125566		-0.209111
cg11490276	ALDH3B2	NM_000695	TSS1500	11	67199273	3			0.517542	0.571726		0.105887
cg14353201	ALDH3B2	NM_001031615	5'UTR	11	67204971	3			0.545144	0.639573		0.130965
cg00583733	ALDOA	NM_001127617	TSS1500	16	29982603	3			0.345619	0.529007		0.15397
cg04416734	ALDOA	NM_001127617	TSS1500	16	29982693	3			0.515685	0.729136		0.216987
cg01986682	ALDOA	NM_184043	TSS200	16	29983018	3			0.541017	0.65004		0.197033
cg04306817	ALDOA	NM_184043	TSS200	16	29983048	3			0.481313	0.645684		0.126591
cg19963797	ALG13	NR_033132	TSS1500	X	110811123	3			0.5503	0.57856		0.327117
cg05551025	ALG13	NR_033132	TSS1500	X	110811011	3			0.387575	0.489126		0.360422
cg15612444	ALG13	NR_033132	TSS1500	X	110811045	3			0.473383	0.584847		0.371863
cg14975154	ALMS1P	NR_003683	TSS1500	2	73724738	3			0.218391	0.341136		0.198846
cg07910680	ALPK2	NM_052947	TSS1500	18	54447429	3			0.600867	0.861855		0.147873	-0.241324
cg22681190	ALPL	NM_000478	5'UTR	1	21735519	3			0.345174	0.635337		0.229815
cg23352747	ALPL	NM_000478	TSS1500	1	21708023	3			0.414359	0.733774		0.239994
cg00887112	ALS2	NM_001135745	5'UTR	2	202352817	3			-0.205335	-0.349011		0.235782	0.238862	0.236833
cg10221596	ALS2CR12	NM_139163	TSS200	2	201930518	3			0.296898	0.502615		0.172804
cg26878893	ALX3	NM_006492	TSS1500	1	110416300	3			0.355604	0.484638		0.16804
cg14322040	AMBN	NM_016519	TSS200	4	71492469	3			0.3006	0.432551		0.11639
cg05666287	AMIGO3	NM_198722	TSS1500	3	49732474	3			0.261234	0.294795		0.156211		-0.323469
cg12242224	AMMECR1	NM_001171689	5'UTR	X	109548788	3			0.526087	0.606451		0.205602
cg16841389	AMMECR1	NM_001171689	5'UTR	X	109548931	3			0.271003	0.420162		0.149564
cg19846758	AMMECR1	NM_001171689	5'UTR	X	109548402	3			0.202234	0.303472		0.193502
cg00402910	AMMECR1	NM_001171689	5'UTR	X	109447877	3			0.602972	0.62161		0.130194
cg04424654	AMMECR1	NM_001171689	5'UTR	X	109448180	3			0.658917	0.709311		0.296119
cg13208429	AMMECR1	NM_001171689	5'UTR	X	109448164	3			0.636316	0.639787		0.212361
cg17380767	AMOT	NM_133265	TSS1500	X	111971569	3			0.536914	0.62535		0.364463	-0.214559	-0.260585
cg10028049	AMOT	NM_133265	5'UTR	X	111954362	3			0.552015	0.708973		0.225801
cg14605748	AMOT	NM_001113490	TSS200	X	111953164	3			0.617171	0.804877		0.216876
cg26044428	ANGEL1	NM_015305	TSS200	14	76349161	3	-0.12437		0.342136	0.623875		0.217091
cg04852821	ANGEL1	NM_015305	TSS1500	14	76349481	3						0.144319	0.287467	0.222384
cg19737225	ANKLE1	NM_152363	TSS200	19	17253320	3			0.233046	0.369622		0.292406		-0.330847
cg05015495	ANKRD32	NM_032290	5'UTR	5	93983538	3			0.342276	0.541962		0.101751
cg05469591	ANKRD34C	NM_001146341	5'UTR	15	77367253	3			0.256931	0.433247			0.241294
cg16411361	ANKRD44	NM_153697	TSS1500	2	197771898	3						0.127235	0.334475	0.291491
cg17014785	ANKRD45	NM_198493	TSS200	1	171905758	3			0.267783	0.335763	0.102582
cg08990507	ANKRD55	NM_024669	TSS200	5	55564970	3			0.243074	0.334873	0.126448
cg19678610	ANKRD55	NM_024669	TSS200	5	55565132	3			0.346498	0.520342	0.10469
cg27248583	ANKRD58	NM_001105576	TSS200	X	118776450	3			0.340432	0.448603		0.137443
cg27296089	ANKRD58	NM_001105576	TSS1500	X	118776066	3			0.405862	0.464696		-0.268725	0.211403
cg00515954	ANKS1B	NM_020140	TSS200	12	98072635	3			0.231206	0.349082		0.265565
cg19405555	ANPEP	NM_001150	TSS1500	15	88159487	3			0.377558	0.543334		0.215022	-0.220013	-0.234429
cg05095428	ANTXR1	NM_032208	TSS1500	2	69093180	3				0.246363			0.216531	0.235537
cg13313836	ANXA2	NM_001136015	5'UTR	15	58474576	3	-0.183902		0.231045	0.261497	0.108795
cg21623671	ANXA6	NM_001155	5'UTR	5	150517044	3			0.553482	0.670639		0.124608
cg19290738	AP3D1	NM_003938	TSS1500	19	2103184	3			0.435981	0.597247	-0.140833	-0.248966	0.272274
cg21576154	AP3S2	NR_023361	TSS1500	15	88238895	3			0.39241	0.604171		0.121092
cg13937817	APBA1	NM_001163	5'UTR	9	71324569	3			0.601405	0.726567		0.301307
cg04728480	APBB1IP	NM_019043	TSS1500	10	26766993	3			0.354998	0.498843		0.156074
cg06378434	APBB1IP	NM_019043	5'UTR	10	26769185	3					0.172014	-0.114174	0.24814	0.346524
cg16348715	APBB1IP	NM_019043	5'UTR	10	26803093	3					0.144603	0.32826		0.240764
cg25611723	APCDD1	NM_153000	TSS1500	18	10443624	3			0.203001	0.241507		0.310297		-0.206961
cg13968061	APCS	NM_001639	TSS1500	1	157823881	3			0.275231	0.469297		0.107305		-0.214919
cg09242541	APITD1	NM_198544	TSS200	1	10412612	3			0.232246	0.281944				0.237779
cg13803915	APITD1	NM_198544	TSS200	1	10412650	3			0.204325	0.368524			0.219049
cg15155441	APLNR	NM_005161	TSS1500	11	56762557	3			0.620074	0.783392		0.148827
cg25072179	APLNR	NR_027991	TSS200	11	56761510	3			0.408913	0.549212		0.19003		-0.276693
cg08922317	APOA2	NM_001643	TSS1500	1	159460589	3				0.475617	0.120494	0.483754
cg05921324	APOA4	NM_000482	TSS200	11	116199324	3			0.334502	0.398974		0.191446
cg19264170	APOBEC4	NM_203454	TSS200	1	181889093	3				0.254472		-0.300467	0.256547	0.320322
cg07773593	APOC1	NM_001645	TSS200	19	50109633	3			0.274982	0.415595		0.160461
cg00965578	APOL3	NM_145641	5'UTR	22	34890747	3			0.430473	0.576478		0.12423
cg18003012	APOOL	NM_198450	TSS200	X	84145433	3			0.386059	0.547467		0.110859
cg24389217	APOOL	NM_198450	TSS200	X	84145542	3			0.488858	0.612207		0.153347
cg25153266	APOOL	NM_198450	TSS1500	X	84145108	3			0.473934	0.623189		0.131154
cg25085925	AR	NM_000044	TSS200	X	66680416	3			0.60294	0.919956			0.201852
cg13789561	ARAF	NM_001654	TSS200	X	47305397	3			0.343408	0.497325	0.128075	-0.150975
cg23210049	ARC	NM_015193	TSS200	8	143692895	3	0.102538		0.325548	0.376475
cg26529516	ARFGAP3	NM_014570	TSS200	22	41583491	3			0.235727	0.282756		0.234763
cg16209860	ARFRP1	NM_001134758	TSS1500	20	61810642	3			0.49337	0.63454		0.18381	-0.297522
cg02775617	ARHGAP12	NM_018287	5'UTR	10	32257287	3			0.243039	0.211324	0.136448
cg03026004	ARHGAP28	NM_030672	TSS1500	18	6823417	3			0.248372	0.402336	0.146468	-0.135302
cg09162146	ARHGAP29	NM_004815	TSS1500	1	94476095	3			0.381504	0.594087		0.162534	-0.274629	-0.342516
cg20133129	ARHGAP4	NM_001666	TSS1500	X	152845627	3			0.563324	0.689541		0.110232
cg26918720	ARHGAP4	NM_001164741	TSS200	X	152845078	3			0.633467	0.813588				0.231027
cg12434779	ARHGAP6	NM_013427	TSS1500	X	11594025	3			0.467676	0.543445		0.240967
cg06457408	ARHGDIA	NM_004309	5'UTR	17	77421171	3			0.371107	0.50028		0.134654
cg06395232	ARHGDIB	NM_001175	5'UTR	12	14996921	3	-0.101049		0.331078	0.42285			0.208602
cg00156551	ARHGEF10	NM_014629	5'UTR	8	1767731	3			0.61747	0.870716		0.24165		-0.267036
cg11902180	ARHGEF10	NM_014629	5'UTR	8	1767649	3			0.269121	0.514828		-0.157206		0.227062
cg18754629	ARHGEF4	NM_032995	5'UTR	2	131404976	3			0.241784	0.37355		0.186828
cg02853801	ARHGEF7	NM_001113511	TSS1500	13	110564340	3			-0.316526	-0.543214	0.142614	0.275033		0.223223
cg15917786	ARHGEF9	NM_015185	TSS200	X	62891876	3			0.493642	0.545473		0.117698		-0.245453
cg06120399	ARL5C	NM_001143968	TSS200	17	34576066	3			0.207788	0.336379		0.175645
cg11879577	ARL6IP1	NM_015161	TSS1500	16	18721020	3			0.352155	0.48847		0.393304	-0.369909	-0.381094
cg13010344	ARL6IP4	NM_018694	TSS1500	12	122030593	3			0.237336	0.362696		0.107031
cg07435237	ARMC5	NM_001105247	TSS1500	16	31377063	3			0.669948	0.918		0.226494
cg20593767	ARMCX1	NM_016608	TSS1500	X	100690692	3			0.320212	0.402171		0.104374
cg22606540	ARMCX2	NM_014782	5'UTR	X	100801139	3						0.13896	0.218939	0.241235
cg02295504	ARMCX3	NM_016607	5'UTR	X	100765018	3			0.513251	0.549031		0.160374
cg00968771	ARMCX5	NM_001168485	5'UTR	X	101740950	3			0.332652	0.403311	0.142297
cg27375748	ARMCX5	NM_001168482	TSS1500	X	101740777	3	-0.165133		0.272432	0.39724			0.201554
cg12030973	ARMCX6	NM_019007	TSS200	X	100759649	3			0.291677	0.30975		0.12869
cg13357341	ARNT	NM_178427	TSS1500	1	149116588	3			0.226817	0.41308			0.368097
cg10614223	ARRDC2	NM_001025604	TSS1500	19	17972389	3			0.445065	0.539293		0.220294
cg00452819	ARSD	NM_001669	TSS200	X	2857503	3			0.492488	0.542246		0.360683
cg00911398	ARSF	NM_004042	TSS1500	X	2994598	3			0.227778	0.345473		-0.154709	0.215925
cg18102233	ARX	NM_139058	TSS200	X	24944014	3			0.264236	0.280411	0.102853
cg07609372	ASB10	NM_001142459	TSS1500	7	150516294	3				0.292525			0.200343	0.230991
cg14464052	ASB18	NM_212556	TSS200	2	236837810	3			0.337389	0.493508				0.221891
cg27465534	ASB9	NM_001168530	TSS200	X	15198216	3						0.187825	0.218694	0.291771
cg07525299	ASCL2	NM_005170	TSS1500	11	2249747	3			0.310949	0.389477	0.116937	-0.145913
cg06623151	ASCL2	NM_005170	TSS1500	11	2249777	3			0.284091	0.376844		0.245085
cg09394785	ASCL2	NM_005170	TSS1500	11	2249787	3			0.201851	0.279335	-0.125043	-0.118368		0.232468
cg24353535	ASCL2	NM_005170	TSS1500	11	2249624	3			0.345676	0.424545		0.125236
cg14018648	ASGR1	NM_001671	TSS200	17	7023739	3				0.220236	0.143428			0.329338
cg19619206	ASGR2	NM_001181	5'UTR	17	6958293	3				0.362484			0.233621	0.247668
cg01141645	ASPH	NM_001164755	TSS1500	8	62790391	3			0.529968	0.799245		0.337756
cg12640109	ASRGL1	NM_025080	TSS200	11	61861296	3			0.248315	0.34249		0.176617
cg12443227	ATCAY	NM_033064	TSS200	19	3831535	3			0.339979	0.538493		0.10803
cg04203508	ATF3	NM_001030287	5'UTR	1	210846155	3			0.318727	0.544277		0.367216
cg04404543	ATF7	NM_001130060	5'UTR	12	52305574	3			0.455276	0.710898	0.131201
cg06285727	ATG16L2	NM_033388	TSS1500	11	72201676	3			0.501361	0.604264		0.253647
cg18124706	ATG4A	NM_178270	TSS1500	X	107220194	3			0.42797	0.526219		-0.277049		0.245968
cg18044482	ATG4A	NM_178270	TSS1500	X	107221282	3			0.386114	0.494995		0.113683
cg09354267	ATG5	NM_004849	TSS1500	6	106880757	3			0.524502	0.810859		0.161176
cg20963030	ATP10B	NM_025153	TSS1500	5	160212893	3	0.103348		0.259117	0.393663
cg08951164	ATP11C	NM_001010986	TSS1500	X	138743082	3			0.452894	0.472842		0.135946
cg01347335	ATP2B2	NM_001001331	5'UTR	3	10466630	3			0.297871	0.419092		0.138507
cg06417752	ATP5L	NM_006476	TSS1500	11	117776624	3			0.403422	0.577838			0.212557
cg00902308	ATP6AP2	NM_005765	TSS1500	X	40324637	3			0.436356	0.575179	0.19331		-0.332454
cg11014998	ATP6AP2	NM_005765	TSS1500	X	40324684	3			0.482587	0.552179		0.136953
cg18679504	ATP6AP2	NM_005765	TSS1500	X	40324928	3			0.649986	0.680769	0.155848	-0.143446
cg18934443	ATP6V0E2	NM_001100592	TSS1500	7	149200709	3			0.551007	0.660557		0.129707
cg12644885	ATP8B2	NM_001005855	TSS200	1	152564609	3	0.149746		0.21227	0.40443
cg05264764	ATP9A	NM_006045	TSS1500	20	49818692	3		0.167076	-0.228792	-0.226872	0.134775	0.251306
cg06687040	ATRIP	NM_130384	TSS1500	3	48462475	3						0.113676	0.311457	0.295015
cg03661529	ATRX	NM_000489	TSS200	X	76928484	3			0.431802	0.566551		0.102752
cg04298609	ATRX	NM_000489	TSS200	X	76928378	3			0.339611	0.439923		0.147228
cg12220696	ATRX	NM_138270	TSS1500	X	76928673	3			0.465051	0.496391				0.237249
cg00464814	ATXN1	NM_001128164	5'UTR	6	16866868	3			0.435413	0.5461		0.107276
cg00983705	ATXN1	NM_001128164	5'UTR	6	16798965	3			0.226154	0.442218		0.211998	-0.225595
cg16280399	ATXN1	NM_001128164	5'UTR	6	16813507	3			0.401702	0.515131		0.184691
cg24067911	ATXN1	NM_001128164	5'UTR	6	16837589	3			0.490654	0.67656		0.202336
cg18664667	ATXN7L1	NM_020725	TSS1500	7	105305198	3			0.306396	0.401676		0.138083
cg26183021	AURKB	NM_004217	TSS1500	17	8055237	3			0.355773	0.538312		0.133984
cg15067665	AVPR2	NR_027419	TSS1500	X	152819838	3			0.324241	0.498335		0.119741
cg26429636	AZGP1	NM_001185	TSS200	7	99411683	3			0.356403	0.437106		-0.174385		0.207689
cg09767126	AZIN1	NM_148174	TSS1500	8	103946541	3			0.210853		0.143779	0.368292	-0.387076	-0.337841
cg03752203	AZIN1	NM_015878	5'UTR	8	103943575	3			0.469424	0.628649		-0.209756		0.206006
cg23627149	B3GALT2	NM_003783	5'UTR	1	191421896	3			-0.234945	-0.510363		0.506864	0.225314	0.342537
cg16744531	B3GNT3	NM_014256	TSS1500	19	17766626	3			0.578427	0.6379		-0.206807	0.216537
cg17170190	B4GALT2	NM_003780	5'UTR	1	44218566	3			0.210158	0.289564		0.202794
cg13458211	B4GALT2	NM_003780	TSS1500	1	44216804	3			0.212423	0.256032		0.255572
cg03152092	B9D2	NM_030578	5'UTR	19	46561385	3			0.255369	0.343926		0.275622
cg05935311	BANK1	NM_017935	TSS200	4	102930725	3			0.248034	0.334046	0.116734
cg16380885	BASP1	NM_006317	5'UTR	5	17272936	3			0.727559	0.786726		0.102957
cg27024161	BASP1	NM_006317	5'UTR	5	17291232	3			0.745522	0.845387				0.253452
cg11015678	BAT1	NM_004640	TSS1500	6	31618882	3			0.453897	0.578579	0.115334	-0.133543		-0.208431
cg04755523	BAT1	NM_004640	5'UTR	6	31616644	3			-0.322144	-0.267587	0.156304	0.184597	0.227182
cg06818532	BBX	NM_020235	5'UTR	3	108800722	3			0.673546	0.841334		-0.123474	0.273536
cg24964364	BCAP31	NR_024450	TSS1500	X	152643989	3				0.337017	0.109403	0.200123
cg06041068	BCAP31	NM_001139441	TSS1500	X	152643535	3			0.634415	0.699283		0.10466		-0.219013
cg09643398	BCL6	NM_001706	5'UTR	3	188937176	3			0.434444	0.689706		0.182876
cg17394304	BCL6	NM_001706	5'UTR	3	188936667	3			0.513755	0.664905	0.106328
cg13195895	BCL9	NM_004326	TSS1500	1	145479412	3			0.470012	0.884565		-0.1226	0.21782
cg24307292	BCL9	NM_004326	TSS1500	1	145479426	3			0.479329	0.837134			0.305471
cg23997339	BCL9	NM_004326	TSS1500	1	145479308	3			0.462457	0.848389		0.191408
cg01544877	BCLAF1	NM_001077440	5'UTR	6	136650845	3			0.648597	0.779121		0.118222
cg15133344	BCOR	NM_001123384	5'UTR	X	39919825	3			0.385913	0.534977		0.422657
cg23496314	BCOR	NM_001123384	5'UTR	X	39841478	3			0.571532	0.63569		0.363828
cg18535534	BCORL1	NM_021946	TSS1500	X	128943139	3			0.36548	0.412927	0.133291
cg23934598	BCORL1	NM_021946	5'UTR	X	128945957	3			0.402363	0.524117	0.105246
cg09228985	BCORL2	NR_002923	TSS1500	Y	20125466	3	0.362069	0.297561		-0.457948		0.121183
cg08664487	BEND6	NM_152731	TSS1500	6	56926368	3			0.251122	0.446792				0.256302
cg11014463	BEND6	NM_152731	TSS1500	6	56926438	3			0.567399	0.764426		-0.119111		0.308669
cg15110101	BEST1	NM_004183	TSS200	11	61473910	3			0.265248	0.462038		0.136116
cg06068935	BEST1	NM_001139443	TSS1500	11	61473581	3			0.477265	0.641502		0.285969
cg20584555	BEST1	NM_004183	5'UTR	11	61474356	3						0.361617	0.23199	0.278064
cg14603520	BGN	NM_001711	TSS200	X	152413442	3			0.235748	0.340436		0.141239
cg19618706	BGN	NM_001711	5'UTR	X	152414100	3			0.313294	0.354189		0.137442
cg20061890	BHLHA15	NM_177455	TSS1500	7	97678937	3			0.484249	0.775055		0.246515
cg01321189	BICD1	NM_001714	TSS1500	12	32150605	3			0.210248	0.263839				0.308301
cg15721145	BIRC7	NM_022161	TSS200	20	61337650	3			0.326981	0.434006		-0.298328		0.299559
cg22843950	BIRC7	NM_022161	TSS200	20	61337657	3			0.20433	0.295424	0.175666
cg09310185	BIRC7	NM_139317	TSS1500	20	61337405	3			0.265827	0.321433		0.248803	-0.202476
cg00216901	BLCAP	NM_001167820	TSS1500	20	35590333	3			0.227974	0.408175		0.141417
cg04287168	BMP8A	NM_181809	TSS1500	1	39728791	3						0.125924	0.210552	0.215979
cg02297616	BMP8B	NM_001720	TSS1500	1	40027727	3			0.260199	0.364057		0.104221
cg12007466	BMPR1B	NM_001203	5'UTR	4	96244516	3		0.117855	0.58853	0.764714
cg00652846	BOC	NM_033254	5'UTR	3	114416777	3			0.374306	0.451281		0.308263
cg20946805	BPESC1	NR_026783	TSS1500	3	140304462	3	-0.109545		0.328562	0.456061		-0.391024	0.239826
cg24229276	BPI	NM_001725	TSS1500	20	36364701	3			0.201789	0.330063		0.119858
cg16001335	BRD1	NM_014577	TSS1500	22	48605916	3			0.250701	0.294175		0.105021
cg09250199	BRDT	NM_207189	5'UTR	1	92187733	3			0.207197	0.24783		0.110709
cg05517527	BRE	NM_199193	5'UTR	2	27967966	3			0.274356	0.469507		0.13147
cg17293395	BRS3	NM_001727	TSS1500	X	135396343	3			0.240895	0.374506		0.288631
cg03433986	BSCL2	NM_001130702	TSS1500	11	62234200	3			0.220108	0.272101		0.142104
cg21163128	BSCL2	NM_001130702	TSS1500	11	62233938	3			0.326762	0.412224		0.104461
cg05399330	BSND	NM_057176	TSS200	1	55237118	3			0.389835	0.421451		0.299102		-0.21414
cg02078690	BSX	NM_001098169	TSS200	11	122357664	3	0.108013		0.285147	0.451102
cg07021181	BSX	NM_001098169	TSS1500	11	122358783	3						0.11807	0.284892	0.212292
cg11711057	BTBD11	NM_001017523	TSS200	12	106498574	3			0.513562	0.745729		0.140512
cg03156260	BTC	NM_001729	TSS1500	4	75940385	3			0.296226	0.355422		0.125186
cg22806002	BTG4	NM_017589	TSS200	11	110888293	3			0.495691	0.766453		0.138082
cg18515591	BTG4	NM_017589	TSS1500	11	110888498	3			0.525839	0.666337		0.13051
cg23465465	BTN3A2	NM_007047	TSS1500	6	26472707	3			0.268701	0.356918		0.222926
cg23423227	BUB3	NM_004725	TSS1500	10	124903436	3			0.21106	0.51293		-0.107263		0.264119
cg02798801	BUD31	NM_003910	TSS1500	7	98843199	3					0.120366	0.150606		0.232268
cg11914795	C10orf107	NM_173554	TSS200	10	63092561	3			0.643502	0.862912		0.194539
cg24693376	C10orf11	NM_032024	TSS1500	10	77211770	3			0.465041	0.739613		0.150022
cg15840151	C10orf120	NM_001010912	TSS1500	10	124449671	3			0.299062	0.509651		0.118344
cg00828709	C10orf71	NM_001135196	TSS200	10	50177077	3			0.261242	0.375947		0.379233
cg06325088	C10orf71	NM_199459	TSS1500	10	50176754	3			0.257851	0.467361		0.20905
cg22045288	C10orf91	NM_173541	TSS1500	10	134108411	3				0.25385	0.108115	0.295149		-0.234381
cg21488132	C11orf31	NM_170746	TSS200	11	57265121	3			0.503524	0.641883		0.379205
cg11623855	C11orf41	NM_012194	TSS200	11	33520296	3			0.356517	0.475661		0.195856
cg27649396	C11orf53	NM_198498	5'UTR	11	110653963	3			0.566733	0.717445		0.100253
cg01872872	C11orf64	NR_026946	TSS1500	11	60139499	3			0.203556	0.288374				0.248467
cg10467098	C11orf68	NM_031450	TSS1500	11	65444468	3			0.289101	0.28155		0.307694
cg05974629	C11orf86	NM_001136485	TSS1500	11	66498875	3			0.306349	0.461357		0.126978
cg08368973	C11orf9	NM_001127392	TSS1500	11	61276354	3			0.381995	0.447594		0.159418
cg11620409	C11orf9	NM_001127392	TSS1500	11	61276263	3			0.496811	0.568016		0.344755
cg08743634	C12orf29	NM_001009894	TSS1500	12	86953025	3			0.263672	0.404981		-0.282342	0.297402
cg14476397	C12orf34	NM_032829	TSS1500	12	108635454	3			0.357846	0.476428		0.250797
cg25935014	C12orf42	NM_198521	5'UTR	12	102413172	3			0.203863	0.341705		0.177056
cg01031441	C12orf56	NM_001099676	TSS1500	12	63070930	3			0.292791	0.392614		0.218213
cg15731056	C12orf56	NM_001170633	TSS200	12	63070750	3			0.402178	0.728833		0.283893
cg20116199	C12orf56	NM_001099676	TSS1500	12	63070953	3			0.441638	0.638517		0.170833
cg24990968	C12orf56	NM_001099676	TSS1500	12	63070893	3			0.237078	0.358339		0.110836
cg06252333	C12orf60	NM_175874	5'UTR	12	14866299	3			0.229611	0.374814		0.113758
cg03191029	C12orf62	NM_032901	TSS1500	12	48791430	3			0.522573	0.822479		0.4191
cg27220934	C12orf75	NM_001145199	TSS1500	12	104248034	3			0.223535	0.350524		0.18201		-0.336134
cg24286613	C13orf15	NM_014059	TSS1500	13	40928070	3			0.225553	0.380611		0.150599
cg07409200	C13orf30	NM_182508	TSS1500	13	42252674	3			0.291267	0.430563		0.450784
cg18860329	C13orf30	NM_182508	TSS1500	13	42252421	3			0.217205	0.344749		0.116398
cg19957032	C14orf166	NM_016039	TSS1500	14	51525555	3	-0.112638		0.247034	0.415187		0.123571
cg24887211	C14orf166B	NM_194287	TSS200	14	76362378	3			0.236472	0.390085		0.206689
cg19764096	C14orf184	NM_001080113	TSS200	14	91111249	3					0.105801	-0.246215	0.353188	0.218071
cg03519879	C14orf43	NM_001043318	5'UTR	14	73297252	3			0.313936	0.462811				0.211221
cg16702313	C14orf43	NM_001043318	5'UTR	14	73321679	3			0.310509	0.493878		0.238153
cg10919522	C14orf43	NM_001043318	5'UTR	14	73297194	3			0.313462	0.405885		0.238884
cg09949816	C15orf29	NM_024713	TSS1500	15	32290783	3						0.101331	0.214648	0.25777
cg08120462	C15orf42	NM_152259	TSS1500	15	87919178	3			0.517569	0.753333		0.424019
cg22299719	C15orf60	NM_001042367	TSS200	15	71522376	3			0.202226	0.372765		0.121984
cg01303183	C16orf68	NM_024109	TSS1500	16	8622294	3				0.270116		0.253078	0.312223
cg08959396	C16orf73	NM_001163560	TSS200	16	1862217	3			0.326768	0.535099	0.104799
cg07775371	C16orf73	NM_001163560	5'UTR	16	1862156	3	0.153763		0.298562	0.710018
cg02502358	C17orf108	NM_001076680	TSS1500	17	23245216	3			0.318327	0.521017		0.232989
cg08875884	C17orf53	NM_024032	TSS1500	17	39574434	3			0.375525	0.461455		0.231067		-0.268993
cg07432352	C17orf57	NM_152347	5'UTR	17	42758705	3			0.342465	0.571704	-0.147985	0.220249	-0.26014
cg24092442	C17orf66	NM_152781	TSS200	17	31220136	3						0.256978	0.227869	0.214073
cg07830449	C17orf72	NM_001164257	TSS1500	17	59428835	3			0.354284	0.5826				0.200857
cg16886882	C18orf32	NM_001035005	TSS1500	18	45268258	3			0.393249	0.489492		0.232821
cg23756872	C18orf32	NM_001035005	TSS1500	18	45268087	3			0.473891	0.604264				0.239548
cg12068124	C19orf26	NM_152769	TSS1500	19	1189538	3				0.228137		0.40028		0.256136
cg08266655	C19orf30	NR_027148	TSS200	19	4720001	3				0.238185		0.14894	0.255874
cg05887082	C19orf38	NM_001136482	TSS200	19	10820073	3			0.234859	0.305214		0.101085
cg26495839	C19orf39	NM_175871	TSS1500	19	11345842	3	-0.141797		0.403022	0.49642		-0.278745		0.285956
cg26527457	C19orf45	NM_198534	TSS200	19	7468425	3			0.524825	0.661096		-0.26913	0.283735
cg17149359	C1GALT1C1	NM_152692	TSS200	X	119648159	3			0.360244	0.416235		0.130763
cg16564156	C1orf106	NM_018265	TSS1500	1	199126494	3				0.233529		0.115523	0.248097
cg05968010	C1orf107	NM_014388	TSS1500	1	208067506	3			0.245516	0.424353		0.103633
cg06783102	C1orf114	NM_021179	5'UTR	1	167661148	3		0.108602	0.335274	0.523825
cg17878878	C1orf158	NM_152290	TSS1500	1	12727875	3			0.218895	0.375399	-0.120347	-0.270914	0.281357
cg26669624	C1orf187	NM_198545	5'UTR	1	11683919	3			0.200947	0.494079		-0.411058	0.328888
cg19662687	C1orf192	NM_001013625	TSS200	1	159604303	3		0.123018			0.176571	0.486063		-0.244934
cg14701962	C1orf226	NM_001135240	TSS1500	1	160614634	3			0.225905	0.368123		0.103049
cg03044096	C1orf228	NM_001145636	5'UTR	1	44913456	3			0.525412	0.736301		0.446886
cg19729188	C1orf52	NM_198077	TSS1500	1	85498519	3			0.29365	0.369291		0.103843
cg27202708	C1orf65	NM_152610	TSS200	1	221633332	3			0.255572	0.358374		0.111859
cg03961283	C1orf65	NM_152610	5'UTR	1	221633384	3			0.496144	0.616707		0.104104
cg21262649	C1orf65	NM_152610	TSS200	1	221633266	3			0.242594	0.461638		0.170758
cg22372182	C1orf65	NM_152610	TSS200	1	221633292	3			0.460819	0.695048		0.205838
cg26603179	C1orf65	NM_152610	TSS200	1	221633269	3			0.270015	0.352011		0.124729
cg05333568	C1orf65	NM_152610	5'UTR	1	221633417	3			0.368289	0.434251		0.145406
cg14856698	C1orf86	NM_001146310	5'UTR	1	2125805	3			0.25226	0.548448		0.125599
cg16117513	C1orf86	NM_001146310	TSS1500	1	2129517	3			0.354776	0.655689		0.192755
cg03516026	C1orf89	NM_030907	TSS1500	1	16437238	3			0.420691	0.53152		-0.312512	0.223593
cg16348470	C1orf94	NM_001134734	5'UTR	1	34415196	3			0.285585	0.397873		0.18856
cg10916651	C1QA	NM_015991	TSS200	1	22835573	3			0.443278	0.799219		0.115237
cg12891160	C1QL2	NM_182528	TSS1500	2	119633156	3			0.213822	0.358314		0.29286
cg18752880	C1QTNF3	NM_181435	TSS200	5	34079266	3			0.270002	0.36895				0.217541
cg06179228	C1QTNF7	NM_031911	TSS200	4	15038613	3			0.471508	0.650754		0.199882
cg03718414	C20orf107	NM_001013646	TSS200	20	54541631	3			0.337367	0.440609		0.186905
cg06477069	C20orf117	NM_080627	TSS1500	20	34926792	3			0.305914	0.41027		0.168016
cg17775490	C20orf123	NM_080721	TSS200	20	44612761	3			0.368065	0.456333		-0.30829		0.30469
cg17801864	C20orf123	NM_080721	TSS200	20	44612752	3			0.341992	0.446418		-0.209057		0.229643
cg13672800	C20orf141	NM_080739	TSS1500	20	2743194	3	-0.136954			-0.384145	0.113127	0.167478	0.260583
cg26379383	C20orf166	NM_178463	5'UTR	20	60558853	3			0.286342	0.275341		0.101977
cg24272002	C20orf70	NM_080574	TSS1500	20	31218827	3			0.20399	0.295968		0.175929
cg02518824	C21orf121	NR_027273	TSS200	21	42315126	3			0.340991	0.476714		-0.152689	0.256057
cg26146900	C21orf33	NM_004649	TSS1500	21	44376984	3			0.300812	0.381149		0.128604
cg07747299	C21orf56	NM_032261	5'UTR	21	46428480	3				0.271852		-0.375335	0.239417	0.357001
cg21046160	C22orf15	NM_182520	TSS200	22	22435147	3			0.203746	0.226454		0.223486
cg05450667	C22orf27	NR_026920	TSS200	22	29648103	3				0.264772	0.176597	0.178501
cg17468100	C22orf27	NR_026920	TSS200	22	29648147	3			0.232115	0.293447		0.348803
cg21712830	C22orf36	NM_207644	TSS1500	22	23319335	3			0.385863	0.564355		0.401842
cg10308949	C22orf40	NM_207327	TSS1500	22	45026284	3			0.484259	0.588928		0.143699
cg02413370	C22orf41	NM_001123225	5'UTR	22	49345820	3			0.304544	0.292618				0.200481
cg15223899	C22orf45	NR_028483	TSS1500	22	23221158	3					0.220774	0.295561		0.372348
cg24104611	C22orf9	NM_001009880	TSS1500	22	44015796	3			0.41296	0.598518	0.112157
cg23058548	C2orf16	NM_032266	TSS1500	2	27652249	3			0.270356	0.387168		-0.112906	0.28025
cg02946570	C2orf43	NM_021925	TSS1500	2	20886868	3						0.132297	0.359678	0.245325
cg07622096	C2orf48	NM_182626	TSS1500	2	10198709	3			0.233395	0.285127		0.154507
cg03975271	C2orf51	NM_152670	TSS1500	2	88604369	3				0.32941	0.111538	0.208245
cg27423177	C3AR1	NM_004054	TSS1500	12	8110625	3			0.341004	0.427284		0.108633
cg02765820	C3orf22	NM_152533	TSS1500	3	127760710	3			0.533961	0.73881		0.175563
cg02100848	C3orf32	NM_015931	TSS200	3	8668859	3			0.267098	0.429528		0.155563
cg11070419	C4BPA	NM_000715	TSS1500	1	205343833	3			0.291991	0.541727		0.131301
cg21571160	C4BPB	NM_001017365	5'UTR	1	205329176	3			0.285755	0.46609			0.230732
cg12209861	C4orf19	NM_001104629	5'UTR	4	37135472	3			0.210021			-0.103815	0.240431	0.27539
cg02149446	C5AR1	NM_001736	TSS1500	19	52504359	3	-0.101902		0.240998	0.320712		0.256004
cg16439948	C5orf13	NM_001142481	TSS1500	5	111121844	3			0.518957	0.718803		0.109653
cg20442289	C5orf15	NM_020199	TSS1500	5	133333603	3			0.29889	0.439709		0.232805
cg14722162	C5orf20	NM_130848	TSS200	5	134811085	3			0.427563	0.636682		0.146512
cg00520708	C5orf24	NM_152409	TSS200	5	134209165	3	-0.112504		0.217079	0.445325		-0.108558	0.204684
cg21184216	C5orf30	NM_033211	5'UTR	5	102625933	3			0.470025	0.808168		0.140666
cg05598363	C5orf32	NM_032412	TSS1500	5	139534491	3			0.30041	0.380436		0.218374
cg25502093	C5orf54	NM_022090	TSS1500	5	159759911	3	-0.153578		0.207432	0.291173		0.166753
cg24883742	C6	NM_001115131	5'UTR	5	41255276	3			0.560879	0.800976		0.303963
cg09606840	C6orf108	NM_006443	TSS1500	6	43305522	3			0.214038	0.355711		0.162309
cg02086355	C6orf126	NM_207409	TSS1500	6	35851085	3			0.227646			0.128242		0.233764
cg19666256	C6orf136	NM_001161376	TSS1500	6	30722401	3			0.227951	0.258362		0.134771
cg06182584	C6orf136	NM_001161376	TSS1500	6	30722308	3			0.214744	0.271867		0.1555
cg20229609	C6orf173	NM_001012507	TSS1500	6	126702565	3	-0.139412					0.133652	0.212364	0.216279
cg01431340	C6orf186	NM_001123364	TSS1500	6	110786778	3						0.139499	0.299003	0.298313
cg09041720	C6orf195	NM_152554	TSS200	6	2580496	3			0.579403	0.741309		0.124418
cg05678462	C6orf195	NM_152554	5'UTR	6	2579099	3			0.312665	0.369868		0.155807
cg15627108	C6orf208	NR_026780	TSS1500	6	169931789	3						0.106409	0.298214	0.237007
cg14186264	C6orf58	NM_001010905	TSS200	6	127939998	3			0.85256	0.564689	0.121226	-0.206291		-0.345178
cg26184028	C6orf97	NM_025059	TSS1500	6	151856625	3			0.392368	0.576212		0.299913
cg25610200	C7orf34	NM_178829	TSS1500	7	142346493	3			0.285267	0.426314		0.148128
cg20249277	C7orf53	NM_001134468	TSS200	7	111908113	3			0.307916	0.45603		0.186288
cg05792786	C7orf57	NM_001100159	TSS1500	7	48040219	3			0.314786	0.445046		0.113586
cg01597480	C7orf58	NM_024913	5'UTR	7	120416640	3			0.725155	0.838046		0.194277
cg04455137	C7orf58	NM_024913	5'UTR	7	120416552	3			0.608857	0.867296		0.245958
cg08541497	C8orf76	NM_032847	TSS1500	8	124323010	3			0.495096	0.594796		0.250235
cg16175700	C8orf79	NM_020844	5'UTR	8	12874178	3			0.208572	0.260031		0.108176
cg24392274	C9orf16	NM_024112	TSS1500	9	129961663	3			0.277255	0.409428		0.161391
cg13413488	C9orf16	NM_024112	TSS1500	9	129961734	3			0.407944	0.648448		0.32735
cg00755588	C9orf172	NM_001080482	TSS1500	9	138857614	3				0.246512		0.222188		0.215254
cg13390231	C9orf3	NM_032823	TSS1500	9	96528418	3			0.247955	0.323326		0.121179
cg07763768	C9orf45	NR_026677	TSS200	9	124917744	3						0.165491	0.214476	0.224295
cg11727569	C9orf5	NM_032012	TSS1500	9	110922613	3			0.271015	0.468741		-0.1676		0.303651
cg25592977	CA10	NM_020178	TSS1500	17	47592314	3			0.214273	0.400159		0.217719
cg08919494	CA8	NM_004056	TSS200	8	61356665	3	0.136348		0.396158	0.770001
cg18617589	CA8	NM_004056	TSS200	8	61356662	3	0.136633		0.270697	0.466296
cg24703660	CABYR	NM_153768	5'UTR	18	19973547	3			0.277683	0.328666		0.13223
cg03119731	CACNG6	NM_145815	TSS1500	19	59186470	3			0.686949	0.704494		0.107338
cg25195288	CADM1	NM_001098517	TSS1500	11	114881392	3			0.229323	0.356078				0.242167
cg06203976	CADM3	NM_001127173	TSS1500	1	157407069	3						0.103412	0.24318	0.215205
cg06281795	CALB1	NM_004929	TSS200	8	91164290	3		0.101486	0.386316	0.487693
cg14348532	CALCA	NM_001033953	5'UTR	11	14950138	3			0.304827	0.338312		0.380298
cg10024587	CALHM2	NM_015916	5'UTR	10	105201743	3			0.597112	0.793393		0.145104
cg23175074	CALHM2	NR_024552	TSS1500	10	105202480	3			0.534783	0.761697	0.1168
cg17832674	CALM3	NM_005184	TSS1500	19	51795558	3			0.459516	0.647009	0.101409	-0.123912
cg02241986	CALML3	NM_005185	TSS1500	10	5556543	3			0.285503	0.473168		0.255459
cg01396022	CAMK1	NM_003656	TSS1500	3	9786990	3			0.370901	0.486382		0.215918
cg16073349	CAMK2B	NM_172078	TSS1500	7	44332061	3		0.114053	0.271485	0.254115
cg09143221	CAMKK1	NM_172206	TSS1500	17	3741406	3			0.298893	0.521327		0.12446
cg22496986	CAMKK1	NM_172206	TSS1500	17	3741322	3			0.381107	0.672515		0.247811
cg04548463	CAND2	NM_001162499	TSS1500	3	12812740	3			0.356265	0.488873		-0.192526	0.270081
cg03025013	CANT1	NM_138793	TSS1500	17	74517781	3			0.215547	0.500732		0.234532
cg23013864	CAP2	NM_006366	TSS1500	6	17501375	3			0.270515	0.365976		0.438909
cg03333253	CAPN11	NM_007058	TSS1500	6	44233671	3			0.266501	0.324419		0.132197
cg07810162	CAPN12	NM_144691	TSS1500	19	43927776	3						0.254907	0.204272	0.274962
cg16495448	CARD11	NM_032415	5'UTR	7	2985786	3						0.23118	0.242491	0.281046
cg20338030	CARD18	NM_021571	TSS200	11	104515673	3			0.302322	0.411397		0.15856
cg26146287	CARTPT	NM_004291	TSS1500	5	71050517	3			0.236526	0.494867		0.130221
cg02161125	CASK	NM_001126054	TSS1500	X	41667636	3			0.423659	0.438071		-0.100146		0.206233
cg12614178	CASK	NM_001126054	TSS1500	X	41667629	3		0.107356	0.367464	0.38562
cg16269097	CASK	NM_001126054	TSS1500	X	41668099	3		0.14676	0.31938	0.4275		-0.189085
cg24931882	CASK	NM_001126055	TSS200	X	41667272	3			0.397058	0.496808				0.263266
cg17008031	CASP1	NM_033294	TSS1500	11	104478117	3			0.269479	0.381909		0.106867
cg01999333	CASP14	NM_012114	TSS1500	19	15023623	3			0.294727	0.461099		0.155503
cg05937969	CASR	NM_000388	5'UTR	3	123385706	3			0.319684	0.328966				0.218394
cg19108881	CASR	NM_000388	TSS200	3	123385200	3			0.261303	0.332309		0.143226
cg13764116	CASR	NM_000388	5'UTR	3	123389647	3			0.32346	0.411577		-0.117245		0.223073
cg06782676	CASR	NM_000388	TSS1500	3	123384073	3			0.380364	0.534683		0.100219
cg09326204	CASR	NM_000388	5'UTR	3	123435939	3						0.256108	0.253022	0.374728
cg05398769	CASZ1	NM_001079843	5'UTR	1	10684570	3						0.111947	0.204278	0.267027
cg13167443	CATSPERB	NM_024764	5'UTR	14	91265991	3				0.427816			0.232413	0.268037
cg25515317	CAV1	NM_001753	TSS1500	7	115951344	3			0.343609	0.448902		0.134554
cg08443038	CBFA2T3	NM_175931	5'UTR	16	87534378	3			0.286267	0.456974		0.279523
cg00231483	CBLN2	NM_182511	TSS1500	18	68362939	3			0.307877	0.376573		0.172344
cg03566107	CBLN2	NM_182511	TSS1500	18	68362942	3			0.380093	0.463025		0.138236
cg18045515	CBX2	NM_005189	TSS1500	17	75365664	3			0.609257	0.886519		0.131035
cg08897924	CC2D1B	NM_032449	TSS1500	1	52605248	3					0.11403		0.237394	0.231883
cg12747469	CCDC108	NM_152389	TSS1500	2	219615469	3			0.569389	0.728168		0.114019
cg12478092	CCDC116	NM_152612	TSS200	22	20316960	3			0.405952	0.466213		0.140566
cg24144883	CCDC116	NM_152612	TSS200	22	20316985	3			0.317637	0.402306		0.230569
cg18604842	CCDC116	NM_152612	5'UTR	22	20317190	3				0.213388			0.254484	0.290019
cg14202048	CCDC126	NM_138771	TSS1500	7	23603269	3						0.237496	0.28953	0.254987
cg03539789	CCDC140	NM_153038	5'UTR	2	222875414	3				-0.216926	0.115066	0.266112		0.304291
cg19818218	CCDC146	NM_020879	5'UTR	7	76590076	3			0.201891	0.345531		-0.208624	0.250402
cg17601287	CCDC153	NM_001145018	TSS200	11	118571816	3			0.297057	0.458199		0.124773
cg00762681	CCDC160	NM_001101357	TSS1500	X	133197244	3			0.237456	0.236372		-0.101343		0.209659
cg22675593	CCDC27	NM_152492	TSS1500	1	3657355	3				0.291281		-0.19254	0.272076	0.214561
cg14192542	CCDC46	NM_145036	5'UTR	17	61618043	3			0.295216	0.372013				0.256619
cg12686273	CCDC64B	NM_001103175	TSS1500	16	3025868	3			0.276949	0.333703		0.127391
cg03002136	CCDC70	NM_031290	5'UTR	13	51335323	3			0.343681	0.481881		0.191379
cg20272205	CCDC80	NM_199512	TSS1500	3	113843444	3			0.411788	0.544936		0.14067
cg06241374	CCDC85A	NM_001080433	TSS1500	2	56263575	3			0.217787	0.458954		0.120277
cg06394820	CCDC86	NM_024098	TSS1500	11	60364867	3			0.614177	0.822808		0.133848
cg06456738	CCDC87	NM_018219	TSS1500	11	66117657	3			0.434058	0.561225		0.158531
cg26706759	CCDC99	NM_017785	5'UTR	5	168944324	3			0.388243	0.528955		0.21831	-0.232167	-0.210728
cg12727529	CCK	NM_000729	TSS1500	3	42282765	3			0.363306	0.510748		0.187127
cg18789547	CCK	NM_000729	TSS1500	3	42282803	3			0.400234	0.563564		0.231273
cg25531987	CCL23	NM_005064	TSS1500	17	31370494	3			0.277806	0.484834		0.149432		-0.248371
cg05034363	CCL24	NM_002991	TSS200	7	75281129	3			0.225415	0.302467		0.119358
cg06083483	CCL8	NM_005623	TSS200	17	29670119	3						0.112159	0.229933	0.205873
cg12417071	CCNA1	NM_001111047	TSS1500	13	35903489	3			0.611758	0.670184		0.451305
cg07743747	CCR2	NM_001123041	TSS1500	3	46369554	3			0.207652	0.408668		0.188032
cg16752389	CCR4	NM_005508	TSS1500	3	32966689	3			0.318896	0.447863		0.135564
cg19688584	CCR6	NM_004367	5'UTR	6	167449668	3			0.205259	0.300871			0.210998
cg25641439	CCR6	NM_031409	5'UTR	6	167464891	3			0.20057	0.337956				0.207714
cg16021018	CCRL2	NM_003965	5'UTR	3	46424317	3				-0.249742	0.118195		0.310397	0.385953
cg02601618	CCT8L2	NM_014406	TSS1500	22	15455046	3				-0.454133		0.110892	0.298584	0.27775
cg22009923	CD151	NM_139030	TSS1500	11	822065	3			0.227038	0.246016		0.113825
cg12126686	CD22	NM_001771	5'UTR	19	40513474	3			0.258903	0.366549	0.112302
cg19090861	CD248	NM_020404	TSS1500	11	65842534	3			0.373351	0.458029		0.108834
cg22908581	CD4	NM_000616	5'UTR	12	6769236	3			0.240186	0.29393	0.112172
cg17216759	CD47	NM_198793	TSS1500	3	109293051	3	0.162034		0.378399	0.56301
cg11139878	CD5L	NM_005894	TSS200	1	156078414	3						0.150175	0.296139	0.200646
cg13014558	CD6	NM_006725	TSS200	11	60495547	3			0.327243	0.407689		0.109156
cg09970481	CD79A	NM_001783	TSS1500	19	47071584	3			0.318753	0.448885		0.140501
cg19825589	CD79A	NM_001783	TSS1500	19	47071550	3			0.309659	0.439221	0.100059
cg11705746	CD81	NM_004356	TSS1500	11	2354637	3			0.444793	0.548571		0.120962		-0.235045
cg05175803	CD82	NM_002231	5'UTR	11	44553695	3			0.354315	0.440443		0.165159
cg01436254	CD86	NM_006889	TSS200	3	123279270	3			0.291582	0.384431		0.109627
cg16331599	CD86	NM_006889	TSS200	3	123279317	3			0.417923	0.516065		0.204973
cg09459339	CD96	NM_198196	TSS200	3	112743583	3			0.548655	0.690556		0.251202
cg03372815	CD99L2	NM_031462	TSS1500	X	149818055	3			0.570836	0.715654		0.323469	-0.296416	-0.238546
cg04087271	CDA	NM_001785	TSS200	1	20787921	3			0.415545	0.652111				0.25116
cg26009195	CDC25B	NM_021872	TSS200	20	3724274	3			0.286188	0.476649		0.128173
cg10124993	CDCA4	NM_017955	5'UTR	14	104549757	3			0.532732	0.738537		0.113917
cg09631415	CDH11	NM_001797	5'UTR	16	63654576	3			0.469852	0.757114		0.103542
cg04480386	CDH12	NM_004061	5'UTR	5	22888891	3			0.628225	0.719938				0.243691
cg00423443	CDH13	NM_001257	TSS1500	16	81217877	3			0.247123	0.347209		0.174484
cg05808793	CDH17	NM_001144663	5'UTR	8	95298701	3			0.20739	0.396803		0.108814
cg22137572	CDH18	NM_001167667	5'UTR	5	19951359	3			0.647079	0.739239		0.173486
cg16489926	CDH19	NM_021153	TSS200	18	62422321	3			0.416053	0.533521		-0.195853		0.266804
cg18608017	CDH23	NM_052836	5'UTR	10	72828078	3			0.314856	0.460324		0.188074
cg00234046	CDH23	NM_052836	5'UTR	10	72839251	3						0.111014	0.252568	0.309728
cg06697455	CDH9	NM_016279	TSS1500	5	27075722	3			0.331944	0.428332		0.237917
cg24060173	CDK18	NM_002596	5'UTR	1	203754866	3			0.269165	0.480578		0.169311
cg09106999	CDK2	NM_001798	TSS1500	12	54646332	3			0.277518	0.481621			0.254494
cg13127506	CDK2AP1	NM_004642	TSS1500	12	122322971	3				0.223962	0.142469	0.220824
cg01885202	CDKL5	NM_003159	TSS1500	X	18353378	3			0.388993	0.529786		0.232131
cg02939364	CDKL5	NM_003159	TSS200	X	18353629	3			0.409651	0.599219		-0.176014		0.316265
cg04716051	CDKL5	NM_003159	TSS1500	X	18353177	3			0.468784	0.540785		0.155904
cg06408185	CDKL5	NM_003159	TSS200	X	18353635	3			0.387959	0.524861		-0.186806		0.325003
cg07519908	CDKL5	NM_003159	TSS200	X	18353644	3			0.349836	0.555802		-0.10049		0.251378
cg05559445	CDKN1C	NM_000076	TSS1500	11	2864250	3			0.275505	0.30219		0.271387
cg05267118	CDKN1C	NM_000076	TSS1500	11	2864460	3			0.417032	0.560501		0.171066
cg00908631	CDKN2C	NM_001262	TSS1500	1	51206204	3			0.302046	0.346013		-0.127611		0.226851
cg02400565	CEACAM6	NM_002483	TSS200	19	46951075	3			0.586358	0.711833		0.122901
cg22676000	CEACAM6	NM_002483	TSS1500	19	46950921	3			0.468337	0.576011		0.127993
cg03282993	CECR6	NM_031890	TSS200	22	15982259	3	0.126965		0.223389	0.338923
cg26538442	CES3	NM_024922	TSS200	16	65552448	3				0.371938		0.144076		0.211933
cg27396498	CES4	NR_003276	TSS200	16	54351979	3			0.206796	0.26091		0.141075
cg08794265	CES4	NR_003276	TSS1500	16	54350701	3			0.322226	0.354677			0.212027
cg03284670	CES7	NM_001143685	TSS1500	16	54467233	3			0.342107	0.572356		0.104153
cg13539395	CFD	NM_001928	TSS200	19	810507	3				0.313323	0.106756			0.224134
cg11177404	CGB2	NM_033378	TSS200	19	54226891	3			0.482042	0.620199			0.247197
cg11120551	CHD1L	NM_004284	TSS1500	1	145180620	3				0.304091	0.109778	0.118292
cg01901466	CHGA	NM_001275	TSS1500	14	92458633	3			0.28419	0.394213		-0.246026	0.28834
cg23013853	CHGA	NM_001275	TSS1500	14	92458855	3			0.352696	0.568247		0.114154
cg02097014	CHI3L1	NM_001276	TSS1500	1	201422997	3			0.202421	0.406266		0.173197
cg26366091	CHI3L2	NM_001025197	TSS200	1	111571797	3	-0.288588			0.329976	0.113537	0.365589
cg11165881	CHL1	NM_006614	TSS1500	3	213048	3			0.466816	0.621079		0.207262
cg10783797	CHPF2	NM_019015	5'UTR	7	150561469	3			0.272978	0.347941		0.128584
cg00619443	CHRDL1	NM_001143983	TSS1500	X	109926192	3			0.39852	0.441676				0.248129
cg25903474	CHRDL1	NM_001143982	TSS200	X	109926128	3			0.275673	0.325807				0.254384
cg19053358	CHRDL1	NM_001143981	5'UTR	X	109925734	3			0.529708	0.599807		0.289207	-0.296931	-0.240925
cg23476456	CHRDL1	NM_001143981	5'UTR	X	109925848	3			0.300171	0.409003		0.298468
cg07051329	CHRDL1	NM_001143982	TSS200	X	109926025	3			0.452269	0.560913		0.123323	-0.2808
cg23914031	CHRDL1	NM_001143981	5'UTR	X	109923466	3			0.357328	0.502466		0.105707
cg27452062	CHRDL1	NM_001143982	TSS200	X	109926070	3			0.414357	0.472405		0.340141
cg16057587	CHRM2	NM_001006631	5'UTR	7	136349106	3						0.182717	0.303193	0.386998
cg17405012	CHRM2	NM_001006631	TSS1500	7	136203803	3			0.215115	0.292708		-0.215288	0.205002
cg18853490	CHRM3	NM_000740	5'UTR	1	237949463	3				0.233996		0.203763		0.270066
cg05506446	CHRM4	NM_000741	TSS1500	11	46366077	3						0.103818	0.218446	0.25364
cg18738190	CHST3	NM_004273	5'UTR	10	73410297	3			0.629129	0.830749		0.246651
cg00191052	CHST7	NM_019886	TSS1500	X	46317714	3			0.265807	0.419635		0.155013
cg00742121	CHST8	NM_001127895	TSS1500	19	38804144	3			0.235273	0.251651		0.228795
cg04716996	CHURC1	NM_145165	TSS1500	14	64450330	3		-0.113944				0.149078	0.212633	0.286056
cg27492942	CISD3	NM_001136498	TSS1500	17	34139491	3			0.214382	0.279267		0.11868
cg00238131	CITED1	NM_001144886	TSS1500	X	71444023	3			0.348337	0.435323	0.120479
cg23710475	CITED1	NM_001144886	5'UTR	X	71442438	3			0.519146	0.536888		0.330156
cg03752015	CITED1	NM_001144887	TSS1500	X	71443669	3			0.489469	0.532632		0.292159
cg09976142	CIZ1	NM_012127	5'UTR	9	129995257	3			-0.201924	-0.702284	0.167773		0.272481	0.286813
cg14532894	CIZ1	NM_012127	5'UTR	9	130004739	3			0.408767	0.684516		0.160335
cg08793208	CKLF	NM_181640	TSS1500	16	65142950	3			0.203512	0.259303		0.430858
cg18597415	CLC	NM_001828	TSS1500	19	44921206	3			0.244884	0.47105		0.108863
cg23296791	CLC	NM_001828	TSS1500	19	44921606	3				0.225764	0.149601	0.364024
cg26068654	CLCC1	NM_001048210	5'UTR	1	109306602	3				0.332431		0.15171		0.313002
cg03670355	CLCN4	NM_001830	5'UTR	X	10086353	3			0.615609	0.663606		0.139146
cg25427918	CLCN5	NM_001127898	TSS200	X	49573916	3			0.563776	0.645945		0.211094
cg11145160	CLDN11	NM_005602	TSS1500	3	171618972	3			0.308213	0.441675		0.127385
cg27138949	CLDN18	NM_001002026	TSS1500	3	139199440	3			0.311782	0.463551		0.157525
cg01472101	CLEC10A	NM_006344	TSS1500	17	6924715	3			0.2463	0.414036		0.351803
cg15722751	CLEC1A	NM_016511	TSS200	12	10142905	3			0.361037	0.423167		0.295374
cg05626117	CLEC4G	NM_198492	TSS1500	19	7704327	3			0.301159	0.536108		0.109622
cg23175055	CLIC1	NM_001288	TSS1500	6	31812717	3			0.270493	0.44589				0.204943
cg13003571	CLLU1	NM_001025233	5'UTR	12	91342371	3			0.332893	0.488047		0.103564
cg06051146	CLP1	NM_001142597	TSS1500	11	57180860	3			-0.380312	-0.750113	0.120187	0.274901	0.24886
cg08737743	CLVS2	NM_001010852	5'UTR	6	123359722	3			0.358544	0.447431		0.118374
cg22566694	CMBL	NM_138809	TSS1500	5	10362123	3			0.368722	0.433408		0.114722
cg11419186	CMIP	NM_198390	TSS1500	16	80034874	3			0.242227	0.409226				0.213666
cg07919167	CMKLR1	NM_001142345	TSS1500	12	107238984	3	-0.148585		0.374193	0.59454		-0.173566		0.235184
cg23803206	CMPK1	NM_016308	TSS1500	1	47571434	3			0.28249	0.421022			0.333411
cg01434608	CMTM3	NM_144601	TSS1500	16	65195428	3			0.26107	0.530118	0.131369
cg17107617	CNFN	NM_032488	TSS1500	19	47586533	3			0.225062	0.265339		-0.116561		0.212316
cg24494102	CNGA1	NM_000087	TSS1500	4	47710738	3				0.312476			0.205243	0.232646
cg16184827	CNGA3	NM_001079878	TSS1500	2	98328256	3	-0.117364		0.401447	0.585752		0.288389
cg05444994	CNKSR2	NM_001168647	TSS1500	X	21302245	3			0.398395	0.706985		0.232784
cg20644952	CNO	NM_018366	TSS1500	4	6768332	3			0.319425	0.311606		0.163565
cg20141118	CNTLN	NM_017738	TSS1500	9	17124569	3			0.395106	0.500537		0.310851
cg11830800	CNTN1	NM_175038	5'UTR	12	39373787	3			0.207137	0.359277		0.102005
cg16966992	COCH	NM_001135058	TSS1500	14	30413107	3			0.285217	0.475056			0.314846
cg09708959	COL11A2	NM_080679	TSS1500	6	33269085	3			0.36097	0.653812		0.259468
cg16630229	COL11A2	NM_080679	TSS1500	6	33268582	3			0.568204	0.63684	0.114423
cg09251959	COL16A1	NM_001856	TSS1500	1	31943094	3			0.567513	0.705055		0.170061
cg17158750	COL20A1	NM_020882	TSS200	20	61394827	3			0.21495	0.379266		-0.154687	0.236835
cg25552435	COL23A1	NM_173465	5'UTR	5	177949906	3	0.120611		0.426437	0.592527
cg07095995	COL25A1	NM_032518	TSS200	4	110443429	3			0.728385	0.855554		0.127034
cg08963132	COL29A1	NM_153264	TSS200	3	131546951	3			0.498058	0.601133		-0.271972		0.284629
cg02420724	COL5A2	NM_000393	TSS1500	2	189753228	3			0.633594	0.844772		0.125202
cg03034070	COL5A2	NM_000393	TSS1500	2	189753086	3			0.45827	0.604101		0.290736		-0.250507
cg10765212	COL5A2	NM_000393	TSS200	2	189752883	3			0.582265	0.816157		0.171621
cg14288066	COL6A3	NM_057165	5'UTR	2	237972081	3			0.283779	0.481787			0.297419
cg15164782	COL8A1	NM_001850	5'UTR	3	100989738	3				0.205037			0.296263	0.290902
cg18105675	COLEC11	NM_024027	TSS1500	2	3620275	3						0.198856	0.218728	0.334992
cg19382657	COLEC12	NM_130386	TSS1500	18	491234	3			0.307032	0.391708		-0.160035	0.300854
cg00595051	COPS4	NM_016129	TSS1500	4	84174453	3			0.317848	0.377429		-0.198689	0.327856
cg12800915	CORO2A	NM_052820	5'UTR	9	99992450	3			0.215408	0.35855		0.110689
cg12327691	COX15	NM_004376	TSS1500	10	101483312	3			0.634179	0.828492	0.100237
cg27413508	COX4I2	NM_032609	TSS200	20	29689178	3			0.333785	0.521599		0.159751
cg08995662	CPAMD8	NM_015692	TSS200	19	16998689	3	0.111633		0.375509	0.429979
cg16903913	CPAMD8	NM_015692	TSS200	19	16998714	3			0.556968	0.687814	0.113058
cg26982364	CPLX2	NM_001008220	5'UTR	5	175232445	3			0.328708	0.400661		0.124136
cg01563071	CPNE4	NM_130808	5'UTR	3	133130370	3			0.631939	0.844389		0.125572	-0.286729	-0.243579
cg05531409	CPNE4	NM_130808	5'UTR	3	133119862	3	0.10883		0.611125	0.725928
cg19139832	CPNE4	NM_130808	5'UTR	3	133114531	3			0.360294	0.540523		0.117636
cg11203985	CPNE7	NM_153636	TSS1500	16	88168555	3			0.499933	0.724788		0.25341
cg03483464	CPOX	NM_000097	TSS1500	3	99795661	3			0.512477	0.675244		0.182786
cg08813944	CPSF4L	NM_001129885	TSS1500	17	68770184	3			0.220627	0.50353		0.14957
cg00449201	CPT1C	NM_152359	TSS1500	19	54885249	3			0.61049	0.897471		0.276984
cg23283187	CPZ	NM_001014448	TSS1500	4	8643919	3			0.383725	0.447641	0.173447
cg14339343	CPZ	NM_001014448	5'UTR	4	8653456	3			0.287518	0.335779		0.151154		-0.260568
cg25706990	CPZ	NM_001014448	TSS1500	4	8644565	3			0.318999	0.320621		0.304573
cg05508558	CR2	NM_001006658	TSS1500	1	205693995	3			0.276505	0.573078		0.155324	-0.238442	-0.294372
cg19932080	CRABP1	NM_004378	TSS1500	15	76418234	3			0.211646	0.420908		0.229426
cg05384271	CRB3	NM_139161	TSS1500	19	6415029	3				-0.42064	0.112126	-0.108315	0.207213	0.352748
cg14803765	CREB5	NM_182898	TSS1500	7	28417212	3			0.352587	0.415872			0.200163
cg14927519	CREB5	NM_182898	TSS1500	7	28417221	3			0.313091	0.430494			0.237844
cg23606079	CRISPLD2	NM_031476	5'UTR	16	83411372	3			0.368796	0.504591		0.142383
cg03543081	CRP	NM_000567	TSS200	1	157951110	3	-0.105097					0.317205	0.313687	0.271654
cg20193872	CRY1	NM_004075	TSS1500	12	106012726	3			0.330088	0.515586		0.136064
cg12205591	CRYAA	NM_000394	TSS1500	21	43461621	3						0.275401	0.21973	0.268735
cg12033214	CRYBA4	NM_001886	TSS200	22	25347910	3			0.355996	0.48151		0.115946
cg16446484	CSDAP1	NR_027011	TSS1500	16	31488810	3			0.266085	0.413448				0.24827
cg12862231	CSF1R	NM_005211	5'UTR	5	149446284	3			0.241893	0.45757		0.124835
cg15210817	CSF3R	NM_172313	TSS1500	1	36722105	3			0.376832	0.515474		0.15453
cg26286961	CSGALNACT1	NM_001130518	TSS200	8	19504488	3			0.333763	0.706084		0.336364	-0.202084
cg12059540	CSGALNACT1	NM_001130518	5'UTR	8	19488699	3						0.256146	0.340557	0.212819
cg03680517	CSGALNACT2	NM_018590	TSS1500	10	42952973	3			0.243446	0.3777		0.406662
cg21320567	CSPP1	NM_024790	TSS1500	8	68138434	3			0.300702	0.468868		0.117267
cg02254461	CSRNP1	NM_033027	TSS1500	3	39170908	3			0.410125	0.495949		0.131091		-0.21115
cg19216731	CSRP3	NM_001127656	TSS200	11	19180211	3			0.464284	0.56508		0.120558
cg11657817	CST11	NM_130794	TSS200	20	23381608	3			0.377318	0.745808				0.302508
cg03026311	CSTF2	NM_001325	TSS1500	X	99961739	3			0.457459	0.493508		0.112084
cg12728820	CSTF2	NM_001325	TSS200	X	99961903	3			0.413728	0.51009		0.14868
cg00327332	CSTT	NR_001279	TSS1500	20	23446993	3			0.297003	0.757567		0.269983
cg15842722	CSTT	NR_001279	TSS200	20	23447644	3			0.263004	0.611637		0.241613
cg23992194	CTBP2	NM_001083914	5'UTR	10	126834984	3			0.477211	0.674317		0.29515
cg02732509	CTDSP2	NM_005730	TSS1500	12	56527467	3			0.477009	0.651614		0.10123
cg00481227	CTNNBL1	NM_030877	TSS1500	20	35755483	3			0.252178	0.34466	0.135628	-0.174636
cg16048517	CTNND2	NM_001332	TSS1500	5	11957442	3			0.550376	0.669959		0.228879
cg10331779	CTNND2	NM_001332	TSS1500	5	11957811	3			0.250497	0.301162		0.2303
cg23669043	CTSF	NM_003793	TSS200	11	66092820	3			0.399802	0.48127		0.146177
cg07631828	CTSZ	NM_001336	TSS1500	20	57015976	3			0.344627	0.429807		0.112941
cg12831034	CTSZ	NM_001336	TSS1500	20	57016366	3			0.265321	0.379642		0.188081
cg06830319	CX3CL1	NM_002996	TSS1500	16	55963575	3			0.248865	0.398602		0.21858
cg24284822	CXCL13	NM_006419	TSS1500	4	78651035	3	0.118507			0.332975		0.116778
cg17001652	CXCL13	NM_006419	TSS1500	4	78651427	3			0.353536	0.536782		0.206433
cg13215970	CXCL5	NM_002994	TSS200	4	75083460	3			0.620233	0.761194		0.193878
cg16055869	CXCL5	NM_002994	TSS200	4	75083476	3			0.611669	0.899681		0.10571
cg12463851	CXCR7	NM_020311	TSS1500	2	237141925	3			0.353935	0.425767	0.111597
cg22010317	CXorf36	NM_176819	TSS1500	X	44945488	3			0.308549	0.44882		0.132104
cg02597128	CXorf41	NM_001169154	TSS200	X	106336479	3			0.424737	0.493692			0.277999
cg03537243	CXorf41	NM_001169154	TSS200	X	106336386	3			0.524744	0.598732		0.166229
cg03878985	CXorf41	NM_001169154	TSS200	X	106336395	3			0.508415	0.611641		0.188729	-0.226398
cg19218988	CXorf41	NM_001169154	TSS200	X	106336380	3			0.601857	0.649951		0.299798
cg26555756	CXorf41	NM_001169154	TSS200	X	106336458	3			0.532795	0.618075		0.253332
cg22010900	CXorf42	NR_027131	TSS1500	X	119263365	3			0.317428	0.433689		0.220163
cg19398192	CXorf57	NM_018015	TSS200	X	105741708	3			0.579393	0.598245		0.129576		-0.310687
cg04924696	CXorf58	NM_001169574	TSS1500	X	23835667	3			0.540669	0.608637		0.172056
cg22881447	CXorf58	NM_001169574	TSS1500	X	23835698	3			0.505034	0.548697		-0.165124		0.222108
cg05442715	CXorf58	NM_001169574	5'UTR	X	23836062	3			0.406406	0.563056		0.174034
cg11016745	CXorf58	NM_001169574	5'UTR	X	23836235	3			0.518613	0.583362			0.223021
cg02211783	CXorf61	NM_001017978	TSS1500	X	115508855	3			0.355112	0.354366		0.122181
cg01008405	CXXC5	NM_016463	5'UTR	5	139019210	3			0.263646	0.36354		0.134772
cg15165154	CXXC5	NM_016463	5'UTR	5	139021198	3						0.229261	0.234783	0.274901
cg11176694	CXXC5	NM_016463	5'UTR	5	139030599	3			0.23977	0.498518		0.107148
cg05227215	CXXC5	NM_016463	5'UTR	5	139037680	3						0.125583	0.200143	0.204096
cg12597839	CYB561D1	NM_001134403	TSS1500	1	109837664	3			0.29668	0.318112		0.113631
cg04242898	CYB5R3	NM_007326	TSS200	22	41373075	3			0.345405	0.466393		0.142247
cg25044876	CYB5R3	NM_007326	5'UTR	22	41371090	3			0.396868	0.440032				0.21248
cg08690876	CYB5R3	NM_007326	5'UTR	22	41370665	3			0.211413	0.365037		0.139715
cg05621349	CYorf15A	NM_001005852	TSS200	Y	20188457	3		0.353011		0.466634	0.219915
cg17790333	CYP11A1	NM_000781	TSS200	15	72447318	3			0.270788	0.324012		0.102482
cg10500909	CYP11B2	NM_000498	TSS1500	8	143997017	3			0.294754	0.423019		0.107132
cg13216022	CYP19A1	NM_000103	TSS1500	15	49418979	3			0.214652	0.353891		-0.104478	0.232912
cg12802310	CYP1B1	NM_000104	TSS1500	2	38158224	3			0.384162	0.600149		0.101764
cg02604290	CYP24A1	NM_000782	TSS200	20	52223996	3			0.54346	0.65165	0.142659
cg02673418	CYP24A1	NM_000782	TSS1500	20	52224385	3			0.483387	0.552303		0.307008
cg13482327	CYP2A13	NM_000766	TSS1500	19	46285301	3			0.547458	0.743864		0.206975
cg07506573	CYP2A13	NM_000766	TSS1500	19	46285835	3			0.514501	0.591153		0.172623
cg15597984	CYP2D6	NM_001025161	TSS200	22	40857005	3						0.235364	0.217083	0.279872
cg11267879	CYP2F1	NM_000774	TSS1500	19	46311792	3			0.276617	0.422372		0.109897
cg00503298	CYP4B1	NM_001099772	TSS1500	1	47036300	3			0.459314	0.673889		0.455874	-0.250997
cg08550407	CYP4F8	NM_007253	TSS1500	19	15585798	3			0.668363	0.869024		0.170188
cg14404298	CYP8B1	NM_004391	TSS1500	3	42894029	3			0.230123	0.317069		0.130333
cg26124860	CYP8B1	NM_004391	TSS1500	3	42893685	3			0.200429	0.337867			0.345003
cg02386599	DAAM2	NM_015345	5'UTR	6	39877520	3			0.287222	0.398677		-0.220458	0.206755
cg06710648	DAB1	NM_021080	TSS200	1	58488965	3			0.219242	0.383711		0.361024
cg22525715	DAB1	NM_021080	5'UTR	1	57962727	3			0.381955	0.539235		0.342621		-0.327208
cg01305539	DAB2IP	NM_032552	TSS1500	9	123368148	3			0.265995	0.452455		0.152403
cg00993140	DACH2	NM_001139514	TSS1500	X	85289778	3			0.519424	0.79419		0.107904
cg08637905	DACH2	NM_001139514	TSS200	X	85290057	3			0.495763	0.598103	0.123596
cg16144072	DACH2	NM_001139514	TSS200	X	85289956	3			0.312724	0.432961		0.138761
cg16259355	DACH2	NM_001139514	TSS1500	X	85289299	3			0.540509	0.73654		-0.358151	0.323486
cg21379639	DALRD3	NM_018114	5'UTR	3	49031424	3			0.30311	0.340428				0.251183
cg18650307	DCAF16	NM_017741	5'UTR	4	17418566	3			0.307962	0.424486		0.174543
cg12223258	DCAKD	NM_024819	5'UTR	17	40472552	3			0.255026	0.434188				0.202138
cg16770368	DCHS1	NM_003737	5'UTR	11	6630360	3			0.214489	0.251669	0.102611
cg05561193	DCLK2	NM_001040261	TSS1500	4	151218492	3			0.289129	0.358307		0.184128
cg00777315	DCT	NM_001129889	TSS1500	13	93931340	3						0.120777	0.250087	0.247107
cg16811558	DDC	NM_001082971	TSS1500	7	50601746	3			0.278732	0.248423		0.138135
cg24164005	DDC	NM_001082971	5'UTR	7	50596912	3						0.124546	0.354289	0.327086
cg07164639	DDO	NM_004032	TSS1500	6	110843651	3				0.276611		0.18893		0.203705
cg21880888	DDR2	NM_006182	5'UTR	1	160869157	3				0.202539		0.368113		0.257161
cg11502844	DDX1	NM_004939	TSS1500	2	15648815	3			0.355877	0.572203		0.248739
cg24826812	DDX26B	NM_182540	5'UTR	X	134482278	3			0.432318	0.597478	0.104855
cg18077436	DDX3Y	NM_004660	TSS200	Y	13526016	3			0.208231	0.5076		0.131613
cg09856092	DDX3Y	NM_004660	TSS200	Y	13525984	3	0.168427	0.171496		0.535457	-0.17263
cg04253037	DDX56	NM_019082	TSS1500	7	44581014	3			0.363363	0.478685		0.151287
cg16773563	DDX56	NM_019082	TSS1500	7	44581000	3			0.313788	0.450185		0.10817
cg05758978	DDX56	NM_019082	TSS200	7	44580830	3			0.43104	0.735846		-0.278747	0.219076
cg00466436	DEFB126	NM_030931	TSS200	20	71163	3	-0.158687					0.116022	0.438754	0.318357
cg26818165	DENND1C	NM_024898	TSS200	19	6432857	3			0.357809	0.491219		0.115466
cg07675337	DEPDC7	NM_139160	TSS1500	11	32993150	3			0.257313	0.289321		0.184691
cg25487529	DGKG	NM_001346	TSS1500	3	187562937	3			0.477295	0.557785		0.128985
cg08470131	DGKK	NM_001013742	TSS200	X	50230582	3			0.314574	0.48148	0.105756
cg20378070	DHX16	NM_001164239	TSS1500	6	30749158	3				0.324142		0.13919	0.269149
cg26784957	DHX36	NM_001114397	TSS1500	3	155525456	3				0.30341			0.284166	0.214305
cg08368055	DHX38	NM_014003	5'UTR	16	70686816	3			0.235585	0.244155		0.153709
cg11824111	DKC1	NM_001142463	TSS1500	X	153643870	3			0.294637	0.484628	0.149306
cg19944582	DKC1	NM_001363	TSS200	X	153644148	3			0.374543	0.44805		0.152623
cg01157070	DKFZP434H168	NR_026889	TSS200	16	54786012	3	0.100127		0.359954	0.461506
cg27369423	DKFZP434H168	NR_026889	TSS1500	16	54786402	3			0.50541	0.684376		0.317713
cg14330675	DKFZp434J0226	NR_027003	TSS200	19	51405304	3			0.557217	0.658358		0.107048
cg21629821	DKFZp434J0226	NR_027003	TSS200	19	51405313	3			0.347002	0.453315		0.108289
cg01600123	DLG3	NM_020730	5'UTR	X	69589160	3			0.32661	0.47596		0.116416	-0.276803
cg10401741	DLGAP4	NM_014902	TSS1500	20	34427728	3			0.347957	0.44614		0.118919
cg00337916	DLX6AS	NR_015448	TSS1500	7	96481622	3			0.373889	0.490077	0.121457
cg03578951	DMAP1	NM_001034023	TSS1500	1	44451378	3			0.314101	0.475406			0.280395
cg11976790	DMBT1	NM_017579	TSS200	10	124310054	3			0.247577	0.405171		0.266646
cg01377936	DMD	NM_004021	5'UTR	X	32083481	3	-0.110813					0.252341	0.231582	0.230299
cg25905812	DMRT1	NM_021951	TSS200	9	831632	3			0.508114	0.551415				0.233714
cg04897208	DNAH8	NM_001371	TSS1500	6	38797648	3			0.244239	0.244802		0.19122
cg02070028	DNAJB13	NM_153614	TSS200	11	73338898	3			0.684968	0.795716		0.118578
cg10235741	DNASE1L3	NM_004944	5'UTR	3	58175366	3			-0.354498	-0.828119	0.120044	0.236593		0.208811
cg26002091	DNMBP	NM_015221	5'UTR	10	101726250	3			0.523111	0.678515		0.210064
cg27319563	DNMBP	NM_015221	5'UTR	10	101757342	3			0.226963	0.421075		0.111994
cg21892967	DNMT1	NM_001379	TSS1500	19	10167043	3			0.214712	0.33996				0.212402
cg02931604	DPPA5	NM_001025290	TSS1500	6	74121019	3			0.270974	0.256565		0.228484
cg09435415	DPYS	NM_001385	TSS200	8	105548559	3			0.403751	0.550365		0.163356
cg01337047	DSG1	NM_001942	TSS1500	18	27151111	3					0.129157	0.213573		0.239001
cg25015271	DUPD1	NM_001003892	TSS1500	10	76488803	3			0.204126	0.347869		0.11076
cg13442201	DUSP10	NM_144728	5'UTR	1	219975358	3			0.240522	0.337241	-0.165442			0.250638
cg23612030	DUSP2	NM_004418	TSS1500	2	96175260	3			0.249366	0.496695		0.235114	-0.255578	-0.271992
cg05085049	DUSP9	NM_001395	5'UTR	X	152563186	3			0.473619	0.719852		0.149704
cg13915726	DUSP9	NM_001395	5'UTR	X	152561503	3			0.580834	0.694971		0.235722		-0.369469
cg09552277	DYNC1LI2	NM_006141	TSS1500	16	65343733	3				0.210298		0.185121	0.286792
cg24090346	DYNLT3	NM_006520	TSS200	X	37591969	3			0.361248	0.448607		0.210765
cg09135343	DYRK2	NM_003583	TSS1500	12	66327695	3			0.279775	0.461146	0.135327
cg09375033	DZIP1L	NM_173543	5'UTR	3	139316324	3	-0.105287		0.407771	0.529444		0.120123	-0.31999
cg20683656	EBF2	NM_022659	TSS200	8	25958468	3			0.452009	0.727537		0.170831
cg20540913	EDA	NM_001399	5'UTR	X	68752833	3			0.591137	0.624246	0.123507
cg12447182	EDA	NM_001005615	TSS200	X	68752582	3			0.517059	0.613344		0.126808
cg06495401	EDAR	NM_022336	5'UTR	2	108925844	3			0.204756	0.242973		0.199953
cg09088437	EDAR	NM_022336	5'UTR	2	108925444	3			0.207954	0.375751		0.121295
cg16264526	EDNRA	NM_001957	TSS1500	4	148620723	3			0.269634	0.376057		0.273465
cg02147695	EDNRB	NM_003991	TSS1500	13	77391658	3		0.103081	0.334134	0.462838
cg07035515	EDNRB	NM_003991	TSS1500	13	77391705	3			0.428033	0.702912		0.150414
cg19759502	EDNRB	NM_003991	TSS1500	13	77392068	3				0.229837	0.103287	0.351373
cg14292823	EEF1D	NM_032378	TSS1500	8	144752240	3			0.310384	0.387129		0.331068
cg23902550	EEF1D	NM_032378	TSS1500	8	144752249	3			0.223719	0.319907		0.24759
cg10397070	EEF1G	NM_001404	TSS1500	11	62098803	3			0.398296	0.42085		0.239668
cg03535793	EFCAB4B	NM_001144959	TSS1500	12	3732855	3			0.254744	0.278494		0.16767
cg17904739	EFCAB4B	NM_001144959	5'UTR	12	3731828	3			0.212769	0.331761		-0.131902	0.221897
cg14759043	EFCAB4B	NM_001144959	TSS1500	12	3732858	3			0.296815	0.373949		0.251823
cg00585901	EFNA4	NM_182690	TSS1500	1	153302012	3			0.454527	0.74496		0.209295
cg15141467	EFNA4	NM_182690	TSS1500	1	153301999	3			0.497239	0.828411		0.10149
cg21544051	EFNB1	NM_004429	TSS1500	X	67964829	3			0.235147	0.319097	0.188824		-0.202415
cg23545272	EFNB1	NM_004429	5'UTR	X	67966338	3			0.569636	0.576789		0.197814		-0.294427
cg05251755	EFR3B	NM_014971	TSS1500	2	25117311	3			0.502721	0.740358		0.157018
cg00932276	EGFL6	NM_001167890	5'UTR	X	13497897	3			0.286254	0.387377		0.202229		-0.226845
cg05037688	EGFL7	NM_016215	TSS1500	9	138676375	3						0.252491	0.226626	0.328231
cg20682143	EGLN1	NM_022051	TSS1500	1	229627775	3			0.267863	0.507138		0.134947
cg01988452	EIF1AY	NM_004681	TSS1500	Y	21145916	3				0.510422	0.125562	0.110486	-0.211891
cg10620659	EIF1AY	NM_004681	TSS1500	Y	21146779	3	0.112731	0.175788		0.464668			-0.305501	-0.244515
cg14611683	EIF2B3	NM_020365	TSS1500	1	45225167	3			0.30802	0.404438				0.230339
cg26073060	EIF3I	NM_003757	TSS1500	1	32459323	3			0.219137	0.302633		0.228751
cg07179068	EIF4E1B	NM_001099408	5'UTR	5	175992771	3						0.16093	0.222724	0.38617
cg05921913	EIF5	NM_001969	TSS1500	14	102868774	3			0.550242	0.714683		0.121185
cg11802299	ELAC2	NM_018127	TSS1500	17	12863564	3			0.470034	0.744375		0.147902
cg11049154	ELF4	NM_001421	TSS1500	X	129072497	3			0.348465	0.450506		0.155533
cg25918359	ELF4	NM_001421	TSS1500	X	129072413	3			0.297412	0.354848				0.20494
cg09160231	ELFN1	NM_001128636	5'UTR	7	1731839	3			0.262572	0.320904		0.350228
cg00107982	ELFN2	NM_052906	5'UTR	22	36143044	3			0.229796	0.289363		0.24448
cg21055910	ELFN2	NM_052906	5'UTR	22	36103984	3			0.25348	0.367493		0.123342
cg21511948	ELFN2	NM_052906	5'UTR	22	36150182	3			0.322125	0.424632		0.238287
cg11111083	ELK1	NM_005229	TSS1500	X	47395533	3			0.32657	0.373945		0.159808
cg27101034	ELOVL7	NM_024930	5'UTR	5	60173514	3			0.260406	0.351582		0.24197
cg22104242	ELOVL7	NM_024930	5'UTR	5	60174640	3						0.204155	0.338157	0.223232
cg19459207	EMB	NM_198449	TSS1500	5	49773530	3	-0.105406			-0.412781		0.234866	0.335725	0.397045
cg11779941	EMD	NM_000117	TSS1500	X	153259529	3			0.269164	0.460777		0.208313
cg04344997	EMD	NM_000117	TSS1500	X	153260323	3			0.609167	0.647897				0.200743
cg05025071	EMR1	NM_001974	TSS200	19	6838530	3	-0.13054	-0.104961	0.351073	0.480463		0.130056
cg23772205	EN2	NM_001427	TSS1500	7	154942702	3			0.665062	0.809497		0.297059
cg00509187	ENOX1	NM_017993	TSS1500	13	43260093	3			0.311627	0.537092		0.18358
cg06295352	ENOX2	NM_006375	5'UTR	X	129864831	3			0.502303	0.575491		0.268306
cg20964758	ENOX2	NM_006375	5'UTR	X	129864838	3			0.436945	0.501412				0.275855
cg01661247	ENPP1	NM_006208	TSS1500	6	132170030	3			0.453786	0.595398		0.203956
cg20988616	ENPP3	NM_005021	TSS1500	6	131999837	3			0.301879	0.380505		0.114624	-0.293516	-0.256118
cg10658197	ENTHD1	NM_152512	TSS1500	22	38620698	3			0.303805	0.394116		0.157972
cg12497543	ENTPD1	NM_001164182	TSS1500	10	97505367	3			0.230035	0.350524		0.288573
cg13471990	ENTPD1	NM_001164182	TSS1500	10	97505212	3			0.25385	0.469814		0.203803		-0.228824
cg25329685	ENTPD4	NM_004901	TSS1500	8	23371694	3			0.295217	0.634823		0.162258		-0.348418
cg12728621	EPB41L1	NM_012156	5'UTR	20	34206506	3			0.412626	0.552773		0.18293
cg06550462	EPB41L3	NM_012307	TSS1500	18	5534208	3			0.565615	0.701917		0.355833
cg23847381	EPB41L3	NM_012307	TSS200	18	5534031	3			0.617815	0.884901				0.217694
cg10122079	EPHA10	NM_001099439	TSS1500	1	38004812	3			0.414744	0.532427		-0.157293		0.200952
cg04424060	EPHB6	NM_004445	5'UTR	7	142269997	3			0.381445	0.559564			0.209278
cg12599168	EPHB6	NM_004445	5'UTR	7	142264661	3			0.458895	0.517781		0.197123		-0.302646
cg25152404	EPHX1	NM_001136018	5'UTR	1	224065806	3			0.398021	0.789056		0.197855
cg00501904	EPHX1	NM_001136018	5'UTR	1	224068298	3			0.362117	0.652322		0.21457
cg01585794	EPHX2	NM_001979	TSS1500	8	27403289	3						0.107914	0.235332	0.274378
cg01447748	EPS15	NM_001981	TSS1500	1	51757847	3	-0.113441		0.269128	0.462429		0.281064
cg02023717	ERBB2	NM_001005862	5'UTR	17	35100223	3			0.280224	0.517032		0.106626
cg13079837	ERC1	NM_178040	5'UTR	12	974713	3				0.214794			0.246047	0.240161
cg07100595	ERC2	NM_015576	TSS1500	3	56478880	3			0.213755	0.281161		0.12895
cg09743261	ERCC6L	NM_017669	TSS200	X	71375596	3			0.373057	0.473464		0.12836
cg26108843	ERG	NM_001136154	TSS1500	21	38956641	3			0.525429	0.688116		0.272798
cg07841477	ERN2	NM_033266	TSS200	16	23632402	3					0.112691	0.105307		0.213862
cg06159484	ERRFI1	NM_018948	TSS1500	1	8010177	3			0.528499	0.678414		0.101491
cg10426370	ESM1	NM_001135604	TSS1500	5	54318216	3			0.220099	0.479816		0.224926
cg20893956	ESR1	NM_001122742	5'UTR	6	152168429	3			0.286911	0.386349		0.199807
cg08415493	ESR1	NM_001122742	5'UTR	6	152166508	3			0.322587	0.462665		0.106735
cg23284245	ESR2	NM_001040276	5'UTR	14	63827432	3			0.272423	0.299639		0.124203
cg04732303	ESRRB	NM_004452	5'UTR	14	75917834	3			0.33246	0.472088		0.11327
cg25389804	ESRRG	NM_206594	5'UTR	1	215144021	3			0.285279	0.53799		0.38303
cg22469897	ETFB	NM_001014763	TSS200	19	56550088	3			0.551424	0.728629		0.130502	-0.218459
cg16792062	ETS1	NM_001143820	TSS1500	11	127963363	3			0.279791	0.231534		0.137848
cg25578781	ETS1	NM_001143820	5'UTR	11	127951280	3			0.213895	0.34045		0.223942
cg05131488	ETV1	NM_001163148	TSS1500	7	13998347	3						0.184328	0.283025	0.277534
cg01519765	ETV5	NM_004454	TSS1500	3	187310814	3			0.209433	0.352175		0.214245
cg21151960	EXOC3	NM_007277	5'UTR	5	497080	3			0.206031	0.240636		0.150991
cg19128082	EXOG	NM_001145464	TSS1500	3	38512283	3			0.352037	0.469227		-0.279453		0.204411
cg06713675	EXOSC9	NM_005033	TSS1500	4	122941432	3			0.48927	0.655575		0.363459
cg16808120	EYA1	NM_172059	TSS1500	8	72432045	3			0.220569	0.266529		0.120727
cg08234354	EYA1	NM_172059	TSS1500	8	72431952	3			0.357029	0.546213		0.252192
cg06764333	EYA4	NM_004100	5'UTR	6	133606159	3			0.420234	0.615702		0.408015
cg10675276	EYA4	NM_172105	TSS1500	6	133603591	3			0.600108	0.794646		0.277197
cg17985029	EYA4	NM_172105	TSS1500	6	133603340	3				0.409074	0.235013	0.27317
cg18714224	EYA4	NM_004100	5'UTR	6	133606271	3			0.543692	0.628314		0.294651
cg21296676	EYA4	NM_172105	TSS1500	6	133603353	3			0.21678	0.425287		0.267352
cg21390624	EYA4	NM_172105	TSS1500	6	133603370	3			0.279511	0.484468		0.257837	-0.242372
cg26871350	F2RL2	NM_004101	TSS1500	5	75955237	3			0.328443	0.452685		0.117766
cg23772843	F7	NM_019616	TSS200	13	112807910	3			0.222272	0.39207				0.232562
cg12671744	FAAH	NM_001441	TSS200	1	46632361	3			-0.360342	-0.796619		0.127578	0.227	0.204737
cg26932018	FAAH2	NM_174912	TSS1500	X	57329274	3			0.353022	0.540541	0.120012	-0.195921
cg14427243	FABP1	NM_001443	TSS1500	2	88209637	3			0.310587	0.483348		0.131022
cg24046616	FABP1	NM_001443	TSS200	2	88208745	3			0.224727	0.392059		0.209792
cg22511455	FAIM3	NM_005449	TSS1500	1	205163396	3			0.348082	0.555218		-0.103614		0.281554
cg15158847	FAIM3	NM_001142472	5'UTR	1	205161938	3	-0.10599		0.212317	0.42778		0.131748
cg26662578	FAM101A	NM_181709	5'UTR	12	123348399	3					0.244707	0.533337		0.222219
cg11830605	FAM110B	NM_147189	5'UTR	8	59089041	3			0.272967	0.547057			0.219685
cg08199506	FAM120C	NM_017848	TSS1500	X	54226641	3			0.392227	0.538529	0.10415
cg26428339	FAM120C	NM_017848	5'UTR	X	54226404	3			0.696164	0.689824			0.248858
cg04889508	FAM122B	NM_001166600	TSS200	X	133759046	3			0.44232	0.573577		-0.206169	0.304148
cg23616046	FAM122B	NM_001166599	TSS1500	X	133759307	3						0.248592	0.271598	0.302297
cg14972002	FAM122C	NM_001170783	TSS200	X	133768773	3			0.371691	0.457421		0.107907
cg16510010	FAM122C	NM_001170783	TSS200	X	133768829	3			0.478886	0.543727			0.230328
cg24248049	FAM122C	NM_001170783	TSS200	X	133768856	3			0.50026	0.642375		-0.115543		0.270208
cg26764180	FAM122C	NM_001170783	TSS200	X	133768860	3			0.428854	0.578297	0.132018
cg01309671	FAM122C	NM_001170782	5'UTR	X	133768891	3			0.426552	0.497986		-0.163696	0.242079
cg21052415	FAM123A	NM_152704	TSS1500	13	24644587	3			0.215198	0.268078	0.102873
cg05687312	FAM123B	NM_152424	TSS200	X	63342519	3			0.266531	0.384338		-0.229589		0.236109
cg19407266	FAM123B	NM_152424	5'UTR	X	63341847	3			0.548083	0.600419		0.144713	-0.263219	-0.340837
cg27083627	FAM123B	NM_152424	5'UTR	X	63342262	3			0.358346	0.364361			0.224457
cg18335505	FAM123C	NM_152698	5'UTR	2	131231058	3			0.207425	0.25501		0.220867
cg07794384	FAM123C	NM_152698	5'UTR	2	131234601	3			0.327078	0.45967		0.221468
cg01833675	FAM124B	NM_024785	TSS200	2	224975120	3			0.31316	0.46415		0.177279
cg25313930	FAM124B	NM_024785	TSS200	2	224975027	3			0.286852	0.416805		0.170656
cg10001778	FAM127A	NM_001078171	TSS200	X	133993841	3			0.473789	0.509919				0.237866
cg15043283	FAM127A	NM_001078171	TSS200	X	133993871	3			0.552229	0.603762		0.128388
cg17558827	FAM127A	NM_001078171	TSS200	X	133993799	3			0.384207	0.500219				0.207758
cg03466522	FAM131C	NM_182623	TSS1500	1	16273341	3			0.209128	0.303157		0.127663
cg08968222	FAM13C	NM_198215	TSS1500	10	60793096	3			0.287162	0.402603				0.28226
cg06965744	FAM153A	NM_173663	5'UTR	5	177129471	3			0.228447	0.337566		0.158074
cg15248636	FAM155B	NM_015686	TSS1500	X	68640457	3					0.103764		0.234454	0.263864
cg08849150	FAM162B	NM_001085480	TSS200	6	117193703	3			0.249807	0.452552		0.113643
cg12080566	FAM176A	NM_032181	TSS1500	2	75651740	3			0.315159	0.407719		0.157335
cg03455713	FAM176A	NM_032181	5'UTR	2	75634648	3			0.314822	0.642056		0.20024
cg10600536	FAM180B	NM_001164379	TSS200	11	47564780	3			0.214184	0.347392		0.140187
cg00357213	FAM188A	NM_024948	TSS1500	10	15942737	3			0.511967	0.734513				0.309945
cg19707359	FAM188A	NM_024948	TSS1500	10	15942878	3			0.555576	0.674216	0.141918
cg20565833	FAM190A	NM_001145065	5'UTR	4	91356320	3			0.261408	0.338026		0.143404
cg24069653	FAM196B	NM_001129891	TSS1500	5	169340879	3			0.23224	0.384606		0.181073
cg12417685	FAM19A4	NM_001005527	TSS200	3	69064542	3	0.11043		0.415577	0.610384
cg04304705	FAM19A5	NM_001082967	TSS1500	22	47263624	3			0.375434	0.57743			0.232443
cg14894848	FAM19A5	NM_001082967	TSS1500	22	47263609	3			0.306884	0.544356			0.248204
cg01036409	FAM20A	NM_017565	TSS1500	17	64108967	3	0.163997		0.340307	0.480327
cg11058154	FAM20A	NM_017565	TSS1500	17	64108973	3	0.150558		0.399438	0.502126
cg23969274	FAM26D	NM_153036	5'UTR	6	116958429	3			0.544866	0.763614		0.1142
cg08657886	FAM32A	NM_014077	TSS1500	19	16156868	3			0.235464	0.297146	0.12198
cg24376266	FAM3B	NM_058186	TSS200	21	41610520	3			0.655553	0.835967		0.162398
cg21684179	FAM40A	NM_033088	TSS1500	1	110378456	3			0.386606	0.554642				0.362253
cg07813254	FAM43B	NM_207334	TSS1500	1	20750260	3			0.424616	0.645249				0.282716
cg09324018	FAM49A	NM_030797	5'UTR	2	16703091	3			0.485636	0.645193		0.102642
cg24242519	FAM49A	NM_030797	5'UTR	2	16710050	3				-0.24362	0.143106	0.133182	0.203714
cg10106284	FAM49A	NM_030797	TSS1500	2	16711469	3			0.290741	0.485911			0.291075
cg25552548	FAM49A	NM_030797	5'UTR	2	16633167	3			0.602194	0.834452		0.123895
cg06511189	FAM58A	NM_001130997	TSS200	X	152518024	3			0.383761	0.448341		0.301059
cg14815778	FAM58A	NM_001130997	TSS1500	X	152518489	3	-0.103264		0.42804	0.545537		-0.111891		0.206497
cg09028383	FAM63A	NM_018379	5'UTR	1	149247035	3			0.262044	0.546364				0.249253
cg01045946	FAM63A	NM_018379	5'UTR	1	149246838	3						0.122368	0.252384	0.23422
cg21329507	FAM70A	NM_001104544	TSS200	X	119329558	3			0.254667	0.286384		0.168227
cg03483944	FAM71E2	NM_001145402	TSS200	19	60566512	3			0.228876	0.318433	0.100696
cg21009400	FAM74A3	NR_026801	TSS1500	9	40704141	3			0.248569	0.381942		0.170228
cg16391327	FAM98B	NM_173611	TSS1500	15	36533340	3			0.275116	0.4708		0.232483	-0.25245
cg09007161	FANCF	NM_022725	TSS1500	11	22604226	3	0.125075		0.552204	0.832694
cg01926066	FANCF	NM_022725	TSS200	11	22603973	3	0.102563		0.329521	0.478976
cg21522988	FAR2	NM_018099	5'UTR	12	29268139	3			0.511282	0.68374		0.124436
cg01811153	FARP1	NM_001001715	5'UTR	13	97650935	3			0.286258	0.459133		0.167517
cg26531286	FARP1	NM_001001715	5'UTR	13	97597359	3			0.276705	0.466272		0.406809
cg04025965	FASTK	NM_033015	TSS1500	7	150410043	3			0.372122	0.600126		0.16275
cg25302888	FASTK	NM_033015	TSS1500	7	150410087	3			0.205072	0.282723		0.107667
cg27608032	FASTK	NM_033015	TSS1500	7	150409859	3			0.264783	0.333642		0.157043
cg11823624	FASTK	NM_033015	TSS1500	7	150409657	3			0.249687	0.309203		0.184867
cg19290902	FBXL4	NM_012160	TSS1500	6	99503066	3			0.318125	0.492567			0.201621
cg13893555	FBXO10	NM_012166	5'UTR	9	37564338	3			0.350862	0.481548		0.333903
cg24010336	FBXO17	NM_024907	TSS1500	19	44159098	3				0.261556			0.220484	0.201408
cg02239453	FBXO3	NM_012175	TSS1500	11	33754099	3	-0.113593			0.250987	0.100937	0.241771
cg01411725	FBXW10	NM_031456	TSS1500	17	18587557	3						0.134263	0.364998	0.304741
cg00586700	FCGRT	NM_001136019	TSS1500	19	54706990	3			0.27479	0.419087		0.116569
cg06352803	FDPS	NM_001135822	TSS1500	1	153543997	3			0.241756	0.356241	0.19256	-0.145977
cg05741490	FDX1	NM_004109	TSS1500	11	109805371	3			0.25133	0.329254				0.360719
cg27259408	FDX1L	NM_001031734	TSS1500	19	10288154	3			0.213156	0.271529		0.144431
cg23242649	FER1L4	NR_024377	TSS1500	20	33659879	3			0.355694	0.474762				0.231749
cg00723017	FER1L6	NM_001039112	5'UTR	8	125022831	3			0.286909	0.285263		0.174203		-0.211605
cg06385449	FERMT3	NM_031471	TSS200	11	63730699	3			0.606027	0.771117		0.127565
cg12005186	FERMT3	NM_031471	TSS200	11	63730528	3			0.557209	0.707144		0.187468		-0.351316
cg01047748	FFAR3	NM_005304	TSS1500	19	40540864	3			0.306838	0.518298		0.109212
cg11809958	FGD4	NM_139241	TSS200	12	32546196	3			0.230638	0.320794		0.154939	-0.298072	-0.251087
cg07206630	FGF1	NM_001144935	5'UTR	5	142046952	3	-0.121123		0.411839	0.720854		0.41312
cg06981242	FGF13	NM_001139500	TSS1500	X	138115195	3			0.201956	0.257312		0.286505		-0.207665
cg10052922	FGF13	NM_001139501	5'UTR	X	138104570	3			0.292475	0.343316		0.123178
cg12813325	FGF13	NM_001139500	TSS1500	X	138115279	3				0.249109	0.135529	0.213366	-0.237049	-0.224369
cg07768177	FGF13	NM_001139501	5'UTR	X	138114426	3			0.497839	0.560663		0.150032		-0.326215
cg25228188	FGF13	NM_001139501	5'UTR	X	138114705	3			0.452521	0.529726		0.143956		-0.213778
cg26096837	FGF19	NM_005117	TSS1500	11	69229155	3			0.344683	0.377193		0.126607
cg15128226	FGF2	NM_002006	TSS200	4	123967122	3			0.472465	0.645942		0.104753
cg21550024	FGF2	NM_002006	TSS1500	4	123966983	3			0.344332	0.445025		0.368987
cg03159252	FGF22	NM_020637	TSS1500	19	590161	3			0.433117	0.395278		0.102042
cg00406976	FGF22	NM_020637	TSS1500	19	589588	3			0.213009	0.298378		0.296059
cg23219570	FGF23	NM_020638	5'UTR	12	4359154	3			0.353251	0.550982		0.112478
cg17091967	FGFBP1	NM_005130	TSS1500	4	15549995	3			0.234504	0.397178				0.253715
cg08722122	FGFR1	NM_023111	TSS1500	8	38445731	3						0.245949	0.26004	0.216908
cg11836372	FGFR2	NM_001144916	TSS200	10	123343812	3			0.233491	0.317793		0.307277
cg13175830	FGFR2	NM_001144916	TSS200	10	123343946	3			0.234674	0.419759		0.471832
cg15049101	FGFR2	NM_001144916	TSS200	10	123343879	3			0.651733	0.873044		0.438315
cg14856220	FGFR2	NM_001144913	TSS200	10	123343490	3			0.25982	0.337556		0.32557
cg01593385	FGG	NM_021870	TSS1500	4	155753599	3			0.401791	0.606885		0.205479
cg16747973	FGG	NM_021870	5'UTR	4	155753234	3			0.325972	0.523847				0.311173
cg21616031	FHAD1	NM_052929	5'UTR	1	15448981	3			0.381951	0.726437		0.124125
cg08195983	FHIT	NM_001166243	5'UTR	3	61210869	3			0.272044	0.319247				0.301999
cg10541332	FHIT	NM_001166243	TSS1500	3	61212752	3			0.244802	0.347996				0.244632
cg21541638	FHIT	NM_001166243	5'UTR	3	61211056	3			0.262919	0.251424				0.238799
cg25736251	FHIT	NM_001166243	5'UTR	3	61210909	3			0.302763	0.290739				0.264818
cg19652483	FILIP1	NM_015687	5'UTR	6	76248533	3			0.328139	0.526548		0.186344
cg02962499	FITM2	NM_001080472	TSS1500	20	42373688	3			0.219351	0.342314		0.227333
cg03566156	FKBP11	NM_001143781	TSS1500	12	47605825	3			0.208147	0.417764				0.224484
cg00901401	FKBP1B	NM_004116	TSS1500	2	24125548	3			0.301797	0.422442		0.186612
cg25114611	FKBP5	NM_001145775	TSS1500	6	35804848	3			0.239785	0.270753		0.142382
cg22719314	FLG	NM_002016	5'UTR	1	150556958	3			0.323088	0.542284		0.114246
cg03957898	FLG2	NM_001014342	TSS1500	1	150600047	3			0.557835	0.818866			0.244815
cg17542852	FLG2	NM_001014342	TSS200	1	150599275	3			0.478461	0.714091		0.136933
cg23197405	FLJ12825	NR_026655	TSS200	12	52738205	3			0.20825	0.380521		0.249407
cg07141565	FLJ26850	NR_027257	TSS1500	19	55245054	3			0.253969	0.296444		0.101776
cg05867448	FLJ30058	NM_144967	5'UTR	X	130020256	3			0.455436	0.55239	0.104763
cg09407917	FLJ30058	NM_144967	TSS200	X	130019832	3			0.246634	0.258922		0.220616
cg02328035	FLJ33360	NR_028351	TSS1500	5	6391017	3						0.111011	0.205473	0.267322
cg18997137	FLJ37307	NR_027048	TSS1500	13	51317690	3			0.548447	0.777538		0.148474
cg24762962	FLJ37543	NM_173667	5'UTR	5	60973658	3			0.338665	0.549429				0.20614
cg23645302	FLJ41562	NM_001129907	TSS1500	4	68767318	3			0.635708	0.756539		0.111479
cg08528984	FLJ42875	NR_015440	TSS1500	1	2975078	3			0.502554	0.751435		0.311524
cg01459854	FLJ43390	NR_015358	TSS1500	14	61653141	3				0.294957	0.166258	0.231415
cg21074347	FLJ46111	NR_027713	TSS1500	11	9071585	3						0.247291	0.20492	0.256003
cg15391239	FLNA	NM_001456	TSS200	X	153256365	3			0.477109	0.498506		0.111369
cg19953646	FLRT2	NM_013231	5'UTR	14	85070695	3		0.120215	0.275112	0.482518
cg04906740	FLT3	NM_004119	TSS1500	13	27572998	3			0.555308	0.621481		0.108278
cg18375642	FMO2	NM_001460	5'UTR	1	169421099	3			0.236264	0.464664		0.110698
cg07676849	FOLR3	NM_000804	TSS1500	11	71523313	3			0.607981	0.70601		0.403554
cg15846641	FOXN2	NM_002158	TSS1500	2	48394768	3			0.313819	0.506436	0.110214
cg21571793	FOXN3	NM_001085471	5'UTR	14	88980157	3			0.25282	0.455534		0.140014
cg04977856	FOXN3	NM_001085471	5'UTR	14	88956694	3			0.305545	0.525313		0.198084
cg06719445	FOXN3	NM_001085471	5'UTR	14	88995221	3			0.36614	0.516691		0.174893
cg26545730	FOXO4	NM_001170931	TSS1500	X	70232382	3			0.333674	0.387002		0.106654
cg05399036	FOXP1	NM_032682	5'UTR	3	71652127	3			0.244607	0.313909		0.125808
cg14564722	FOXP1	NM_032682	5'UTR	3	71334291	3			0.272437	0.308393		0.465439
cg13816423	FOXP4	NM_001012426	TSS1500	6	41621144	3			0.400018	0.428181		0.208807
cg17432154	FRG2B	NM_001080998	TSS1500	10	135291362	3				-0.207011		0.34025	0.216784	0.349494
cg20344448	FRMD4A	NM_018027	5'UTR	10	14412437	3			0.213688	0.33141		0.129722
cg09359810	FRMD6	NM_001042481	5'UTR	14	51118171	3			0.636138	0.842144		0.140366
cg22672606	FRMPD4	NM_014728	5'UTR	X	12066639	3			0.412511	0.47578			0.391238
cg16158863	FRY	NM_023037	TSS1500	13	31503218	3			0.309813	0.446209		0.410089
cg05475091	FRYL	NM_015030	5'UTR	4	48339282	3				0.205217			0.220887	0.231513
cg14341289	FSD1L	NM_001145313	TSS1500	9	107249605	3			0.200858	0.346268		0.202198
cg15380263	FSTL4	NM_015082	TSS1500	5	132976414	3			0.474989	0.667668		0.119166
cg05494459	FTSJ1	NM_012280	TSS1500	X	48219281	3			0.229248	0.348921		0.233574
cg12513189	FTSJ1	NM_012280	TSS1500	X	48219279	3			0.236031	0.368618		0.169394
cg06852103	FTSJ1	NM_177439	5'UTR	X	48219910	3			0.517583	0.552718		0.167397		-0.222032
cg21528040	FUCA1	NM_000147	TSS1500	1	24067814	3	-0.141214		0.321658	0.565027		0.132842		-0.264712
cg11171549	FXYD6	NM_001164836	TSS1500	11	117253722	3			0.247777	0.333459		0.115464		-0.228026
cg20283221	FYTTD1	NM_001011537	TSS1500	3	198959917	3					0.113286		0.24537	0.241953
cg01102379	GAB2	NM_080491	TSS1500	11	77807515	3			0.219165	0.253506				0.213306
cg11681617	GAB3	NM_080612	TSS1500	X	153632843	3			0.680021	0.806433				0.361605
cg02225164	GAB3	NM_080612	TSS1500	X	153632782	3			0.581502	0.762772		0.148067
cg23160016	GABRA2	NM_001114175	TSS1500	4	46086686	3			0.53081	0.657828	0.143975
cg11166197	GABRA3	NM_000808	5'UTR	X	151312240	3						0.123747	0.246548	0.257483
cg00796569	GABRA5	NM_001165037	TSS1500	15	24662533	3						0.150635	0.247737	0.373015
cg00252615	GABRB2	NM_000813	TSS1500	5	160908861	3			0.383226	0.72385	0.123967
cg01480550	GABRE	NM_004961	TSS1500	X	150894182	3			0.619364	0.857694		0.164065
cg07053880	GABRE	NM_004961	TSS1500	X	150894171	3			0.62406	0.873925		0.224457		-0.276732
cg08566437	GABRG2	NM_198903	TSS200	5	161427078	3			0.242935	0.391891		0.129432
cg05849875	GABRQ	NM_018558	TSS200	X	151557284	3			0.442079	0.570431		0.136792
cg19137564	GABRQ	NM_018558	TSS200	X	151557107	3			0.414261	0.45991		0.114778
cg21864225	GABRQ	NM_018558	TSS200	X	151557212	3			0.493066	0.640675		0.15966
cg08042220	GALNT13	NM_052917	TSS1500	2	154435731	3			0.292188	0.543391		0.143351
cg23762263	GALNT13	NM_052917	5'UTR	2	154438572	3			0.360572	0.594297		-0.19157		0.239722
cg27309383	GALNT14	NM_024572	TSS1500	2	31215289	3			0.426512	0.53765				0.225115
cg25360385	GALNT6	NM_007210	TSS1500	12	50072814	3					0.104389	0.431388		0.217479
cg12229387	GAST	NM_000805	TSS1500	17	37120854	3			0.280969	0.451275		0.20747
cg13808674	GATA2	NM_032638	5'UTR	3	129692009	3			0.250365	0.439918		0.342246
cg13409449	GATA3	NM_002051	5'UTR	10	8137360	3			0.207245	0.248951		0.344272
cg11322879	GATSL1	NM_001145063	TSS1500	7	74016774	3				0.374309	0.185651	0.172705
cg11625933	GBE1	NM_000158	TSS1500	3	81894012	3			0.40242	0.534669		0.212968
cg02087383	GC	NM_000583	TSS1500	4	72869966	3	0.105685		0.67838	0.784558
cg12013321	GCLC	NM_001498	TSS1500	6	53518141	3			0.435423	0.576744		0.13056
cg07378350	GDF5	NM_000557	TSS1500	20	33490738	3			0.448037	0.589068		-0.120655	0.306055
cg18796341	GDI1	NM_001493	TSS1500	X	153318097	3			0.21319	0.47574		0.109468
cg22951728	GDI1	NM_001493	TSS1500	X	153318099	3			0.423845	0.646301		0.180943
cg05222959	GDI1	NM_001493	TSS200	X	153318297	3			0.334819	0.405924		0.29638
cg00791905	GFI1	NM_001127216	5'UTR	1	92723060	3			0.3724	0.422058		0.132427		-0.297243
cg01258522	GFI1	NM_001127216	5'UTR	1	92723353	3			0.45345	0.540043		0.109511
cg05001389	GFI1B	NM_004188	TSS1500	9	134842855	3				0.247174		0.15604	0.263615
cg24012811	GFRA1	NM_005264	TSS1500	10	118024347	3			0.574462	0.78223		-0.241756	0.26222
cg15153131	GHRHR	NM_000823	TSS1500	7	30969525	3						0.148654	0.372119	0.206163
cg07848409	GHSR	NM_198407	TSS1500	3	173649681	3			0.360193	0.396861			0.233638
cg18538812	GIF	NM_005142	TSS1500	11	59370671	3	-0.101623		0.241949	0.335095		0.117976		-0.24205
cg02355809	GIMAP1	NM_130759	TSS1500	7	150043648	3			0.26792	0.38321		0.147939
cg24116513	GIMAP1	NM_130759	TSS1500	7	150044097	3			0.439931	0.574308				0.23019
cg05725719	GIMAP5	NM_018384	TSS1500	7	150064761	3		0.130706	0.372269	0.54713
cg03801183	GIMAP7	NM_153236	5'UTR	7	149843806	3	-0.120061		0.33293	0.401024		0.101343
cg12155963	GIMAP8	NM_175571	TSS1500	7	149778486	3			0.208267	0.291915		0.172987
cg14827502	GIMAP8	NM_175571	5'UTR	7	149778958	3			0.207589	0.359417		-0.234286		0.216777
cg26571870	GINS2	NM_016095	TSS1500	16	84280651	3			0.237452	0.205828		0.144888	-0.235708	-0.2336
cg01716680	GJA4	NM_002060	5'UTR	1	35032337	3			0.303937	0.400113		0.348935
cg21776794	GJB6	NM_001110220	TSS1500	13	19704746	3			0.26392	0.293556		0.21714
cg06811801	GJB7	NM_198568	5'UTR	6	88085417	3			0.307696	0.465895		0.112922
cg01789576	GJC2	NM_020435	TSS1500	1	226403934	3			0.373807	0.600338		0.154519
cg10950111	GJC2	NM_020435	TSS200	1	226404002	3			0.26526	0.478935		0.210845
cg26368752	GK	NM_001128127	TSS200	X	30581259	3			0.538977	0.639705		-0.327823	0.20216
cg06616245	GLI1	NM_001167609	5'UTR	12	56140503	3			0.321977	0.490889		0.139431		-0.268361
cg08635064	GLI3	NM_000168	5'UTR	7	42239915	3	-0.139179		0.306966	0.35509		0.236628
cg18767735	GLIS1	NM_147193	TSS1500	1	53973008	3			0.362089	0.580312		0.104268
cg21142398	GLIS1	NM_147193	TSS1500	1	53972666	3			0.584433	0.68828		0.144681
cg06993512	GLRA1	NM_001146040	TSS1500	5	151285336	3						0.157055	0.202067	0.368694
cg05206587	GLRA2	NM_001118885	5'UTR	X	14457801	3			0.425294	0.527775			0.203553
cg20045970	GLTP	NM_016433	TSS1500	12	108803402	3			0.288152	0.40625		0.306234
cg02526508	GLYAT	NM_201648	5'UTR	11	58250946	3			0.214946	0.242869		0.14062
cg04841806	GLYAT	NM_201648	TSS1500	11	58256597	3			0.344332	0.467264			0.329127
cg15423764	GLYAT	NM_201648	TSS200	11	58256109	3			0.620849	0.778606		0.140853
cg17417347	GLYATL3	NM_001010904	5'UTR	6	49582382	3			0.292444	0.433634		0.158676
cg11324420	GLYCAM1	NR_003039	TSS1500	12	53291664	3						0.259313	0.241632	0.220519
cg26102475	GMFG	NM_004877	TSS200	19	44518661	3			0.302697	0.429689		0.116506
cg04156464	GNAO1	NM_020988	TSS1500	16	54782005	3			0.420895	0.636308				0.212862
cg21938532	GNAS	NM_080425	TSS1500	20	56860326	3			0.325663	0.517822		0.140404
cg27304369	GNAS	NM_080425	TSS1500	20	56860878	3				0.234324			0.396675	0.473767
cg13728472	GNAS	NM_080425	TSS1500	20	56860512	3			0.235113	0.34108		0.106241
cg26811638	GNAS	NM_080425	TSS1500	20	56860888	3					0.118928	0.149851		0.240017
cg22941294	GNAT2	NM_005272	TSS1500	1	109957633	3			0.356562	0.430091			0.252053
cg08134671	GNG7	NM_052847	5'UTR	19	2493837	3			0.354562	0.541261				0.202437
cg18801825	GNG7	NM_052847	5'UTR	19	2599560	3	-0.110263		0.387356	0.521451		0.13467	-0.234841	-0.20731
cg00426968	GNG8	NM_033258	TSS1500	19	51830124	3			0.214127	0.266369			0.280597
cg00046099	GNL3L	NM_019067	TSS200	X	54573168	3			0.509879	0.572283		0.119603
cg07946630	GNL3L	NM_019067	TSS200	X	54573171	3			0.556134	0.623347		0.233282
cg13441872	GNL3L	NM_019067	5'UTR	X	54573668	3			0.426486	0.490379		0.213998		-0.247856
cg23541617	GNPTAB	NM_024312	TSS1500	12	100749466	3			0.576097	0.771098		-0.236428		0.247371
cg01687189	GNPTAB	NM_024312	TSS1500	12	100749496	3			0.310519	0.518897		0.327271
cg00626466	GNS	NM_002076	TSS1500	12	63440249	3			0.302807	0.444656	-0.110697	-0.11142	0.260636
cg09904296	GOLGA3	NM_005895	TSS1500	12	131916120	3			0.2236	0.341635		0.291477
cg24798047	GOLT1A	NM_198447	TSS1500	1	202450278	3			0.263136	0.458224		0.206552
cg17906339	GOLT1A	NM_198447	TSS1500	1	202450152	3			0.315566	0.478567				0.243491
cg00094913	GP5	NM_004488	TSS1500	3	195602238	3			0.296674	0.446705		0.240733
cg25290227	GPAM	NM_020918	TSS1500	10	113934104	3			0.422571	0.623535		0.192785
cg23837911	GPC3	NM_001164619	TSS200	X	132947353	3			0.313553	0.367607		0.172556
cg27382931	GPC4	NM_001448	TSS1500	X	132377356	3			0.513145	0.530004		0.141069
cg09290120	GPD2	NM_000408	TSS1500	2	157000005	3		0.116985		0.311544		0.240137
cg03245641	GPHA2	NM_130769	TSS200	11	64459991	3			0.287867	0.417767		0.227163
cg20333676	GPKOW	NM_015698	TSS200	X	48867076	3			0.423349	0.521875		0.248023
cg06067593	GPM6A	NM_005277	5'UTR	4	177155803	3				0.307022		0.1945	0.309967
cg05566296	GPR101	NM_054021	TSS1500	X	135941713	3			0.278605	0.334809		0.104242
cg06469252	GPR101	NM_054021	TSS200	X	135941651	3			0.43593	0.68418		0.155711
cg13937075	GPR101	NM_054021	TSS200	X	135941548	3			0.272054	0.348523		0.11589
cg06223806	GPR101	NM_054021	TSS200	X	135941664	3			0.213924	0.295885		0.222175
cg05907034	GPR113	NM_001145169	TSS1500	2	26395692	3			0.277779	0.541689		0.303734
cg09069593	GPR114	NM_153837	TSS1500	16	56133786	3				0.242939			0.307354	0.335866
cg16671899	GPR120	NM_181745	TSS1500	10	95316023	3			0.331483	0.523022		0.103044
cg04527220	GPR132	NM_013345	5'UTR	14	104593006	3			0.271315	0.611899				0.218088
cg16533530	GPR156	NM_153002	TSS1500	3	121446541	3					0.161874	0.205778		0.251325
cg18040436	GPR157	NM_024980	TSS200	1	9111899	3	0.326605	0.390511	0.331759			-0.117	-0.370547	-0.356245
cg10479629	GPR179	NM_001004334	TSS200	17	33753371	3			0.217842	0.347315		0.250463
cg26047950	GPR26	NM_153442	TSS200	10	125415682	3			0.276356	0.259598		0.156036
cg01859669	GPR31	NM_005299	TSS200	6	167491318	3			0.230228	0.442136		0.213144
cg13097816	GPR35	NM_005301	TSS1500	2	241217112	3				0.258967	0.121341	0.226226
cg23229604	GPR61	NM_031936	TSS1500	1	109883322	3			0.254556	0.263924		0.101986
cg26174752	GPR63	NM_001143957	TSS1500	6	97392669	3			0.214746	0.314423		0.106039	-0.297526
cg00510011	GPR98	NM_032119	5'UTR	5	89890407	3		0.115484	0.212093	0.297782
cg18406472	GPRASP2	NM_138437	5'UTR	X	101854299	3			0.368257	0.425887		0.160446
cg22807592	GPRASP2	NM_001004051	TSS200	X	101853963	3			0.424925	0.508737		0.110589
cg23066860	GPRASP2	NM_138437	5'UTR	X	101854213	3			0.445067	0.502539		0.106447		-0.205548
cg03780561	GPRC5B	NM_016235	TSS1500	16	19804594	3			0.340328	0.414837		0.13295
cg14665366	GPRIN3	NM_198281	5'UTR	4	90446763	3			0.673398	0.817047		0.11959
cg00859129	GPSM2	NM_013296	5'UTR	1	109223707	3			0.242517	0.301486	-0.136913	0.111393
cg24811740	GPT	NM_005309	5'UTR	8	145700345	3			0.28485	0.329436		-0.141005	0.220866
cg08891071	GPX3	NM_002084	TSS200	5	150380102	3			0.499719	0.798434		0.143903
cg05555633	GPX6	NM_182701	TSS200	6	28591670	3				0.242716	0.113481	0.136
cg27032813	GRAMD2	NM_001012642	TSS1500	15	70277571	3			0.662858	0.792384	0.100931
cg00635674	GRAMD2	NM_001012642	TSS1500	15	70277502	3			0.276121	0.461041		0.1577
cg01692252	GRB7	NM_005310	TSS1500	17	35146531	3				0.256535			0.331935	0.331834
cg00697095	GRB7	NM_005310	5'UTR	17	35150602	3		0.122741	-0.208499	-0.391763	0.170959	0.174705
cg09107161	GREM2	NM_022469	5'UTR	1	238841359	3			0.505371	0.73679		0.510193
cg11308643	GRIA4	NM_001077244	TSS200	11	104985998	3			0.33667	0.419717		0.107452
cg09111223	GRID2	NM_001510	TSS1500	4	93444109	3	0.106554		0.208087	0.318238
cg08685096	GRIK1	NM_000830	TSS1500	21	30234514	3			0.38762	0.489112		0.110837
cg16009558	GRIK2	NM_021956	TSS200	6	101953428	3				0.239728			0.317483	0.318074
cg05942459	GRIK2	NM_021956	TSS200	6	101953526	3					0.146517		0.239462	0.29186
cg13080565	GRIK2	NM_021956	TSS200	6	101953518	3					0.185092	0.168384		0.239424
cg00791406	GRIN2B	NM_000834	5'UTR	12	14010147	3			0.254395	0.356726		0.115926
cg04277998	GRIPAP1	NM_020137	TSS200	X	48743632	3			0.381186	0.511112		0.133623
cg07906564	GRIPAP1	NM_020137	TSS200	X	48743743	3			0.600546	0.620328	0.11707		-0.273086	-0.269235
cg13443410	GRIPAP1	NM_020137	TSS200	X	48743630	3			0.495563	0.601519		0.191625	-0.214423	-0.200354
cg15392343	GRIPAP1	NM_020137	TSS200	X	48743776	3			0.497028	0.552241		0.163468
cg10451200	GRM5	NM_000842	5'UTR	11	88421212	3			0.223656	0.297816		0.152034
cg04625528	GRPR	NM_005314	TSS1500	X	16050572	3				0.228892		-0.389158	0.268257	0.325455
cg01469715	GSG1L	NM_144675	TSS1500	16	27808217	3			0.218611	0.391927	0.139032
cg14399183	GSN	NM_001127664	5'UTR	9	123088129	3			0.419632	0.643374		0.149459	-0.233545
cg09805403	GSPT1	NM_001130006	TSS1500	16	11918199	3			-0.23386	-0.348542		0.285239	0.351751	0.342333
cg12242502	GSTA1	NM_145740	TSS200	6	52776802	3			0.206987	0.227484		0.203979
cg11680055	GSTM1	NM_146421	TSS200	1	110031775	3			0.279794	0.489765		-0.116238		0.316152
cg21451998	GSTM4	NM_147148	TSS1500	1	109999763	3			0.248637	0.29639	-0.10107			0.22618
cg25520068	GSTM5	NM_000851	TSS200	1	110056202	3			0.306249	0.648027	0.230438
cg05738924	GTDC1	NM_001164629	5'UTR	2	144711918	3			0.418851	0.602975		0.31456
cg10430205	GTF2B	NM_001514	TSS1500	1	89130576	3						0.10567	0.245739	0.278058
cg25714115	GTF2IRD1	NM_016328	5'UTR	7	73532997	3			0.505926	0.592569		0.123027		-0.242644
cg14120784	GTF2IRD1	NM_005685	TSS1500	7	73505393	3				-0.304221		0.291667	0.210842	0.300771
cg14848143	GUCA2B	NM_007102	TSS200	1	42391478	3			0.359881	0.542547		0.21398
cg10179693	GUCA2B	NM_007102	TSS200	1	42391526	3			0.444228	0.558915		0.286397
cg25918303	GUCY1A2	NM_000855	TSS200	11	106394544	3	0.100799		0.209669	0.293986
cg00267207	GUCY2C	NM_004963	TSS200	12	14740846	3			0.22675	0.310807		0.178572
cg09305096	GULP1	NM_016315	5'UTR	2	188899900	3			0.22288	0.309342		0.148144
cg19202813	GULP1	NM_016315	5'UTR	2	188924861	3						0.159037	0.26639	0.451465
cg17985533	H19	NR_002196	TSS200	11	1975692	3			0.236056	0.20885		0.106687
cg26902279	H2AFY	NM_004893	TSS1500	5	134764497	3			0.266964	0.309297		0.312789
cg18156471	HAPLN1	NM_001884	5'UTR	5	83047122	3			0.280697	0.442979	0.141408
cg00935394	HCCS	NM_001122608	TSS1500	X	11039036	3			0.426642	0.579529		-0.241756		0.239568
cg25492195	HCCS	NM_005333	TSS200	X	11039218	3			0.506453	0.606283		0.153121
cg14119792	HCG22	NR_003948	TSS1500	6	31129401	3			0.391026	0.423122		0.122696
cg00757933	HCG4	NR_002139	TSS200	6	29868843	3			0.218598	0.306017		0.187559
cg23961091	HCG4	NR_002139	TSS1500	6	29869841	3			0.274266	0.389122		0.14215
cg24751894	HCG4P6	NR_001317	TSS1500	6	30002120	3			0.410749	0.48685		0.140156
cg15458222	HCLS1	NM_005335	TSS1500	3	122863223	3						0.120015	0.347922	0.377237
cg11285003	HCN1	NM_021072	TSS1500	5	45732349	3			0.300621	0.371637				0.223295
cg08987387	HDAC4	NM_006037	TSS1500	2	239988746	3			0.307951	0.518404		0.331999
cg22455616	HDAC8	NM_001166418	TSS200	X	71709726	3			0.35841	0.504129	0.18391			-0.20461
cg02587120	HDC	NM_002112	5'UTR	15	48345165	3					0.121476	0.189041		0.244441
cg16450200	HEATR3	NM_182922	TSS1500	16	48657107	3			0.291498	0.434187		0.220113
cg00514713	HECW1	NM_015052	5'UTR	7	43125313	3			0.320613	0.49299		0.258651
cg04442388	HECW1	NM_015052	TSS1500	7	43117693	3			0.210989	0.352089		0.163968
cg00402533	HECW2	NM_020760	TSS1500	2	197166940	3			0.272867	0.422337		0.20581
cg09763790	HEPACAM	NM_152722	5'UTR	11	124311383	3			0.399762	0.600724		0.435014
cg16441388	HEPACAM2	NM_198151	TSS1500	7	92687394	3			0.647299	0.859299		0.132257
cg12160637	HEYL	NM_014571	TSS1500	1	39878293	3			0.573299	0.784807		0.250496
cg17449954	HEYL	NM_014571	TSS1500	1	39878254	3			0.733485	0.964374		0.146991
cg11781718	HIST1H4E	NM_003545	TSS1500	6	26312312	3	-0.182535	0.166187	0.237929	0.383644
cg15452381	HIVEP3	NM_024503	5'UTR	1	41835077	3			0.264793	0.44592		0.130243
cg23448505	HKR1	NM_181786	5'UTR	19	42517848	3					0.115404	0.384864		0.200423
cg05043389	HLA-DOA	NM_002119	TSS1500	6	33086494	3			0.214674	0.406141		0.139991
cg24310786	HLA-DPB2	NR_001435	TSS1500	6	33188032	3						0.235359	0.213443	0.225423
cg11201654	HLA-F	NM_001098478	TSS1500	6	29798745	3			0.354939	0.447748	-0.137966		0.256802
cg23611220	HLA-G	NM_002127	TSS1500	6	29901586	3			0.203431	0.261267		0.199942
cg24573261	HLCS	NM_000411	5'UTR	21	37271939	3						0.107739	0.252278	0.239676
cg15833843	HLF	NM_002126	TSS1500	17	50696242	3			0.330254	0.448952		0.196483
cg01807728	HMGB3	NM_005342	TSS200	X	149902282	3			0.47637	0.509786		0.159176
cg05379196	HMGB3	NM_005342	TSS200	X	149902238	3			0.286631	0.292556	0.11834
cg00008945	HMGN5	NM_030763	5'UTR	X	80264035	3			0.338344	0.491078		0.110098
cg02132188	HMGN5	NM_030763	5'UTR	X	80264064	3			0.450538	0.559597		0.233429
cg11732306	HN1	NM_001002033	TSS1500	17	70662719	3			0.316237	0.456778			0.345987
cg08314996	HNF4A	NM_001030004	TSS1500	20	42417513	3				0.264321			0.270156	0.204074
cg15854321	HNRNPH2	NM_019597	TSS1500	X	100549577	3			0.446921	0.579925		0.132029
cg16896539	HNRNPH3	NM_021644	5'UTR	10	69766488	3			0.246599	0.400301		0.465194
cg18977999	HOXA11	NM_005523	TSS200	7	27191447	3			0.42009	0.59879			0.204265
cg19817912	HOXA3	NM_153631	5'UTR	7	27129293	3			0.378646	0.622435		0.129772
cg06837799	HOXA3	NM_153631	5'UTR	7	27127485	3			0.449228	0.706925		0.326552
cg18430152	HOXA3	NM_153631	5'UTR	7	27128926	3			0.727192	0.852183		0.22377
cg07094847	HOXA3	NM_153631	5'UTR	7	27127111	3			0.635743	0.815133		0.195234
cg20688917	HOXA3	NM_153631	5'UTR	7	27127199	3			0.605817	0.80022		0.218733
cg24469729	HOXA3	NM_153631	5'UTR	7	27127045	3			0.508044	0.766895		0.148451
cg20712820	HOXA3	NM_153631	5'UTR	7	27126801	3			0.220848	0.344005		0.10985
cg23590202	HOXA6	NM_024014	TSS1500	7	27155295	3			0.369757	0.478293		0.220902
cg03218689	HOXB9	NM_024017	TSS200	17	44058869	3			0.414425	0.557962		0.100134
cg03762366	HOXC11	NM_014212	TSS1500	12	52652481	3	-0.116664			-0.324848		0.280054	0.270098	0.332552
cg26201952	HOXC4	NM_014620	5'UTR	12	52732520	3						0.251765	0.24752	0.205084
cg08106887	HOXC4	NM_014620	5'UTR	12	52698832	3			0.217685	0.249176		0.275783
cg15611151	HOXC4	NM_014620	5'UTR	12	52698536	3			0.353222	0.557811		0.130725
cg27613172	HOXC8	NM_022658	TSS1500	12	52687932	3						0.208793	0.216331	0.233934
cg08299809	HPCAL1	NM_002149	5'UTR	2	10462516	3			0.400385	0.603729		0.162693
cg16246488	HPCAL1	NM_002149	5'UTR	2	10362372	3			0.32729	0.49857		0.141355
cg18022012	HPCAL1	NM_002149	5'UTR	2	10362208	3			0.245758	0.435322		0.195849
cg13181537	HPGD	NR_027332	TSS200	4	175680695	3			0.343554	0.448315		0.228693
cg16170944	HPRT1	NM_000194	TSS200	X	133421776	3			0.507813	0.645565		0.412534
cg27468704	HPS4	NM_152841	TSS1500	22	25205823	3				0.237838	0.132128	0.243208
cg17515545	HPSE	NM_006665	TSS1500	4	84476058	3			0.3715	0.480654			0.210578
cg23860325	HPVC1	NR_004422	TSS1500	7	54238646	3			0.265995	0.31847			0.2235
cg05919907	HRH2	NM_001131055	5'UTR	5	175037956	3			0.301226	0.429333		0.154391
cg14345676	HRH2	NM_022304	5'UTR	5	175041704	3				0.266		0.31142	0.293497
cg09575258	HRH2	NM_001131055	TSS1500	5	175017324	3			0.425147	0.68476		0.136313
cg05604487	HRNBP3	NM_001082575	5'UTR	17	74897872	3			0.228986	0.406346		-0.131451		0.242611
cg01455398	HRNBP3	NM_001082575	5'UTR	17	74712076	3			0.241563	0.472659		0.228649
cg27066122	HRNBP3	NM_001082575	5'UTR	17	74741837	3			0.362617	0.603207		0.100399		-0.270797
cg09463656	HS3ST3A1	NM_006042	TSS1500	17	13446476	3		0.102008	0.419021	0.527181
cg12503102	HS3ST3A1	NM_006042	TSS1500	17	13446283	3			0.573749	0.69036		0.446489
cg15214448	HS3ST3A1	NM_006042	TSS1500	17	13446955	3						0.251611	0.246985	0.276811
cg26933063	HS3ST4	NM_006040	TSS200	16	25610654	3	0.212961	0.145616		0.442187
cg20941184	HSD11B1	NM_181755	5'UTR	1	207944801	3			0.436665	0.712629		0.2322
cg09366519	HSD11B1	NM_181755	5'UTR	1	207944593	3			0.27585	0.550202		0.207517
cg16897216	HSD11B1	NM_181755	5'UTR	1	207943460	3			0.381793	0.555274		0.115212
cg24552529	HSD17B10	NM_001037811	TSS1500	X	53478265	3			0.377971	0.443853		0.159436
cg09894383	HSD17B2	NM_002153	TSS1500	16	80624946	3			0.311336	0.405633		0.243004
cg03811260	HSF4	NM_001040667	5'UTR	16	65755716	3			0.446517	0.614046		0.329783
cg18424091	HSPA1L	NM_005527	5'UTR	6	31889793	3			0.369241	0.464168		0.209727
cg21467935	HSPA1L	NM_005527	5'UTR	6	31889885	3			0.560998	0.717591		0.108571
cg15646763	HSPG2	NM_005529	TSS200	1	22136423	3	0.100524		0.242785	0.297246		-0.1429		-0.22339
cg01938887	HTATSF1	NM_014500	TSS1500	X	135406772	3			0.312075	0.422768		0.146953
cg11514288	HTR2A	NM_000621	TSS200	13	46369198	3			0.451555	0.565504		0.122085
cg09361691	HTR2A	NM_000621	TSS200	13	46369170	3			0.429643	0.543074		0.156626
cg27068143	HTR2A	NM_000621	TSS200	13	46369265	3			0.272188	0.40042		0.154296
cg04042861	HTR2B	NM_000867	TSS200	2	231698068	3			0.206743	0.323355		0.15735
cg19500607	HTR4	NM_000870	TSS1500	5	148014512	3						0.197218	0.241247	0.202012
cg03319489	HUWE1	NM_031407	TSS1500	X	53730598	3			0.425741	0.522026		0.130464
cg21675254	HVCN1	NM_001040107	TSS200	12	109612187	3			0.305363	0.416012				0.216548
cg06360465	HYAL1	NM_153285	TSS200	3	50316187	3			0.379298	0.551678		0.210862
cg11607701	HYAL1	NM_153285	TSS200	3	50316078	3			0.350997	0.460438		0.12988
cg27261665	HYDIN	NM_017558	TSS1500	16	69822521	3				0.240151		0.13682	0.210098
cg11195002	ICAM5	NM_003259	TSS1500	19	10260805	3			0.482517	0.606832				0.231297
cg09386073	ICT1	NM_001545	TSS1500	17	70519342	3	-0.11201					0.151074	0.252658	0.200528
cg09858862	ID3	NM_002167	TSS1500	1	23760101	3			0.475419	0.736968		0.122236
cg06137672	IDH3G	NM_174869	TSS200	X	152713220	3			0.365227	0.397032			0.258491
cg14783837	IDH3G	NM_174869	TSS200	X	152713360	3			0.580587	0.608126				0.264893
cg10778971	IFI27	NM_005532	5'UTR	14	93646854	3			0.294934	0.383667		0.194663
cg06872964	IFI44L	NM_006820	TSS1500	1	78857838	3			0.638008	0.823612		0.174124
cg11055449	IFIT1L	NM_001010987	TSS1500	10	91126385	3			0.278988	0.554383		0.148839
cg01886988	IFITM1	NM_003641	TSS1500	11	302560	3			0.278934	0.343803		0.209472
cg15758700	IFLTD1	NM_001145728	TSS1500	12	25598934	3				0.262343		-0.131206	0.286256	0.227449
cg20000468	IFNAR2	NM_207584	TSS1500	21	33523556	3						0.454795	0.361428	0.278969
cg22545138	IGF2BP3	NM_006547	TSS200	7	23476530	3			0.488176	0.57643	0.146593
cg03776080	IGFBP3	NM_000598	TSS1500	7	45927980	3			0.41842	0.54245		0.108225
cg24772240	IGFBP3	NM_000598	TSS1500	7	45928062	3			0.374485	0.514664		-0.116685	0.241208
cg26434048	IGFBP3	NM_000598	TSS1500	7	45928094	3			0.34003	0.467517				0.209248
cg22083798	IGFBP3	NM_000598	TSS1500	7	45927926	3			0.377314	0.475669	0.109795
cg20850023	IGFBP3	NM_000598	TSS1500	7	45928710	3			0.437126	0.59117		0.211092
cg22489583	IGLON5	NM_001101372	TSS1500	19	56506577	3		0.105884	0.262794	0.462639
cg12162305	IGSF1	NM_205833	5'UTR	X	130250888	3			0.29488	0.364794		0.190673	-0.227064
cg01010618	IGSF1	NM_205833	5'UTR	X	130250811	3			0.391344	0.470329		0.203155
cg07091548	IGSF21	NM_032880	TSS1500	1	18305547	3				0.211379			0.345006	0.335216
cg08261878	IHH	NM_002181	TSS200	2	219633574	3		0.110357	0.408226	0.497092
cg06226724	IL11RA	NM_001142784	TSS1500	9	34641674	3			0.385471	0.524889		-0.170064	0.304454
cg07175580	IL19	NM_153758	TSS1500	1	205038228	3			0.395825	0.746234		0.209309
cg20998511	IL19	NM_153758	TSS200	1	205038736	3			0.362887	0.662166		0.135157
cg02229946	IL1F7	NM_014439	TSS1500	2	113386383	3			0.282641	0.480573		0.103317
cg12290450	IL1F7	NM_014439	TSS1500	2	113386606	3				0.319808			0.238639	0.309194
cg15657888	IL1F9	NM_019618	5'UTR	2	113452083	3	-0.176176		0.212681	0.42447		0.205527		-0.211281
cg21603144	IL1R2	NM_004633	TSS200	2	101974665	3				0.236842		0.23976		0.212671
cg21762935	IL1RAPL2	NM_017416	TSS1500	X	103696822	3			0.273843	0.46516		0.111336
cg05555050	IL1RAPL2	NM_017416	TSS1500	X	103696461	3			0.245798	0.359979		0.136249
cg00136405	IL21	NM_021803	5'UTR	4	123761648	3	-0.112375		0.255137	0.420627		0.163935
cg06448442	IL22RA2	NM_181309	TSS200	6	137536612	3	-0.142585	-0.11277	0.380322	0.545726		0.155138
cg17078369	IL23A	NM_016584	TSS1500	12	55018057	3			0.268964	0.419005		0.194815		-0.217261
cg12377972	IL4	NM_000589	5'UTR	5	132037529	3			0.483508	0.644926		0.136191
cg23943829	IL4	NM_172348	TSS1500	5	132037010	3			0.294588	0.543015		0.102629
cg23032421	IL5RA	NM_175727	5'UTR	3	3127038	3			0.335805	0.416863		0.186015	-0.328044	-0.349846
cg10159529	IL5RA	NM_175728	TSS1500	3	3127530	3			-0.498355	-0.669399		0.17473	0.292264	0.258309
cg17067544	IL6	NM_000600	TSS1500	7	22731846	3			0.341729	0.46295		0.162367
cg24729879	IL6ST	NM_002184	5'UTR	5	55324649	3			0.229126	0.356858		0.147207		-0.252197
cg12575771	IL9	NM_000590	TSS200	5	135259476	3			0.204881	0.234072		0.239653
cg05343021	ILF3	NM_012218	5'UTR	19	10634698	3			0.292597	0.42392		0.282225
cg26747413	INE2	NR_002725	TSS1500	X	15717061	3			0.474403	0.48177	0.13329			-0.276688
cg22151773	INO80C	NM_194281	TSS1500	18	31332239	3					0.115749	0.429861		0.2225
cg06942110	INTS1	NM_001080453	TSS1500	7	1511911	3			0.508751	0.716259				0.268913
cg24635109	IPCEF1	NM_001130700	5'UTR	6	154682584	3			0.423927	0.70714		0.100533
cg22677858	IPO9	NM_018085	TSS1500	1	200064345	3				0.246526		0.238145		0.278777
cg23716309	IQCF5	NM_001145059	TSS1500	3	51885278	3			0.434	0.612442		-0.191446	0.216713
cg04235837	IQSEC1	NM_001134382	TSS1500	3	13090104	3	0.123815		0.248351	0.333893
cg10752676	IQUB	NM_178827	TSS1500	7	122962702	3			0.291469	0.442421	-0.177775			0.273014
cg27167979	IRAK1	NM_001025242	TSS1500	X	152938839	3			0.436886	0.495351		0.235744
cg19757535	IRF2	NM_002199	5'UTR	4	185606102	3			0.331961	0.416403		0.116708	-0.274169	-0.337781
cg06381350	IRGC	NM_019612	TSS1500	19	48910811	3			0.257597	0.329252		0.230938
cg06549607	IRS2	NM_003749	TSS1500	13	109238353	3			0.426947	0.525547	0.114552
cg06443888	IRS4	NM_003604	TSS1500	X	107866788	3			0.678561	0.789845		0.120308
cg18161489	IRS4	NM_003604	TSS1500	X	107866800	3			0.379763	0.440992		0.179384
cg12448198	ISM1	NM_080826	TSS1500	20	13149193	3			0.393675	0.677099		0.309539
cg05991220	ITIH1	NM_001166435	TSS200	3	52788899	3				0.289035	0.169166	0.204355
cg10219425	ITIH2	NM_002216	TSS1500	10	7784637	3			0.254844	0.464414	0.108769
cg04935278	ITPRIP	NM_033397	TSS200	10	106083820	3			0.293611	0.415799		0.104537
cg23523388	ITPRIP	NM_033397	5'UTR	10	106068015	3					0.140955		0.279095	0.208602
cg03609666	IZUMO1	NM_182575	TSS1500	19	53942251	3			0.716124	0.862942		0.127648
cg08536841	IZUMO1	NM_182575	TSS1500	19	53942264	3			0.685253	0.783863		0.394689
cg15085603	IZUMO1	NM_182575	TSS200	19	53942064	3			0.664661	0.794587		0.450058
cg15146515	IZUMO1	NM_182575	TSS1500	19	53942373	3			0.439879	0.692732		0.289669
cg27177839	JAG2	NM_002226	TSS1500	14	104706814	3			0.2812	0.443322		0.146698
cg07798602	JAK1	NM_002227	5'UTR	1	65130981	3						0.120264	0.244894	0.250453
cg02369820	JAKMIP1	NM_001099433	5'UTR	4	6251510	3		0.113246	0.339966	0.330814
cg11723066	JAM3	NM_032801	TSS1500	11	133442685	3			0.240564	0.336855		0.166377
cg24899571	JAM3	NM_032801	TSS200	11	133444020	3	0.118702		0.453775	0.733849
cg13300911	JMJD7	NM_001114632	TSS1500	15	39907243	3			0.21251	0.304277			0.210137
cg01588224	JTB	NM_006694	TSS1500	1	152217491	3				0.257371	0.105184		0.24878
cg03655142	JTB	NM_006694	TSS1500	1	152217467	3			0.270718	0.510658		-0.275893	0.310416
cg24743423	KAL1	NM_000216	TSS1500	X	8661002	3			0.239898	0.35924		0.285436
cg17683336	KANK2	NM_001136191	5'UTR	19	11166924	3			0.348202	0.433879		0.124125
cg19558029	KATNAL2	NM_031303	TSS200	18	42780603	3			0.642655	0.810838				0.213185
cg09689137	KBTBD11	NM_014867	5'UTR	8	1936653	3			0.679383	0.896927		0.101069
cg06312848	KBTBD2	NM_015483	5'UTR	7	32886029	3			0.510675	0.603776		0.160142
cg09084477	KBTBD7	NM_032138	TSS1500	13	40666978	3			0.421622	0.561846		0.110882
cg04299028	KCNA10	NM_005549	TSS200	1	110863374	3			0.379298	0.637246		0.169994
cg12957986	KCNA10	NM_005549	TSS200	1	110863352	3			0.292471	0.488695		0.229641
cg16773028	KCNA2	NM_004974	5'UTR	1	110949862	3						0.196689	0.265895	0.339266
cg26450866	KCNA7	NM_031886	TSS200	19	54268053	3			0.382807	0.436633				0.21062
cg24926465	KCNAB1	NM_172159	TSS1500	3	157490481	3						0.121102	0.321459	0.377138
cg19734433	KCNAB2	NM_003636	5'UTR	1	6016848	3			0.314232	0.508697		0.132574
cg06753281	KCNAB2	NM_003636	5'UTR	1	6009239	3			0.317244	0.435675		0.103198
cg16701939	KCND3	NM_172198	TSS1500	1	112334783	3			0.263387	0.364277		0.315359
cg17517865	KCND3	NM_172198	TSS1500	1	112333608	3			0.505873	0.652933		0.119672
[truncated: 30,960 more rows]

## Sheet: sheet 2
Sheet 2. Hypomethylated sites which occurred in gene 5'UTR, 1st exon, TSS200, TSS1500 and 3'UTR regions identified in BaP-exposed IHBECs by CpG-methylation microarrays.
TargetID	Gene symbol	Accession number	Group	Chromosome location (Coordinate_36)		BaP-exposed IHBECs
						Frequency	16HBE				HBEpiC
				Chromosome	Location		8 days		24 days		8 days		24 days
							0.1 nM BaP	1 nM BaP	0.1 nM BaP	1 nM BaP	0.1 nM BaP	1 nM BaP	0.1 nM BaP	1 nM BaP
cg03470772	CDS1	NM_001263	TSS1500	4	85722352	7	-0.133623	-0.127706	-0.317887	-0.782536		-0.181415	-0.297396	-0.355144
cg08005849	HGF	NM_001010932	5'UTR	7	81237335	6	-0.115486		-0.310203	-0.55152		-0.113104	-0.352312	-0.217757
cg00436282	STATH	NM_001009181	TSS200	4	70896038	6	-0.194344		-0.326168	-0.611006		-0.30591	-0.327683	-0.269341
cg23282441	C10orf54	NM_022153	TSS1500	10	73203933	5			-0.243781	-0.671254		-0.117756	-0.2762	-0.243611
cg04110105	CCR2	NM_001123041	5'UTR	3	46370360	5			-0.205401	-0.307521		-0.357532	-0.25045	-0.270473
cg01134497	DCAF8L1	NM_001017930	TSS200	X	27909548	5	-0.135301		-0.331379	-0.583532		-0.117651		-0.228923
cg11538410	DENND3	NM_014957	5'UTR	8	142210637	5			-0.279997	-0.663782		-0.16262	-0.263751	-0.226533
cg11517650	ETV3	NM_005240	5'UTR	1	155373881	5	-0.124471	-0.122779		-0.287297	-0.103908		-0.232391
cg10022155	EXPH5	NM_015065	TSS1500	11	107970141	5	-0.101824		-0.313283	-0.413205			-0.310598	-0.304429
cg07091529	FAM49A	NM_030797	5'UTR	2	16667890	5			-0.291835	-0.790899		-0.190106	-0.230901	-0.220517
cg26478401	FAS	NR_028033	TSS1500	10	90739900	5	-0.109527		-0.239306	-0.788809	-0.129745	-0.108619
cg12786198	FBXO34	NM_017943	5'UTR	14	54811467	5			-0.288364	-0.580007		-0.10267	-0.234614	-0.374404
cg22876402	FOXP1	NM_032682	5'UTR	3	71636233	5	-0.146698	-0.106917		-0.49187	-0.199216			-0.226236
cg13928490	GUCY1B2	NR_003923	TSS200	13	50538443	5	-0.229856		-0.471399	-0.61587	-0.142088	-0.239863
cg14483391	HTR3D	NM_001145143	TSS1500	3	185231921	5	-0.14604			-0.215193		-0.29208	-0.359122	-0.26805
cg04715245	IL6R	NM_000565	TSS1500	1	152643715	5	-0.117339	-0.106168		-0.38956		-0.196325		-0.232053
cg12380772	KIAA1161	NM_020702	5'UTR	9	34364990	5			-0.292398	-0.546477		-0.420447	-0.222161	-0.207766
cg13383435	MIR128-2	NR_029824	TSS200	3	35760962	5			-0.37566	-0.52243		-0.102604	-0.289525	-0.279621
cg02520707	MIR135B	NR_029893	TSS1500	1	203684901	5	-0.11774		-0.202417	-0.666336		-0.243486		-0.230935
cg25898146	MYOM2	NM_003970	TSS1500	8	1980153	5				-0.721695	-0.114224	-0.423548	-0.244993	-0.307815
cg27214488	NLGN4Y	NM_014893	TSS200	Y	15144895	5	-0.115835			-0.481755	-0.245511	-0.380366		-0.229033
cg12255818	OSGEPL1	NM_022353	TSS1500	2	190336718	5	-0.109385		-0.277868	-0.302792			-0.286443	-0.365626
cg06373240	PLEKHF1	NM_024310	5'UTR	19	34854406	5	0.176711		-0.314043	-0.792019		-0.214083	-0.224127	-0.205977
cg17791651	POU3F1	NM_002699	TSS1500	1	38286076	5	-0.110959		-0.262568	-0.624683	-0.11383	-0.224957	0.226916
cg24411870	PTK2	NM_153831	5'UTR	8	141977494	5	-0.151697	-0.105663	-0.30833	-0.580533		-0.337898		0.345518
cg03782861	RMST	NR_024037	TSS1500	12	96381642	5	-0.192163	-0.118786	-0.202127	-0.53463		0.315523	-0.228823
cg25310824	SEPP1	NM_005410	TSS1500	5	42848091	5	-0.115041		-0.308184	-0.369214	-0.129592	-0.175116
cg15783349	TFEB	NM_001167827	5'UTR	6	41773866	5			-0.311129	-0.598554		-0.447823	-0.325996	-0.24404
cg19854521	TFPI2	NM_006528	TSS1500	7	93358388	5			-0.290431	-0.479059	-0.120928	-0.149806	-0.22685
cg26493224	THSD1	NM_018676	TSS200	13	51878672	5	-0.233246	-0.105494	-0.39026	-0.43733	-0.213672
cg05986538	TPSG1	NM_012467	TSS200	16	1215451	5			-0.213891	-0.432447		-0.148446	-0.273063	-0.288844
cg12253634	TTYH2	NM_052869	5'UTR	17	69757065	5			-0.242954	-0.594312		-0.120195	-0.233836	-0.284159
cg19391265	ZNF136	NM_003437	TSS1500	19	12134496	5			-0.246307	-0.583413		-0.132594	-0.270727	-0.215865
cg27092191	ZNF267	NM_003414	TSS1500	16	31792200	5			-0.32368	-0.83165		-0.1192	-0.239637	-0.211881
cg23458168	ZNF536	NM_014717	5'UTR	19	35556707	5	-0.115157		-0.256876	-0.557172		0.211894	-0.310238	-0.305566
cg06615754	ZNF551	NM_138347	TSS1500	19	62884883	5			-0.219748	-0.29962		-0.126135	-0.404781	-0.438207
cg22472290	ZNF577	NR_024181	TSS1500	19	57083292	5			-0.255782	-0.37139		-0.109588	-0.202289	-0.226718
cg13457522	ZNF782	NM_001001662	5'UTR	9	98655003	5	-0.146162		-0.213728	-0.710151		0.31129	-0.320751	-0.27273
cg01733438	2014-09-09	NM_001113491	TSS1500	17	72787664	4	-0.119883	-0.136533	-0.258344	-0.798533
cg05739167	ACOXL	NM_001142808	TSS1500	2	111206318	4				0.276055	-0.153271	-0.159329	-0.339819	-0.343102
cg24092939	ADCY6	NM_020983	5'UTR	12	47467323	4	-0.110706			-0.437912	-0.115775	-0.207065
cg00689360	ADH1C	NM_000669	TSS200	4	100493018	4			-0.256271	-0.489477	-0.130675	-0.106527
cg20196291	AFAP1L2	NM_032550	TSS1500	10	116154839	4			-0.247596	-0.678788	-0.113383	-0.104537
cg12700074	AKAP7	NM_138633	TSS200	6	131613128	4	-0.145831		-0.267448	-0.5292		-0.109034
cg14791081	ALS2CR4	NM_001044385	TSS1500	2	202217017	4	-0.122425			-0.326698	-0.113248	-0.138444
cg23889684	APOL3	NM_145641	5'UTR	22	34886759	4	-0.134387			-0.221028	-0.113989	-0.477506
cg20831413	ARAP1	NM_001040118	5'UTR	11	72138199	4	-0.163407		-0.24897	-0.264521		0.231131		-0.235639
cg03244277	AREG	NM_001657	TSS1500	4	75529314	4	-0.124696			-0.229153		0.10215	-0.212745	-0.375408
cg10925082	ARHGDIB	NM_001175	TSS200	12	15005970	4	-0.160693	-0.10969	-0.242399	-0.737262		0.102463
cg18183671	ARPP-21	NM_016300	5'UTR	3	35695998	4	-0.161336	-0.117646	-0.265319	-0.440013
cg21001441	ATAD3C	NM_001039211	TSS1500	1	1373901	4	-0.171837			-0.241489		-0.148432		-0.201342
cg04395689	ATP6V1B2	NM_001693	TSS1500	8	20098652	4	-0.195252		-0.306555	-0.476561		-0.171509		0.203787
cg17179881	BIK	NM_001197	5'UTR	22	41837609	4			-0.282951	-0.504519		0.390692	-0.312186	-0.393844
cg01604401	BLCAP	NM_001167821	5'UTR	20	35586600	4			-0.385085	-0.591018		-0.111898		-0.30463
cg06734812	BRUNOL5	NM_021938	TSS1500	19	3174915	4		0.102894	-0.442201	-0.642867			-0.20724	-0.232664
cg01444716	BTBD3	NM_181443	5'UTR	20	11846557	4	-0.19097		-0.215287	-0.568601		-0.175848
cg15704219	C10orf18	NM_017782	5'UTR	10	5775141	4	-0.104956		-0.279804	-0.39696		-0.10066
cg10497871	C14orf184	NM_001080113	5'UTR	14	91110867	4			-0.234047	-0.66619	-0.152224	-0.229861
cg19865134	C17orf63	NM_001077498	TSS1500	17	24194167	4					-0.170982	-0.19611	-0.368754	-0.42733
cg01542693	C21orf128	NR_027243	TSS200	21	42401863	4	-0.119643		-0.315992	-0.504233		-0.247248
cg11874323	C3orf52	NM_024616	TSS1500	3	113287520	4			-0.265958	-0.601659		0.103971	-0.405063	-0.483488
cg14018690	C3orf52	NM_024616	TSS1500	3	113287522	4			-0.296408	-0.684216			-0.399349	-0.47245
cg19507267	C3orf66	NR_026767	TSS200	3	110379620	4		-0.109768				-0.155135	-0.332421	-0.367814
cg25093045	C4orf50	NM_207405	TSS1500	4	6041539	4			-0.293076	-0.398802		-0.237498	-0.279504
cg16114141	C6orf115	NM_021243	5'UTR	6	139393046	4			-0.272804	-0.526949		-0.140191		-0.215707
cg00201779	C6orf155	NR_026807	TSS1500	6	72187741	4	-0.181707		-0.291077	-0.655621		0.315306		-0.200958
cg02726501	CACNG7	NM_031896	TSS200	19	59107737	4			-0.389022	-0.491054			-0.21863	-0.258247
cg12970937	CALCR	NM_001164738	5'UTR	7	93026061	4	-0.329685	-0.119656	-0.284579	-0.705702
cg26824780	CBFA2T3	NM_175931	5'UTR	16	87532409	4			-0.228943	-0.310724		-0.221749		-0.342439
cg17952513	CBLN2	NM_182511	5'UTR	18	68361005	4	-0.210956	-0.108481		-0.333131	-0.107601
cg01306579	CBLN2	NM_182511	TSS1500	18	68363454	4	-0.144315		-0.301349	-0.671569		-0.364038
cg17341345	CCNH	NM_001239	TSS1500	5	86745165	4	-0.140397			-0.316389	0.111964	0.258619	-0.200327	-0.275515
cg10963793	CCNT1	NM_001240	TSS1500	12	47397588	4	-0.160623		-0.238492	-0.419718	-0.126776
cg08659179	CDH9	NM_016279	TSS200	5	27074464	4			-0.204013	-0.371723			-0.350338	-0.391978
cg09250146	CELSR2	NM_001408	TSS1500	1	109593469	4			-0.209019	-0.264385		0.444093	-0.298349	-0.421337
cg15002204	CENPQ	NM_018132	TSS1500	6	49537678	4			-0.33108	-0.491238		0.23244	-0.28131	-0.338967
cg03523119	CHM	NM_000390	TSS1500	X	85189520	4					-0.115836	-0.117576	-0.349884	-0.265273
cg20577630	CHRNB3	NM_000749	5'UTR	8	42671845	4	-0.112008	-0.105702	-0.25684	-0.455454
cg09889532	CLIC2	NM_001289	TSS1500	X	154217705	4			-0.207364	-0.449523	-0.105548	-0.180736
cg26446133	CNDP2	NM_001168499	5'UTR	18	70318167	4			-0.221567	-0.719102	-0.145875	-0.14287	0.22862	0.211633
cg08373809	CNTN4	NM_175607	5'UTR	3	2527370	4	-0.144585		-0.305421	-0.442924		-0.107905		0.206234
cg25298235	COG5	NM_001161520	TSS1500	7	106992628	4	-0.116439		-0.249935	-0.376592	-0.170272
cg00112493	COL25A1	NM_198721	TSS1500	4	110444400	4			-0.310138	-0.543189		-0.282815	-0.209402
cg08579721	COX6C	NM_004374	TSS1500	8	100975484	4			-0.21868	-0.212681			-0.371157	-0.477426
cg04201526	CRISP1	NM_170609	5'UTR	6	49941665	4	-0.124582	-0.131324	-0.310293	-0.313383
cg14854503	CSGALNACT1	NM_018371	TSS200	8	19584552	4	-0.273052	-0.121258	-0.20149	-0.754728
cg09096383	CSN1S1	NM_001890	5'UTR	4	70831431	4	-0.133362	-0.128078	-0.358208	-0.538489
cg08698796	CUGBP1	NM_006560	5'UTR	11	47517775	4				-0.321845		-0.152248	-0.243686	-0.279705
cg26960322	CXCR7	NM_020311	5'UTR	2	237143754	4	-0.188207	-0.113232		-0.390774		-0.314345
cg21614638	DAPP1	NM_014395	TSS200	4	100956844	4	-0.110073	-0.101805	-0.319607	-0.824543
cg21908878	DDX53	NM_182699	TSS200	X	22927808	4			-0.415218	-0.696671		0.258846	-0.21814	-0.20341
cg21801984	DDX53	NM_182699	TSS1500	X	22927577	4	-0.164476		-0.282169	-0.54074		-0.129399
cg11988964	DKK1	NM_012242	TSS1500	10	53743195	4			-0.289567	-0.742186			-0.304412	-0.361906
cg09260441	DOK5	NM_018431	TSS1500	20	52525146	4			-0.39524	-0.721703	-0.123609	-0.190247
cg02206767	DRG2	NM_001388	TSS1500	17	17931530	4				-0.273597		-0.130133	-0.200558	-0.306616
cg24736412	DSE	NM_001080976	5'UTR	6	116799849	4	-0.131052		-0.334241	-0.425588		-0.113537
cg24534258	DSE	NM_001080976	5'UTR	6	116780712	4			-0.33467	-0.570206		0.151161	-0.250179	-0.353292
cg05839786	DUSP21	NM_022076	TSS1500	X	44587451	4			-0.338153	-0.638871		-0.165371		-0.24995
cg13721204	DUSP21	NM_022076	TSS1500	X	44586924	4		0.102755	-0.275513	-0.718766		-0.25588		-0.274863
cg23134211	DUSP26	NM_024025	TSS200	8	33577180	4				-0.200271	-0.10019		-0.215512	-0.346313
cg25727366	EPB41	NM_001166007	TSS1500	1	29085813	4	-0.180059			-0.362619		-0.240619		-0.28127
cg05249937	EPHX3	NM_001142886	TSS1500	19	15206307	4			-0.355792	-0.491711		-0.307309	-0.248484
cg11251858	ESR1	NM_001122741	5'UTR	6	152170729	4			-0.27597	-0.50974			-0.234351	-0.319461
cg00313750	FAM123A	NM_152704	TSS1500	13	24644473	4			-0.210795	-0.431552		0.192973	-0.376028	-0.40372
cg20509092	FAM169A	NM_015566	TSS200	5	74198527	4	-0.132218		-0.296917	-0.589263		-0.108265
cg00101715	FAM55C	NM_001134456	TSS1500	3	102980165	4			-0.210534	-0.260787		0.151807	-0.21877	-0.224637
cg14153737	FAM78B	NM_001017961	TSS1500	1	164403254	4				-0.38324		-0.111605	-0.240511	-0.276665
cg10011799	FBXW2	NM_012164	5'UTR	9	122594470	4			-0.257555	-0.439342	-0.14343	-0.100281
cg13536107	FBXW7	NM_033632	5'UTR	4	153656643	4	-0.102793		-0.233233	-0.40253		-0.11431		0.218919
cg02582940	FER1L5	NM_001113382	TSS200	2	96672144	4			-0.216499	-0.500906		0.145298	-0.295028	-0.372731
cg10447080	FILIP1	NM_015687	5'UTR	6	76259945	4	-0.138082	-0.117757					-0.23581	-0.380532
cg27126442	FLJ20184	NM_017700	5'UTR	4	106693255	4	-0.101481		-0.275558	-0.638548		-0.170619
cg06980460	FOLH1	NM_001014986	TSS1500	11	49187124	4				-0.302382		-0.230497	-0.31	-0.369718
cg04987857	FRS2	NM_006654	TSS1500	12	68149944	4		-0.109131	-0.269507	-0.363926		-0.307186	0.273493	0.20292
cg03193322	FUT9	NM_006581	5'UTR	6	96717441	4		0.118265	-0.279508	-0.277257			-0.36163	-0.395028
cg09892710	GALNTL6	NM_001034845	TSS1500	4	172970141	4			-0.2261	-0.462877			-0.204662	-0.278786
cg04384638	GDF1	NM_001492	TSS1500	19	18868647	4				-0.306718		-0.129261	-0.243569	-0.245471
cg00194146	GFOD1	NM_018988	TSS1500	6	13596383	4			-0.340524	-0.381122	-0.133614	-0.230526
cg26653091	GNL2	NM_013285	TSS1500	1	37834645	4			-0.202348	-0.320668		0.102641	-0.217683	-0.257009
cg12148898	GPR110	NM_025048	TSS1500	6	47118782	4	-0.107135		-0.383886	-0.438405			-0.220598
cg17119559	GPR64	NM_005756	5'UTR	X	19010911	4			-0.214453	-0.461377			-0.289144	-0.42158
cg14990808	GPX5	NM_003996	TSS200	6	28601630	4	-0.200455		-0.334003	-0.563944		-0.109092	0.293592
cg16874669	GULP1	NM_016315	5'UTR	2	188945339	4	-0.157459	-0.101463	-0.225279	-0.276263
cg11503671	GYG2	NM_001079855	TSS1500	X	2755940	4	-0.103293		-0.283031	-0.364236		-0.110961
cg18764164	HBB	NM_000518	TSS200	11	5205002	4			-0.338648	-0.349115		-0.108338		-0.218622
cg15024309	HDX	NM_144657	TSS1500	X	83644349	4	-0.185005	-0.139067	-0.246207	-0.578642			0.256985	0.230761
cg00113675	HLA-H	NR_001434	TSS200	6	29963326	4			-0.288301	-0.552876		-0.202795		-0.276564
cg07634179	HOXC9	NM_006897	TSS1500	12	52679524	4			-0.210395	-0.60898			-0.280779	-0.318164
cg19629755	IGBP1	NM_001551	TSS200	X	69269900	4			0.344195	0.467202	-0.122301	-0.194693	-0.317784	-0.390497
cg14216940	IKZF1	NM_006060	TSS1500	7	50313677	4			-0.248615	-0.303447			-0.249427	-0.251315
cg26279025	IL11	NM_000641	TSS1500	19	60573966	4			-0.304665	-0.716172	-0.100312	-0.290522	0.270805
cg06792724	IL1RAPL1	NM_014271	TSS200	X	28515567	4			-0.335934	-0.394555	-0.110882	-0.158262
cg21594961	IL5RA	NM_175728	TSS1500	3	3127916	4			-0.329096	-0.561057			-0.225863	-0.237642
cg07974891	ITGB1BP1	NM_022334	TSS1500	2	9482493	4	-0.145433			-0.283092		0.213217	-0.222573	-0.203464
cg19055936	JAM3	NM_032801	TSS200	11	133443886	4			-0.251144	-0.498368			-0.330212	-0.245684
cg00295293	JPH1	NM_020647	TSS1500	8	75397170	4	-0.103715			-0.497394	-0.163356	-0.236228
cg05038268	KDM2A	NR_027473	TSS1500	11	66641857	4			-0.319124	-0.461832	-0.137158	-0.119735
cg21293464	KDM2A	NR_027473	TSS1500	11	66641852	4			-0.246051	-0.422422	-0.163106	-0.260272
cg00946598	KDM4A	NM_014663	5'UTR	1	43889680	4			-0.263728	-0.647223	-0.144722	-0.119367
cg00668150	KIAA0664	NM_015229	TSS1500	17	2562470	4	-0.159369			-0.365822		0.133779	-0.419243	-0.490563
cg03392837	KIAA1644	NM_001099294	TSS1500	22	43040557	4			-0.231798	-0.316677		-0.129571	-0.206127
cg16912129	KIF25	NM_005355	TSS200	6	168161247	4	-0.195267		-0.207955	-0.506889				-0.208278
cg06457357	KLF8	NM_001159296	5'UTR	X	56275968	4				0.216025	-0.100953	-0.128639	-0.224009	-0.41643
cg10769618	KLHL23	NM_144711	5'UTR	2	170295169	4			-0.205905	-0.304866			-0.237995	-0.268738
cg02725269	KLK1	NM_002257	TSS200	19	56018989	4			-0.369413	-0.647447			-0.216503	-0.262793
cg05777061	KLK8	NM_144507	TSS200	19	56196813	4	-0.113618			0.224635		-0.114357	-0.349158	-0.334183
cg24422202	KRTAP13-2	NM_181621	TSS200	21	30666518	4	-0.3633	-0.320875		-0.211945			-0.247387
cg09892262	KRTAP24-1	NM_001085455	TSS1500	21	30577525	4	-0.23075		-0.295253	-0.506619				-0.279471
cg15014639	LCP1	NM_002298	TSS1500	13	45655319	4			-0.339909	-0.362666		0.160587	-0.227836	-0.313632
cg23029236	LHFPL2	NM_005779	5'UTR	5	77929952	4	-0.182399			-0.265625	-0.136275	-0.121103
cg09841972	LMO7	NM_015842	5'UTR	13	75235399	4			-0.219003	-0.349936		-0.2113		-0.255172
cg11807829	LNX1	NM_001126328	TSS1500	4	54152866	4			-0.269959	-0.793441	-0.101556	-0.112714		0.209197
cg07210123	LOC121838	NR_026955	TSS200	13	43494411	4	-0.106065		-0.318445	-0.82038		-0.159345
cg16170006	LRRC8C	NM_032270	5'UTR	1	89872292	4	-0.160684	-0.12791	-0.248134	-0.610968
cg18153869	MAGOH	NM_002370	TSS1500	1	53477229	4					-0.116007	-0.301762	-0.218821	-0.208211
cg02158486	MAPK4	NM_002747	TSS1500	18	46339690	4			-0.228241	-0.366912			-0.31212	-0.291617
cg19612574	MAPK8	NM_139049	TSS1500	10	49278958	4	-0.164526	-0.147666	-0.313678	-0.759453		0.229103
cg17845532	MATK	NM_139355	TSS1500	19	3737643	4			-0.282782	-0.592179	0.102545	0.253296	-0.385943	-0.385466
cg12802086	MECR	NM_001024732	TSS1500	1	29430407	4					-0.114725	-0.212587	-0.241615	-0.243842
cg12801082	MFAP1	NM_005926	TSS1500	15	41904599	4	-0.137808		-0.209614	-0.273352		-0.160049	0.391568	0.223522
cg11945372	MICAL3	NM_001136004	TSS1500	22	16887747	4			-0.215623	-0.621023	0.122607	0.302777	-0.208086	-0.381424
cg19312305	MIR122	NR_029667	TSS1500	18	54267996	4	-0.137199		-0.256679	-0.406789		-0.100335
cg05423529	MIR137	NR_029679	TSS200	1	98284496	4			-0.276483	-0.457271		0.116121	-0.24924	-0.299986
cg12879539	MIR222	NR_029636	TSS1500	X	45492382	4			-0.330282	-0.566976		-0.145136	-0.248314
cg27633342	MYO5C	NM_018728	TSS1500	15	50375571	4			-0.232891	-0.786831		0.253579	-0.204274	-0.275871
cg26600878	NAP1L6	NR_027291	TSS1500	X	72264920	4			-0.240599	-0.449464		-0.101544	-0.282659
cg00713939	NAPRT1	NM_145201	TSS200	8	144731733	4					-0.143254	-0.320736	-0.286346	-0.331783
cg08508337	NAPRT1	NM_145201	TSS200	8	144731750	4					-0.118664	-0.179283	-0.289905	-0.333174
cg19357499	NAPRT1	NM_145201	TSS200	8	144731774	4					-0.127331	-0.189004	-0.324986	-0.347144
cg06083412	NCOA2	NM_006540	5'UTR	8	71390767	4	-0.114207		-0.360643	-0.671534		-0.25926
cg25502144	NCRNA00028	NR_024358	TSS200	20	29537207	4			-0.265376	-0.501241	0.133586		-0.331374	-0.241878
cg20659941	NEDD4L	NM_001144964	5'UTR	18	54039375	4	-0.118045		-0.333011	-0.648952		-0.188215
cg09828714	NEFH	NM_021076	TSS1500	22	28205578	4			-0.222199	-0.468696		0.102723	-0.371869	-0.40453
cg17147885	NEK10	NM_199347	5'UTR	3	27370333	4			-0.216671	-0.616929	-0.105833	-0.175192
cg10964385	NELL1	NM_201551	TSS1500	11	20646799	4			-0.234999	-0.411244	-0.103478	-0.105745
cg11554507	NEUROD6	NM_022728	TSS200	7	31347097	4			-0.248449	-0.336907		0.135145	-0.221793	-0.348091
cg11147886	NFAT5	NM_138714	TSS1500	16	68155671	4	-0.109387			-0.208484	-0.121921	-0.113698
cg04233717	NLGN4X	NM_181332	5'UTR	X	6155771	4	-0.104055	-0.108827	-0.280282	-0.296376
cg07313373	NLRP3	NM_001079821	TSS1500	1	245645754	4			-0.246068	-0.499926	-0.124522	-0.291427
cg16177693	NR0B2	NM_021969	TSS200	1	27113256	4					-0.135848	-0.149388	-0.225862	-0.220638
cg21781308	NSDHL	NM_015922	5'UTR	X	151750305	4	-0.10969			0.200042		-0.304118	-0.214455	-0.307449
cg17772163	OCLN	NM_002538	TSS1500	5	68823516	4	-0.112603		-0.206338	-0.417785		-0.14769
cg23632029	OR10A5	NM_178168	TSS1500	11	6822295	4	-0.202681	-0.137152	-0.32764	-0.357043
cg08072356	OR4N5	NM_001004724	TSS200	14	19681619	4	-0.221616	-0.154083	-0.271432	-0.447461
cg26800915	OR51B4	NM_033179	TSS1500	11	5280775	4	-0.10251		-0.415467	-0.53461		-0.262668
cg25729432	OR8B4	NM_001005196	TSS1500	11	123800910	4			-0.353702	-0.59218	-0.104931	-0.11583
cg03954991	OSCP1	NM_145047	TSS1500	1	36689192	4			-0.231263	-0.35403		0.384306	-0.240623	-0.332156
cg13837202	PAGE5	NM_130467	5'UTR	X	55263702	4	-0.134753		-0.306801	-0.443787		-0.226032
cg15431336	PCDH11Y	NM_032971	5'UTR	Y	4932931	4	-0.331776			-0.41526	-0.188139	-0.202944
cg13565157	PDE1B	NM_000924	TSS200	12	53229276	4			-0.275486	-0.511649			-0.257365	-0.321495
cg21416692	PHC2	NM_004427	5'UTR	1	33576392	4	-0.119443			-0.251197		-0.173386		-0.225932
cg13503413	PHYHIPL	NM_001143774	5'UTR	10	60607263	4			-0.248715	-0.547251	-0.100216	-0.101222
cg14056644	PITX2	NM_153427	TSS1500	4	111778554	4			-0.262754	-0.365291	0.100285		-0.204832	-0.234235
cg19909239	PITX2	NM_153427	5'UTR	4	111774952	4			-0.270899	-0.412506		0.176747	-0.229328	-0.248166
cg00373499	PKD2L2	NM_014386	TSS1500	5	137252622	4			-0.296801	-0.766943			-0.210084	-0.274156
cg24182521	PLTP	NM_182676	TSS1500	20	43974420	4	-0.126043		-0.245757	-0.591981		0.290695	-0.283159
cg25025866	PNPLA6	NM_001166112	TSS1500	19	7504787	4	-0.16109	-0.123831	-0.276671	-0.259682
cg03301582	PON3	NM_000940	TSS1500	7	94864031	4			-0.351992	-0.874715			-0.26865	-0.425443
cg04080282	PON3	NM_000940	TSS1500	7	94864042	4			-0.3173	-0.731606			-0.223781	-0.344741
cg04685170	PON3	NM_000940	TSS200	7	94863791	4			-0.220756	-0.479373		0.118919	-0.223211	-0.305606
cg11435506	PON3	NM_000940	TSS1500	7	94864009	4			-0.343892	-0.898606			-0.242354	-0.455249
cg11809464	PRDM13	NM_021620	TSS200	6	100161236	4			-0.220844	-0.494108	-0.108025			-0.261718
cg07011961	PRDM9	NM_020227	TSS200	5	23543351	4			-0.298186	-0.422653	0.121579	0.268707	-0.253206	-0.205098
cg04850479	PROZ	NM_003891	TSS1500	13	112859570	4			-0.417318	-0.60793		-0.118596	-0.213112
cg01967580	PRSS50	NM_013270	TSS1500	3	46734660	4	-0.135032		-0.289705	-0.4597	-0.120947
cg26983430	RBMY1J	NM_001006117	5'UTR	Y	22959063	4	-0.105717			-0.257487			-0.210083	-0.31219
cg14188676	REXO2	NM_015523	TSS1500	11	113814621	4			-0.297805	-0.417043			-0.248126	-0.262993
cg00524967	RFC3	NM_181558	TSS1500	13	33289826	4	-0.117493		-0.244951	-0.532904				-0.251709
cg12031217	RGS9	NM_001165933	TSS1500	17	60563648	4			-0.209782	-0.557542			-0.368852	-0.428566
cg17918184	RNF144A	NM_014746	5'UTR	2	6990580	4	-0.191988	-0.103463	-0.272772	-0.665132		0.278205
cg17756483	RNF160	NM_015565	TSS1500	21	29287757	4			-0.231403	-0.467971		-0.139213		-0.221304
cg00749520	RPL28	NM_001136136	TSS1500	19	60587784	4			-0.428993	-0.410994	-0.13405			-0.286187
cg19995049	RPL30	NM_000989	TSS1500	8	99128202	4			-0.21416	-0.507076		-0.135164		-0.223519
cg04915566	RUNX1	NM_001754	5'UTR	21	35343342	4			-0.340789	-0.90916			-0.244554	-0.245124
cg24725692	SETD7	NM_030648	TSS1500	4	140698185	4			-0.24617	-0.393456	-0.115401	-0.142566
cg05721376	SH3BGR	NM_001001713	5'UTR	21	39745149	4	-0.125012			-0.39328	-0.136686	-0.197227
cg13251507	SH3RF1	NM_020870	TSS1500	4	170429418	4			-0.22121	-0.407699			-0.270634	-0.311546
cg12159314	SLC24A4	NM_153648	TSS1500	14	91857658	4			0.341043	0.576723	-0.103659	-0.143502	-0.265819	-0.274416
cg00466249	SLC38A10	NM_138570	TSS1500	17	76884479	4			-0.207748	-0.68663	-0.174101	-0.251797		0.21501
cg17599609	SLC44A3	NM_001114106	TSS1500	1	95058038	4			-0.339084	-0.84159	0.138129		-0.282047	-0.215686
cg04238038	SLITRK3	NM_014926	5'UTR	3	166395767	4			-0.230391	-0.262866	-0.158882	-0.305202
cg03906075	SNORD93	NR_003075	TSS1500	7	22861423	4	-0.102369			-0.320005	-0.165687	-0.298225	0.310888
cg03190891	SORBS1	NM_015385	5'UTR	10	97191162	4			-0.221811	-0.449147		-0.272608		-0.300236
cg25097946	SORBS1	NM_015385	5'UTR	10	97190975	4				-0.331278	-0.130779	-0.280653	-0.209409
cg25421530	SORBS1	NM_015385	5'UTR	10	97190977	4				-0.436864		-0.159086	-0.276975	-0.302065
cg10908953	SORL1	NM_003105	TSS1500	11	120827666	4			-0.370863	-0.641793	-0.102523			-0.271512
cg23616212	SORT1	NM_002959	TSS1500	1	109742724	4			-0.301313	-0.582963		0.323835	-0.32775	-0.235091
cg05156566	SOX5	NM_152989	5'UTR	12	24485788	4				-0.481061	-0.105043	-0.321479	-0.204776
cg03885646	SSR3	NM_007107	TSS1500	3	157756152	4			-0.285274	-0.333905			-0.326143	-0.234366
cg22189386	SYNPR	NM_001130003	TSS200	3	63238792	4	-0.128352		-0.204029	-0.262566		-0.216806
cg23719342	TAS2R16	NM_016945	TSS1500	7	122423871	4	-0.187311	-0.125252		-0.411534	-0.119845
cg07918978	TKT	NM_001135056	TSS1500	3	53265383	4	-0.115879		0.432445	0.57394		-0.105864	-0.240717	-0.241799
cg06371582	TMEM154	NM_152680	TSS1500	4	153820916	4			-0.269204	-0.514038		0.304205	-0.308722	-0.349413
cg00197026	TMEM170B	NM_001100829	TSS1500	6	11645091	4			-0.208739	-0.324406			-0.388188	-0.425834
cg15694715	TMEM25	NM_001144035	5'UTR	11	117907490	4	-0.134051				-0.12426	-0.122026		-0.23112
cg01857704	TMEM31	NM_182541	TSS200	X	102852334	4			-0.329583	-0.705359		-0.324759	-0.206045
cg02730008	TMSB4Y	NM_004202	TSS1500	Y	14323714	4	-0.108245			-0.40284		-0.140424	-0.290328
cg18632631	TNK1	NM_003985	TSS1500	17	7224773	4			-0.239295	-0.491425	0.11518		-0.208163	-0.208709
cg19647111	TNXB	NM_019105	5'UTR	6	32181013	4	-0.119337	-0.1064	-0.283802	-0.731159
cg14005657	TSPY3	NM_001077697	TSS1500	Y	9975108	4		-0.579832		-0.330256	-0.202108	-0.177753
cg11237792	TTC30A	NM_152275	TSS1500	2	178192304	4			-0.21789	-0.253156		0.324654	-0.208473	-0.255455
cg15273954	TTTY15	NR_001545	TSS1500	Y	13283078	4	-0.245552	0.21799		-0.27101	-0.136871	-0.206637
cg27334919	TWIST1	NM_000474	TSS1500	7	19124903	4			-0.205148	-0.353402		-0.337129	-0.267997
cg06430387	UBE2D1	NM_003338	TSS1500	10	59764517	4			-0.270765	-0.448036		0.168096	-0.388273	-0.428175
cg02174341	UCMA	NM_145314	TSS200	10	13316472	4			-0.227003	-0.287653		0.109071	-0.263518	-0.338229
cg27234090	USP2	NM_004205	5'UTR	11	118757064	4			-0.308911	-0.734104		0.361819	-0.265158	-0.27441
cg12492653	USP47	NM_017944	TSS200	11	11819443	4			-0.254513	-0.487995	-0.138722	-0.158314	0.226363
cg03475172	USP6NL	NM_014688	TSS1500	10	11694183	4			-0.288032	-0.606291	-0.109782	-0.119221		0.245516
cg15838914	VAMP1	NM_199245	TSS1500	12	6450758	4	-0.112618		0.401596	0.361674		-0.106676	-0.321242	-0.347287
cg07165610	XIRP1	NM_194293	5'UTR	3	39206281	4			-0.304152	-0.59869		-0.210208		-0.323266
cg23026995	XPNPEP2	NM_003399	TSS200	X	128700621	4			-0.285143	-0.392168			-0.28196	-0.215144
cg03939693	YIPF6	NM_173834	TSS200	X	67635425	4	-0.130192	-0.12874	0.204934	0.254407	0.131021		-0.329316	-0.354751
cg26855302	YPEL5	NM_001127399	5'UTR	2	30226691	4				-0.369468		-0.30428	-0.2923	-0.368832
cg27326620	ZC4H2	NM_018684	TSS1500	X	64113367	4			-0.200997	-0.246693			-0.367723	-0.353433
cg18058072	ZFY	NM_003411	5'UTR	Y	2867288	4	0.232	0.640288		-0.300371	-0.200722	-0.373059	-0.202059
cg21639713	ZIC4	NM_032153	5'UTR	3	148605813	4			-0.340515	-0.683669	-0.106034	-0.28899		0.270814
cg22376081	ZNF304	NM_020657	TSS1500	19	62554054	4			-0.386672	-0.551555	-0.102905	-0.15407
cg04070211	ZNF506	NM_001099269	TSS1500	19	19794192	4		-0.151047	-0.41383	-0.726271	0.135083		-0.241383
cg13382661	ZNF586	NM_017652	TSS1500	19	62972579	4				-0.315735		-0.168724	-0.217233	-0.29516
cg21448033	ZNF85	NM_003429	TSS200	19	20897876	4	-0.101451	-0.109724	-0.212408	-0.236244
cg13045351	ZSCAN16	NM_025231	TSS1500	6	28200027	4			-0.25805	-0.62511		0.268582	-0.282543	-0.253179
cg13334727	2015-09-08	NM_001098813	TSS200	5	132141500	3	-0.121367			-0.57271		-0.239361
cg19518672	2015-09-08	NM_001098813	TSS200	5	132141519	3			-0.253424	-0.673525		-0.199808
cg06604249	ABAT	NM_020686	5'UTR	16	8722256	3			0.22001	0.386768	-0.100046		-0.237058	-0.226445
cg16378421	ABCC5	NM_001023587	TSS1500	3	185218865	3			-0.213257	-0.383565		-0.121867
cg03393602	ABHD3	NM_138340	TSS1500	18	17539334	3			-0.242705	-0.617903		0.147069	-0.302085
cg15028548	ABI3BP	NM_015429	5'UTR	3	102195012	3			-0.27473	-0.550768		-0.108873
cg17667294	ACER1	NM_133492	TSS200	19	6284761	3			-0.200145	-0.472842		-0.257169
cg25598083	ACOT2	NM_006821	TSS1500	14	73104646	3			-0.24423	-0.468234		0.305705	-0.209285
cg16587010	ACOX2	NM_003500	TSS1500	3	58498170	3			-0.206869	-0.247422		-0.189169
cg09588284	ACRV1	NM_020115	TSS1500	11	125056853	3			-0.32487	-0.604925		-0.162375
cg08190298	ACTC1	NM_005159	TSS1500	15	32875452	3				-0.464851	-0.112409	-0.152319
cg13871495	ACTRT2	NM_080431	TSS1500	1	2927106	3	-0.163129		-0.276152	-0.549509
cg17969683	ADAM28	NM_014265	TSS200	8	24207459	3	-0.106833		-0.350886	-0.507839
cg22333888	ADAM33	NM_153202	TSS1500	20	3611421	3						-0.134143	-0.247077	-0.214082
cg01759110	ADAMDEC1	NM_001145272	TSS200	8	24297639	3	-0.136721	-0.119873		-0.249166
cg22906486	ADAMTS2	NM_021599	TSS1500	5	178705961	3			-0.264803	-0.542834			-0.255504
cg00160505	ADAP2	NM_018404	TSS200	17	26272808	3			-0.268038	-0.51707		-0.137279
cg27449258	ADARB1	NR_027672	TSS1500	21	45317864	3	-0.111981		-0.31093	-0.635449
cg15457390	ADD1	NM_014190	TSS1500	4	2814528	3			-0.214931	-0.362002	-0.116113
cg09954820	ADH7	NM_000673	TSS1500	4	100576199	3						-0.105785	-0.201821	-0.295417
cg07889938	AFF1	NM_001166693	TSS1500	4	88074401	3			-0.256731	-0.57989		0.234819	-0.202712
cg14043752	AFTPH	NM_203437	5'UTR	2	64623621	3	-0.20754		-0.225759	-0.659088
cg05914981	AGER	NM_001136	TSS200	6	32260079	3				-0.225095		0.205536	-0.343724	-0.274818
cg05427381	AHNAK	NM_024060	5'UTR	11	62066283	3			-0.232756	-0.370696		-0.244689
cg10636246	AIM2	NM_004833	TSS1500	1	157313597	3	-0.136329	-0.105101		-0.425113
cg21747271	AIP	NM_003977	TSS1500	11	67006628	3	-0.102395		-0.305761	-0.436982
cg00958854	AK3	NM_016282	TSS1500	9	4731710	3			-0.448951	-0.870504		-0.138322
cg08224159	AKAP12	NM_144497	TSS1500	6	151688005	3			-0.20369	-0.353706		0.128412		-0.221024
cg07162162	AKR7L	NM_201252	TSS1500	1	19473613	3				-0.427192		0.237019	-0.262013	-0.285652
cg12791065	ALDH1A3	NM_000693	TSS1500	15	99236792	3				-0.829218	-0.120198	-0.104837
cg08481491	ALDH1L1	NM_012190	TSS1500	3	127382798	3			-0.38284	-0.730137		-0.222491
cg19186356	ALDH2	NM_000690	TSS200	12	110688710	3				-0.279183	-0.11051	-0.250123
cg24563501	ALDH3B2	NM_000695	TSS1500	11	67198984	3			-0.49729	-0.698175	-0.102424
cg03781931	ALX1	NM_006982	TSS1500	12	84197331	3				-0.208385			-0.384921	-0.231378
cg01781446	AMAC1L3	NM_001102614	TSS1500	17	7324212	3			-0.319367	-0.551498		-0.161489
cg05530472	AMELY	NM_001143	TSS1500	Y	6802689	3	-0.114729			-0.39182	0.147269	0.288794		-0.513727
cg15709065	AMOTL2	NM_016201	5'UTR	3	135573427	3	-0.122494		-0.379726	-0.420896
cg14895775	AMZ1	NM_133463	5'UTR	7	2705401	3			-0.203987	-0.277248		-0.128843	0.243708
cg11521427	ANK2	NM_020977	TSS200	4	114190066	3	-0.108013		-0.267274	-0.430996
cg21215929	ANKH	NM_054027	TSS1500	5	14926039	3			-0.215112	-0.396271		-0.22138
cg02950892	ANKRD2	NM_001129981	TSS1500	10	99321334	3			-0.238137	-0.4139		-0.100987
cg02538681	ANKRD22	NM_144590	TSS200	10	90601891	3	-0.105224		-0.268793	-0.698379
cg23703062	ANKRD30B	NM_001145029	TSS200	18	14738198	3						-0.114849	-0.210296	-0.25328
cg09103619	ANKRD34C	NM_001146341	TSS200	15	77362103	3	-0.186116	-0.160263		-0.299456
cg06207722	ANKS4B	NM_145865	TSS1500	16	21151565	3	-0.18011		-0.219221	-0.3065
cg19894076	ANO4	NM_178826	TSS1500	12	99712088	3			-0.289973	-0.514585		-0.101054
cg04329351	ANXA11	NM_145868	5'UTR	10	81945951	3			-0.24897	-0.610674		-0.236574
cg07337598	ANXA9	NM_003568	TSS1500	1	149220567	3	-0.108741			-0.568238		-0.12242
cg07813214	AP1S3	NM_001039569	TSS1500	2	224411476	3			-0.289021	-0.776722		-0.143117
cg08908089	APBA2	NM_005503	TSS1500	15	27000542	3			-0.297385	-0.55418		-0.22917
cg02331808	APBA2	NM_005503	5'UTR	15	27088694	3			-0.350675	-0.774738		-0.111064
cg22874989	APBA2	NM_005503	5'UTR	15	27065190	3			-0.381055	-0.756432		-0.158757
cg27184903	APBA2	NM_005503	5'UTR	15	27073019	3			-0.284964	-0.496681		-0.106192
cg08670693	APBB2	NM_004307	5'UTR	4	40856954	3	-0.104441		-0.360404	-0.792585		0.124835
cg07979385	APC2	NM_005883	5'UTR	19	1402772	3				-0.382546	-0.131281	-0.217041
cg17181362	APCDD1L	NM_153360	TSS1500	20	56524155	3			-0.290995	-0.531618		0.253986		-0.24985
cg15950203	APOA4	NM_000482	TSS1500	11	116199551	3			-0.201016	-0.310597		-0.22128
cg20597842	APOBEC1	NM_001644	TSS200	12	7709852	3			-0.255856	-0.406291		-0.147853	0.252315	0.249529
cg17347063	APOL6	NM_030641	TSS1500	22	34372967	3			-0.431055	-0.849758		-0.169628
cg25112641	AQP2	NM_000486	TSS1500	12	48630478	3				-0.295905	-0.121378	-0.291747
cg12180028	AR	NM_000044	TSS1500	X	66680329	3			0.447165	0.599327		-0.114877	-0.330932	-0.376316
cg02009651	AREG	NM_001657	TSS1500	4	75699250	3	-0.107332					0.185217	-0.246177	-0.363725
cg19826026	ARHGDIB	NM_001175	5'UTR	12	15005660	3			-0.286554	-0.674362		-0.231538
cg06562718	ARHGEF10	NM_014629	5'UTR	8	1776576	3			-0.329528	-0.829817		-0.143844
cg08947790	ARHGEF10L	NM_018125	5'UTR	1	17750038	3			-0.321817	-0.811501		-0.105534
cg25979543	ARHGEF10L	NM_018125	5'UTR	1	17760691	3			-0.253998	-0.80971		-0.22381
cg06647782	ARHGEF19	NM_153213	TSS1500	1	16412258	3	-0.176812					-0.167723		-0.236926
cg23116589	ARMCX1	NM_016608	TSS200	X	100692159	3			-0.331689	-0.377305		-0.16643
cg25967516	ARMCX1	NM_016608	TSS1500	X	100691927	3			-0.210957	-0.28978	-0.131958
cg17936572	ARPP-21	NM_016300	5'UTR	3	35681118	3				-0.241568			-0.282616	-0.286303
cg22376897	ARSE	NM_000047	5'UTR	X	2892183	3			-0.203231	-0.361517		-0.269383
cg01976034	ASB14	NM_130387	TSS1500	3	57288995	3			-0.372136	-0.694543				-0.29115
cg17868772	ASB14	NM_130387	TSS1500	3	57288977	3	-0.181221		-0.27643	-0.67945
cg00363750	ASPDH	NM_001114598	TSS200	19	55709123	3			-0.215501	-0.483502			-0.214943
cg27519958	ATF6	NM_007348	TSS1500	1	160001753	3	-0.167181		-0.222408	-0.735718
cg12273368	ATF6B	NM_004381	TSS1500	6	32205485	3			-0.38364	-0.610164		-0.107674
cg26539631	ATF6B	NM_004381	TSS1500	6	32205417	3			-0.292769	-0.558095			-0.225468
cg03128635	ATOH8	NM_032827	TSS200	2	85834267	3	-0.112529	0.111751	-0.231555	-0.372911
cg24687432	ATP10A	NM_024490	TSS1500	15	23660701	3			-0.299783	-0.665044		-0.188849	0.306004	0.227344
cg00319692	ATP6V0D2	NM_152565	TSS200	8	87180235	3			-0.409629	-0.534394	0.108794	-0.166466
cg20846508	B4GALNT4	NM_178537	TSS1500	11	358351	3				-0.44009	-0.129685	-0.332394	0.284115
cg11261958	B4GALT4	NM_212543	5'UTR	3	120441229	3			-0.218116	-0.499626		-0.125434
cg03924566	BAI1	NM_001702	5'UTR	8	143542480	3	-0.121948			0.29626		-0.121742		-0.230541
cg06981716	BAIAP2L1	NM_018842	TSS1500	7	97868731	3				-0.337865			-0.258001	-0.305605
cg07679836	BAK1	NM_001188	TSS1500	6	33656401	3			-0.288826	-0.483933				-0.203101
cg03387497	BANF2	NM_001014977	5'UTR	20	17628945	3	-0.116973	-0.123134		-0.512073
cg10130811	BBS1	NM_024649	TSS1500	11	66034296	3			-0.317678	-0.386754		-0.18578
cg13991834	BCL2L15	NM_001010922	TSS200	1	114231803	3	-0.10061					-0.122812		-0.270776
cg23014759	BCL9	NM_004326	5'UTR	1	145525671	3					-0.118955		-0.290985	-0.259809
cg00206414	BCOR	NM_001123384	5'UTR	X	39834454	3						-0.106288	-0.304091	-0.260959
cg23864202	BDKRB1	NM_000710	TSS200	14	95792235	3	-0.1293			-0.393743	0.150137			-0.233609
cg00344380	BEND4	NM_207406	TSS1500	4	41850276	3			-0.400104	-0.689402		-0.135346
cg24867665	BEND7	NM_001100912	TSS1500	10	13586100	3			-0.240513	-0.461885		-0.118118	0.209876
cg09789474	BHLHB9	NM_001142527	5'UTR	X	101885419	3	-0.117457		-0.212319	-0.291425			0.227187	0.215852
cg07164659	BIN3	NM_018688	TSS1500	8	22582834	3			-0.22739	-0.253494		-0.137464
cg06133908	BLCAP	NM_001167820	TSS1500	20	35590350	3						-0.113938	-0.244675	-0.203849
cg18494902	BMF	NM_001003943	TSS1500	15	38185857	3			-0.252586	-0.386129		-0.145796
cg14385245	BNC1	NM_001717	TSS1500	15	81744769	3	-0.112319		-0.247772	-0.535837
cg20941110	BNC1	NM_001717	TSS1500	15	81744823	3	-0.12544		-0.221295	-0.373029
cg02191985	BPIL1	NM_025227	TSS1500	20	31058776	3			-0.276287	-0.364448		0.122596		-0.215717
cg10968815	BPIL1	NM_025227	TSS200	20	31059007	3			-0.253983	-0.412083		-0.146102		0.291499
cg26276233	BRCA1	NM_007300	TSS1500	17	38531661	3				-0.29558	-0.1112	-0.465666	0.204124
cg19048331	BTBD3	NM_181443	5'UTR	20	11845921	3	-0.102071		-0.204946	-0.462461		0.113758
cg16397002	BTK	NM_000061	TSS1500	X	100528526	3			-0.397619	-0.76288		-0.244459	0.289405	0.343117
cg23436167	BTNL9	NM_152547	TSS1500	5	180399169	3	-0.120133			-0.228923		-0.158241
cg09172296	C10orf140	NM_207371	5'UTR	10	21847172	3			0.452214	0.604242	-0.137498	-0.189254		-0.368173
cg22819767	C10orf47	NM_153256	5'UTR	10	11906916	3	-0.128394	-0.138942		-0.575319
cg08690721	C11orf17	NM_182901	TSS1500	11	8888956	3			-0.274219	-0.376281		-0.1799
cg21581267	C11orf31	NM_170746	TSS1500	11	57265025	3			0.461434	0.582899		-0.217656	-0.269103	-0.300706
cg06241208	C11orf46	NM_152316	TSS1500	11	30300776	3				-0.220886		-0.171302		-0.284305
cg07744502	C11orf75	NM_020179	5'UTR	11	92910731	3			-0.31652	-0.433856		-0.157464
cg06787397	C12orf36	NM_182558	TSS1500	12	13421411	3				-0.200353		-0.278076	-0.311277
cg10207745	C12orf36	NM_182558	TSS1500	12	13421230	3						-0.25919	-0.282227	-0.279075
cg22941086	C12orf40	NM_001031748	TSS200	12	38306150	3						-0.192132	-0.216675	-0.289803
cg16384137	C13orf16	NM_152324	TSS200	13	110770998	3			-0.25196	-0.388829		-0.169492	0.215801	0.263997
cg10208367	C13orf36	NM_203451	5'UTR	13	36166580	3	-0.133378		-0.349986	-0.602789
cg25578773	C13orf36	NM_203451	TSS1500	13	36145048	3	-0.1138		-0.244583	-0.450106
cg12112434	C14orf106	NM_018353	TSS1500	14	44792737	3	-0.205231						-0.227194	-0.267473
cg11798182	C14orf64	NR_015430	TSS200	14	97514266	3	-0.10794		-0.209746	-0.493696
cg14916983	C15orf23	NM_001142762	TSS200	15	38462175	3			-0.210292	-0.296116				-0.352639
cg04497015	C16orf74	NM_206967	5'UTR	16	84337886	3			-0.26707	-0.549882		-0.220265
cg16377738	C17orf99	NM_001163075	TSS1500	17	73652663	3			-0.23663	-0.560097		-0.202367
cg14825976	C18orf1	NM_001003675	TSS1500	18	13601370	3			-0.270448	-0.466963		-0.220995		0.218473
cg25481999	C18orf2	NR_023928	TSS1500	18	1350521	3	-0.167706		-0.258542	-0.68664
cg10381813	C1orf170	NR_027693	TSS1500	1	908559	3			-0.285776	-0.703383		-0.118922		0.200486
cg18439833	C1orf170	NR_027693	TSS200	1	907505	3	-0.108677			-0.255537				-0.216179
cg00062020	C1orf180	NR_027379	TSS200	1	84873407	3	-0.198005			-0.375108		-0.103871
cg21268653	C1orf203	NR_027645	TSS1500	1	116763195	3	-0.106753			-0.20241		-0.124307
cg10945917	C1orf61	NM_006365	TSS1500	1	154666784	3				-0.274428			-0.290604	-0.338666
cg24854606	C1orf69	NM_001010867	TSS1500	1	226419563	3	-0.136855			0.288297		0.104105	-0.325692	-0.224632
cg03033543	C20orf114	NM_033197	TSS200	20	31334545	3			-0.292844	-0.759396		-0.127296		0.217024
cg19145218	C20orf54	NM_033409	TSS200	20	697336	3			-0.252358	-0.825726		-0.193652
cg19380675	C22orf28	NM_014306	TSS1500	22	31138489	3						-0.187726	-0.380007	-0.425383
cg01588581	C2orf54	NM_024861	TSS1500	2	241481573	3			-0.273094	-0.759181		-0.188454
cg02717117	C2orf63	NM_152385	5'UTR	2	55312198	3				-0.449443		-0.167726		-0.218082
cg20945085	C2orf65	NM_138804	TSS200	2	74728735	3					-0.123467		-0.334848	-0.380656
cg22408559	C2orf88	NM_001042521	TSS1500	2	190709465	3			-0.261715	-0.602429		-0.210231
cg10468845	C3orf31	NM_138807	TSS1500	3	11864363	3	-0.126424		-0.225439	-0.391257		0.132457
cg26430305	C4BPA	NM_000715	TSS200	1	205344204	3				-0.248612	-0.144509	-0.263862
cg20011360	C4orf19	NM_018302	TSS200	4	37262055	3			-0.219128	-0.327965		-0.380299
cg23692997	C4orf21	NM_018392	5'UTR	4	113774165	3						-0.253796	-0.26221	-0.351635
cg12416561	C4orf22	NM_152770	TSS1500	4	81475576	3	-0.128613				0.107956		-0.353795	-0.363418
cg05328761	C4orf26	NM_178497	TSS1500	4	76699929	3			-0.242297	-0.626699		-0.112336
cg17045844	C4orf6	NM_005750	TSS200	4	5577607	3	-0.136812		0.211157	0.276966	-0.102775	-0.241498
cg12648931	C5orf33	NM_001085411	TSS1500	5	36278299	3			-0.247426	-0.260487	-0.212103
cg14994513	C6orf103	NM_024694	TSS1500	6	146961625	3				-0.222954			-0.268299	-0.221617
cg00210210	C6orf168	NM_032511	TSS1500	6	99905459	3	-0.119021		-0.257075	-0.445971		0.190921
cg26850117	C6orf208	NR_026780	TSS1500	6	169931686	3			-0.219515	-0.615621	-0.116041
cg22158923	C7orf52	NM_198571	TSS1500	7	100610889	3				-0.304674	0.130499		-0.362285	-0.332508
cg05302896	C7orf66	NM_001024607	TSS200	7	108312029	3		-0.125794	-0.300278	-0.352026		0.127913
cg08870893	C8orf85	NM_001025357	TSS1500	8	118019020	3			-0.324039	-0.469949		-0.124636
cg23598352	C9orf46	NM_018465	5'UTR	9	5426819	3	-0.166884		-0.216349	-0.480549
cg13666340	C9orf68	NM_001039395	5'UTR	9	4656266	3	-0.113461		-0.280505	-0.526391
cg26461905	CA3	NM_005181	TSS1500	8	86536994	3	-0.121408		-0.308322	-0.597098
cg15207619	CAB39L	NM_030925	5'UTR	13	48873644	3	-0.110851		-0.216682	-0.215934
cg08211145	CACNA2D1	NM_000722	TSS1500	7	81912116	3	-0.106617			-0.273128		-0.105623
cg20150306	CACNG6	NM_145814	TSS200	19	59187253	3				-0.305926		-0.123104		-0.211085
cg01995938	CALCA	NM_001741	TSS1500	11	14950706	3				-0.23242			-0.223413	-0.228478
cg17449465	CALCR	NM_001164737	TSS1500	7	93043231	3			-0.206386	-0.29248				-0.301635
cg20250935	CALM1	NM_006888	TSS1500	14	89932442	3	-0.130442				-0.125707	-0.175413		0.350108
cg06822995	CAMK4	NM_001744	TSS1500	5	110587330	3			-0.219859	-0.535972		-0.229092
cg17582679	CAPN6	NM_014289	TSS200	X	110400447	3						-0.30495	-0.294131	-0.280632
cg00187465	CC2D1B	NM_032449	5'UTR	1	52603486	3			-0.287455	-0.396834		-0.227659
cg14311608	CCDC13	NM_144719	TSS200	3	42789896	3	-0.112019		-0.216998	-0.39086
cg06078253	CCDC132	NM_024553	TSS1500	7	92698452	3			-0.304008	-0.505139		-0.172548	0.369842	0.225232
cg02938320	CCDC140	NM_153038	5'UTR	2	222876422	3			-0.227384	-0.360963			-0.203683
cg08670691	CCDC27	NM_152492	TSS200	1	3658802	3	-0.143812	-0.134942		-0.241393		0.11404
cg18091269	CCDC46	NM_001037325	TSS200	17	61253300	3			-0.237228	-0.281645	-0.118127
cg04558386	CCDC90A	NM_001031713	TSS1500	6	13923547	3		0.131492	-0.356937	-0.412207		-0.179762	0.260868
cg02647265	CCDC92	NM_025140	5'UTR	12	123022117	3				-0.249851	-0.104282	-0.19402
cg17276036	CCKAR	NM_000730	TSS200	4	26101320	3			-0.221256	-0.374801		-0.121612
cg18636319	CCKAR	NM_000730	TSS200	4	26101304	3			-0.258431	-0.394749		-0.160413
cg26620176	CCL25	NM_005624	TSS1500	19	8023047	3	-0.107653		-0.308313	-0.54994
cg08656816	CCL5	NM_002985	TSS200	17	31231567	3	-0.114596			-0.362808	0.109324			-0.214354
cg04738169	CCNB3	NM_033670	TSS1500	X	50044059	3			-0.329017	-0.379009		-0.307314
cg13554033	CCNK	NM_003858	5'UTR	14	99020878	3			-0.256196	-0.622084		-0.315061	0.212679	0.216777
cg19850333	CCRL2	NM_001130910	TSS1500	3	46423583	3			-0.249422	-0.407052		-0.336527
cg14754581	CCRL2	NM_001130910	TSS1500	3	46423757	3			-0.283111	-0.471484		-0.395127
cg27583853	CD300LG	NM_145273	TSS200	17	39279931	3						-0.123427	-0.287317	-0.242741
cg11619961	CD74	NM_004355	TSS1500	5	149773033	3				-0.206379		0.119067	-0.200596	-0.217315
cg13978689	CD84	NM_003874	TSS200	1	158815885	3	-0.183631		-0.233915	-0.530867		0.163664
cg15175266	CDH12	NM_004061	TSS1500	5	22890461	3			-0.238618	-0.371041		-0.152289	0.247505	0.219144
cg18748085	CDH12	NM_004061	5'UTR	5	22408629	3	-0.101499			-0.266365		-0.209959
cg19219750	CDH6	NM_004932	TSS200	5	31229443	3	-0.101766		-0.280211	-0.345533
cg15474579	CDKN1A	NM_078467	TSS1500	6	36753790	3	-0.10082		-0.295743	-0.605441		0.118042
cg24940576	CDON	NM_016952	5'UTR	11	125409524	3			-0.220463	-0.50101		-0.263231
cg03228555	CEACAM19	NM_020219	5'UTR	19	49866752	3			-0.256167	-0.587892		-0.130374
cg13377885	CEP120	NM_001166226	TSS1500	5	122787810	3			-0.206376	-0.755693		-0.357534
cg27469810	CETN1	NM_004066	TSS1500	18	569237	3	-0.121746			-0.387799		-0.250237
cg09551916	CFHR2	NM_005666	TSS1500	1	195178511	3	-0.112941	-0.107663		-0.425649	0.108941	0.116437
cg11793499	CFHR4	NM_006684	TSS1500	1	195122474	3	-0.148753		-0.229692	-0.520011
cg04240583	CGN	NM_020770	5'UTR	1	149751930	3	-0.103941			-0.562512		-0.10283
cg11852149	CHIT1	NM_003465	TSS1500	1	201466456	3			-0.23098	-0.458411		0.12252		-0.253119
cg01960885	CHST9	NM_031422	TSS1500	18	23019779	3			-0.335631	-0.720007		-0.170176
cg00366674	CLCN5	NM_001127898	TSS1500	X	49573171	3			-0.29996	-0.519664		-0.284646	0.237734
cg02882785	CLDN22	NM_001111319	TSS200	4	184479099	3			-0.237717	-0.515935				-0.314502
cg06427867	CLDN8	NM_199328	TSS1500	21	30510532	3	-0.126586		-0.369157	-0.615072
cg01802294	CLRN2	NM_001079827	TSS1500	4	17125648	3						-0.11163	-0.297991	-0.239461
cg00489652	CLSTN3	NM_014718	TSS1500	12	7173050	3	-0.136903		-0.355107	-0.544025
cg01443755	CNTN1	NM_175038	5'UTR	12	39507906	3				0.236728		-0.202733	-0.29284	-0.40999
cg08499832	CNTN4	NM_175607	5'UTR	3	2528187	3	-0.108101		-0.232782	-0.377098		0.224255
cg11395306	CNTN5	NM_014361	5'UTR	11	98444576	3	-0.192893		-0.344447	-0.686969
cg23140965	CNTN6	NM_014461	TSS1500	3	1109005	3	-0.115211		-0.350869	-0.840447
cg15013177	CNTN6	NM_014461	TSS1500	3	1109366	3			-0.334195	-0.816846		-0.229225
cg08509991	COL17A1	NM_000494	TSS200	10	105835710	3	-0.138407	-0.121617		-0.279247
cg13448625	COL17A1	NM_000494	5'UTR	10	105835228	3	-0.11922		-0.302427	-0.584996		0.377538
cg09026038	COL22A1	NM_152888	5'UTR	8	139984930	3	-0.125999		-0.309771	-0.59813
cg18322321	COL6A2	NM_001849	5'UTR	21	46343872	3				0.21854		-0.131727	-0.276975	-0.232337
cg24784350	COL6A2	NM_001849	5'UTR	21	46343426	3				-0.229143			-0.265949	-0.297428
cg13127741	COMMD7	NM_053041	TSS200	20	30795482	3			-0.330555	-0.598367		-0.240239
cg06056028	COPS3	NM_003653	TSS1500	17	17125722	3				-0.246217			-0.304201	-0.351187
cg01977082	COX6C	NM_004374	TSS1500	8	100975336	3				-0.327025		0.101031	-0.332522	-0.368406
cg26603598	COX7C	NM_001867	TSS1500	5	85949054	3						-0.207439	-0.20337	-0.214941
cg01726287	COX8C	NM_182971	TSS1500	14	92882689	3		-0.105204		-0.318292		-0.190692
cg11074968	CPEB1	NM_001079534	TSS1500	15	81038355	3	-0.110713			-0.319042		-0.222579
cg27559661	CPNE2	NM_152727	TSS1500	16	55683337	3			-0.265566	-0.849126		-0.1186
cg00152942	CPNE2	NM_152727	TSS1500	16	55683256	3			-0.240806	-0.840749		-0.147701
cg21723184	CPT1C	NM_001136052	5'UTR	19	54886924	3					-0.117222		-0.37676	-0.445227
cg18250838	CRABP1	NM_004378	TSS1500	15	76419239	3			-0.222232	-0.351181		-0.201017
cg16688582	CREB5	NM_182899	5'UTR	7	28353156	3	-0.10869		-0.220461	-0.572855		0.188587
cg06108360	CRISPLD2	NM_031476	5'UTR	16	83428906	3			-0.252989	-0.397861		-0.235398
cg16343272	CS	NM_004077	TSS1500	12	54980934	3				-0.380914	-0.103656	-0.125853
cg22360146	CSDE1	NM_001130523	TSS1500	1	115102731	3			-0.384633	-0.471636		-0.236965		0.301615
cg11505841	CSGALNACT1	NR_024040	TSS1500	8	19584856	3	-0.102604		-0.227464	-0.786944
cg20450123	CSGALNACT1	NM_018371	TSS200	8	19584490	3			-0.296793	-0.795218		-0.200611
cg19895047	CSGALNACT1	NM_001130518	TSS200	8	19504477	3			0.543342	0.700427	-0.124784		-0.221893	-0.324416
cg06260527	CSRNP2	NM_030809	TSS1500	12	49763960	3				-0.323328			-0.376968	-0.408216
cg26853855	CSRNP3	NM_024969	TSS200	2	166137112	3	-0.150751		-0.242354	-0.438725			0.221776
cg04922320	CST5	NM_001900	TSS1500	20	23809239	3				-0.243745			-0.259476	-0.31701
cg05766921	CTNNA3	NM_001127384	5'UTR	10	69089459	3				-0.449762			-0.206817	-0.230166
cg22635885	CTPS2	NM_001144002	5'UTR	X	16639485	3			-0.20174	-0.49253		-0.190532
cg25084393	CTPS2	NM_001144002	5'UTR	X	16639847	3			-0.253081	-0.66633		0.144829	-0.218874
cg06876079	CXorf22	NM_152632	TSS200	X	35847701	3			-0.259577	-0.371375				-0.249024
cg00235754	CYFIP1	NM_014608	5'UTR	15	20456047	3	-0.102342		-0.240087	-0.26712
cg20864678	CYorf15A	NM_001005852	TSS200	Y	20188425	3	-0.147883	-0.116071		0.449394		-0.151015
cg18068537	CYP11A1	NM_000781	TSS200	15	72447141	3			-0.226837	-0.436206		-0.109448
cg09729955	CYP17A1	NM_000102	TSS1500	10	104588368	3	-0.108541		-0.237125	-0.287727
cg22068747	CYP4F22	NM_173483	5'UTR	19	15481014	3	-0.124488				0.15363		-0.330041	-0.226457
cg12278705	CYR61	NM_001554	TSS1500	1	85818062	3			-0.340101	-0.615662		-0.124092
cg14438453	DAAM2	NM_015345	5'UTR	6	39894544	3			-0.218298	-0.396199		-0.106229
cg18863090	DAB1	NM_021080	5'UTR	1	58486893	3			-0.414036	-0.706862		0.106168		-0.2083
cg08889243	DAB1	NM_021080	5'UTR	1	57665418	3	-0.105507		-0.234979	-0.562653
cg00515756	DAGLA	NM_006133	5'UTR	11	61221452	3			-0.50976	-0.881731		-0.172369
cg12472022	DAGLA	NM_006133	5'UTR	11	61219379	3			-0.20666	-0.305326		-0.198112
cg08103568	DAPP1	NM_014395	TSS1500	4	100956161	3	-0.104034		-0.225739	-0.497051
cg14506696	DAPP1	NM_014395	TSS200	4	100956853	3	-0.100187		-0.295874	-0.758084
cg08375286	DAXX	NM_001141970	TSS1500	6	33399915	3			-0.203243	-0.5284		-0.13479
cg21263710	DCC	NM_005215	TSS1500	18	48119486	3			-0.236396	-0.325714		0.116204		-0.446705
cg14222939	DCC	NM_005215	TSS1500	18	48120095	3			-0.298233	-0.630638		-0.28169
cg26521708	DCN	NM_133503	5'UTR	12	90097432	3	-0.15795		-0.209721	-0.404918
cg05590451	DCUN1D3	NM_173475	5'UTR	16	20798035	3				-0.265265	-0.21669	-0.103385
cg24724587	DDAH1	NM_001134445	TSS200	1	85816691	3			-0.261592	-0.750172		0.157378		-0.368546
cg08314875	DDX3Y	NM_001122665	TSS1500	Y	13524995	3	0.331487	0.161199		-0.255888		-0.260444		-0.203405
cg21534578	DENND1B	NM_144977	TSS1500	1	196011782	3	-0.115225		-0.266561	-0.491908
cg19268695	DENND2D	NM_024901	TSS200	1	111544934	3			-0.264963	-0.365157		-0.162472
cg23631538	DENND2D	NM_024901	TSS1500	1	111545060	3			-0.218304	-0.35428		-0.139728
cg27506210	DEPDC5	NM_014662	5'UTR	22	30480725	3			-0.232108	-0.243029		0.347867		-0.257849
cg17569154	DFNA5	NM_001127454	5'UTR	7	24748070	3			-0.237915	-0.497456	0.111775	-0.182952
cg08971637	DGUOK	NM_080916	TSS1500	2	74006594	3			-0.280857	-0.764314		-0.166087
cg06577005	DHDDS	NM_205861	TSS1500	1	26630815	3	-0.193376		-0.239477	-0.48496				0.288321
cg06836480	DHRS9	NM_001142270	TSS1500	2	169636497	3			-0.233149	-0.590259		-0.157206
cg16686175	DHX40	NM_001166301	TSS200	17	54997503	3						-0.216295	-0.221373	-0.314646
cg21005457	DKFZP434L187	NR_026771	TSS1500	15	28274059	3			-0.211319	-0.438692				-0.225834
cg12621514	DKK1	NM_012242	TSS1500	10	53743053	3				-0.735967			-0.236815	-0.394344
cg13259205	DKK3	NM_001018057	TSS200	11	11986951	3		0.125962		-0.268737		-0.11995		-0.203949
cg02571142	DKK4	NM_014420	TSS200	8	42353960	3						-0.160634	-0.299978	-0.256483
cg06437417	DLAT	NM_001931	TSS1500	11	111400489	3			-0.37983	-0.481072			-0.264707
cg02629615	DMD	NM_004010	5'UTR	X	33056421	3			-0.210698	-0.282698		-0.2189
cg26106058	DMD	NM_004010	5'UTR	X	33056414	3	-0.103892			-0.230672		-0.14172
cg20522855	DMD	NM_004021	5'UTR	X	31799613	3	-0.110638			-0.315515		-0.102183
cg05039054	DMD	NM_000109	TSS200	X	33267703	3		0.149803			-0.112444	0.17459	-0.213122	-0.312545
cg09214398	DNAJA4	NM_018602	5'UTR	15	76343589	3			-0.253839	-0.768894		-0.271721
cg03922748	DNAJB2	NM_001039550	TSS1500	2	219851147	3			0.269717	0.482265		-0.154845	-0.257957	-0.312419
cg24260359	DNASE1L3	NM_004944	TSS200	3	58175609	3	-0.105902		-0.242347	-0.557425
cg12980917	DPF1	NM_004647	TSS1500	19	43406946	3			-0.385214	-0.493061		-0.206036
cg16928393	DPPA2	NM_138815	5'UTR	3	110516580	3	-0.106906		-0.312007	-0.52318
cg15873123	DPPA3	NM_199286	TSS200	12	7755325	3	-0.13852		-0.264166	-0.273651
cg22205501	DPPA3	NM_199286	TSS200	12	7755314	3			-0.257093	-0.293723		0.137421		-0.205628
cg06559576	DSG3	NM_001944	TSS200	18	27281656	3	-0.126623		-0.333881	-0.791603
cg24159697	DSTYK	NM_199462	TSS1500	1	203447860	3			-0.218655	-0.35032		-0.219057
cg23406451	DTNA	NM_001392	5'UTR	18	30425996	3	-0.157007		-0.298804	-0.751037
cg20503915	DUSP9	NM_001395	5'UTR	X	152565800	3			0.37946	0.458785		-0.202859	-0.345583	-0.345571
cg26159385	DUSP9	NM_001395	5'UTR	X	152565805	3			0.516357	0.562551		-0.111115	-0.206379	-0.253657
cg15121364	DYRK1B	NM_006483	TSS200	19	45016833	3			-0.273034	-0.596223		-0.119976
cg18692382	DYRK1B	NM_006483	TSS200	19	45016738	3			-0.502002	-0.831337		-0.124815
cg25292098	EFCAB8	NM_001143967	TSS1500	20	30909844	3			-0.281316	-0.422866		-0.11555
cg08095700	EHHADH	NM_001166415	TSS1500	3	186454847	3			-0.312444	-0.571789		-0.239702
cg13308744	EIF1AY	NM_004681	TSS1500	Y	21145972	3	-0.429045			0.575082	-0.218423	-0.168656	0.449148
cg03633458	ELANE	NM_001972	TSS200	19	803284	3			-0.266739	-0.511035		-0.124186
cg26129339	ELF5	NM_001422	TSS200	11	34491992	3			-0.212396	-0.283513	-0.150932
cg26245202	ELK4	NM_001973	TSS1500	1	203869487	3	-0.111725			-0.366869	-0.138831			0.230056
cg06931327	ELL2	NM_012081	TSS200	5	95323656	3	-0.125093		-0.26696	-0.303371
cg04107099	ELOVL4	NM_022726	TSS1500	6	80714545	3			-0.323994	-0.538349		-0.159895	0.272616	0.264791
cg07483811	EMILIN2	NM_032048	TSS1500	18	2836237	3				-0.356736	-0.111718	-0.116716
cg03459531	EMILIN3	NM_052846	TSS1500	20	39429591	3			-0.249545	-0.42461		0.128639		-0.277123
cg08261525	ENOX1	NM_017993	5'UTR	13	43137135	3			-0.300196	-0.613507		-0.143872		0.290313
cg02709432	ENPP2	NM_001130863	TSS200	8	120720417	3	-0.104563		-0.260606	-0.361206
cg13956452	ENTPD8	NM_198585	5'UTR	9	139453183	3			-0.239066	-0.545722				-0.226736
cg25132536	EPN2	NM_001102664	5'UTR	17	19093027	3			-0.211962	-0.805257		-0.105783
cg16010178	EPN3	NM_017957	5'UTR	17	45966053	3			-0.350337	-0.871859		-0.161438
cg01970336	EPS15	NM_001981	TSS1500	1	51758842	3			-0.215277	-0.226406		-0.131475
cg11329129	EPS8L2	NM_022772	TSS1500	11	695692	3			-0.299261	-0.677205		-0.155064
cg18132851	ESR1	NM_001122742	5'UTR	6	152127334	3			-0.418263	-0.569574		-0.14012
cg01715172	ESR1	NM_000125	TSS1500	6	152169717	3	-0.119598		-0.250373	-0.376857		0.102765
cg22839866	ESR1	NM_000125	TSS1500	6	152170277	3	-0.125102		-0.33061	-0.562644
cg23467008	ESR1	NM_000125	TSS1500	6	152170230	3	-0.117714		-0.232446	-0.341773
cg25975621	ESRRG	NM_001134285	TSS200	1	215377800	3				-0.325684			-0.332934	-0.373942
cg01359822	ETS2	NM_005239	TSS1500	21	39098467	3			-0.341312	-0.519168		-0.153555
cg00519208	EVI5	NM_005665	TSS1500	1	93030907	3	-0.159991		-0.256505	-0.23842
cg03383434	EXD3	NM_017820	TSS1500	9	139438483	3			-0.220031	-0.570793				-0.201552
cg23176759	EYS	NM_001142800	5'UTR	6	66417290	3		-0.166286	-0.201489	-0.438664
cg09069900	F10	NM_000504	TSS200	13	112824965	3			-0.377478	-0.440055		-0.175248		0.261248
cg16267850	FAAH	NM_001441	TSS200	1	46632378	3			-0.468061	-0.850966		-0.136793
cg02307586	FADD	NM_003824	TSS1500	11	69726569	3			-0.361946	-0.482115		-0.11396
cg21844038	FAM100A	NM_145253	TSS1500	16	4605249	3			0.388953	0.654112		-0.110115	-0.256516	-0.278631
cg10576817	FAM127C	NM_001078173	TSS200	X	133984346	3			-0.210742	-0.480399		0.265544		-0.204756
cg18960294	FAM127C	NM_001078173	TSS200	X	133984418	3	-0.162817	-0.134143		-0.355803		0.109819
cg23712462	FAM135B	NM_015912	TSS1500	8	139579348	3			-0.224919	-0.45648		-0.38408
cg07216976	FAM160B1	NM_020940	TSS1500	10	116571238	3				-0.202359	-0.127482	-0.12993
cg26334801	FAM163A	NM_173509	5'UTR	1	177981678	3			-0.250735	-0.439553		-0.158377	0.39027
cg03605420	FAM169A	NM_015566	TSS200	5	74198565	3	-0.1178		-0.348138	-0.618134		0.194098		0.214263
cg04654716	FAM169A	NM_015566	TSS1500	5	74198680	3	-0.104573		-0.261017	-0.508824		0.135684
cg17231677	FAM178A	NM_001136123	TSS1500	10	102661983	3				-0.271504		0.178723	-0.220507	-0.399883
cg15721102	FAM178B	NM_001122646	5'UTR	2	97015230	3						-0.325066	-0.225677	-0.330935
cg25463749	FAM184A	NM_001100411	5'UTR	6	119442801	3	-0.116201		-0.269138	-0.330361
cg24480012	FAM19A2	NM_178539	5'UTR	12	60870291	3						-0.148074	-0.36732	-0.426459
cg00953399	FAM26D	NM_153036	5'UTR	6	116973699	3	-0.177136	-0.13793		-0.215173		0.139571
cg20306265	FAM46C	NM_017709	5'UTR	1	117959147	3			-0.221912	-0.360431		-0.173962
cg10413105	FAM46D	NM_001170574	TSS200	X	79477611	3			-0.383051	-0.4012		-0.359452
cg27404676	FAM46D	NM_001170574	TSS200	X	79477622	3			-0.318893	-0.36334		-0.328362	0.230265
cg22972692	FAM58A	NM_001130997	TSS1500	X	152518311	3			0.438527	0.520851	-0.101714	-0.225296		-0.298513
cg07441152	FAM83H	NM_198488	5'UTR	8	144886899	3			-0.381456	-0.643086		-0.140585
cg25532099	FBN2	NM_001999	TSS1500	5	127902365	3	-0.115328		-0.244975	-0.354197
cg22105162	FBXL21	NM_012159	5'UTR	5	135298732	3				-0.412989		0.147926	-0.223403	-0.300669
cg18214796	FBXO33	NM_203301	TSS1500	14	38972724	3				-0.270807		0.390927	-0.414876	-0.453571
cg19747992	FBXO44	NM_183413	TSS1500	1	11636230	3	-0.120885		-0.207555	-0.582868	0.127484	0.156212
cg22697136	FBXO44	NM_183413	TSS1500	1	11636835	3			-0.208968	-0.743554		-0.108701
cg11847636	FCGRT	NM_001136019	TSS200	19	54707335	3			-0.218314	-0.605205		-0.118588
cg16816400	FCN1	NM_002003	TSS200	9	136949812	3			-0.244532	-0.245843		-0.12525
cg24664855	FCRLA	NM_032738	TSS1500	1	159942890	3	-0.108795			-0.22195		-0.136741
cg11403831	FER	NM_005246	TSS1500	5	108110858	3				-0.614472	-0.102648	-0.137858		0.414554
cg24479552	FFAR1	NM_005303	TSS1500	19	40533421	3		-0.112831	-0.234593	-0.363896
cg04988476	FGF12	NM_004113	5'UTR	3	193927679	3			-0.213566	-0.460697		-0.121451
cg10194829	FGF17	NM_003867	TSS1500	8	21956123	3				-0.23984			-0.358227	-0.258016
cg09433588	FGF17	NM_003867	TSS1500	8	21955808	3						-0.120436	-0.203372	-0.252048
cg15135842	FHIT	NM_001166243	5'UTR	3	60703570	3			-0.236049	-0.326796		-0.157677
cg26466508	FILIP1	NM_015687	TSS200	6	76260317	3	-0.137692		-0.285594	-0.210274	0.100215	0.164373
cg04077979	FILIP1	NM_015687	5'UTR	6	76204194	3	-0.143748		-0.241403	-0.487053
cg08970682	FLJ20184	NM_017700	TSS1500	4	106692439	3	-0.112195		-0.325677	-0.403397		0.122228
cg02534780	FLJ30058	NM_144967	5'UTR	X	130033191	3			-0.247451	-0.499769		-0.247164
cg12870518	FLJ41941	NR_024417	TSS200	22	16892081	3	-0.131081			-0.365662		-0.311073
cg04744713	FLJ43860	NM_207414	TSS200	8	142586622	3			-0.292382	-0.381365				-0.213198
cg14415066	FLJ44817	NM_001161498	TSS1500	14	69020327	3	-0.112819		-0.256568	-0.576281
cg14818960	FOLR1	NM_000802	5'UTR	11	71580767	3			-0.251579	-0.564158		-0.11544
cg12626956	FOXB2	NM_001013735	TSS200	9	78824329	3			-0.217383	-0.387485		-0.11739
cg25356639	FOXP1	NM_032682	5'UTR	3	71431994	3	-0.100879		0.507303	0.517408	-0.155421	-0.38972
cg21225804	FREQ	NM_014286	TSS1500	9	131974035	3			-0.256291	-0.482772		-0.100122
cg07753967	FRG1B	NR_003579	TSS1500	20	28225313	3						-0.163165	-0.219619	-0.217149
cg18919720	FSCN2	NM_012418	TSS200	17	77109930	3			-0.263792	-0.600298		-0.14403
cg08873673	FUT2	NM_001097638	TSS200	19	53891029	3			-0.261482	-0.522315		-0.127719
cg15035033	GABRA5	NM_001165037	TSS1500	15	24662780	3	-0.13803						-0.217364	-0.260744
cg04048634	GABRG1	NM_173536	5'UTR	4	45820823	3	-0.132397		-0.211884	-0.212636
cg16332065	GABRG1	NM_173536	TSS200	4	45821010	3	-0.169024		-0.286669	-0.321107
cg06177698	GABRQ	NM_018558	TSS1500	X	151556555	3	-0.147479	-0.114945		-0.447047
cg04140903	GAL3ST2	NM_022134	TSS200	2	242364856	3				-0.401338	0.111419		-0.21244	-0.208557
cg12043428	GALM	NM_138801	TSS200	2	38746462	3	-0.116648			-0.351628	-0.136165
cg19391498	GALM	NM_138801	TSS1500	2	38746350	3			-0.256137	-0.63601		-0.255875
cg18604823	GALP	NM_001145546	TSS200	19	61379176	3			-0.365162	-0.636567		-0.172079
cg09341580	GALR3	NM_003614	TSS1500	22	36548105	3	-0.140866		-0.259295	-0.278848
cg16363146	GAS2	NM_177553	TSS1500	11	22645857	3	-0.161221		-0.212696	-0.212693
cg17679980	GAS2	NM_177553	5'UTR	11	22652882	3			-0.314892	-0.785932		-0.169216	0.236154	0.211954
cg26309983	GBP2	NM_004120	5'UTR	1	89361468	3	-0.136668		-0.259884	-0.377664
cg25462303	GCET2	NM_152785	TSS200	3	113334846	3	-0.113479		-0.364185	-0.805418
cg24690479	GCNT2	NM_145649	TSS1500	6	10629128	3	-0.112485		0.370491	0.514308	-0.109527	-0.229837
cg04110544	GHR	NM_000163	5'UTR	5	42460699	3	-0.107691		-0.217292	-0.48801
cg06796381	GJA5	NM_005266	5'UTR	1	145699734	3			-0.272448	-0.81879			-0.205022
cg08541962	GJD4	NM_153368	TSS200	10	35934327	3			-0.336292	-0.70376		-0.209162
cg24145935	GLIS1	NM_147193	5'UTR	1	53967666	3	-0.106361			-0.220539		-0.249594	0.282497	0.324691
cg20881335	GLRA2	NM_001118885	TSS1500	X	14457093	3			-0.246087	-0.487606	0.115855	0.237158		-0.294638
cg19585278	GLRA4	NM_001024452	5'UTR	X	102869855	3				-0.303183		0.316628	-0.243454	-0.202598
cg10146199	GLRB	NM_001166060	5'UTR	4	158217651	3			-0.285643	-0.420092			-0.272677
cg18344745	GLRB	NM_001166060	TSS1500	4	158216529	3				-0.321326	-0.142169	-0.193626
cg09809567	GLT8D2	NM_031302	TSS1500	12	102968266	3				-0.207921	0.101877		-0.374101	-0.40946
cg03267697	GMPPA	NM_013335	TSS1500	2	220070456	3						-0.11444	-0.225054	-0.264035
cg18801825	GNG7	NM_052847	5'UTR	19	2599560	3	-0.110263		0.387356	0.521451		0.13467	-0.234841	-0.20731
cg17617491	GNG7	NM_052847	5'UTR	19	2558726	3						-0.244177	-0.211186	-0.237679
cg04414720	GOLPH3L	NM_018178	TSS1500	1	148936820	3				-0.236223		-0.158795	-0.214698
cg19571412	GOLSYN	NM_001099743	5'UTR	8	110727030	3			-0.537245	-0.771471		-0.178271
cg20697683	GP5	NM_004488	TSS1500	3	195602462	3	-0.255446	-0.253841		-0.283371
cg25464235	GPC6	NM_005708	TSS1500	13	92676290	3	-0.169689		-0.277507	-0.60084
cg02938807	GPHB5	NM_145171	TSS1500	14	62855276	3			-0.240323	-0.275507	-0.109295
cg05098118	GPR123	NM_001083909	TSS1500	10	134750896	3			-0.213917	-0.436538		-0.263123
cg16411251	GPR135	NM_022571	TSS200	14	59002003	3				-0.240295			-0.261169	-0.216205
cg18040436	GPR157	NM_024980	TSS200	1	9111899	3	0.326605	0.390511	0.331759			-0.117	-0.370547	-0.356245
cg10114625	GPR61	NM_031936	TSS1500	1	109883084	3			-0.323451	-0.734519		-0.100789
cg25090315	GPR68	NM_003485	5'UTR	14	90774758	3			-0.257315	-0.464865		-0.112882
cg21998208	GPR98	NM_032119	TSS1500	5	89889527	3				-0.272271		0.215717	-0.212294	-0.239128
cg02938926	GPRC5B	NM_016235	TSS1500	16	19805054	3						-0.352845	-0.27758	-0.276254
cg16987606	GPRC5C	NM_022036	TSS1500	17	69938064	3			-0.211264	-0.370376		-0.230633
cg03370077	GRB10	NM_001001555	5'UTR	7	50768917	3			-0.478039	-0.722153		-0.137032
cg25848339	GRB10	NM_001001555	5'UTR	7	50768895	3			-0.457796	-0.661452		-0.175604
cg10961484	GRIK4	NM_014619	TSS200	11	120036070	3	-0.10306			0.263084		0.214568	-0.251553	-0.337961
cg08931917	GRIN2B	NM_000834	5'UTR	12	14000836	3	-0.129878		-0.245661	-0.429553
cg16815991	GRIN2B	NM_000834	TSS200	12	14024396	3			-0.218144	-0.231164		-0.166789	0.202952
cg00056257	GRM7	NM_181874	TSS1500	3	6876652	3			-0.333287	-0.547851		0.11606		-0.285478
cg15254881	GRM8	NM_001127323	5'UTR	7	126677748	3			-0.276873	-0.325895		-0.159731
cg09066361	GRM8	NM_001127323	5'UTR	7	126677490	3			-0.233352	-0.414563	0.117447	-0.12273
cg02503808	GRPEL1	NM_025196	TSS200	4	7120837	3	-0.12513		-0.208563	-0.214625
cg08219170	GSTT1	NM_000853	TSS1500	22	22714573	3					-0.13279	-0.242248		-0.232152
cg12151328	GTPBP8	NM_138485	TSS1500	3	114192211	3				-0.205116			-0.269849	-0.347177
cg24583987	GUCA2B	NM_007102	TSS1500	1	42390628	3			-0.244609	-0.349636		-0.32717
cg27066989	GUCY1B2	NR_003923	TSS200	13	50538363	3			-0.303206	-0.554544		-0.180462
cg12493107	GZF1	NM_022482	TSS1500	20	23292079	3			-0.224866	-0.617838		-0.158886
cg26127836	H2AFJ	NM_177925	TSS1500	12	14818011	3				-0.241471	-0.113971	-0.253162
cg06785213	HAS1	NM_001523	TSS200	19	56919169	3			-0.344796	-0.500593		-0.102604
cg10807260	HAS1	NM_001523	TSS200	19	56919160	3			-0.220267	-0.243144		-0.10826
cg14141399	HAS1	NM_001523	TSS1500	19	56919860	3			-0.281573	-0.52917			-0.213843
cg14544583	HBB	NM_000518	TSS1500	11	5205142	3	-0.134216		-0.262595	-0.430921
cg09751515	HBD	NM_000519	TSS200	11	5212502	3	-0.13642		-0.367662	-0.531169
cg13337307	HCRT	NM_001524	TSS200	17	37591144	3					-0.100324		-0.281395	-0.284777
cg05188948	HEPHL1	NM_001098672	TSS200	11	93393936	3	-0.103643		-0.385944	-0.513838		0.154138
cg12505699	HERC6	NM_017912	TSS200	4	89518898	3						-0.145581	-0.296261	-0.290901
cg05938197	HESRG	NR_027122	TSS1500	3	54649445	3	-0.111972		-0.247874	-0.664232		0.472051
cg14599576	HFE2	NM_145277	TSS200	1	144124514	3	-0.164009			0.267769	-0.109808	-0.154614
cg15567428	HGF	NM_001010931	TSS1500	7	81237683	3	-0.111805			-0.279845		0.242931		-0.240703
cg17635970	HHLA1	NM_001145095	TSS200	8	133186784	3			-0.357619	-0.454371		-0.222297	0.24461
cg08817540	HHLA2	NM_007072	TSS1500	3	109503417	3			-0.272868	-0.372997				-0.225739
cg26074223	HIST1H3I	NM_003533	TSS200	6	27948236	3			-0.350317	-0.721806		-0.104128
cg17446896	HIST1H4L	NM_003546	TSS1500	6	27949612	3			-0.324117	-0.84476				-0.275076
cg08484188	HIVEP3	NM_024503	5'UTR	1	41903954	3				-0.266886			-0.243927	-0.337409
cg25191304	HIVEP3	NM_024503	5'UTR	1	41870379	3	-0.109028			-0.33718			-0.231794
cg07151443	HLA-DMA	NM_006120	TSS200	6	33028940	3			-0.339606	-0.566766		-0.115003
cg17313945	HLA-DOA	NM_002119	TSS1500	6	33085961	3	-0.106927		-0.27431	-0.432265		0.148306
cg21692241	HLA-DQA1	NM_002122	TSS1500	6	32712542	3			-0.442855	-0.548309		-0.279294		0.293085
cg16794061	HLA-DRA	NM_019111	TSS1500	6	32515408	3				-0.292548	0.151286	0.104164	-0.312671	-0.438988
cg02979711	HLA-H	NR_001434	TSS200	6	29963317	3				-0.335395	-0.120162	-0.181922
cg13516209	HLA-H	NR_001434	TSS200	6	29963281	3			-0.437799	-0.629563		-0.237636
cg20198242	HLA-H	NR_001434	TSS1500	6	29963089	3			-0.235784	-0.491979		-0.214702
cg09037712	HLCS	NM_000411	TSS1500	21	37284624	3					-0.100467		-0.244846	-0.299917
cg07369569	HMGCLL1	NM_019036	TSS1500	6	55552780	3	-0.105629			-0.345322		-0.147755
cg18829411	HMGN1	NM_004965	TSS1500	21	39643893	3			-0.223519	-0.31508		-0.259348
cg22746458	HMX2	NM_005519	TSS1500	10	124896849	3				-0.211861			-0.283716	-0.35275
cg02693607	HOXA3	NM_153631	5'UTR	7	27117123	3			-0.30754	-0.412935		-0.141952
cg09469665	HOXA3	NM_153631	5'UTR	7	27121185	3					-0.11518	-0.269919		-0.261073
cg26841048	HOXB2	NM_002145	TSS200	17	43977453	3						-0.168073	-0.400832	-0.27262
cg26386624	HOXC11	NM_014212	TSS200	12	52653126	3				-0.346364		0.117731	-0.286557	-0.311791
cg03892356	HOXC4	NM_014620	5'UTR	12	52707104	3						-0.25167	-0.3148	-0.205846
cg14165978	HPCAL4	NM_016257	5'UTR	1	39929344	3	-0.120978		-0.283634	-0.23361	0.11301
cg06969845	HRH2	NM_001131055	TSS1500	5	175016856	3				-0.333965		-0.117082	-0.245667
cg17200850	HRH2	NM_001131055	5'UTR	5	175039703	3			-0.322685	-0.392157		-0.274649	0.278508
cg05051628	HRNBP3	NM_001082575	5'UTR	17	74931129	3		0.125178	-0.235628	-0.687217		-0.209316
cg12571055	HRNBP3	NM_001082575	5'UTR	17	74636019	3				-0.220909		-0.274431		-0.217398
cg17167303	HRNBP3	NM_001082575	5'UTR	17	74887306	3			-0.246593	-0.537324		-0.309068
cg24096120	HRNBP3	NM_001082575	5'UTR	17	74930844	3			-0.358185	-0.489528		-0.184206
cg01063088	HSD17B7	NM_016371	5'UTR	1	161027208	3	-0.128679		-0.35323	-0.568733
cg13210403	HSPA2	NM_021979	TSS1500	14	64076441	3		-0.113362		-0.60014		-0.138049
cg26078793	HSPA2	NM_021979	TSS1500	14	64075975	3			-0.340448	-0.56199		-0.125574
cg26357885	HSPA2	NM_021979	TSS1500	14	64075957	3			-0.232429	-0.398163		-0.236457
cg26421140	HSPA2	NM_021979	TSS1500	14	64075806	3			-0.222052	-0.813383		-0.105708
cg24489774	HTR2C	NM_000868	5'UTR	X	113778976	3	-0.182815		-0.243385	-0.549454
cg04103377	HTR2C	NM_000868	5'UTR	X	113770744	3			-0.450928	-0.707083		-0.11154
cg04589674	HTRA4	NM_153692	TSS200	8	38950665	3				-0.262621	-0.226182	0.157116		-0.235611
cg00880984	IBTK	NM_015525	TSS1500	6	83014730	3					0.111171	-0.143543	-0.301287	-0.330739
cg14016200	ICAM5	NM_003259	TSS1500	19	10260157	3			0.345598	0.444019		-0.161973	-0.243447	-0.2485
cg18197594	IDE	NM_004969	TSS1500	10	94324816	3			-0.211289	-0.308429		-0.106447
cg00983904	IFFO1	NM_080730	TSS200	12	6535549	3					-0.161693	-0.148026		-0.212878
cg10552523	IFITM1	NM_003641	TSS1500	11	303478	3			-0.448961	-0.606624				-0.278767
cg18735146	IFT88	NM_175605	TSS1500	13	20038606	3			-0.349153	-0.745612		-0.112161
cg25536002	IGDCC3	NM_004884	TSS1500	15	63457934	3			-0.210405	-0.35326		0.118931	-0.210981
cg00884221	IGFBP7	NM_001553	TSS1500	4	57671672	3	-0.142654		-0.230629	-0.59243
cg10686550	IL15RA	NM_172200	TSS200	10	6060336	3			-0.235098	-0.446579		-0.172595
cg09122223	IL18	NM_001562	TSS1500	11	111540385	3			-0.330963	-0.770131		-0.191847
cg26534425	IL18	NM_001562	TSS200	11	111540135	3			-0.369515	-0.873948		-0.138262	0.205511
cg05446414	IL18BP	NM_001145057	5'UTR	11	71388630	3			-0.326284	-0.411093			-0.240084
cg23329028	IL1RAPL1	NM_014271	TSS1500	X	28515185	3			-0.207192	-0.438343		0.104323	-0.313663
cg01103730	IL20	NM_018724	TSS1500	1	205105327	3	-0.141814		-0.206564	-0.62381
cg26864905	IL20RA	NM_014432	TSS200	6	137408062	3			-0.355213	-0.573752		-0.125409
cg19951006	IL23A	NM_016584	TSS200	12	55018882	3	-0.13486		-0.248512	-0.594297
cg25325932	IMPG1	NM_001563	TSS1500	6	76840190	3	-0.12916		-0.291439	-0.495781
cg23885562	IQCC	NM_001160042	TSS1500	1	32443073	3			-0.213597	-0.357135		-0.153231	0.323145	0.32683
cg21111568	IRS4	NM_003604	TSS1500	X	107867502	3				-0.26944		-0.128735		-0.266285
cg08703540	ISLR2	NM_001130136	5'UTR	15	72208901	3	-0.107104		-0.245608	-0.458114
cg09049982	ITCH	NM_031483	TSS1500	20	32413734	3	-0.130217		-0.223359	-0.558709		0.140037
cg14112356	ITGB2	NM_001127491	5'UTR	21	45172871	3			-0.41696	-0.814047		-0.148474
cg19002828	ITM2A	NM_001171581	TSS1500	X	78510401	3			-0.381291	-0.816812		-0.185287	0.264495	0.309187
cg13788061	ITM2A	NM_001171581	5'UTR	X	78509676	3						-0.16744	-0.228729	-0.441484
cg04657044	ITM2B	NM_021999	TSS1500	13	47704708	3					-0.149421		-0.228575	-0.340839
cg04837533	ITPR2	NM_002223	TSS1500	12	26878131	3			-0.320888	-0.568761		-0.153431
cg22804839	IYD	NM_001164695	TSS200	6	150731611	3			-0.22279	-0.55569		-0.263533
cg20416179	IYD	NM_203395	5'UTR	6	150731836	3			-0.225508	-0.416438		-0.151409
cg07725685	JAKMIP1	NM_001099433	5'UTR	4	6247962	3		-0.101745	-0.280844	-0.348773
cg10466421	JAM2	NM_021219	TSS1500	21	25932567	3			-0.315211	-0.812286				-0.230319
cg26714678	KC6	NR_002838	TSS1500	18	37355380	3	-0.140268	-0.112631		-0.471278
cg11735997	KCNA4	NM_002233	TSS1500	11	29995689	3				-0.228908			-0.231886	-0.298737
cg13614083	KCNAB2	NM_003636	TSS1500	1	6008459	3			-0.222844	-0.564382				-0.270564
cg09960171	KCNB2	NM_004770	5'UTR	8	73613130	3				-0.322151			-0.318788	-0.352204
cg23330788	KCNIP4	NM_147182	5'UTR	4	21309086	3	-0.224866		-0.302961	-0.507983
cg01313538	KCNMB2	NM_181361	5'UTR	3	179759154	3			-0.301739	-0.434419		-0.119688	0.213963
cg00796821	KCP	NM_001135914	TSS1500	7	128338993	3			-0.260768	-0.317196		-0.141825
cg05743713	KDM2A	NR_027473	TSS1500	11	66641816	3				-0.438529	-0.102175	-0.137783
cg10958452	KDM4A	NM_014663	TSS1500	1	43886933	3		-0.1056	-0.254442	-0.762981	0.124972	0.165453
cg17737314	KDM4A	NM_014663	TSS1500	1	43886942	3			-0.245749	-0.751221			-0.273046
cg01767053	KIAA0182	NM_001134473	5'UTR	16	84236385	3			-0.344025	-0.872269		-0.120207
cg16506970	KIAA0232	NM_014743	5'UTR	4	6860010	3				-0.23118		-0.305785	-0.204557
cg03054600	KIAA1012	NM_014939	TSS1500	18	27777726	3	-0.104991			0.211664	-0.192422	-0.120439
cg20828084	KIAA1199	NM_018689	TSS1500	15	78857906	3			-0.295717	-0.728641		-0.255213
cg06933711	KIAA1462	NM_020848	5'UTR	10	30381129	3			-0.210072	-0.32344		-0.100817
cg13713218	KIAA1529	NM_020893	TSS1500	9	99039854	3				-0.299834		-0.197397	-0.236863
cg14625636	KIAA1529	NM_020893	TSS1500	9	99039847	3						-0.194138	-0.299755	-0.2122
cg07663765	KIAA1609	NM_020947	TSS1500	16	83097142	3	-0.115483		-0.264626	-0.459024
cg07099407	KLC4	NM_201522	TSS1500	6	43135908	3				-0.315626	-0.118396	-0.106356
cg16297435	KLC4	NM_201522	5'UTR	6	43136274	3			-0.201159	-0.37816		-0.333058
cg20658100	KLF12	NM_007249	5'UTR	13	73605146	3			-0.30355	-0.629841		-0.155671
cg23240145	KLHL1	NM_020866	TSS200	13	69580772	3	-0.118241		-0.267544	-0.510634		0.206556
cg03934926	KLHL35	NM_001039548	TSS200	11	74819483	3			-0.20319	-0.328027	0.112422		-0.280048
cg20398399	KLHL6	NM_130446	TSS1500	3	184756501	3			-0.244344	-0.347242		-0.295147
cg07987796	KLK1	NM_002257	TSS1500	19	56020263	3	-0.144756		-0.342702	-0.457809
cg24804765	KLK10	NM_001077500	TSS1500	19	56216470	3			-0.37704	-0.513547		-0.166822
cg19356189	KLK10	NM_001077500	TSS1500	19	56216502	3			-0.28627	-0.590469		-0.276074
cg10742225	KRT13	NM_153490	TSS1500	17	36916506	3			-0.262606	-0.48744		-0.108684
cg06848735	KRT14	NM_000526	TSS200	17	36996690	3			-0.212463	-0.49697		0.366055		-0.22367
cg24500711	KRTAP13-3	NM_181622	TSS1500	21	30720962	3			-0.288175	-0.615817		-0.149906
cg06002471	KRTAP20-3	NM_001128077	TSS1500	21	30936567	3	-0.145835		-0.225922	-0.368032			0.216801	0.221816
cg11043146	KRTAP22-2	NM_001164434	TSS1500	21	30885821	3	-0.101388		-0.271744	-0.594048
cg00458317	KRTAP24-1	NM_001085455	TSS200	21	30577286	3	-0.130658		-0.254694	-0.451746
cg17293195	KRTAP5-7	NM_001012503	TSS1500	11	70915170	3	-0.113208	0.105036	-0.221109	-0.328018	0.194874	0.161159		0.262527
cg20117742	LAIR1	NM_021706	TSS200	19	59568607	3	-0.149908			-0.210382				-0.244036
cg19547155	LAIR2	NM_002288	TSS200	19	59705766	3	-0.107398		-0.558765	-0.559246
cg20237610	LAMA2	NM_001079823	TSS1500	6	129245580	3	-0.114197		-0.216189	-0.207218		0.156989
cg16113793	LAMA3	NM_000227	TSS1500	18	19705605	3	-0.103419		-0.281338	-0.490434		0.399995
cg27093949	LAMB4	NM_007356	TSS1500	7	107558636	3			-0.212685	-0.455831		0.138548		-0.236832
cg26114378	LANCL3	NM_198511	TSS200	X	37315694	3			0.43458	0.450896	-0.139413		-0.207667	-0.334765
cg00574819	LARP1B	NM_178043	TSS1500	4	129200702	3	-0.107601		-0.26068	-0.638995				0.210041
cg09437162	LCN9	NM_001001676	TSS200	9	137694895	3	-0.100461		-0.295666	-0.385592	0.129557	0.202504
cg10096454	LDB1	NM_001113407	TSS1500	10	103870858	3	-0.117439		-0.203389	-0.563554
cg26740318	LDHAL6A	NM_001144071	TSS1500	11	18433729	3			-0.232977	-0.400751		-0.316139
cg01655427	LEF1	NM_001130713	TSS1500	4	109310508	3			-0.303189	-0.470892		0.238183		-0.24188
cg03989567	LGALS8	NM_201543	TSS1500	1	234752635	3				-0.408207	-0.15052	-0.282615
cg22803549	LGMN	NM_001008530	TSS1500	14	92285221	3		0.144751	-0.218302	-0.606212		-0.13248
cg27273125	LHFPL1	NM_178175	5'UTR	X	111806094	3			-0.328971	-0.522093		-0.335404
cg03994959	LIG4	NM_002312	5'UTR	13	107664994	3	-0.108671		-0.351624	-0.627855
cg03575041	LILRA4	NM_012276	TSS1500	19	59543383	3			-0.213948	-0.371212		-0.135381
cg16012769	LILRP2	NR_003061	TSS1500	19	59909929	3			-0.229333	-0.493584		-0.120329
cg16704241	LMLN	NR_026786	TSS1500	3	199170907	3			-0.293593	-0.716254		-0.26544
cg22702331	LMO3	NM_001001395	5'UTR	12	16650998	3	-0.19999		-0.207652	-0.525143
cg16412956	LMO3	NM_001001395	5'UTR	12	16651049	3				-0.305662		0.143707	-0.283323	-0.284648
cg12210040	LMO3	NM_018640	5'UTR	12	16650658	3	-0.129906		-0.302349	-0.813577
cg19317960	LNX1	NM_001126328	5'UTR	4	54147363	3			-0.201188	-0.541901		-0.308285	0.253875
cg11619216	LOC100130933	NM_001162997	TSS1500	17	71153675	3			-0.285081	-0.616415		-0.101146
cg16799982	LOC100132163	NR_029379	TSS1500	X	18817362	3				-0.250753		-0.127573		-0.252851
cg19974448	LOC100169752	NR_023362	TSS200	10	127252764	3			-0.243118	-0.509222		-0.136044
cg13713728	LOC100169752	NR_023362	TSS200	10	127252751	3			-0.225129	-0.433673		-0.120926
cg06795216	LOC121838	NR_026955	TSS200	13	43494456	3			-0.432712	-0.813842		-0.22921
cg26229201	LOC150568	NR_015399	TSS1500	2	104416000	3	-0.110045		-0.201273	-0.308383
cg03550208	LOC255167	NR_024424	TSS1500	5	6635193	3			-0.28364	-0.363707	-0.214737	0.130786
cg11353792	LOC284379	NR_002938	TSS1500	19	58799446	3			-0.234779	-0.28097		-0.216191
cg01751584	LOC286359	NR_026847	TSS1500	9	99199601	3						-0.118755	-0.249242	-0.21584
cg06066180	LOC340357	NR_015383	TSS200	8	12713344	3			-0.241971	-0.69951		-0.198181
cg27550060	LOC650226	NR_029420	TSS200	7	56483749	3			-0.323788	-0.34086		-0.15134
cg15410343	LOC650226	NR_029420	TSS1500	7	56483919	3			-0.577636	-0.633726		0.111399	-0.243219
cg04475868	LOC732275	NR_024406	TSS1500	16	84938095	3			-0.311391	-0.769676				-0.205901
cg25340786	LOC93432	NR_003715	TSS1500	7	141456559	3				0.222878		-0.114891	-0.200243	-0.223621
cg06538684	LOH12CR2	NR_024061	TSS1500	12	12402490	3						-0.220821	-0.257177	-0.303309
cg12580445	LOX	NM_002317	TSS1500	5	121442533	3			-0.226129	-0.606506		-0.169793
cg13683361	LPPR1	NM_207299	5'UTR	9	102832832	3	-0.132297		-0.228424	-0.33112
cg18039296	LPPR2	NM_001170635	TSS1500	19	11326809	3			-0.227742	-0.349713		-0.154465	0.2782
cg03882382	LRG1	NM_052972	TSS200	19	4491065	3				-0.207726			-0.207071	-0.337921
cg21340845	LRP1B	NM_018557	TSS1500	2	142607170	3			-0.308661	-0.665862			-0.24328
cg13717553	LRRC4B	NM_001080457	5'UTR	19	55758826	3			-0.240934	-0.526984		-0.252707
cg26553513	LRRC4C	NM_020929	5'UTR	11	40267314	3	-0.124738	-0.112551		-0.411182
cg07182010	LRRC8D	NM_018103	5'UTR	1	90156881	3	-0.137911		-0.203673	-0.454542
cg11556164	LRRN3	NM_001099660	5'UTR	7	110525551	3	-0.118169			-0.319181		-0.313103
cg03069737	LRWD1	NM_152892	TSS1500	7	101891302	3			-0.235534	-0.356188		-0.298152		0.210594
cg25315362	LSAMP	NM_002338	TSS200	3	117647266	3			-0.271607	-0.401234		-0.233186
cg06399029	LTBP4	NM_001042544	TSS1500	19	45794631	3				0.23129		-0.160771	-0.200547	-0.231975
cg17481912	LXN	NM_020169	TSS1500	3	159873515	3			-0.256785	-0.517606		-0.14242	0.210582
cg17977250	LXN	NM_020169	TSS1500	3	159873472	3			-0.315204	-0.572328	0.107082	-0.149788
cg02683578	LY6G5C	NM_025262	TSS1500	6	31757411	3				-0.262845			-0.209766	-0.248564
cg02410887	LYN	NM_002350	TSS1500	8	56954352	3	-0.156398		-0.22124	-0.317104
cg05997362	LYN	NM_002350	TSS1500	8	56954302	3	-0.106328			-0.514794		-0.108891
cg06248767	LYN	NM_002350	5'UTR	8	57014844	3		0.136548	-0.349822	-0.430096				-0.220177
cg17643864	LYN	NM_002350	5'UTR	8	57014702	3				-0.385923		0.158361	-0.351877	-0.367893
cg09960435	LYPD5	NM_182573	5'UTR	19	49015615	3	-0.158716		-0.255	-0.428589
cg02474731	LYPD6	NM_194317	TSS1500	2	149894106	3				-0.231721	0.132075		-0.221697	-0.284566
cg14085715	MACC1	NM_182762	TSS200	7	20223687	3	-0.12718		-0.344715	-0.712777
cg24704593	MACC1	NM_182762	TSS200	7	20223703	3	-0.19697		-0.297571	-0.613139
cg25731337	MAGEA5	NM_021049	TSS200	X	151037133	3			-0.213076	-0.328216		-0.173623
cg26257771	MAGEB10	NM_182506	TSS200	X	27735864	3			-0.210401	-0.442028		-0.149115
cg16812678	MAGEB4	NM_002367	TSS1500	X	30169275	3			-0.271548	-0.508761		-0.227982
cg22255702	MAGEE2	NM_138703	TSS1500	X	74923210	3	-0.133751		-0.247698	-0.434206			0.222021
cg07055143	MAGEH1	NM_014061	TSS1500	X	55493879	3						-0.167397	-0.23773	-0.336812
cg04669465	MAGIX	NM_001099682	TSS200	X	48906042	3				-0.21396			-0.221282	-0.274848
cg11039361	MARK2	NM_017490	TSS1500	11	63412324	3	-0.128451		-0.252579	-0.60182
cg02582754	MAS1	NM_002377	TSS1500	6	160247335	3						-0.212225	-0.277169	-0.264654
cg22963915	MATK	NM_139355	5'UTR	19	3736855	3	-0.111929		-0.304251	-0.60311
cg20958732	MBNL3	NM_001170704	TSS200	X	131451765	3			0.540439	0.585793		-0.324746	-0.240516	-0.291054
cg08872581	MBTPS2	NM_015884	TSS200	X	21767396	3			0.565202	0.599334	-0.106427		-0.211233	-0.234954
cg03344955	MCCC1	NM_020166	TSS1500	3	184300320	3	-0.111454		-0.259101	-0.584185
cg22211233	MCCC1	NM_020166	TSS1500	3	184300278	3			-0.220184	-0.587569		-0.119979
cg23166970	MCCC1	NM_020166	TSS1500	3	184300272	3			-0.296129	-0.666057		-0.131102		0.204192
cg18750833	MCEE	NM_032601	TSS1500	2	71211959	3	-0.112713		0.314125	0.452355			-0.240644	-0.280614
cg26608332	MED15	NM_001003891	TSS1500	22	19191476	3						-0.236639	-0.204801	-0.270242
cg23136275	MEF2C	NM_001131005	5'UTR	5	88224460	3				-0.38698		-0.121175		-0.205812
cg00143527	MESDC1	NM_022566	TSS1500	15	79079226	3			-0.37905	-0.671092		-0.109965
cg27472701	MET	NM_000245	5'UTR	7	116119822	3			-0.380581	-0.76404		-0.103034
cg25332357	MGAT1	NM_001114617	TSS1500	5	180170902	3	-0.118176					0.135571	-0.212116	-0.245927
cg02606840	MGAT4A	NM_001160154	TSS1500	2	98647362	3			-0.253374	-0.575738		-0.364476
cg16617257	MGP	NM_000900	TSS1500	12	14930827	3				-0.248519			-0.269482	-0.21135
cg16553119	MGST3	NM_004528	TSS1500	1	163866075	3				-0.418152			-0.238032	-0.298682
cg13560436	MIER3	NM_152622	TSS1500	5	56284344	3			-0.200099	-0.311395		-0.16552
cg20165416	MINPP1	NM_004897	TSS200	10	89254060	3			-0.224045	-0.245554		-0.138661
cg02614016	MINPP1	NM_004897	TSS1500	10	89253880	3			-0.21359	-0.482519	-0.103227		0.239043	0.327958
cg23375068	MIOX	NM_017584	TSS200	22	49271979	3			-0.221411	-0.351562		-0.124078
cg18909638	MIPOL1	NM_138731	TSS1500	14	36736561	3	-0.102576		-0.217858	-0.277924
cg02226645	MIR124-2	NR_029669	TSS1500	8	65453841	3				-0.252262	-0.124136	-0.10914
cg27292264	MIR1280	NR_031703	TSS1500	3	129562326	3	0.160559		-0.230676	-0.484883		-0.290696
cg22978384	MIR128-2	NR_029824	TSS1500	3	35760111	3	-0.144779		-0.329252	-0.55248
cg02179478	MIR128-2	NR_029824	TSS1500	3	35760381	3			-0.272831	-0.511152		-0.135629
cg09918657	MIR193B	NR_030177	TSS1500	16	14304708	3	-0.106651		0.308461	0.542123		0.16844	-0.269389	-0.221105
cg23698976	MIR2114	NR_031748	TSS200	X	149146863	3	-0.111751					0.157238	-0.20776	-0.215413
cg20555778	MIR2278	NR_031755	TSS200	9	96612020	3						-0.156711	-0.330868	-0.243848
cg02000032	MIR29B1	NR_029517	TSS1500	7	130214061	3	-0.12018		-0.25271	-0.441628		0.126496
cg22262544	MIR508	NR_030235	TSS200	X	146126393	3			-0.279356	-0.687573		-0.252511
cg04370182	MIR516B2	NR_030207	TSS1500	19	58919935	3			-0.228231	-0.385271		-0.131606
cg14709103	MIR519A1	NR_030218	TSS1500	19	58946305	3	-0.128206		-0.28369	-0.391974
cg07552322	MIR670	NR_031577	TSS1500	11	43537157	3						-0.161625	-0.335744	-0.375676
cg23176340	MIR7-2	NR_029606	TSS1500	15	86955200	3	-0.105503			-0.237557			-0.237386
cg00739582	MIR888	NR_030592	TSS1500	X	144884983	3			-0.261278	-0.339955		-0.165984	0.209982	0.254464
cg10647025	MIR892A	NR_030584	TSS1500	X	144887209	3			-0.310084	-0.544096		-0.1602
cg07460804	MKL2	NM_014048	TSS1500	16	14071464	3	-0.125224	-0.131544		-0.638306
cg03677952	MLC1	NM_139202	TSS1500	22	48866668	3	-0.113862				0.163166	0.168456	-0.299026	-0.306391
cg27051686	MLPH	NM_024101	5'UTR	2	238063229	3			-0.20347	-0.701876		-0.171807	0.365178
cg22658979	MMP13	NM_002427	TSS200	11	102331679	3	-0.124693		-0.245953	-0.431208
cg14995062	MMP13	NM_002427	TSS200	11	102331780	3	-0.113869		-0.286026	-0.627078		0.103054
cg17865265	MMP19	NM_002429	TSS200	12	54523112	3	-0.101843			-0.258824		-0.249888
cg12493906	MMP26	NM_021801	TSS200	11	4965887	3			-0.412972	-0.538247		-0.10778
cg03054684	MOBP	NM_182935	5'UTR	3	39518519	3			-0.379501	-0.636382		-0.153903
cg14968361	MOBP	NM_182935	5'UTR	3	39518551	3				-0.258824		-0.199107		-0.238763
cg14599440	MPPE1	NM_023075	TSS1500	18	11899634	3			-0.282064	-0.562485		-0.134706
cg16032894	MPPED2	NM_001145399	5'UTR	11	30561987	3				-0.232208		0.405641	-0.334304	-0.337333
cg22163199	MRPL55	NM_181441	TSS1500	1	226364487	3			-0.325113	-0.66385		-0.221915
cg24258699	MSC	NM_005098	TSS200	8	72919455	3	-0.100245		-0.274598	-0.472092
cg21431387	MSR1	NM_138715	5'UTR	8	16088935	3	-0.186049			-0.588993		-0.113783
cg19708337	MTF2	NM_001164392	TSS1500	1	93316895	3	-0.111335						-0.216273	-0.208891
cg22443330	MTMR15	NM_001146094	5'UTR	15	28983891	3	-0.133474	-0.10561		-0.578715
cg24378421	MTMR9	NM_015458	TSS1500	8	11178775	3			-0.247446	-0.799211		-0.197684
cg26802830	MUC12	NM_001164462	TSS1500	7	100398484	3				-0.310146	-0.112156	-0.128592	0.311632
cg16643473	MUC15	NM_001135091	TSS200	11	26550457	3	-0.208454		-0.220145	-0.375165
cg06149981	MUC5B	NM_002458	TSS1500	11	1200523	3			-0.342599	-0.492619		-0.19973
cg24629711	MUSTN1	NM_205853	TSS200	3	52844303	3					-0.217746	-0.158851		-0.239356
cg04524478	MYF5	NM_005593	TSS1500	12	79633795	3			-0.30749	-0.752278		-0.161854
cg16842280	MYH1	NM_005963	TSS1500	17	10362914	3	-0.125223			-0.379709		-0.194942		0.246529
cg14396117	MYO16	NM_015011	TSS1500	13	108046048	3			-0.361205	-0.525082		-0.244426
cg12508078	MYO18A	NM_078471	5'UTR	17	24529971	3	-0.148218		-0.228787	-0.821415
cg01514487	MYO1A	NM_005379	TSS200	12	55730314	3				0.269272		-0.178766	-0.260067	-0.29473
cg00946187	MYO1C	NM_001080779	TSS1500	17	1343703	3						-0.120793	-0.208491	-0.217485
cg05241134	MYOM2	NM_003970	5'UTR	8	1981826	3	-0.157211			-0.206268		-0.185027
cg24324984	NANOS2	NM_001029861	TSS1500	19	51110894	3			-0.223508	-0.280688		-0.114011
cg13282195	NAPRT1	NM_145201	TSS1500	8	144731915	3						-0.127493	-0.255105	-0.235787
cg14894368	NAPSA	NM_004851	TSS1500	19	55561144	3			-0.203762	-0.248592		0.472563		-0.233037
cg02404377	NAV2	NM_001111019	TSS1500	11	20000547	3			-0.277989	-0.417177		-0.111035
cg20094837	NBEA	NM_015678	TSS1500	13	34413575	3			-0.229552	-0.569758		-0.29248	0.264756	0.29279
cg17800788	NBPF3	NM_032264	TSS1500	1	21638602	3				-0.304041		-0.212566		-0.233394
cg03499626	NCEH1	NM_001146278	5'UTR	3	173907582	3					-0.166267	-0.288282		-0.272066
cg25863223	NCF4	NM_013416	TSS1500	22	35586302	3	-0.151994			-0.230332		-0.201936	0.256342
cg20268893	NCK2	NM_003581	5'UTR	2	105728979	3	-0.121756			-0.414039	-0.130561
cg16328548	NCKAP5	NM_207481	5'UTR	2	133998572	3			-0.266024	-0.650507	-0.126564
cg22247748	NCKAP5	NM_207481	TSS200	2	134042674	3	-0.120773			-0.205314		-0.214088
cg02991085	NCRNA00028	NR_024358	TSS200	20	29537198	3				-0.326472	0.160921	0.258143	-0.306292	-0.327159
cg01590439	NCRNA00051	NR_024378	TSS1500	8	143276515	3			-0.303876	-0.479728		-0.191715
cg25233208	NCRUPAR	NR_028375	TSS1500	5	76043048	3				-0.627534		0.408109	-0.206994	-0.267158
cg03233793	NDUFA13	NM_015965	TSS1500	19	19487605	3			0.581901	0.734262		-0.117057	-0.229916	-0.420196
cg14472148	NDUFB6	NM_182739	TSS1500	9	32563691	3						-0.233794	-0.281049	-0.312172
cg01907106	NEFH	NM_021076	TSS1500	22	28205592	3			-0.241643	-0.555614	-0.11513
cg25567448	NEURL3	NR_026875	TSS1500	2	96538792	3					0.100241	-0.170624	-0.211937	-0.230353
cg22534110	NEUROD2	NM_006160	TSS1500	17	35018232	3					-0.12513	-0.159378		-0.266712
cg05735075	NEUROD4	NM_021191	5'UTR	12	53701461	3	-0.117635		-0.201686	-0.379335
cg15903915	NEUROD6	NM_022728	TSS1500	7	31347590	3			-0.240418	-0.409896			-0.259251
cg18844118	NFE2L3	NM_004289	TSS1500	7	26158014	3				-0.31023		0.29768	-0.440664	-0.572858
cg12421282	NFYC	NM_014223	5'UTR	1	40931573	3	-0.139322		-0.245764	-0.459097
cg07588253	NGF	NM_002506	5'UTR	1	115662221	3	-0.152166		-0.245703	-0.393115
cg10169539	NIN	NM_182946	5'UTR	14	50366362	3			-0.235977	-0.45798		-0.133579
cg09965939	NIPAL2	NM_024759	TSS1500	8	99376046	3				-0.282641	-0.117866	-0.293688
cg18323236	NIPAL3	NM_020448	5'UTR	1	24615616	3	-0.102088		-0.337292	-0.508398
cg22062555	NKPD1	NM_198478	TSS1500	19	50356091	3	-0.11564		-0.254628	-0.49823
cg23446945	NKRF	NM_017544	TSS1500	X	118624160	3			0.463238	0.573507		-0.122999	-0.250247	-0.201097
cg01008919	NLGN3	NM_001166660	TSS200	X	70281371	3				-0.221846			-0.301719	-0.34798
cg08816194	NLGN4Y	NM_001164238	TSS1500	Y	15242836	3				-0.239579	0.218596	-0.123781	0.430526	-0.215775
cg22171142	NLRC3	NM_178844	TSS200	16	3567547	3			-0.240004	-0.373767		-0.110343
cg07442907	NLRP1	NM_033007	TSS200	17	5428682	3	-0.107773		-0.23847	-0.543152
cg13312387	NMUR1	NM_006056	TSS200	2	232103544	3	-0.129229	0.104505		0.445587	-0.158425	-0.393484
cg00217859	NOB1	NM_014062	TSS1500	16	68346641	3	-0.101287		-0.253394	-0.338269
cg17445802	NOS1	NM_000620	5'UTR	12	116280240	3				-0.463401	0.139727		-0.20074	-0.264855
cg01472181	NPAS1	NM_002517	TSS1500	19	52214569	3			-0.353378	-0.541268		-0.166854
cg21459969	NPHS1	NM_004646	TSS1500	19	41035361	3				-0.347791			-0.222814	-0.249753
cg09640621	NPS	NM_001030013	TSS1500	10	129236381	3			-0.256454	-0.678763		-0.118183
cg26522340	NPY5R	NM_006174	5'UTR	4	164490410	3			-0.330072	-0.320096		-0.132983
cg16004008	NRGN	NM_006176	TSS1500	11	124114623	3			-0.304507	-0.281974		-0.115347
cg09536375	NSMCE4A	NM_001167865	TSS1500	10	123725118	3	-0.113939		-0.264224	-0.390227
cg05417950	NUDT6	NM_198041	5'UTR	4	124062475	3	-0.140249						-0.27851	-0.373057
cg03033106	NUMA1	NM_006185	5'UTR	11	71467535	3			-0.370309	-0.638586		-0.208272
cg05192472	NUP62CL	NM_017681	5'UTR	X	106336313	3			0.546548	0.591755		-0.137371	-0.241874	-0.288138
cg26121736	NXF5	NR_028089	TSS1500	X	100999501	3			-0.229163	-0.521015		-0.182789
cg05920317	NXPH1	NM_152745	TSS1500	7	8439498	3			-0.286601	-0.548582			-0.21785
cg00251125	OBSCN	NM_052843	TSS1500	1	226462073	3						-0.254751	-0.203859	-0.227421
cg11787694	ODF3L2	NM_182577	TSS200	19	426145	3			-0.241931	-0.345772	0.102511	0.189466		-0.205395
cg26452771	ODZ4	NM_001098816	5'UTR	11	78633267	3	-0.10535		-0.288751	-0.52369
cg18390683	OLA1	NM_001011708	5'UTR	2	174727238	3	-0.101503		-0.202041	-0.625304
cg21775176	OLFML1	NM_198474	TSS1500	11	7462480	3	-0.139475		-0.313122	-0.373835		0.20104
cg03456393	OPA1	NM_130833	TSS1500	3	194793259	3		0.12304	-0.216805	-0.438883		-0.129781	0.317241	0.228875
cg20480740	OR10G8	NM_001004464	TSS1500	11	123405085	3	-0.133645			-0.214897		-0.110567
cg04434491	OR10H4	NM_001004465	TSS1500	19	15919640	3	-0.189219	-0.14017						-0.276058
cg14654811	OR10X1	NM_001004477	TSS1500	1	156817329	3		-0.121037	-0.214394	-0.388007		0.220687
cg13053563	OR2T1	NM_030904	TSS1500	1	246634954	3	-0.121145	-0.102793		-0.389653
cg00821186	OR2T11	NM_001001964	TSS1500	1	246857604	3		-0.202493		-0.306207		-0.218974
cg09807914	OR4A15	NM_001005275	TSS200	11	54891907	3	-0.120566					-0.121379		-0.219132
cg10300891	OR4B1	NM_001005470	TSS1500	11	48193929	3	-0.130456		-0.294407	-0.607014
cg06749213	OR4K5	NM_001005483	TSS1500	14	19457132	3					-0.145836	-0.298568		-0.245302
cg23295623	OR51A7	NM_001004749	TSS200	11	4885155	3			-0.422308	-0.811763		-0.117767
cg23606244	OR51E2	NM_030774	5'UTR	11	4660691	3	-0.179305		-0.345117	-0.429928		0.104836
cg24742649	OR51G1	NM_001005237	TSS1500	11	4902978	3	-0.10488		-0.269188	-0.465145
cg23434090	OR51L1	NM_001004755	TSS1500	11	4976425	3	-0.120579		-0.215071	-0.240214
cg00481637	OR51M1	NM_001004756	TSS1500	11	5366629	3			-0.384133	-0.426542		-0.114416
cg05975928	OR51Q1	NM_001004757	TSS1500	11	5399087	3			-0.466222	-0.667618				-0.270291
cg19186806	OR51Q1	NM_001004757	TSS1500	11	5399010	3			-0.261705	-0.34765		0.128111		-0.229681
cg11042501	OR51S1	NM_001004758	TSS200	11	4827029	3			-0.374129	-0.693389		0.198805		-0.314347
cg25310592	OR52A1	NM_012375	TSS1500	11	5130989	3			-0.27794	-0.297599		-0.211383
cg15889462	OR52R1	NM_001005177	TSS200	11	4782216	3	-0.102867		-0.343053	-0.607122		0.134673
cg04058498	OR56A4	NM_001005179	TSS1500	11	5981330	3			-0.269279	-0.474629		-0.149954
cg09242192	OR6B2	NM_001005853	TSS1500	2	240618936	3			-0.235893	-0.61169		-0.134104
cg03494634	OR7G3	NM_001001958	TSS1500	19	9099958	3			-0.216167	-0.373451		-0.142101
cg13012115	OR8B2	NM_001005468	TSS1500	11	123759570	3	-0.176644		-0.34661	-0.746514
cg22089701	OR8B2	NM_001005468	TSS1500	11	123758876	3	-0.123334		-0.248288	-0.61902
cg24653728	OR8B4	NM_001005196	TSS200	11	123799988	3	-0.117114		-0.383926	-0.744431
cg02827278	ORAI1	NM_032790	TSS1500	12	120547426	3			-0.222411	-0.521877		-0.30247
cg00607058	OSBP2	NM_030758	TSS1500	22	29420071	3	-0.135721			-0.819316		-0.114932		0.341786
cg23191354	OSBPL3	NM_015550	5'UTR	7	24985090	3			-0.498305	-0.957153		-0.110012
cg26682517	OSBPL3	NM_015550	5'UTR	7	24924128	3			-0.203723	-0.387511		-0.223311
cg18119485	OSBPL9	NM_148905	5'UTR	1	51969364	3	-0.125225		-0.254775	-0.607818
cg26900154	OTOF	NM_194248	TSS200	2	26635235	3						-0.168161	-0.258417	-0.396502
cg10465028	OTUB1	NM_017670	TSS200	11	63509779	3			-0.260286	-0.391706		-0.222498
cg18241942	OTX2	NM_021728	TSS1500	14	56347492	3				-0.21096	0.122536	-0.113242		-0.235467
cg10287137	P2RY2	NM_176071	TSS1500	11	72606702	3			-0.344096	-0.566875		-0.118949	0.2158
cg01550445	P2RY2	NM_002564	5'UTR	11	72607631	3	-0.108419		-0.277521	-0.547816
cg26761618	P2RY2	NM_176071	TSS1500	11	72606574	3			-0.324043	-0.486721		-0.367685
cg19565757	PAIP1	NM_006451	TSS1500	5	43593410	3			-0.248556	-0.476914		-0.169169
cg16564302	PAK7	NM_020341	5'UTR	20	9764944	3	-0.143517			0.46514	-0.167873	-0.209979
cg18850089	PALM3	NM_001145028	TSS200	19	14031116	3					-0.121756	0.224354	-0.263663	-0.282453
cg06730718	PAPD5	NM_001040285	TSS1500	16	48743725	3				-0.295021			-0.31504	-0.336505
cg02434121	PAPOLB	NM_020144	TSS200	7	4868324	3				-0.396026		0.250731	-0.274826	-0.222739
cg17885794	PAPPA2	NM_021936	5'UTR	1	174787816	3			-0.28221	-0.592774	-0.145451
cg03812837	PARD6B	NM_032521	TSS1500	20	48780152	3			-0.379893	-0.732816		0.280875	-0.293219
cg00965110	PARN	NM_002582	TSS1500	16	14631969	3			-0.248461	-0.589127		0.183402		-0.319303
cg25477843	PARP10	NM_032789	TSS1500	8	145133306	3				-0.217746			-0.283876	-0.304085
cg20737028	PATE3	NM_001129883	TSS200	11	125163168	3	-0.121037			0.285081		-0.102919	-0.211482
cg27618216	PATE4	NM_001144874	TSS200	11	125208377	3				-0.206841		0.216271	-0.222928	-0.243008
cg07660750	PAX6	NM_001127612	5'UTR	11	31785291	3			-0.221075	-0.283047		-0.123709	0.201456	0.265797
cg07685034	PCBP3	NM_020528	TSS1500	21	46094055	3			-0.294398	-0.654161		0.124472		-0.227975
cg12150457	PCDHA1	NM_031411	TSS200	5	140145871	3	-0.106001						-0.325844	-0.301921
cg23146560	PCDHB1	NM_013340	TSS1500	5	140410753	3	-0.122523		0.226906	0.34578		0.250962	-0.345553	-0.35669
cg16049600	PCDHB11	NM_018931	TSS200	5	140559482	3			0.35509	0.558459	-0.182232	0.146048	-0.387225	-0.26756
cg21745283	PCDHB14	NM_018934	TSS1500	5	140582703	3		0.111004		-0.341652	-0.127402	0.13872	-0.387869
cg08967338	PCDHB17	NR_001280	TSS1500	5	140515399	3			0.484515	0.578438		-0.100487	-0.294755	-0.267247
cg23969338	PCDHB2	NM_018936	TSS1500	5	140454189	3				-0.572937	-0.147629	-0.106661		0.363012
cg16622906	PCDHB6	NM_018939	TSS200	5	140509959	3			-0.211934	-0.300969		-0.122441
cg15828235	PCP2	NM_174895	TSS1500	19	7605591	3			-0.205456	-0.220535		-0.118323
cg02115960	PCSK1	NM_000439	TSS200	5	95794835	3	-0.12151		-0.272635	-0.624217
cg23828876	PCYT1A	NM_005017	5'UTR	3	197486103	3			-0.341557	-0.598357		-0.311799
cg00239835	PDE2A	NM_001146209	5'UTR	11	72057515	3			-0.303611	-0.414205		-0.186915
cg02031260	PDE6B	NM_001145291	TSS1500	4	608753	3			-0.201546	-0.421954				-0.215228
cg06339657	PDE8B	NM_001029851	TSS1500	5	76541688	3	-0.100866		-0.203837	-0.307132		0.19395
cg07253191	PDHX	NM_003477	TSS1500	11	34893438	3			-0.342619	-0.73532		-0.100902		0.31208
cg25364573	PDIA3P	NR_002305	TSS1500	1	145115646	3				-0.286139		-0.255352		-0.205414
cg02291556	PDZK1IP1	NM_005764	TSS1500	1	47428727	3	-0.180766		-0.202101	-0.246114
cg07150145	PDZK1IP1	NM_005764	TSS1500	1	47428724	3	-0.193522		-0.221755	-0.245128		0.126027
cg27531336	PENK	NM_006211	TSS1500	8	57522462	3				-0.534139			-0.30499	-0.326272
cg14373988	PEX10	NM_002617	TSS1500	1	2335193	3	-0.104365			0.568207			-0.224008	-0.228276
cg21253193	PHF3	NM_015153	TSS1500	6	64413001	3	-0.110811		-0.20896	-0.332053
cg04142864	PHLDB1	NM_001144758	5'UTR	11	117985786	3					0.101059	-0.184069	-0.209492	-0.305542
cg04893119	PI15	NM_015886	TSS1500	8	75898856	3	-0.131583					-0.176368		-0.217412
cg02733351	PI3	NM_002638	TSS1500	20	43236406	3	-0.112979		-0.203655	-0.34748
cg18028470	PIGV	NM_017837	5'UTR	1	26989648	3			-0.216301	-0.486179		-0.266793
cg14089636	PIK3CD	NM_005026	5'UTR	1	9682944	3			-0.255284	-0.712538		-0.131957
cg13870539	PLCE1	NM_001165979	TSS200	10	95838639	3				-0.270672	0.109157	0.245245	-0.333567	-0.34664
cg08246800	PLEKHB1	NM_021200	TSS1500	11	73034001	3			-0.216528	-0.2139	0.101602	-0.164077
cg16135771	PLP1	NM_001128834	TSS1500	X	102916805	3			-0.302407	-0.366806				-0.272752
cg18564727	PLP1	NM_001128834	TSS1500	X	102917634	3			-0.297085	-0.493652		-0.261146
cg05052271	PLS3	NM_005032	TSS1500	X	114700786	3			-0.442332	-0.781797	0.105198	-0.160085
cg16106360	PLXDC1	NM_020405	TSS1500	17	34562426	3	-0.124158		-0.225451	-0.456248
cg05626664	PLXNA2	NM_025179	5'UTR	1	206460854	3	-0.113806			-0.266417		-0.192555
cg10275056	PLXNB3	NM_001163257	TSS1500	X	152682417	3			-0.34374	-0.454497		-0.157314
cg00006090	PMFBP1	NM_031293	TSS1500	16	70764156	3	-0.116911		-0.201286	-0.328111
cg24427660	PNPLA2	NM_020376	TSS200	11	808892	3			-0.291601	-0.474992		-0.237732
cg12333737	POM121L12	NM_182595	TSS1500	7	53070188	3	-0.128685		-0.370198	-0.378792
cg09916783	POMC	NM_000939	TSS1500	2	25245415	3			-0.277962	-0.456575		0.129743		-0.253804
cg15887283	PON1	NM_000446	TSS1500	7	94793284	3			-0.365352	-0.650352		-0.18611
cg08828819	PON3	NM_000940	TSS200	7	94863772	3			-0.335891	-0.570954				-0.236369
cg08898155	PON3	NM_000940	TSS1500	7	94864033	3			-0.356975	-0.770494				-0.224343
cg25161512	PON3	NM_000940	TSS1500	7	94864002	3			-0.255127	-0.713786		0.177831		-0.355025
cg25572105	PON3	NM_000940	TSS1500	7	94863891	3				-0.249544		0.141253	-0.285597	-0.357567
cg27413563	PON3	NM_000940	TSS1500	7	94864026	3			-0.278625	-0.782534				-0.407596
cg18204017	PPARD	NM_177435	TSS1500	6	35417906	3						-0.196584	-0.240351	-0.24611
cg00517765	PPEF1	NM_152224	TSS1500	X	18617698	3	-0.117481	-0.100128		-0.273402
cg24668440	PPIL5	NM_203467	TSS1500	14	49134067	3				-0.209756		0.170647	-0.341328	-0.387351
cg05806645	PPP1R3B	NM_024607	TSS1500	8	9046762	3			-0.203494	-0.682833		-0.132266	0.267207	0.22558
cg10416963	PRDM5	NM_018699	TSS1500	4	122063851	3	-0.118867		-0.242116	-0.726302	0.205164	0.470782
cg15475650	PRDX3	NM_014098	TSS1500	10	120928889	3	-0.14984						-0.268826	-0.283421
cg12354321	PRKRIR	NM_004705	TSS1500	11	75770704	3			-0.399081	-0.722595		-0.132671
cg17868751	PRKX	NM_005044	TSS1500	X	3643155	3			-0.262484	-0.570416		-0.122498
cg04636876	PRND	NM_012409	TSS200	20	4650381	3	-0.148066			-0.231045				-0.303225
cg05989861	PROM2	NM_001165977	TSS200	2	95303758	3			-0.341234	-0.745784		-0.105435
cg05696092	PRRG2	NM_000951	TSS1500	19	54776095	3			-0.316751	-0.68608		-0.32545		0.331407
cg09930046	PRTN3	NM_002777	TSS1500	19	791737	3			-0.205983	-0.363793		-0.273473
cg17483523	PRTN3	NM_002777	TSS1500	19	791447	3			-0.263967	-0.386144		-0.121507		0.300476
cg03251852	PRX	NM_020956	5'UTR	19	45609024	3			-0.254882	-0.477573		-0.27515
cg09970967	PSEN1	NM_000021	TSS1500	14	72672505	3			-0.204044	-0.444443		-0.101119
cg09958192	PSKH1	NM_006742	TSS1500	16	66484108	3	-0.115648		-0.203459	-0.361068		0.214735
cg18965989	PSRC1	NM_001032290	TSS1500	1	109627940	3	-0.114504		-0.273244	-0.227037
cg00532474	PSTPIP2	NM_024430	TSS1500	18	41906592	3			-0.219411	-0.456978		-0.1247
cg16730908	PSTPIP2	NM_024430	TSS1500	18	41906590	3			-0.231672	-0.407432		-0.124421		0.258831
cg06644721	PTN	NM_002825	5'UTR	7	136595066	3			-0.207121	-0.445593		-0.18968
cg00916635	PTPN22	NM_012411	5'UTR	1	114215835	3	-0.169776		-0.286799	-0.80085
cg20707066	PTPN5	NM_006906	5'UTR	11	18766442	3			-0.20836	-0.209838		-0.109977
cg19775269	PTPRS	NM_130853	5'UTR	19	5239214	3			-0.263664	-0.409289		-0.257174		0.221162
cg06939851	PYCR2	NM_013328	TSS1500	1	224179157	3			0.323999	0.50223		-0.227384	-0.333478	-0.32361
cg02715546	PYGO1	NM_015617	TSS200	15	53668454	3				0.27742		-0.147256	-0.211541	-0.339682
cg21348173	PYY	NM_004160	5'UTR	17	39415162	3				-0.470141		-0.221282		-0.238792
cg23018448	QTRT1	NM_031209	TSS1500	19	10672855	3				-0.25585		-0.130077		-0.207865
cg03331695	RAB40A	NM_080879	TSS1500	X	102662068	3			-0.260516	-0.626043		-0.180451
cg04035233	RAB40A	NM_080879	TSS1500	X	102662023	3			-0.22359	-0.562709		-0.140685
cg09781791	RAB40AL	NM_001031834	TSS1500	X	102077428	3	-0.106815			-0.250936		-0.117213
cg22373112	RAB5C	NM_201434	TSS1500	17	37561243	3				-0.398965	-0.184003	-0.230398
cg22213445	RAB7A	NM_004637	5'UTR	3	129936516	3						-0.100152	-0.231916	-0.26288
cg01473525	RAB9B	NM_016370	5'UTR	X	102972475	3			-0.432108	-0.720865		-0.108688
cg02482603	RABGAP1L	NM_001035230	TSS1500	1	173110377	3				0.28669		-0.222667	-0.248371	-0.248885
cg21935083	RAD50	NM_133482	TSS1500	5	131920213	3	-0.106265			0.321466			-0.35851	-0.351027
cg09777657	RAI1	NM_030665	5'UTR	17	17594078	3				-0.652505	-0.147171	-0.167387	0.24842
cg08905130	RAI1	NM_030665	TSS1500	17	17525128	3	-0.125257						-0.307989	-0.324139
cg19405883	RAI14	NM_001145523	TSS200	5	34723322	3			-0.242309	-0.316882	0.138574	0.120273		-0.216036
cg02360001	RALA	NM_005402	5'UTR	7	39650518	3	-0.146361		-0.231521	-0.459816
cg14083146	RALGAPA2	NM_020343	TSS1500	20	20642136	3			-0.224226	-0.321382		-0.127693		0.207243
cg21671806	RALYL	NM_001100391	TSS200	8	85259586	3				-0.369662	-0.127409	-0.151758
cg02792877	RAMP3	NM_005856	TSS1500	7	45163374	3			-0.292395	-0.483655		-0.14265
cg07407499	RAPSN	NM_032645	TSS200	11	47427367	3						-0.167733	-0.307808	-0.222237
cg01524501	RASAL3	NM_022904	5'UTR	19	15436197	3			-0.206468	-0.285229		-0.141695	0.209526
cg27070162	RASGEF1C	NM_175062	5'UTR	5	179530132	3	-0.107937			-0.355613		-0.19182
cg23183422	RASGEF1C	NM_175062	5'UTR	5	179498150	3						-0.260834	-0.225101	-0.206592
cg01087195	RASL11A	NM_206827	TSS1500	13	26741690	3				-0.327448	-0.121587	-0.27002
cg19239041	RASSF2	NM_014737	5'UTR	20	4743444	3	-0.150138	0.143051	-0.228226	-0.256127
cg03827298	RBMY1F	NM_152585	TSS200	Y	22864315	3	0.399905			-0.308541	0.192999	0.163311	-0.344286	-0.203395
cg20413202	RBP7	NM_052960	TSS1500	1	9979440	3	-0.160208						-0.404883	-0.265231
cg16662477	RFFL	NM_057178	5'UTR	17	30425543	3	-0.105645		-0.260969	-0.758458
cg13499324	RFX3	NM_002919	5'UTR	9	3431530	3			-0.246136	-0.384113		-0.258062
cg02124184	RGNEF	NM_001080479	5'UTR	5	72986447	3	-0.136226		-0.299551	-0.791791
cg01989203	RHAG	NM_000324	TSS1500	6	49713255	3			-0.262169	-0.406077		-0.124298
cg24531520	RHEB	NM_005614	TSS1500	7	150848880	3				-0.264551			-0.300479	-0.319315
cg18578263	RINL	NM_198445	TSS200	19	44060907	3			-0.225821	-0.223116		-0.154766
cg09588474	RIOK2	NM_018343	TSS1500	5	96545400	3	-0.217576			0.372436			-0.378901	-0.41049
cg01714342	RIPK3	NM_006871	TSS1500	14	23879433	3						-0.205595	-0.22019	-0.307619
cg18646240	RLF	NM_012421	TSS1500	1	40399186	3		-0.181391	-0.205037	-0.2637		0.141081
cg03163302	RNF222	NM_001146684	TSS200	17	8241891	3			-0.279728	-0.634858		-0.193385
cg05339066	RNLS	NM_001031709	TSS200	10	90333146	3				-0.217			-0.211634	-0.228738
cg25374161	RPH3AL	NM_006987	5'UTR	17	177475	3			-0.204651	-0.401855	0.144244	-0.117769
cg08673225	RPS4Y1	NM_001008	TSS1500	Y	2768972	3				-0.389208	-0.242677	-0.407307		0.240267
cg25443613	RPS4Y1	NM_001008	TSS200	Y	2769605	3		-0.103843		0.566677	-0.110444	-0.142743
cg08186384	RPS6KA2	NM_021135	TSS1500	6	166962128	3	-0.131392		-0.240989	-0.693938
cg05605052	RPSAP58	NR_003662	TSS200	19	23737499	3	-0.123962		-0.250001	-0.303886
cg20893838	RREB1	NM_001003700	5'UTR	6	7090477	3			-0.430162	-0.731278		-0.101039
cg12407685	RREB1	NM_001003700	5'UTR	6	7110646	3					-0.141302	-0.134022		-0.360455
cg00700866	RSPO1	NM_001038633	5'UTR	1	37868692	3			-0.285044	-0.518903				-0.263248
cg00785106	RSPRY1	NM_133368	5'UTR	16	55784590	3	-0.20395		-0.21683	-0.244152	0.144597	0.45861
cg13227162	RTL1	NM_001134888	TSS200	14	100420950	3	-0.168894	-0.111325		-0.221966
cg19836199	RUNX1	NM_001754	TSS1500	21	35343811	3	-0.114675		-0.299404	-0.6588
cg04907595	RUNX3	NM_004350	TSS1500	1	25130851	3			-0.215477	-0.520411				-0.213473
cg15517609	RYR1	NM_001042723	TSS1500	19	43615885	3			-0.278273	-0.344467		-0.180268
cg10210739	S1PR1	NM_001400	5'UTR	1	101476216	3	-0.121592		-0.25637	-0.377541
cg24332577	SALL4	NM_020436	TSS1500	20	49852655	3						-0.128457	-0.244496	-0.30807
cg14323173	SAMD9	NM_017654	TSS200	7	92585309	3	-0.161837	-0.125819		-0.20487
cg01101472	SAMD9	NM_017654	TSS1500	7	92586593	3			-0.311835	-0.632751		-0.159969
cg18808261	SATB1	NM_002971	5'UTR	3	18439939	3			-0.361282	-0.565833	-0.100584	0.119592
cg02101884	SCARNA11	NR_003012	TSS1500	12	6562462	3			-0.315673	-0.425788		-0.162057
cg25541928	SCG3	NM_013243	TSS1500	15	49760491	3			-0.332438	-0.493736				-0.214084
cg10566610	SCML4	NM_198081	5'UTR	6	108200373	3			-0.302664	-0.308057				-0.205975
cg18295068	SCN3A	NM_001081676	5'UTR	2	165768646	3	-0.130646			-0.271367		-0.377596
cg20637603	SCN3A	NM_001081676	5'UTR	2	165762162	3			-0.264569	-0.727945		-0.184673
cg24694480	SCN4B	NM_001142348	TSS1500	11	117529551	3						-0.125017	-0.208466	-0.211936
cg06746492	SCN7A	NM_002976	TSS1500	2	167052801	3	-0.13763	-0.154898		-0.388522
cg23245485	SCNN1A	NM_001159576	5'UTR	12	6354480	3			-0.223577	-0.484552		-0.11176
cg16173067	SDCBP2	NM_080489	5'UTR	20	1257722	3			-0.234098	-0.732004		-0.163547	0.260074	0.237002
cg19389372	SDHAF1	NM_001042631	TSS1500	19	41177196	3						-0.175051	-0.257843	-0.214382
cg05642264	SDK1	NR_027816	TSS200	7	4135840	3				-0.257664		0.301769	-0.200882	-0.208685
cg04123409	SDS	NM_006843	5'UTR	12	112326000	3				-0.409052		-0.18382		-0.216169
cg03177729	SEC31A	NM_001077206	5'UTR	4	84026115	3				-0.223964		-0.104651	-0.259656
cg27100123	SERPINB8	NM_002640	TSS1500	18	59787759	3	-0.11489		-0.369233	-0.604654		0.122934
cg00777079	SERPINF1	NM_002615	5'UTR	17	1613357	3					-0.10807	0.114667	-0.210703	-0.254011
cg05393023	SFT2D2	NM_199344	TSS1500	1	166461450	3			0.20585	0.516578	-0.157344	-0.201016		-0.22669
cg24937675	SGK1	NM_001143676	TSS1500	6	134681175	3			0.212261	0.227573	-0.119298	-0.102305	-0.261465
cg02726377	SGMS2	NM_001136258	TSS1500	4	108964728	3			-0.290188	-0.561317		-0.130479
cg11778840	SH3BGR	NM_001001713	5'UTR	21	39745592	3			-0.270723	-0.554157		-0.124316
cg01697163	SH3BP1	NM_018957	TSS1500	22	36365247	3			-0.264145	-0.626557		-0.134771
cg04493432	SH3TC1	NM_018986	5'UTR	4	8253180	3			-0.250723	-0.421519		-0.154724
cg09333785	SH3TC1	NM_018986	5'UTR	4	8253391	3			-0.251403	-0.38341	-0.106491	0.172867
cg13018402	SH3TC2	NM_024577	TSS1500	5	148423559	3	-0.162226		-0.214877	-0.476429
cg19999035	SHROOM3	NM_020859	TSS1500	4	77574841	3			-0.332498	-0.647938		0.205505		-0.220384
cg17872326	SIGLEC12	NM_053003	TSS1500	19	56697794	3			-0.255446	-0.628309		-0.146408
cg22801149	SIGLEC16	NR_002825	TSS1500	19	55164282	3	-0.12587		-0.310368	-0.541938
cg18536198	SIGLEC8	NM_014442	TSS200	19	56653547	3	-0.103262		-0.309642	-0.518251
cg08495185	SLA2	NM_032214	TSS200	20	34708069	3						-0.200627	-0.201979	-0.263252
cg02573176	SLC10A5	NM_001010893	TSS1500	8	82770060	3			-0.20134	-0.476359		-0.229029
cg26317549	SLC12A1	NM_000338	TSS1500	15	46284588	3	-0.12777		0.312733	0.507902	-0.122538	-0.159687
cg09015232	SLC12A5	NM_020708	TSS1500	20	44090522	3				0.209654		-0.179474	-0.329705	-0.305473
cg17097481	SLC15A5	NM_001170798	TSS1500	12	16323307	3	-0.113828		-0.251697	-0.720267
cg20373747	SLC17A2	NM_005835	TSS200	6	26038922	3			-0.200895	-0.259257		-0.103827	0.28304	0.410607
cg16610086	SLC1A3	NM_001166696	TSS200	5	36642045	3						-0.258485	-0.264733	-0.324813
cg17978727	SLC23A2	NM_203327	TSS200	20	4939028	3	-0.118598			-0.216904		-0.136958
cg02365220	SLC27A2	NM_001159629	TSS1500	15	48261361	3				-0.417024			-0.294069	-0.348813
cg00102166	SLC2A1	NM_006516	TSS1500	1	43197924	3	-0.102774		0.387905	0.50267		-0.134384		-0.288524
cg23338195	SLC30A8	NM_173851	TSS1500	8	118215599	3	-0.125271		-0.470567	-0.826331
cg07061355	SLC30A8	NM_173851	TSS200	8	118216381	3			-0.278771	-0.385313		-0.158917	0.211225	0.262118
cg09439192	SLC30A8	NM_173851	TSS200	8	118216372	3			-0.402	-0.528674		-0.322782	0.217589
cg07510333	SLC36A1	NM_078483	5'UTR	5	150811557	3	-0.104424		-0.223258	-0.45615		0.128671
cg23031196	SLC38A1	NM_030674	TSS1500	12	44950363	3				-0.71827	-0.114101	-0.173912
cg26212328	SLC38A2	NM_018976	TSS1500	12	45053932	3	-0.11809		-0.204072	-0.425368		0.122333
cg17567838	SLC39A7	NM_006979	TSS1500	6	33275466	3	-0.101598		-0.268394	-0.442341		0.239975
cg14126583	SLC40A1	NM_014585	TSS1500	2	190154426	3	-0.121164		-0.256604	-0.504146
cg15571882	SLC44A3	NM_001114106	TSS1500	1	95057840	3			-0.212574	-0.812814				-0.500747
cg22027471	SLC5A4	NM_014227	TSS1500	22	30981776	3	-0.112771	-0.106306		-0.200591			0.482847	0.428313
cg16701007	SLC5A5	NM_000453	TSS200	19	17843599	3			-0.234395	-0.448357		-0.149551
cg15966757	SLC6A13	NM_016615	TSS1500	12	242520	3				-0.25285			-0.356182	-0.348364
cg13719314	SLC6A20	NM_020208	TSS1500	3	45814381	3	-0.167338			-0.311082		-0.216312	0.245327
cg05645677	SLC6A5	NM_004211	5'UTR	11	20577685	3			-0.395785	-0.571283		-0.153907
cg09357483	SLC7A5	NM_003486	TSS1500	16	86461992	3			-0.326417	-0.315906		-0.124847
cg24970620	SLC7A7	NM_001126106	TSS1500	14	22359984	3	-0.110911	-0.166477		-0.435451		0.248806
cg10528482	SLC9A3	NM_004174	TSS1500	5	578771	3			-0.266118	-0.524415		-0.355483
cg14525610	SLCO1C1	NM_001145945	5'UTR	12	20740088	3	-0.130199		-0.295312	-0.728548
cg16169129	SLCO1C1	NM_001145945	TSS1500	12	20738421	3			-0.386518	-0.715028		-0.285005
cg23677272	SLCO5A1	NM_030958	TSS1500	8	70910617	3			-0.248332	-0.502338		-0.167876		0.214728
cg03237218	SLFN12	NM_018042	TSS1500	17	30784640	3			-0.237185	-0.677318		-0.209935		0.204484
cg26164234	SLIT1	NM_003061	TSS1500	10	98936768	3			-0.201945	-0.407735		-0.100471
cg05322190	SLITRK4	NM_173078	5'UTR	X	142546999	3			-0.372161	-0.771237		-0.136435
cg26943822	SLITRK4	NM_173078	TSS1500	X	142551379	3			-0.237051	-0.349635				-0.233249
cg11117131	SLN	NM_003063	TSS200	11	107088028	3	-0.100584		0.348909	0.502852		-0.146573		-0.385306
cg02569138	SMARCAL1	NM_014140	TSS1500	2	216985066	3		-0.102187	-0.264733	-0.316331
cg07769622	SMEK3P	NR_002784	TSS200	X	27391419	3			-0.233809	-0.563442		-0.141309
cg03856366	SMUG1	NM_014311	TSS1500	12	52869836	3				-0.299184			-0.220455	-0.216347
cg06751597	SNAP23	NM_003825	5'UTR	15	40575467	3	-0.149663	-0.187041		-0.30003
cg09197075	SNN	NM_003498	5'UTR	16	11677192	3			-0.22244	-0.783113		-0.233288
cg02865593	SNORD115-1	NR_001291	TSS1500	15	22965809	3	-0.120294	-0.115062		-0.538775
cg25688633	SNORD115-1	NR_001291	TSS1500	15	22965817	3	-0.100336		-0.21102	-0.516602
cg08620558	SNORD115-2	NR_003294	TSS1500	15	22968546	3	-0.112918		-0.206321	-0.451931
cg05736011	SNORD116-17	NR_003332	TSS1500	15	22879498	3			-0.329331	-0.8588		-0.135849
cg09275980	SNORD116-29	NR_003360	TSS1500	15	22902018	3	-0.101771			-0.324395		-0.125858
cg03540912	SNORD71	NR_003059	TSS1500	16	70350212	3			-0.284483	-0.416296		-0.101895
cg00134611	SNRNP48	NM_152551	TSS1500	6	7534468	3	-0.165244		-0.215267	-0.560483
cg25030262	SNRPN	NM_022808	5'UTR	15	22643162	3			-0.276951	-0.479502		-0.19429
cg03101664	SNX15	NM_147777	TSS1500	11	64551186	3			-0.337635	-0.362673		-0.217179	0.286921
cg22125370	SOCS2	NM_003877	5'UTR	12	92490616	3			-0.272464	-0.786953				-0.246364
cg13248811	SOD3	NM_003102	TSS1500	4	24405901	3	-0.122206		-0.271093	-0.256819
cg24432916	SOX3	NM_005634	TSS1500	X	139415145	3				-0.280597		-0.128243		-0.272616
cg14522632	SOX5	NM_152989	5'UTR	12	24384789	3			-0.406322	-0.501768		-0.135074	0.307376	0.214214
cg16095464	SOX5	NM_152989	5'UTR	12	24120242	3	-0.108345		-0.328896	-0.419639
cg06138226	SP6	NM_199262	5'UTR	17	43282892	3			-0.362837	-0.775848		-0.151893
cg20377955	SP8	NM_182700	TSS1500	7	20794350	3				-0.21495		0.159765	-0.3426	-0.274447
cg01413492	SPACA5	NM_205856	TSS1500	X	47870491	3			-0.41109	-0.546209		-0.128284
cg06226703	SPATS2L	NM_015535	5'UTR	2	200951190	3			-0.257801	-0.633313		-0.211959
cg02540827	SPATS2L	NM_015535	5'UTR	2	200930220	3				-0.535149		0.198831	-0.441239	-0.558177
cg21579147	SPINK2	NM_021114	TSS1500	4	57383094	3			-0.234412	-0.406425		0.11338	-0.285423
cg19261810	SPINT2	NM_001166103	TSS1500	19	43446369	3			-0.413158	-0.767803		-0.137152
cg09599862	SPOPL	NM_001001664	5'UTR	2	138978767	3	-0.10459		-0.252642	-0.606484
cg04169747	SRY	NM_003140	5'UTR	Y	2715740	3				-0.440448	-0.47627	-0.24925
cg14929208	SSR3	NM_007107	TSS1500	3	157755991	3	-0.100459		-0.292284	-0.354086
cg15694789	STARD8	NM_001142504	5'UTR	X	67832583	3	-0.17762		-0.335231	-0.523205	0.161499		0.240984
cg01004382	STAT4	NM_003151	TSS200	2	191724241	3			-0.221293	-0.576858		-0.104049
cg17796348	STATH	NM_003154	5'UTR	4	70898682	3	-0.101386		-0.32514	-0.65011
cg04471507	STMN1	NM_005563	TSS1500	1	26105963	3	-0.146928		-0.203594	-0.532079
cg08496775	STMN2	NM_007029	TSS200	8	80685781	3				-0.247872		-0.195445		-0.240754
cg13291208	SULF1	NM_001128205	5'UTR	8	70637942	3			-0.390515	-0.791166	0.165194	0.222062	-0.253
cg00049475	SVIL	NM_021738	5'UTR	10	29963742	3	-0.124381					0.377406	-0.218022	-0.284602
cg01345087	SYN1	NM_133499	5'UTR	X	47364119	3			0.465767	0.564379		-0.268122	-0.200606	-0.204701
cg15873301	SYN2	NM_133625	TSS1500	3	12020459	3				-0.204986	0.108146		-0.248525	-0.217631
cg04540039	SYN3	NM_001135774	5'UTR	22	31780012	3		0.101941	-0.306718	-0.327301				-0.212715
cg23233589	SYNE1	NM_033071	TSS1500	6	153000317	3				-0.271353		-0.190168	-0.258734
cg04013592	SYNPR	NM_001130003	TSS1500	3	63238116	3	-0.116132		-0.213422	-0.514615
cg09581940	SYT5	NM_003180	TSS1500	19	60384338	3			-0.267882	-0.352103				-0.267317
cg09058317	SYTL2	NM_032943	5'UTR	11	85168737	3	-0.107309					-0.429419		-0.213641
cg27060381	TBC1D10A	NM_031937	TSS1500	22	29053363	3			-0.224105	-0.525752		-0.135871
cg07492518	TBC1D20	NM_144628	TSS1500	20	391641	3	-0.11807			-0.310625			-0.222568
cg06272089	TBC1D21	NM_153356	TSS200	15	71952969	3	-0.176347		-0.261557	-0.516707		0.124665
cg03177231	TBKBP1	NM_014726	TSS1500	17	43127385	3	-0.101579		-0.276664	-0.585934
cg17578639	TBL1XR1	NM_024665	5'UTR	3	178345643	3	-0.115766		-0.205832	-0.487358
cg27611726	TBL1Y	NM_134259	5'UTR	Y	6843873	3	0.537634	0.392453		-0.377264	-0.275382	-0.181526
cg17560693	TBX22	NM_001109878	TSS1500	X	79156395	3			-0.291762	-0.446574		-0.146529
cg04483797	TCEAL1	NM_004780	TSS200	X	102770494	3			0.605228	0.66373		-0.16381	-0.352938	-0.435777
cg23163644	TCEAL2	NM_080390	5'UTR	X	101267674	3			-0.260275	-0.598174		-0.275335
cg04077363	TCEAL5	NM_001012979	TSS200	X	102418537	3			-0.237271	-0.62928		-0.194416		0.209271
cg09656934	TDRD5	NM_173533	5'UTR	1	177828123	3			-0.28024	-0.441009		-0.109627		0.324803
cg12154261	TDRD9	NM_153046	TSS1500	14	103464283	3						-0.117798	-0.237425	-0.239353
cg02963973	TEAD3	NM_003214	5'UTR	6	35571603	3	-0.138247		-0.294233	-0.697755
cg27506609	TEKT2	NM_014466	TSS1500	1	36321784	3	-0.104069		-0.245696	-0.336394
cg02822838	TFEB	NM_001167827	TSS1500	6	41812186	3			-0.210747	-0.359211	0.135561	0.311252		-0.296635
cg09558850	TFPI2	NM_006528	TSS1500	7	93358381	3				-0.39589		-0.16064	-0.252896
cg13443911	TGFBR1	NM_001130916	TSS1500	9	100905928	3				-0.20647	-0.149626	-0.200386
cg01336162	TGFBR3	NM_003243	5'UTR	1	92122721	3						-0.264028	-0.22993	-0.239463
cg08123277	THRB	NM_001128177	TSS1500	3	24512473	3			-0.290461	-0.679912		-0.252198
cg08377000	TIGD2	NM_145715	TSS200	4	90252944	3	0.104812	0.135878	-0.300377	-0.653684		-0.386406
cg16413535	TKTL2	NM_032136	TSS200	4	164614599	3	-0.130612			-0.361414		0.122951		-0.217056
cg23331778	TLX1NB	NM_001085398	5'UTR	10	102879277	3	-0.100057		-0.240562	-0.341081		0.117871
cg13688966	TM4SF4	NM_004617	TSS200	3	150675067	3			-0.228575	-0.338608		-0.230704
cg23648082	TMC2	NM_080751	TSS200	20	2465142	3	-0.103739					-0.132428		-0.289493
cg13261802	TMEM108	NM_001136469	5'UTR	3	134243234	3	-0.117511	-0.115506				-0.156995	0.355738	0.220056
cg21787323	TMEM126B	NM_018480	TSS1500	11	85015900	3				-0.425572		0.135061	-0.26981	-0.322059
cg22531018	TMEM139	NM_153345	TSS1500	7	142691901	3			-0.342487	-0.735599		-0.102386
cg26511386	TMEM139	NM_153345	5'UTR	7	142692384	3			-0.392556	-0.744637				-0.20957
cg06010326	TMEM150C	NM_001080506	5'UTR	4	83664908	3			-0.261462	-0.504289		-0.152374
cg13500113	TMEM169	NM_001142311	5'UTR	2	216655394	3	-0.129727			-0.264616		-0.223339
cg06046696	TMEM185A	NM_032508	TSS1500	X	148522376	3	-0.11819		-0.311287	-0.55868
cg17586988	TMEM200C	NM_001080209	TSS200	18	5882245	3			-0.241125	-0.588497	0.148604	-0.212048
cg26438105	TMEM200C	NM_001080209	TSS200	18	5882119	3			-0.340902	-0.722594		-0.108064
cg13621410	TMEM22	NM_001097599	TSS200	3	138020384	3			-0.230883	-0.401197	-0.102654
cg22156842	TMEM22	NM_025246	TSS1500	3	138019859	3	-0.175168			-0.345373		-0.122963
cg21823425	TMEM225	NM_001013743	TSS1500	11	123262541	3	-0.136256			-0.32979	-0.103724		0.365605	0.449232
cg09777637	TMEM229A	NM_001136002	TSS1500	7	123461746	3			-0.25705	-0.549555		-0.179304
cg14375111	TMEM43	NM_024334	TSS1500	3	14140187	3						-0.123229	-0.258966	-0.319255
cg05821046	TMEM48	NM_018087	TSS1500	1	54077434	3				-0.260195		-0.153196	-0.267973
cg10336925	TMEM63C	NM_020431	TSS1500	14	76717235	3			-0.288835	-0.579431	-0.124282
cg27389806	TMEM74	NM_153015	5'UTR	8	109867323	3			-0.224134	-0.286771		-0.283315
cg06688770	TMEM90A	NM_001105579	5'UTR	14	73962084	3			0.362785	0.59193		-0.324912	-0.209313	-0.23692
cg26198148	TMSB4Y	NM_004202	TSS1500	Y	14324079	3	0.126584			-0.405382	-0.129419	-0.212834
cg15231794	TNFAIP8L1	NM_001167942	TSS200	19	4590844	3			-0.296096	-0.610767		-0.101487
cg17720233	TNFAIP8L2	NM_024575	TSS1500	1	149394934	3			-0.255877	-0.6155				-0.294554
cg01058070	TNFAIP8L3	NM_207381	TSS1500	15	49185436	3			-0.225856	-0.474408				-0.226996
cg24166628	TNNC1	NM_003280	TSS200	3	52463110	3			-0.302378	-0.584882		-0.130158
cg14238986	TNXB	NM_019105	5'UTR	6	32179813	3	-0.122726			-0.260411	-0.191214
cg06266991	TNXB	NM_019105	5'UTR	6	32181101	3	-0.124309		-0.285494	-0.607118
cg13654183	TNXB	NM_019105	TSS1500	6	32186602	3			-0.248103	-0.484657		-0.180773
cg14626759	TNXB	NM_019105	5'UTR	6	32181940	3			-0.205135	-0.311604		-0.121641
cg11606877	TNXB	NM_019105	5'UTR	6	32184570	3	-0.115583			-0.215551		-0.211171
cg01502373	TOP1P2	NR_001283	TSS1500	22	23488976	3			-0.355601	-0.69206		-0.104897
cg10160276	TOX3	NM_001146188	TSS1500	16	51140563	3			-0.241053	-0.614393		-0.273778	0.2903	0.236354
cg02793451	TOX3	NM_001146188	TSS1500	16	51139573	3			-0.255513	-0.595177		-0.106288		0.296891
cg07255019	TPST2	NM_003595	5'UTR	22	25315192	3			-0.368108	-0.421034		-0.232872
cg02925248	TRAF7	NM_032271	5'UTR	16	2153750	3			-0.306105	-0.636704		-0.124731
cg14462830	TRDN	NM_006073	TSS1500	6	124000883	3	-0.130498		-0.343925	-0.840339
cg04840339	TRDN	NM_006073	TSS200	6	123999657	3	-0.132906		-0.246295	-0.776826
cg01506917	TRERF1	NM_033502	5'UTR	6	42525064	3				-0.300545	-0.142765	-0.129865
cg04440283	TRHR	NM_003301	TSS1500	8	110168099	3			-0.237016	-0.323495		-0.124201
cg00720829	TRIM15	NM_033229	5'UTR	6	30239198	3			0.425822	0.606267	-0.144856	-0.206652	-0.224054
cg14799927	TRIM26	NM_003449	5'UTR	6	30283053	3			-0.208626	-0.339756		-0.170539
cg10693071	TRIM36	NM_018700	TSS200	5	114544321	3			-0.254078	-0.637603		-0.122286
cg22510509	TRIM6	NM_058166	TSS1500	11	5572798	3	-0.109607		-0.232195	-0.25218
cg22799132	TRPC5	NM_012471	5'UTR	X	111212151	3			-0.330452	-0.553752	0.102872	-0.155718
cg16832407	TRPM3	NM_001007471	TSS200	9	72926359	3			-0.275715	-0.616487		0.300624	-0.291756
cg15746445	TRPM8	NM_024080	TSS1500	2	234489672	3				-0.485472		-0.15789	-0.248559
cg09233395	TRPS1	NM_014112	5'UTR	8	116747756	3		-0.100046	-0.492614	-0.702572
cg08898349	TRUB1	NM_139169	TSS1500	10	116687060	3	-0.109017		0.256828	0.472638		-0.290182	-0.229847
cg02896515	TSPAN1	NM_005727	5'UTR	1	46418555	3		0.131514	-0.278398	-0.655231	0.125104	-0.155848
cg09119244	TSPYL2	NM_022117	TSS1500	X	53127964	3	-0.124224		0.448346	0.517982		-0.290624		-0.45694
cg18536644	TSSC4	NM_005706	TSS1500	11	2379621	3						-0.128059	-0.21742	-0.288091
cg09759994	TTL	NM_153712	TSS1500	2	112954847	3		0.101615		-0.429584			-0.287275	-0.230397
cg09408366	TTLL7	NM_024686	5'UTR	1	84234923	3	-0.13356		-0.220805	-0.41555		0.221957
cg10799208	TTTY10	NR_001542	TSS1500	Y	21090824	3	0.105459			-0.204231	-0.204508			-0.452132
cg11816202	TTTY14	NR_001543	TSS200	Y	19698720	3				-0.301902	-0.225472	-0.255279
cg01828798	TTTY19	NR_001549	TSS1500	Y	8631457	3	-0.19016	-0.133688		0.474343	-0.107275
cg05378695	TTTY8	NR_001533	TSS1500	Y	10138418	3	-0.308499	-0.170931		0.335689	-0.1207
cg13419214	TTTY8B	NR_003591	TSS1500	Y	6401961	3	-0.174533			0.277052	-0.128942	-0.240431
cg01108243	TUBB1	NM_030773	TSS200	20	57027662	3			-0.213471	-0.348366		-0.141358
cg13861219	TUBB2B	NM_178012	TSS1500	6	3173942	3	-0.101246		-0.212537	-0.307773
cg09852744	TULP4	NM_020245	TSS1500	6	158652244	3	-0.145002	-0.112712		-0.200099		0.125251
cg26279021	TWIST1	NM_000474	TSS1500	7	19124874	3			-0.230254	-0.368556			-0.248804
cg18217446	TXNL4A	NM_006701	TSS1500	18	75850220	3			0.462629	0.540888	-0.136952		-0.241716	-0.31016
cg22670128	UBE2J2	NM_194458	TSS1500	1	1199963	3				-0.203615		-0.130014	-0.24376
cg25697726	UBQLN2	NM_013444	TSS200	X	56606643	3			0.540964	0.582698	-0.121699	0.168106	-0.22332	-0.322749
cg24229750	UBQLN3	NM_017481	TSS200	11	5487859	3			-0.234684	-0.363826				-0.275489
cg19681842	UBR7	NM_175748	TSS1500	14	92742585	3						-0.22118	-0.205764	-0.231728
cg07957491	UCK1	NM_001135954	TSS1500	9	133397011	3						-0.100913	-0.246361	-0.257281
cg05357209	UNC84A	NM_025154	5'UTR	7	838734	3			-0.324554	-0.801738		-0.142022
cg19836906	UPF3B	NM_080632	TSS1500	X	118871356	3	-0.102586				-0.125711			-0.303112
cg27566805	USH2A	NM_206933	TSS200	1	214663431	3	-0.105591			-0.410814		-0.465014
cg25821437	USP2	NM_004205	5'UTR	11	118754822	3			-0.293179	-0.623548		-0.243735
cg04682133	USP24	NM_015306	TSS1500	1	55454429	3				-0.293488			-0.238929	-0.300281
cg02501827	USP47	NM_017944	TSS200	11	11819455	3			-0.413201	-0.574428		-0.103888
cg08496387	USP47	NM_017944	TSS1500	11	11819306	3			-0.387773	-0.538309	-0.120932
cg17560699	UTY	NM_182659	TSS1500	Y	14102439	3	-0.114187	-0.131001		-0.272233	0.106037	0.117599
cg09276451	VASN	NM_138440	TSS1500	16	4361604	3				-0.274818	-0.103523	-0.175523
cg03576235	VENTXP1	NR_001559	TSS200	X	26486351	3			-0.211761	-0.259096				-0.230486
cg11301250	VEPH1	NM_024621	TSS200	3	158700250	3	-0.10247		-0.293381	-0.296158
cg14106308	VEPH1	NM_001167911	5'UTR	3	158699980	3	-0.10467		-0.214938	-0.232689
cg02825511	VPS4A	NM_013245	TSS1500	16	67902280	3				0.289658		-0.179694	-0.310534	-0.365226
cg08479752	VSTM1	NM_198481	TSS200	19	59259091	3			-0.277854	-0.39771		-0.134167
cg20607287	VWDE	NM_001135924	TSS200	7	12410411	3			-0.30937	-0.584891			-0.302209
cg06925836	WAS	NM_000377	5'UTR	X	48427158	3			-0.221009	-0.421414		-0.201135
cg18807895	WDR36	NM_139281	TSS1500	5	110455011	3			-0.241371	-0.247899		-0.183002
cg09774932	WNT5B	NM_030775	TSS1500	12	1596049	3	-0.102687		-0.208942	-0.462743		0.497854
cg22584157	XCR1	NM_005283	TSS1500	3	46044697	3			-0.314566	-0.443312		-0.125809
cg09842053	XDH	NM_000379	TSS1500	2	31491353	3	-0.105788		-0.2725	-0.728938
cg19227523	XPNPEP2	NM_003399	TSS1500	X	128699683	3				-0.296046		-0.141872		-0.253557
cg26545162	ZACN	NM_180990	TSS200	17	71586687	3			-0.259388	-0.544506		-0.120098
cg03882612	ZACN	NM_180990	TSS200	17	71586695	3			-0.303402	-0.521614		-0.124333
cg07793905	ZAK	NM_016653	5'UTR	2	173653296	3			-0.232981	-0.421307		-0.383742
cg04879722	ZBTB20	NM_015642	5'UTR	3	116080193	3		-0.107637	-0.267589	-0.283804		0.172301
cg16323245	ZBTB20	NM_015642	5'UTR	3	116104808	3			-0.398437	-0.413224		-0.178934
cg11867195	ZBTB33	NM_006777	TSS200	X	119268478	3	-0.121192		0.200785	0.341405		-0.176642		-0.247808
cg05663453	ZBTB40	NM_001083621	5'UTR	1	22655039	3	-0.153488	-0.161389		-0.263446
cg21250061	ZBTB5	NM_014872	5'UTR	9	37453344	3				-0.244333			-0.325839	-0.22138
cg19640517	ZC3H7B	NM_017590	5'UTR	22	40037055	3			-0.220417	-0.373391				-0.279096
cg01107185	ZC3HAV1	NM_024625	TSS1500	7	138445581	3	-0.103808		-0.234042	-0.306734	0.154	0.133256
cg06442844	ZCCHC12	NM_173798	5'UTR	X	117842821	3			-0.223846	-0.514708		-0.307918
cg03820837	ZCWPW2	NM_001040432	TSS1500	3	28406694	3	-0.206836		-0.249153	-0.442217
cg18429742	ZDHHC11	NM_024786	TSS200	5	904101	3				-0.216099		-0.283139		-0.330115
cg16591182	ZFHX4	NM_024721	5'UTR	8	77764716	3	-0.128343			-0.300596		-0.274085
cg14563485	ZFP14	NM_020917	TSS1500	19	41552125	3			-0.303976	-0.816483		0.209168	-0.211485
cg14526044	ZFY	NM_003411	TSS1500	Y	2862103	3		0.158483		-0.658146	0.342779	0.336673	-0.270781	-0.300519
cg11142389	ZIC4	NM_032153	TSS1500	3	148608455	3				-0.227427			-0.357145	-0.409814
cg16790847	ZIC4	NM_032153	5'UTR	3	148606119	3			-0.290453	-0.494138		-0.193692	0.249071
cg01270299	ZNF137	NR_023311	TSS200	19	57791569	3			-0.251949	-0.542879				-0.202235
cg09492640	ZNF177	NM_003451	TSS1500	19	9333210	3			-0.291221	-0.402097		-0.106571
cg11706111	ZNF19	NM_006961	5'UTR	16	70080645	3			-0.284011	-0.479044		-0.331574	0.269257	0.307424
cg15407162	ZNF193	NM_006299	TSS1500	6	28300436	3			-0.282783	-0.533387		-0.118829
cg06178073	ZNF204P	NR_024553	TSS1500	6	27451394	3			-0.346751	-0.67493				-0.346974
cg13885201	ZNF23	NM_145911	TSS1500	16	70053886	3			-0.308224	-0.785496		-0.195197
cg11038081	ZNF235	NM_004234	TSS1500	19	49502477	3			-0.238076	-0.342768		-0.114022	0.229918
cg21604856	ZNF280A	NM_080740	TSS200	22	21204677	3			-0.208601	-0.305623		-0.180376
cg12957265	ZNF280D	NM_001002844	TSS1500	15	54813306	3				-0.294684		0.129191	-0.247378	-0.27185
cg25309775	ZNF283	NM_181845	TSS1500	19	49022750	3			-0.203969	-0.346551				-0.214995
cg00978875	ZNF311	NM_001010877	TSS1500	6	29081476	3			-0.357944	-0.682348		-0.115051
cg00105025	ZNF311	NM_001010877	TSS1500	6	29081462	3			-0.322832	-0.750123		-0.202961
cg08390760	ZNF311	NM_001010877	TSS1500	6	29081297	3			-0.396123	-0.729643		-0.135869
cg09435617	ZNF311	NM_001010877	TSS1500	6	29081332	3			-0.225918	-0.566617		-0.190767
cg15171221	ZNF311	NM_001010877	TSS1500	6	29081307	3			-0.339991	-0.778068		-0.186922
cg20594345	ZNF311	NM_001010877	TSS1500	6	29081499	3			-0.341828	-0.647542		-0.134259	0.302667	0.209857
cg21310336	ZNF311	NM_001010877	TSS1500	6	29081425	3			-0.28504	-0.676265		-0.113046		0.231081
cg22185558	ZNF311	NM_001010877	TSS1500	6	29081503	3			-0.206147	-0.513363		-0.236282	0.243572
cg22748740	ZNF311	NM_001010877	TSS1500	6	29081329	3			-0.241142	-0.461818		-0.148266
cg03067828	ZNF320	NM_207333	5'UTR	19	58085324	3			-0.26552	-0.273279		-0.225269
cg02535924	ZNF37A	NM_003421	TSS1500	10	38422925	3						-0.265371	-0.358105	-0.36933
cg16746026	ZNF438	NM_001143769	5'UTR	10	31313341	3	-0.110951		-0.214917	-0.237353
cg11755203	ZNF442	NM_030824	5'UTR	19	12337363	3			-0.25269	-0.569107				-0.245906
cg14768256	ZNF502	NM_033210	5'UTR	3	44729591	3			-0.35653	-0.611174		-0.275337		0.257154
cg11500101	ZNF528	NM_032423	TSS1500	19	57592281	3			-0.440421	-0.582874			-0.208791
cg16731240	ZNF577	NR_024181	TSS200	19	57083062	3		-0.11191	-0.240196	-0.645413
cg07778983	ZNF582	NM_144690	TSS1500	19	61597195	3			-0.232523	-0.316222		0.208701	-0.220024
cg18052304	ZNF611	NM_001161500	5'UTR	19	57917253	3			-0.354153	-0.529455		-0.104801
cg02234314	ZNF628	NM_033113	TSS1500	19	60678036	3				-0.247382		0.107919	-0.315701	-0.326253
cg23196584	ZNF711	NM_021998	TSS1500	X	84384525	3			-0.211036	-0.442055		-0.117967
cg06656924	ZNF76	NM_003427	5'UTR	6	35336297	3			-0.228777	-0.364438		-0.182229		0.201842
cg21489303	ZNF772	NM_001024596	TSS1500	19	62680994	3			-0.238729	-0.404348		-0.141783
cg25310617	ZNF776	NM_173632	TSS1500	19	62949563	3			-0.425994	-0.745891		-0.145514	0.313651	0.337952
cg03109316	ZNF80	NM_007136	TSS1500	3	115440593	3			-0.314092	-0.441358		-0.193931
cg25170034	ZNF830	NM_052857	TSS1500	17	30312179	3			-0.228443	-0.281243		-0.197571
cg26256104	ZNF831	NM_178457	TSS1500	20	57199210	3			-0.405455	-0.777589		-0.107716
cg12397433	ZNHIT3	NM_004773	TSS1500	17	31916334	3				-0.361091			-0.203149	-0.214866
cg01860821	ZXDB	NM_007157	TSS1500	X	57634195	3			-0.260616	-0.29641		-0.239142
cg23995459	ZYG11B	NM_024646	TSS1500	1	52964375	3			-0.237034	-0.357781		-0.19649
cg05493407	2014-03-01	NM_001166373	5'UTR	4	165036069	2			-0.421987	-0.74373
cg00032805	2014-03-01	NM_001166373	TSS200	4	165523923	2			-0.245208	-0.51117
cg04267704	2014-03-01	NM_001166373	5'UTR	4	165523709	2			-0.269763	-0.373279
cg02990869	2014-03-01	NM_001166373	TSS1500	4	165524292	2			-0.217524	-0.387151
cg19428472	2014-03-07	NM_022826	5'UTR	2	160278183	2							-0.200337	-0.21634
cg20844861	2015-09-06	NM_015129	TSS200	X	118711435	2					0.123109	0.17401	-0.319236	-0.227719
cg07863022	2015-09-09	NM_001113492	5'UTR	17	72826703	2			0.531586	0.862151	-0.120238	-0.111603		0.245298
cg17300544	2015-09-09	NM_001113493	TSS200	17	72880686	2				0.253686			-0.213497	-0.206725
cg20275528	2015-09-09	NM_001113492	5'UTR	17	72881079	2							-0.279327	-0.247486
cg03817621	A1CF	NM_138933	5'UTR	10	52315405	2	0.11953	0.135628		0.208976	0.104964	-0.125273	-0.231307
cg09744051	A4GALT	NM_017436	5'UTR	22	41445881	2			-0.295504	-0.43095		0.190841
cg05399607	AAA1	NR_015356	TSS1500	7	34841058	2			-0.268996	-0.422961
cg10399944	AANAT	NM_001166579	5'UTR	17	71961199	2							-0.308644	-0.325778
cg00016255	AARSD1	NM_001142653	TSS1500	17	38387454	2					-0.105652	-0.340953		0.273494
cg04893558	AASS	NM_005763	5'UTR	7	121570613	2			-0.21189	-0.29691
cg03718620	ABAT	NM_020686	5'UTR	16	8679181	2			-0.23176	-0.801499
cg08241330	ABAT	NM_020686	5'UTR	16	8714164	2						0.12977	-0.227089	-0.200455
cg21572316	ABCA1	NM_005502	5'UTR	9	106729839	2	-0.100562			-0.522355
cg01517431	ABCA9	NM_080283	TSS1500	17	64569370	2			-0.266192	-0.614878		0.129637
cg00862116	ABCB1	NM_000927	5'UTR	7	87068280	2			0.661374	0.882475			-0.372466	-0.333293
cg04099454	ABCB1	NM_000927	5'UTR	7	87092236	2				-0.20799		-0.108679
cg11337462	ABCB7	NM_004299	TSS1500	X	74294329	2			-0.246468	-0.401996		0.185439
cg20208052	ABCB7	NM_004299	TSS1500	X	74293553	2			-0.21279	-0.685399	0.161265	0.145263
cg21131239	ABCB7	NM_004299	TSS1500	X	74293536	2			-0.306815	-0.681615
cg22341471	ABCB9	NM_203444	5'UTR	12	122017276	2			-0.220479	-0.510324		0.367461
cg02016771	ABCG2	NM_004827	5'UTR	4	89288055	2			-0.292992	-0.583149
cg20926720	ABCG8	NM_022437	TSS1500	2	43919229	2				-0.268087		-0.108777
cg05378295	ABHD3	NM_138340	TSS1500	18	17538985	2			-0.211032	-0.403674
cg10690887	ABHD3	NM_138340	TSS1500	18	17539049	2			-0.380922	-0.762288
cg15533222	ABHD3	NM_138340	TSS1500	18	17539006	2			-0.323024	-0.607001
cg15066100	ABHD8	NM_024527	5'UTR	19	17274959	2			-0.283411	-0.452652
cg08145177	ABHD8	NM_024527	5'UTR	19	17274767	2			-0.221757	-0.376532
cg16163419	ABI3BP	NM_015429	5'UTR	3	102195016	2			-0.205279	-0.516351
cg04669407	ABLIM3	NM_014945	5'UTR	5	148501643	2			0.366913	0.52054	-0.109803	-0.23873
cg13653328	ABLIM3	NM_014945	TSS1500	5	148500862	2			-0.351631	-0.902765
cg06237543	ABR	NM_001159746	5'UTR	17	1030574	2						0.135011	-0.254739	-0.255726
cg19725098	ACACA	NM_198839	5'UTR	17	32823313	2			-0.382092	-0.660366
cg06062084	ACADL	NM_001608	TSS200	2	210798568	2			-0.289444	-0.453726
cg03433033	ACADM	NM_000016	TSS1500	1	75962389	2						0.110434	-0.269852	-0.343407
cg25736982	ACAT2	NM_005891	TSS1500	6	160102544	2							-0.226617	-0.262191
cg01676322	ACBD4	NM_001135707	5'UTR	17	40568955	2						-0.106208		-0.283358
cg14401592	ACCN5	NM_017419	TSS1500	4	157007250	2			-0.201312	-0.347571
cg05385306	ACCN5	NM_017419	TSS1500	4	157007191	2			-0.303629	-0.733674
cg09367198	ACIN1	NM_001164817	TSS1500	14	22611363	2	-0.10765		0.241325	0.331239		0.28301	-0.262521
cg16381688	ACOT13	NM_018473	TSS1500	6	24773926	2			0.591522	0.700724	-0.112819	-0.180866
cg07688988	ACOXL	NM_001142807	5'UTR	2	111206643	2			-0.225182	-0.375717
cg10181419	ACP1	NR_024080	TSS1500	2	254120	2			-0.245408	-0.860263
cg13354988	ACP1	NR_024080	TSS1500	2	253656	2			-0.431345	-0.906938
cg26398848	ACP1	NR_024080	TSS1500	2	253559	2			-0.421344	-0.803501
cg20749741	ACP1	NR_024080	TSS1500	2	254178	2			-0.263951	-0.682415
cg27542552	ACP5	NM_001611	TSS1500	19	11550488	2			-0.244109	-0.52793
cg15958424	ACPP	NM_001099	TSS200	3	133518757	2			-0.352261	-0.585361
cg23983517	ACRBP	NM_032489	TSS200	12	6627012	2						-0.136824		-0.28361
cg27499185	ACSBG2	NM_030924	5'UTR	19	6089355	2			-0.289727	-0.46238
cg13333374	ACSL5	NM_203379	TSS1500	10	114123225	2				-0.227704				-0.247668
cg06478823	ACSM3	NM_202000	TSS1500	16	20682374	2			-0.310336	-0.699431
cg10078415	ACSM3	NM_202000	TSS1500	16	20682512	2			0.260288	0.466644			-0.216545	-0.228953
cg03612990	ACSM4	NM_001080454	TSS1500	12	7347852	2				-0.282522	0.106664	-0.27143
cg09926178	ACTA1	NM_001100	5'UTR	1	227635724	2						0.172299	-0.280873	-0.32816
cg20772593	ACTBL2	NM_001017992	TSS200	5	56814408	2			-0.211012	-0.407935
cg19685066	ACTL8	NM_030812	5'UTR	1	17954590	2				-0.403742		-0.145491
cg01806972	ACTN3	NM_001104	TSS200	11	66070954	2			-0.205277	-0.373389
cg18862171	ACTN3	NM_001104	TSS200	11	66070943	2	-0.104586			-0.311777
cg01959416	ACTR3C	NM_001164458	TSS200	7	149651751	2			-0.387086	-0.598435		0.189958
cg02119840	ACTR3C	NM_001164458	TSS200	7	149651833	2			-0.282877	-0.6778
cg02639123	ACTR3C	NM_001164458	TSS200	7	149651814	2			-0.272924	-0.763651
cg11347411	ACTR3C	NM_001164458	TSS200	7	149651858	2			-0.37649	-0.764939
cg11740103	ACTR3C	NM_001164458	TSS200	7	149651878	2			-0.342663	-0.835309
cg14420245	ACVR2A	NM_001616	TSS1500	2	148317565	2			-0.237972	-0.625718		0.115017
cg27059379	ADAD2	NM_139174	TSS200	16	82782065	2			-0.244598	-0.385099
cg27481594	ADAL	NM_001159280	5'UTR	15	41410574	2	-0.144816		0.440421	0.629127		-0.178575
cg02327997	ADAM12	NM_021641	TSS200	10	128067308	2			-0.219869	-0.704117
cg05237641	ADAM12	NM_021641	TSS200	10	128067297	2			-0.363767	-0.838978
cg13488201	ADAM12	NM_021641	TSS200	10	128067313	2			-0.307482	-0.827422
cg14621053	ADAM12	NM_021641	TSS200	10	128067305	2			-0.389061	-0.844744
cg05276226	ADAM18	NM_014237	TSS200	8	39561125	2			-0.214541	-0.277943
cg18757155	ADAM28	NM_014265	TSS200	8	24207417	2		0.108589	-0.208319	-0.264193
cg17897391	ADAM7	NM_003817	TSS1500	8	24353048	2	-0.106317			-0.404218		0.100974
cg09747891	ADAMTS12	NM_030955	TSS1500	5	33928854	2			-0.230705	-0.390902
cg10249997	ADAMTS15	NM_139055	TSS1500	11	129823265	2				0.270846		0.150327	-0.305076	-0.247476
cg10881764	ADAMTS16	NM_139056	TSS1500	5	5192510	2							-0.206454	-0.260776
cg26941368	ADAMTS18	NM_199355	TSS1500	16	76027499	2			-0.295939	-0.37725		0.350111
cg05859267	ADAMTS18	NM_199355	TSS1500	16	76027168	2						0.47307	-0.297881	-0.372901
cg08190291	ADAMTS5	NM_007038	TSS200	21	27261313	2			-0.342058	-0.591851
cg14037218	ADAMTSL4	NM_019032	5'UTR	1	148788991	2			-0.235468	-0.715985			0.254776
cg24441324	ADAMTSL4	NM_019032	5'UTR	1	148789855	2			-0.219067	-0.811094
cg13392022	ADAR	NM_001025107	TSS1500	1	152867317	2	-0.139131				-0.178137			0.299384
cg09676390	ADARB1	NR_027672	TSS1500	21	45317773	2				-0.408048		-0.149515
cg13523557	ADCY1	NM_021116	TSS1500	7	45580250	2			0.233904	0.23503			-0.28062	-0.333832
cg26752663	ADCY3	NM_004036	5'UTR	2	24995520	2			-0.244942	-0.623692
cg11661914	ADCY6	NM_020983	5'UTR	12	47467116	2			-0.222711	-0.543945
cg25196508	ADCY6	NM_020983	5'UTR	12	47467821	2	-0.133114			-0.294692		0.24566		0.230614
cg03120091	ADCY8	NM_001115	5'UTR	8	132121961	2			-0.31063	-0.392055
cg14785679	ADCYAP1R1	NM_001118	5'UTR	7	31059701	2			-0.29113	-0.568186
cg16621855	ADCYAP1R1	NM_001118	5'UTR	7	31068720	2							-0.256924	-0.229749
cg14742187	ADD3	NM_016824	5'UTR	10	111832671	2	-0.139752			-0.34774
cg00530805	ADNP	NM_181442	5'UTR	20	48978469	2				-0.212054			-0.299381
cg02174634	ADRB3	NM_000025	TSS200	8	37943463	2			-0.214197	-0.656795		0.455817	0.32029
cg23460057	ADRB3	NM_000025	TSS200	8	37943497	2			-0.212362	-0.529366		0.454538
cg04979599	AFAP1L1	NM_152406	TSS1500	5	148631092	2			-0.356472	-0.79187		0.103074
cg15657704	AFAP1L2	NM_032550	TSS1500	10	116154945	2			-0.393673	-0.817877
cg06346505	AFAP1L2	NM_032550	TSS200	10	116154630	2			-0.210219	-0.700376		0.107212
cg11453400	AFAP1L2	NM_032550	TSS1500	10	116155180	2			-0.231537	-0.540191		0.169365
cg19533294	AFF1	NM_001166693	5'UTR	4	88076691	2			-0.289812	-0.484165
cg10778295	AFP	NM_001134	TSS1500	4	74519973	2			-0.290535	-0.625036
cg14209784	AGAP11	NM_133447	TSS1500	10	88719841	2			-0.344074	-0.703605		0.161789
cg01004363	AGAP11	NM_133447	TSS1500	10	88719444	2			-0.268884	-0.480917
cg17792740	AGAP11	NM_133447	TSS1500	10	88719295	2			-0.244605	-0.634431
cg22505898	AGAP2	NM_014770	TSS1500	12	56422481	2	-0.10668			-0.265833
cg09973986	AGAP2	NM_014770	TSS200	12	56422240	2	-0.169102			-0.225387
cg17273384	AGBL1	NM_152336	TSS1500	15	84486030	2	-0.158301		0.212382	0.356005		-0.13938
cg26249046	AGBL4	NM_032785	TSS200	1	50262410	2			-0.262093	-0.442046
cg01338043	AGFG2	NM_006076	TSS1500	7	99973949	2				0.264715		0.225783	-0.405533	-0.323729
cg07074571	AGPAT4	NM_020133	TSS1500	6	161615551	2	-0.178483			-0.397279
cg14170337	AGPAT4	NM_020133	5'UTR	6	161607275	2	-0.102036			-0.496202		0.168222
cg10784511	AGTR1	NM_004835	5'UTR	3	149908985	2			-0.274735	-0.365978
cg20906621	AGTR1	NM_004835	5'UTR	3	149898998	2				-0.207603		-0.182103
cg27260617	AGTR1	NM_004835	5'UTR	3	149929851	2			-0.312128	-0.547405		0.322943
cg16967583	AGXT	NM_000030	TSS1500	2	241456532	2			-0.203855	-0.331491		0.225164
cg23447569	AHNAK	NM_024060	TSS1500	11	62071896	2			-0.35814	-0.552423
cg03313140	AHSA2	NM_152392	TSS1500	2	61257115	2							-0.216969	-0.302894
cg06959135	AHSG	NM_001622	TSS200	3	187813498	2				-0.201161		-0.102188
cg09956747	AHSP	NM_016633	TSS1500	16	31446057	2			-0.26023	-0.508492		0.123701
cg11314042	AIG1	NM_016108	TSS1500	6	143422659	2			-0.24186	-0.302601
cg11003133	AIM2	NM_004833	5'UTR	1	157313015	2			-0.259286	-0.634647		0.200279
cg00490406	AIM2	NM_004833	TSS200	1	157313397	2			-0.26042	-0.612698
cg17217296	AIM2	NM_004833	TSS1500	1	157313561	2			-0.227211	-0.672009
cg17515347	AIM2	NM_004833	TSS1500	1	157313787	2			-0.205202	-0.418558
cg21052656	AIP	NM_003977	TSS1500	11	67006622	2			-0.357755	-0.361459
cg15955655	AIRE	NM_000383	TSS1500	21	44529695	2			-0.240059	-0.534512			0.381134	0.420186
cg13993274	AK3	NM_016282	TSS1500	9	4732079	2			-0.3958	-0.780557
cg11630242	AKAP10	NM_007202	TSS1500	17	19822224	2				-0.5719		-0.116785
cg15664701	AKAP14	NM_001008534	5'UTR	X	118914686	2				-0.284393		-0.153004
cg23607813	AKAP4	NM_139289	5'UTR	X	49851658	2							-0.215053	-0.260954
cg23026048	AKAP5	NM_004857	TSS1500	14	64001496	2			-0.230278	-0.423339
cg02896926	AKNAD1	NM_152763	5'UTR	1	109200439	2				-0.347896		-0.124189
cg04663564	AKR1B1	NM_001628	TSS1500	7	133794828	2			-0.261993	-0.471689
cg04683516	AKR1C2	NM_001135241	TSS1500	10	5037487	2			-0.307663	-0.869477
cg20282550	AKR1E2	NM_001040177	TSS200	10	4858331	2			-0.277108	-0.405424	0.14525
cg19165274	AKR1E2	NM_001040177	TSS200	10	4858328	2			-0.228684	-0.318264	0.101184
cg08711674	AKT1S1	NM_001098632	TSS1500	19	55073690	2			-0.204422	-0.252603		0.108401
cg05414254	AKTIP	NM_001012398	5'UTR	16	52093432	2				-0.280926		-0.26385
cg10336108	ALDH1A3	NM_000693	TSS1500	15	99236785	2			-0.238593	-0.844533
cg16086130	ALDH1A3	NM_000693	TSS1500	15	99236798	2			-0.315291	-0.883395
cg26185340	ALDH1A3	NM_000693	TSS1500	15	99236766	2			-0.207655	-0.583391
cg26509022	ALDH1A3	NM_000693	TSS1500	15	99236819	2			-0.346795	-0.89679
cg26824516	ALDH1A3	NM_000693	TSS1500	15	99236816	2			-0.304098	-0.850547
cg10504066	ALDH1A3	NM_000693	TSS1500	15	99236490	2			-0.215241	-0.69964
cg03825231	ALDH1L1	NM_012190	5'UTR	3	127381157	2			-0.226136	-0.65612
cg05837401	ALDH1L1	NM_012190	5'UTR	3	127381776	2			-0.213279	-0.3963
cg27282530	ALDH1L1	NM_012190	5'UTR	3	127381370	2			-0.271438	-0.707675
cg02564134	ALDH1L1	NM_012190	TSS1500	3	127382444	2			-0.358246	-0.590803
cg06240450	ALDH1L1	NM_012190	TSS200	3	127382237	2			-0.294226	-0.372658
cg07034362	ALDH1L1	NM_012190	TSS200	3	127382242	2			-0.268644	-0.572973
cg07330230	ALDH1L1	NM_012190	TSS1500	3	127382615	2			-0.365349	-0.769706
cg02569236	ALDH1L1	NM_012190	TSS1500	3	127382605	2			-0.332701	-0.474558
cg07800320	ALDH1L1	NM_012190	TSS200	3	127382257	2			-0.249596	-0.383392
cg11022432	ALDH1L1	NM_012190	TSS1500	3	127382568	2			-0.282477	-0.733812
cg16771578	ALDH1L1	NM_012190	TSS1500	3	127382585	2			-0.323431	-0.728188
cg20988073	ALDH1L1	NM_012190	TSS1500	3	127382783	2			-0.344236	-0.754152
cg21601837	ALDH1L1	NM_012190	TSS1500	3	127382755	2			-0.399346	-0.766061
cg10081761	ALDH3B2	NM_001031615	TSS1500	11	67206243	2			-0.297537	-0.739569
cg21631409	ALDH3B2	NM_001031615	TSS1500	11	67206458	2			-0.24829	-0.439701		0.212863
cg18492926	ALDH3B2	NM_001031615	5'UTR	11	67198771	2			-0.291676	-0.49163
cg20333014	ALDH3B2	NM_001031615	5'UTR	11	67198702	2			-0.253848	-0.295026
cg27123351	ALDH3B2	NM_001031615	5'UTR	11	67198825	2			-0.292181	-0.508906
cg23839074	ALDH5A1	NM_001080	TSS1500	6	24602772	2			-0.292174	-0.511066			0.287344
cg06156640	ALLC	NM_018436	TSS1500	2	3682238	2				-0.25228				-0.218015
cg22249932	ALOX15	NM_001140	TSS1500	17	4492470	2				-0.442917				-0.328913
cg22280258	ALOX15	NM_001140	TSS200	17	4491906	2			-0.245336	-0.556355		0.250834
cg02269083	ALPK2	NM_052947	TSS1500	18	54447587	2			0.377615	0.567246	-0.112684	-0.152273
cg12062270	ALPL	NM_000478	5'UTR	1	21750111	2			-0.230222	-0.637686		0.105214
cg09760618	ALPP	NM_001632	TSS200	2	232951448	2			-0.292039	-0.588931
cg00887112	ALS2	NM_001135745	5'UTR	2	202352817	2			-0.205335	-0.349011		0.235782	0.238862	0.236833
cg03004985	ALS2CL	NM_147129	TSS1500	3	46710699	2			0.270672	0.306679		-0.150605		-0.262558
cg23523215	ALS2CR4	NM_001044385	TSS1500	2	202216939	2						0.418181	-0.304027	-0.415032
cg10749822	ALX4	NM_021926	TSS1500	11	44289489	2							-0.2274	-0.249747
cg16065899	ALX4	NM_021926	TSS1500	11	44289534	2						-0.205852		-0.205879
cg22974228	ALX4	NM_021926	TSS1500	11	44289261	2							-0.297944	-0.315448
cg17364949	AMAC1L3	NM_001102614	TSS1500	17	7324198	2			-0.221001	-0.334511
cg18893793	AMIGO2	NM_181847	5'UTR	12	45759077	2			-0.283977	-0.373692
cg17380767	AMOT	NM_133265	TSS1500	X	111971569	2			0.536914	0.62535		0.364463	-0.214559	-0.260585
cg08049717	AMOTL2	NM_016201	5'UTR	3	135574102	2			-0.36647	-0.464073		0.223283		0.252752
cg21931680	AMPD1	NM_000036	TSS1500	1	115039980	2			-0.326805	-0.648502		0.146884	0.210732
cg11854154	AMPD3	NM_000480	TSS200	11	10428709	2			-0.480488	-0.828638
cg12318400	AMPD3	NM_000480	TSS200	11	10428735	2			-0.325272	-0.49769
cg13177786	AMPD3	NM_000480	TSS200	11	10428675	2			-0.385647	-0.886849
cg15461888	AMPD3	NM_000480	TSS200	11	10428725	2			-0.232832	-0.570694
cg16652651	AMPD3	NM_000480	TSS200	11	10428737	2			-0.346364	-0.502821
cg23100152	AMPD3	NM_000480	TSS200	11	10428732	2			-0.270335	-0.6981
cg12069276	AMPD3	NM_001025389	TSS1500	11	10432818	2			-0.281926	-0.538271			0.302102	0.234972
cg12685539	AMPD3	NM_000480	TSS1500	11	10428577	2			-0.257839	-0.725704
cg23619910	AMPD3	NM_001025390	TSS200	11	10434028	2			-0.227538	-0.410745
cg20489317	AMY2B	NM_020978	5'UTR	1	103913400	2			-0.209833	-0.333525		0.121457
cg22124564	AMZ1	NM_133463	5'UTR	7	2705487	2			-0.274342	-0.567028
cg01801101	AMZ1	NM_133463	5'UTR	7	2705451	2				-0.241302		-0.139949
cg17753169	ANK1	NM_001142445	TSS1500	8	41642334	2				-0.202449		-0.16345
cg25043378	ANK1	NM_020478	TSS200	8	41642014	2				-0.292079		-0.200346
cg01268541	ANK2	NM_020977	TSS200	4	114190109	2			-0.20363	-0.506932
cg02060584	ANK2	NM_020977	TSS200	4	114190188	2	-0.103834			-0.540423
cg26796245	ANK2	NM_001148	5'UTR	4	114190269	2			-0.298331	-0.581675
cg16028169	ANK2	NM_001127493	TSS1500	4	113958406	2			-0.281276	-0.33383
cg03476195	ANK2	NM_020977	TSS200	4	114190194	2	-0.10357			-0.331503
cg05422096	ANKFN1	NM_153228	TSS1500	17	51585559	2			-0.32963	-0.717892
cg08098402	ANKRD11	NM_013275	TSS1500	16	88085370	2			-0.235952	-0.243262
cg05504729	ANKRD11	NM_013275	5'UTR	16	87926991	2	-0.137451		0.397051	0.589316		-0.301429
cg05665651	ANKRD11	NM_013275	5'UTR	16	88052703	2			-0.250566	-0.745881		0.10911
cg16765487	ANKRD11	NM_013275	5'UTR	16	88075676	2			-0.303862	-0.606316
cg10343327	ANKRD2	NM_001129981	TSS1500	10	99321798	2			-0.306555	-0.869277
cg22889914	ANKRD2	NM_001129981	TSS1500	10	99321322	2			-0.259632	-0.38212
cg03249630	ANKRD22	NM_144590	TSS200	10	90601762	2			-0.303929	-0.619738
cg03818395	ANKRD22	NM_144590	TSS1500	10	90602208	2				-0.207486		-0.137399
cg27413643	ANKRD27	NM_032139	5'UTR	19	37857324	2			-0.231313	-0.207631		0.108998
cg05507908	ANKRD31	NM_001164443	TSS1500	5	74569035	2				0.228393		-0.276229		-0.383327
cg12053065	ANKRD33	NM_001130015	TSS200	12	50567941	2						-0.265392		-0.225549
cg06277849	ANKRD37	NM_181726	TSS1500	4	186553668	2	-0.128901			-0.355751		0.13139
cg05492660	ANKRD53	NM_001115116	TSS200	2	71059072	2			-0.250526	-0.281747
cg06046430	ANKRD56	NM_001029870	TSS1500	4	78038558	2			-0.414378	-0.91439
cg01751800	ANKRD56	NM_001029870	TSS1500	4	78039415	2			-0.37068	-0.559427
cg03477792	ANKRD56	NM_001029870	TSS1500	4	78038598	2			-0.2549	-0.709451
cg10057126	ANKRD56	NM_001029870	TSS1500	4	78038816	2				-0.772386		-0.180365
cg18351406	ANKRD56	NM_001029870	TSS1500	4	78038712	2			-0.309033	-0.663935
cg15232240	ANKRD6	NM_014942	5'UTR	6	90200423	2			-0.33612	-0.712244
cg15270687	ANKRD6	NM_014942	5'UTR	6	90200353	2			-0.299555	-0.50079
cg20132549	ANO9	NM_001012302	TSS200	11	432189	2			-0.21243	-0.496411
cg05904366	ANO9	NM_001012302	TSS200	11	432072	2			-0.263105	-0.619803
cg13624163	ANO9	NM_001012302	TSS200	11	432018	2			-0.225366	-0.40253
cg24932241	ANO9	NM_001012302	TSS200	11	432077	2			-0.306825	-0.603077
cg19598514	ANO9	NM_001012302	TSS200	11	432149	2			-0.379249	-0.639274
cg06738889	ANP32E	NM_001136478	TSS1500	1	148475560	2							-0.244637	-0.219232
cg19405555	ANPEP	NM_001150	TSS1500	15	88159487	2			0.377558	0.543334		0.215022	-0.220013	-0.234429
cg19285688	ANTXR2	NM_058172	TSS200	4	81213629	2			-0.431485	-0.564639
cg13458253	ANXA11	NM_145868	5'UTR	10	81927812	2			-0.242368	-0.706214
cg19069553	ANXA3	NM_005139	TSS200	4	79691629	2			-0.24912	-0.447575
cg09040752	AOC3	NM_003734	TSS200	17	38256681	2				-0.243179		-0.145467
cg11145632	AP1B1	NM_001166019	5'UTR	22	28111841	2			0.335498	0.465705	-0.118302	-0.25128
cg10407113	AP1G1	NM_001128	TSS1500	16	70401148	2			-0.346186	-0.543396
cg01140985	AP1G1	NM_001128	TSS1500	16	70401060	2			-0.39179	-0.605784
cg24350752	AP1S2	NM_003916	TSS1500	X	15784083	2	-0.139771							-0.223372
cg18203880	AP1S2	NM_003916	TSS1500	X	15783682	2	-0.110293			-0.226366
cg17971936	AP3B2	NM_004644	TSS1500	15	81175949	2			-0.313945	-0.728906
cg19290738	AP3D1	NM_003938	TSS1500	19	2103184	2			0.435981	0.597247	-0.140833	-0.248966	0.272274
cg03039025	AP3S2	NM_005829	TSS200	15	88238689	2							-0.33952	-0.386493
cg03179496	APBA2	NM_005503	TSS1500	15	26999632	2			-0.309278	-0.630726
cg03380744	APBA2	NM_005503	5'UTR	15	27074375	2			-0.231017	-0.534291
cg10768063	APBA2	NM_001130414	TSS200	15	27001028	2			-0.297372	-0.838564
cg15187040	APBA2	NM_005503	5'UTR	15	27026573	2			-0.263466	-0.651543
cg18010520	APBA2	NM_005503	5'UTR	15	27098904	2			-0.347431	-0.650855			0.205248
cg19847577	APBA2	NM_001130414	TSS200	15	27001040	2			-0.335348	-0.709694		0.128292
cg20840847	APBA2	NM_005503	TSS1500	15	27000918	2			-0.214204	-0.652827
cg22135269	APBA2	NM_005503	5'UTR	15	27125542	2				-0.708377		-0.11883
cg10656128	APBA2	NM_005503	5'UTR	15	27049213	2			-0.318943	-0.81676
cg03870448	APBB2	NM_004307	5'UTR	4	40909444	2			-0.254621	-0.357574
cg14290210	APBB2	NM_004307	5'UTR	4	40857699	2			-0.322752	-0.547578
cg11479000	APC	NM_001127511	5'UTR	5	112072731	2				-0.591419	0.209103	-0.262126	0.340619
cg08571859	APC	NM_000038	TSS1500	5	112101249	2			-0.20072	-0.726609
cg11613015	APC	NM_000038	TSS200	5	112101305	2			-0.224348	-0.708042
cg15020645	APC	NM_000038	5'UTR	5	112101668	2			-0.255039	-0.594164
cg14546153	APCDD1L	NM_153360	TSS1500	20	56523721	2			-0.4071	-0.645876
cg07402669	APCDD1L	NM_153360	TSS200	20	56523421	2			-0.236647	-0.370548
cg20600210	APCDD1L	NM_153360	TSS200	20	56523419	2			-0.310937	-0.381173
cg23418591	APCDD1L	NM_153360	TSS1500	20	56523723	2			-0.335337	-0.720169
cg05961595	APEX2	NM_014481	TSS1500	X	55043210	2			0.340598	0.380158			-0.258044	-0.262712
cg16353361	APLN	NM_017413	TSS1500	X	128617738	2				-0.376863		-0.226218
cg09135399	APOBEC3H	NM_001166002	TSS200	22	37823060	2			-0.242368	-0.438704
cg24424889	APOBEC3H	NM_001166002	5'UTR	22	37824121	2			-0.472356	-0.525741		0.254656
cg23184690	APOC1P1	NR_028414	TSS1500	19	50121611	2			-0.366363	-0.501157		0.117157
cg11869828	APOC3	NM_000040	TSS200	11	116205657	2			-0.239415	-0.318674		0.330754
cg16481618	APOH	NM_000042	TSS200	17	61656193	2	-0.123462			0.295783		-0.153321
cg07713361	APOL1	NM_001136540	5'UTR	22	34979090	2		0.139652				-0.145153		-0.280811
cg12907959	APOL3	NM_145641	5'UTR	22	34882774	2			0.609058	0.73703			-0.233886	-0.299845
cg14301048	APOL6	NM_030641	TSS1500	22	34373016	2			-0.338785	-0.768931
cg16617723	AQP4	NM_004028	TSS1500	18	22697903	2							-0.242987	-0.462466
cg26014066	AR	NM_000044	TSS1500	X	66679819	2			-0.20015	-0.43275
cg24744697	ARFIP2	NM_012402	TSS1500	11	6460377	2			-0.235193	-0.326637
cg02693127	ARHGAP10	NM_024605	TSS1500	4	148872104	2			-0.281714	-0.608414
cg11713658	ARHGAP10	NM_024605	TSS1500	4	148871884	2			-0.238223	-0.760902		0.217676
cg04282419	ARHGAP20	NM_020809	TSS1500	11	110088872	2			0.267488	0.324709			-0.229963	-0.233993
cg01741616	ARHGAP23	NM_020876	TSS1500	17	33865824	2				-0.349048		-0.104045
cg15018350	ARHGAP23	NM_020876	TSS1500	17	33866010	2			-0.247624	-0.468866		0.158091
cg09162146	ARHGAP29	NM_004815	TSS1500	1	94476095	2			0.381504	0.594087		0.162534	-0.274629	-0.342516
cg09954385	ARHGAP8	NM_001017526	TSS200	22	43526949	2			-0.287712	-0.577474
cg06516947	ARHGAP8	NM_001017526	TSS1500	22	43526887	2			-0.215811	-0.629453
cg13757640	ARHGAP8	NM_181335	5'UTR	22	43527552	2			-0.271396	-0.72897
cg21608237	ARHGAP8	NM_001017526	TSS1500	22	43526893	2			-0.269541	-0.50973
cg27321750	ARHGAP8	NM_001017526	TSS1500	22	43526882	2			-0.361844	-0.612647
cg22395573	ARHGDIA	NM_004309	TSS1500	17	77423423	2			-0.291253	-0.578738
cg23919433	ARHGDIA	NM_004309	TSS1500	17	77423485	2			-0.225004	-0.667145
cg16393012	ARHGDIB	NM_001175	5'UTR	12	15005654	2			-0.269591	-0.49233
cg10087172	ARHGDIB	NM_001175	5'UTR	12	15005761	2			-0.34454	-0.489149
cg15450139	ARHGDIB	NM_001175	TSS200	12	15005977	2			-0.229514	-0.68982		0.173712
cg07575086	ARHGEF10	NM_014629	5'UTR	8	1778312	2			-0.201097	-0.363318		0.156223
cg26756396	ARHGEF18	NM_015318	TSS1500	19	7365296	2			-0.249606	-0.535687
cg25220781	ARHGEF19	NM_153213	5'UTR	1	16411600	2			-0.221949	-0.555632		0.125091
cg11430718	ARHGEF3	NM_001128615	TSS1500	3	57088742	2			-0.275712	-0.397633
cg24634060	ARHGEF3	NM_001128615	5'UTR	3	57087423	2			-0.310816	-0.688913		0.208109
cg01131699	ARHGEF6	NM_004840	5'UTR	X	135690717	2				-0.224028		-0.15788
cg15855671	ARHGEF6	NM_004840	TSS200	X	135691354	2			-0.20741	-0.412613			0.248249
cg02853801	ARHGEF7	NM_001113511	TSS1500	13	110564340	2			-0.316526	-0.543214	0.142614	0.275033		0.223223
cg11765205	ARL11	NM_138450	TSS200	13	49100548	2			-0.266448	-0.575451
cg01425731	ARL11	NM_138450	5'UTR	13	49100659	2			-0.28993	-0.652038			0.335054	0.267233
cg04638679	ARL11	NM_138450	5'UTR	13	49100714	2			-0.354142	-0.803956		0.137503	0.232007
cg11879577	ARL6IP1	NM_015161	TSS1500	16	18721020	2			0.352155	0.48847		0.393304	-0.369909	-0.381094
cg10513418	ARMCX1	NM_016608	TSS1500	X	100691953	2				-0.239823		-0.131517
cg19687016	ARMCX1	NM_016608	TSS200	X	100692148	2			-0.222694	-0.347897	0.101936
cg16551468	ARMCX2	NM_014782	TSS1500	X	100801764	2			-0.270547	-0.395395
cg27348515	ARMCX2	NM_177949	TSS200	X	100801548	2			-0.241023	-0.322721
cg22873145	ARMCX2	NM_177949	TSS200	X	100801562	2			-0.248046	-0.392909
cg14870234	ARMCX3	NM_016607	5'UTR	X	100765673	2	-0.149589		0.244289	0.352538		-0.260293	0.285706	0.247993
cg22206855	ARMCX3	NM_177948	TSS200	X	100764984	2			0.282828	0.417738		-0.151137		-0.213678
cg13484245	ARMCX4	NR_028407	TSS200	X	100559752	2			-0.294546	-0.683809		0.25968
cg10950266	ARMCX4	NR_028407	TSS200	X	100559848	2			-0.289094	-0.464752
cg20775959	ARNT2	NM_014862	TSS1500	15	78483319	2						0.110562	-0.237743	-0.265563
cg15603424	ARNTL	NM_001030272	5'UTR	11	13257168	2			-0.370988	-0.89901
cg01986577	ARNTL2	NM_020183	TSS1500	12	27376640	2			-0.35639	-0.734998
cg17367616	ARNTL2	NM_020183	TSS1500	12	27376695	2			-0.491167	-0.698941		0.100692
cg26165146	ARNTL2	NM_020183	TSS1500	12	27375923	2			-0.378409	-0.670678
cg10738648	ARPC3	NM_005719	TSS1500	12	109373240	2			-0.331343	-0.85634
cg05615150	ARPP-21	NM_016300	TSS200	3	35658819	2			-0.348568	-0.836397
cg09866743	ARPP-21	NM_016300	5'UTR	3	35681042	2			-0.327784	-0.528192
cg12417466	ARPP-21	NM_016300	TSS200	3	35658823	2			-0.325683	-0.808918
cg15571561	ARPP-21	NM_016300	5'UTR	3	35681165	2				-0.234737	-0.150877
cg12886494	ARPP-21	NM_016300	5'UTR	3	35695532	2	-0.103185					0.143049		-0.334481
cg16370778	ARPP-21	NM_016300	5'UTR	3	35696076	2			-0.287934	-0.599881
cg04946561	ARRDC5	NM_001080523	TSS200	19	4853899	2					0.136796	0.269504	-0.273773	-0.325377
cg07160107	ARSE	NM_000047	5'UTR	X	2892294	2			-0.272243	-0.42007
cg01080552	ARSF	NM_004042	5'UTR	X	2996093	2			-0.225615	-0.474834		0.178311
cg01893797	ARSF	NM_004042	TSS200	X	2994739	2						0.238704	-0.202446	-0.225955
cg06291093	ARSF	NM_004042	TSS200	X	2994721	2						-0.169285		-0.200874
cg15101980	ARSI	NM_001012301	5'UTR	5	149662143	2			-0.262921	-0.3172
cg13392029	ARTN	NM_057160	TSS1500	1	44173336	2			-0.20398	-0.291865
cg20276103	ARTN	NM_057090	TSS200	1	44171455	2			-0.338396	-0.453578
cg22930187	ARTN	NM_057090	TSS200	1	44171546	2			-0.431185	-0.746156
cg12599982	ARTN	NM_057090	5'UTR	1	44172481	2			-0.231599	-0.274474
cg13246856	ARTN	NM_057090	5'UTR	1	44172363	2			-0.279063	-0.551092		0.108407
cg15962314	ARTN	NM_057090	5'UTR	1	44172456	2			-0.276825	-0.486781
cg16996266	ARTN	NM_057160	TSS1500	1	44173455	2			-0.232484	-0.398291		0.124918
cg23212751	ARTN	NM_057160	TSS1500	1	44174020	2			-0.367457	-0.826038		0.113929
cg26074140	ARTN	NM_057160	TSS1500	1	44173896	2			-0.382978	-0.555451		0.194171
cg01962233	ARX	NM_139058	TSS1500	X	24944609	2				-0.332131		-0.140022
cg00086670	AS3MT	NM_020682	TSS200	10	104619112	2			-0.215077	-0.261543
cg12052340	ASAH1	NM_001127505	TSS1500	8	17988270	2			-0.213043	-0.808288
cg21978521	ASAM	NM_024769	TSS200	11	122571389	2			-0.228444	-0.47179
cg07815287	ASAP2	NM_001135191	TSS1500	2	9263418	2			-0.224636	-0.567271
cg16564894	ASB10	NM_001142459	5'UTR	7	150515362	2			-0.229656	-0.24523			0.202202
cg19100779	ASB4	NM_145872	TSS200	7	94953168	2						0.29095	-0.353225	-0.251989
cg01540916	ASB9	NM_001168531	TSS200	X	15198676	2				0.326934		0.132211	-0.219321	-0.274043
cg01746044	ASCC2	NM_032204	TSS1500	22	28564775	2				-0.269756		-0.188284
cg09394785	ASCL2	NM_005170	TSS1500	11	2249787	2			0.201851	0.279335	-0.125043	-0.118368		0.232468
cg22723802	ASL	NM_001024944	TSS1500	7	65176982	2			-0.202167	-0.324509		0.252155	0.24585
cg03100752	ASNA1	NM_004317	TSS1500	19	12708402	2			0.49728	0.610958		-0.234575		-0.322399
cg08113002	ASPDH	NM_001114598	TSS1500	19	55709759	2				-0.205592		0.115006	-0.202572
cg17716930	ASPDH	NM_001114598	TSS200	19	55709143	2				-0.437271				-0.233123
cg15655714	ASPDH	NM_001024656	TSS1500	19	55710177	2						0.208343	-0.215126	-0.293981
cg05656032	ASPDH	NM_001114598	5'UTR	19	55708942	2			-0.276896	-0.457626
cg24257490	ASRGL1	NM_001083926	TSS1500	11	61860188	2			-0.219486	-0.31253
cg26423145	ASZ1	NR_023315	TSS1500	7	116855040	2	-0.118086			0.234991		-0.149329
cg23534142	ATF3	NM_001030287	5'UTR	1	210805736	2			-0.218283	-0.412439
cg26037142	ATF6B	NM_004381	TSS1500	6	32205459	2			-0.376764	-0.536625		0.192543
cg14155035	ATF6B	NM_004381	TSS1500	6	32205162	2			-0.357198	-0.447179
cg17794358	ATF6B	NM_004381	TSS1500	6	32205235	2				-0.207574		-0.189069
cg01480384	ATF7	NM_001130060	TSS1500	12	52306978	2					-0.13939	-0.139309		0.272693
cg03846111	ATF7IP	NM_018179	5'UTR	12	14438496	2	-0.177111			-0.374985		0.229137
cg22208022	ATF7IP	NM_018179	5'UTR	12	14444374	2			-0.236368	-0.757911
cg00461841	ATF7IP2	NM_024997	5'UTR	16	10430986	2		-0.113737		-0.291655		0.159566
cg09756865	ATG4C	NM_178221	TSS1500	1	63021785	2		-0.105102	0.313735	0.629625		-0.105006
cg12229082	ATG9B	NM_173681	TSS200	7	150352583	2			-0.301856	-0.447133
cg14761454	ATM	NM_000051	TSS1500	11	107597297	2			-0.300216	-0.329408		0.329729
cg23571433	ATOH8	NM_032827	TSS200	2	85834293	2	-0.130933			-0.300112
cg02245837	ATP10A	NM_024490	TSS1500	15	23659832	2			-0.215244	-0.309477
cg15523238	ATP10A	NM_024490	TSS1500	15	23659889	2			-0.274266	-0.435321
cg08828036	ATP10A	NM_024490	TSS1500	15	23660297	2				-0.286337				-0.28618
cg09454187	ATP10A	NM_024490	TSS1500	15	23660707	2			-0.211269	-0.506314
cg26062856	ATP10A	NM_024490	TSS1500	15	23660518	2			-0.215065	-0.376536
cg13563026	ATP10D	NM_020453	5'UTR	4	47207295	2				-0.403773		-0.116243
cg06650659	ATP13A5	NM_198505	TSS200	3	194579291	2			0.635947	0.826677			-0.321294	-0.345988
cg09580336	ATP1A1	NM_001160233	TSS1500	1	116716645	2			-0.254542	-0.871437
cg13808058	ATP2B4	NM_001001396	5'UTR	1	201872213	2			-0.22932	-0.677452		0.212712
cg17589633	ATP2B4	NM_001001396	TSS1500	1	201861906	2	-0.140312			-0.273839		0.311902
cg03085712	ATP2C2	NM_014861	TSS1500	16	82959257	2			-0.327685	-0.652969
cg25388527	ATP5A1	NM_001001937	5'UTR	18	41938052	2				-0.205577		-0.18906
cg03818583	ATP5EP2	NR_002162	TSS200	13	27417319	2			-0.263803	-0.625499		0.185462
cg06927775	ATP6V0A1	NM_001130021	TSS1500	17	37862949	2			-0.245752	-0.566251
cg05159370	ATP6V1B1	NM_001692	TSS1500	2	71016270	2			-0.217684	-0.349559
cg21442626	ATP6V1C1	NM_001695	TSS1500	8	104101995	2			-0.368952	-0.610416		0.149381
cg05264764	ATP9A	NM_006045	TSS1500	20	49818692	2		0.167076	-0.228792	-0.226872	0.134775	0.251306
cg05887421	ATPBD4	NM_080650	TSS1500	15	33626333	2						0.395932	-0.213414	-0.233438
cg07109965	ATXN1	NM_001128164	5'UTR	6	16509122	2			-0.252105	-0.528859
cg11731414	ATXN1	NM_001128164	5'UTR	6	16847886	2				-0.303988		-0.103164
cg24776142	ATXN1	NM_001128164	5'UTR	6	16621808	2			-0.267297	-0.425128		0.148102		0.202949
cg18542842	ATXN7	NM_000333	5'UTR	3	63832954	2			-0.32143	-0.809082
cg26855208	AVEN	NM_020371	TSS1500	15	32119180	2			-0.281547	-0.594531			0.325426
cg07874445	AVPR2	NR_027419	TSS1500	X	152819789	2			0.389054	0.559734		-0.122655		-0.315111
cg19351638	AVPR2	NM_001146151	TSS200	X	152823584	2							-0.229255	-0.277093
cg26308530	AXIN2	NM_004655	TSS1500	17	60988980	2							-0.230029	-0.277391
cg17797591	AXIN2	NM_004655	5'UTR	17	60985706	2							-0.269195	-0.426006
cg10564498	AXL	NM_001699	TSS1500	19	46416493	2	-0.109893			-0.273313
cg09767126	AZIN1	NM_148174	TSS1500	8	103946541	2			0.210853		0.143779	0.368292	-0.387076	-0.337841
cg12349858	B3GALNT1	NM_001038628	5'UTR	3	162305239	2			-0.288595	-0.631843
cg25469234	B3GALNT1	NM_001038628	5'UTR	3	162305405	2			-0.240023	-0.508483
cg06621431	B3GALT1	NM_020981	TSS200	2	168383387	2			-0.300824	-0.816541
cg12859046	B3GALT2	NM_003783	5'UTR	1	191421831	2			-0.264488	-0.753961		0.468101
cg23627149	B3GALT2	NM_003783	5'UTR	1	191421896	2			-0.234945	-0.510363		0.506864	0.225314	0.342537
cg21418052	B3GALTL	NM_194318	TSS1500	13	30671806	2						-0.123925		-0.342055
cg13385568	B3GAT1	NM_018644	5'UTR	11	133768253	2			-0.367985	-0.822518
cg04868540	B3GAT1	NM_018644	5'UTR	11	133768447	2			-0.375158	-0.654181
cg01289421	B3GNT3	NM_014256	5'UTR	19	17769246	2			-0.248713	-0.609153				0.219158
cg09666532	B4GALT2	NM_001005417	5'UTR	1	44219187	2			-0.211676	-0.312466
cg11559054	BACH2	NM_021813	5'UTR	6	90853199	2			-0.438789	-0.450336
cg09641578	BAHD1	NM_014952	5'UTR	15	38521988	2			-0.212642	-0.667485
cg05458429	BAI1	NM_001702	TSS1500	8	143541028	2			-0.22205	-0.324656
cg24839533	BAI2	NM_001703	5'UTR	1	31998809	2			-0.43165	-0.625821
cg03147838	BAI2	NM_001703	5'UTR	1	31999522	2						0.192109	-0.258976	-0.292666
cg24505687	BAK1	NM_001188	TSS1500	6	33656403	2			-0.287758	-0.489557
cg25959149	BANF2	NM_001159495	TSS200	20	17622250	2	-0.132995			-0.454632
cg24715680	BARD1	NM_000465	TSS1500	2	215383674	2					-0.125314	-0.23		0.208906
cg21979559	BASP1	NM_006317	5'UTR	5	17277135	2			-0.363655	-0.567995
cg11015678	BAT1	NM_004640	TSS1500	6	31618882	2			0.453897	0.578579	0.115334	-0.133543		-0.208431
cg04755523	BAT1	NM_004640	5'UTR	6	31616644	2			-0.322144	-0.267587	0.156304	0.184597	0.227182
cg06910994	BAT2L2	NM_015172	5'UTR	1	169724235	2	-0.100418			-0.321292
cg01255465	BAT3	NM_001098534	5'UTR	6	31727560	2				-0.206552		-0.108813
cg14756795	BAT3	NM_004639	TSS1500	6	31729278	2							-0.325867	-0.354076
cg14266927	BATF	NM_006399	TSS1500	14	75057435	2			-0.217677	-0.774227
cg14424070	BATF	NM_006399	5'UTR	14	75058573	2							-0.307787	-0.304253
cg27565645	BAX	NM_138764	TSS1500	19	54149477	2				0.227158		-0.214174		-0.272558
cg12018863	BBS1	NM_024649	TSS1500	11	66034333	2			-0.375168	-0.464285				0.280286
cg03885664	BBS2	NM_031885	TSS1500	16	55111772	2				0.321898		-0.116542		-0.252169
cg25924688	BBS4	NM_033028	TSS1500	15	70764904	2				-0.249639		-0.121631		0.397693
cg04064028	BBS5	NM_152384	TSS1500	2	170043969	2							-0.391422	-0.281835
cg14423692	BCAN	NM_198427	TSS1500	1	154878049	2							-0.256779	-0.232391
cg21475402	BCAN	NM_021948	5'UTR	1	154878764	2							-0.275492	-0.323579
cg01277615	BCAP29	NM_018844	TSS1500	7	107007316	2							-0.396505	-0.423677
cg06221222	BCAR3	NM_003567	TSS1500	1	93920419	2			-0.319541	-0.700205
cg17687040	BCAS4	NM_198799	TSS1500	20	48844602	2			0.2385	0.31274	0.121285	0.597891	-0.233471	-0.415578
cg02635623	BCKDK	NM_001122957	5'UTR	16	31027858	2			-0.210451	-0.545586
cg06512974	BCKDK	NM_001122957	5'UTR	16	31027727	2			-0.291039	-0.466547
cg23665568	BCL10	NM_003921	TSS1500	1	85517641	2				-0.317599		-0.161511
cg06164260	BCL6	NM_001706	5'UTR	3	188937133	2			0.270329	0.347723		-0.109321		-0.203001
cg15165676	BCL6B	NM_181844	TSS1500	17	6866727	2						-0.260757		-0.203751
cg22947000	BCMO1	NM_017429	TSS200	16	79829782	2			-0.338136	-0.493147
cg26781524	BCMO1	NM_017429	TSS1500	16	79829581	2	-0.11016			-0.588136
cg06948553	BCOR	NM_001123383	TSS1500	X	39922362	2				-0.315762		-0.112541	0.250069	0.349099
cg10856819	BCOR	NM_001123384	5'UTR	X	39913942	2				0.21367	-0.131674	-0.152602
cg12737514	BCOR	NM_001123384	5'UTR	X	39890121	2			-0.227663	-0.365689
cg13943560	BCOR	NM_001123384	5'UTR	X	39889425	2			-0.450447	-0.776834
cg01906946	BCOR	NM_001123384	5'UTR	X	39836163	2			-0.228691	-0.326395			0.210506
cg08707617	BCOR	NM_001123384	5'UTR	X	39829296	2			-0.222695	-0.557414
cg07158153	BCORL1	NM_021946	5'UTR	X	128946249	2							-0.264329	-0.372266
cg23312397	BDKRB2	NM_000623	TSS1500	14	95740491	2			-0.274991	-0.670219				0.256509
cg18867480	BDNF	NM_170731	TSS1500	11	27701392	2			-0.289873	-0.405403
cg01642653	BDNF	NM_170732	TSS1500	11	27700052	2							-0.339947	-0.36336
cg11502922	BEND2	NM_153346	TSS200	X	18149016	2			-0.325126	-0.516553
cg13325218	BEND2	NM_153346	TSS1500	X	18149664	2	-0.111585			-0.351062
cg27450499	BEND4	NM_207406	TSS200	4	41849706	2			-0.209634	-0.336298
cg03167389	BEND4	NM_207406	TSS200	4	41849684	2						0.254981	-0.201438	-0.372362
cg23951961	BEND4	NM_207406	TSS200	4	41849669	2					0.107191	0.215534	-0.227295	-0.382461
cg06261052	BEND7	NM_001100912	TSS1500	10	13585881	2			-0.327424	-0.666083		0.120648
cg05481452	BEST1	NM_004183	5'UTR	11	61474260	2			-0.246164	-0.313952
cg15582794	BEX4	NM_001080425	5'UTR	X	102356879	2			0.473471	0.611736	-0.11017	-0.277436
cg11580676	BGLAP	NM_199173	TSS1500	1	154478039	2				-0.202218		-0.105958
cg14028178	BGN	NM_001711	TSS1500	X	152413228	2				-0.262347		-0.137114
cg11022804	BGN	NM_001711	TSS200	X	152413421	2				0.237804		-0.245395	-0.228362
cg05883299	BHLHB9	NM_001142527	5'UTR	X	101884301	2			-0.315756	-0.541718
cg17852104	BHLHB9	NM_001142527	5'UTR	X	101887350	2				-0.210568	0.105209	0.22379		-0.214538
cg01699217	BHLHE23	NM_080606	TSS200	20	61108933	2			-0.223852	-0.316197
cg23806621	BHLHE23	NM_080606	TSS200	20	61108946	2			-0.230335	-0.354664
cg10204707	BIRC8	NM_033341	5'UTR	19	58486523	2			-0.278398	-0.318245
cg11421182	BLCAP	NM_001167821	5'UTR	20	35586893	2			-0.243708	-0.462583
cg17271585	BLCAP	NM_001167821	5'UTR	20	35587361	2			-0.431748	-0.74113
cg24890964	BLCAP	NM_001167821	5'UTR	20	35587056	2			-0.333303	-0.689543
cg03226872	BLCAP	NM_001167821	5'UTR	20	35587279	2			-0.462805	-0.861991		0.318553
cg09993814	BLCAP	NM_001167821	5'UTR	20	35587636	2			-0.387315	-0.66861		0.106407
cg17971649	BLCAP	NM_001167821	5'UTR	20	35586639	2			-0.223677	-0.494461
cg21733794	BLCAP	NM_001167821	5'UTR	20	35587802	2			-0.328461	-0.646143		0.141804
cg24214471	BLCAP	NM_001167821	5'UTR	20	35587706	2			-0.37705	-0.600675
cg17820025	BLCAP	NM_001167821	5'UTR	20	35586227	2			-0.339695	-0.495513
cg18244708	BLCAP	NM_001167821	5'UTR	20	35586337	2			-0.398414	-0.695694
cg22582721	BLCAP	NM_001167821	5'UTR	20	35584752	2						-0.161184		-0.20818
cg07397033	BLNK	NM_001114094	5'UTR	10	98021191	2			-0.253497	-0.4613
cg08131309	BMF	NM_033503	TSS1500	15	38186423	2			-0.202731	-0.727258
cg20631104	BMP3	NM_001201	TSS1500	4	82170470	2				0.258501	-0.146346	-0.186966
cg18525126	BMPR1A	NM_004329	5'UTR	10	88607440	2						-0.101909		-0.298556
cg03658557	BMPR1B	NM_001203	5'UTR	4	96231340	2			-0.397368	-0.428801
cg07034632	BMPR2	NM_001204	TSS1500	2	202948173	2			-0.220112	-0.659569		0.270575
cg14973797	BMPR2	NM_001204	TSS1500	2	202948332	2			-0.313046	-0.704859
cg09180848	BNC1	NM_001717	TSS1500	15	81744784	2	-0.107526			-0.640731
cg18560204	BNC1	NM_001717	TSS1500	15	81744713	2			-0.255929	-0.597612
cg18952647	BNC1	NM_001717	TSS1500	15	81744748	2			-0.258999	-0.772529
cg26429925	BNC1	NM_001717	TSS1500	15	81744779	2	-0.137661			-0.464798
cg27304406	BNC1	NM_001717	TSS1500	15	81744694	2			-0.385794	-0.793371
cg01706566	BNIP3L	NM_004331	TSS1500	8	26295839	2			-0.329506	-0.436741
cg07676669	BOC	NM_033254	TSS1500	3	114412767	2			-0.249032	-0.377807
cg13470462	BOC	NM_033254	5'UTR	3	114448477	2				-0.238511		0.238446		-0.29234
cg20946805	BPESC1	NR_026783	TSS1500	3	140304462	2	-0.109545		0.328562	0.456061		-0.391024	0.239826
cg03950253	BPGM	NM_001724	5'UTR	7	133996396	2			-0.202526	-0.561157
cg14115346	BPHL	NR_026648	TSS1500	6	3063206	2						-0.164793		-0.250972
cg13696012	BPIL1	NM_025227	TSS200	20	31059021	2			-0.298988	-0.458006				0.229721
cg04915777	BRAF	NM_004333	TSS1500	7	140271716	2			-0.388901	-0.505153
cg21043558	BRAF	NM_004333	TSS1500	7	140271834	2	-0.191168			-0.30276		0.125344
cg02286533	BRCA1	NM_007300	TSS1500	17	38531705	2				-0.251307		-0.359364
cg25843975	BRCC3	NM_024332	TSS200	X	153952841	2						0.113398	-0.387044	-0.432081
cg14472181	BRD3	NM_007371	5'UTR	9	135911030	2			-0.256606	-0.683655
cg19287817	BRD4	NM_058243	TSS200	19	15252339	2			-0.31663	-0.629188		0.248396
cg07732472	BRD4	NM_058243	5'UTR	19	15251948	2							-0.217322	-0.285957
cg03979539	BRE	NM_199192	TSS200	2	27966949	2			-0.945477	-0.914854
cg18712919	BRE	NM_199191	TSS1500	2	27965674	2	-0.117499			-0.706819
cg03369196	BRPF1	NM_004634	TSS1500	3	9746984	2	-0.182904			-0.415051		0.156073
cg16449402	BRPF1	NM_001003694	5'UTR	3	9749725	2			-0.204285	-0.610102
cg13719287	BRPF3	NM_015695	5'UTR	6	36273595	2			-0.207611	-0.325294
cg14746118	BRS3	NM_001727	TSS1500	X	135397296	2				0.272458		-0.218279		-0.21324
cg17973164	BRUNOL4	NM_001025089	TSS1500	18	33400589	2			0.30865	0.385805			-0.360022	-0.403294
cg03315058	BSCL2	NM_001122955	TSS1500	11	62233118	2			-0.309899	-0.302557
cg10336707	BSCL2	NM_001122955	TSS1500	11	62233102	2			-0.231512	-0.293866
cg14638988	BSCL2	NM_001122955	TSS1500	11	62233120	2			-0.258937	-0.251716
cg01532103	BSG	NM_198589	TSS1500	19	522107	2			-0.285628	-0.56596
cg05622915	BSG	NM_198589	TSS1500	19	522204	2			-0.205838	-0.79654
cg13578393	BSG	NM_198589	TSS1500	19	522321	2			-0.261621	-0.528673
cg25660646	BSG	NM_198589	TSS1500	19	522323	2			-0.403269	-0.769548
cg17522907	BSG	NM_198589	TSS1500	19	522416	2			-0.236327	-0.662657
cg19350469	BST1	NM_004334	TSS200	4	15313551	2			0.324154	0.494952	-0.121388	-0.241733
cg02083237	BTBD10	NM_032320	5'UTR	11	13425049	2			-0.281052	-0.417662
cg24670445	BTBD18	NM_001145101	TSS200	11	57275858	2						-0.15266		-0.367911
cg25688060	BTBD3	NM_181443	5'UTR	20	11822866	2			-0.218101	-0.874154			0.210451
cg04682802	BTBD3	NM_181443	5'UTR	20	11846478	2				-0.569057	-0.125662
cg02998933	BTK	NM_000061	5'UTR	X	100527452	2				-0.331166		-0.134174
cg08355317	BTK	NM_000061	TSS1500	X	100528784	2			-0.222588	-0.316858		0.182585
cg27314482	BTN3A1	NM_194441	TSS1500	6	26509772	2			0.408746	0.539476			-0.274621	-0.362249
cg17009574	BTN3A2	NM_007047	TSS200	6	26473324	2			-0.210118	-0.278257
cg00978102	BTNL2	NM_019602	TSS1500	6	32483209	2			-0.344571	-0.67277
cg10254167	BTNL2	NM_019602	TSS200	6	32482934	2		0.104548	-0.303978	-0.378185		0.107743
cg27333099	BTNL8	NM_001159709	TSS1500	5	180258185	2				-0.520724	-0.146916	0.16091
cg10459111	BTRC	NM_033637	TSS1500	10	103103350	2			-0.234873	-0.314641
cg10376731	BTRC	NM_033637	TSS1500	10	103103297	2			-0.336628	-0.606802		0.148857	0.235021
cg10213821	BUD31	NM_003910	TSS1500	7	98843070	2				-0.302575		-0.243773
cg18539332	C10orf116	NM_006829	TSS1500	10	88717629	2			-0.366035	-0.748683				0.215754
cg01754756	C10orf116	NM_006829	TSS200	10	88718058	2			-0.251574	-0.867006
cg12261786	C10orf116	NM_006829	TSS1500	10	88717810	2			-0.355576	-0.865554		0.301876
cg26395382	C10orf116	NM_006829	5'UTR	10	88718215	2			-0.311373	-0.910858
cg09656541	C10orf118	NM_018017	5'UTR	10	115922813	2			-0.284592	-0.468945
cg25824127	C10orf118	NM_018017	5'UTR	10	115916050	2			-0.302352	-0.755246
cg03846926	C10orf140	NM_207371	5'UTR	10	21847217	2			0.332765	0.481219		-0.122276		-0.468274
cg07135237	C10orf140	NM_207371	5'UTR	10	21848132	2			0.470871	0.581589	-0.11299			-0.307551
cg01126162	C10orf18	NM_017782	5'UTR	10	5774991	2				-0.207575		-0.10895
cg01476568	C10orf18	NM_017782	5'UTR	10	5774722	2			-0.397339	-0.704585
cg12506775	C10orf18	NM_017782	5'UTR	10	5774577	2			-0.25264	-0.732834
cg24405543	C10orf47	NM_153256	5'UTR	10	11912894	2			-0.311051	-0.608553
cg01472043	C10orf47	NM_153256	5'UTR	10	11908189	2						-0.149453		-0.218692
cg06372475	C10orf54	NM_022153	TSS1500	10	73204292	2			-0.226004	-0.423441
cg05377034	C10orf57	NM_025125	TSS1500	10	81828165	2	-0.115322			-0.47405
cg16751764	C10orf58	NM_032333	5'UTR	10	82158723	2				0.278392		0.107463	-0.240193	-0.262624
cg12069540	C10orf58	NR_024572	TSS200	10	82163550	2			-0.247316	-0.683812
cg19862899	C10orf58	NR_024572	TSS200	10	82163536	2			-0.292359	-0.758339
cg26773567	C10orf58	NR_024572	TSS200	10	82163515	2			-0.265183	-0.748524
cg25844471	C10orf67	NM_153714	TSS1500	10	23675206	2	-0.165422			-0.233538	0.106154
cg08642731	C10orf71	NM_001135196	TSS200	10	50177098	2	0.109189			0.227507	-0.11382	-0.19759
cg17000480	C10orf93	NM_173572	TSS1500	10	134606984	2				-0.417081		-0.10121
cg13977486	C10orf95	NM_024886	5'UTR	10	104201286	2			-0.239107	-0.371118
cg04703950	C10orf95	NM_024886	TSS200	10	104201414	2			-0.208885	-0.395604
cg19694241	C10orf95	NM_024886	TSS200	10	104201478	2			-0.215329	-0.350198		0.156067
cg18383813	C11orf20	NM_001039496	TSS200	11	63824369	2			-0.404824	-0.61568
cg09675196	C11orf20	NM_001039496	TSS200	11	63824371	2			-0.339523	-0.678572
cg15489541	C11orf31	NM_170746	TSS1500	11	57265027	2			0.483446	0.558698		-0.199426	-0.286946
cg25418670	C11orf46	NM_152316	TSS1500	11	30300949	2			0.241271	0.324856			-0.254285	-0.327043
cg09906309	C11orf46	NM_152316	TSS1500	11	30300975	2							-0.332728	-0.32636
cg08775230	C11orf52	NM_080659	TSS200	11	111294703	2			-0.220911	-0.584326
cg23921031	C11orf52	NM_080659	TSS200	11	111294662	2			-0.383212	-0.875176
cg02636947	C11orf53	NM_198498	TSS200	11	110631892	2						0.174835	-0.211619	-0.402819
cg15412815	C11orf75	NM_020179	5'UTR	11	92910736	2				-0.229112		-0.127122		0.216924
cg15102749	C11orf80	NM_024650	TSS1500	11	66267469	2			-0.245534	-0.523896
cg17595323	C11orf90	NM_001144871	TSS200	11	93223411	2			-0.235597	-0.29235
cg09213929	C11orf93	NM_001136105	5'UTR	11	110675788	2			-0.210957	-0.585179
cg21645554	C11orf93	NM_001136105	TSS1500	11	110674683	2			-0.209774	-0.394911
cg26297688	C12orf23	NM_152261	TSS1500	12	105873223	2				0.30521	-0.107897	-0.204688
cg05674928	C12orf27	NR_024345	TSS1500	12	119895379	2				-0.39224		-0.234408
cg03833948	C12orf39	NM_030572	TSS1500	12	21569311	2			-0.226269	-0.287722
cg24957964	C12orf39	NM_030572	TSS1500	12	21569653	2			-0.313258	-0.644844
cg26381364	C12orf42	NM_001099336	TSS200	12	102413902	2	-0.102136			-0.229186
cg11743448	C12orf42	NM_001099336	TSS1500	12	102414090	2							-0.22784	-0.277398
cg14380586	C12orf42	NM_001099336	TSS200	12	102414058	2							-0.215964	-0.247502
cg20863756	C12orf53	NM_153685	5'UTR	12	6680058	2			-0.236814	-0.443103
cg23738734	C12orf53	NM_153685	5'UTR	12	6680053	2			-0.344486	-0.446267
[truncated: 19,489 more rows]
