# Supplementary material for: Air pollution and DNA methylation alterations in lung cancer: A systematic and comparative study
Source: Oncotarget. 2016 Nov 25;8(1):1369–91. doi: 10.18632/oncotarget.13622 (PMC5352062; doi:10.18632/oncotarget.13622)
Supplement: Supplementary file 7 [file oncotarget-08-1369-s007.xlsx]

## Sheet: Annotation
Supplementary Table 7: Differentially methylated regions (DMRs) identified in BaP-exposed murine tissues by MeDIP-Seq.
Sheet 1. Hypermethylated regions identified in BaP-exposed murine tissues by MeDIP-Seq.
Sheet 2. Hypomethylated regions identified in BaP-exposed murine tissues by MeDIP-Seq.

## Sheet: Sheet1
Sheet 1. Hypermethylated regions identified in BaP-exposed murine tissues by MeDIP-Seq.
Gene symbol	RefseqID	Genetic	5 nM BaP-exposed murine tissues					Chromosome Location			Strand	GeneID	Description	CGI
			Peaks			Fold	P-value
			chr	start	end			chr	start	end
BC053749	NM_183321	promoter	chr7	30554117	30554706	1	0.00316953	chr7	30539133	30552272	-	333193	cDNA sequence BC053749	chr7-30552222-30552448-CpG:_20-CGI-downstream-shelf
0610005C13Rik	NR_038165	TTR	chr7	45565670	45565989	0.935149	0.0445709	chr7	45567794	45575176	-	71661	RIKEN cDNA 0610005C13 gene	NA
1200014J11Rik	NM_025818	intron	chr11	73050754	73051252	0.75336	0.0171398	chr11	73047866	73083579	+	66874	RIKEN cDNA 1200014J11 gene	chr11-73047667-73048396-CpG:_79-CGI-downstream-shelf
1600016N20Rik	NM_028050	TTR	chr7	141206088	141206491	0.777608	0.0343754	chr7	141210042	141214080	-	72000	RIKEN cDNA 1600016N20 gene	NA
1700003F17Rik	NR_045932	intron	chr11	82946660	82946952	0.947533	0.023655	chr11	82942340	82960681	-	76392	RIKEN cDNA 1700003F17 gene	NA
1700021F05Rik	NM_026411	fiveUTR	chr10	43532891	43533364	0.630766	0.0469063	chr10	43525120	43540994	-	67851	RIKEN cDNA 1700021F05 gene	NA
1700021F05Rik	NM_026411	CDS	chr10	43532891	43533364	0.630766	0.0469063	chr10	43525120	43540994	-	67851	RIKEN cDNA 1700021F05 gene	NA
1700021F05Rik	NM_026411	exon	chr10	43532891	43533364	0.630766	0.0469063	chr10	43525120	43540994	-	67851	RIKEN cDNA 1700021F05 gene	NA
1700021F05Rik	NM_026411	intron	chr10	43532891	43533364	0.630766	0.0469063	chr10	43525120	43540994	-	67851	RIKEN cDNA 1700021F05 gene	NA
1700024P16Rik	NM_001162980	CDS	chr4	104988907	104989285	1.5502	0.000382153	chr4	104913455	105016863	+	242594	RIKEN cDNA 1700024P16 gene	NA
1700024P16Rik	NM_001162980	exon	chr4	104988907	104989285	1.5502	0.000382153	chr4	104913455	105016863	+	242594	RIKEN cDNA 1700024P16 gene	NA
1700024P16Rik	NM_001162980	intron	chr4	104969716	104970142	0.851608	0.0292308	chr4	104913455	105016863	+	242594	RIKEN cDNA 1700024P16 gene	NA
1700025F24Rik	NR_040578	intron	chr10	119419761	119420038	1.17616	0.0154805	chr10	119413443	119426864	+	67081	RIKEN cDNA 1700025F24 gene	NA
1700029J03Rik	NR_040494	promoter	chr16	93458216	93458956	0.686842	0.0142597	chr16	93396814	93458872	-	72264	RIKEN cDNA 1700029J03 gene	NA
1700029J03Rik	NR_040494	exon	chr16	93458216	93458956	0.686842	0.0142597	chr16	93396814	93458872	-	72264	RIKEN cDNA 1700029J03 gene	NA
1700029J03Rik	NR_040494	intron	chr16	93458216	93458956	0.686842	0.0142597	chr16	93396814	93458872	-	72264	RIKEN cDNA 1700029J03 gene	NA
1700052I22Rik	NR_033786	TTR	chr12	80919835	80920316	0.777608	0.0387343	chr12	80923431	80924447	-	67340	RIKEN cDNA 1700052I22 gene	NA
1700112E06Rik	NM_028275	intron	chr14	22277939	22278311	0.899598	0.0280619	chr14	22019711	23056088	+	76633	RIKEN cDNA 1700112E06 gene	NA
1700113H08Rik	NM_029685	intron	chr10	87097172	87097478	0.935149	0.0445709	chr10	87058045	87230599	+	76640	RIKEN cDNA 1700113H08 gene	NA
1700120E14Rik	NR_045368	promoter	chr18	74533991	74534215	1.13124	0.0366006	chr18	74495677	74531124	-	73606	RIKEN cDNA 1700120E14 gene	NA
2310057M21Rik	NM_026655	CDS	chr7	131350309	131351243	0.504043	0.0488035	chr7	131342717	131362698	-	68277	RIKEN cDNA 2310057M21 gene	NA
2310057M21Rik	NM_026655	exon	chr7	131350309	131351243	0.504043	0.0488035	chr7	131342717	131362698	-	68277	RIKEN cDNA 2310057M21 gene	NA
2310057M21Rik	NM_026655	intron	chr7	131350309	131351243	0.504043	0.0488035	chr7	131342717	131362698	-	68277	RIKEN cDNA 2310057M21 gene	NA
2610008E11Rik	NM_001004362	intron	chr10	79087614	79088104	1.04064	0.00160098	chr10	79064373	79097600	-	72128	RIKEN cDNA 2610008E11 gene	NA
2610307P16Rik	NR_045054	intron	chr13	28871206	28871521	0.881944	0.019879	chr13	28460033	28885422	-	72518	RIKEN cDNA 2610307P16 gene	NA
2700049A03Rik	NM_001163378	CDS	chr12	71187207	71187526	0.970253	0.0077072	chr12	71136847	71243303	+	76967	RIKEN cDNA 2700049A03 gene	NA
2700049A03Rik	NM_001163378	exon	chr12	71187207	71187526	0.970253	0.0077072	chr12	71136847	71243303	+	76967	RIKEN cDNA 2700049A03 gene	NA
2700049A03Rik	NM_001163378	intron	chr12	71187207	71187526	0.970253	0.0077072	chr12	71136847	71243303	+	76967	RIKEN cDNA 2700049A03 gene	NA
3110002H16Rik	NM_029623	CDS	chr18	12171389	12171804	0.742842	0.0496459	chr18	12168729	12189969	+	76482	RIKEN cDNA 3110002H16 gene	chr18-12168679-12168976-CpG:_42-CGI-downstream-shelf
3110002H16Rik	NM_029623	exon	chr18	12171389	12171804	0.742842	0.0496459	chr18	12168729	12189969	+	76482	RIKEN cDNA 3110002H16 gene	chr18-12168679-12168976-CpG:_42-CGI-downstream-shelf
3110002H16Rik	NM_029623	intron	chr18	12171389	12171804	0.742842	0.0496459	chr18	12168729	12189969	+	76482	RIKEN cDNA 3110002H16 gene	chr18-12168679-12168976-CpG:_42-CGI-downstream-shelf
4930432M17Rik	NM_001033814	TTR	chr3	121685257	121685578	1.05063	0.0270309	chr3	121670762	121682982	+	619318	RIKEN cDNA 4930432M17 gene	NA
4930440C22Rik	NR_040473	intron	chr1	94798949	94799240	1.07306	0.0299766	chr1	94797441	94802472	+	74689	RIKEN cDNA 4930440C22 gene	NA
4930452A19Rik	NR_045433	intron	chr17	9767893	9768300	1.22507	0.011001	chr17	9750751	9775866	-	71092	RIKEN cDNA 4930452A19 gene	NA
4930528D03Rik	NR_045977	promoter	chr13	59729185	59729552	0.777608	0.0492862	chr13	59733649	59737470	+	75223	RIKEN cDNA 4930528D03 gene	NA
4930558K02Rik	NM_001204904	intron	chr1	161954318	161954582	1	0.0369306	chr1	161942088	161979636	-	75368	RIKEN cDNA 4930558K02 gene	NA
4930578N18Rik	NR_040575	TTR	chr16	76157265	76157626	0.921997	0.0168991	chr16	76122612	76156086	+	78215	RIKEN cDNA 4930578N18 gene	NA
4933411K16Rik	NM_025752	CDS	chr19	42052539	42053044	0.744441	0.0440027	chr19	42052227	42053628	+	66765	RIKEN cDNA 4933411K16 gene	NA
4933411K16Rik	NM_025752	exon	chr19	42052539	42053044	0.744441	0.0440027	chr19	42052227	42053628	+	66765	RIKEN cDNA 4933411K16 gene	NA
4933417A18Rik	NM_025750	intron	chr13	34948756	34949029	1.40564	0.0026249	chr13	34924408	34953196	+	66761	RIKEN cDNA 4933417A18 gene	NA
6030458C11Rik	NM_029998	intron	chr15	12812117	12812565	0.824913	0.00824412	chr15	12808176	12824657	-	77877	RIKEN cDNA 6030458C11 gene	NA
9030624J02Rik	NM_027815	CDS	chr7	118772476	118773248	0.740133	0.00913351	chr7	118740270	118841491	+	71517	RIKEN cDNA 9030624J02 gene	NA
9030624J02Rik	NM_027815	exon	chr7	118772476	118773248	0.740133	0.00913351	chr7	118740270	118841491	+	71517	RIKEN cDNA 9030624J02 gene	NA
9030624J02Rik	NM_027815	intron	chr7	118772476	118773248	0.740133	0.00913351	chr7	118740270	118841491	+	71517	RIKEN cDNA 9030624J02 gene	NA
9130019O22Rik	NM_030226	promoter	chr7	127391565	127391895	1.06301	0.00963518	chr7	127382259	127387166	-	78921	RIKEN cDNA 9130019O22 gene	chr7-127393091-127393508-CpG:_34-CGI-upstream-shore
9430076C15Rik	NR_015553	intron	chr6	53359755	53360029	1.08017	0.0106388	chr6	53287294	53397216	+	320189	RIKEN cDNA 9430076C15 gene	NA
9530026P05Rik	NR_015530	intron	chr6	92948615	92949209	0.673772	0.022505	chr6	92940581	93111749	+	330385	RIKEN cDNA 9530026P05 gene	NA
A130077B15Rik	NR_040616	TTR	chr10	122564544	122564938	1.07717	0.017781	chr10	122565022	122569891	-	319272	RIKEN cDNA A130077B15 gene	NA
A730056A06Rik	NR_040324	intron	chr7	73363722	73364034	0.921997	0.0168991	chr7	73313805	73375774	-	319783	RIKEN cDNA A730056A06 gene	NA
AA467197	NM_001004174	promoter	chr2	122633618	122633875	1	0.0369306	chr2	122637886	122641076	+	433470	expressed sequence AA467197	chr2-122630580-122631741-CpG:_122-CGI-downstream-shelf
Aatk	NM_001198787	intron	chr11	120028325	120028710	0.851608	0.0292308	chr11	120007315	120041781	-	11302	apoptosis-associated tyrosine kinase	NA
Abat	NM_001170978	intron	chr16	8527571	8527993	0.815082	0.0380816	chr16	8513428	8621567	+	268860	4-aminobutyrate aminotransferase	NA
Abca8b	NM_013851	CDS	chr11	109971440	109971844	0.915111	0.0353541	chr11	109933405	109995816	-	27404	ATP-binding cassette, sub-family A (ABC1), member 8b	NA
Abca8b	NM_013851	exon	chr11	109971440	109971844	0.915111	0.0353541	chr11	109933405	109995816	-	27404	ATP-binding cassette, sub-family A (ABC1), member 8b	NA
Abca8b	NM_013851	intron	chr11	109958014	109958421	0.839008	0.0183546	chr11	109933405	109995816	-	27404	ATP-binding cassette, sub-family A (ABC1), member 8b	NA
Abcb8	NM_029020	CDS	chr5	24406532	24406963	0.85561	0.0328735	chr5	24394155	24409947	+	74610	ATP-binding cassette, sub-family B (MDR/TAP), member 8	NA
Abcb8	NM_029020	exon	chr5	24406532	24406963	0.85561	0.0328735	chr5	24394155	24409947	+	74610	ATP-binding cassette, sub-family B (MDR/TAP), member 8	NA
Abcb8	NM_029020	intron	chr5	24406532	24406963	0.85561	0.0328735	chr5	24394155	24409947	+	74610	ATP-binding cassette, sub-family B (MDR/TAP), member 8	NA
Abcc2	NM_013806	CDS	chr19	43836423	43836903	0.718714	0.0390368	chr19	43782307	43838218	+	12780	ATP-binding cassette, sub-family C (CFTR/MRP), member 2	NA
Abcc2	NM_013806	exon	chr19	43836423	43836903	0.718714	0.0390368	chr19	43782307	43838218	+	12780	ATP-binding cassette, sub-family C (CFTR/MRP), member 2	NA
Abcc2	NM_013806	intron	chr19	43836423	43836903	0.718714	0.0390368	chr19	43782307	43838218	+	12780	ATP-binding cassette, sub-family C (CFTR/MRP), member 2	NA
Abcc4	NM_001163675	intron	chr14	118539522	118540297	0.584963	0.0199557	chr14	118482691	118676931	-	239273	ATP-binding cassette, sub-family C (CFTR/MRP), member 4	NA
Abcc8	NM_011510	intron	chr7	46142967	46143260	0.924449	0.0396936	chr7	46104522	46180033	-	20927	ATP-binding cassette, sub-family C (CFTR/MRP), member 8	NA
Abcc9	NM_001044720	intron	chr6	142701207	142701718	0.726982	0.0243541	chr6	142587861	142702274	-	20928	ATP-binding cassette, sub-family C (CFTR/MRP), member 9	NA
Abcd2	NM_011994	CDS	chr15	91158966	91159246	1.04064	0.0459494	chr15	91145870	91191807	-	26874	ATP-binding cassette, sub-family D (ALD), member 2	NA
Abcd2	NM_011994	exon	chr15	91158966	91159246	1.04064	0.0459494	chr15	91145870	91191807	-	26874	ATP-binding cassette, sub-family D (ALD), member 2	NA
Abcd2	NM_011994	intron	chr15	91158966	91159246	1.04064	0.0459494	chr15	91145870	91191807	-	26874	ATP-binding cassette, sub-family D (ALD), member 2	NA
Abcg2	NM_011920	intron	chr6	58669494	58670121	0.910874	0.00274393	chr6	58596671	58692451	+	26357	ATP-binding cassette, sub-family G (WHITE), member 2	NA
Abhd10	NR_073572	intron	chr16	45734395	45734677	0.870717	0.0469011	chr16	45729724	45742955	-	213012	abhydrolase domain containing 10	NA
Abi3bp	NM_001014423	promoter	chr16	56476886	56477238	1.05063	0.0270309	chr16	56477845	56690135	+	320712	ABI gene family, member 3 (NESH) binding protein	NA
Abi3bp	NM_001014423	intron	chr16	56550915	56551237	0.819428	0.0484165	chr16	56477845	56690135	+	320712	ABI gene family, member 3 (NESH) binding protein	NA
Abr	NM_198894	intron	chr11	76519291	76519636	1.11864	0.00775245	chr11	76416733	76577727	-	109934	active BCR-related gene	NA
Abt1	NM_013924	threeUTR	chr13	23421845	23422764	0.555215	0.0172811	chr13	23418360	23423866	-	30946	activator of basal transcription 1	chr13-23423504-23423926-CpG:_38-CGI-upstream-shore
Abt1	NM_013924	CDS	chr13	23421845	23422764	0.555215	0.0172811	chr13	23418360	23423866	-	30946	activator of basal transcription 1	chr13-23423504-23423926-CpG:_38-CGI-upstream-shore
Abt1	NM_013924	exon	chr13	23421845	23422764	0.555215	0.0172811	chr13	23418360	23423866	-	30946	activator of basal transcription 1	chr13-23423504-23423926-CpG:_38-CGI-upstream-shore
Abt1	NM_013924	intron	chr13	23421845	23422764	0.555215	0.0172811	chr13	23418360	23423866	-	30946	activator of basal transcription 1	chr13-23423504-23423926-CpG:_38-CGI-upstream-shore
Acaa1a	NM_130864	promoter	chr9	119337252	119337616	0.947533	0.011414	chr9	119341293	119350295	+	113868	acetyl-Coenzyme A acyltransferase 1A	chr9-119341510-119341967-CpG:_50-CGI-upstream-shelf
Acbd3	NM_133225	threeUTR	chr1	180752105	180752774	1.04064	0.00160098	chr1	180726042	180754204	+	170760	acyl-Coenzyme A binding domain containing 3	NA
Acbd3	NM_133225	CDS	chr1	180752105	180752774	1.04064	0.00160098	chr1	180726042	180754204	+	170760	acyl-Coenzyme A binding domain containing 3	NA
Acbd3	NM_133225	exon	chr1	180752105	180752774	1.04064	0.00160098	chr1	180726042	180754204	+	170760	acyl-Coenzyme A binding domain containing 3	NA
Acbd3	NM_133225	intron	chr1	180752105	180752774	1.04064	0.00160098	chr1	180726042	180754204	+	170760	acyl-Coenzyme A binding domain containing 3	NA
Adam19	NM_009616	CDS	chr11	46112628	46112964	0.691878	0.0437054	chr11	46055986	46147342	+	11492	a disintegrin and metallopeptidase domain 19 (meltrin beta)	NA
Adam19	NM_009616	exon	chr11	46112628	46112964	0.691878	0.0437054	chr11	46055986	46147342	+	11492	a disintegrin and metallopeptidase domain 19 (meltrin beta)	NA
Adam19	NM_009616	intron	chr11	46112628	46112964	0.691878	0.0437054	chr11	46055986	46147342	+	11492	a disintegrin and metallopeptidase domain 19 (meltrin beta)	NA
Adam32	NM_153397	intron	chr8	24904674	24905019	1.22507	0.011001	chr8	24836142	24948804	-	353188	a disintegrin and metallopeptidase domain 32	NA
Adamts20	NM_177431	intron	chr15	94335899	94336383	0.663951	0.0299876	chr15	94270162	94404350	-	223838	a disintegrin-like and metallopeptidase (reprolysin type) with thrombospondin type 1 motif, 20	NA
Adat3	NM_001100606	threeUTR	chr10	80607042	80607553	0.620882	0.0409816	chr10	80602879	80607654	+	100113398	adenosine deaminase, tRNA-specific 3	chr10-80606488-80606948-CpG:_34-CGI-downstream-shore
Adat3	NM_001100606	CDS	chr10	80607042	80607553	0.620882	0.0409816	chr10	80602879	80607654	+	100113398	adenosine deaminase, tRNA-specific 3	chr10-80602805-80603198-CpG:_49-CGI-downstream-shelf
Adat3	NM_001100606	exon	chr10	80607042	80607553	0.620882	0.0409816	chr10	80602879	80607654	+	100113398	adenosine deaminase, tRNA-specific 3	chr10-80602805-80603198-CpG:_49-CGI-downstream-shelf
Adck1	NM_028105	CDS	chr12	88458926	88459405	0.877143	0.0177299	chr12	88360781	88461726	+	72113	aarF domain containing kinase 1	NA
Adck1	NM_028105	exon	chr12	88458926	88459405	0.877143	0.0177299	chr12	88360781	88461726	+	72113	aarF domain containing kinase 1	NA
Adck1	NM_028105	intron	chr12	88458926	88459405	0.877143	0.0177299	chr12	88360781	88461726	+	72113	aarF domain containing kinase 1	NA
Adcy3	NM_138305	TTR	chr12	4216497	4216815	1.12156	0.0129005	chr12	4134152	4213524	+	104111	adenylate cyclase 3	NA
Adcy9	NM_009624	threeUTR	chr16	4287635	4288753	0.536599	0.0248629	chr16	4287544	4419587	-	11515	adenylate cyclase 9	NA
Adcy9	NM_009624	CDS	chr16	4287635	4288753	0.536599	0.0248629	chr16	4287544	4419587	-	11515	adenylate cyclase 9	NA
Adcy9	NM_009624	exon	chr16	4287635	4288753	0.536599	0.0248629	chr16	4287544	4419587	-	11515	adenylate cyclase 9	NA
Ado	NM_001005419	TTR	chr10	67540403	67541090	0.777608	0.0169974	chr10	67544510	67548955	-	211488	2-aminoethanethiol (cysteamine) dioxygenase	chr10-67538299-67539109-CpG:_58-CGI-downstream-shore
Adpgk	NM_028121	threeUTR	chr9	59314786	59315370	0.799303	0.00788397	chr9	59291571	59316200	+	72141	ADP-dependent glucokinase	NA
Adpgk	NM_028121	CDS	chr9	59314786	59315370	0.799303	0.00788397	chr9	59291571	59316200	+	72141	ADP-dependent glucokinase	NA
Adpgk	NM_028121	exon	chr9	59314786	59315370	0.799303	0.00788397	chr9	59291571	59316200	+	72141	ADP-dependent glucokinase	NA
Adprhl2	NM_133883	TTR	chr4	126311948	126312488	0.717901	0.0134829	chr4	126316350	126321703	-	100206	ADP-ribosylhydrolase like 2	NA
Aff1	NM_001080798	threeUTR	chr5	103850534	103850949	0.647547	0.0478481	chr5	103754572	103855322	+	17355	AF4/FMR2 family, member 1	NA
Aff1	NM_001080798	CDS	chr5	103850534	103850949	0.647547	0.0478481	chr5	103754572	103855322	+	17355	AF4/FMR2 family, member 1	NA
Aff1	NM_001080798	exon	chr5	103850534	103850949	0.647547	0.0478481	chr5	103754572	103855322	+	17355	AF4/FMR2 family, member 1	NA
Aff1	NM_001080798	intron	chr5	103850534	103850949	0.647547	0.0478481	chr5	103754572	103855322	+	17355	AF4/FMR2 family, member 1	NA
Aff3	NM_010678	intron	chr1	38218508	38219055	0.751612	0.0216275	chr1	38177326	38664955	-	16764	AF4/FMR2 family, member 3	NA
Agap1	NM_178119	intron	chr1	89806612	89807485	0.593183	0.0238935	chr1	89454810	89895282	+	347722	ArfGAP with GTPase domain, ankyrin repeat and PH domain 1	NA
Agbl1	NM_001199224	intron	chr7	77088984	77089255	1.05063	0.0270309	chr7	76229886	77124698	+	244071	ATP/GTP binding protein-like 1	NA
Ahr	NM_013464	CDS	chr12	35504062	35505038	0.520111	0.0462721	chr12	35497978	35534989	-	11622	aryl-hydrocarbon receptor	NA
Ahr	NM_013464	exon	chr12	35504062	35505038	0.520111	0.0462721	chr12	35497978	35534989	-	11622	aryl-hydrocarbon receptor	NA
Ahr	NM_013464	intron	chr12	35504062	35505038	0.520111	0.0462721	chr12	35497978	35534989	-	11622	aryl-hydrocarbon receptor	NA
Aip	NM_001276284	CDS	chr19	4118048	4118447	0.830075	0.0115956	chr19	4113755	4121575	-	11632	aryl-hydrocarbon receptor-interacting protein	chr19-4121243-4121518-CpG:_24-CGI-upstream-shelf
Aip	NM_001276284	exon	chr19	4118048	4118447	0.830075	0.0115956	chr19	4113755	4121575	-	11632	aryl-hydrocarbon receptor-interacting protein	chr19-4121243-4121518-CpG:_24-CGI-upstream-shelf
Aip	NM_001276284	intron	chr19	4118048	4118447	0.830075	0.0115956	chr19	4113755	4121575	-	11632	aryl-hydrocarbon receptor-interacting protein	chr19-4121243-4121518-CpG:_24-CGI-upstream-shelf
Aipl1	NM_053245	CDS	chr11	72036476	72036983	0.660251	0.0336802	chr11	72028721	72037509	-	114230	aryl hydrocarbon receptor-interacting protein-like 1	NA
Aipl1	NM_053245	exon	chr11	72036476	72036983	0.660251	0.0336802	chr11	72028721	72037509	-	114230	aryl hydrocarbon receptor-interacting protein-like 1	NA
Aipl1	NM_053245	intron	chr11	72036476	72036983	0.660251	0.0336802	chr11	72028721	72037509	-	114230	aryl hydrocarbon receptor-interacting protein-like 1	NA
Ak5	NM_001081277	CDS	chr3	152660314	152660578	0.815082	0.0380816	chr3	152462814	152668140	-	229949	adenylate kinase 5	NA
Ak5	NM_001081277	exon	chr3	152660314	152660578	0.815082	0.0380816	chr3	152462814	152668140	-	229949	adenylate kinase 5	NA
Ak5	NM_001081277	intron	chr3	152660314	152660578	0.815082	0.0380816	chr3	152462814	152668140	-	229949	adenylate kinase 5	NA
Akap12	NM_031185	intron	chr10	4322742	4323079	0.984058	0.0330612	chr10	4266328	4359471	+	83397	A kinase (PRKA) anchor protein (gravin) 12	NA
Akap7	NM_018747	promoter	chr10	25298849	25299334	1.01862	0.00389097	chr10	25169089	25299163	-	432442	A kinase (PRKA) anchor protein 7	chr10-25296719-25297222-CpG:_62-CGI-downstream-shore
Akap7	NM_018747	fiveUTR	chr10	25298849	25299334	1.01862	0.00389097	chr10	25169089	25299163	-	432442	A kinase (PRKA) anchor protein 7	chr10-25296719-25297222-CpG:_62-CGI-downstream-shelf
Akap7	NM_018747	exon	chr10	25298849	25299334	1.01862	0.00389097	chr10	25169089	25299163	-	432442	A kinase (PRKA) anchor protein 7	chr10-25296719-25297222-CpG:_62-CGI-downstream-shore
Akap7	NM_018747	intron	chr10	25298849	25299334	1.01862	0.00389097	chr10	25169089	25299163	-	432442	A kinase (PRKA) anchor protein 7	chr10-25296719-25297222-CpG:_62-CGI-downstream-shore
Aldh1l1	NM_027406	CDS	chr6	90576538	90577039	0.630766	0.0469063	chr6	90550847	90599171	+	107747	aldehyde dehydrogenase 1 family, member L1	NA
Aldh1l1	NM_027406	exon	chr6	90576538	90577039	0.630766	0.0469063	chr6	90550847	90599171	+	107747	aldehyde dehydrogenase 1 family, member L1	NA
Aldh1l1	NM_027406	intron	chr6	90576538	90577039	0.630766	0.0469063	chr6	90550847	90599171	+	107747	aldehyde dehydrogenase 1 family, member L1	NA
Aldh7a1	NM_001127338	promoter	chr18	56575321	56575780	0.652077	0.0425426	chr18	56525735	56572939	-	110695	aldehyde dehydrogenase family 7, member A1	chr18-56572801-56573559-CpG:_84-CGI-downstream-shore
Alk	NM_007439	intron	chr17	71893686	71894027	0.870717	0.0469011	chr17	71868987	72604307	-	11682	anaplastic lymphoma kinase	NA
Alpk1	NM_027808	CDS	chr3	127679546	127680025	0.713477	0.049604	chr3	127670309	127780527	-	71481	alpha-kinase 1	NA
Alpk1	NM_027808	exon	chr3	127679546	127680025	0.713477	0.049604	chr3	127670309	127780527	-	71481	alpha-kinase 1	NA
Alpl	NM_007431	TTR	chr4	137736836	137737151	0.870717	0.0469011	chr4	137741731	137796377	-	11647	alkaline phosphatase, liver/bone/kidney	NA
Amacr	NM_008537	promoter	chr15	10978407	10978684	0.915111	0.0353541	chr15	10981755	10996624	+	17117	alpha-methylacyl-CoA racemase	chr15-10981770-10982073-CpG:_36-CGI-upstream-shelf
Amph	NM_175007	intron	chr13	19031012	19031315	1.26303	0.0118806	chr13	18948370	19150915	+	218038	amphiphysin	NA
Angpt4	NM_009641	CDS	chr2	151927173	151927462	1.03136	0.0243354	chr2	151911331	151944654	+	11602	angiopoietin 4	NA
Angpt4	NM_009641	exon	chr2	151927173	151927462	1.03136	0.0243354	chr2	151911331	151944654	+	11602	angiopoietin 4	NA
Angpt4	NM_009641	intron	chr2	151927173	151927462	1.03136	0.0243354	chr2	151911331	151944654	+	11602	angiopoietin 4	NA
Ank3	NM_170688	intron	chr10	69596524	69597062	0.647547	0.0478481	chr10	69533707	70027436	+	11735	ankyrin 3, epithelial	NA
Ankrd26	NM_001081112	CDS	chr6	118548156	118548481	0.924449	0.0396936	chr6	118502563	118562256	-	232339	ankyrin repeat domain 26	NA
Ankrd26	NM_001081112	exon	chr6	118548156	118548481	0.924449	0.0396936	chr6	118502563	118562256	-	232339	ankyrin repeat domain 26	NA
Ankrd26	NM_001081112	intron	chr6	118548156	118548481	0.924449	0.0396936	chr6	118502563	118562256	-	232339	ankyrin repeat domain 26	NA
Ankrd28	NM_001024604	intron	chr14	31798875	31799255	1.04064	0.0145087	chr14	31700014	31830415	-	105522	ankyrin repeat domain 28	NA
Ankrd29	NM_001190371	CDS	chr18	12295646	12296012	0.742842	0.0496459	chr18	12252356	12305720	-	225187	ankyrin repeat domain 29	NA
Ankrd29	NM_001190371	exon	chr18	12295646	12296012	0.742842	0.0496459	chr18	12252356	12305720	-	225187	ankyrin repeat domain 29	NA
Ankrd29	NM_001190371	intron	chr18	12295646	12296012	0.742842	0.0496459	chr18	12252356	12305720	-	225187	ankyrin repeat domain 29	NA
Anks1b	NM_001128086	intron	chr10	90497976	90498225	0.924449	0.0396936	chr10	89873508	90972984	+	77531	ankyrin repeat and sterile alpha motif domain containing 1B	NA
Ano10	NM_133979	intron	chr9	122280538	122280759	1.05063	0.0270309	chr9	122175873	122294423	-	102566	anoctamin 10	NA
Ano6	NM_001253813	intron	chr15	95795846	95796186	0.924449	0.0396936	chr15	95790842	95975472	+	105722	anoctamin 6	NA
Ano8	NM_001164679	TTR	chr8	71471719	71471998	1.04064	0.0459494	chr8	71476018	71486067	-	382014	anoctamin 8	chr8-71468951-71469712-CpG:_72-CGI-downstream-shelf
Antxr1	NM_054041	intron	chr6	87252804	87253189	0.86507	0.0416395	chr6	87133852	87335775	-	69538	anthrax toxin receptor 1	NA
Aox1	NM_009676	CDS	chr1	58069939	58070452	0.777608	0.0436763	chr1	58029968	58106410	+	11761	aldehyde oxidase 1	NA
Aox1	NM_009676	exon	chr1	58069939	58070452	0.777608	0.0436763	chr1	58029968	58106410	+	11761	aldehyde oxidase 1	NA
Aox1	NM_009676	intron	chr1	58069939	58070452	0.777608	0.0436763	chr1	58029968	58106410	+	11761	aldehyde oxidase 1	NA
Apbb2	NM_001201415	intron	chr5	66575193	66575483	1.13124	0.0366006	chr5	66298724	66618817	-	11787	amyloid beta (A4) precursor protein-binding, family B, member 2	NA
Apc	NM_007462	intron	chr18	34300526	34300906	1.12156	0.0129005	chr18	34220983	34322190	+	11789	adenomatosis polyposis coli	NA
Arhgap10	NM_030113	intron	chr8	77371363	77371977	0.722466	0.0103377	chr8	77250365	77517907	-	78514	Rho GTPase activating protein 10	NA
Arhgap28	NM_172964	intron	chr17	67886767	67887220	0.938072	0.0211476	chr17	67842707	68004108	-	268970	Rho GTPase activating protein 28	NA
Arhgef11	NM_001003912	TTR	chr3	87742682	87743146	0.844722	0.0231434	chr3	87618750	87738033	+	213498	Rho guanine nucleotide exchange factor (GEF) 11	NA
Arhgef37	NM_177828	CDS	chr18	61504245	61504628	1.01027	0.00640872	chr18	61493793	61536536	-	328967	Rho guanine nucleotide exchange factor (GEF) 37	NA
Arhgef37	NM_177828	exon	chr18	61504245	61504628	1.01027	0.00640872	chr18	61493793	61536536	-	328967	Rho guanine nucleotide exchange factor (GEF) 37	NA
Arhgef37	NM_177828	intron	chr18	61504245	61504628	1.01027	0.00640872	chr18	61493793	61536536	-	328967	Rho guanine nucleotide exchange factor (GEF) 37	NA
Arhgef38	NM_029953	intron	chr3	133163854	133164294	1.19265	0.0101337	chr3	133159530	133234889	-	77669	Rho guanine nucleotide exchange factor (GEF) 38	NA
Arl2	NM_019722	promoter	chr19	6144391	6144629	1.07306	0.0299766	chr19	6134388	6141137	-	56327	ADP-ribosylation factor-like 2	chr19-6140554-6141406-CpG:_70-CGI-downstream-shelf
Arsg	NM_028710	intron	chr11	109513117	109513524	0.815082	0.0380816	chr11	109473373	109573329	+	74008	arylsulfatase G	NA
Arvcf	NM_001272028	CDS	chr16	18402360	18403224	0.494877	0.0468964	chr16	18380782	18407074	+	11877	armadillo repeat gene deleted in velo-cardio-facial syndrome	NA
Arvcf	NM_001272028	exon	chr16	18402360	18403224	0.494877	0.0468964	chr16	18380782	18407074	+	11877	armadillo repeat gene deleted in velo-cardio-facial syndrome	NA
Arvcf	NM_001272028	intron	chr16	18402360	18403224	0.494877	0.0468964	chr16	18380782	18407074	+	11877	armadillo repeat gene deleted in velo-cardio-facial syndrome	NA
Asb17	NM_025758	CDS	chr3	153844368	153845055	0.777608	0.0134911	chr3	153844246	153853615	+	66772	ankyrin repeat and SOCS box-containing 17	NA
Asb17	NM_025758	exon	chr3	153844368	153845055	0.777608	0.0134911	chr3	153844246	153853615	+	66772	ankyrin repeat and SOCS box-containing 17	NA
Asb17	NM_025758	intron	chr3	153844368	153845055	0.777608	0.0134911	chr3	153844246	153853615	+	66772	ankyrin repeat and SOCS box-containing 17	NA
Ascc1	NM_026937	intron	chr10	60050692	60050989	1.16463	0.00929668	chr10	60002804	60099990	+	69090	activating signal cointegrator 1 complex subunit 1	NA
Ascc2	NM_029291	threeUTR	chr11	4682858	4683463	0.873823	0.00553046	chr11	4637792	4683386	+	75452	activating signal cointegrator 1 complex subunit 2	NA
Ascc2	NM_029291	TTR	chr11	4682858	4683463	0.873823	0.00553046	chr11	4637792	4683386	+	75452	activating signal cointegrator 1 complex subunit 2	NA
Ascc2	NM_029291	CDS	chr11	4682858	4683463	0.873823	0.00553046	chr11	4637792	4683386	+	75452	activating signal cointegrator 1 complex subunit 2	NA
Ascc2	NM_029291	exon	chr11	4682858	4683463	0.873823	0.00553046	chr11	4637792	4683386	+	75452	activating signal cointegrator 1 complex subunit 2	NA
Ascc2	NM_029291	intron	chr11	4682858	4683463	0.873823	0.00553046	chr11	4637792	4683386	+	75452	activating signal cointegrator 1 complex subunit 2	NA
Asph	NM_023066	intron	chr4	9596726	9597013	1.01862	0.0412186	chr4	9449084	9669162	-	65973	aspartate-beta-hydroxylase	NA
Astn1	NM_001205204	intron	chr1	158639821	158640204	0.906891	0.0314944	chr1	158362303	158691786	+	11899	astrotactin 1	NA
Atg7	NM_028835	CDS	chr6	114680086	114680514	0.86007	0.0369883	chr6	114643096	114860614	+	74244	autophagy related 7	NA
Atg7	NM_028835	exon	chr6	114680086	114680514	0.86007	0.0369883	chr6	114643096	114860614	+	74244	autophagy related 7	NA
Atg7	NM_028835	intron	chr6	114680086	114680514	0.86007	0.0369883	chr6	114643096	114860614	+	74244	autophagy related 7	NA
Atm	NM_007499	CDS	chr9	53492116	53492387	0.870717	0.0469011	chr9	53437121	53536671	-	11920	ataxia telangiectasia mutated homolog (human)	NA
Atm	NM_007499	exon	chr9	53492116	53492387	0.870717	0.0469011	chr9	53437121	53536671	-	11920	ataxia telangiectasia mutated homolog (human)	NA
Atm	NM_007499	intron	chr9	53492116	53492387	0.870717	0.0469011	chr9	53437121	53536671	-	11920	ataxia telangiectasia mutated homolog (human)	NA
Atp10d	NR_003966	intron	chr5	72215169	72215390	1.12553	0.0216249	chr5	72203328	72298771	+	231287	ATPase, class V, type 10D	NA
Atp8a1	NM_009727	threeUTR	chr5	67621387	67622047	0.595769	0.0412584	chr5	67618140	67847431	-	11980	ATPase, aminophospholipid transporter (APLT), class I, type 8A, member 1	NA
Atp8a1	NM_009727	exon	chr5	67621387	67622047	0.595769	0.0412584	chr5	67618140	67847431	-	11980	ATPase, aminophospholipid transporter (APLT), class I, type 8A, member 1	NA
Atp8a2	NM_015803	CDS	chr14	60035118	60035503	1.02153	0.00710586	chr14	59647740	60086834	-	50769	ATPase, aminophospholipid transporter-like, class I, type 8A, member 2	NA
Atp8a2	NM_015803	exon	chr14	60035118	60035503	1.02153	0.00710586	chr14	59647740	60086834	-	50769	ATPase, aminophospholipid transporter-like, class I, type 8A, member 2	NA
Atp8a2	NM_015803	intron	chr14	60035118	60035503	1.02153	0.00710586	chr14	59647740	60086834	-	50769	ATPase, aminophospholipid transporter-like, class I, type 8A, member 2	NA
Atp9b	NM_001201569	intron	chr18	80779124	80779519	0.691878	0.0437054	chr18	80734140	80934058	-	50771	ATPase, class II, type 9B	NA
Atpaf2	NM_145427	CDS	chr11	60404417	60404681	1.21057	0.0168601	chr11	60400623	60417099	-	246782	ATP synthase mitochondrial F1 complex assembly factor 2	NA
Atpaf2	NM_145427	exon	chr11	60404417	60404681	1.21057	0.0168601	chr11	60400623	60417099	-	246782	ATP synthase mitochondrial F1 complex assembly factor 2	NA
Atpaf2	NM_145427	intron	chr11	60404417	60404681	1.21057	0.0168601	chr11	60400623	60417099	-	246782	ATP synthase mitochondrial F1 complex assembly factor 2	NA
Atrnl1	NM_181415	intron	chr19	57936831	57937547	0.670692	0.0247184	chr19	57611033	58133340	+	226255	attractin like 1	NA
Auts2	NM_177047	intron	chr5	131941390	131941868	0.718714	0.0390368	chr5	131437681	132542343	-	319974	autism susceptibility candidate 2	NA
B230120H23Rik	NM_178084	intron	chr2	72379113	72379735	0.839892	0.00453458	chr2	72285700	72389839	+	65964	RIKEN cDNA B230120H23 gene	NA
B230378P21Rik	NR_040277	TTR	chr6	32516562	32516937	1.04064	0.0145087	chr6	32511140	32515576	+	319849	RIKEN cDNA B230378P21 gene	NA
B3gnt7	NM_145222	CDS	chr1	86305416	86305869	0.939879	0.0102298	chr1	86303220	86307305	+	227327	UDP-GlcNAc:betaGal beta-1,3-N-acetylglucosaminyltransferase 7	chr1-86303140-86303984-CpG:_73-CGI-downstream-shore
B3gnt7	NM_145222	exon	chr1	86305416	86305869	0.939879	0.0102298	chr1	86303220	86307305	+	227327	UDP-GlcNAc:betaGal beta-1,3-N-acetylglucosaminyltransferase 7	chr1-86303140-86303984-CpG:_73-CGI-downstream-shore
B4galnt3	NM_198884	intron	chr6	120282356	120282686	0.742842	0.0496459	chr6	120203809	120294559	-	330406	beta-1,4-N-acetyl-galactosaminyl transferase 3	NA
Bach2	NM_001109661	CDS	chr4	32562335	32563154	0.523851	0.0314455	chr4	32417434	32586108	+	12014	BTB and CNC homology 2	NA
Bach2	NM_001109661	exon	chr4	32562335	32563154	0.523851	0.0314455	chr4	32417434	32586108	+	12014	BTB and CNC homology 2	NA
Barx2	NM_013800	intron	chr9	31893615	31893896	1.22507	0.011001	chr9	31846043	31913285	-	12023	BarH-like homeobox 2	NA
Baz1a	NM_013815	CDS	chr12	54975074	54975507	0.745899	0.0390297	chr12	54892988	54986336	-	217578	bromodomain adjacent to zinc finger domain 1A	NA
Baz1a	NM_013815	exon	chr12	54900163	54900633	0.678072	0.034148	chr12	54892988	54986336	-	217578	bromodomain adjacent to zinc finger domain 1A	NA
Baz1a	NM_013815	intron	chr12	54975074	54975507	0.745899	0.0390297	chr12	54892988	54986336	-	217578	bromodomain adjacent to zinc finger domain 1A	NA
Bbs9	NM_181316	intron	chr9	22767331	22767673	0.86507	0.0416395	chr9	22475714	22888280	+	319845	Bardet-Biedl syndrome 9 (human)	NA
BC024582	NR_026843	exon	chr4	32562335	32563154	0.523851	0.0314455	chr4	32559679	32571662	-	414068	cDNA sequence BC024582	NA
BC024582	NR_026843	intron	chr4	32562335	32563154	0.523851	0.0314455	chr4	32559679	32571662	-	414068	cDNA sequence BC024582	NA
BC052040	NM_207264	intron	chr2	115652669	115652913	1	0.0369306	chr2	115581715	115778768	+	399568	cDNA sequence BC052040	NA
Bc1	NR_038088	intron	chr10	80156576	80156918	0.716207	0.0439891	chrX	162407199	163352564	-	100568459	brain cytoplasmic RNA 1	chr10-80159825-80160230-CpG:_41-CGI-upstream-shelf
Bcat2	NM_009737	promoter	chr7	45565670	45565989	0.935149	0.0445709	chr7	45570152	45589710	+	12036	branched chain aminotransferase 2, mitochondrial	NA
Blnk	NM_008528	CDS	chr19	40934346	40934844	0.670692	0.043208	chr19	40928926	40994535	-	17060	B cell linker	NA
Blnk	NM_008528	exon	chr19	40934346	40934844	0.670692	0.043208	chr19	40928926	40994535	-	17060	B cell linker	NA
Blnk	NM_008528	intron	chr19	40981959	40982338	1.09954	0.0117273	chr19	40928926	40994535	-	17060	B cell linker	NA
Bmp5	NM_007555	intron	chr9	75796828	75797348	0.742842	0.0496459	chr9	75775364	75899017	+	12160	bone morphogenetic protein 5	NA
Bnc2	NM_172870	intron	chr4	84609253	84609541	1.21057	0.0168601	chr4	84272541	84675086	-	242509	basonuclin 2	NA
Brca2	NM_009765	TTR	chr5	150572720	150573057	0.932886	0.00916745	chr5	150522622	150569749	+	12190	breast cancer 2	NA
Bsn	NM_007567	promoter	chr9	108194320	108194595	0.870717	0.0469011	chr9	108096021	108190383	-	12217	bassoon	chr9-108190030-108190582-CpG:_68-CGI-downstream-shelf
C1qtnf3	NM_001204134	threeUTR	chr15	10978407	10978684	0.915111	0.0353541	chr15	10952356	10980162	+	81799	C1q and tumor necrosis factor related protein 3	chr15-10981770-10982073-CpG:_36-CGI-upstream-shelf
C1qtnf3	NM_001204134	CDS	chr15	10978407	10978684	0.915111	0.0353541	chr15	10952356	10980162	+	81799	C1q and tumor necrosis factor related protein 3	chr15-10981770-10982073-CpG:_36-CGI-upstream-shelf
C1qtnf3	NM_001204134	exon	chr15	10978407	10978684	0.915111	0.0353541	chr15	10952356	10980162	+	81799	C1q and tumor necrosis factor related protein 3	chr15-10981770-10982073-CpG:_36-CGI-upstream-shelf
C1qtnf3	NM_001204134	intron	chr15	10978407	10978684	0.915111	0.0353541	chr15	10952356	10980162	+	81799	C1q and tumor necrosis factor related protein 3	chr15-10981770-10982073-CpG:_36-CGI-upstream-shelf
C1ra	NM_023143	promoter	chr6	124508541	124509271	0.828234	0.0103462	chr6	124512620	124523440	+	50909	complement component 1, r subcomponent A	NA
C1rl	NM_181344	threeUTR	chr6	124508541	124509271	0.828234	0.0103462	chr6	124493112	124510643	+	232371	complement component 1, r subcomponent-like	NA
C1rl	NM_181344	CDS	chr6	124508541	124509271	0.828234	0.0103462	chr6	124493112	124510643	+	232371	complement component 1, r subcomponent-like	NA
C1rl	NM_181344	exon	chr6	124508541	124509271	0.828234	0.0103462	chr6	124493112	124510643	+	232371	complement component 1, r subcomponent-like	NA
C2cd5	NM_001109688	intron	chr6	143024828	143025173	0.813231	0.0338078	chr6	143010919	143100107	-	74741	C2 calcium-dependent domain containing 5	NA
C4bp	NM_007576	promoter	chr1	130662795	130663129	1.01465	0.0218821	chr1	130635920	130661618	-	12269	complement component 4 binding protein	NA
Cabin1	NM_172549	intron	chr10	75675580	75676002	0.68834	0.0492467	chr10	75646109	75764357	-	104248	calcineurin binding protein 1	NA
Cacna1c	NM_001159534	CDS	chr6	118637565	118638191	0.820676	0.00623744	chr6	118592295	119108189	-	12288	calcium channel, voltage-dependent, L type, alpha 1C subunit	NA
Cacna1c	NM_001159534	exon	chr6	118637565	118638191	0.820676	0.00623744	chr6	118592295	119108189	-	12288	calcium channel, voltage-dependent, L type, alpha 1C subunit	NA
Cacna1c	NM_009781	intron	chr6	118962343	118962626	0.777608	0.0492862	chr6	118592295	119196409	-	12288	calcium channel, voltage-dependent, L type, alpha 1C subunit	NA
Cacna1e	NM_009782	intron	chr1	154559787	154560118	0.899598	0.0280619	chr1	154392518	154725920	-	12290	calcium channel, voltage-dependent, R type, alpha 1E subunit	NA
Cacna2d1	NM_001110845	intron	chr5	15965026	15965565	0.716207	0.0439891	chr5	15934690	16374511	+	12293	calcium channel, voltage-dependent, alpha2/delta subunit 1	NA
Cacnb1	NM_145121	TTR	chr11	98002738	98003228	0.777608	0.027125	chr11	98002900	98022627	-	12295	calcium channel, voltage-dependent, beta 1 subunit	NA
Cacnb1	NM_145121	CDS	chr11	98002738	98003228	0.777608	0.027125	chr11	98002900	98022627	-	12295	calcium channel, voltage-dependent, beta 1 subunit	NA
Cacnb1	NM_145121	exon	chr11	98002738	98003228	0.777608	0.027125	chr11	98002900	98022627	-	12295	calcium channel, voltage-dependent, beta 1 subunit	NA
Cacng8	NM_133190	fiveUTR	chr7	3394164	3394528	1.01207	0.0117822	chr7	3394116	3415605	+	81905	calcium channel, voltage-dependent, gamma subunit 8	NA
Cacng8	NM_133190	CDS	chr7	3394164	3394528	1.01207	0.0117822	chr7	3394116	3415605	+	81905	calcium channel, voltage-dependent, gamma subunit 8	NA
Cacng8	NM_133190	exon	chr7	3394164	3394528	1.01207	0.0117822	chr7	3394116	3415605	+	81905	calcium channel, voltage-dependent, gamma subunit 8	NA
Cacng8	NM_133190	intron	chr7	3394164	3394528	1.01207	0.0117822	chr7	3394116	3415605	+	81905	calcium channel, voltage-dependent, gamma subunit 8	NA
Calcr	NM_007588	CDS	chr6	3700006	3700381	0.86507	0.0416395	chr6	3685719	3764713	-	12311	calcitonin receptor	NA
Calcr	NM_007588	exon	chr6	3700006	3700381	0.86507	0.0416395	chr6	3685719	3764713	-	12311	calcitonin receptor	NA
Calcr	NM_007588	intron	chr6	3700006	3700381	0.86507	0.0416395	chr6	3685719	3764713	-	12311	calcitonin receptor	NA
Cand1	NM_027994	TTR	chr10	119197699	119198203	0.805088	0.0167419	chr10	119198811	119240055	-	71902	cullin associated and neddylation disassociated 1	NA
Capn1	NM_007600	CDS	chr19	6009019	6009429	0.920566	0.00736074	chr19	5988544	6015247	-	12333	calpain 1	NA
Capn1	NM_007600	exon	chr19	6009019	6009429	0.920566	0.00736074	chr19	5988544	6015247	-	12333	calpain 1	NA
Capn1	NM_007600	intron	chr19	6009019	6009429	0.920566	0.00736074	chr19	5988544	6015247	-	12333	calpain 1	NA
Capn13	NM_001033444	promoter	chr17	73399837	73400165	1.15612	0.0237446	chr17	73306463	73399296	-	381122	calpain 13	NA
Capza2	NM_007604	TTR	chr6	17668288	17668815	0.635589	0.0417467	chr6	17637097	17666536	+	12343	capping protein (actin filament) muscle Z-line, alpha 2	NA
Car8	NM_007592	intron	chr4	8163960	8164243	1.01862	0.0412186	chr4	8141492	8239041	-	12319	carbonic anhydrase 8	NA
Casd1	NM_145398	CDS	chr6	4623877	4624223	1.04064	0.0459494	chr6	4601065	4643381	+	213819	CAS1 domain containing 1	NA
Casd1	NM_145398	exon	chr6	4623877	4624223	1.04064	0.0459494	chr6	4601065	4643381	+	213819	CAS1 domain containing 1	NA
Casd1	NM_145398	intron	chr6	4623877	4624223	1.04064	0.0459494	chr6	4601065	4643381	+	213819	CAS1 domain containing 1	NA
Cblb	NM_001033238	intron	chr16	52198101	52198771	0.566103	0.0257145	chr16	52031548	52208046	+	208650	Casitas B-lineage lymphoma b	NA
Ccdc141	NM_001025576	CDS	chr2	77014948	77015307	0.899598	0.0280619	chr2	77009905	77170635	-	545428	coiled-coil domain containing 141	NA
Ccdc141	NM_001025576	exon	chr2	77014948	77015307	0.899598	0.0280619	chr2	77009905	77170635	-	545428	coiled-coil domain containing 141	NA
Ccdc141	NM_001025576	intron	chr2	77014948	77015307	0.899598	0.0280619	chr2	77009905	77170635	-	545428	coiled-coil domain containing 141	NA
Ccdc169	NM_177203	intron	chr3	55149182	55149627	1.04064	0.0145087	chr3	55140037	55172935	+	320604	coiled-coil domain containing 169	NA
Ccdc171	NM_001081012	intron	chr4	83616222	83616484	0.906891	0.0314944	chr4	83525544	83864670	+	320226	coiled-coil domain containing 171	NA
Ccdc62	NM_001134767	promoter	chr5	123926991	123927557	0.80408	0.0149153	chr5	123930688	123969895	+	208908	coiled-coil domain containing 62	chr5-123930494-123930954-CpG:_56-CGI-upstream-shelf
Ccdc68	NM_201362	intron	chr18	69936775	69937177	0.748461	0.0307676	chr18	69925558	69969484	+	381175	coiled-coil domain containing 68	NA
Ccndbp1	NM_010761	CDS	chr2	121012614	121012937	1.08017	0.0106388	chr2	121008407	121016912	+	17151	cyclin D-type binding-protein 1	chr2-121008340-121008641-CpG:_25-CGI-downstream-shelf
Ccndbp1	NM_010761	exon	chr2	121012614	121012937	1.08017	0.0106388	chr2	121008407	121016912	+	17151	cyclin D-type binding-protein 1	chr2-121008340-121008641-CpG:_25-CGI-downstream-shelf
Ccndbp1	NM_010761	intron	chr2	121012614	121012937	1.08017	0.0106388	chr2	121008407	121016912	+	17151	cyclin D-type binding-protein 1	chr2-121008340-121008641-CpG:_25-CGI-downstream-shelf
Ccr6	NM_001190336	promoter	chr17	8241598	8241916	0.85561	0.0328735	chr17	8243806	8257129	+	12458	chemokine (C-C motif) receptor 6	NA
Ccr6	NM_001190333	intron	chr17	8241598	8241916	0.85561	0.0328735	chr17	8236042	8257129	+	12458	chemokine (C-C motif) receptor 6	NA
Ccrn4l	NM_009834	CDS	chr3	51247430	51248063	0.673772	0.022505	chr3	51224446	51251654	+	12457	CCR4 carbon catabolite repression 4-like (S. cerevisiae)	NA
Ccrn4l	NM_009834	exon	chr3	51247430	51248063	0.673772	0.022505	chr3	51224446	51251654	+	12457	CCR4 carbon catabolite repression 4-like (S. cerevisiae)	NA
Ccrn4l	NM_009834	intron	chr3	51247430	51248063	0.673772	0.022505	chr3	51224446	51251654	+	12457	CCR4 carbon catabolite repression 4-like (S. cerevisiae)	NA
Cd200r1	NM_021325	promoter	chr16	44765081	44765375	1.40988	0.0039859	chr16	44765735	44794977	+	57781	CD200 receptor 1	NA
Cd74	NM_001042605	promoter	chr18	60800131	60800466	0.935149	0.0445709	chr18	60803848	60812652	+	16149	CD74 antigen (invariant polypeptide of major histocompatibility complex, class II antigen-associated)	NA
Cd83	NM_009856	promoter	chr13	43782575	43782986	1	0.0106045	chr13	43785106	43803132	+	12522	CD83 antigen	chr13-43784970-43785437-CpG:_53-CGI-upstream-shore
Cdc42bpb	NM_183016	intron	chr12	111310398	111310894	0.888639	0.00863389	chr12	111292971	111377718	-	217866	CDC42 binding protein kinase beta	NA
Cdh13	NM_019707	intron	chr8	119199611	119199907	1.22507	0.011001	chr8	118283754	119323448	+	12554	cadherin 13	NA
Cdh5	NM_009868	intron	chr8	104113214	104114146	0.580162	0.0374097	chr8	104101624	104144502	+	12562	cadherin 5	NA
Cdh6	NM_007666	promoter	chr15	13177219	13177597	1.01465	0.0218821	chr15	13034199	13173639	-	12563	cadherin 6	chr15-13173108-13173414-CpG:_30-CGI-downstream-shelf
Cdhr2	NM_001033364	CDS	chr13	54726624	54726972	0.906891	0.0314944	chr13	54701462	54736662	+	268663	cadherin-related family member 2	NA
Cdhr2	NM_001033364	exon	chr13	54726624	54726972	0.906891	0.0314944	chr13	54701462	54736662	+	268663	cadherin-related family member 2	NA
Cdhr2	NM_001033364	intron	chr13	54726624	54726972	0.906891	0.0314944	chr13	54701462	54736662	+	268663	cadherin-related family member 2	NA
Cdk18	NM_008795	promoter	chr1	132142381	132142811	0.947533	0.00558476	chr1	132113546	132139685	-	18557	cyclin-dependent kinase 18	chr1-132139305-132139560-CpG:_33-CGI-downstream-shelf
Cdk5rap2	NM_145990	intron	chr4	70249548	70249842	0.921997	0.0168991	chr4	70223023	70410367	-	214444	CDK5 regulatory subunit associated protein 2	chr4-70249184-70249439-CpG:_29-CGI-downstream-shore
Cdk8	NM_153599	intron	chr5	146285766	146286100	0.893085	0.0250093	chr5	146231674	146302874	+	264064	cyclin-dependent kinase 8	NA
Cdkal1	NM_144536	intron	chr13	29847723	29848068	0.893085	0.0250093	chr13	29325305	29855588	-	68916	CDK5 regulatory subunit associated protein 1-like 1	NA
Cdkl5	NM_001024624	CDS	chrX	160833941	160834467	0.777608	0.0214514	chrX	160784307	160994681	-	382253	cyclin-dependent kinase-like 5	NA
Cdkl5	NM_001024624	exon	chrX	160833941	160834467	0.777608	0.0214514	chrX	160784307	160994681	-	382253	cyclin-dependent kinase-like 5	NA
Cenpo	NM_134046	CDS	chr12	4216497	4216815	1.12156	0.0129005	chr12	4211671	4234294	-	52504	centromere protein O	NA
Cenpo	NM_134046	exon	chr12	4216497	4216815	1.12156	0.0129005	chr12	4211671	4234294	-	52504	centromere protein O	NA
Cenpo	NM_134046	intron	chr12	4216497	4216815	1.12156	0.0129005	chr12	4211671	4234294	-	52504	centromere protein O	NA
Cep112	NM_145688	intron	chr11	108781902	108782256	1.01465	0.0218821	chr11	108682608	108860615	+	76380	centrosomal protein 112	NA
Cep164	NM_001081373	intron	chr9	45791210	45791658	0.897902	0.0107959	chr9	45766945	45828638	-	214552	centrosomal protein 164	NA
Cep44	NM_001009951	intron	chr8	56535403	56535638	1.14684	0.0141547	chr8	56531521	56550566	-	382010	centrosomal protein 44	NA
Cers5	NM_028015	CDS	chr15	99740869	99741267	0.716207	0.0439891	chr15	99735591	99772515	-	71949	ceramide synthase 5	NA
Cers5	NM_028015	exon	chr15	99740869	99741267	0.716207	0.0439891	chr15	99735591	99772515	-	71949	ceramide synthase 5	NA
Cers5	NM_028015	intron	chr15	99740869	99741267	0.716207	0.0439891	chr15	99735591	99772515	-	71949	ceramide synthase 5	NA
Chchd3	NM_025336	intron	chr6	32824269	32824649	0.906891	0.0314944	chr6	32792226	33060152	-	66075	coiled-coil-helix-coiled-coil-helix domain containing 3	NA
Chd2	NM_001081345	CDS	chr7	73429744	73430095	0.870717	0.0469011	chr7	73426651	73541746	-	244059	chromodomain helicase DNA binding protein 2	NA
Chd2	NM_001081345	exon	chr7	73469345	73469740	0.841738	0.0206063	chr7	73426651	73541746	-	244059	chromodomain helicase DNA binding protein 2	NA
Chd2	NM_001081345	intron	chr7	73469345	73469740	0.841738	0.0206063	chr7	73426651	73541746	-	244059	chromodomain helicase DNA binding protein 2	NA
Chmp5	NM_029814	threeUTR	chr4	40964379	40964710	0.870717	0.0469011	chr4	40948552	40965302	+	76959	charged multivesicular body protein 5	NA
Chmp5	NM_029814	CDS	chr4	40964379	40964710	0.870717	0.0469011	chr4	40948552	40965302	+	76959	charged multivesicular body protein 5	NA
Chmp5	NM_029814	exon	chr4	40964379	40964710	0.870717	0.0469011	chr4	40948552	40965302	+	76959	charged multivesicular body protein 5	NA
Chmp5	NM_029814	intron	chr4	40964379	40964710	0.870717	0.0469011	chr4	40948552	40965302	+	76959	charged multivesicular body protein 5	NA
Chst8	NM_175140	intron	chr7	34790010	34790484	0.903138	0.0120742	chr7	34674467	34812711	-	68947	carbohydrate (N-acetylgalactosamine 4-0) sulfotransferase 8	NA
Cidea	NM_007702	TTR	chr18	67370607	67371012	0.747234	0.0346424	chr18	67343563	67367794	+	12683	cell death-inducing DNA fragmentation factor, alpha subunit-like effector A	NA
Clasp1	NM_001081276	CDS	chr1	118581102	118581442	1.0477	0.00871439	chr1	118389057	118609462	+	76707	CLIP associating protein 1	NA
Clasp1	NM_001081276	exon	chr1	118581102	118581442	1.0477	0.00871439	chr1	118389057	118609462	+	76707	CLIP associating protein 1	NA
Clasp1	NM_001081276	intron	chr1	118581102	118581442	1.0477	0.00871439	chr1	118389057	118609462	+	76707	CLIP associating protein 1	NA
Clcn4-2	NM_011334	CDS	chr7	7295789	7296245	0.828234	0.0103462	chr7	7282315	7299511	-	12727	chloride channel 4-2	chr7-7298064-7299770-CpG:_135-CGI-upstream-shelf
Clcn4-2	NM_011334	exon	chr7	7295789	7296245	0.828234	0.0103462	chr7	7282315	7299511	-	12727	chloride channel 4-2	chr7-7298064-7299770-CpG:_135-CGI-upstream-shelf
Clcn4-2	NM_011334	intron	chr7	7295789	7296245	0.828234	0.0103462	chr7	7282315	7299511	-	12727	chloride channel 4-2	chr7-7298064-7299770-CpG:_135-CGI-upstream-shore
Clcn5	NM_016691	CDS	chrX	7161203	7161904	0.705458	0.0116451	chrX	7158411	7188714	-	12728	chloride channel 5	NA
Clcn5	NM_016691	exon	chrX	7161203	7161904	0.705458	0.0116451	chrX	7158411	7188714	-	12728	chloride channel 5	NA
Clcn5	NM_016691	intron	chrX	7161203	7161904	0.705458	0.0116451	chrX	7158411	7188714	-	12728	chloride channel 5	NA
Cldn18	NM_001194921	intron	chr9	99716697	99716977	0.924449	0.0396936	chr9	99690796	99717267	-	56492	claudin 18	NA
Clec2l	NM_001101507	intron	chr6	38667710	38668252	0.751612	0.0216275	chr6	38663068	38680865	+	665180	C-type lectin domain family 2, member L	NA
Clip2	NM_009990	intron	chr5	134510962	134511216	1.41504	0.00607075	chr5	134489385	134552434	-	269713	CAP-GLY domain containing linker protein 2	NA
Clstn2	NM_022319	intron	chr9	98004091	98004450	0.915111	0.0353541	chr9	97444394	98033167	-	64085	calsyntenin 2	NA
Clstn3	NM_153508	CDS	chr6	124449450	124449950	0.810029	0.0266929	chr6	124430755	124464784	-	232370	calsyntenin 3	NA
Clstn3	NM_153508	exon	chr6	124449450	124449950	0.810029	0.0266929	chr6	124430755	124464784	-	232370	calsyntenin 3	NA
Clstn3	NM_153508	intron	chr6	124449450	124449950	0.810029	0.0266929	chr6	124430755	124464784	-	232370	calsyntenin 3	NA
Clvs1	NM_028940	intron	chr4	9385681	9386105	0.932886	0.00916745	chr4	9269316	9451691	+	74438	clavesin 1	NA
Cntln	NM_177385	threeUTR	chr4	84956955	84957315	0.86507	0.0416395	chr4	84884326	84958603	+	338349	centlein, centrosomal protein	NA
Cntln	NM_177385	CDS	chr4	84956955	84957315	0.86507	0.0416395	chr4	84884326	84958603	+	338349	centlein, centrosomal protein	NA
Cntln	NM_177385	exon	chr4	84956955	84957315	0.86507	0.0416395	chr4	84884326	84958603	+	338349	centlein, centrosomal protein	NA
Cntln	NM_177385	intron	chr4	84956955	84957315	0.86507	0.0416395	chr4	84884326	84958603	+	338349	centlein, centrosomal protein	NA
Cntn1	NM_001159647	TTR	chr15	92344235	92344913	0.658963	0.0228967	chr15	92161356	92341967	+	12805	contactin 1	NA
Cntn1	NM_001159647	CDS	chr15	92304993	92305324	0.777608	0.0492862	chr15	92161356	92341967	+	12805	contactin 1	NA
Cntn1	NM_001159647	exon	chr15	92304993	92305324	0.777608	0.0492862	chr15	92161356	92341967	+	12805	contactin 1	NA
Cntn1	NM_001159647	intron	chr15	92304993	92305324	0.777608	0.0492862	chr15	92161356	92341967	+	12805	contactin 1	NA
Cntn3	NM_008779	CDS	chr6	102186891	102187246	0.970253	0.0295803	chr6	102163305	102464667	-	18488	contactin 3	NA
Cntn3	NM_008779	exon	chr6	102186891	102187246	0.970253	0.0295803	chr6	102163305	102464667	-	18488	contactin 3	NA
Cntn3	NM_008779	intron	chr6	102186891	102187246	0.970253	0.0295803	chr6	102163305	102464667	-	18488	contactin 3	NA
Cog2	NM_029746	promoter	chr8	124517533	124517809	1.15612	0.0237446	chr8	124520766	124552007	+	76332	component of oligomeric golgi complex 2	chr8-124520634-124521036-CpG:_43-CGI-upstream-shelf
Cog3	NM_177381	CDS	chr14	75730359	75730903	0.777608	0.0151401	chr14	75702350	75754493	-	338337	component of oligomeric golgi complex 3	NA
Cog3	NM_177381	exon	chr14	75730359	75730903	0.777608	0.0151401	chr14	75702350	75754493	-	338337	component of oligomeric golgi complex 3	NA
Cog3	NM_177381	intron	chr14	75730359	75730903	0.777608	0.0151401	chr14	75702350	75754493	-	338337	component of oligomeric golgi complex 3	NA
Col18a1	NM_009929	intron	chr10	77124905	77125320	0.86007	0.0369883	chr10	77052178	77166530	-	12822	collagen, type XVIII, alpha 1	NA
Col25a1	NM_198711	CDS	chr3	130474505	130474949	0.851608	0.0292308	chr3	130180844	130599883	+	77018	collagen, type XXV, alpha 1	NA
Col25a1	NM_198711	exon	chr3	130474505	130474949	0.851608	0.0292308	chr3	130180844	130599883	+	77018	collagen, type XXV, alpha 1	NA
Col25a1	NM_198711	intron	chr3	130474505	130474949	0.851608	0.0292308	chr3	130180844	130599883	+	77018	collagen, type XXV, alpha 1	NA
Col4a3bp	NM_023420	intron	chr13	96610775	96611315	0.893085	0.0250093	chr13	96542734	96640167	+	68018	collagen, type IV, alpha 3 (Goodpasture antigen) binding protein	NA
Col8a2	NM_199473	threeUTR	chr4	126311948	126312488	0.717901	0.0134829	chr4	126286793	126314330	+	329941	collagen, type VIII, alpha 2	NA
Col8a2	NM_199473	CDS	chr4	126311948	126312488	0.717901	0.0134829	chr4	126286793	126314330	+	329941	collagen, type VIII, alpha 2	NA
Col8a2	NM_199473	exon	chr4	126311948	126312488	0.717901	0.0134829	chr4	126286793	126314330	+	329941	collagen, type VIII, alpha 2	NA
Comt	NM_001111063	TTR	chr16	18402360	18403224	0.494877	0.0468964	chr16	18406881	18413494	-	12846	catechol-O-methyltransferase	NA
Corin	NM_001122756	CDS	chr5	72435150	72435567	0.947533	0.023655	chr5	72300024	72504540	-	53419	corin	NA
Corin	NM_001122756	exon	chr5	72435150	72435567	0.947533	0.023655	chr5	72300024	72504540	-	53419	corin	NA
Corin	NM_001122756	intron	chr5	72435150	72435567	0.947533	0.023655	chr5	72300024	72504540	-	53419	corin	NA
Cox19	NM_197980	promoter	chr5	139349123	139349447	1.30117	0.019642	chr5	139337821	139345166	-	68033	cytochrome c oxidase assembly protein 19	chr5-139345029-139345328-CpG:_30-CGI-downstream-shelf
Cpped1	NM_146067	CDS	chr16	11828113	11828813	0.566103	0.0408189	chr16	11803720	11909423	-	223978	calcineurin-like phosphoesterase domain containing 1	NA
Cpped1	NM_146067	exon	chr16	11828113	11828813	0.566103	0.0408189	chr16	11803720	11909423	-	223978	calcineurin-like phosphoesterase domain containing 1	NA
Cpped1	NM_146067	intron	chr16	11828113	11828813	0.566103	0.0408189	chr16	11803720	11909423	-	223978	calcineurin-like phosphoesterase domain containing 1	NA
Cpsf2	NM_016856	CDS	chr12	101988571	101988868	0.893085	0.0250093	chr12	101975973	102005993	+	51786	cleavage and polyadenylation specific factor 2	NA
Cpsf2	NM_016856	exon	chr12	101988571	101988868	0.893085	0.0250093	chr12	101975973	102005993	+	51786	cleavage and polyadenylation specific factor 2	NA
Cpsf2	NM_016856	intron	chr12	101988571	101988868	0.893085	0.0250093	chr12	101975973	102005993	+	51786	cleavage and polyadenylation specific factor 2	NA
Cramp1l	NM_020608	threeUTR	chr17	24964657	24965013	1.21057	0.0168601	chr17	24961225	25015230	-	57354	Crm, cramped-like (Drosophila)	chr17-24960316-24960930-CpG:_61-CGI-downstream-shelf
Cramp1l	NM_020608	CDS	chr17	24964657	24965013	1.21057	0.0168601	chr17	24961225	25015230	-	57354	Crm, cramped-like (Drosophila)	chr17-24960316-24960930-CpG:_61-CGI-downstream-shelf
Cramp1l	NM_020608	exon	chr17	24964657	24965013	1.21057	0.0168601	chr17	24961225	25015230	-	57354	Crm, cramped-like (Drosophila)	chr17-24960316-24960930-CpG:_61-CGI-downstream-shelf
Cramp1l	NM_020608	intron	chr17	24964657	24965013	1.21057	0.0168601	chr17	24961225	25015230	-	57354	Crm, cramped-like (Drosophila)	chr17-24960316-24960930-CpG:_61-CGI-downstream-shelf
Crhr2	NM_009953	intron	chr6	55114110	55114438	1.03136	0.0243354	chr6	55090047	55132972	-	12922	corticotropin releasing hormone receptor 2	chr6-55117390-55118156-CpG:_70-CGI-upstream-shelf
Crybg3	NM_174848	CDS	chr16	59529565	59530504	0.546282	0.0330576	chr16	59490774	59555752	-	224273	beta-gamma crystallin domain containing 3	NA
Crybg3	NM_174848	exon	chr16	59529565	59530504	0.546282	0.0330576	chr16	59490774	59555752	-	224273	beta-gamma crystallin domain containing 3	NA
Crybg3	NM_174848	intron	chr16	59529565	59530504	0.546282	0.0330576	chr16	59490774	59555752	-	224273	beta-gamma crystallin domain containing 3	NA
Ctdsp2	NM_001113470	promoter	chr10	126976546	126976909	0.86007	0.0369883	chr10	126978716	126999975	+	52468	CTD (carboxy-terminal domain, RNA polymerase II, polypeptide A) small phosphatase 2	chr10-126978410-126980162-CpG:_176-CGI-upstream-shore
Cthrc1	NM_026778	promoter	chr15	39076007	39076417	1.02153	0.00710586	chr15	39076931	39087119	+	68588	collagen triple helix repeat containing 1	chr15-39076767-39077097-CpG:_27-CGI-upstream-shore
Ctif	NM_201354	TTR	chr18	75430153	75430833	1.02272	0.00131236	chr18	75431220	75697696	-	269037	CBP80/20-dependent translation initiation factor	NA
Ctnnd1	NM_007615	CDS	chr2	84619848	84620298	0.966641	0.00379448	chr2	84600780	84650740	-	12388	catenin (cadherin associated protein), delta 1	NA
Ctnnd1	NM_007615	exon	chr2	84619848	84620298	0.966641	0.00379448	chr2	84600780	84650740	-	12388	catenin (cadherin associated protein), delta 1	NA
Ctnnd1	NM_007615	intron	chr2	84619848	84620298	0.966641	0.00379448	chr2	84600780	84650740	-	12388	catenin (cadherin associated protein), delta 1	NA
Ctsk	NM_007802	CDS	chr3	95508515	95508914	0.870717	0.0469011	chr3	95499285	95509362	+	13038	cathepsin K	NA
Ctsk	NM_007802	exon	chr3	95508515	95508914	0.870717	0.0469011	chr3	95499285	95509362	+	13038	cathepsin K	NA
Ctsk	NM_007802	intron	chr3	95508515	95508914	0.870717	0.0469011	chr3	95499285	95509362	+	13038	cathepsin K	NA
Cttnbp2nl	NM_001163333	intron	chr3	105045761	105046245	1.00893	0.00351276	chr3	105001914	105052953	-	80281	CTTNBP2 N-terminal like	NA
Ctu1	NM_145582	intron	chr7	43674426	43674762	0.745899	0.0390297	chr7	43672030	43678297	+	233189	cytosolic thiouridylase subunit 1 homolog (S. pombe)	chr7-43676591-43676883-CpG:_21-CGI-upstream-shore
Cubn	NM_001081084	CDS	chr2	13333285	13333639	1.14018	0.00850082	chr2	13276337	13491876	-	65969	cubilin (intrinsic factor-cobalamin receptor)	NA
Cubn	NM_001081084	exon	chr2	13333285	13333639	1.14018	0.00850082	chr2	13276337	13491876	-	65969	cubilin (intrinsic factor-cobalamin receptor)	NA
Cubn	NM_001081084	intron	chr2	13280884	13281319	0.965235	0.0142015	chr2	13276337	13491876	-	65969	cubilin (intrinsic factor-cobalamin receptor)	NA
Cycs	NM_007808	TTR	chr6	50559506	50559866	0.777608	0.0492862	chr6	50562562	50566474	-	13063	cytochrome c, somatic	NA
Cyfip1	NM_001164661	CDS	chr7	55892933	55893210	0.935149	0.0445709	chr7	55842070	55932633	+	20430	cytoplasmic FMR1 interacting protein 1	NA
Cyfip1	NM_001164661	exon	chr7	55892933	55893210	0.935149	0.0445709	chr7	55842070	55932633	+	20430	cytoplasmic FMR1 interacting protein 1	NA
Cyfip1	NM_001164661	intron	chr7	55892933	55893210	0.935149	0.0445709	chr7	55842070	55932633	+	20430	cytoplasmic FMR1 interacting protein 1	NA
Cyp26b1	NM_175475	CDS	chr6	84576719	84577252	0.666576	0.048643	chr6	84571413	84593810	-	232174	cytochrome P450, family 26, subfamily b, polypeptide 1	NA
Cyp26b1	NM_175475	exon	chr6	84576719	84577252	0.666576	0.048643	chr6	84571413	84593810	-	232174	cytochrome P450, family 26, subfamily b, polypeptide 1	NA
Cyp26b1	NM_175475	intron	chr6	84576719	84577252	0.666576	0.048643	chr6	84571413	84593810	-	232174	cytochrome P450, family 26, subfamily b, polypeptide 1	NA
Cyp2b19	NM_007814	TTR	chr7	26776630	26777035	0.811555	0.0300319	chr7	26757186	26772630	+	13090	cytochrome P450, family 2, subfamily b, polypeptide 19	NA
Cyp2j9	NM_028979	CDS	chr4	96573814	96574185	1.09954	0.0117273	chr4	96568428	96591485	-	74519	cytochrome P450, family 2, subfamily j, polypeptide 9	NA
Cyp2j9	NM_028979	exon	chr4	96573814	96574185	1.09954	0.0117273	chr4	96568428	96591485	-	74519	cytochrome P450, family 2, subfamily j, polypeptide 9	NA
Cyp2j9	NM_028979	intron	chr4	96573814	96574185	1.09954	0.0117273	chr4	96568428	96591485	-	74519	cytochrome P450, family 2, subfamily j, polypeptide 9	NA
Cyp2w1	NM_001160265	promoter	chr5	139349123	139349447	1.30117	0.019642	chr5	139352616	139357033	+	545817	cytochrome P450, family 2, subfamily w, polypeptide 1	chr5-139345029-139345328-CpG:_30-CGI-downstream-shelf
Cyp46a1	NM_010010	CDS	chr12	108351043	108351407	0.851608	0.0292308	chr12	108334380	108362234	+	13116	cytochrome P450, family 46, subfamily a, polypeptide 1	chr12-108352800-108353060-CpG:_23-CGI-upstream-shore
Cyp46a1	NM_010010	exon	chr12	108351043	108351407	0.851608	0.0292308	chr12	108334380	108362234	+	13116	cytochrome P450, family 46, subfamily a, polypeptide 1	chr12-108352800-108353060-CpG:_23-CGI-upstream-shore
Cyp46a1	NM_010010	intron	chr12	108351043	108351407	0.851608	0.0292308	chr12	108334380	108362234	+	13116	cytochrome P450, family 46, subfamily a, polypeptide 1	chr12-108352800-108353060-CpG:_23-CGI-upstream-shore
D630024D03Rik	NR_102311	promoter	chr11	31826470	31826973	0.921997	0.0168991	chr11	31817983	31824547	-	414116	RIKEN cDNA D630024D03 gene	NA
Dab1	NM_010014	intron	chr4	104572936	104573670	0.620882	0.0409816	chr4	104367559	104680382	+	13131	disabled 1	NA
Dcp2	NM_027490	intron	chr18	44390226	44390490	1.21057	0.0168601	chr18	44380499	44424969	+	70640	DCP2 decapping enzyme homolog (S. cerevisiae)	NA
Dda1	NM_025600	intron	chr8	71471719	71471998	1.04064	0.0459494	chr8	71469193	71476435	+	66498	DET1 and DDB1 associated 1	chr8-71468951-71469712-CpG:_72-CGI-downstream-shelf
Dennd2d	NM_001093754	intron	chr3	106493190	106493488	1.20645	0.00665637	chr3	106482430	106503030	+	72121	DENN/MADD domain containing 2D	NA
Denr	NM_026603	promoter	chr5	123905164	123905694	0.747234	0.0346424	chr5	123907274	123928832	+	68184	density-regulated protein	chr5-123907065-123907486-CpG:_53-CGI-upstream-shore
Denr	NM_026603	threeUTR	chr5	123926991	123927557	0.80408	0.0149153	chr5	123907274	123928832	+	68184	density-regulated protein	chr5-123930494-123930954-CpG:_56-CGI-upstream-shelf
Denr	NM_026603	CDS	chr5	123926991	123927557	0.80408	0.0149153	chr5	123907274	123928832	+	68184	density-regulated protein	chr5-123930494-123930954-CpG:_56-CGI-upstream-shelf
Denr	NM_026603	exon	chr5	123926991	123927557	0.80408	0.0149153	chr5	123907274	123928832	+	68184	density-regulated protein	chr5-123930494-123930954-CpG:_56-CGI-upstream-shelf
Denr	NM_026603	intron	chr5	123926991	123927557	0.80408	0.0149153	chr5	123907274	123928832	+	68184	density-regulated protein	chr5-123930494-123930954-CpG:_56-CGI-upstream-shelf
Deptor	NM_145470	CDS	chr15	55208474	55208881	0.899598	0.0280619	chr15	55112482	55252780	+	97998	DEP domain containing MTOR-interacting protein	NA
Deptor	NM_145470	exon	chr15	55208474	55208881	0.899598	0.0280619	chr15	55112482	55252780	+	97998	DEP domain containing MTOR-interacting protein	NA
Deptor	NM_145470	intron	chr15	55208474	55208881	0.899598	0.0280619	chr15	55112482	55252780	+	97998	DEP domain containing MTOR-interacting protein	NA
Dgki	NM_001081206	CDS	chr6	36994858	36995420	1	0.00174928	chr6	36846021	37299976	-	320127	diacylglycerol kinase, iota	NA
Dgki	NM_001081206	exon	chr6	36994858	36995420	1	0.00174928	chr6	36846021	37299976	-	320127	diacylglycerol kinase, iota	NA
Dgki	NM_001081206	intron	chr6	36994858	36995420	1	0.00174928	chr6	36846021	37299976	-	320127	diacylglycerol kinase, iota	NA
Dgkq	NM_199011	CDS	chr5	108649133	108649465	1.01862	0.0412186	chr5	108647043	108660769	-	110524	diacylglycerol kinase, theta	NA
Dgkq	NM_199011	exon	chr5	108649133	108649465	1.01862	0.0412186	chr5	108647043	108660769	-	110524	diacylglycerol kinase, theta	NA
Dgkq	NM_199011	intron	chr5	108649133	108649465	1.01862	0.0412186	chr5	108647043	108660769	-	110524	diacylglycerol kinase, theta	NA
Diap1	NM_007858	CDS	chr18	37853080	37853503	0.929611	0.0189046	chr18	37844824	37935411	-	13367	diaphanous homolog 1 (Drosophila)	NA
Diap1	NM_007858	exon	chr18	37853080	37853503	0.929611	0.0189046	chr18	37844824	37935411	-	13367	diaphanous homolog 1 (Drosophila)	NA
Diap1	NM_007858	intron	chr18	37853080	37853503	0.929611	0.0189046	chr18	37844824	37935411	-	13367	diaphanous homolog 1 (Drosophila)	NA
Diap2	NM_172493	intron	chrX	130429323	130429576	1.23704	0.0282319	chrX	129749741	130465833	+	54004	diaphanous homolog 2 (Drosophila)	NA
Dip2a	NM_001081419	CDS	chr10	76294257	76294857	0.544947	0.0439846	chr10	76263048	76345291	-	64451	DIP2 disco-interacting protein 2 homolog A (Drosophila)	NA
Dip2a	NM_001081419	exon	chr10	76294257	76294857	0.544947	0.0439846	chr10	76263048	76345291	-	64451	DIP2 disco-interacting protein 2 homolog A (Drosophila)	NA
Dip2a	NM_001081419	intron	chr10	76294257	76294857	0.544947	0.0439846	chr10	76263048	76345291	-	64451	DIP2 disco-interacting protein 2 homolog A (Drosophila)	NA
Dixdc1	NM_178118	intron	chr9	50717663	50718098	0.817136	0.0429239	chr9	50662752	50727984	-	330938	DIX domain containing 1	NA
Dlgap2	NM_001145965	intron	chr8	14648029	14648313	0.935149	0.0445709	chr8	14095874	14847686	+	244310	discs, large (Drosophila) homolog-associated protein 2	NA
Dmap1	NM_023178	intron	chr4	117679312	117679800	0.811555	0.0300319	chr4	117674685	117682225	-	66233	DNA methyltransferase 1-associated protein 1	chr4-117681897-117682403-CpG:_36-CGI-upstream-shelf
Dna2	NM_177372	CDS	chr10	62969554	62970113	0.670692	0.0247184	chr10	62947028	62974188	+	327762	DNA replication helicase 2 homolog (yeast)	NA
Dna2	NM_177372	exon	chr10	62969554	62970113	0.670692	0.0247184	chr10	62947028	62974188	+	327762	DNA replication helicase 2 homolog (yeast)	NA
Dna2	NM_177372	intron	chr10	62969554	62970113	0.670692	0.0247184	chr10	62947028	62974188	+	327762	DNA replication helicase 2 homolog (yeast)	NA
Dnah1	NM_001033668	CDS	chr14	31273923	31274258	0.86507	0.0416395	chr14	31260374	31323896	-	110084	dynein, axonemal, heavy chain 1	NA
Dnah1	NM_001033668	exon	chr14	31273923	31274258	0.86507	0.0416395	chr14	31260374	31323896	-	110084	dynein, axonemal, heavy chain 1	NA
Dnah1	NM_001033668	intron	chr14	31273923	31274258	0.86507	0.0416395	chr14	31260374	31323896	-	110084	dynein, axonemal, heavy chain 1	NA
Dnah11	NM_010060	CDS	chr12	118050607	118051257	0.845779	0.00578278	chr12	117877981	118199043	-	13411	dynein, axonemal, heavy chain 11	NA
Dnah11	NM_010060	exon	chr12	118050607	118051257	0.845779	0.00578278	chr12	117877981	118199043	-	13411	dynein, axonemal, heavy chain 11	NA
Dnah11	NM_010060	intron	chr12	118050607	118051257	0.845779	0.00578278	chr12	117877981	118199043	-	13411	dynein, axonemal, heavy chain 11	NA
Dnah6	NM_001164669	CDS	chr6	73192527	73192912	0.841738	0.0206063	chr6	73017606	73221631	-	330355	dynein, axonemal, heavy chain 6	NA
Dnah6	NM_001164669	exon	chr6	73192527	73192912	0.841738	0.0206063	chr6	73017606	73221631	-	330355	dynein, axonemal, heavy chain 6	NA
Dnah6	NM_001164669	intron	chr6	73192527	73192912	0.841738	0.0206063	chr6	73017606	73221631	-	330355	dynein, axonemal, heavy chain 6	NA
Dnajc3	NM_008929	TTR	chr14	118982809	118983361	0.745899	0.0390297	chr14	118937931	118981702	+	100037258	DnaJ (Hsp40) homolog, subfamily C, member 3	NA
Dnajc6	NM_198412	intron	chr4	101629765	101630110	0.924449	0.0396936	chr4	101496647	101642799	+	72685	DnaJ (Hsp40) homolog, subfamily C, member 6	NA
Dock1	NM_001033420	intron	chr7	134910170	134910574	0.777608	0.027125	chr7	134670686	135173647	+	330662	dedicator of cytokinesis 1	NA
Dock10	NM_175291	intron	chr1	80522835	80523161	1.03136	0.0243354	chr1	80501072	80758553	-	210293	dedicator of cytokinesis 10	NA
Dock2	NM_033374	intron	chr11	34454165	34454521	0.815082	0.0380816	chr11	34226820	34783905	-	94176	dedicator of cyto-kinesis 2	NA
Dock5	NM_177780	intron	chr14	67926048	67926408	1.02554	0.00237141	chr14	67751927	67933572	-	68813	dedicator of cytokinesis 5	NA
Dock6	NM_177030	CDS	chr9	21832572	21833361	0.811555	0.00301155	chr9	21800179	21852635	-	319899	dedicator of cytokinesis 6	NA
Dock6	NM_177030	exon	chr9	21832572	21833361	0.811555	0.00301155	chr9	21800179	21852635	-	319899	dedicator of cytokinesis 6	NA
Dock6	NM_177030	intron	chr9	21832572	21833361	0.811555	0.00301155	chr9	21800179	21852635	-	319899	dedicator of cytokinesis 6	NA
Dock8	NM_028785	CDS	chr19	25182534	25183459	0.525421	0.0423945	chr19	24999528	25202432	+	76088	dedicator of cytokinesis 8	NA
Dock8	NM_028785	exon	chr19	25182534	25183459	0.525421	0.0423945	chr19	24999528	25202432	+	76088	dedicator of cytokinesis 8	NA
Dock8	NM_028785	intron	chr19	25182534	25183459	0.525421	0.0423945	chr19	24999528	25202432	+	76088	dedicator of cytokinesis 8	NA
Dscam	NM_031174	CDS	chr16	96685081	96685523	0.747234	0.0346424	chr16	96592078	97170735	-	13508	Down syndrome cell adhesion molecule	NA
Dscam	NM_031174	exon	chr16	96685081	96685523	0.747234	0.0346424	chr16	96592078	97170735	-	13508	Down syndrome cell adhesion molecule	NA
Dscam	NM_031174	intron	chr16	96685081	96685523	0.747234	0.0346424	chr16	96592078	97170735	-	13508	Down syndrome cell adhesion molecule	NA
Dst	NM_001276764	intron	chr1	33974425	33974788	0.970253	0.0077072	chr1	33908224	34308662	+	13518	dystonin	NA
Dtwd2	NM_001170960	threeUTR	chr18	49697622	49697915	1.01862	0.0412186	chr18	49696144	49755601	-	68857	DTW domain containing 2	NA
Dtwd2	NM_001170960	exon	chr18	49697622	49697915	1.01862	0.0412186	chr18	49696144	49755601	-	68857	DTW domain containing 2	NA
Dtx1	NM_008052	intron	chr5	120695497	120695902	0.695145	0.0388119	chr5	120680263	120711669	-	14357	deltex 1 homolog (Drosophila)	chr5-120694414-120695104-CpG:_77-CGI-downstream-shore
Dtx3l	NM_001013371	CDS	chr16	35932500	35933661	0.518873	0.0287199	chr16	35926514	35939027	-	209200	deltex 3-like (Drosophila)	NA
Dtx3l	NM_001013371	exon	chr16	35932500	35933661	0.518873	0.0287199	chr16	35926514	35939027	-	209200	deltex 3-like (Drosophila)	NA
Dym	NM_027727	intron	chr18	75175822	75176520	0.580162	0.0374097	chr18	75018771	75286966	+	69190	dymeclin	NA
E130018N17Rik	NR_040327	promoter	chr2	168155189	168155503	1.09954	0.0196327	chr2	168152602	168154513	-	77017	RIKEN cDNA E130018N17 gene	NA
E430018J23Rik	NM_198011	CDS	chr7	127391565	127391895	1.06301	0.00963518	chr7	127390835	127393621	-	101604	RIKEN cDNA E430018J23 gene	chr7-127393091-127393508-CpG:_34-CGI-upstream-shore
E430018J23Rik	NM_198011	exon	chr7	127391565	127391895	1.06301	0.00963518	chr7	127390835	127393621	-	101604	RIKEN cDNA E430018J23 gene	chr7-127393091-127393508-CpG:_34-CGI-upstream-shore
Eaf2	NM_001113401	TTR	chr16	36789202	36789589	1.08246	0.00640801	chr16	36792883	36828259	-	106389	ELL associated factor 2	NA
Eci3	NM_026947	CDS	chr13	34948756	34949029	1.40564	0.0026249	chr13	34946613	34963809	-	69123	enoyl-Coenzyme A delta isomerase 3	NA
Eci3	NM_026947	exon	chr13	34948756	34949029	1.40564	0.0026249	chr13	34946613	34963809	-	69123	enoyl-Coenzyme A delta isomerase 3	NA
Eci3	NM_026947	intron	chr13	34948756	34949029	1.40564	0.0026249	chr13	34946613	34963809	-	69123	enoyl-Coenzyme A delta isomerase 3	NA
Edar	NM_010100	CDS	chr10	58628238	58628562	0.86507	0.0416395	chr10	58600787	58675696	-	13608	ectodysplasin-A receptor	NA
Edar	NM_010100	exon	chr10	58628238	58628562	0.86507	0.0416395	chr10	58600787	58675696	-	13608	ectodysplasin-A receptor	NA
Edar	NM_010100	intron	chr10	58628238	58628562	0.86507	0.0416395	chr10	58600787	58675696	-	13608	ectodysplasin-A receptor	NA
Efhc1	NM_027974	CDS	chr1	20967350	20967753	0.777608	0.0492862	chr1	20951625	20990841	+	71877	EF-hand domain (C-terminal) containing 1	NA
Efhc1	NM_027974	exon	chr1	20967350	20967753	0.777608	0.0492862	chr1	20951625	20990841	+	71877	EF-hand domain (C-terminal) containing 1	NA
Efhc1	NM_027974	intron	chr1	20967350	20967753	0.777608	0.0492862	chr1	20951625	20990841	+	71877	EF-hand domain (C-terminal) containing 1	NA
Egr2	NM_010118	threeUTR	chr10	67540403	67541090	0.777608	0.0169974	chr10	67537868	67542188	+	13654	early growth response 2	chr10-67538299-67539109-CpG:_58-CGI-downstream-shore
Egr2	NM_010118	CDS	chr10	67540403	67541090	0.777608	0.0169974	chr10	67537868	67542188	+	13654	early growth response 2	chr10-67538299-67539109-CpG:_58-CGI-downstream-shore
Egr2	NM_010118	exon	chr10	67540403	67541090	0.777608	0.0169974	chr10	67537868	67542188	+	13654	early growth response 2	chr10-67538299-67539109-CpG:_58-CGI-downstream-shore
Eif2ak3	NM_010121	CDS	chr6	70858426	70858760	0.777608	0.0343754	chr6	70844526	70905240	+	13666	eukaryotic translation initiation factor 2 alpha kinase 3	NA
Eif2ak3	NM_010121	exon	chr6	70858426	70858760	0.777608	0.0343754	chr6	70844526	70905240	+	13666	eukaryotic translation initiation factor 2 alpha kinase 3	NA
Eif2ak3	NM_010121	intron	chr6	70858426	70858760	0.777608	0.0343754	chr6	70844526	70905240	+	13666	eukaryotic translation initiation factor 2 alpha kinase 3	NA
Eif2ak4	NM_013719	CDS	chr2	118421856	118422596	0.756849	0.0104402	chr2	118388616	118475234	+	27103	eukaryotic translation initiation factor 2 alpha kinase 4	NA
Eif2ak4	NM_013719	exon	chr2	118421856	118422596	0.756849	0.0104402	chr2	118388616	118475234	+	27103	eukaryotic translation initiation factor 2 alpha kinase 4	NA
Eif2ak4	NM_013719	intron	chr2	118421856	118422596	0.756849	0.0104402	chr2	118388616	118475234	+	27103	eukaryotic translation initiation factor 2 alpha kinase 4	NA
Eif2b5	NM_172265	CDS	chr16	20502271	20502974	0.739133	0.00996312	chr16	20498816	20509325	+	224045	eukaryotic translation initiation factor 2B, subunit 5 epsilon	chr16-20498869-20499147-CpG:_28-CGI-downstream-shelf
Eif2b5	NM_172265	exon	chr16	20502271	20502974	0.739133	0.00996312	chr16	20498816	20509325	+	224045	eukaryotic translation initiation factor 2B, subunit 5 epsilon	chr16-20498869-20499147-CpG:_28-CGI-downstream-shelf
Eif2b5	NM_172265	intron	chr16	20502271	20502974	0.739133	0.00996312	chr16	20498816	20509325	+	224045	eukaryotic translation initiation factor 2B, subunit 5 epsilon	chr16-20498869-20499147-CpG:_28-CGI-downstream-shelf
Eif3l	NM_145139	intron	chr15	79078530	79078796	0.935149	0.0445709	chr15	79075222	79094400	+	223691	eukaryotic translation initiation factor 3, subunit L	chr15-79075135-79075494-CpG:_42-CGI-downstream-shelf
Eif4a3	NM_138669	TTR	chr11	119283727	119284250	0.806177	0.0187999	chr11	119288362	119300043	-	192170	eukaryotic translation initiation factor 4A3	NA
Eif4g3	NM_001256198	CDS	chr4	138105324	138105983	0.569803	0.0450363	chr4	137993455	138207079	+	230861	eukaryotic translation initiation factor 4 gamma, 3	NA
Eif4g3	NM_001256198	exon	chr4	138165752	138166105	1	0.019658	chr4	137993455	138207079	+	230861	eukaryotic translation initiation factor 4 gamma, 3	NA
Eif4g3	NM_001256198	intron	chr4	138165752	138166105	1	0.019658	chr4	137993455	138207079	+	230861	eukaryotic translation initiation factor 4 gamma, 3	NA
Elf2	NM_023502	promoter	chr3	51329326	51329807	0.713477	0.049604	chr3	51255664	51325987	-	69257	E74-like factor 2	NA
Elf2	NM_023502	intron	chr3	51290587	51290913	0.817136	0.0429239	chr3	51255664	51325987	-	69257	E74-like factor 2	NA
Emc1	NM_146157	threeUTR	chr4	139375459	139375877	0.68834	0.0492467	chr4	139352592	139378730	+	230866	ER membrane protein complex subunit 1	NA
Emc1	NM_146157	CDS	chr4	139375459	139375877	0.68834	0.0492467	chr4	139352592	139378730	+	230866	ER membrane protein complex subunit 1	NA
Emc1	NM_146157	exon	chr4	139375459	139375877	0.68834	0.0492467	chr4	139352592	139378730	+	230866	ER membrane protein complex subunit 1	NA
Epas1	NM_010137	intron	chr17	86788698	86789077	0.721024	0.0346641	chr17	86753863	86833410	+	13819	endothelial PAS domain protein 1	NA
Epb4.1l3	NM_013813	CDS	chr17	69286855	69287574	0.504043	0.0488035	chr17	69156809	69289987	+	13823	erythrocyte protein band 4.1-like 3	NA
Epb4.1l3	NM_013813	exon	chr17	69286855	69287574	0.504043	0.0488035	chr17	69156809	69289987	+	13823	erythrocyte protein band 4.1-like 3	NA
Epb4.1l3	NM_013813	intron	chr17	69286855	69287574	0.504043	0.0488035	chr17	69156809	69289987	+	13823	erythrocyte protein band 4.1-like 3	NA
Epc1	NM_007935	CDS	chr18	6449937	6450312	1.15612	0.0056153	chr18	6435950	6516108	-	13831	enhancer of polycomb homolog 1 (Drosophila)	NA
Epc1	NM_007935	exon	chr18	6449937	6450312	1.15612	0.0056153	chr18	6435950	6516108	-	13831	enhancer of polycomb homolog 1 (Drosophila)	NA
Epc1	NM_007935	intron	chr18	6449937	6450312	1.15612	0.0056153	chr18	6435950	6516108	-	13831	enhancer of polycomb homolog 1 (Drosophila)	NA
Epg5	NM_001195633	CDS	chr18	77984804	77985193	0.847997	0.0260039	chr18	77938466	78035027	+	100502841	ectopic P-granules autophagy protein 5 homolog (C. elegans)	NA
Epg5	NM_001195633	exon	chr18	77984804	77985193	0.847997	0.0260039	chr18	77938466	78035027	+	100502841	ectopic P-granules autophagy protein 5 homolog (C. elegans)	NA
Epg5	NM_001195633	intron	chr18	77984804	77985193	0.847997	0.0260039	chr18	77938466	78035027	+	100502841	ectopic P-granules autophagy protein 5 homolog (C. elegans)	NA
Ephb1	NM_173447	CDS	chr9	101970862	101971365	0.625604	0.0372127	chr9	101922127	102354693	-	270190	Eph receptor B1	NA
Ephb1	NM_173447	exon	chr9	101970862	101971365	0.625604	0.0372127	chr9	101922127	102354693	-	270190	Eph receptor B1	NA
Ephb1	NM_173447	intron	chr9	101970862	101971365	0.625604	0.0372127	chr9	101922127	102354693	-	270190	Eph receptor B1	NA
Eps8	NM_001271595	intron	chr6	137506748	137507064	0.881944	0.019879	chr6	137477244	137571009	-	13860	epidermal growth factor receptor pathway substrate 8	NA
Eps8l1	NM_026146	TTR	chr7	4483649	4484197	0.807355	0.0211202	chr7	4464741	4479242	+	67425	EPS8-like 1	NA
Ercc8	NM_028042	intron	chr13	108163972	108164496	0.915111	0.00295079	chr13	108158737	108194981	+	71991	excision repaiross-complementing rodent repair deficiency, complementation group 8	NA
Erg	NM_133659	intron	chr16	95427541	95427917	1.04064	0.0145087	chr16	95360203	95530365	-	13876	avian erythroblastosis virus E-26 (v-ets) oncogene related	NA
Eri3	NM_080469	promoter	chr4	117546192	117546569	0.742842	0.0496459	chr4	117550493	117674281	+	140546	exoribonuclease 3	chr4-117550215-117550636-CpG:_45-CGI-upstream-shelf
Esrrg	NM_011935	threeUTR	chr1	188210742	188211403	0.648325	0.0303865	chr1	187997826	188214884	+	26381	estrogen-related receptor gamma	NA
Esrrg	NM_011935	CDS	chr1	188210742	188211403	0.648325	0.0303865	chr1	187997826	188214884	+	26381	estrogen-related receptor gamma	NA
Esrrg	NM_011935	exon	chr1	188210742	188211403	0.648325	0.0303865	chr1	187997826	188214884	+	26381	estrogen-related receptor gamma	NA
Esrrg	NM_011935	intron	chr1	188210742	188211403	0.648325	0.0303865	chr1	187997826	188214884	+	26381	estrogen-related receptor gamma	NA
Esyt1	NM_011843	promoter	chr10	128529571	128529871	1.16993	0.0402211	chr10	128510249	128525859	-	23943	extended synaptotagmin-like protein 1	chr10-128525060-128525800-CpG:_58-CGI-downstream-shelf
Exoc2	NM_025588	intron	chr13	30965013	30965554	0.86507	0.0125981	chr13	30813917	30974047	-	66482	exocyst complex component 2	NA
Exosc2	NM_144886	CDS	chr2	31679454	31680098	0.566103	0.0408189	chr2	31670736	31681307	+	227715	exosome component 2	NA
Exosc2	NM_144886	exon	chr2	31679454	31680098	0.566103	0.0408189	chr2	31670736	31681307	+	227715	exosome component 2	NA
Exosc2	NM_144886	intron	chr2	31679454	31680098	0.566103	0.0408189	chr2	31670736	31681307	+	227715	exosome component 2	NA
Fa2h	NM_178086	intron	chr8	111353280	111353573	0.924449	0.0396936	chr8	111345137	111393821	-	338521	fatty acid 2-hydroxylase	NA
Fam110a	NM_028666	threeUTR	chr2	151969813	151970228	0.899598	0.0280619	chr2	151969397	151973974	-	73847	family with sequence similarity 110, member A	chr2-151970018-151970419-CpG:_29-CGI-upstream-shore
Fam110a	NM_028666	CDS	chr2	151969813	151970228	0.899598	0.0280619	chr2	151969397	151973974	-	73847	family with sequence similarity 110, member A	chr2-151970535-151970877-CpG:_24-CGI-upstream-shore
Fam110a	NM_028666	exon	chr2	151969813	151970228	0.899598	0.0280619	chr2	151969397	151973974	-	73847	family with sequence similarity 110, member A	chr2-151970018-151970419-CpG:_29-CGI-upstream-shore
Fam126b	NM_172513	intron	chr1	58531768	58532048	1.03136	0.0243354	chr1	58522805	58586333	-	213056	family with sequence similarity 126, member B	NA
Fam13c	NM_024244	intron	chr10	70514153	70514469	1.09954	0.0331719	chr10	70440909	70558732	+	71721	family with sequence similarity 13, member C	NA
Fam149a	NM_153535	intron	chr8	45346938	45347534	0.625604	0.0281933	chr8	45336714	45382291	-	212326	family with sequence similarity 149, member A	NA
Fam155a	NM_173446	CDS	chr8	9769928	9770339	0.893085	0.0250093	chr8	9206009	9771023	-	270028	family with sequence similarity 155, member A	chr8-9771396-9771971-CpG:_50-CGI-upstream-shore
Fam155a	NM_173446	exon	chr8	9769928	9770339	0.893085	0.0250093	chr8	9206009	9771023	-	270028	family with sequence similarity 155, member A	chr8-9770334-9770674-CpG:_30-CGI
Fam155a	NM_173446	intron	chr8	9769928	9770339	0.893085	0.0250093	chr8	9206009	9771023	-	270028	family with sequence similarity 155, member A	chr8-9770334-9770674-CpG:_30-CGI-upstream-shore
Fam189a1	NM_183087	intron	chr7	65007864	65008274	1.08246	0.00640801	chr7	64756095	65156528	-	70638	family with sequence similarity 189, member A1	NA
Fam189a2	NM_001114174	TTR	chr19	23969262	23969867	0.68741	0.0241429	chr19	23972749	24031019	-	381217	family with sequence similarity 189, member A2	NA
Fam195a	NM_026633	CDS	chr17	25864492	25864877	0.929611	0.0189046	chr17	25863697	25868738	-	68241	family with sequence similarity 195, member A	chr17-25861288-25861702-CpG:_52-CGI-downstream-shelf
Fam195a	NM_026633	exon	chr17	25864492	25864877	0.929611	0.0189046	chr17	25863697	25868738	-	68241	family with sequence similarity 195, member A	chr17-25868303-25868806-CpG:_48-CGI-upstream-shelf
Fam195a	NM_026633	intron	chr17	25864492	25864877	0.929611	0.0189046	chr17	25863697	25868738	-	68241	family with sequence similarity 195, member A	chr17-25861288-25861702-CpG:_52-CGI-downstream-shelf
Fam196a	NM_001143802	intron	chr7	134910170	134910574	0.777608	0.027125	chr7	134881907	134938430	-	627214	family with sequence similarity 196, member A	NA
Fam19a5	NM_134096	promoter	chr15	87620222	87620520	1.05063	0.0270309	chr15	87625229	87759364	+	106014	family with sequence similarity 19, member A5	chr15-87624070-87625706-CpG:_196-CGI-upstream-shelf
Fam19a5	NM_001252310	intron	chr15	87620222	87620520	1.05063	0.0270309	chr15	87544298	87759364	+	106014	family with sequence similarity 19, member A5	chr15-87624070-87625706-CpG:_196-CGI-upstream-shelf
Fam210b	NM_025912	promoter	chr2	172342565	172343148	0.905363	0.00529522	chr2	172345576	172355749	+	67017	family with sequence similarity 210, member B	chr2-172345329-172345900-CpG:_50-CGI-upstream-shelf
Fam71e2	NM_172895	CDS	chr7	4770271	4770714	0.666576	0.048643	chr7	4753225	4771270	-	243822	family with sequence similarity 71, member E2	NA
Fam71e2	NM_172895	exon	chr7	4770271	4770714	0.666576	0.048643	chr7	4753225	4771270	-	243822	family with sequence similarity 71, member E2	NA
Fam71e2	NM_172895	intron	chr7	4770271	4770714	0.666576	0.048643	chr7	4753225	4771270	-	243822	family with sequence similarity 71, member E2	NA
Fam83a	NM_173862	intron	chr15	58002009	58002558	0.620882	0.0409816	chr15	57985902	58010702	+	239463	family with sequence similarity 83, member A	NA
Fam83g	NM_178618	CDS	chr11	61703172	61703633	1.06301	0.00963518	chr11	61684409	61709950	+	69640	family with sequence similarity 83, member G	NA
Fam83g	NM_178618	exon	chr11	61703172	61703633	1.06301	0.00963518	chr11	61684409	61709950	+	69640	family with sequence similarity 83, member G	NA
Fancm	NM_178912	CDS	chr12	65121586	65122077	0.691878	0.0437054	chr12	65075605	65132058	+	104806	Fanconi anemia, complementation group M	NA
Fancm	NM_178912	exon	chr12	65121586	65122077	0.691878	0.0437054	chr12	65075605	65132058	+	104806	Fanconi anemia, complementation group M	NA
Fasn	NM_007988	CDS	chr11	120820674	120821067	0.815082	0.0380816	chr11	120805957	120824547	-	14104	fatty acid synthase	chr11-120823573-120824995-CpG:_160-CGI-upstream-shelf
Fasn	NM_007988	exon	chr11	120820674	120821067	0.815082	0.0380816	chr11	120805957	120824547	-	14104	fatty acid synthase	chr11-120823573-120824995-CpG:_160-CGI-upstream-shelf
Fasn	NM_007988	intron	chr11	120820674	120821067	0.815082	0.0380816	chr11	120805957	120824547	-	14104	fatty acid synthase	chr11-120823573-120824995-CpG:_160-CGI-upstream-shelf
Fbln1	NM_010180	CDS	chr15	85263126	85263555	0.718714	0.0390368	chr15	85206007	85286294	+	14114	fibulin 1	NA
Fbln1	NM_010180	exon	chr15	85263126	85263555	0.718714	0.0390368	chr15	85206007	85286294	+	14114	fibulin 1	NA
Fbln1	NM_010180	intron	chr15	85263126	85263555	0.718714	0.0390368	chr15	85206007	85286294	+	14114	fibulin 1	NA
Fbrsl1	NM_001142642	intron	chr5	110382526	110382885	0.947533	0.023655	chr5	110361751	110448503	-	381668	fibrosin-like 1	chr5-110386444-110387322-CpG:_88-CGI-upstream-shelf
Fbxl17	NM_015794	intron	chr17	63065251	63065542	1.07717	0.017781	chr17	63045951	63500580	-	50758	F-box and leucine-rich repeat protein 17	NA
Fbxl21	NM_178674	fiveUTR	chr13	56526726	56527248	0.777608	0.0190907	chr13	56522507	56537786	+	213311	F-box and leucine-rich repeat protein 21	chr13-56522227-56522816-CpG:_53-CGI-downstream-shelf
Fbxl21	NM_178674	TTR	chr13	56542440	56542815	0.86507	0.0416395	chr13	56522507	56537786	+	213311	F-box and leucine-rich repeat protein 21	NA
Fbxl21	NM_178674	CDS	chr13	56526726	56527248	0.777608	0.0190907	chr13	56522507	56537786	+	213311	F-box and leucine-rich repeat protein 21	chr13-56522227-56522816-CpG:_53-CGI-downstream-shelf
Fbxl21	NM_178674	exon	chr13	56526726	56527248	0.777608	0.0190907	chr13	56522507	56537786	+	213311	F-box and leucine-rich repeat protein 21	chr13-56522227-56522816-CpG:_53-CGI-downstream-shelf
Fbxl21	NM_178674	intron	chr13	56526726	56527248	0.777608	0.0190907	chr13	56522507	56537786	+	213311	F-box and leucine-rich repeat protein 21	chr13-56522227-56522816-CpG:_53-CGI-downstream-shelf
Fbxl22	NM_175206	TTR	chr9	66504593	66505015	0.86507	0.0125981	chr9	66508458	66514593	-	74165	F-box and leucine-rich repeat protein 22	NA
Fbxo25	NM_025785	TTR	chr8	13941174	13941950	0.562869	0.0370667	chr8	13907805	13940521	+	66822	F-box protein 25	NA
Fbxo3	NM_212433	CDS	chr2	104045744	104046083	1.01465	0.0218821	chr2	104027798	104063237	+	57443	F-box protein 3	NA
Fbxo3	NM_212433	exon	chr2	104045744	104046083	1.01465	0.0218821	chr2	104027798	104063237	+	57443	F-box protein 3	NA
Fbxo3	NM_212433	intron	chr2	104045744	104046083	1.01465	0.0218821	chr2	104027798	104063237	+	57443	F-box protein 3	NA
Fcer1g	NM_010185	promoter	chr1	171236879	171237385	0.731804	0.0171853	chr1	171229571	171234349	-	14127	Fc receptor, IgE, high affinity I, gamma polypeptide	NA
Fgf1	NM_010197	intron	chr18	38902757	38903121	1.01465	0.0218821	chr18	38838672	38918699	-	14164	fibroblast growth factor 1	NA
Fgf12	NM_010199	intron	chr16	28725909	28726199	1.07717	0.017781	chr16	28158583	28753243	-	14167	fibroblast growth factor 12	NA
Fhad1	NM_177868	intron	chr4	141931615	141932196	0.663951	0.0299876	chr4	141890622	142011651	-	329977	forkhead-associated (FHA) phosphopeptide binding domain 1	NA
Fhod3	NM_175276	intron	chr18	24724322	24724633	1.04064	0.0145087	chr18	24709444	25133501	+	225288	formin homology 2 domain containing 3	NA
Fkbp5	NM_010220	CDS	chr17	28415738	28416031	0.915111	0.0353541	chr17	28398752	28486149	-	14229	FK506 binding protein 5	NA
Fkbp5	NM_010220	exon	chr17	28415738	28416031	0.915111	0.0353541	chr17	28398752	28486149	-	14229	FK506 binding protein 5	NA
Fkbp5	NM_010220	intron	chr17	28415738	28416031	0.915111	0.0353541	chr17	28398752	28486149	-	14229	FK506 binding protein 5	NA
Fli1	NM_008026	intron	chr9	32520266	32520616	0.847997	0.0260039	chr9	32422207	32541368	-	14247	Friend leukemia integration 1	NA
Flnb	NM_134080	CDS	chr14	7869482	7869819	1.19265	0.0101337	chr14	7817956	7951587	+	286940	filamin, beta	NA
Flnb	NM_134080	exon	chr14	7869482	7869819	1.19265	0.0101337	chr14	7817956	7951587	+	286940	filamin, beta	NA
Flnb	NM_134080	intron	chr14	7869482	7869819	1.19265	0.0101337	chr14	7817956	7951587	+	286940	filamin, beta	NA
Fmn1	NM_001043322	intron	chr2	113653095	113653616	0.841738	0.0206063	chr2	113327735	113716767	+	14260	formin 1	NA
Fmo3	NM_008030	threeUTR	chr1	162954170	162954485	0.85561	0.0328735	chr1	162953799	162984491	-	14262	flavin containing monooxygenase 3	NA
Fmo3	NM_008030	CDS	chr1	162954170	162954485	0.85561	0.0328735	chr1	162953799	162984491	-	14262	flavin containing monooxygenase 3	NA
Fmo3	NM_008030	exon	chr1	162954170	162954485	0.85561	0.0328735	chr1	162953799	162984491	-	14262	flavin containing monooxygenase 3	NA
Focad	NM_001081184	CDS	chr4	88128841	88129191	0.811555	0.0300319	chr4	88094629	88411011	+	230393	focadhesin	NA
Focad	NM_001081184	exon	chr4	88128841	88129191	0.811555	0.0300319	chr4	88094629	88411011	+	230393	focadhesin	NA
Focad	NM_001081184	intron	chr4	88128841	88129191	0.811555	0.0300319	chr4	88094629	88411011	+	230393	focadhesin	NA
Foxred2	NM_001017983	intron	chr15	77947431	77947911	0.777608	0.0241158	chr15	77940521	77956722	-	239554	FAD-dependent oxidoreductase domain containing 2	NA
Frem1	NM_177863	CDS	chr4	82940456	82940750	1.15612	0.0237446	chr4	82897926	83021102	-	329872	Fras1 related extracellular matrix protein 1	NA
Frem1	NM_177863	exon	chr4	82940456	82940750	1.15612	0.0237446	chr4	82897926	83021102	-	329872	Fras1 related extracellular matrix protein 1	NA
Frem1	NM_177863	intron	chr4	82940456	82940750	1.15612	0.0237446	chr4	82897926	83021102	-	329872	Fras1 related extracellular matrix protein 1	NA
Frmd4a	NM_172475	intron	chr2	4344557	4344801	1.16993	0.0402211	chr2	4152862	4614043	+	209630	FERM domain containing 4A	NA
Frmd4b	NM_145148	intron	chr6	97515747	97516057	1	0.019658	chr6	97286866	97617657	-	232288	FERM domain containing 4B	NA
Fry	NM_172887	CDS	chr5	150426087	150426748	0.684498	0.0270408	chr5	150259929	150497753	+	320365	furry homolog (Drosophila)	NA
Fry	NM_172887	exon	chr5	150426087	150426748	0.684498	0.0270408	chr5	150259929	150497753	+	320365	furry homolog (Drosophila)	NA
Fry	NM_172887	intron	chr5	150426087	150426748	0.684498	0.0270408	chr5	150259929	150497753	+	320365	furry homolog (Drosophila)	NA
Fto	NM_011936	intron	chr8	91446473	91446982	0.811555	0.0300319	chr8	91313524	91668433	+	26383	fat mass and obesity associated	NA
Fxyd6	NM_022004	intron	chr9	45387781	45388240	0.861672	0.0112474	chr9	45370184	45396159	+	59095	FXYD domain-containing ion transport regulator 6	NA
Fyco1	NM_001110253	CDS	chr9	123829118	123829530	0.777608	0.0436763	chr9	123789499	123851899	-	17281	FYVE and coiled-coil domain containing 1	NA
Fyco1	NM_001110253	exon	chr9	123829118	123829530	0.777608	0.0436763	chr9	123789499	123851899	-	17281	FYVE and coiled-coil domain containing 1	NA
Fyn	NM_001122893	threeUTR	chr10	39563568	39564192	0.705458	0.0116451	chr10	39369798	39565374	+	14360	Fyn proto-oncogene	NA
Fyn	NM_001122893	CDS	chr10	39563568	39564192	0.705458	0.0116451	chr10	39369798	39565374	+	14360	Fyn proto-oncogene	NA
Fyn	NM_001122893	exon	chr10	39563568	39564192	0.705458	0.0116451	chr10	39369798	39565374	+	14360	Fyn proto-oncogene	NA
Fyn	NM_001122893	intron	chr10	39563568	39564192	0.705458	0.0116451	chr10	39369798	39565374	+	14360	Fyn proto-oncogene	NA
Fzd6	NM_008056	CDS	chr15	39031184	39031897	0.641546	0.0139846	chr15	39006332	39038190	+	14368	frizzled homolog 6 (Drosophila)	NA
Fzd6	NM_008056	exon	chr15	39031184	39031897	0.641546	0.0139846	chr15	39006332	39038190	+	14368	frizzled homolog 6 (Drosophila)	NA
Fzd6	NM_008056	intron	chr15	39031184	39031897	0.641546	0.0139846	chr15	39006332	39038190	+	14368	frizzled homolog 6 (Drosophila)	NA
Gaa	NM_001159324	CDS	chr11	119283727	119284250	0.806177	0.0187999	chr11	119267966	119285698	+	14387	glucosidase, alpha, acid	NA
Gaa	NM_001159324	exon	chr11	119283727	119284250	0.806177	0.0187999	chr11	119267966	119285698	+	14387	glucosidase, alpha, acid	NA
Gaa	NM_001159324	intron	chr11	119283727	119284250	0.806177	0.0187999	chr11	119267966	119285698	+	14387	glucosidase, alpha, acid	NA
Galnt16	NM_001081421	CDS	chr12	80592231	80592618	0.932886	0.00916745	chr12	80518989	80603896	+	108760	UDP-N-acetyl-alpha-D-galactosamine:polypeptide N-acetylgalactosaminyltransferase 16	NA
Galnt16	NM_001081421	exon	chr12	80592231	80592618	0.932886	0.00916745	chr12	80518989	80603896	+	108760	UDP-N-acetyl-alpha-D-galactosamine:polypeptide N-acetylgalactosaminyltransferase 16	NA
Galnt16	NM_001081421	intron	chr12	80592231	80592618	0.932886	0.00916745	chr12	80518989	80603896	+	108760	UDP-N-acetyl-alpha-D-galactosamine:polypeptide N-acetylgalactosaminyltransferase 16	NA
Garem	NM_001033445	CDS	chr18	21131340	21131630	0.745899	0.0390297	chr18	21127341	21300139	-	381126	GRB2 associated, regulator of MAPK1	NA
Garem	NM_001033445	exon	chr18	21131340	21131630	0.745899	0.0390297	chr18	21127341	21300139	-	381126	GRB2 associated, regulator of MAPK1	NA
Garem	NM_001033445	intron	chr18	21131340	21131630	0.745899	0.0390297	chr18	21127341	21300139	-	381126	GRB2 associated, regulator of MAPK1	NA
Garnl3	NM_178888	threeUTR	chr2	32986301	32986771	0.810029	0.0266929	chr2	32986365	33087204	-	99326	GTPase activating RANGAP domain-like 3	NA
Garnl3	NM_178888	TTR	chr2	32986301	32986771	0.810029	0.0266929	chr2	32986365	33087204	-	99326	GTPase activating RANGAP domain-like 3	NA
Garnl3	NM_178888	CDS	chr2	32986301	32986771	0.810029	0.0266929	chr2	32986365	33087204	-	99326	GTPase activating RANGAP domain-like 3	NA
Garnl3	NM_178888	exon	chr2	32986301	32986771	0.810029	0.0266929	chr2	32986365	33087204	-	99326	GTPase activating RANGAP domain-like 3	NA
Gcnt1	NM_010265	CDS	chr19	17329546	17330131	0.839008	0.0183546	chr19	17326140	17372844	-	14537	glucosaminyl (N-acetyl) transferase 1, core 2	NA
Gcnt1	NM_010265	exon	chr19	17329546	17330131	0.839008	0.0183546	chr19	17326140	17372844	-	14537	glucosaminyl (N-acetyl) transferase 1, core 2	NA
Gdf10	NM_145741	TTR	chr14	33935905	33936523	0.641952	0.0254604	chr14	33923586	33935282	+	14560	growth differentiation factor 10	NA
Gdf2	NM_019506	promoter	chr14	33935905	33936523	0.641952	0.0254604	chr14	33941038	33947198	+	12165	growth differentiation factor 2	NA
Gdpd1	NM_025638	intron	chr11	87046212	87046689	0.695145	0.0388119	chr11	87033793	87074137	-	66569	glycerophosphodiester phosphodiesterase domain containing 1	NA
Gli3	NM_008130	CDS	chr13	15719928	15720366	1.03395	0.00787278	chr13	15463722	15730025	+	14634	GLI-Kruppel family member GLI3	NA
Gli3	NM_008130	exon	chr13	15719928	15720366	1.03395	0.00787278	chr13	15463722	15730025	+	14634	GLI-Kruppel family member GLI3	NA
Gli3	NM_008130	intron	chr13	15719928	15720366	1.03395	0.00787278	chr13	15463722	15730025	+	14634	GLI-Kruppel family member GLI3	NA
Glis1	NM_147221	intron	chr4	107483344	107483910	0.820676	0.00623744	chr4	107434718	107635059	+	230587	GLIS family zinc finger 1	NA
Gm10768	NR_033472	promoter	chr19	43836423	43836903	0.718714	0.0390368	chr19	43838802	43840845	+	100038628	predicted gene 10768	NA
Gm10814	NR_045783	promoter	chr19	6009019	6009429	0.920566	0.00736074	chr19	6012619	6018459	+	100502985	predicted gene 10814	NA
Gm10863	NR_029470	intron	chr15	79202299	79202681	1.17971	0.00612371	chr15	79166065	79216401	+	100041655	predicted gene 10863	NA
Gm13483	NR_040362	intron	chr2	50375404	50375651	1.36257	0.0135529	chr2	50296809	50433967	+	100502624	predicted gene 13483	NA
Gm15612	NR_045880	TTR	chr6	88849926	88850350	0.906891	0.0314944	chr6	88842853	88847274	+	100038356	predicted gene 15612	NA
Gm1653	NR_040591	promoter	chr3	149271189	149271463	1.05772	0.0160736	chr3	149274736	149279980	+	381482	predicted gene 1653	NA
Gm4636	NM_001254951	intron	chr7	28003967	28004392	0.744441	0.0440027	chr7	27984470	28014115	-	100043772	predicted gene 4636	NA
Gm5087	NM_177813	intron	chr14	13240510	13240763	1.30812	0.0127451	chr14	13157387	13284638	-	328354	predicted gene 5087	NA
Gm5136	NM_203660	fiveUTR	chr10	108699505	108700138	0.695145	0.0182612	chr10	108699043	108700160	-	368203	predicted gene 5136	NA
Gm5136	NM_203660	CDS	chr10	108699505	108700138	0.695145	0.0182612	chr10	108699043	108700160	-	368203	predicted gene 5136	NA
Gm5136	NM_203660	exon	chr10	108699505	108700138	0.695145	0.0182612	chr10	108699043	108700160	-	368203	predicted gene 5136	NA
Gm5820	NM_001033789	intron	chr18	38902757	38903121	1.01465	0.0218821	chr18	38892455	38971274	+	545253	predicted gene 5820	NA
Gm6484	NM_001080940	promoter	chr9	21832572	21833361	0.811555	0.00301155	chr9	21835509	21837347	+	624219	predicted gene 6484	NA
Gm6498	NR_003630	promoter	chr14	48194696	48195020	0.86007	0.0369883	chr14	48198715	48228413	+	624367	glyceraldehyde-3-phosphate dehydrogenase pseudogene	NA
Gm6592	NM_001081564	TTR	chrX	8852507	8852749	0.95818	0.0264556	chrX	8843993	8849607	+	625480	predicted gene 6592	NA
Gna14	NM_008137	intron	chr19	16444493	16445086	0.72316	0.0307994	chr19	16435666	16610818	+	14675	guanine nucleotide binding protein, alpha 14	NA
Gnaz	NM_010311	intron	chr10	75005565	75005955	0.929611	0.0189046	chr10	74967230	75015877	+	14687	guanine nucleotide binding protein, alpha z subunit	NA
Gnb4	NM_013531	promoter	chr3	32618712	32618986	0.86507	0.0416395	chr3	32583527	32616535	-	14696	guanine nucleotide binding protein (G protein), beta 4	chr3-32616260-32616933-CpG:_81-CGI-downstream-shelf
Golga7b	NM_001141983	CDS	chr19	42266433	42267340	0.647023	0.0117723	chr19	42247577	42270348	+	71146	golgi autoantigen, golgin subfamily a, 7B	NA
Golga7b	NM_001141983	exon	chr19	42266433	42267340	0.647023	0.0117723	chr19	42247577	42270348	+	71146	golgi autoantigen, golgin subfamily a, 7B	NA
Golga7b	NM_001141983	intron	chr19	42266433	42267340	0.647023	0.0117723	chr19	42247577	42270348	+	71146	golgi autoantigen, golgin subfamily a, 7B	NA
Golgb1	NM_030035	CDS	chr16	36915998	36916777	0.609485	0.0200403	chr16	36885010	36933085	+	224139	golgi autoantigen, golgin subfamily b, macrogolgin 1	NA
Golgb1	NM_030035	exon	chr16	36915998	36916777	0.609485	0.0200403	chr16	36885010	36933085	+	224139	golgi autoantigen, golgin subfamily b, macrogolgin 1	NA
Golim4	NM_175193	intron	chr3	75917612	75918050	1.08017	0.0106388	chr3	75876383	75956831	-	73124	golgi integral membrane protein 4	NA
Gpr126	NM_001002268	CDS	chr10	14432912	14433208	1.07306	0.0299766	chr10	14402584	14545036	-	215798	G protein-coupled receptor 126	NA
Gpr126	NM_001002268	exon	chr10	14432912	14433208	1.07306	0.0299766	chr10	14402584	14545036	-	215798	G protein-coupled receptor 126	NA
Gpr126	NM_001002268	intron	chr10	14432912	14433208	1.07306	0.0299766	chr10	14402584	14545036	-	215798	G protein-coupled receptor 126	NA
Gpr180	NM_021434	CDS	chr14	118159892	118160740	0.863337	0.000742718	chr14	118137126	118164232	+	58245	G protein-coupled receptor 180	chr14-118157967-118158183-CpG:_18-CGI-downstream-shore
Gpr180	NM_021434	exon	chr14	118159892	118160740	0.863337	0.000742718	chr14	118137126	118164232	+	58245	G protein-coupled receptor 180	chr14-118157967-118158183-CpG:_18-CGI-downstream-shelf
Gpr180	NM_021434	intron	chr14	118159892	118160740	0.863337	0.000742718	chr14	118137126	118164232	+	58245	G protein-coupled receptor 180	chr14-118157967-118158183-CpG:_18-CGI-downstream-shore
Gpr183	NM_183031	threeUTR	chr14	121953858	121954256	0.777608	0.0492862	chr14	121952330	121965193	-	321019	G protein-coupled receptor 183	NA
Gpr183	NM_183031	CDS	chr14	121953858	121954256	0.777608	0.0492862	chr14	121952330	121965193	-	321019	G protein-coupled receptor 183	NA
Gpr183	NM_183031	exon	chr14	121953858	121954256	0.777608	0.0492862	chr14	121952330	121965193	-	321019	G protein-coupled receptor 183	NA
Grb14	NM_016719	CDS	chr2	64916860	64917373	0.947533	0.0027602	chr2	64912481	65022766	-	50915	growth factor receptor bound protein 14	NA
Grb14	NM_016719	exon	chr2	64916860	64917373	0.947533	0.0027602	chr2	64912481	65022766	-	50915	growth factor receptor bound protein 14	NA
Grb14	NM_016719	intron	chr2	64916860	64917373	0.947533	0.0027602	chr2	64912481	65022766	-	50915	growth factor receptor bound protein 14	NA
Grhl3	NM_001013756	CDS	chr4	135560779	135561324	0.579668	0.0452764	chr4	135541887	135573620	-	230824	grainyhead-like 3 (Drosophila)	NA
Grhl3	NM_001013756	exon	chr4	135560779	135561324	0.579668	0.0452764	chr4	135541887	135573620	-	230824	grainyhead-like 3 (Drosophila)	NA
Grhl3	NM_001013756	intron	chr4	135560779	135561324	0.579668	0.0452764	chr4	135541887	135573620	-	230824	grainyhead-like 3 (Drosophila)	NA
Grid2	NM_008167	intron	chr6	63747059	63747714	0.823411	0.0073655	chr6	63256856	64666279	+	14804	glutamate receptor, ionotropic, delta 2	NA
Grik1	NM_010348	intron	chr16	88267826	88268360	0.897902	0.0107959	chr16	87895896	88290258	-	14805	glutamate receptor, ionotropic, kainate 1	NA
Grip1	NM_133442	intron	chr10	119794656	119795440	0.829447	0.00260915	chr10	119454033	120077161	+	74053	glutamate receptor interacting protein 1	NA
Grip2	NM_001159507	CDS	chr6	91783570	91783960	0.813231	0.0338078	chr6	91761509	91807393	-	243547	glutamate receptor interacting protein 2	NA
Grip2	NM_001159507	exon	chr6	91783570	91783960	0.813231	0.0338078	chr6	91761509	91807393	-	243547	glutamate receptor interacting protein 2	NA
Grip2	NM_001159507	intron	chr6	91783570	91783960	0.813231	0.0338078	chr6	91761509	91807393	-	243547	glutamate receptor interacting protein 2	NA
Grpel1	NM_024478	TTR	chr5	36476123	36476674	0.754888	0.01363	chr5	36465184	36474077	+	17713	GrpE-like 1, mitochondrial	NA
Gsg1l	NM_001101488	intron	chr7	126055326	126055696	0.819428	0.0484165	chr7	125878418	126082411	-	269994	GSG1-like	NA
Gstm7	NM_026672	CDS	chr3	107929982	107930486	0.868755	0.0141144	chr3	107926333	107931745	-	68312	glutathione S-transferase, mu 7	NA
Gstm7	NM_026672	exon	chr3	107929982	107930486	0.868755	0.0141144	chr3	107926333	107931745	-	68312	glutathione S-transferase, mu 7	NA
Gstm7	NM_026672	intron	chr3	107929982	107930486	0.868755	0.0141144	chr3	107926333	107931745	-	68312	glutathione S-transferase, mu 7	NA
Gtf3c5	NM_148928	CDS	chr2	28570428	28570709	0.86507	0.0416395	chr2	28566262	28583279	-	70239	general transcription factor IIIC, polypeptide 5	NA
Gtf3c5	NM_148928	exon	chr2	28570428	28570709	0.86507	0.0416395	chr2	28566262	28583279	-	70239	general transcription factor IIIC, polypeptide 5	NA
Gtf3c5	NM_148928	intron	chr2	28570428	28570709	0.86507	0.0416395	chr2	28566262	28583279	-	70239	general transcription factor IIIC, polypeptide 5	NA
Gucy2d	NM_001130693	CDS	chr7	98453869	98454199	0.86007	0.0369883	chr7	98443421	98477478	+	14918	guanylate cyclase 2d	NA
Gucy2d	NM_001130693	exon	chr7	98453869	98454199	0.86007	0.0369883	chr7	98443421	98477478	+	14918	guanylate cyclase 2d	NA
Gucy2d	NM_001130693	intron	chr7	98453869	98454199	0.86007	0.0369883	chr7	98443421	98477478	+	14918	guanylate cyclase 2d	NA
H60b	NM_001177775	CDS	chr10	22286732	22287085	0.777608	0.0492862	chr10	22273473	22288848	+	667281	histocompatibility 60b	NA
H60b	NM_001177775	exon	chr10	22286732	22287085	0.777608	0.0492862	chr10	22273473	22288848	+	667281	histocompatibility 60b	NA
H60b	NM_001177775	intron	chr10	22286732	22287085	0.777608	0.0492862	chr10	22273473	22288848	+	667281	histocompatibility 60b	NA
Hdac9	NM_024124	intron	chr12	34388454	34388821	1.07306	0.0299766	chr12	34371496	34528889	-	79221	histone deacetylase 9	NA
Herc1	NM_145617	CDS	chr9	66504593	66505015	0.86507	0.0125981	chr9	66350449	66508775	+	235439	hect (homologous to the E6-AP (UBE3A) carboxyl terminus) domain and RCC1 (CHC1)-like domain (RLD) 1	NA
Herc1	NM_145617	exon	chr9	66504593	66505015	0.86507	0.0125981	chr9	66350449	66508775	+	235439	hect (homologous to the E6-AP (UBE3A) carboxyl terminus) domain and RCC1 (CHC1)-like domain (RLD) 1	NA
Herc1	NM_145617	intron	chr9	66504593	66505015	0.86507	0.0125981	chr9	66350449	66508775	+	235439	hect (homologous to the E6-AP (UBE3A) carboxyl terminus) domain and RCC1 (CHC1)-like domain (RLD) 1	NA
Herc4	NM_030114	intron	chr10	63297697	63298313	0.635589	0.0417467	chr10	63243796	63317881	+	67345	hect domain and RLD 4	NA
Hmcn1	NM_001024720	intron	chr1	150575620	150576016	1.16463	0.00929668	chr1	150562501	150993435	-	545370	hemicentin 1	NA
Hn1l	NM_198937	promoter	chr17	24964657	24965013	1.21057	0.0168601	chr17	24942469	24960623	-	52009	hematological and neurological expressed 1-like	chr17-24960316-24960930-CpG:_61-CGI-downstream-shelf
Hnf1b	NM_009330	intron	chr11	83897115	83897352	1.13124	0.0366006	chr11	83850868	83905815	+	21410	HNF1 homeobox B	NA
Hoga1	NM_026152	intron	chr19	42052539	42053044	0.744441	0.0440027	chr19	42045850	42070939	+	67432	4-hydroxy-2-oxoglutarate aldolase 1	NA
Hrh1	NM_001252642	intron	chr6	114461025	114461408	0.939879	0.0102298	chr6	114403665	114483296	+	15465	histamine receptor H1	NA
Hsd17b14	NM_025330	CDS	chr7	45565670	45565989	0.935149	0.0445709	chr7	45554927	45567321	+	66065	hydroxysteroid (17-beta) dehydrogenase 14	NA
Hsd17b14	NM_025330	exon	chr7	45565670	45565989	0.935149	0.0445709	chr7	45554927	45567321	+	66065	hydroxysteroid (17-beta) dehydrogenase 14	NA
Hsd17b14	NM_025330	intron	chr7	45565670	45565989	0.935149	0.0445709	chr7	45554927	45567321	+	66065	hydroxysteroid (17-beta) dehydrogenase 14	NA
Hspb6	NM_001012401	threeUTR	chr7	30554117	30554706	1	0.00316953	chr7	30553301	30555439	+	243912	heat shock protein, alpha-crystallin-related, B6	chr7-30553245-30553517-CpG:_21-CGI-downstream-shore
Hspb6	NM_001012401	CDS	chr7	30554117	30554706	1	0.00316953	chr7	30553301	30555439	+	243912	heat shock protein, alpha-crystallin-related, B6	chr7-30552222-30552448-CpG:_20-CGI-downstream-shore
Hspb6	NM_001012401	exon	chr7	30554117	30554706	1	0.00316953	chr7	30553301	30555439	+	243912	heat shock protein, alpha-crystallin-related, B6	chr7-30552222-30552448-CpG:_20-CGI-downstream-shore
Hspb6	NM_001012401	intron	chr7	30554117	30554706	1	0.00316953	chr7	30553301	30555439	+	243912	heat shock protein, alpha-crystallin-related, B6	chr7-30552222-30552448-CpG:_20-CGI-downstream-shelf
Htt	NM_010414	TTR	chr5	34917484	34918069	0.936806	0.0022809	chr5	34761739	34912521	+	15194	huntingtin	NA
Hunk	NM_015755	intron	chr16	90454787	90455553	0.695145	0.0182612	chr16	90386396	90499553	+	26559	hormonally upregulated Neu-associated kinase	NA
Hydin	NM_172916	CDS	chr8	110581897	110582508	0.777608	0.0151401	chr8	110266976	110610253	+	244653	HYDIN, axonemal central pair apparatus protein	NA
Hydin	NM_172916	exon	chr8	110581897	110582508	0.777608	0.0151401	chr8	110266976	110610253	+	244653	HYDIN, axonemal central pair apparatus protein	NA
Hydin	NM_172916	intron	chr8	110581897	110582508	0.777608	0.0151401	chr8	110266976	110610253	+	244653	HYDIN, axonemal central pair apparatus protein	NA
Iffo2	NM_001205173	CDS	chr4	139606432	139606669	0.817136	0.0429239	chr4	139574719	139620382	+	212632	intermediate filament family orphan 2	chr4-139604975-139605198-CpG:_17-CGI-downstream-shore
Iffo2	NM_001205173	exon	chr4	139606432	139606669	0.817136	0.0429239	chr4	139574719	139620382	+	212632	intermediate filament family orphan 2	chr4-139604975-139605198-CpG:_17-CGI-downstream-shore
Iffo2	NM_001205173	intron	chr4	139606432	139606669	0.817136	0.0429239	chr4	139574719	139620382	+	212632	intermediate filament family orphan 2	chr4-139604975-139605198-CpG:_17-CGI-downstream-shore
Ifih1	NM_027835	intron	chr2	62618331	62618653	0.877143	0.0177299	chr2	62595792	62646255	-	71586	interferon induced with helicase C domain 1	NA
Ifng	NM_008337	promoter	chr10	118440743	118441217	0.872765	0.0158172	chr10	118441046	118445892	+	15978	interferon gamma	NA
Ifng	NM_008337	fiveUTR	chr10	118440743	118441217	0.872765	0.0158172	chr10	118441046	118445892	+	15978	interferon gamma	NA
Ifng	NM_008337	CDS	chr10	118440743	118441217	0.872765	0.0158172	chr10	118441046	118445892	+	15978	interferon gamma	NA
Ifng	NM_008337	exon	chr10	118440743	118441217	0.872765	0.0158172	chr10	118441046	118445892	+	15978	interferon gamma	NA
Ift140	NM_134126	intron	chr17	25037514	25037816	1.17971	0.00612371	chr17	25016085	25099497	+	106633	intraflagellar transport 140	NA
Ift27	NM_025931	intron	chr15	78162368	78163083	0.777608	0.00394987	chr15	78159462	78174108	-	67042	intraflagellar transport 27	NA
Igflr1	NM_145580	TTR	chr7	30569140	30569910	0.541795	0.0249409	chr7	30565426	30567962	+	101883	IGF-like family receptor 1	NA
Ikbkb	NM_001159774	intron	chr8	22661678	22662043	0.813231	0.0338078	chr8	22659204	22706583	-	16150	inhibitor of kappaB kinase beta	NA
Ikzf3	NM_011771	threeUTR	chr11	98466861	98467729	0.562869	0.0370667	chr11	98464692	98546031	-	22780	IKAROS family zinc finger 3	NA
Ikzf3	NM_011771	CDS	chr11	98466861	98467729	0.562869	0.0370667	chr11	98464692	98546031	-	22780	IKAROS family zinc finger 3	NA
Ikzf3	NM_011771	exon	chr11	98466861	98467729	0.562869	0.0370667	chr11	98464692	98546031	-	22780	IKAROS family zinc finger 3	NA
Ikzf3	NM_011771	intron	chr11	98466861	98467729	0.562869	0.0370667	chr11	98464692	98546031	-	22780	IKAROS family zinc finger 3	NA
Il11	NM_008350	TTR	chr7	4770271	4770714	0.666576	0.048643	chr7	4772377	4778141	-	16156	interleukin 11	NA
Il1r1	NM_008362	promoter	chr1	40222794	40223070	1.09954	0.0117273	chr1	40225079	40316177	+	16177	interleukin 1 receptor, type I	NA
Il20ra	NM_172786	promoter	chr10	19707937	19708269	0.984058	0.0330612	chr10	19712586	19760053	+	237313	interleukin 20 receptor, alpha	NA
Il31ra	NM_139299	intron	chr13	112565095	112565417	0.970253	0.0295803	chr13	112522806	112580662	-	218624	interleukin 31 receptor A	NA
Ildr1	NM_134109	intron	chr16	36704813	36705444	0.719505	0.0123254	chr16	36694037	36726741	+	106347	immunoglobulin-like domain containing receptor 1	NA
Invs	NM_010569	CDS	chr4	48389872	48390237	0.777608	0.0305267	chr4	48279801	48431953	+	16348	inversin	NA
Invs	NM_010569	exon	chr4	48389872	48390237	0.777608	0.0305267	chr4	48279801	48431953	+	16348	inversin	NA
Invs	NM_010569	intron	chr4	48389872	48390237	0.777608	0.0305267	chr4	48279801	48431953	+	16348	inversin	NA
Iqca	NM_029122	intron	chr1	90061521	90061980	0.777608	0.027125	chr1	90042131	90153401	-	74918	IQ motif containing with AAA domain	NA
Isoc1	NM_025478	CDS	chr18	58673058	58673466	0.777608	0.0343754	chr18	58659481	58679570	+	66307	isochorismatase domain containing 1	NA
Isoc1	NM_025478	exon	chr18	58673058	58673466	0.777608	0.0343754	chr18	58659481	58679570	+	66307	isochorismatase domain containing 1	NA
Isoc1	NM_025478	intron	chr18	58673058	58673466	0.777608	0.0343754	chr18	58659481	58679570	+	66307	isochorismatase domain containing 1	NA
Isoc2b	NM_026158	promoter	chr7	4866239	4866830	0.697437	0.0166531	chr7	4844959	4866179	-	67441	isochorismatase domain containing 2b	chr7-4865968-4866227-CpG:_22-CGI-downstream-shore
Itfg1	NM_028007	intron	chr8	85825701	85825960	1.07717	0.017781	chr8	85717556	85840949	-	71927	integrin alpha FG-GAP repeat containing 1	NA
Itga9	NM_133721	intron	chr9	118741062	118741503	1	0.019658	chr9	118606708	118901003	+	104099	integrin alpha 9	NA
Itpkb	NM_001081175	CDS	chr1	180421022	180421473	0.858528	0.0100439	chr1	180330475	180423659	+	320404	inositol 1,4,5-trisphosphate 3-kinase B	NA
Itpkb	NM_001081175	exon	chr1	180421022	180421473	0.858528	0.0100439	chr1	180330475	180423659	+	320404	inositol 1,4,5-trisphosphate 3-kinase B	NA
Itpkb	NM_001081175	intron	chr1	180421022	180421473	0.858528	0.0100439	chr1	180330475	180423659	+	320404	inositol 1,4,5-trisphosphate 3-kinase B	NA
Itpr2	NM_019923	CDS	chr6	146374268	146374704	0.813231	0.0338078	chr6	146108298	146502223	-	16439	inositol 1,4,5-triphosphate receptor 2	NA
Itpr2	NM_019923	exon	chr6	146374268	146374704	0.813231	0.0338078	chr6	146108298	146502223	-	16439	inositol 1,4,5-triphosphate receptor 2	NA
Itpr2	NM_019923	intron	chr6	146326722	146327424	0.537937	0.0435144	chr6	146108298	146502223	-	16439	inositol 1,4,5-triphosphate receptor 2	NA
Jup	NM_010593	CDS	chr11	100378040	100378569	0.615857	0.0458533	chr11	100368855	100397790	-	16480	junction plakoglobin	NA
Jup	NM_010593	exon	chr11	100378040	100378569	0.615857	0.0458533	chr11	100368855	100397790	-	16480	junction plakoglobin	NA
Jup	NM_010593	intron	chr11	100378040	100378569	0.615857	0.0458533	chr11	100368855	100397790	-	16480	junction plakoglobin	NA
Kansl2	NM_133714	CDS	chr15	98531518	98531760	1.16993	0.0402211	chr15	98519100	98534221	-	69612	KAT8 regulatory NSL complex subunit 2	chr15-98533652-98534489-CpG:_86-CGI-upstream-shelf
Kansl2	NM_133714	exon	chr15	98531518	98531760	1.16993	0.0402211	chr15	98519100	98534221	-	69612	KAT8 regulatory NSL complex subunit 2	chr15-98533652-98534489-CpG:_86-CGI-upstream-shore
Kansl2	NM_133714	intron	chr15	98531518	98531760	1.16993	0.0402211	chr15	98519100	98534221	-	69612	KAT8 regulatory NSL complex subunit 2	chr15-98533652-98534489-CpG:_86-CGI-upstream-shore
Kat6b	NM_001205241	intron	chr14	21532882	21533147	1.13124	0.0366006	chr14	21499769	21672478	+	54169	K(lysine) acetyltransferase 6B	NA
Kcna7	NM_010596	CDS	chr7	45409029	45409448	0.810029	0.0266929	chr7	45405959	45411382	+	16495	potassium voltage-gated channel, shaker-related subfamily, member 7	chr7-45406251-45407025-CpG:_112-CGI-downstream-shelf
Kcna7	NM_010596	exon	chr7	45409029	45409448	0.810029	0.0266929	chr7	45405959	45411382	+	16495	potassium voltage-gated channel, shaker-related subfamily, member 7	chr7-45406251-45407025-CpG:_112-CGI-downstream-shelf
Kcnip1	NM_001190885	intron	chr11	33664146	33664451	1.17616	0.0154805	chr11	33629340	33843585	-	70357	Kv channel-interacting protein 1	NA
Kcnj6	NM_001025584	intron	chr16	94937506	94937845	0.906891	0.0314944	chr16	94748682	94997696	-	16522	potassium inwardly-rectifying channel, subfamily J, member 6	NA
Kcnk2	NM_001159850	intron	chr1	189226304	189226836	0.681392	0.0303803	chr1	189207929	189343353	-	16526	potassium channel, subfamily K, member 2	NA
Kcnn2	NM_080465	intron	chr18	45583734	45584052	0.970253	0.0295803	chr18	45560153	45685883	+	140492	potassium intermediate/small conductance calcium-activated channel, subfamily N, member 2	NA
Kcnt1	NM_175462	CDS	chr2	25901098	25901543	0.656301	0.0378442	chr2	25877860	25918273	+	227632	potassium channel, subfamily T, member 1	NA
Kcnt1	NM_175462	exon	chr2	25901098	25901543	0.656301	0.0378442	chr2	25877860	25918273	+	227632	potassium channel, subfamily T, member 1	NA
Kcnt1	NM_175462	intron	chr2	25901098	25901543	0.656301	0.0378442	chr2	25877860	25918273	+	227632	potassium channel, subfamily T, member 1	NA
Kctd3	NM_172650	CDS	chr1	188982762	188983476	0.555215	0.0367979	chr1	188971097	189007840	-	226823	potassium channel tetramerisation domain containing 3	NA
Kctd3	NM_172650	exon	chr1	188982762	188983476	0.555215	0.0367979	chr1	188971097	189007840	-	226823	potassium channel tetramerisation domain containing 3	NA
Kctd3	NM_172650	intron	chr1	188982762	188983476	0.555215	0.0367979	chr1	188971097	189007840	-	226823	potassium channel tetramerisation domain containing 3	NA
Kif21b	NM_001039472	threeUTR	chr1	136175976	136176459	0.730302	0.0192948	chr1	136131400	136178014	+	16565	kinesin family member 21B	NA
Kif21b	NM_001039472	exon	chr1	136175976	136176459	0.730302	0.0192948	chr1	136131400	136178014	+	16565	kinesin family member 21B	NA
Kif21b	NM_001039472	intron	chr1	136141758	136142102	1.09954	0.0196327	chr1	136131400	136178014	+	16565	kinesin family member 21B	chr1-136140304-136140607-CpG:_24-CGI-downstream-shore
Klhdc3	NM_027910	fiveUTR	chr17	46677841	46678559	0.643306	0.0179582	chr17	46674550	46680930	-	71765	kelch domain containing 3	chr17-46674014-46674430-CpG:_35-CGI-downstream-shelf
Klhdc3	NM_027910	CDS	chr17	46677841	46678559	0.643306	0.0179582	chr17	46674550	46680930	-	71765	kelch domain containing 3	chr17-46674014-46674430-CpG:_35-CGI-downstream-shelf
Klhdc3	NM_027910	exon	chr17	46677841	46678559	0.643306	0.0179582	chr17	46674550	46680930	-	71765	kelch domain containing 3	chr17-46674014-46674430-CpG:_35-CGI-downstream-shelf
Klhdc3	NM_027910	intron	chr17	46677841	46678559	0.643306	0.0179582	chr17	46674550	46680930	-	71765	kelch domain containing 3	chr17-46680623-46681204-CpG:_54-CGI-upstream-shelf
Klhl2	NM_178633	threeUTR	chr8	64740664	64741006	0.870717	0.0469011	chr8	64739861	64779865	-	77113	kelch-like 2, Mayven	NA
Klhl2	NM_178633	CDS	chr8	64740664	64741006	0.870717	0.0469011	chr8	64739861	64779865	-	77113	kelch-like 2, Mayven	NA
Klhl2	NM_178633	exon	chr8	64740664	64741006	0.870717	0.0469011	chr8	64739861	64779865	-	77113	kelch-like 2, Mayven	NA
Klhl2	NM_178633	intron	chr8	64740664	64741006	0.870717	0.0469011	chr8	64739861	64779865	-	77113	kelch-like 2, Mayven	NA
Klhl29	NM_001164493	intron	chr12	5328647	5329022	1.21818	0.00438496	chr12	5077465	5375682	-	208439	kelch-like 29	NA
Kmt2a	NM_001081049	CDS	chr9	44848783	44849509	0.63743	0.011867	chr9	44803354	44881274	-	214162	lysine (K)-specific methyltransferase 2A	NA
Kmt2a	NM_001081049	exon	chr9	44848783	44849509	0.63743	0.011867	chr9	44803354	44881274	-	214162	lysine (K)-specific methyltransferase 2A	NA
Kmt2b	NM_029274	threeUTR	chr7	30569140	30569910	0.541795	0.0249409	chr7	30568854	30588726	-	75410	lysine (K)-specific methyltransferase 2B	NA
Kmt2b	NM_029274	CDS	chr7	30569140	30569910	0.541795	0.0249409	chr7	30568854	30588726	-	75410	lysine (K)-specific methyltransferase 2B	NA
Kmt2b	NM_029274	exon	chr7	30569140	30569910	0.541795	0.0249409	chr7	30568854	30588726	-	75410	lysine (K)-specific methyltransferase 2B	NA
Kmt2b	NM_029274	intron	chr7	30569140	30569910	0.541795	0.0249409	chr7	30568854	30588726	-	75410	lysine (K)-specific methyltransferase 2B	NA
Krt10	NM_010660	CDS	chr11	99387400	99387743	1.09954	0.0331719	chr11	99385255	99389364	-	16661	keratin 10	NA
Krt10	NM_010660	exon	chr11	99387400	99387743	1.09954	0.0331719	chr11	99385255	99389364	-	16661	keratin 10	NA
Krt10	NM_010660	intron	chr11	99387400	99387743	1.09954	0.0331719	chr11	99385255	99389364	-	16661	keratin 10	NA
Krt82	NM_053249	TTR	chr15	101540346	101540723	0.877143	0.0177299	chr15	101541220	101550659	-	114566	keratin 82	NA
L3mbtl3	NM_172787	intron	chr10	26346264	26346592	0.819428	0.0484165	chr10	26275451	26375185	-	237339	l(3)mbt-like 3 (Drosophila)	NA
Lama1	NM_008480	promoter	chr17	67696338	67696709	0.716207	0.0439891	chr17	67697264	67822645	+	16772	laminin, alpha 1	chr17-67697110-67697827-CpG:_69-CGI-upstream-shore
Lama5	NM_001081171	CDS	chr2	180206901	180207487	0.993336	0.000972959	chr2	180176372	180225859	-	16776	laminin, alpha 5	NA
Lama5	NM_001081171	exon	chr2	180206901	180207487	0.993336	0.000972959	chr2	180176372	180225859	-	16776	laminin, alpha 5	NA
Lama5	NM_001081171	intron	chr2	180206901	180207487	0.993336	0.000972959	chr2	180176372	180225859	-	16776	laminin, alpha 5	NA
Lamc2	NM_008485	CDS	chr1	153154324	153154853	0.698173	0.0344865	chr1	153122755	153186447	-	16782	laminin, gamma 2	NA
Lamc2	NM_008485	exon	chr1	153154324	153154853	0.698173	0.0344865	chr1	153122755	153186447	-	16782	laminin, gamma 2	NA
Lamc2	NM_008485	intron	chr1	153154324	153154853	0.698173	0.0344865	chr1	153122755	153186447	-	16782	laminin, gamma 2	NA
Larp6	NM_026235	CDS	chr9	60724051	60724398	0.808634	0.0237377	chr9	60713120	60738801	+	67557	La ribonucleoprotein domain family, member 6	NA
Larp6	NM_026235	exon	chr9	60724051	60724398	0.808634	0.0237377	chr9	60713120	60738801	+	67557	La ribonucleoprotein domain family, member 6	NA
Larp6	NM_026235	intron	chr9	60724051	60724398	0.808634	0.0237377	chr9	60713120	60738801	+	67557	La ribonucleoprotein domain family, member 6	NA
Lclat1	NM_001081071	intron	chr17	73172074	73172384	1.04064	0.0459494	chr17	73107984	73243366	+	225010	lysocardiolipin acyltransferase 1	NA
Ldb2	NM_010698	intron	chr5	44733188	44733745	0.836501	0.0163551	chr5	44472132	44799707	-	16826	LIM domain binding 2	NA
Ldlrad3	NM_178886	intron	chr2	102018314	102018980	0.630766	0.0469063	chr2	101950200	102186377	-	241576	low density lipoprotein receptor class A domain containing 3	NA
Ldlrad4	NM_172631	intron	chr18	67990476	67990872	0.881944	0.019879	chr18	67933256	68255549	+	52662	low density lipoprotein receptor class A domain containing 4	NA
Lect2	NM_010702	threeUTR	chr13	56542440	56542815	0.86507	0.0416395	chr13	56542459	56548538	-	16841	leukocyte cell-derived chemotaxin 2	NA
Lect2	NM_010702	TTR	chr13	56542440	56542815	0.86507	0.0416395	chr13	56542459	56548538	-	16841	leukocyte cell-derived chemotaxin 2	NA
Lect2	NM_010702	CDS	chr13	56542440	56542815	0.86507	0.0416395	chr13	56542459	56548538	-	16841	leukocyte cell-derived chemotaxin 2	NA
Lect2	NM_010702	exon	chr13	56542440	56542815	0.86507	0.0416395	chr13	56542459	56548538	-	16841	leukocyte cell-derived chemotaxin 2	NA
Lgr6	NM_001033409	intron	chr1	134988344	134988822	0.839008	0.0183546	chr1	134986352	135105276	-	329252	leucine-rich repeat-containing G protein-coupled receptor 6	chr1-134987516-134988073-CpG:_47-CGI-downstream-shore
Lhb	NM_008497	TTR	chr7	45422117	45422913	0.550197	0.0402195	chr7	45420945	45421854	+	16866	luteinizing hormone beta	NA
Lin37	NM_029377	TTR	chr7	30554117	30554706	1	0.00316953	chr7	30555440	30559646	-	75660	lin-37 homolog (C. elegans)	chr7-30552222-30552448-CpG:_20-CGI-downstream-shore
Litaf	NM_019980	promoter	chr16	10997831	10998490	1.07306	0.00214484	chr16	10959272	10993121	-	56722	LPS-induced TN factor	NA
Lmna	NM_019390	CDS	chr3	88486420	88486868	0.777608	0.0134911	chr3	88483204	88493312	-	16905	lamin A	chr3-88484616-88485123-CpG:_37-CGI-downstream-shore
Lmna	NM_019390	exon	chr3	88486420	88486868	0.777608	0.0134911	chr3	88483204	88493312	-	16905	lamin A	chr3-88484616-88485123-CpG:_37-CGI-downstream-shore
Lmna	NM_019390	intron	chr3	88486420	88486868	0.777608	0.0134911	chr3	88483204	88493312	-	16905	lamin A	chr3-88484616-88485123-CpG:_37-CGI-downstream-shore
Lpar3	NM_022983	intron	chr3	146277828	146278251	1.02272	0.00131236	chr3	146220960	146286214	+	65086	lysophosphatidic acid receptor 3	NA
Lpp	NM_178665	intron	chr16	24521979	24522354	0.819428	0.0484165	chr16	24393349	24992578	+	210126	LIM domain containing preferred translocation partner in lipoma	NA
Lrch1	NM_001252132	CDS	chr14	74786098	74786450	0.777608	0.0241158	chr14	74754672	74947877	-	380916	leucine-rich repeats and calponin homology (CH) domain containing 1	NA
Lrch1	NM_001252132	exon	chr14	74786098	74786450	0.777608	0.0241158	chr14	74754672	74947877	-	380916	leucine-rich repeats and calponin homology (CH) domain containing 1	NA
Lrch1	NM_001252132	intron	chr14	74786098	74786450	0.777608	0.0241158	chr14	74754672	74947877	-	380916	leucine-rich repeats and calponin homology (CH) domain containing 1	NA
Lrfn2	NM_027452	fiveUTR	chr17	49069888	49070255	0.68834	0.0492467	chr17	48932581	49097590	+	70530	leucine rich repeat and fibronectin type III domain containing 2	NA
Lrfn2	NM_027452	CDS	chr17	49069888	49070255	0.68834	0.0492467	chr17	48932581	49097590	+	70530	leucine rich repeat and fibronectin type III domain containing 2	NA
Lrfn2	NM_027452	exon	chr17	49069888	49070255	0.68834	0.0492467	chr17	48932581	49097590	+	70530	leucine rich repeat and fibronectin type III domain containing 2	NA
Lrig2	NM_001025067	threeUTR	chr3	104455508	104455849	1	0.019658	chr3	104453982	104511856	-	269473	leucine-rich repeats and immunoglobulin-like domains 2	NA
Lrig2	NM_001025067	exon	chr3	104455508	104455849	1	0.019658	chr3	104453982	104511856	-	269473	leucine-rich repeats and immunoglobulin-like domains 2	NA
Lrp1b	NM_053011	intron	chr2	42166919	42167376	0.85561	0.0328735	chr2	40596772	42653598	-	94217	low density lipoprotein-related protein 1B (deleted in tumors)	NA
Lrp6	NM_008514	CDS	chr6	134468482	134468771	0.987061	0.0176476	chr6	134446477	134566913	-	16974	low density lipoprotein receptor-related protein 6	NA
Lrp6	NM_008514	exon	chr6	134468482	134468771	0.987061	0.0176476	chr6	134446477	134566913	-	16974	low density lipoprotein receptor-related protein 6	NA
Lrp6	NM_008514	intron	chr6	134468482	134468771	0.987061	0.0176476	chr6	134446477	134566913	-	16974	low density lipoprotein receptor-related protein 6	NA
Lrrc42	NM_029985	TTR	chr4	107230418	107230713	0.86507	0.0416395	chr4	107233513	107253533	-	77809	leucine rich repeat containing 42	NA
Lrrc52	NM_001013382	threeUTR	chr1	167445746	167446317	0.640104	0.0371706	chr1	167445674	167466780	-	240899	leucine rich repeat containing 52	NA
Lrrc52	NM_001013382	CDS	chr1	167445746	167446317	0.640104	0.0371706	chr1	167445674	167466780	-	240899	leucine rich repeat containing 52	NA
Lrrc52	NM_001013382	exon	chr1	167445746	167446317	0.640104	0.0371706	chr1	167445674	167466780	-	240899	leucine rich repeat containing 52	NA
Lrrc52	NM_001013382	intron	chr1	167445746	167446317	0.640104	0.0371706	chr1	167445674	167466780	-	240899	leucine rich repeat containing 52	NA
Lrrc56	NM_153777	CDS	chr7	141206088	141206491	0.777608	0.0343754	chr7	141195142	141210055	+	70552	leucine rich repeat containing 56	NA
Lrrc56	NM_153777	exon	chr7	141206088	141206491	0.777608	0.0343754	chr7	141195142	141210055	+	70552	leucine rich repeat containing 56	NA
Lrrc56	NM_153777	intron	chr7	141206088	141206491	0.777608	0.0343754	chr7	141195142	141210055	+	70552	leucine rich repeat containing 56	NA
Lrrc71	NM_028971	CDS	chr3	87742682	87743146	0.844722	0.0231434	chr3	87736922	87748623	-	74485	leucine rich repeat containing 71	NA
Lrrc71	NM_028971	exon	chr3	87742682	87743146	0.844722	0.0231434	chr3	87736922	87748623	-	74485	leucine rich repeat containing 71	NA
Lrrc71	NM_028971	intron	chr3	87742682	87743146	0.844722	0.0231434	chr3	87736922	87748623	-	74485	leucine rich repeat containing 71	NA
Ltn1	NM_001081068	CDS	chr16	87394365	87394827	1.42531	0.000351077	chr16	87376650	87432606	-	78913	listerin E3 ubiquitin protein ligase 1	NA
Ltn1	NM_001081068	exon	chr16	87394365	87394827	1.42531	0.000351077	chr16	87376650	87432606	-	78913	listerin E3 ubiquitin protein ligase 1	NA
Ltn1	NM_001081068	intron	chr16	87394365	87394827	1.42531	0.000351077	chr16	87376650	87432606	-	78913	listerin E3 ubiquitin protein ligase 1	NA
Macrod2	NM_001013802	intron	chr2	142218166	142218608	0.887232	0.0222943	chr2	140395429	142390050	+	72899	MACRO domain containing 2	NA
Mad1l1	NM_010752	CDS	chr5	140065751	140066192	0.744441	0.0440027	chr5	140008688	140321552	-	17120	MAD1 mitotic arrest deficient 1-like 1	NA
Mad1l1	NM_010752	exon	chr5	140065751	140066192	0.744441	0.0440027	chr5	140008688	140321552	-	17120	MAD1 mitotic arrest deficient 1-like 1	NA
Mad1l1	NM_010752	intron	chr5	140065751	140066192	0.744441	0.0440027	chr5	140008688	140321552	-	17120	MAD1 mitotic arrest deficient 1-like 1	NA
Magi1	NM_001029850	intron	chr6	94154412	94154733	1.07306	0.0299766	chr6	93675454	94283904	-	14924	membrane associated guanylate kinase, WW and PDZ domain containing 1	NA
Map3k13	NM_172821	CDS	chr16	21892232	21892564	0.935149	0.0445709	chr16	21891968	21931877	+	71751	mitogen-activated protein kinase kinase kinase 13	NA
Map3k13	NM_172821	exon	chr16	21892232	21892564	0.935149	0.0445709	chr16	21891968	21931877	+	71751	mitogen-activated protein kinase kinase kinase 13	NA
Map3k13	NM_172821	intron	chr16	21892232	21892564	0.935149	0.0445709	chr16	21891968	21931877	+	71751	mitogen-activated protein kinase kinase kinase 13	NA
Map3k5	NM_008580	intron	chr10	20051839	20052170	0.777608	0.0387343	chr10	19934525	20142750	+	26408	mitogen-activated protein kinase kinase kinase 5	NA
Map4	NM_008633	intron	chr9	110052034	110052486	0.744441	0.0440027	chr9	109931773	110083954	+	17758	microtubule-associated protein 4	NA
Mapkap1	NM_177345	intron	chr2	34580382	34581142	0.740133	0.00913351	chr2	34432024	34624950	+	227743	mitogen-activated protein kinase associated protein 1	NA
Mast4	NM_175171	intron	chr13	103019084	103019467	0.777608	0.0492862	chr13	102732488	103334492	-	328329	microtubule associated serine/threonine kinase family member 4	NA
Mcm3ap	NM_019434	CDS	chr10	76470431	76471173	0.640104	0.019619	chr10	76468970	76515857	+	54387	minichromosome maintenance deficient 3 (S. cerevisiae) associated protein	chr10-76468675-76469198-CpG:_49-CGI-downstream-shore
Mcm3ap	NM_019434	exon	chr10	76470431	76471173	0.640104	0.019619	chr10	76468970	76515857	+	54387	minichromosome maintenance deficient 3 (S. cerevisiae) associated protein	chr10-76468675-76469198-CpG:_49-CGI-downstream-shore
Mcmbp	NM_145955	intron	chr7	128734564	128734890	0.893085	0.0250093	chr7	128696458	128740429	-	210711	MCM (minichromosome maintenance deficient) binding protein	NA
Mcu	NM_001033259	intron	chr10	59589943	59590388	0.777608	0.0305267	chr10	59446983	59616692	-	215999	mitochondrial calcium uniporter	NA
Mea1	NM_001277312	promoter	chr17	46677841	46678559	0.643306	0.0179582	chr17	46681179	46683126	+	17256	male enhanced antigen 1	chr17-46674014-46674430-CpG:_35-CGI-downstream-shelf
Meaf6	NM_027310	TTR	chr4	125112051	125112365	0.899598	0.0280619	chr4	125085146	125109889	+	70088	MYST/Esa1-associated factor 6	NA
Megf6	NM_001162977	intron	chr4	154217094	154217358	1.09954	0.0331719	chr4	154170712	154275721	+	230971	multiple EGF-like-domains 6	NA
Meis1	NM_010789	intron	chr11	18911496	18911779	1.07306	0.0299766	chr11	18880427	19018969	-	17268	Meis homeobox 1	NA
Meox2	NM_008584	threeUTR	chr12	37178149	37178696	1.02153	0.00710586	chr12	37108545	37179528	+	17286	mesenchyme homeobox 2	NA
Meox2	NM_008584	CDS	chr12	37178149	37178696	1.02153	0.00710586	chr12	37108545	37179528	+	17286	mesenchyme homeobox 2	NA
Meox2	NM_008584	exon	chr12	37178149	37178696	1.02153	0.00710586	chr12	37108545	37179528	+	17286	mesenchyme homeobox 2	NA
Meox2	NM_008584	intron	chr12	37178149	37178696	1.02153	0.00710586	chr12	37108545	37179528	+	17286	mesenchyme homeobox 2	NA
Mettl16	NM_026197	threeUTR	chr11	74817067	74817848	0.745186	0.00551715	chr11	74770862	74818692	+	67493	methyltransferase like 16	NA
Mettl16	NM_026197	CDS	chr11	74817067	74817848	0.745186	0.00551715	chr11	74770862	74818692	+	67493	methyltransferase like 16	NA
Mettl16	NM_026197	exon	chr11	74817067	74817848	0.745186	0.00551715	chr11	74770862	74818692	+	67493	methyltransferase like 16	NA
Mettl16	NM_026197	intron	chr11	74817067	74817848	0.745186	0.00551715	chr11	74770862	74818692	+	67493	methyltransferase like 16	NA
Mfsd8	NM_028140	intron	chr3	40828125	40828349	1.13124	0.0366006	chr3	40818171	40846854	-	72175	major facilitator superfamily domain containing 8	NA
Mgmt	NM_008598	intron	chr7	136997462	136997965	0.647547	0.0478481	chr7	136894610	137128188	+	17314	O-6-methylguanine-DNA methyltransferase	NA
Midn	NM_021565	threeUTR	chr10	80156576	80156918	0.716207	0.0439891	chr10	80148289	80158367	+	59090	midnolin	chr10-80159825-80160230-CpG:_41-CGI-upstream-shelf
Midn	NM_021565	CDS	chr10	80156576	80156918	0.716207	0.0439891	chr10	80148289	80158367	+	59090	midnolin	chr10-80159825-80160230-CpG:_41-CGI-upstream-shelf
Midn	NM_021565	exon	chr10	80156576	80156918	0.716207	0.0439891	chr10	80148289	80158367	+	59090	midnolin	chr10-80159825-80160230-CpG:_41-CGI-upstream-shelf
Mier1	NM_001039081	CDS	chr4	103148996	103149427	0.777608	0.0436763	chr4	103119389	103165749	+	71148	mesoderm induction early response 1 homolog (Xenopus laevis	NA
Mier1	NM_001039081	exon	chr4	103148996	103149427	0.777608	0.0436763	chr4	103119389	103165749	+	71148	mesoderm induction early response 1 homolog (Xenopus laevis	NA
Mier1	NM_001039081	intron	chr4	103148996	103149427	0.777608	0.0436763	chr4	103119389	103165749	+	71148	mesoderm induction early response 1 homolog (Xenopus laevis	NA
Mina	NM_025910	CDS	chr16	59480198	59480535	0.819428	0.0484165	chr16	59471774	59492451	+	67014	myc induced nuclear antigen	NA
Mina	NM_025910	exon	chr16	59480198	59480535	0.819428	0.0484165	chr16	59471774	59492451	+	67014	myc induced nuclear antigen	NA
Mina	NM_025910	intron	chr16	59480198	59480535	0.819428	0.0484165	chr16	59471774	59492451	+	67014	myc induced nuclear antigen	NA
Mipep	NM_027436	intron	chr14	60850108	60850529	0.777608	0.027125	chr14	60784565	60903613	+	70478	mitochondrial intermediate peptidase	NA
Mir1191	NR_035422	intron	chr5	76447727	76448043	0.984058	0.0330612	chr5	76206228	76469519	-	100316839	microRNA 1191	NA
Mir1953	NR_035478	promoter	chr2	151969813	151970228	0.899598	0.0280619	chr2	151967528	151967617	-	100316704	microRNA 1953	chr2-151970018-151970419-CpG:_29-CGI
Mir3094	NR_037277	promoter	chr4	40989404	40989791	1.01207	0.0117822	chr4	40993694	40993758	+	100526501	microRNA 3094	NA
Mir4660	NR_037248	intron	chr12	70576528	70576858	0.970253	0.0295803	chr12	70308504	70669399	+	100526482	microRNA 4660	NA
Mir669a-1	NR_035408	intron	chr17	51391736	51392108	0.887232	0.0222943	chr17	51147895	51613053	+	735256	microRNA 669a-1	NA
Mir669a-10	NR_037264	intron	chr17	51391736	51392108	0.887232	0.0222943	chr17	51277987	51613053	+	100526494	microRNA 669a-10	NA
Mir669a-11	NR_037266	intron	chr17	51391736	51392108	0.887232	0.0222943	chr17	51277987	51613053	+	100526495	microRNA 669a-11	NA
Mir669a-12	NR_037268	intron	chr17	51391736	51392108	0.887232	0.0222943	chr17	51277987	51613053	+	100526496	microRNA 669a-12	NA
Mir669a-4	NR_037250	intron	chr17	51391736	51392108	0.887232	0.0222943	chr17	51277987	51613053	+	100526535	microRNA 669a-4	NA
Mir669a-5	NR_037251	intron	chr17	51391736	51392108	0.887232	0.0222943	chr17	51277987	51613053	+	100526483	microRNA 669a-5	NA
Mir669a-6	NR_037253	intron	chr17	51391736	51392108	0.887232	0.0222943	chr17	51277987	51613053	+	100526485	microRNA 669a-6	NA
Mir669a-7	NR_037255	intron	chr17	51391736	51392108	0.887232	0.0222943	chr17	51277987	51613053	+	100526536	microRNA 669a-7	NA
Mir669a-8	NR_037259	intron	chr17	51391736	51392108	0.887232	0.0222943	chr17	51277987	51613053	+	100526489	microRNA 669a-8	NA
Mir669a-9	NR_037260	intron	chr17	51391736	51392108	0.887232	0.0222943	chr17	51277987	51613053	+	100526491	microRNA 4669a-9	NA
Mir669p-1	NR_037257	intron	chr17	51391736	51392108	0.887232	0.0222943	chr17	51277987	51613053	+	100526552	microRNA 669p-1	NA
Mir669p-2	NR_037262	intron	chr17	51391736	51392108	0.887232	0.0222943	chr17	51277987	51613053	+	100526538	microRNA 669p-2	NA
Mir702	NR_030483	promoter	chr5	136990382	136991639	0.449375	0.04327	chr5	136991432	136991541	+	735283	microRNA 702	chr5-136986864-136987844-CpG:_75-CGI-downstream-shelf
Mir702	NR_030483	TTR	chr5	136990382	136991639	0.449375	0.04327	chr5	136991432	136991541	+	735283	microRNA 702	chr5-136986864-136987844-CpG:_75-CGI-downstream-shelf
Mir702	NR_030483	exon	chr5	136990382	136991639	0.449375	0.04327	chr5	136991432	136991541	+	735283	microRNA 702	chr5-136986864-136987844-CpG:_75-CGI-downstream-shelf
Mmp9	NM_013599	CDS	chr2	164950862	164951462	1	0.00103458	chr2	164948250	164955846	+	17395	matrix metallopeptidase 9	chr2-164949194-164949837-CpG:_52-CGI-downstream-shore
Mmp9	NM_013599	exon	chr2	164950862	164951462	1	0.00103458	chr2	164948250	164955846	+	17395	matrix metallopeptidase 9	chr2-164953348-164953565-CpG:_17-CGI-upstream-shore
Mmp9	NM_013599	intron	chr2	164950862	164951462	1	0.00103458	chr2	164948250	164955846	+	17395	matrix metallopeptidase 9	chr2-164949194-164949837-CpG:_52-CGI-downstream-shore
Mphosph6	NM_026758	promoter	chr8	117806500	117807001	0.893085	0.00381032	chr8	117791644	117801929	-	68533	M phase phosphoprotein 6	NA
Mpp6	NM_001164733	intron	chr6	50142977	50143288	1.04064	0.0459494	chr6	50110240	50198598	+	56524	membrane protein, palmitoylated 6 (MAGUK p55 subfamily member 6)	NA
Mpped1	NM_172610	intron	chr15	83831239	83831585	0.984058	0.0330612	chr15	83780022	83858474	+	223726	metallophosphoesterase domain containing 1	NA
Mprip	NM_201245	promoter	chr11	59658230	59658579	0.819428	0.0484165	chr11	59662494	59780860	+	26936	myosin phosphatase Rho interacting protein	chr11-59662147-59663016-CpG:_94-CGI-upstream-shelf
Mpzl2	NM_007962	intron	chr9	45047738	45048096	0.877143	0.0177299	chr9	45042343	45054043	+	14012	myelin protein zero-like 2	NA
Mrps6	NM_080456	CDS	chr16	92099514	92100135	0.667425	0.0271634	chr16	92058335	92112227	+	121022	mitochondrial ribosomal protein S6	NA
Mrps6	NM_080456	exon	chr16	92099514	92100135	0.667425	0.0271634	chr16	92058335	92112227	+	121022	mitochondrial ribosomal protein S6	NA
Mrps6	NM_080456	intron	chr16	92099514	92100135	0.667425	0.0271634	chr16	92058335	92112227	+	121022	mitochondrial ribosomal protein S6	NA
Ms4a10	NM_023529	promoter	chr19	10977634	10977900	0.893085	0.0250093	chr19	10962294	10974670	-	69826	membrane-spanning 4-domains, subfamily A, member 10	NA
Ms4a15	NM_001034898	TTR	chr19	10977634	10977900	0.893085	0.0250093	chr19	10978306	10993250	-	545279	membrane-spanning 4-domains, subfamily A, member 15	NA
Msantd1	NM_207277	fiveUTR	chr5	34917484	34918069	0.936806	0.0022809	chr5	34915914	34923839	+	403174	Myb/SANT-like DNA-binding domain containing 1	NA
Msantd1	NM_207277	CDS	chr5	34917484	34918069	0.936806	0.0022809	chr5	34915914	34923839	+	403174	Myb/SANT-like DNA-binding domain containing 1	NA
Msantd1	NM_207277	exon	chr5	34917484	34918069	0.936806	0.0022809	chr5	34915914	34923839	+	403174	Myb/SANT-like DNA-binding domain containing 1	NA
Msantd1	NM_207277	intron	chr5	34917484	34918069	0.936806	0.0022809	chr5	34915914	34923839	+	403174	Myb/SANT-like DNA-binding domain containing 1	NA
Msrb2	NM_029619	TTR	chr2	19396256	19396574	0.970253	0.0295803	chr2	19371635	19394971	+	76467	methionine sulfoxide reductase B2	NA
Msrb2	NM_029619	intron	chr2	19374570	19375041	0.881944	0.019879	chr2	19371635	19394971	+	76467	methionine sulfoxide reductase B2	chr2-19371666-19371913-CpG:_23-CGI-downstream-shelf
Mtap	NM_024433	intron	chr4	89157323	89157804	0.748461	0.0307676	chr4	89137369	89181090	+	66902	methylthioadenosine phosphorylase	NA
Mtmr10	NM_172742	CDS	chr7	64321157	64321398	0.935149	0.0445709	chr7	64287669	64340806	+	233315	myotubularin related protein 10	NA
Mtmr10	NM_172742	exon	chr7	64321157	64321398	0.935149	0.0445709	chr7	64287669	64340806	+	233315	myotubularin related protein 10	NA
Mtmr10	NM_172742	intron	chr7	64321157	64321398	0.935149	0.0445709	chr7	64287669	64340806	+	233315	myotubularin related protein 10	NA
Mtmr6	NM_144843	CDS	chr14	60284749	60285282	1.00893	0.00351276	chr14	60265204	60302371	+	219135	myotubularin related protein 6	NA
Mtmr6	NM_144843	exon	chr14	60284749	60285282	1.00893	0.00351276	chr14	60265204	60302371	+	219135	myotubularin related protein 6	NA
Mtmr6	NM_144843	intron	chr14	60284749	60285282	1.00893	0.00351276	chr14	60265204	60302371	+	219135	myotubularin related protein 6	NA
Mtrf1l	NM_175374	CDS	chr10	5813698	5814073	0.984058	0.0330612	chr10	5811886	5823943	-	108853	mitochondrial translational release factor 1-like	NA
Mtrf1l	NM_175374	exon	chr10	5813698	5814073	0.984058	0.0330612	chr10	5811886	5823943	-	108853	mitochondrial translational release factor 1-like	NA
Mtrf1l	NM_175374	intron	chr10	5813698	5814073	0.984058	0.0330612	chr10	5811886	5823943	-	108853	mitochondrial translational release factor 1-like	NA
Mtus1	NM_001005863	intron	chr8	41007567	41007935	0.817136	0.0429239	chr8	40990911	41133726	-	102103	mitochondrial tumor suppressor 1	NA
Musk	NM_001037127	CDS	chr4	58372797	58373631	0.618129	0.0259	chr4	58285961	58374303	+	18198	muscle, skeletal, receptor tyrosine kinase	NA
Musk	NM_001037127	exon	chr4	58372797	58373631	0.618129	0.0259	chr4	58285961	58374303	+	18198	muscle, skeletal, receptor tyrosine kinase	NA
Musk	NM_001037127	intron	chr4	58372797	58373631	0.618129	0.0259	chr4	58285961	58374303	+	18198	muscle, skeletal, receptor tyrosine kinase	NA
Myd88	NM_010851	threeUTR	chr9	119337252	119337616	0.947533	0.011414	chr9	119335987	119340040	-	17874	myeloid differentiation primary response gene 88	chr9-119341510-119341967-CpG:_50-CGI-upstream-shelf
Myd88	NM_010851	CDS	chr9	119337252	119337616	0.947533	0.011414	chr9	119335987	119340040	-	17874	myeloid differentiation primary response gene 88	chr9-119339620-119340000-CpG:_34-CGI-upstream-shelf
Myd88	NM_010851	exon	chr9	119337252	119337616	0.947533	0.011414	chr9	119335987	119340040	-	17874	myeloid differentiation primary response gene 88	chr9-119341510-119341967-CpG:_50-CGI-upstream-shelf
Myd88	NM_010851	intron	chr9	119337252	119337616	0.947533	0.011414	chr9	119335987	119340040	-	17874	myeloid differentiation primary response gene 88	chr9-119339620-119340000-CpG:_34-CGI-upstream-shelf
Myo18b	NM_028901	intron	chr5	112785706	112786278	0.777608	0.0305267	chr5	112688875	112896362	-	74376	myosin XVIIIb	NA
Myo5b	NM_201600	intron	chr18	74533991	74534215	1.13124	0.0366006	chr18	74442618	74771477	+	17919	myosin VB	NA
Myof	NM_001099634	CDS	chr19	37951303	37951651	0.847997	0.0260039	chr19	37899035	38043577	-	226101	myoferlin	NA
Myof	NM_001099634	exon	chr19	37951303	37951651	0.847997	0.0260039	chr19	37899035	38043577	-	226101	myoferlin	NA
Myof	NM_001099634	intron	chr19	37951303	37951651	0.847997	0.0260039	chr19	37899035	38043577	-	226101	myoferlin	NA
Myot	NM_001033621	CDS	chr18	44354794	44355164	0.924449	0.0396936	chr18	44334073	44355722	+	58916	myotilin	NA
Myot	NM_001033621	exon	chr18	44354794	44355164	0.924449	0.0396936	chr18	44334073	44355722	+	58916	myotilin	NA
Myot	NM_001033621	intron	chr18	44354794	44355164	0.924449	0.0396936	chr18	44334073	44355722	+	58916	myotilin	NA
N4bp2	NM_001024917	CDS	chr5	65803239	65803635	1.03395	0.00787278	chr5	65763520	65826784	+	333789	NEDD4 binding protein 2	NA
N4bp2	NM_001024917	exon	chr5	65803239	65803635	1.03395	0.00787278	chr5	65763520	65826784	+	333789	NEDD4 binding protein 2	NA
N4bp2	NM_001024917	intron	chr5	65803239	65803635	1.03395	0.00787278	chr5	65763520	65826784	+	333789	NEDD4 binding protein 2	NA
N4bp2l1	NM_133898	threeUTR	chr5	150572720	150573057	0.932886	0.00916745	chr5	150571642	150594525	-	100637	NEDD4 binding protein 2-like 1	NA
N4bp2l1	NM_133898	CDS	chr5	150572720	150573057	0.932886	0.00916745	chr5	150571642	150594525	-	100637	NEDD4 binding protein 2-like 1	NA
N4bp2l1	NM_133898	exon	chr5	150572720	150573057	0.932886	0.00916745	chr5	150571642	150594525	-	100637	NEDD4 binding protein 2-like 1	NA
N4bp2l1	NM_133898	intron	chr5	150572720	150573057	0.932886	0.00916745	chr5	150571642	150594525	-	100637	NEDD4 binding protein 2-like 1	NA
NA	NM_001281978	fiveUTR	chr4	48389872	48390237	0.777608	0.0305267	NA	NA	NA	NA	NA	NA	NA
NA	NM_001281977	CDS	chr4	48389872	48390237	0.777608	0.0305267	NA	NA	NA	NA	NA	NA	NA
NA	NM_001281977	exon	chr4	48389872	48390237	0.777608	0.0305267	NA	NA	NA	NA	NA	NA	NA
NA	NM_001278941	intron	chr3	106493190	106493488	1.20645	0.00665637	NA	NA	NA	NA	NA	NA	NA
NA	NM_001281977	intron	chr4	48389872	48390237	0.777608	0.0305267	NA	NA	NA	NA	NA	NA	NA
NA	NM_001281847	intron	chr1	189226304	189226836	0.681392	0.0303803	NA	NA	NA	NA	NA	NA	NA
NA	NM_001282108	intron	chr8	78607138	78607589	0.718714	0.0390368	NA	NA	NA	NA	NA	NA	NA
Nav3	NM_001081035	threeUTR	chr10	109683650	109683994	0.887232	0.0222943	chr10	109683438	110000219	-	260315	neuron navigator 3	NA
Nav3	NM_001081035	exon	chr10	109683650	109683994	0.887232	0.0222943	chr10	109683438	110000219	-	260315	neuron navigator 3	NA
Ndufa8	NM_026703	intron	chr2	36037362	36037630	1.12553	0.0216249	chr2	36036333	36049292	-	68375	NADH dehydrogenase (ubiquinone) 1 alpha subcomplex, 8	NA
Ndufaf7	NM_028611	TTR	chr17	78951631	78952179	0.678072	0.034148	chr17	78937134	78948052	+	73694	NADH dehydrogenase (ubiquinone) 1 alpha subcomplex assembly factor 7	NA
Ndufs2	NM_153064	CDS	chr1	171236879	171237385	0.731804	0.0171853	chr1	171234859	171247112	-	226646	NADH dehydrogenase (ubiquinone) Fe-S protein 2	NA
Ndufs2	NM_153064	exon	chr1	171236879	171237385	0.731804	0.0171853	chr1	171234859	171247112	-	226646	NADH dehydrogenase (ubiquinone) Fe-S protein 2	NA
Ndufs2	NM_153064	intron	chr1	171236879	171237385	0.731804	0.0171853	chr1	171234859	171247112	-	226646	NADH dehydrogenase (ubiquinone) Fe-S protein 2	NA
Neb	NM_010889	CDS	chr2	52205962	52206339	0.881944	0.019879	chr2	52136646	52338798	-	17996	nebulin	NA
Neb	NM_010889	exon	chr2	52205962	52206339	0.881944	0.019879	chr2	52136646	52338798	-	17996	nebulin	NA
Neb	NM_010889	intron	chr2	52205962	52206339	0.881944	0.019879	chr2	52136646	52338798	-	17996	nebulin	NA
Necab2	NM_054095	CDS	chr8	119470458	119471131	0.620882	0.0409816	chr8	119446718	119472635	+	117148	N-terminal EF-hand calcium binding protein 2	NA
Necab2	NM_054095	exon	chr8	119470458	119471131	0.620882	0.0409816	chr8	119446718	119472635	+	117148	N-terminal EF-hand calcium binding protein 2	NA
Necab2	NM_054095	intron	chr8	119470458	119471131	0.620882	0.0409816	chr8	119446718	119472635	+	117148	N-terminal EF-hand calcium binding protein 2	NA
Negr1	NM_001039094	intron	chr3	157201851	157202251	1.09954	0.00705459	chr3	156561793	157316447	+	320840	neuronal growth regulator 1	NA
Nek7	NM_021605	intron	chr1	138504555	138504978	0.897902	0.0107959	chr1	138484713	138619696	-	59125	NIMA (never in mitosis gene a)-related expressed kinase 7	NA
Nell1	NM_001037906	intron	chr7	50716671	50716957	0.935149	0.0445709	chr7	49975349	50863289	+	338352	NEL-like 1	NA
Nfx1	NM_023739	intron	chr4	40989404	40989791	1.01207	0.0117822	chr4	40970942	41025992	+	74164	nuclear transcription factor, X-box binding 1	NA
Nhs	NM_001081052	intron	chrX	162018624	162018908	1.17616	0.0154805	chrX	161836267	162159790	-	195727	Nance-Horan syndrome (human)	NA
Nipal1	NM_001081205	intron	chr5	72653654	72654102	0.947533	0.00558476	chr5	72647795	72671078	+	70701	NIPA-like domain containing 1	NA
Nipbl	NM_027707	CDS	chr15	8372128	8372438	1.04064	0.0459494	chr15	8291224	8444463	-	71175	Nipped-B homolog (Drosophila)	NA
Nipbl	NM_027707	exon	chr15	8372128	8372438	1.04064	0.0459494	chr15	8291224	8444463	-	71175	Nipped-B homolog (Drosophila)	NA
Nipbl	NM_027707	intron	chr15	8372128	8372438	1.04064	0.0459494	chr15	8291224	8444463	-	71175	Nipped-B homolog (Drosophila)	NA
Nln	NM_029447	intron	chr13	104055654	104056196	0.897902	0.0107959	chr13	104023438	104109614	-	75805	neurolysin (metallopeptidase M3 family)	NA
Nlrc3	NM_001081280	promoter	chr16	3979601	3980217	0.941106	0.00501423	chr16	3946932	3976632	-	268857	NLR family, CARD domain containing 3	NA
Nme7	NM_138314	intron	chr1	164318523	164318926	0.872765	0.0158172	chr1	164307674	164437296	+	171567	NME/NM23 family member 7	NA
Nmu	NM_019515	intron	chr5	76339866	76340347	0.832055	0.0129998	chr5	76333494	76363777	-	56183	neuromedin U	NA
Nphp1	NM_016902	intron	chr2	127755212	127755660	0.742842	0.0496459	chr2	127740731	127788854	-	53885	nephronophthisis 1 (juvenile) homolog (human)	NA
Nrd1	NM_146150	TTR	chr4	109062127	109062529	1	0.00577625	chr4	109000804	109061771	+	230598	nardilysin, N-arginine dibasic convertase, NRD convertase 1	NA
Nrg3	NM_001190188	intron	chr14	38468988	38469143	1.63559	0.00190219	chr14	38368950	39473088	-	18183	neuregulin 3	NA
Nsmaf	NM_010945	intron	chr4	6407321	6407600	0.984058	0.0330612	chr4	6396207	6454271	-	18201	neutral sphingomyelinase (N-SMase) activation associated factor	NA
Ntf5	NM_198190	promoter	chr7	45409029	45409448	0.810029	0.0266929	chr7	45413694	45417179	+	78405	neurotrophin 5	chr7-45406251-45407025-CpG:_112-CGI-downstream-shelf
Ntf5	NM_198190	TTR	chr7	45422117	45422913	0.550197	0.0402195	chr7	45413694	45417179	+	78405	neurotrophin 5	NA
Ntn4	NM_021320	intron	chr10	93707449	93707820	0.962032	0.00692423	chr10	93641048	93745972	+	57764	netrin 4	NA
Ntng1	NM_001163348	CDS	chr3	109934408	109934984	0.625604	0.0372127	chr3	109780049	110143472	-	80883	netrin G1	NA
Ntng1	NM_001163348	exon	chr3	109934408	109934984	0.625604	0.0372127	chr3	109780049	110143472	-	80883	netrin G1	NA
Ntng1	NM_001163348	intron	chr3	109934408	109934984	0.625604	0.0372127	chr3	109780049	110143472	-	80883	netrin G1	NA
Ntrk2	NM_001025074	threeUTR	chr13	59129023	59129562	0.690145	0.0219873	chr13	58807832	59129967	+	18212	neurotrophic tyrosine kinase, receptor, type 2	NA
Ntrk2	NM_001025074	exon	chr13	59129023	59129562	0.690145	0.0219873	chr13	58807832	59129967	+	18212	neurotrophic tyrosine kinase, receptor, type 2	NA
Nubp1	NM_011955	CDS	chr16	10420816	10421168	0.748461	0.0307676	chr16	10411937	10424425	+	26425	nucleotide binding protein 1	NA
Nubp1	NM_011955	exon	chr16	10420816	10421168	0.748461	0.0307676	chr16	10411937	10424425	+	26425	nucleotide binding protein 1	NA
Nubp1	NM_011955	intron	chr16	10420816	10421168	0.748461	0.0307676	chr16	10411937	10424425	+	26425	nucleotide binding protein 1	NA
Nubpl	NM_029760	intron	chr12	52247597	52247919	1.07306	0.0299766	chr12	52097745	52310959	+	76826	nucleotide binding protein-like	NA
Nudcd3	NM_173748	intron	chr11	6163724	6164135	0.935149	0.0445709	chr11	6105691	6200451	-	209586	NudC domain containing 3	NA
Nudt5	NM_016918	fiveUTR	chr2	5854588	5855154	1.05063	0.00176643	chr2	5845033	5868736	+	53893	nudix (nucleoside diphosphate linked moiety X)-type motif 5	NA
Nudt5	NM_016918	CDS	chr2	5854588	5855154	1.05063	0.00176643	chr2	5845033	5868736	+	53893	nudix (nucleoside diphosphate linked moiety X)-type motif 5	NA
Nudt5	NM_016918	exon	chr2	5854588	5855154	1.05063	0.00176643	chr2	5845033	5868736	+	53893	nudix (nucleoside diphosphate linked moiety X)-type motif 5	NA
Nudt5	NM_016918	intron	chr2	5854588	5855154	1.05063	0.00176643	chr2	5845033	5868736	+	53893	nudix (nucleoside diphosphate linked moiety X)-type motif 5	NA
Nxph1	NM_008751	intron	chr6	9100071	9100359	1.05063	0.0270309	chr6	8950018	9248578	+	18231	neurexophilin 1	NA
Odf3l1	NM_198673	CDS	chr9	56848841	56849204	0.745899	0.0390297	chr9	56848658	56851963	-	382075	outer dense fiber of sperm tails 3-like 1	NA
Odf3l1	NM_198673	exon	chr9	56848841	56849204	0.745899	0.0390297	chr9	56848658	56851963	-	382075	outer dense fiber of sperm tails 3-like 1	NA
Orc1	NM_011015	CDS	chr4	108604497	108604827	1.03136	0.0243354	chr4	108579453	108614831	+	18392	origin recognition complex, subunit 1	NA
Orc1	NM_011015	exon	chr4	108604497	108604827	1.03136	0.0243354	chr4	108579453	108614831	+	18392	origin recognition complex, subunit 1	NA
Orc1	NM_011015	intron	chr4	108604497	108604827	1.03136	0.0243354	chr4	108579453	108614831	+	18392	origin recognition complex, subunit 1	NA
Osbpl9	NM_173350	threeUTR	chr4	109062127	109062529	1	0.00577625	chr4	109061144	109118036	-	100273	oxysterol binding protein-like 9	NA
Osbpl9	NM_173350	CDS	chr4	109062127	109062529	1	0.00577625	chr4	109061144	109118036	-	100273	oxysterol binding protein-like 9	NA
Osbpl9	NM_173350	exon	chr4	109062127	109062529	1	0.00577625	chr4	109061144	109118036	-	100273	oxysterol binding protein-like 9	NA
Osbpl9	NM_173350	intron	chr4	109062127	109062529	1	0.00577625	chr4	109061144	109118036	-	100273	oxysterol binding protein-like 9	NA
Osm	NM_001013365	promoter	chr11	4232641	4233024	0.777608	0.0305267	chr11	4236784	4241026	+	18413	oncostatin M	NA
Otub2	NM_001177841	fiveUTR	chr12	103392275	103392846	0.941106	0.00501423	chr12	103388681	103406350	+	68149	OTU domain, ubiquitin aldehyde binding 2	chr12-103388600-103388989-CpG:_51-CGI-downstream-shelf
Otub2	NM_001177841	CDS	chr12	103392275	103392846	0.941106	0.00501423	chr12	103388681	103406350	+	68149	OTU domain, ubiquitin aldehyde binding 2	chr12-103388600-103388989-CpG:_51-CGI-downstream-shelf
Otub2	NM_001177841	exon	chr12	103392275	103392846	0.941106	0.00501423	chr12	103388681	103406350	+	68149	OTU domain, ubiquitin aldehyde binding 2	chr12-103388600-103388989-CpG:_51-CGI-downstream-shelf
Otub2	NM_001177841	intron	chr12	103392275	103392846	0.941106	0.00501423	chr12	103388681	103406350	+	68149	OTU domain, ubiquitin aldehyde binding 2	chr12-103388600-103388989-CpG:_51-CGI-downstream-shelf
Pacrg	NM_027032	intron	chr17	10830519	10830882	1.06711	0.00581198	chr17	10403011	10840191	-	69310	PARK2 co-regulated	NA
Palld	NM_001081390	intron	chr8	61849194	61849620	0.777608	0.0436763	chr8	61515020	61902690	-	72333	palladin, cytoskeletal associated protein	NA
Palmd	NM_023245	TTR	chr3	116917460	116917749	0.984058	0.0330612	chr3	116918261	116968952	-	114301	palmdelphin	NA
Pam	NM_013626	intron	chr1	97949928	97950262	0.906891	0.0314944	chr1	97821093	98095632	-	18484	peptidylglycine alpha-amidating monooxygenase	NA
Pard3	NM_033620	intron	chr8	127224534	127224964	0.813231	0.0338078	chr8	127064055	127612286	+	93742	par-3 (partitioning defective 3) homolog (C. elegans)	NA
Parp9	NM_030253	promoter	chr16	35932500	35933661	0.518873	0.0287199	chr16	35938469	35972621	+	80285	poly (ADP-ribose) polymerase family, member 9	NA
Pbx1	NM_008783	intron	chr1	168200626	168200904	0.86507	0.0416395	chr1	168119363	168432258	-	18514	pre B cell leukemia homeobox 1	NA
Pcdh15	NM_001142743	intron	chr10	74470923	74471247	1.01862	0.0412186	chr10	73821866	74644727	+	11994	protocadherin 15	NA
Pcdha4-g	NM_001174154	intron	chr18	37685778	37686398	0.539448	0.0481332	chr18	36952740	37840200	+	100384868	protocadherin alpha 4-gamma	chr18-37681925-37682414-CpG:_49-CGI-downstream-shelf
Pcdhga1	NM_033584	intron	chr18	37685778	37686398	0.539448	0.0481332	chr18	37661944	37841870	+	93709	protocadherin gamma subfamily A, 1	chr18-37681925-37682414-CpG:_49-CGI-downstream-shelf
Pcdhga2	NM_033585	intron	chr18	37675387	37675924	0.699605	0.0152004	chr18	37669104	37841870	+	93710	protocadherin gamma subfamily A, 2	chr18-37674501-37674796-CpG:_23-CGI-downstream-shore
Pcdhga3	NM_033586	CDS	chr18	37675387	37675924	0.699605	0.0152004	chr18	37674334	37841872	+	93711	protocadherin gamma subfamily A, 3	chr18-37674501-37674796-CpG:_23-CGI-downstream-shore
Pcdhga3	NM_033586	exon	chr18	37675387	37675924	0.699605	0.0152004	chr18	37674334	37841872	+	93711	protocadherin gamma subfamily A, 3	chr18-37674501-37674796-CpG:_23-CGI-downstream-shore
Pcdhga3	NM_033586	intron	chr18	37685778	37686398	0.539448	0.0481332	chr18	37674334	37841872	+	93711	protocadherin gamma subfamily A, 3	chr18-37681925-37682414-CpG:_49-CGI-downstream-shelf
Pcdhga4	NM_033587	CDS	chr18	37685778	37686398	0.539448	0.0481332	chr18	37685399	37841870	+	93712	protocadherin gamma subfamily A, 4	chr18-37681925-37682414-CpG:_49-CGI-downstream-shelf
Pcdhga4	NM_033587	exon	chr18	37685778	37686398	0.539448	0.0481332	chr18	37685399	37841870	+	93712	protocadherin gamma subfamily A, 4	chr18-37681925-37682414-CpG:_49-CGI-downstream-shelf
Pcdhgb1	NM_033574	promoter	chr18	37675387	37675924	0.699605	0.0152004	chr18	37680457	37841870	+	93699	protocadherin gamma subfamily B, 1	chr18-37674501-37674796-CpG:_23-CGI-downstream-shore
Pcdhgb1	NM_033574	intron	chr18	37685778	37686398	0.539448	0.0481332	chr18	37680457	37841870	+	93699	protocadherin gamma subfamily B, 1	chr18-37681925-37682414-CpG:_49-CGI-downstream-shelf
Pcdhgb2	NM_033575	promoter	chr18	37685778	37686398	0.539448	0.0481332	chr18	37689858	37841872	+	93700	protocadherin gamma subfamily B, 2	chr18-37681925-37682414-CpG:_49-CGI-downstream-shelf
Pced1b	NM_172293	intron	chr15	97336653	97337019	0.932886	0.00916745	chr15	97247106	97385691	+	239647	PC-esterase domain containing 1B	NA
Pcnt	NM_008787	CDS	chr10	76411813	76412197	1.09954	0.0117273	chr10	76351253	76442912	-	18541	pericentrin (kendrin)	NA
Pcnt	NM_008787	exon	chr10	76411813	76412197	1.09954	0.0117273	chr10	76351253	76442912	-	18541	pericentrin (kendrin)	NA
Pcnt	NM_008787	intron	chr10	76411813	76412197	1.09954	0.0117273	chr10	76351253	76442912	-	18541	pericentrin (kendrin)	NA
Pcsk2	NM_008792	intron	chr2	143732522	143732883	1.07717	0.017781	chr2	143546132	143816282	+	18549	proprotein convertase subtilisin/kexin type 2	NA
Pde10a	NM_011866	CDS	chr17	8944824	8945247	0.777608	0.0151401	chr17	8801744	8986648	+	23984	phosphodiesterase 10A	NA
Pde10a	NM_011866	exon	chr17	8944824	8945247	0.777608	0.0151401	chr17	8801744	8986648	+	23984	phosphodiesterase 10A	NA
Pde10a	NM_011866	intron	chr17	8944824	8945247	0.777608	0.0151401	chr17	8801744	8986648	+	23984	phosphodiesterase 10A	NA
Pde3a	NM_018779	intron	chr6	141423747	141424159	1	0.019658	chr6	141249268	141499351	+	54611	phosphodiesterase 3A, cGMP inhibited	NA
Pde8b	NM_001170669	intron	chr13	95193735	95194014	1.31818	0.00544231	chr13	95024104	95223050	-	218461	phosphodiesterase 8B	NA
Pdk3	NM_145630	CDS	chrX	93831591	93831847	1.01862	0.0412186	chrX	93764615	93832095	-	236900	pyruvate dehydrogenase kinase, isoenzyme 3	chrX-93831877-93832375-CpG:_60-CGI-upstream-shore
Pdk3	NM_145630	exon	chrX	93831591	93831847	1.01862	0.0412186	chrX	93764615	93832095	-	236900	pyruvate dehydrogenase kinase, isoenzyme 3	chrX-93831877-93832375-CpG:_60-CGI-upstream-shore
Pdk3	NM_145630	intron	chrX	93831591	93831847	1.01862	0.0412186	chrX	93764615	93832095	-	236900	pyruvate dehydrogenase kinase, isoenzyme 3	chrX-93831877-93832375-CpG:_60-CGI-upstream-shore
Pdzrn4	NM_001164594	intron	chr15	92649687	92649992	1.03136	0.0243354	chr15	92597108	92771819	+	239618	PDZ domain containing RING finger 4	NA
Pecam1	NM_008816	CDS	chr11	106699398	106700292	0.538821	0.029569	chr11	106654217	106715281	-	18613	platelet/endothelial cell adhesion molecule 1	NA
Pecam1	NM_008816	exon	chr11	106699398	106700292	0.538821	0.029569	chr11	106654217	106715281	-	18613	platelet/endothelial cell adhesion molecule 1	NA
Pecam1	NM_008816	intron	chr11	106699398	106700292	0.538821	0.029569	chr11	106654217	106715281	-	18613	platelet/endothelial cell adhesion molecule 1	NA
Peli2	NM_033602	intron	chr14	48194696	48195020	0.86007	0.0369883	chr14	48120868	48260883	+	93834	pellino 2	NA
Pepd	NM_008820	CDS	chr7	34921248	34921646	0.718714	0.0390368	chr7	34912406	35044708	+	18624	peptidase D	NA
Pepd	NM_008820	exon	chr7	34921248	34921646	0.718714	0.0390368	chr7	34912406	35044708	+	18624	peptidase D	NA
Pepd	NM_008820	intron	chr7	34921248	34921646	0.718714	0.0390368	chr7	34912406	35044708	+	18624	peptidase D	NA
Pgap2	NM_145583	TTR	chr7	102240034	102240329	0.819428	0.0484165	chr7	102223073	102237751	+	233575	post-GPI attachment to proteins 2	chr7-102236147-102236390-CpG:_18-CGI-downstream-shelf
Phax	NM_001162989	CDS	chr18	56575321	56575780	0.652077	0.0425426	chr18	56562568	56587712	+	56698	phosphorylated adaptor for RNA export	chr18-56572801-56573559-CpG:_84-CGI-downstream-shelf
Phax	NM_001162989	exon	chr18	56575321	56575780	0.652077	0.0425426	chr18	56562568	56587712	+	56698	phosphorylated adaptor for RNA export	chr18-56572801-56573559-CpG:_84-CGI-downstream-shore
Phax	NM_001162989	intron	chr18	56575321	56575780	0.652077	0.0425426	chr18	56562568	56587712	+	56698	phosphorylated adaptor for RNA export	chr18-56572801-56573559-CpG:_84-CGI-downstream-shore
Phc3	NM_001165954	intron	chr3	30907959	30908407	0.817136	0.0429239	chr3	30899294	30969415	-	241915	polyhomeotic-like 3 (Drosophila)	NA
Phf20	NM_172674	intron	chr2	156292900	156293167	1.13124	0.0366006	chr2	156196646	156309953	+	228829	PHD finger protein 20	NA
Pias2	NM_001164168	threeUTR	chr18	77154060	77154718	0.571157	0.0372706	chr18	77065679	77155708	+	17344	protein inhibitor of activated STAT 2	NA
Pias2	NM_001164168	exon	chr18	77154060	77154718	0.571157	0.0372706	chr18	77065679	77155708	+	17344	protein inhibitor of activated STAT 2	NA
Pik3cb	NM_029094	CDS	chr9	99053687	99054016	0.906891	0.0314944	chr9	99038401	99140211	-	74769	phosphatidylinositol 3-kinase, catalytic, beta polypeptide	NA
Pik3cb	NM_029094	exon	chr9	99053687	99054016	0.906891	0.0314944	chr9	99038401	99140211	-	74769	phosphatidylinositol 3-kinase, catalytic, beta polypeptide	NA
Pik3cb	NM_029094	intron	chr9	99053687	99054016	0.906891	0.0314944	chr9	99038401	99140211	-	74769	phosphatidylinositol 3-kinase, catalytic, beta polypeptide	NA
Pik3r3	NM_181585	intron	chr4	116266814	116267092	0.86007	0.0369883	chr4	116221913	116303056	+	18710	phosphatidylinositol 3 kinase, regulatory subunit, polypeptide 3 (p55)	NA
Pip5k1b	NM_008846	intron	chr19	24378208	24378492	0.935149	0.0445709	chr19	24294795	24555827	-	18719	phosphatidylinositol-4-phosphate 5-kinase, type 1 beta	NA
Pitpnm1	NM_008851	TTR	chr19	4118048	4118447	0.830075	0.0115956	chr19	4100621	4113965	+	18739	phosphatidylinositol transfer protein, membrane-associated 1	chr19-4121243-4121518-CpG:_24-CGI-upstream-shelf
Plb1	NM_001081407	CDS	chr5	32328263	32328735	0.915111	0.0151066	chr5	32239083	32364356	+	665270	phospholipase B1	NA
Plb1	NM_001081407	exon	chr5	32328263	32328735	0.915111	0.0151066	chr5	32239083	32364356	+	665270	phospholipase B1	NA
Plb1	NM_001081407	intron	chr5	32328263	32328735	0.915111	0.0151066	chr5	32239083	32364356	+	665270	phospholipase B1	NA
Plcg1	NM_021280	TTR	chr2	160779667	160780207	0.747234	0.0346424	chr2	160731309	160775760	+	18803	phospholipase C, gamma 1	NA
Plcl1	NM_001114663	threeUTR	chr1	55751314	55751625	0.970253	0.0295803	chr1	55405945	55754285	+	227120	phospholipase C-like 1	NA
Plcl1	NM_001114663	CDS	chr1	55751314	55751625	0.970253	0.0295803	chr1	55405945	55754285	+	227120	phospholipase C-like 1	NA
Plcl1	NM_001114663	exon	chr1	55751314	55751625	0.970253	0.0295803	chr1	55405945	55754285	+	227120	phospholipase C-like 1	NA
Plekha7	NM_172743	intron	chr7	116181790	116182197	0.777608	0.0305267	chr7	116124117	116189841	-	233765	pleckstrin homology domain containing, family A member 7	NA
Plekhb1	NM_001163185	CDS	chr7	100655107	100655435	0.819428	0.0484165	chr7	100643895	100658456	-	27276	pleckstrin homology domain containing, family B (evectins) member 1	NA
Plekhb1	NM_001163185	exon	chr7	100655107	100655435	0.819428	0.0484165	chr7	100643895	100658456	-	27276	pleckstrin homology domain containing, family B (evectins) member 1	NA
Plekhb1	NM_001163185	intron	chr7	100655107	100655435	0.819428	0.0484165	chr7	100643895	100658456	-	27276	pleckstrin homology domain containing, family B (evectins) member 1	NA
Plekhh2	NM_177606	CDS	chr17	84606782	84607214	1.02153	0.00710586	chr17	84511894	84622142	+	213556	pleckstrin homology domain containing, family H (with MyTH4 domain) member 2	NA
Plekhh2	NM_177606	exon	chr17	84566510	84567085	0.625604	0.0372127	chr17	84511894	84622142	+	213556	pleckstrin homology domain containing, family H (with MyTH4 domain) member 2	NA
Plekhh2	NM_177606	intron	chr17	84606782	84607214	1.02153	0.00710586	chr17	84511894	84622142	+	213556	pleckstrin homology domain containing, family H (with MyTH4 domain) member 2	NA
Plekhh3	NM_146030	TTR	chr11	101161357	101161755	0.903138	0.0120742	chr11	101162679	101171302	-	217198	pleckstrin homology domain containing, family H (with MyTH4 domain) member 3	chr11-101164012-101164528-CpG:_60-CGI-upstream-shelf
Plod3	NM_011962	CDS	chr5	136990382	136991639	0.449375	0.04327	chr5	136987018	136996646	+	26433	procollagen-lysine, 2-oxoglutarate 5-dioxygenase 3	chr5-136986864-136987844-CpG:_75-CGI-downstream-shelf
Plod3	NM_011962	exon	chr5	136990382	136991639	0.449375	0.04327	chr5	136987018	136996646	+	26433	procollagen-lysine, 2-oxoglutarate 5-dioxygenase 3	chr5-136986864-136987844-CpG:_75-CGI-downstream-shelf
Plod3	NM_011962	intron	chr5	136990382	136991639	0.449375	0.04327	chr5	136987018	136996646	+	26433	procollagen-lysine, 2-oxoglutarate 5-dioxygenase 3	chr5-136986864-136987844-CpG:_75-CGI-downstream-shelf
Plxna4	NM_175750	CDS	chr6	32516562	32516937	1.04064	0.0145087	chr6	32144556	32588192	-	243743	plexin A4	NA
Plxna4	NM_175750	exon	chr6	32516562	32516937	1.04064	0.0145087	chr6	32144556	32588192	-	243743	plexin A4	NA
Pms1	NM_153556	intron	chr1	53212570	53212855	1.04064	0.0459494	chr1	53189188	53296996	-	227099	postmeiotic segregation increased 1 (S. cerevisiae)	NA
Pnlip	NM_026925	promoter	chr19	58670003	58670449	0.815082	0.0380816	chr19	58670364	58681788	+	69060	pancreatic lipase	NA
Pnlip	NM_026925	fiveUTR	chr19	58670003	58670449	0.815082	0.0380816	chr19	58670364	58681788	+	69060	pancreatic lipase	NA
Pnlip	NM_026925	exon	chr19	58670003	58670449	0.815082	0.0380816	chr19	58670364	58681788	+	69060	pancreatic lipase	NA
Pnlip	NM_026925	intron	chr19	58670003	58670449	0.815082	0.0380816	chr19	58670364	58681788	+	69060	pancreatic lipase	NA
Podxl2	NM_176973	CDS	chr6	88849926	88850350	0.906891	0.0314944	chr6	88842557	88874044	-	319655	podocalyxin-like 2	NA
Podxl2	NM_176973	exon	chr6	88849926	88850350	0.906891	0.0314944	chr6	88842557	88874044	-	319655	podocalyxin-like 2	NA
Podxl2	NM_176973	intron	chr6	88849926	88850350	0.906891	0.0314944	chr6	88842557	88874044	-	319655	podocalyxin-like 2	NA
Polq	NM_029977	CDS	chr16	37076975	37077431	0.887232	0.0222943	chr16	37011785	37095417	+	77782	polymerase (DNA directed), theta	NA
Polq	NM_029977	exon	chr16	37076975	37077431	0.887232	0.0222943	chr16	37011785	37095417	+	77782	polymerase (DNA directed), theta	NA
Polq	NM_029977	intron	chr16	37076975	37077431	0.887232	0.0222943	chr16	37011785	37095417	+	77782	polymerase (DNA directed), theta	NA
Polr3c	NM_028925	CDS	chr3	96715125	96715492	0.975547	0.0158343	chr3	96711894	96727439	-	74414	polymerase (RNA) III (DNA directed) polypeptide C	NA
Polr3c	NM_028925	exon	chr3	96715125	96715492	0.975547	0.0158343	chr3	96711894	96727439	-	74414	polymerase (RNA) III (DNA directed) polypeptide C	NA
Polr3c	NM_028925	intron	chr3	96715125	96715492	0.975547	0.0158343	chr3	96711894	96727439	-	74414	polymerase (RNA) III (DNA directed) polypeptide C	NA
Pou2af1	NM_011136	promoter	chr9	51213065	51213410	0.893085	0.0250093	chr9	51213689	51240079	+	18985	POU domain, class 2, associating factor 1	NA
Ppa1	NM_026438	intron	chr10	61671817	61672154	1.30812	0.0127451	chr10	61648620	61674165	+	67895	pyrophosphatase (inorganic) 1	NA
Ppat	NM_172146	CDS	chr5	76925171	76925930	0.840343	0.00154661	chr5	76913248	76951578	-	231327	phosphoribosyl pyrophosphate amidotransferase	NA
Ppat	NM_172146	exon	chr5	76925171	76925930	0.840343	0.00154661	chr5	76913248	76951578	-	231327	phosphoribosyl pyrophosphate amidotransferase	NA
Ppat	NM_172146	intron	chr5	76925171	76925930	0.840343	0.00154661	chr5	76913248	76951578	-	231327	phosphoribosyl pyrophosphate amidotransferase	NA
Ppfibp2	NM_008905	intron	chr7	107730356	107730721	0.965235	0.0142015	chr7	107595050	107744896	+	19024	PTPRF interacting protein, binding protein 2 (liprin beta 2)	NA
Ppm1e	NM_177167	intron	chr11	87264810	87265179	0.777608	0.0343754	chr11	87226905	87358994	-	320472	protein phosphatase 1E (PP2C domain containing)	NA
Ppm1l	NM_178726	intron	chr3	69433660	69434382	0.660251	0.0336802	chr3	69316917	69555396	+	242083	protein phosphatase 1 (formerly 2C)-like	NA
Ppp1r12c	NM_029834	CDS	chr7	4483649	4484197	0.807355	0.0211202	chr7	4481520	4501680	-	232807	protein phosphatase 1, regulatory (inhibitor) subunit 12C	NA
Ppp1r12c	NM_029834	exon	chr7	4483649	4484197	0.807355	0.0211202	chr7	4481520	4501680	-	232807	protein phosphatase 1, regulatory (inhibitor) subunit 12C	NA
Ppp1r12c	NM_029834	intron	chr7	4483649	4484197	0.807355	0.0211202	chr7	4481520	4501680	-	232807	protein phosphatase 1, regulatory (inhibitor) subunit 12C	NA
Ppp1r16b	NM_001159662	intron	chr2	158707272	158707832	0.777608	0.0214514	chr2	158667134	158766334	+	228852	protein phosphatase 1, regulatory (inhibitor) subunit 16B	NA
Ppp1r7	NM_023200	threeUTR	chr1	93364839	93365198	0.847997	0.0260039	chr1	93343644	93367618	+	66385	protein phosphatase 1, regulatory (inhibitor) subunit 7	NA
Ppp1r7	NM_023200	CDS	chr1	93364839	93365198	0.847997	0.0260039	chr1	93343644	93367618	+	66385	protein phosphatase 1, regulatory (inhibitor) subunit 7	NA
Ppp1r7	NM_023200	exon	chr1	93364839	93365198	0.847997	0.0260039	chr1	93343644	93367618	+	66385	protein phosphatase 1, regulatory (inhibitor) subunit 7	NA
Ppp1r7	NM_023200	intron	chr1	93364839	93365198	0.847997	0.0260039	chr1	93343644	93367618	+	66385	protein phosphatase 1, regulatory (inhibitor) subunit 7	NA
Ppp2r5d	NM_009358	TTR	chr17	46677841	46678559	0.643306	0.0179582	chr17	46682990	46705002	-	21770	protein phosphatase 2, regulatory subunit B (B56), delta isoform	chr17-46674014-46674430-CpG:_35-CGI-downstream-shelf
Ppp3ca	NM_008913	intron	chr3	136759500	136759962	0.718714	0.0390368	chr3	136670769	136935779	+	19055	protein phosphatase 3, catalytic subunit, alpha isoform	NA
Prdm10	NM_001080817	CDS	chr9	31353121	31353659	0.690145	0.0219873	chr9	31315106	31378543	+	382066	PR domain containing 10	NA
Prdm10	NM_001080817	exon	chr9	31353121	31353659	0.690145	0.0219873	chr9	31315106	31378543	+	382066	PR domain containing 10	NA
Prdm10	NM_001080817	intron	chr9	31353121	31353659	0.690145	0.0219873	chr9	31315106	31378543	+	382066	PR domain containing 10	NA
Prdm16	NM_001177995	intron	chr4	154556669	154557273	0.717901	0.0134829	chr4	154316124	154636873	-	70673	PR domain containing 16	NA
Prdm5	NM_027547	intron	chr6	65890057	65890325	1.31818	0.00544231	chr6	65778961	65936377	+	70779	PR domain containing 5	NA
Prdx6	NM_007453	threeUTR	chr1	161241444	161241916	0.979241	0.00857594	chr1	161240111	161251166	-	11758	peroxiredoxin 6	NA
Prdx6	NM_007453	CDS	chr1	161241444	161241916	0.979241	0.00857594	chr1	161240111	161251166	-	11758	peroxiredoxin 6	NA
Prdx6	NM_007453	exon	chr1	161241444	161241916	0.979241	0.00857594	chr1	161240111	161251166	-	11758	peroxiredoxin 6	NA
Prdx6	NM_007453	intron	chr1	161241444	161241916	0.979241	0.00857594	chr1	161240111	161251166	-	11758	peroxiredoxin 6	NA
Prkag2	NM_145401	intron	chr5	25026458	25026828	0.72316	0.0307994	chr5	24862734	25100642	-	108099	protein kinase, AMP-activated, gamma 2 non-catalytic subunit	NA
Prkd3	NM_001171004	threeUTR	chr17	78951631	78952179	0.678072	0.034148	chr17	78949404	79020816	-	75292	protein kinase D3	NA
Prkd3	NM_001171004	CDS	chr17	78951631	78952179	0.678072	0.034148	chr17	78949404	79020816	-	75292	protein kinase D3	NA
Prkd3	NM_001171004	exon	chr17	78951631	78952179	0.678072	0.034148	chr17	78949404	79020816	-	75292	protein kinase D3	NA
Prkd3	NM_001171004	intron	chr17	78951631	78952179	0.678072	0.034148	chr17	78949404	79020816	-	75292	protein kinase D3	NA
Prkg1	NM_011160	intron	chr19	31394386	31394639	1.05063	0.0270309	chr19	30564486	31664370	-	19091	protein kinase, cGMP-dependent, type I	NA
Prorsd1	NM_026465	promoter	chr11	29517818	29518159	0.924449	0.0396936	chr11	29511756	29515033	-	67939	prolyl-tRNA synthetase domain containing 1	chr11-29514876-29515194-CpG:_27-CGI-downstream-shelf
Prrc2b	NM_001159634	threeUTR	chr2	32230584	32230937	0.813231	0.0338078	chr2	32151147	32234537	+	227723	proline-rich coiled-coil 2B	NA
Prrc2b	NM_001159634	CDS	chr2	32230584	32230937	0.813231	0.0338078	chr2	32151147	32234537	+	227723	proline-rich coiled-coil 2B	NA
Prrc2b	NM_001159634	exon	chr2	32230584	32230937	0.813231	0.0338078	chr2	32151147	32234537	+	227723	proline-rich coiled-coil 2B	NA
Prrc2b	NM_001159634	intron	chr2	32230584	32230937	0.813231	0.0338078	chr2	32151147	32234537	+	227723	proline-rich coiled-coil 2B	NA
Prrx1	NM_175686	CDS	chr1	163261729	163262061	0.742842	0.0496459	chr1	163245118	163313650	-	18933	paired related homeobox 1	NA
Prrx1	NM_175686	exon	chr1	163261729	163262061	0.742842	0.0496459	chr1	163245118	163313650	-	18933	paired related homeobox 1	NA
Prrx1	NM_175686	intron	chr1	163261729	163262061	0.742842	0.0496459	chr1	163245118	163313650	-	18933	paired related homeobox 1	NA
Psd4	NM_177611	intron	chr2	24386425	24386951	0.630766	0.0469063	chr2	24385396	24408729	+	215632	pleckstrin and Sec7 domain containing 4	NA
Psma7	NM_011969	promoter	chr2	180044480	180044712	1.19265	0.0259638	chr2	180036375	180042402	-	26444	proteasome (prosome, macropain) subunit, alpha type 7	chr2-180041799-180043419-CpG:_200-CGI-downstream-shore
Psmc3	NM_008948	CDS	chr2	91055454	91056182	0.555215	0.0490931	chr2	91054015	91059438	+	19182	proteasome (prosome, macropain) 26S subunit, ATPase 3	chr2-91053926-91054314-CpG:_40-CGI-downstream-shore
Psmc3	NM_008948	exon	chr2	91055454	91056182	0.555215	0.0490931	chr2	91054015	91059438	+	19182	proteasome (prosome, macropain) 26S subunit, ATPase 3	chr2-91053926-91054314-CpG:_40-CGI-downstream-shore
Psmc3	NM_008948	intron	chr2	91055454	91056182	0.555215	0.0490931	chr2	91054015	91059438	+	19182	proteasome (prosome, macropain) 26S subunit, ATPase 3	chr2-91053926-91054314-CpG:_40-CGI-downstream-shore
Ptgr1	NM_025968	promoter	chr4	58990830	58991165	0.777608	0.0436763	chr4	58965589	58987078	-	67103	prostaglandin reductase 1	NA
Ptk2b	NM_172498	CDS	chr14	66173145	66173548	0.742842	0.0496459	chr14	66153256	66281052	-	19229	PTK2 protein tyrosine kinase 2 beta	NA
Ptk2b	NM_172498	exon	chr14	66173145	66173548	0.742842	0.0496459	chr14	66153256	66281052	-	19229	PTK2 protein tyrosine kinase 2 beta	NA
Ptk2b	NM_172498	intron	chr14	66173145	66173548	0.742842	0.0496459	chr14	66153256	66281052	-	19229	PTK2 protein tyrosine kinase 2 beta	NA
Ptpn23	NM_001081043	CDS	chr9	110386726	110387206	0.612548	0.0374359	chr9	110385088	110408210	-	104831	protein tyrosine phosphatase, non-receptor type 23	NA
Ptpn23	NM_001081043	exon	chr9	110386726	110387206	0.612548	0.0374359	chr9	110385088	110408210	-	104831	protein tyrosine phosphatase, non-receptor type 23	NA
Ptpn23	NM_001081043	intron	chr9	110386726	110387206	0.612548	0.0374359	chr9	110385088	110408210	-	104831	protein tyrosine phosphatase, non-receptor type 23	NA
Ptprz1	NM_001081306	CDS	chr6	22999873	23000201	1.15612	0.0056153	chr6	22875501	23052916	+	19283	protein tyrosine phosphatase, receptor type Z, polypeptide 1	NA
Ptprz1	NM_001081306	exon	chr6	22999873	23000201	1.15612	0.0056153	chr6	22875501	23052916	+	19283	protein tyrosine phosphatase, receptor type Z, polypeptide 1	NA
Pxdn	NM_181395	intron	chr12	29942789	29943147	0.870717	0.0469011	chr12	29938035	30017658	+	69675	peroxidasin homolog (Drosophila)	NA
Pygb	NM_153781	intron	chr2	150795751	150796024	1.01862	0.0412186	chr2	150786795	150831748	+	110078	brain glycogen phosphorylase	NA
Pygo1	NM_028116	CDS	chr9	72944366	72945090	0.589535	0.0311926	chr9	72925649	72946015	+	72135	pygopus 1	NA
Pygo1	NM_028116	exon	chr9	72944366	72945090	0.589535	0.0311926	chr9	72925649	72946015	+	72135	pygopus 1	NA
Pygo1	NM_028116	intron	chr9	72944366	72945090	0.589535	0.0311926	chr9	72925649	72946015	+	72135	pygopus 1	NA
Qk	NM_001159516	intron	chr17	10232727	10233039	1.19265	0.0101337	chr17	10210179	10319361	-	19317	quaking	NA
Qsox1	NM_001024945	CDS	chr1	155786798	155787151	0.938072	0.0211476	chr1	155778154	155812899	-	104009	quiescin Q6 sulfhydryl oxidase 1	NA
Qsox1	NM_001024945	exon	chr1	155786798	155787151	0.938072	0.0211476	chr1	155778154	155812899	-	104009	quiescin Q6 sulfhydryl oxidase 1	NA
Qsox1	NM_001024945	intron	chr1	155786798	155787151	0.938072	0.0211476	chr1	155778154	155812899	-	104009	quiescin Q6 sulfhydryl oxidase 1	NA
Rab11fip2	NM_001164367	fiveUTR	chr19	59937038	59937381	1.14684	0.0141547	chr19	59902883	59943654	-	74998	RAB11 family interacting protein 2 (class I)	NA
Rab11fip2	NM_001033172	CDS	chr19	59937038	59937381	1.14684	0.0141547	chr19	59902883	59943364	-	74998	RAB11 family interacting protein 2 (class I)	NA
Rab11fip2	NM_001033172	exon	chr19	59937038	59937381	1.14684	0.0141547	chr19	59902883	59943364	-	74998	RAB11 family interacting protein 2 (class I)	NA
Rab21	NM_024454	intron	chr10	115305028	115305702	0.757979	0.00875411	chr10	115289861	115315591	-	216344	RAB21, member RAS oncogene family	NA
Rab2a	NM_021518	promoter	chr4	8532999	8533271	0.819428	0.0484165	chr4	8535643	8607702	+	59021	RAB2A, member RAS oncogene family	chr4-8535470-8536325-CpG:_99-CGI-upstream-shelf
Rab2a	NM_021518	TTR	chr4	8608531	8608817	1.17616	0.0154805	chr4	8535643	8607702	+	59021	RAB2A, member RAS oncogene family	NA
Rab3c	NM_023852	intron	chr13	110204049	110204365	0.935149	0.0445709	chr13	110054186	110280206	-	67295	RAB3C, member RAS oncogene family	NA
Rab3gap2	NM_001163754	intron	chr1	185272082	185272470	0.666576	0.048643	chr1	185204167	185286746	+	98732	RAB3 GTPase activating protein subunit 2	NA
Rab40c	NM_139154	CDS	chr17	25884314	25884674	0.86507	0.0416395	chr17	25882113	25919714	-	224624	Rab40c, member RAS oncogene family	NA
Rab40c	NM_139154	exon	chr17	25884314	25884674	0.86507	0.0416395	chr17	25882113	25919714	-	224624	Rab40c, member RAS oncogene family	NA
Rab40c	NM_139154	intron	chr17	25884314	25884674	0.86507	0.0416395	chr17	25882113	25919714	-	224624	Rab40c, member RAS oncogene family	NA
Rabl3	NM_001042499	threeUTR	chr16	37571978	37572345	0.877143	0.0177299	chr16	37539893	37572385	+	67657	RAB, member of RAS oncogene family-like 3	NA
Rabl3	NM_001042499	exon	chr16	37571978	37572345	0.877143	0.0177299	chr16	37539893	37572385	+	67657	RAB, member of RAS oncogene family-like 3	NA
Rad54l2	NM_030730	intron	chr9	106742429	106742745	0.935149	0.0445709	chr9	106688079	106789213	-	81000	RAD54 like 2 (S. cerevisiae)	NA
Raet1a	NM_009016	intron	chr10	22286732	22287085	0.777608	0.0492862	chr10	22158608	22374139	+	19368	retinoic acid early transcript 1, alpha	NA
Raet1b	NM_009017	intron	chr10	22286732	22287085	0.777608	0.0492862	chr10	22173874	22374113	+	19369	retinoic acid early transcript beta	NA
Raet1c	NM_009018	intron	chr10	22286732	22287085	0.777608	0.0492862	chr10	22173901	22374139	+	19370	retinoic acid early transcript gamma	NA
Rai1	NM_001037764	intron	chr11	60174982	60175382	0.906891	0.0314944	chr11	60140081	60199195	+	19377	retinoic acid induced 1	chr11-60175701-60177316-CpG:_153-CGI-upstream-shore
Rai14	NM_001166408	CDS	chr15	10589132	10589713	0.735787	0.0130185	chr15	10568977	10714631	-	75646	retinoic acid induced 14	NA
Rai14	NM_001166408	exon	chr15	10589132	10589713	0.735787	0.0130185	chr15	10568977	10714631	-	75646	retinoic acid induced 14	NA
Rai14	NM_001166408	intron	chr15	10589132	10589713	0.735787	0.0130185	chr15	10568977	10714631	-	75646	retinoic acid induced 14	NA
Ralgapa2	NM_001033348	intron	chr2	146366080	146366489	0.813231	0.0338078	chr2	146241298	146512004	-	241694	Ral GTPase activating protein, alpha subunit 2 (catalytic)	NA
Ranbp3	NM_001252466	CDS	chr17	56710166	56710658	0.921997	0.0168991	chr17	56673224	56711769	+	71810	RAN binding protein 3	NA
Ranbp3	NR_045519	exon	chr17	56710166	56710658	0.921997	0.0168991	chr17	56673224	56711769	+	71810	RAN binding protein 3	NA
Ranbp3	NR_045519	intron	chr17	56710166	56710658	0.921997	0.0168991	chr17	56673224	56711769	+	71810	RAN binding protein 3	NA
Rap1gds1	NM_145544	intron	chr3	139068720	139069050	1.13124	0.0366006	chr3	138925905	139075199	-	229877	RAP1, GTP-GDP dissociation stimulator 1	NA
Rasd2	NM_029182	fiveUTR	chr8	75218541	75218885	0.921997	0.0168991	chr8	75213943	75224113	+	75141	RASD family, member 2	NA
Rasd2	NM_029182	CDS	chr8	75218541	75218885	0.921997	0.0168991	chr8	75213943	75224113	+	75141	RASD family, member 2	NA
Rasd2	NM_029182	exon	chr8	75218541	75218885	0.921997	0.0168991	chr8	75213943	75224113	+	75141	RASD family, member 2	NA
Rasd2	NM_029182	intron	chr8	75218541	75218885	0.921997	0.0168991	chr8	75213943	75224113	+	75141	RASD family, member 2	NA
Rasgrf1	NM_011245	intron	chr9	89990026	89990338	1.25154	0.0182635	chr9	89909774	90026979	+	19417	RAS protein-specific guanine nucleotide-releasing factor 1	NA
Rbck1	NM_001083921	CDS	chr2	152318219	152318593	0.932886	0.00916745	chr2	152316333	152332425	-	24105	RanBP-type and C3HC4-type zinc finger containing 1	NA
Rbck1	NM_001083921	exon	chr2	152318219	152318593	0.932886	0.00916745	chr2	152316333	152332425	-	24105	RanBP-type and C3HC4-type zinc finger containing 1	NA
Rbck1	NM_001083921	intron	chr2	152318219	152318593	0.932886	0.00916745	chr2	152316333	152332425	-	24105	RanBP-type and C3HC4-type zinc finger containing 1	NA
Rbm27	NM_172626	intron	chr18	42294430	42294745	0.935149	0.0445709	chr18	42275352	42341540	+	225432	RNA binding motif protein 27	NA
Rbms3	NM_001172121	intron	chr9	117271047	117271373	0.819428	0.0484165	chr9	116572746	117629913	-	207181	RNA binding motif, single stranded interacting protein	NA
Rcan1	NM_001081549	intron	chr16	92427186	92427712	0.777608	0.0214514	chr16	92391952	92466146	-	54720	regulator of calcineurin 1	NA
Rcan2	NM_207649	intron	chr17	43974238	43974744	0.777608	0.0305267	chr17	43801850	44039516	+	53901	regulator of calcineurin 2	NA
Rcn1	NM_009037	CDS	chr2	105393615	105394021	0.86007	0.0369883	chr2	105385947	105399319	-	19672	reticulocalbin 1	NA
Rcn1	NM_009037	exon	chr2	105393615	105394021	0.86007	0.0369883	chr2	105385947	105399319	-	19672	reticulocalbin 1	NA
Rcn1	NM_009037	intron	chr2	105393615	105394021	0.86007	0.0369883	chr2	105385947	105399319	-	19672	reticulocalbin 1	NA
Reg4	NM_026328	intron	chr3	98222541	98223011	0.777608	0.0305267	chr3	98222155	98236748	+	67709	regenerating islet-derived family, member 4	NA
Reln	NM_011261	CDS	chr5	21925257	21925529	1.13124	0.0366006	chr5	21884453	22344705	-	19699	reelin	NA
Reln	NM_011261	exon	chr5	21925257	21925529	1.13124	0.0366006	chr5	21884453	22344705	-	19699	reelin	NA
Reln	NM_011261	intron	chr5	21925257	21925529	1.13124	0.0366006	chr5	21884453	22344705	-	19699	reelin	NA
Rev3l	NM_011264	CDS	chr10	39863686	39864147	0.744441	0.0440027	chr10	39732159	39875205	+	19714	REV3-like, catalytic subunit of DNA polymerase zeta RAD54 like (S. cerevisiae)	NA
Rev3l	NM_011264	exon	chr10	39863686	39864147	0.744441	0.0440027	chr10	39732159	39875205	+	19714	REV3-like, catalytic subunit of DNA polymerase zeta RAD54 like (S. cerevisiae)	NA
Rev3l	NM_011264	intron	chr10	39863686	39864147	0.744441	0.0440027	chr10	39732159	39875205	+	19714	REV3-like, catalytic subunit of DNA polymerase zeta RAD54 like (S. cerevisiae)	NA
Rfc1	NM_011258	CDS	chr5	65310681	65311425	1.01639	0.00214385	chr5	65261851	65335639	-	19687	replication factor C (activator 1) 1	NA
Rfc1	NM_011258	exon	chr5	65310681	65311425	1.01639	0.00214385	chr5	65261851	65335639	-	19687	replication factor C (activator 1) 1	NA
Rfc1	NM_011258	intron	chr5	65310681	65311425	1.01639	0.00214385	chr5	65261851	65335639	-	19687	replication factor C (activator 1) 1	NA
Rhobtb2	NM_153514	CDS	chr14	69799433	69800160	0.579668	0.0452764	chr14	69784989	69805545	-	246710	Rho-related BTB domain containing 2	chr14-69796944-69797162-CpG:_16-CGI-downstream-shelf
Rhobtb2	NM_153514	exon	chr14	69799433	69800160	0.579668	0.0452764	chr14	69784989	69805545	-	246710	Rho-related BTB domain containing 2	chr14-69796944-69797162-CpG:_16-CGI-downstream-shelf
Rhobtb2	NM_153514	intron	chr14	69799433	69800160	0.579668	0.0452764	chr14	69784989	69805545	-	246710	Rho-related BTB domain containing 2	chr14-69796944-69797162-CpG:_16-CGI-downstream-shelf
Rhog	NM_019566	fiveUTR	chr7	102240034	102240329	0.819428	0.0484165	chr7	102239122	102250118	-	56212	ras homolog gene family, member G	chr7-102236147-102236390-CpG:_18-CGI-downstream-shelf
Rhog	NM_019566	CDS	chr7	102240034	102240329	0.819428	0.0484165	chr7	102239122	102250118	-	56212	ras homolog gene family, member G	chr7-102236147-102236390-CpG:_18-CGI-downstream-shelf
Rhog	NM_019566	exon	chr7	102240034	102240329	0.819428	0.0484165	chr7	102239122	102250118	-	56212	ras homolog gene family, member G	chr7-102236147-102236390-CpG:_18-CGI-downstream-shelf
Rhog	NM_019566	intron	chr7	102240034	102240329	0.819428	0.0484165	chr7	102239122	102250118	-	56212	ras homolog gene family, member G	chr7-102236147-102236390-CpG:_18-CGI-downstream-shelf
Ric8b	NM_001013441	threeUTR	chr10	85015411	85016089	0.910874	0.00274393	chr10	84917612	85018337	+	237422	resistance to inhibitors of cholinesterase 8 homolog B (C. elegans)	NA
Ric8b	NM_001013441	exon	chr10	85015411	85016089	0.910874	0.00274393	chr10	84917612	85018337	+	237422	resistance to inhibitors of cholinesterase 8 homolog B (C. elegans)	NA
Rin2	NM_028724	intron	chr2	145803395	145803956	0.903138	0.0120742	chr2	145786115	145887616	+	74030	Ras and Rab interactor 2	NA
Rin3	NM_001161365	intron	chr12	102357266	102357681	0.924449	0.0396936	chr12	102283640	102390854	+	217835	Ras and Rab interactor 3	NA
Ripk4	NM_023663	CDS	chr16	97745772	97746271	0.839008	0.0183546	chr16	97741941	97763755	-	72388	receptor-interacting serine-threonine kinase 4	NA
Ripk4	NM_023663	exon	chr16	97745772	97746271	0.839008	0.0183546	chr16	97741941	97763755	-	72388	receptor-interacting serine-threonine kinase 4	NA
Ripk4	NM_023663	intron	chr16	97745772	97746271	0.839008	0.0183546	chr16	97741941	97763755	-	72388	receptor-interacting serine-threonine kinase 4	NA
Rnaseh1	NM_011275	CDS	chr12	28651985	28652406	0.713477	0.049604	chr12	28649601	28659591	+	19819	ribonuclease H1	chr12-28649525-28649834-CpG:_38-CGI-downstream-shelf
Rnaseh1	NM_011275	exon	chr12	28651985	28652406	0.713477	0.049604	chr12	28649601	28659591	+	19819	ribonuclease H1	chr12-28649525-28649834-CpG:_38-CGI-downstream-shelf
Rnaseh1	NM_011275	intron	chr12	28651985	28652406	0.713477	0.049604	chr12	28649601	28659591	+	19819	ribonuclease H1	chr12-28649525-28649834-CpG:_38-CGI-downstream-shelf
Rnf220	NM_025739	TTR	chr4	117266175	117266538	1.01027	0.00640872	chr4	117271463	117496915	-	66743	ring finger protein 220	NA
Rnf40	NM_172281	CDS	chr7	127596741	127597197	0.700986	0.0306598	chr7	127588697	127603605	+	233900	ring finger protein 40	NA
Rnf40	NM_172281	exon	chr7	127596741	127597197	0.700986	0.0306598	chr7	127588697	127603605	+	233900	ring finger protein 40	NA
Rnf40	NM_172281	intron	chr7	127596741	127597197	0.700986	0.0306598	chr7	127588697	127603605	+	233900	ring finger protein 40	NA
Rpgrip1l	NM_173431	intron	chr8	91292092	91292480	0.811555	0.0300319	chr8	91217029	91313222	-	244585	Rpgrip1-like	NA
Rpl34	NM_026724	TTR	chr3	130721471	130721908	0.777608	0.0241158	chr3	130726830	130730308	-	68436	ribosomal protein L34	NA
Rpl34-ps1	NM_001199350	TTR	chr3	130721471	130721908	0.777608	0.0241158	chr3	130726836	130730329	-	619547	ribosomal protein L34, pseudogene 1	NA
Rrp36	NM_144857	promoter	chr17	46677841	46678559	0.643306	0.0179582	chr17	46667452	46674255	-	224823	ribosomal RNA processing 36 homolog (S. cerevisiae)	chr17-46674014-46674430-CpG:_35-CGI-downstream-shelf
Rsf1	NM_001081267	CDS	chr7	97670740	97671134	0.815082	0.0380816	chr7	97579895	97692782	+	233532	remodeling and spacing factor 1	NA
Rsf1	NM_001081267	exon	chr7	97670740	97671134	0.815082	0.0380816	chr7	97579895	97692782	+	233532	remodeling and spacing factor 1	NA
Rsf1	NM_001081267	intron	chr7	97670740	97671134	0.815082	0.0380816	chr7	97579895	97692782	+	233532	remodeling and spacing factor 1	NA
Rsph1	NM_025290	CDS	chr17	31273359	31273824	0.815082	0.0380816	chr17	31255019	31277356	-	22092	radial spoke head 1 homolog (Chlamydomonas)	chr17-31276991-31277406-CpG:_33-CGI-upstream-shelf
Rsph1	NM_025290	exon	chr17	31273359	31273824	0.815082	0.0380816	chr17	31255019	31277356	-	22092	radial spoke head 1 homolog (Chlamydomonas)	chr17-31276991-31277406-CpG:_33-CGI-upstream-shelf
Rsph1	NM_025290	intron	chr17	31273359	31273824	0.815082	0.0380816	chr17	31255019	31277356	-	22092	radial spoke head 1 homolog (Chlamydomonas)	chr17-31276991-31277406-CpG:_33-CGI-upstream-shelf
Rtdr1	NM_001163535	intron	chr10	75005565	75005955	0.929611	0.0189046	chr10	74957476	75032553	-	71236	rhabdoid tumor deletion region gene 1	NA
Runx2	NM_001271631	threeUTR	chr17	44607766	44608522	0.580571	0.0311428	chr17	44603988	44736176	-	12393	runt related transcription factor 2	NA
Runx2	NM_001271631	CDS	chr17	44607766	44608522	0.580571	0.0311428	chr17	44603988	44736176	-	12393	runt related transcription factor 2	NA
Runx2	NM_001271631	exon	chr17	44607766	44608522	0.580571	0.0311428	chr17	44603988	44736176	-	12393	runt related transcription factor 2	NA
Runx2	NM_001271631	intron	chr17	44607766	44608522	0.580571	0.0311428	chr17	44603988	44736176	-	12393	runt related transcription factor 2	NA
Ruvbl2	NM_011304	CDS	chr7	45422117	45422913	0.550197	0.0402195	chr7	45421897	45434464	-	20174	RuvB-like protein 2	NA
Ruvbl2	NM_011304	exon	chr7	45422117	45422913	0.550197	0.0402195	chr7	45421897	45434464	-	20174	RuvB-like protein 2	NA
Ruvbl2	NM_011304	intron	chr7	45422117	45422913	0.550197	0.0402195	chr7	45421897	45434464	-	20174	RuvB-like protein 2	NA
Rxfp3	NM_178717	promoter	chr15	11041854	11042348	0.777608	0.0343754	chr15	11033716	11037968	-	239336	relaxin family peptide receptor 3	NA
Safb2	NM_001029979	intron	chr17	56576158	56576580	0.921997	0.0168991	chr17	56562941	56584583	-	224902	scaffold attachment factor B2	NA
Sash1	NM_175155	intron	chr10	8825921	8826217	0.86507	0.0416395	chr10	8722218	8886070	-	70097	SAM and SH3 domain containing 1	NA
Scamp1	NM_029153	CDS	chr13	94210113	94210607	0.799303	0.00788397	chr13	94201432	94285281	-	107767	secretory carrier membrane protein 1	NA
Scamp1	NM_029153	exon	chr13	94210113	94210607	0.799303	0.00788397	chr13	94201432	94285281	-	107767	secretory carrier membrane protein 1	NA
Scamp1	NM_029153	intron	chr13	94223441	94224050	0.630766	0.0469063	chr13	94201432	94285281	-	107767	secretory carrier membrane protein 1	NA
Scamp4	NM_019575	intron	chr10	80607042	80607553	0.620882	0.0409816	chr10	80602881	80615783	+	56214	secretory carrier membrane protein 4	chr10-80602805-80603198-CpG:_49-CGI-downstream-shelf
Scamp5	NM_020270	CDS	chr9	57447040	57447390	0.777608	0.0436763	chr9	57441326	57468024	-	56807	secretory carrier membrane protein 5	NA
Scamp5	NM_020270	exon	chr9	57447040	57447390	0.777608	0.0436763	chr9	57441326	57468024	-	56807	secretory carrier membrane protein 5	NA
Scamp5	NM_020270	intron	chr9	57447040	57447390	0.777608	0.0436763	chr9	57441326	57468024	-	56807	secretory carrier membrane protein 5	NA
Scap	NM_001001144	TTR	chr9	110386726	110387206	0.612548	0.0374359	chr9	110333292	110384946	+	235623	SREBF chaperone	NA
Scd3	NM_024450	promoter	chr19	44201272	44201742	0.844722	0.0231434	chr19	44203287	44244016	+	30049	stearoyl-coenzyme A desaturase 3	NA
Scml4	NM_172938	intron	chr10	42956874	42957254	0.887232	0.0222943	chr10	42860511	42960782	+	268297	sex comb on midleg-like 4 (Drosophila)	NA
Scn1a	NM_018733	intron	chr2	66336307	66336568	1.07306	0.0299766	chr2	66270781	66440837	-	20265	sodium channel, voltage-gated, type I, alpha	NA
Sdhb	NM_023374	CDS	chr4	140966352	140966883	0.881944	0.019879	chr4	140961270	140979192	+	67680	succinate dehydrogenase complex, subunit B, iron sulfur (Ip)	NA
Sdhb	NM_023374	exon	chr4	140966352	140966883	0.881944	0.019879	chr4	140961270	140979192	+	67680	succinate dehydrogenase complex, subunit B, iron sulfur (Ip)	NA
Sdhb	NM_023374	intron	chr4	140966352	140966883	0.881944	0.019879	chr4	140961270	140979192	+	67680	succinate dehydrogenase complex, subunit B, iron sulfur (Ip)	NA
Sec14l5	NM_001127725	CDS	chr16	5176195	5176716	0.674514	0.0384017	chr16	5147108	5183934	+	665119	SEC14-like 5 (S. cerevisiae)	NA
Sec14l5	NM_001127725	exon	chr16	5176195	5176716	0.674514	0.0384017	chr16	5147108	5183934	+	665119	SEC14-like 5 (S. cerevisiae)	NA
Sec14l5	NM_001127725	intron	chr16	5176195	5176716	0.674514	0.0384017	chr16	5147108	5183934	+	665119	SEC14-like 5 (S. cerevisiae)	NA
Sec16b	NM_033354	CDS	chr1	157535074	157535363	0.870717	0.0469011	chr1	157506795	157568424	+	89867	SEC16 homolog B (S. cerevisiae)	NA
Sec16b	NR_027641	exon	chr1	157535074	157535363	0.870717	0.0469011	chr1	157506795	157568424	+	89867	SEC16 homolog B (S. cerevisiae)	NA
Sec16b	NR_027641	intron	chr1	157535074	157535363	0.870717	0.0469011	chr1	157506795	157568424	+	89867	SEC16 homolog B (S. cerevisiae)	NA
Sel1l	NM_011344	CDS	chr12	91824342	91824874	0.706054	0.0242693	chr12	91806042	91849157	-	20338	sel-1 suppressor of lin-12-like (C. elegans)	NA
Sel1l	NM_011344	exon	chr12	91824342	91824874	0.706054	0.0242693	chr12	91806042	91849157	-	20338	sel-1 suppressor of lin-12-like (C. elegans)	NA
Sel1l	NM_011344	intron	chr12	91824342	91824874	0.706054	0.0242693	chr12	91806042	91849157	-	20338	sel-1 suppressor of lin-12-like (C. elegans)	NA
Sergef	NM_013789	intron	chr7	46473082	46473428	1.03136	0.0243354	chr7	46443158	46639807	-	27414	secretion regulating guanine nucleotide exchange factor	NA
Sertad3	NM_133210	threeUTR	chr7	27476594	27477090	0.684498	0.0270408	chr7	27473839	27477364	+	170742	SERTA domain containing 3	chr7-27473570-27473959-CpG:_30-CGI-downstream-shelf
Sertad3	NM_133210	CDS	chr7	27476594	27477090	0.684498	0.0270408	chr7	27473839	27477364	+	170742	SERTA domain containing 3	chr7-27473570-27473959-CpG:_30-CGI-downstream-shelf
Sertad3	NM_133210	exon	chr7	27476594	27477090	0.684498	0.0270408	chr7	27473839	27477364	+	170742	SERTA domain containing 3	chr7-27473570-27473959-CpG:_30-CGI-downstream-shelf
Sesn2	NM_144907	intron	chr4	132505559	132505878	0.819428	0.0484165	chr4	132492806	132510456	-	230784	sestrin 2	NA
Setd7	NM_080793	CDS	chr3	51536264	51536665	0.979241	0.00857594	chr3	51515317	51560823	-	73251	SET domain containing (lysine methyltransferase) 7	NA
Setd7	NM_080793	exon	chr3	51536264	51536665	0.979241	0.00857594	chr3	51515317	51560823	-	73251	SET domain containing (lysine methyltransferase) 7	NA
Setd7	NM_080793	intron	chr3	51536264	51536665	0.979241	0.00857594	chr3	51515317	51560823	-	73251	SET domain containing (lysine methyltransferase) 7	NA
Sfmbt1	NM_001166531	intron	chr14	30804264	30804749	0.695145	0.0388119	chr14	30715166	30822721	+	54650	Scm-like with four mbt domains 1	NA
Sfrp1	NM_013834	intron	chr8	23418134	23418605	0.666576	0.048643	chr8	23411501	23449632	+	20377	secreted frizzled-related protein 1	NA
Sgce	NM_001130190	intron	chr6	4703337	4703658	0.745899	0.0390297	chr6	4674349	4747204	-	20392	sarcoglycan, epsilon	NA
Skap1	NM_001177899	intron	chr11	96624767	96625115	1.04064	0.0145087	chr11	96464590	96759622	+	78473	src family associated phosphoprotein 1	NA
Slbp	NM_009193	CDS	chr5	33645850	33646139	1	0.0369306	chr5	33640061	33652306	-	20492	stem-loop binding protein	NA
Slbp	NM_009193	exon	chr5	33645850	33646139	1	0.0369306	chr5	33640061	33652306	-	20492	stem-loop binding protein	NA
Slbp	NM_009193	intron	chr5	33645850	33646139	1	0.0369306	chr5	33640061	33652306	-	20492	stem-loop binding protein	NA
Slc10a7	NM_001009981	intron	chr8	78607138	78607589	0.718714	0.0390368	NA	NA	NA	NA	76775	solute carrier family 10 (sodium/bile acid cotransporter family), member 7	NA
Slc12a8	NM_134251	CDS	chr16	33624494	33624772	1.09954	0.0331719	chr16	33518328	33664135	+	171286	solute carrier family 12 (potassium/chloride transporters), member 8	NA
Slc12a8	NM_134251	exon	chr16	33624494	33624772	1.09954	0.0331719	chr16	33518328	33664135	+	171286	solute carrier family 12 (potassium/chloride transporters), member 8	NA
Slc12a8	NM_134251	intron	chr16	33624494	33624772	1.09954	0.0331719	chr16	33518328	33664135	+	171286	solute carrier family 12 (potassium/chloride transporters), member 8	NA
Slc15a2	NM_001145899	promoter	chr16	36789202	36789589	1.08246	0.00640801	chr16	36771876	36784962	-	57738	solute carrier family 15 (H+/peptide transporter), member 2	NA
Slc17a8	NM_182959	CDS	chr10	89606526	89607092	0.844722	0.0231434	chr10	89574019	89621249	-	216227	solute carrier family 17 (sodium-dependent inorganic phosphate cotransporter), member 8	NA
Slc17a8	NM_182959	exon	chr10	89606526	89607092	0.844722	0.0231434	chr10	89574019	89621249	-	216227	solute carrier family 17 (sodium-dependent inorganic phosphate cotransporter), member 8	NA
Slc17a8	NM_182959	intron	chr10	89606526	89607092	0.844722	0.0231434	chr10	89574019	89621249	-	216227	solute carrier family 17 (sodium-dependent inorganic phosphate cotransporter), member 8	NA
Slc24a6	NM_001177595	CDS	chr5	120521587	120521952	0.881944	0.019879	chr5	120511191	120534024	+	170756	solute carrier family 24 (sodium/potassium/calcium exchanger), member 6	NA
Slc24a6	NM_001177595	exon	chr5	120521587	120521952	0.881944	0.019879	chr5	120511191	120534024	+	170756	solute carrier family 24 (sodium/potassium/calcium exchanger), member 6	NA
Slc24a6	NM_001177595	intron	chr5	120521587	120521952	0.881944	0.019879	chr5	120511191	120534024	+	170756	solute carrier family 24 (sodium/potassium/calcium exchanger), member 6	NA
Slc25a13	NM_015829	intron	chr6	6085269	6085884	0.691878	0.0437054	chr6	6041217	6217173	-	50799	solute carrier family 25 (mitochondrial carrier, adenine nucleotide translocator), member 13	NA
Slc25a40	NM_178766	intron	chr5	8448055	8448640	0.742842	0.0496459	chr5	8422849	8454793	+	319653	solute carrier family 25, member 40	NA
Slc2a13	NM_001033633	intron	chr15	91310143	91310461	0.86007	0.0369883	chr15	91267690	91573261	-	239606	solute carrier family 2 (facilitated glucose transporter), member 13	NA
Slc2a8	NM_019488	promoter	chr2	32986301	32986771	0.810029	0.0266929	chr2	32972988	32982056	-	56017	solute carrier family 2, (facilitated glucose transporter), member 8	NA
Slc37a3	NM_028123	TTR	chr6	39332609	39333025	0.620882	0.0409816	chr6	39334770	39377707	-	72144	solute carrier family 37 (glycerol-3-phosphate transporter), member 3	NA
Slc5a10	NM_001033227	intron	chr11	61703172	61703633	1.06301	0.00963518	chr11	61672781	61720799	-	109342	solute carrier family 5 (sodium/glucose cotransporter), member 10	NA
Slc5a12	NM_001003915	intron	chr2	110600073	110600336	1.01862	0.0412186	chr2	110597298	110649345	+	241612	solute carrier family 5 (sodium/glucose cotransporter), member 12	NA
Slc9a6	NM_172780	intron	chrX	56626740	56627115	1.01465	0.0218821	chrX	56609834	56664230	+	236794	solute carrier family 9 (sodium/hydrogen exchanger), member 6	NA
Slfn14	NM_001166028	fiveUTR	chr11	83283775	83284391	0.820676	0.00623744	chr11	83275111	83286726	-	237890	schlafen family member 14	NA
Slfn14	NM_001166028	CDS	chr11	83283775	83284391	0.820676	0.00623744	chr11	83275111	83286726	-	237890	schlafen family member 14	NA
Slfn14	NM_001166028	exon	chr11	83283775	83284391	0.820676	0.00623744	chr11	83275111	83286726	-	237890	schlafen family member 14	NA
Slfn14	NM_001166028	intron	chr11	83283775	83284391	0.820676	0.00623744	chr11	83275111	83286726	-	237890	schlafen family member 14	NA
Slit2	NM_178804	intron	chr5	48141400	48141699	1.04064	0.0459494	chr5	47983154	48305778	+	20563	slit homolog 2 (Drosophila)	NA
Slit3	NM_011412	intron	chr11	35584733	35585398	0.663951	0.0299876	chr11	35121455	35708507	+	20564	slit homolog 3 (Drosophila)	NA
Slx4	NM_177472	threeUTR	chr16	3979601	3980217	0.941106	0.00501423	chr16	3979122	4001680	-	52864	SLX4 structure-specific endonuclease subunit homolog (S. cerevisiae)	NA
Slx4	NM_177472	CDS	chr16	3979601	3980217	0.941106	0.00501423	chr16	3979122	4001680	-	52864	SLX4 structure-specific endonuclease subunit homolog (S. cerevisiae)	NA
Slx4	NM_177472	exon	chr16	3979601	3980217	0.941106	0.00501423	chr16	3979122	4001680	-	52864	SLX4 structure-specific endonuclease subunit homolog (S. cerevisiae)	NA
Slx4	NM_177472	intron	chr16	3979601	3980217	0.941106	0.00501423	chr16	3979122	4001680	-	52864	SLX4 structure-specific endonuclease subunit homolog (S. cerevisiae)	NA
Smarca1	NM_053123	intron	chrX	47853646	47854028	1	0.0106045	chrX	47809369	47892552	-	93761	SWI/SNF related, matrix associated, actin dependent regulator of chromatin, subfamily a, member 1	NA
Smim20	NM_001145433	TTR	chr5	53280649	53281088	0.915111	0.0151066	chr5	53267105	53278540	+	66278	small integral membrane protein 20	NA
Smpdl3b	NM_133888	CDS	chr4	132746507	132746808	1.15612	0.0237446	chr4	132732965	132757171	-	100340	sphingomyelin phosphodiesterase, acid-like 3B	NA
Smpdl3b	NM_133888	exon	chr4	132746507	132746808	1.15612	0.0237446	chr4	132732965	132757171	-	100340	sphingomyelin phosphodiesterase, acid-like 3B	NA
Smpdl3b	NM_133888	intron	chr4	132746507	132746808	1.15612	0.0237446	chr4	132732965	132757171	-	100340	sphingomyelin phosphodiesterase, acid-like 3B	NA
Smyd3	NM_027188	intron	chr1	179381061	179381405	0.777608	0.0436763	chr1	178955038	179518003	-	69726	SET and MYND domain containing 3	NA
Snd1	NM_019776	intron	chr6	28848821	28849292	0.745899	0.0390297	chr6	28480347	28888832	+	56463	staphylococcal nuclease and tudor domain containing 1	NA
Snx14	NM_172926	CDS	chr9	88379474	88379854	0.777608	0.0492862	chr9	88376746	88438951	-	244962	sorting nexin 14	NA
Snx14	NM_172926	exon	chr9	88379474	88379854	0.777608	0.0492862	chr9	88376746	88438951	-	244962	sorting nexin 14	NA
Snx14	NM_172926	intron	chr9	88379474	88379854	0.777608	0.0492862	chr9	88376746	88438951	-	244962	sorting nexin 14	NA
Snx4	NM_080557	intron	chr16	33295239	33295517	1	0.019658	chr16	33251455	33299562	+	69150	sorting nexin 4	NA
Sorbs1	NM_001034964	CDS	chr19	40321370	40322160	0.658026	0.016213	chr19	40292039	40402310	-	20411	sorbin and SH3 domain containing 1	chr19-40326081-40326336-CpG:_21-CGI-upstream-shelf
Sorbs1	NM_001034964	exon	chr19	40321370	40322160	0.658026	0.016213	chr19	40292039	40402310	-	20411	sorbin and SH3 domain containing 1	chr19-40326081-40326336-CpG:_21-CGI-upstream-shelf
Sorbs1	NM_001034964	intron	chr19	40321370	40322160	0.658026	0.016213	chr19	40292039	40402310	-	20411	sorbin and SH3 domain containing 1	chr19-40326081-40326336-CpG:_21-CGI-upstream-shelf
Sorl1	NM_011436	intron	chr9	42086188	42086635	0.747234	0.0346424	chr9	41968488	42124289	-	20660	sortilin-related receptor, LDLR class A repeats-containing	NA
Spata16	NM_029150	intron	chr3	26748253	26748588	0.970253	0.0295803	chr3	26637630	26983212	+	70862	spermatogenesis associated 16	NA
Spata31d1d	NM_177711	CDS	chr13	59729185	59729552	0.777608	0.0492862	chr13	59725924	59731752	-	238663	spermatogenesis associated 31 subfamily D, member 1D	NA
Spata31d1d	NM_177711	exon	chr13	59729185	59729552	0.777608	0.0492862	chr13	59725924	59731752	-	238663	spermatogenesis associated 31 subfamily D, member 1D	NA
Spata31d1d	NM_177711	intron	chr13	59729185	59729552	0.777608	0.0492862	chr13	59725924	59731752	-	238663	spermatogenesis associated 31 subfamily D, member 1D	NA
Spata5l1	NM_001033256	TTR	chr2	122633618	122633875	1	0.0369306	chr2	122630624	122632704	+	214616	spermatogenesis associated 5-like 1	chr2-122630580-122631741-CpG:_122-CGI-downstream-shelf
Spef2	NM_177123	intron	chr15	9741290	9741631	0.742842	0.0496459	chr15	9662735	9748806	-	320277	sperm flagellar 2	NA
Spink13	NM_001168423	intron	chr18	62689441	62689853	0.947533	0.023655	chr18	62607539	62741387	-	100038417	serine peptidase inhibitor, Kazal type 13	NA
Spopl	NM_029773	threeUTR	chr2	23511152	23511843	0.625604	0.0372127	chr2	23510053	23572104	-	76857	speckle-type POZ protein-like	chr2-23508672-23508873-CpG:_17-CGI-downstream-shelf
Spopl	NM_029773	CDS	chr2	23511152	23511843	0.625604	0.0372127	chr2	23510053	23572104	-	76857	speckle-type POZ protein-like	chr2-23508672-23508873-CpG:_17-CGI-downstream-shelf
Spopl	NM_029773	exon	chr2	23511152	23511843	0.625604	0.0372127	chr2	23510053	23572104	-	76857	speckle-type POZ protein-like	chr2-23508672-23508873-CpG:_17-CGI-downstream-shelf
Spopl	NM_029773	intron	chr2	23511152	23511843	0.625604	0.0372127	chr2	23510053	23572104	-	76857	speckle-type POZ protein-like	chr2-23508672-23508873-CpG:_17-CGI-downstream-shelf
Srebf2	NM_033218	intron	chr15	82189657	82190307	0.60988	0.031096	chr15	82147268	82204960	+	20788	sterol regulatory element binding factor 2	NA
Srek1ip1	NM_026075	CDS	chr13	104832612	104833243	0.630766	0.0469063	chr13	104817238	104838659	+	67288	splicing regulatory glutamine/lysine-rich protein 1interacting protein 1	NA
Srek1ip1	NM_026075	exon	chr13	104832612	104833243	0.630766	0.0469063	chr13	104817238	104838659	+	67288	splicing regulatory glutamine/lysine-rich protein 1interacting protein 1	NA
Srek1ip1	NM_026075	intron	chr13	104832612	104833243	0.630766	0.0469063	chr13	104817238	104838659	+	67288	splicing regulatory glutamine/lysine-rich protein 1interacting protein 1	NA
Ss18l1	NM_178750	intron	chr2	180044480	180044712	1.19265	0.0259638	chr2	180042482	180070201	+	269397	synovial sarcoma translocation gene on chromosome 18-like 1	chr2-180041799-180043419-CpG:_200-CGI-downstream-shore
Ssbp2	NM_024272	intron	chr13	91627897	91628179	1.07306	0.0299766	chr13	91461096	91706175	+	66970	single-stranded DNA binding protein 2	NA
Sspo	NM_173428	CDS	chr6	48487104	48487358	1.09954	0.0331719	chr6	48448228	48501250	+	243369	SCO-spondin	NA
Sspo	NM_173428	exon	chr6	48487104	48487358	1.09954	0.0331719	chr6	48448228	48501250	+	243369	SCO-spondin	NA
Sspo	NM_173428	intron	chr6	48487104	48487358	1.09954	0.0331719	chr6	48448228	48501250	+	243369	SCO-spondin	NA
Sstr5	NM_001191008	CDS	chr17	25491293	25491690	0.947533	0.011414	chr17	25489874	25497288	-	20609	somatostatin receptor 5	NA
Sstr5	NM_001191008	exon	chr17	25491293	25491690	0.947533	0.011414	chr17	25489874	25497288	-	20609	somatostatin receptor 5	NA
St13	NM_133726	CDS	chr15	81389431	81389893	0.947533	0.023655	chr15	81365043	81399694	-	70356	suppression of tumorigenicity 13	NA
St13	NM_133726	exon	chr15	81389431	81389893	0.947533	0.023655	chr15	81365043	81399694	-	70356	suppression of tumorigenicity 13	NA
St13	NM_133726	intron	chr15	81389431	81389893	0.947533	0.023655	chr15	81365043	81399694	-	70356	suppression of tumorigenicity 13	NA
Stk24	NM_145465	CDS	chr14	121294589	121294888	0.915111	0.0353541	chr14	121286340	121379230	-	223255	serine/threonine kinase 24	NA
Stk24	NM_145465	exon	chr14	121294589	121294888	0.915111	0.0353541	chr14	121286340	121379230	-	223255	serine/threonine kinase 24	NA
Stk24	NM_145465	intron	chr14	121294589	121294888	0.915111	0.0353541	chr14	121286340	121379230	-	223255	serine/threonine kinase 24	NA
Stk32c	NM_001162540	fiveUTR	chr7	139125019	139125459	1.09954	0.00705459	chr7	139103637	139213307	-	57740	serine/threonine kinase 32C	NA
Stk32c	NM_021302	CDS	chr7	139125019	139125459	1.09954	0.00705459	chr7	139103637	139188494	-	57740	serine/threonine kinase 32C	NA
Stk32c	NM_021302	exon	chr7	139125019	139125459	1.09954	0.00705459	chr7	139103637	139188494	-	57740	serine/threonine kinase 32C	NA
Stk32c	NM_021302	intron	chr7	139125019	139125459	1.09954	0.00705459	chr7	139103637	139188494	-	57740	serine/threonine kinase 32C	NA
Stpg1	NM_030189	intron	chr4	135500730	135501049	1.12156	0.0129005	chr4	135495986	135537803	+	78806	sperm tail PG rich repeat containing 1	NA
Stradb	NM_172656	CDS	chr1	58979698	58980285	0.777608	0.0120262	chr1	58973570	58995121	+	227154	STE20-related kinase adaptor beta	NA
Stradb	NM_172656	exon	chr1	58979698	58980285	0.777608	0.0120262	chr1	58973570	58995121	+	227154	STE20-related kinase adaptor beta	NA
Stradb	NM_172656	intron	chr1	58979698	58980285	0.777608	0.0120262	chr1	58973570	58995121	+	227154	STE20-related kinase adaptor beta	NA
Stx16	NM_001102425	TTR	chr2	174102275	174102715	0.698173	0.0344865	chr2	174077050	174099771	+	228960	syntaxin 16	NA
Stx6	NM_021433	CDS	chr1	155197398	155197923	0.823411	0.0073655	chr1	155158702	155203517	+	58244	syntaxin 6	NA
Stx6	NM_021433	exon	chr1	155197398	155197923	0.823411	0.0073655	chr1	155158702	155203517	+	58244	syntaxin 6	NA
Stx6	NM_021433	intron	chr1	155197398	155197923	0.823411	0.0073655	chr1	155158702	155203517	+	58244	syntaxin 6	NA
Stxbp3a	NM_011504	CDS	chr3	108812941	108813298	0.921997	0.0168991	chr3	108793179	108840502	-	20912	syntaxin binding protein 3A	NA
Stxbp3a	NM_011504	exon	chr3	108812941	108813298	0.921997	0.0168991	chr3	108793179	108840502	-	20912	syntaxin binding protein 3A	NA
Stxbp3a	NM_011504	intron	chr3	108812941	108813298	0.921997	0.0168991	chr3	108793179	108840502	-	20912	syntaxin binding protein 3A	NA
Susd5	NM_001101510	intron	chr9	114075037	114075487	0.915111	0.00659537	chr9	114057353	114098733	+	382111	sushi domain containing 5	NA
Sv2c	NM_029210	CDS	chr13	96048361	96048719	0.819428	0.0484165	chr13	95959442	96132577	-	75209	synaptic vesicle glycoprotein 2c	NA
Sv2c	NM_029210	exon	chr13	96048361	96048719	0.819428	0.0484165	chr13	95959442	96132577	-	75209	synaptic vesicle glycoprotein 2c	NA
Sv2c	NM_029210	intron	chr13	96032126	96032399	0.970253	0.0295803	chr13	95959442	96132577	-	75209	synaptic vesicle glycoprotein 2c	NA
Syn3	NM_013722	intron	chr10	86341774	86342062	1.07306	0.0299766	chr10	86048745	86498896	-	27204	synapsin III	NA
Synj1	NM_001164483	intron	chr16	90983536	90983811	1.28011	0.00509195	chr16	90936096	91011308	-	104015	synaptojanin 1	NA
Synpo2	NM_080451	intron	chr3	123166950	123167290	0.870717	0.0469011	chr3	123076518	123236149	-	118449	synaptopodin 2	NA
Syt1	NM_001252342	intron	chr10	108699505	108700138	0.695145	0.0182612	chr10	108497649	109010975	-	20979	synaptotagmin I	NA
Tacc1	NM_177089	intron	chr8	25187282	25187725	0.678072	0.034148	chr8	25154551	25201449	-	320165	transforming, acidic coiled-coil containing protein 1	NA
Tada2b	NM_001170454	CDS	chr5	36476123	36476674	0.754888	0.01363	chr5	36473669	36484285	-	231151	transcriptional adaptor 2B	NA
Tada2b	NM_001170454	exon	chr5	36476123	36476674	0.754888	0.01363	chr5	36473669	36484285	-	231151	transcriptional adaptor 2B	NA
Tanc1	NM_198294	intron	chr2	59837760	59838042	0.939879	0.0102298	chr2	59612043	59846149	+	66860	tetratricopeptide repeat, ankyrin repeat and coiled-coil containing 1	NA
Tbc1d23	NM_026254	intron	chr16	57182476	57182832	0.745899	0.0390297	chr16	57168863	57231466	-	67581	TBC1 domain family, member 23	NA
Tbpl1	NM_011603	intron	chr10	22723680	22724021	1.01862	0.0412186	chr10	22703876	22731447	-	237336	TATA box binding protein-like 1	NA
Tcf4	NM_001083967	intron	chr18	69451462	69451908	0.630766	0.0469063	chr18	69345720	69687967	+	21413	transcription factor 4	NA
Tenm2	NM_011856	intron	chr11	36684920	36685167	1.16993	0.0402211	chr11	36006668	36944243	-	23964	teneurin transmembrane protein 2	NA
Tfpi	NM_001177319	TTR	chr2	84436275	84436522	1.19265	0.0259638	chr2	84440722	84476759	-	21788	tissue factor pathway inhibitor	NA
Tfpi	NM_011576	intron	chr2	84436275	84436522	1.19265	0.0259638	chr2	84432859	84474174	-	21788	tissue factor pathway inhibitor	NA
Thbs1	NM_011580	promoter	chr2	118106883	118107224	1.20387	0.00267615	chr2	118111921	118127133	+	21825	thrombospondin 1	NA
Thsd4	NM_001040426	intron	chr9	60108774	60109059	1.04064	0.0459494	chr9	59966930	60511035	-	207596	thrombospondin, type I, domain containing 4	NA
Timp3	NM_011595	intron	chr10	86341774	86342062	1.07306	0.0299766	chr10	86300411	86349505	+	21859	tissue inhibitor of metalloproteinase 3	NA
Tjap1	NM_001252473	promoter	chr17	46286421	46286686	1.14684	0.0141547	chr17	46257850	46283026	-	74094	tight junction associated protein 1	NA
Tle1	NM_011599	CDS	chr4	72125862	72126247	0.777608	0.0492862	chr4	72117141	72200919	-	21885	transducin-like enhancer of split 1, homolog of Drosophila E(spl)	NA
Tle1	NM_011599	exon	chr4	72125862	72126247	0.777608	0.0492862	chr4	72117141	72200919	-	21885	transducin-like enhancer of split 1, homolog of Drosophila E(spl)	NA
Tle1	NM_011599	intron	chr4	72125862	72126247	0.777608	0.0492862	chr4	72117141	72200919	-	21885	transducin-like enhancer of split 1, homolog of Drosophila E(spl)	NA
Tmem117	NM_178789	intron	chr15	95033525	95034006	0.670692	0.043208	chr15	94629184	95096097	+	320709	transmembrane protein 117	NA
Tmem132c	NM_175432	CDS	chr5	127563071	127563572	0.834191	0.0145788	chr5	127241825	127565790	+	208213	transmembrane protein 132C	NA
Tmem132c	NM_175432	exon	chr5	127563071	127563572	0.834191	0.0145788	chr5	127241825	127565790	+	208213	transmembrane protein 132C	NA
Tmem175	NM_001163532	TTR	chr5	108649133	108649465	1.01862	0.0412186	chr5	108629809	108647770	+	72392	transmembrane protein 175	NA
Tmem192	NM_001163747	intron	chr8	64954382	64954771	0.742842	0.0496459	chr8	64947184	64969037	+	73067	transmembrane protein 192	NA
Tmem45b	NM_144936	intron	chr9	31449759	31450324	0.777608	0.0134911	chr9	31426195	31464238	-	235135	transmembrane protein 45b	NA
Tmem53	NM_026837	intron	chr4	117266175	117266538	1.01027	0.00640872	chr4	117251988	117268580	+	68777	transmembrane protein 53	NA
Tmem62	NM_175285	TTR	chr2	121012614	121012937	1.08017	0.0106388	chr2	120977061	121007842	+	96957	transmembrane protein 62	chr2-121008340-121008641-CpG:_25-CGI-downstream-shelf
Tmtc3	NM_001110013	intron	chr10	100456560	100456924	1.08017	0.0106388	chr10	100443901	100487347	-	237500	transmembrane and tetratricopeptide repeat containing 3	NA
Tnfrsf9	NM_001077509	intron	chr4	150942073	150942616	0.90099	0.00474486	chr4	150927998	150946102	+	21942	tumor necrosis factor receptor superfamily, member 9	NA
Tnik	NM_001163009	CDS	chr3	28622764	28623049	1.01862	0.0412186	chr3	28263213	28666449	+	665113	TRAF2 and NCK interacting kinase	NA
Tnik	NM_001163009	exon	chr3	28622764	28623049	1.01862	0.0412186	chr3	28263213	28666449	+	665113	TRAF2 and NCK interacting kinase	NA
Tnik	NM_001163009	intron	chr3	28630112	28630693	0.718714	0.0390368	chr3	28263213	28666449	+	665113	TRAF2 and NCK interacting kinase	NA
Tpmt	NM_016785	intron	chr13	47037670	47038070	0.630766	0.0469063	chr13	47023542	47043217	-	22017	thiopurine methyltransferase	NA
Tra2a	NM_198102	CDS	chr6	49250719	49251163	0.698173	0.0344865	chr6	49243920	49264052	-	101214	transformer 2 alpha homolog (Drosophila)	NA
Tra2a	NM_198102	exon	chr6	49250719	49251163	0.698173	0.0344865	chr6	49243920	49264052	-	101214	transformer 2 alpha homolog (Drosophila)	NA
Tra2a	NM_198102	intron	chr6	49250719	49251163	0.698173	0.0344865	chr6	49243920	49264052	-	101214	transformer 2 alpha homolog (Drosophila)	NA
Trappc10	NM_001081055	CDS	chr10	78193236	78193827	0.728698	0.0216724	chr10	78186725	78244642	-	216131	trafficking protein particle complex 10	NA
Trappc10	NM_001081055	exon	chr10	78217067	78217505	1.14958	0.00340766	chr10	78186725	78244642	-	216131	trafficking protein particle complex 10	NA
Trappc10	NM_001081055	intron	chr10	78217067	78217505	1.14958	0.00340766	chr10	78186725	78244642	-	216131	trafficking protein particle complex 10	NA
Trappc9	NM_029640	intron	chr15	72767196	72767641	0.749593	0.0273422	chr15	72589619	73055812	-	76510	trafficking protein particle complex 9	NA
Trerf1	NM_001097623	intron	chr17	47208485	47208912	0.777608	0.0436763	chr17	47140941	47359458	+	224829	transcriptional regulating factor 1	NA
Trf	NM_133977	CDS	chr9	103224707	103225100	0.810029	0.0266929	chr9	103208875	103230286	-	22041	transferrin	NA
Trf	NM_133977	exon	chr9	103224707	103225100	0.810029	0.0266929	chr9	103208875	103230286	-	22041	transferrin	NA
Trf	NM_133977	intron	chr9	103224707	103225100	0.810029	0.0266929	chr9	103208875	103230286	-	22041	transferrin	NA
Trim52	NM_198601	CDS	chr14	106107050	106107502	0.68834	0.0492467	chr14	106106197	106109280	+	212085	tripartite motif-containing 52	chr14-106106099-106106731-CpG:_42-CGI-downstream-shore
Trim52	NM_198601	exon	chr14	106107050	106107502	0.68834	0.0492467	chr14	106106197	106109280	+	212085	tripartite motif-containing 52	chr14-106106099-106106731-CpG:_42-CGI-downstream-shore
Trim52	NR_073203	intron	chr14	106107050	106107502	0.68834	0.0492467	chr14	106106197	106135862	+	212085	tripartite motif-containing 52	chr14-106106099-106106731-CpG:_42-CGI-downstream-shore
Trim65	NM_178802	threeUTR	chr11	116126002	116126798	0.884523	0.00152565	chr11	116124707	116131128	-	338364	tripartite motif-containing 65	chr11-116130558-116131201-CpG:_67-CGI-upstream-shelf
Trim65	NM_178802	CDS	chr11	116126002	116126798	0.884523	0.00152565	chr11	116124707	116131128	-	338364	tripartite motif-containing 65	chr11-116130558-116131201-CpG:_67-CGI-upstream-shelf
Trim65	NM_178802	exon	chr11	116126002	116126798	0.884523	0.00152565	chr11	116124707	116131128	-	338364	tripartite motif-containing 65	chr11-116130558-116131201-CpG:_67-CGI-upstream-shelf
Trim65	NM_178802	intron	chr11	116126002	116126798	0.884523	0.00152565	chr11	116124707	116131128	-	338364	tripartite motif-containing 65	chr11-116130558-116131201-CpG:_67-CGI-upstream-shelf
Trio	NM_001081302	intron	chr15	27861127	27861588	0.695145	0.0388119	chr15	27730648	28025848	-	223435	triple functional domain (PTPRF interacting)	NA
Trmt10a	NM_175389	threeUTR	chr3	138156734	138157102	0.817136	0.0429239	chr3	138143537	138159820	+	108943	tRNA methyltransferase 10A	NA
Trmt10a	NM_175389	CDS	chr3	138156734	138157102	0.817136	0.0429239	chr3	138143537	138159820	+	108943	tRNA methyltransferase 10A	NA
Trmt10a	NM_175389	exon	chr3	138156734	138157102	0.817136	0.0429239	chr3	138143537	138159820	+	108943	tRNA methyltransferase 10A	NA
Trpc4ap	NM_019828	intron	chr2	155677021	155677323	0.870717	0.0469011	chr2	155634276	155692384	-	56407	transient receptor potential cation channel, subfamily C, member 4 associated protein	NA
Trpv3	NM_145099	CDS	chr11	73295045	73295659	0.820676	0.00623744	chr11	73267619	73297200	+	246788	transient receptor potential cation channel, subfamily V, member 3	NA
Trpv3	NM_145099	exon	chr11	73295045	73295659	0.820676	0.00623744	chr11	73267619	73297200	+	246788	transient receptor potential cation channel, subfamily V, member 3	NA
Trpv3	NM_145099	intron	chr11	73295045	73295659	0.820676	0.00623744	chr11	73267619	73297200	+	246788	transient receptor potential cation channel, subfamily V, member 3	NA
Tshz1	NM_001081300	CDS	chr18	84014673	84015600	0.548983	0.0274674	chr18	84011626	84086562	-	110796	teashirt zinc finger family member 1	chr18-84015466-84015676-CpG:_16-CGI-upstream-shore
Tshz1	NM_001081300	exon	chr18	84014673	84015600	0.548983	0.0274674	chr18	84011626	84086562	-	110796	teashirt zinc finger family member 1	chr18-84015466-84015676-CpG:_16-CGI-upstream-shore
Ttc22	NM_177667	CDS	chr4	106636334	106636936	0.697437	0.0166531	chr4	106622448	106640187	+	230576	tetratricopeptide repeat domain 22	chr4-106639012-106639329-CpG:_27-CGI-upstream-shelf
Ttc22	NM_177667	exon	chr4	106636334	106636936	0.697437	0.0166531	chr4	106622448	106640187	+	230576	tetratricopeptide repeat domain 22	chr4-106639012-106639329-CpG:_27-CGI-upstream-shelf
Ttc22	NM_177667	intron	chr4	106636334	106636936	0.697437	0.0166531	chr4	106622448	106640187	+	230576	tetratricopeptide repeat domain 22	chr4-106639012-106639329-CpG:_27-CGI-upstream-shelf
Ttc27	NM_152817	intron	chr17	74800585	74801122	0.777608	0.0151401	chr17	74717749	74863570	+	74196	tetratricopeptide repeat domain 27	NA
Ttc39c	NM_028341	intron	chr18	12654182	12654440	1.13124	0.0366006	chr18	12643532	12737052	+	72747	tetratricopeptide repeat domain 39C	NA
Ttc7	NM_028639	intron	chr17	87362874	87363427	0.716207	0.0147659	chr17	87282885	87381770	+	225049	tetratricopeptide repeat domain 7	NA
Ttll11	NM_029774	intron	chr2	35909689	35910036	1.26303	0.00206269	chr2	35751239	35979624	-	74410	tubulin tyrosine ligase-like family, member 11	NA
Ttll5	NM_001081423	intron	chr12	85954547	85954988	0.989112	0.0095388	chr12	85824949	86053760	+	320244	tubulin tyrosine ligase-like family, member 5	NA
Ttn	NM_011652	CDS	chr2	76774355	76774865	1.16227	0.00226489	chr2	76703983	76982547	-	22138	titin	NA
Ttn	NM_011652	exon	chr2	76774355	76774865	1.16227	0.00226489	chr2	76703983	76982547	-	22138	titin	NA
Ttn	NM_011652	intron	chr2	76774355	76774865	1.16227	0.00226489	chr2	76703983	76982547	-	22138	titin	NA
Tubb1	NM_001080971	intron	chr2	174453919	174454767	0.530515	0.0388531	chr2	174450594	174458380	+	545486	tubulin, beta 1 class VI	chr2-174457131-174457452-CpG:_22-CGI-upstream-shelf
Tubg2	NM_134028	threeUTR	chr11	101161357	101161755	0.903138	0.0120742	chr11	101155883	101161787	+	103768	tubulin, gamma 2	chr11-101164012-101164528-CpG:_60-CGI-upstream-shelf
Tubg2	NM_134028	CDS	chr11	101161357	101161755	0.903138	0.0120742	chr11	101155883	101161787	+	103768	tubulin, gamma 2	chr11-101164012-101164528-CpG:_60-CGI-upstream-shelf
Tubg2	NM_134028	exon	chr11	101161357	101161755	0.903138	0.0120742	chr11	101155883	101161787	+	103768	tubulin, gamma 2	chr11-101164012-101164528-CpG:_60-CGI-upstream-shelf
Tubg2	NM_134028	intron	chr11	101161357	101161755	0.903138	0.0120742	chr11	101155883	101161787	+	103768	tubulin, gamma 2	chr11-101164012-101164528-CpG:_60-CGI-upstream-shelf
Tvp23a	NM_001013778	threeUTR	chr16	10420816	10421168	0.748461	0.0307676	chr16	10420558	10447350	-	383103	trans-golgi network vesicle protein 23A	NA
Tvp23a	NM_001013778	exon	chr16	10420816	10421168	0.748461	0.0307676	chr16	10420558	10447350	-	383103	trans-golgi network vesicle protein 23A	NA
Tvp23b	NM_026210	CDS	chr11	62891649	62891983	1.07717	0.017781	chr11	62879489	62895184	+	67510	trans-golgi network vesicle protein 23B	NA
Tvp23b	NM_026210	exon	chr11	62891649	62891983	1.07717	0.017781	chr11	62879489	62895184	+	67510	trans-golgi network vesicle protein 23B	NA
Tvp23b	NM_026210	intron	chr11	62891649	62891983	1.07717	0.017781	chr11	62879489	62895184	+	67510	trans-golgi network vesicle protein 23B	NA
Txnrd1	NM_001042523	intron	chr10	82836489	82836798	1.01465	0.0218821	chr10	82833950	82897724	+	50493	thioredoxin reductase 1	NA
U2af1l4	NM_170760	TTR	chr7	30569140	30569910	0.541795	0.0249409	chr7	30563339	30565364	+	233073	U2 small nuclear RNA auxiliary factor 1-like 4	NA
Ubac2	NM_026861	intron	chr14	121953858	121954256	0.777608	0.0492862	chr14	121878605	122021035	+	68889	ubiquitin associated domain containing 2	NA
Ubr1	NM_009461	CDS	chr2	120929221	120929590	1.50343	0.000375002	chr2	120860275	120970715	-	22222	ubiquitin protein ligase E3 component n-recognin 1	NA
Ubr1	NM_009461	exon	chr2	120929221	120929590	1.50343	0.000375002	chr2	120860275	120970715	-	22222	ubiquitin protein ligase E3 component n-recognin 1	NA
Ubr1	NM_009461	intron	chr2	120929221	120929590	1.50343	0.000375002	chr2	120860275	120970715	-	22222	ubiquitin protein ligase E3 component n-recognin 1	NA
Ubr4	NM_001160319	promoter	chr4	139375459	139375877	0.68834	0.0492467	chr4	139380658	139489532	+	69116	ubiquitin protein ligase E3 component n-recognin 4	NA
Uggt2	NM_001081252	TTR	chr14	118982809	118983361	0.745899	0.0390297	chr14	118984984	119099434	-	66435	UDP-glucose glycoprotein glucosyltransferase 2	NA
Unc45b	NM_178680	TTR	chr11	82946660	82946952	0.947533	0.023655	chr11	82911252	82943406	+	217012	unc-45 homolog B (C. elegans)	NA
Unc5a	NM_153131	intron	chr13	54962342	54962689	0.742842	0.0496459	chr13	54949431	55006018	+	107448	unc-5 homolog A (C. elegans)	NA
Upk1b	NM_178924	CDS	chr16	38784470	38785003	0.68741	0.0241429	chr16	38773183	38800203	-	22268	uroplakin 1B	NA
Upk1b	NM_178924	exon	chr16	38784470	38785003	0.68741	0.0241429	chr16	38773183	38800203	-	22268	uroplakin 1B	NA
Upk1b	NM_178924	intron	chr16	38784470	38785003	0.68741	0.0241429	chr16	38773183	38800203	-	22268	uroplakin 1B	NA
Usp12	NM_011669	CDS	chr5	146762495	146763258	0.648874	0.0211899	chr5	146734811	146794956	-	22217	ubiquitin specific peptidase 12	NA
Usp12	NM_011669	exon	chr5	146762495	146763258	0.648874	0.0211899	chr5	146734811	146794956	-	22217	ubiquitin specific peptidase 12	NA
Usp12	NM_011669	intron	chr5	146762495	146763258	0.648874	0.0211899	chr5	146734811	146794956	-	22217	ubiquitin specific peptidase 12	NA
Usp24	NM_183225	intron	chr4	106322672	106322956	1.01862	0.0412186	chr4	106316212	106441327	+	329908	ubiquitin specific peptidase 24	NA
Usp43	NM_173754	promoter	chr11	67924965	67925266	0.924449	0.0396936	chr11	67854522	67922153	-	216835	ubiquitin specific peptidase 43	chr11-67921482-67922542-CpG:_91-CGI-downstream-shelf
Utp6	NM_144826	intron	chr11	79955995	79956567	0.630766	0.0469063	chr11	79933955	79962387	-	216987	UTP6, small subunit (SSU) processome component, homolog (yeast)	NA
Uxs1	NM_026430	intron	chr1	43757651	43757990	0.813231	0.0338078	chr1	43750230	43827708	-	67883	UDP-glucuronate decarboxylase 1	NA
Vit	NM_028813	CDS	chr17	78624716	78625276	0.573249	0.0258981	chr17	78508062	78627409	+	74199	vitrin	chr17-78624809-78625029-CpG:_18-CGI-upstream-shore
Vit	NM_028813	exon	chr17	78624716	78625276	0.573249	0.0258981	chr17	78508062	78627409	+	74199	vitrin	chr17-78624809-78625029-CpG:_18-CGI-upstream-shore
Vit	NM_028813	intron	chr17	78624716	78625276	0.573249	0.0258981	chr17	78508062	78627409	+	74199	vitrin	chr17-78624809-78625029-CpG:_18-CGI
Vmac	NM_178926	TTR	chr17	56710166	56710658	0.921997	0.0168991	chr17	56713931	56716921	-	106639	vimentin-type intermediate filament associated coiled-coil protein	NA
Vps35	NM_022997	CDS	chr8	85289523	85289804	1.19265	0.0259638	chr8	85260391	85299497	-	65114	vacuolar protein sorting 35	NA
Vps35	NM_022997	exon	chr8	85289523	85289804	1.19265	0.0259638	chr8	85260391	85299497	-	65114	vacuolar protein sorting 35	NA
Vps35	NM_022997	intron	chr8	85289523	85289804	1.19265	0.0259638	chr8	85260391	85299497	-	65114	vacuolar protein sorting 35	NA
Vti1a	NM_016862	intron	chr19	55523513	55523823	0.817136	0.0429239	chr19	55316350	55626561	+	53611	vesicle transport through interaction with t-SNAREs 1A	NA
Wasf1	NM_031877	CDS	chr10	40926318	40926748	0.670692	0.043208	chr10	40883533	40938569	+	83767	WAS protein family, member 1	NA
Wasf1	NM_031877	exon	chr10	40926318	40926748	0.670692	0.043208	chr10	40883533	40938569	+	83767	WAS protein family, member 1	NA
Wasf1	NM_031877	intron	chr10	40926318	40926748	0.670692	0.043208	chr10	40883533	40938569	+	83767	WAS protein family, member 1	NA
Wdfy3	NM_172882	CDS	chr5	101929529	101930601	0.617143	0.0130329	chr5	101832952	102069921	-	72145	WD repeat and FYVE domain containing 3	NA
Wdfy3	NM_172882	exon	chr5	101929529	101930601	0.617143	0.0130329	chr5	101832952	102069921	-	72145	WD repeat and FYVE domain containing 3	NA
Wdfy3	NM_172882	intron	chr5	101929529	101930601	0.617143	0.0130329	chr5	101832952	102069921	-	72145	WD repeat and FYVE domain containing 3	NA
Wdfy4	NM_001146022	promoter	chr14	33189609	33190210	0.635589	0.0417467	chr14	32959546	33185066	-	545030	WD repeat and FYVE domain containing 4	NA
Wdr16	NM_027963	threeUTR	chr11	67924965	67925266	0.924449	0.0396936	chr11	67924805	67965642	-	71860	WD repeat domain 16	chr11-67921482-67922542-CpG:_91-CGI-downstream-shelf
Wdr16	NM_027963	CDS	chr11	67924965	67925266	0.924449	0.0396936	chr11	67924805	67965642	-	71860	WD repeat domain 16	chr11-67921482-67922542-CpG:_91-CGI-downstream-shelf
Wdr16	NM_027963	exon	chr11	67924965	67925266	0.924449	0.0396936	chr11	67924805	67965642	-	71860	WD repeat domain 16	chr11-67921482-67922542-CpG:_91-CGI-downstream-shelf
Wdr5	NM_080848	intron	chr2	27530798	27531332	0.962032	0.00692423	chr2	27515146	27536538	+	140858	WD repeat domain 5	NA
Wdr64	NM_029453	intron	chr1	175783472	175783780	0.924449	0.0396936	chr1	175698592	175815733	+	75820	WD repeat domain 64	NA
Wdr90	NM_001163766	promoter	chr17	25864492	25864877	0.929611	0.0189046	chr17	25844733	25861515	-	106618	WD repeat domain 90	chr17-25868303-25868806-CpG:_48-CGI-upstream-shelf
Wfikkn1	NM_001100454	promoter	chr17	25884314	25884674	0.86507	0.0416395	chr17	25877627	25880858	-	215001	WAP, FS, Ig, KU, and NTR-containing protein 1	NA
Wnt3	NM_009521	threeUTR	chr11	103812145	103812982	0.638901	0.00862114	chr11	103774174	103818021	+	22415	wingless-related MMTV integration site 3	chr11-103812318-103812788-CpG:_31-CGI-upstream-shore
Wnt3	NM_009521	CDS	chr11	103812145	103812982	0.638901	0.00862114	chr11	103774174	103818021	+	22415	wingless-related MMTV integration site 3	chr11-103812318-103812788-CpG:_31-CGI-upstream-shore
Wnt3	NM_009521	exon	chr11	103812145	103812982	0.638901	0.00862114	chr11	103774174	103818021	+	22415	wingless-related MMTV integration site 3	chr11-103812318-103812788-CpG:_31-CGI-upstream-shore
Wnt3	NM_009521	intron	chr11	103812145	103812982	0.638901	0.00862114	chr11	103774174	103818021	+	22415	wingless-related MMTV integration site 3	chr11-103812318-103812788-CpG:_31-CGI-upstream-shore
Wrn	NM_001122822	intron	chr8	33277046	33277293	1.09954	0.0331719	chr8	33234372	33385527	-	22427	Werner syndrome homolog (human)	NA
Wwox	NM_019573	intron	chr8	115203832	115204204	0.915111	0.0151066	chr8	114439651	115352712	+	80707	WW domain-containing oxidoreductase	NA
Xkr6	NM_173393	intron	chr14	63692960	63693451	0.660251	0.0336802	chr14	63606529	63820410	+	219149	X Kell blood group precursor related family member 6 homolog	NA
Xrcc6bp1	NM_001159559	threeUTR	chr10	126887243	126887904	0.851608	0.0026155	chr10	126887247	126901371	-	68876	XRCC6 binding protein 1	NA
Xrcc6bp1	NM_001159559	TTR	chr10	126887243	126887904	0.851608	0.0026155	chr10	126887247	126901371	-	68876	XRCC6 binding protein 1	NA
Xrcc6bp1	NM_001159559	CDS	chr10	126887243	126887904	0.851608	0.0026155	chr10	126887247	126901371	-	68876	XRCC6 binding protein 1	NA
Xrcc6bp1	NM_001159559	exon	chr10	126898607	126899214	0.908852	0.000776599	chr10	126887247	126901371	-	68876	XRCC6 binding protein 1	chr10-126900951-126901454-CpG:_54-CGI-upstream-shore
Xrcc6bp1	NM_001159559	intron	chr10	126898607	126899214	0.908852	0.000776599	chr10	126887247	126901371	-	68876	XRCC6 binding protein 1	chr10-126900951-126901454-CpG:_54-CGI-upstream-shore
Ybey	NM_172550	promoter	chr10	76470431	76471173	0.640104	0.019619	chr10	76459566	76469114	-	216119	ybeY metallopeptidase	chr10-76468675-76469198-CpG:_49-CGI-downstream-shore
Ylpm1	NM_178363	intron	chr12	85069303	85069600	1.26303	0.0118806	chr12	84996320	85070515	+	56531	YLP motif containing 1	NA
Zbtb14	NM_009547	CDS	chr17	69387306	69387793	0.652077	0.0276356	chr17	69383977	69390544	+	22666	zinc finger and BTB domain containing 14	chr17-69387388-69387771-CpG:_28-CGI
Zbtb14	NM_009547	exon	chr17	69387306	69387793	0.652077	0.0276356	chr17	69383977	69390544	+	22666	zinc finger and BTB domain containing 14	chr17-69387388-69387771-CpG:_28-CGI-upstream-shore
Zbtb14	NM_009547	intron	chr17	69387306	69387793	0.652077	0.0276356	chr17	69383977	69390544	+	22666	zinc finger and BTB domain containing 14	chr17-69387388-69387771-CpG:_28-CGI-upstream-shore
Zbtb38	NM_175537	threeUTR	chr9	96685366	96686106	0.607683	0.0168697	chr9	96685422	96731675	-	245007	zinc finger and BTB domain containing 38	NA
Zbtb38	NM_175537	TTR	chr9	96685366	96686106	0.607683	0.0168697	chr9	96685422	96731675	-	245007	zinc finger and BTB domain containing 38	NA
Zbtb38	NM_175537	CDS	chr9	96685366	96686106	0.607683	0.0168697	chr9	96685422	96731675	-	245007	zinc finger and BTB domain containing 38	NA
Zbtb38	NM_175537	exon	chr9	96685366	96686106	0.607683	0.0168697	chr9	96685422	96731675	-	245007	zinc finger and BTB domain containing 38	NA
Zbtb7c	NM_145356	intron	chr18	76022953	76023329	0.86007	0.0369883	chr18	75820177	76148564	+	207259	zinc finger and BTB domain containing 7C	NA
Zc3hc1	NM_172735	intron	chr6	30382872	30383295	0.681392	0.0303803	chr6	30366387	30391010	-	232679	zinc finger, C3HC type 1	NA
Zcchc5	NM_199468	threeUTR	chrX	106837252	106838233	0.615857	0.00911394	chrX	106837081	106840643	-	213436	zinc finger, CCHC domain containing 5	NA
Zcchc5	NM_199468	CDS	chrX	106837252	106838233	0.615857	0.00911394	chrX	106837081	106840643	-	213436	zinc finger, CCHC domain containing 5	NA
Zcchc5	NM_199468	exon	chrX	106837252	106838233	0.615857	0.00911394	chrX	106837081	106840643	-	213436	zinc finger, CCHC domain containing 5	NA
Zcchc6	NM_153538	CDS	chr13	59814527	59814953	1.01465	0.0218821	chr13	59771878	59823147	-	214290	zinc finger, CCHC domain containing 6	NA
Zcchc6	NM_153538	exon	chr13	59814527	59814953	1.01465	0.0218821	chr13	59771878	59823147	-	214290	zinc finger, CCHC domain containing 6	NA
Zcchc6	NM_153538	intron	chr13	59814527	59814953	1.01465	0.0218821	chr13	59771878	59823147	-	214290	zinc finger, CCHC domain containing 6	NA
Zdhhc2	NM_178395	intron	chr8	40428511	40428801	0.86007	0.0369883	chr8	40423814	40484842	+	70546	zinc finger, DHHC domain containing 2	NA
Zdhhc23	NM_001007460	CDS	chr16	43973613	43974186	0.751612	0.0216275	chr16	43969145	43979050	-	332175	zinc finger, DHHC domain containing 23	NA
Zdhhc23	NM_001007460	exon	chr16	43973613	43974186	0.751612	0.0216275	chr16	43969145	43979050	-	332175	zinc finger, DHHC domain containing 23	NA
Zdhhc23	NM_001007460	intron	chr16	43973613	43974186	0.751612	0.0216275	chr16	43969145	43979050	-	332175	zinc finger, DHHC domain containing 23	NA
Zfand3	NM_148926	intron	chr17	30116854	30117270	1.05324	0.00526478	chr17	30005086	30210020	+	21769	zinc finger, AN1-type domain 3	NA
Zfhx3	NM_007496	intron	chr8	108774178	108774828	0.574074	0.0498409	chr8	108714643	108961636	+	11906	zinc finger homeobox 3	NA
Zfp1	NM_001037665	intron	chr8	111646377	111646672	0.935149	0.0445709	chr8	111643442	111671008	+	22640	zinc finger protein 1	chr8-111643371-111643976-CpG:_67-CGI-downstream-shelf
Zfp316	NM_017467	intron	chr5	143259976	143260239	1.01207	0.0117822	chr5	143249694	143270022	-	54201	zinc finger protein 316	NA
Zfp366	NM_001004149	intron	chr13	99196415	99196724	0.915111	0.0353541	chr13	99184822	99247032	+	238803	zinc finger protein 366	NA
Zfp61	NM_009561	threeUTR	chr7	24291052	24292218	0.558295	0.0135833	chr7	24291045	24299549	-	22719	zinc finger protein 61	NA
Zfp61	NM_009561	CDS	chr7	24291052	24292218	0.558295	0.0135833	chr7	24291045	24299549	-	22719	zinc finger protein 61	NA
Zfp61	NM_009561	exon	chr7	24291052	24292218	0.558295	0.0135833	chr7	24291045	24299549	-	22719	zinc finger protein 61	NA
Zfp637	NM_177684	CDS	chr6	117845288	117845712	0.630766	0.0469063	chr6	117841241	117845956	+	232337	zinc finger protein 637	chr6-117841070-117841490-CpG:_51-CGI-downstream-shelf
Zfp637	NM_177684	exon	chr6	117845288	117845712	0.630766	0.0469063	chr6	117841241	117845956	+	232337	zinc finger protein 637	chr6-117841070-117841490-CpG:_51-CGI-downstream-shelf
Zfp708	NM_001012449	TTR	chr13	67065837	67066104	0.929611	0.0189046	chr13	67069397	67097976	-	432769	zinc finger protein 708	NA
Zfp712	NM_001166218	promoter	chr13	67065837	67066104	0.929611	0.0189046	chr13	67038593	67061170	-	78251	zinc finger protein 712	NA
Zfp790	NM_146185	CDS	chr7	29828078	29829014	0.451379	0.0435556	chr7	29816071	29832042	+	233056	zinc finger protein 790	NA
Zfp790	NM_146185	exon	chr7	29828078	29829014	0.451379	0.0435556	chr7	29816071	29832042	+	233056	zinc finger protein 790	NA
Zfp790	NM_146185	intron	chr7	29828078	29829014	0.451379	0.0435556	chr7	29816071	29832042	+	233056	zinc finger protein 790	NA
Zfp804a	NM_175513	CDS	chr2	82258512	82258927	0.815082	0.0380816	chr2	82053657	82259878	+	241514	zinc finger protein 804A	NA
Zfp804a	NM_175513	exon	chr2	82258512	82258927	0.815082	0.0380816	chr2	82053657	82259878	+	241514	zinc finger protein 804A	NA
Zfp956	NM_178898	CDS	chr6	47963466	47964167	0.63241	0.0181502	chr6	47953389	47965299	+	101197	zinc finger protein 956	NA
Zfp956	NM_178898	exon	chr6	47963466	47964167	0.63241	0.0181502	chr6	47953389	47965299	+	101197	zinc finger protein 956	NA
Zhx3	NM_177263	CDS	chr2	160779667	160780207	0.747234	0.0346424	chr2	160770446	160872990	-	320799	zinc fingers and homeoboxes 3	NA
Zhx3	NM_177263	exon	chr2	160779667	160780207	0.747234	0.0346424	chr2	160770446	160872990	-	320799	zinc fingers and homeoboxes 3	NA
Zim1	NM_011769	CDS	chr7	6677451	6678182	0.575115	0.0410249	chr7	6675442	6696432	-	22776	zinc finger, imprinted 1	NA
Zim1	NM_011769	exon	chr7	6677451	6678182	0.575115	0.0410249	chr7	6675442	6696432	-	22776	zinc finger, imprinted 1	NA
Zim3	NR_036631	promoter	chr7	6976895	6977617	0.59927	0.0311767	chr7	6955685	6976662	-	116811	zinc finger, imprinted 3	chr7-6977238-6977454-CpG:_17-CGI-downstream-shore
Zkscan7	NM_001177505	intron	chr9	122890081	122890491	0.955945	0.0127331	chr9	122888470	122896124	+	382118	zinc finger with KRAB and SCAN domains 7	chr9-122886825-122887174-CpG:_47-CGI-downstream-shelf
Zmynd11	NM_001199141	intron	chr13	9706811	9707217	0.844722	0.0231434	chr13	9684835	9765314	-	66505	zinc finger, MYND domain containing 11	NA
Znhit1	NM_027318	promoter	chr5	136990382	136991639	0.449375	0.04327	chr5	136982200	136987882	-	70103	zinc finger, HIT domain containing 1	chr5-136986864-136987844-CpG:_75-CGI-downstream-shelf
Zscan20	NM_177758	intron	chr4	128607399	128607894	0.800691	0.00943025	chr4	128583538	128610098	-	269585	zinc finger and SCAN domains 20	NA
Zswim5	NM_001029912	CDS	chr4	116984481	116984798	0.924449	0.0396936	chr4	116877401	116989105	+	74464	zinc finger SWIM-type containing 5	NA
Zswim5	NM_001029912	exon	chr4	116984481	116984798	0.924449	0.0396936	chr4	116877401	116989105	+	74464	zinc finger SWIM-type containing 5	NA
Zswim5	NM_001029912	intron	chr4	116984481	116984798	0.924449	0.0396936	chr4	116877401	116989105	+	74464	zinc finger SWIM-type containing 5	NA
NA	NA	NA	chr2	92519465	92519829	0.844722	0.0231434	NA	NA	NA	NA	NA	NA	NA

## Sheet: Sheet2
Sheet 2. Hypomethylated regions identified in BaP-exposed murine tissues by MeDIP-Seq.
Gene symbol	RefseqID	Genetic	5 nM BaP-exposed murine tissues					Chromosome Location			Strand	GeneID	Description	CGI
			Peaks			Fold	P-value
			chr	start	end			chr	start	end
march 4	NM_001045533	intron	chr1	72492638	72492942	-1.02975	0.0436741	chr1	72427111	72536564	-	381270	membrane-associated ring finger (C3HC4) 4	NA
septin 9	NM_001113487	intron	chr11	117271657	117272059	-0.807355	0.0315616	chr11	117266245	117362325	+	53860	septin 9	NA
1600014C10Rik	NM_001085385	fiveUTR	chr7	38188603	38188926	-0.63743	0.0436903	chr7	38183216	38197565	+	72244	RIKEN cDNA 1600014C10 gene	NA
1600014C10Rik	NM_001085385	CDS	chr7	38188603	38188926	-0.63743	0.0436903	chr7	38183216	38197565	+	72244	RIKEN cDNA 1600014C10 gene	NA
1600014C10Rik	NM_001085385	exon	chr7	38188603	38188926	-0.63743	0.0436903	chr7	38183216	38197565	+	72244	RIKEN cDNA 1600014C10 gene	NA
1600014C10Rik	NM_001085385	intron	chr7	38188603	38188926	-0.63743	0.0436903	chr7	38183216	38197565	+	72244	RIKEN cDNA 1600014C10 gene	NA
1700001K19Rik	NM_025488	promoter	chr12	110685643	110685948	-0.900464	0.026049	chr12	110667688	110682619	-	66323	RIKEN cDNA 1700001K19 gene	NA
1700003P14Rik	NR_045982	intron	chr13	118569541	118569841	-0.942285	0.0305327	chr13	118556167	118588629	+	75890	RIKEN cDNA 1700003P14 gene	NA
1700007G11Rik	NM_001024614	intron	chr5	98707265	98707595	-0.807355	0.0315616	chr5	98329303	98802019	+	75784	RIKEN cDNA 1700007G11 gene	NA
1700011E24Rik	NM_029298	intron	chr17	87410715	87411123	-0.689518	0.0323446	chr17	87389570	87427741	-	75467	RIKEN cDNA 1700011E24 gene	NA
1700028P14Rik	NM_026188	TTR	chr19	23554642	23554896	-0.889817	0.0430015	chr19	23558759	23652812	-	67483	RIKEN cDNA 1700028P14 gene	NA
1700030K09Rik	NM_028170	TTR	chr8	72462201	72462517	-0.807355	0.0315616	chr8	72443879	72460541	+	72254	RIKEN cDNA 1700030K09 gene	NA
1700030N03Rik	NR_045304	intron	chr19	3159045	3159529	-0.745954	0.0232798	chr19	3153798	3197703	-	70011	RIKEN cDNA 1700030N03 gene	NA
1700040L02Rik	NM_028491	intron	chr10	68457080	68457424	-0.932886	0.0150105	chr10	68430955	68541875	-	73287	RIKEN cDNA 1700040L02 gene	NA
1700055C04Rik	NR_040726	TTR	chr9	64038278	64038815	-0.70156	0.031568	chr9	64038464	64041465	-	73397	RIKEN cDNA 1700055C04 gene	NA
1700055C04Rik	NR_040726	exon	chr9	64038278	64038815	-0.70156	0.031568	chr9	64038464	64041465	-	73397	RIKEN cDNA 1700055C04 gene	NA
1700055C04Rik	NR_040726	intron	chr9	64038278	64038815	-0.70156	0.031568	chr9	64038464	64041465	-	73397	RIKEN cDNA 1700055C04 gene	NA
1810062O18Rik	NR_033571	exon	chr14	20564991	20565424	-0.731406	0.0454987	chr14	20546292	20570680	+	75602	RIKEN cDNA 1810062O18 gene	NA
1810062O18Rik	NR_033571	intron	chr14	20564991	20565424	-0.731406	0.0454987	chr14	20546292	20570680	+	75602	RIKEN cDNA 1810062O18 gene	NA
2410089E03Rik	NM_001162906	CDS	chr15	8228543	8228907	-0.78799	0.0328215	chr15	8169105	8271158	+	73692	RIKEN cDNA 2410089E03 gene	NA
2410089E03Rik	NM_001162906	exon	chr15	8228543	8228907	-0.78799	0.0328215	chr15	8169105	8271158	+	73692	RIKEN cDNA 2410089E03 gene	NA
2410089E03Rik	NM_001162906	intron	chr15	8228543	8228907	-0.78799	0.0328215	chr15	8169105	8271158	+	73692	RIKEN cDNA 2410089E03 gene	NA
2610301B20Rik	NM_026005	intron	chr4	10888825	10889069	-0.959358	0.0379869	chr4	10874497	10899423	+	67157	RIKEN cDNA 2610301B20 gene	NA
4922505E12Rik	NM_001033547	threeUTR	chr1	182747245	182747578	-0.807355	0.0315616	chr1	182747125	182749180	-	433386	RIKEN cDNA 4922505E12 gene	NA
4922505E12Rik	NM_001033547	CDS	chr1	182747245	182747578	-0.807355	0.0315616	chr1	182747125	182749180	-	433386	RIKEN cDNA 4922505E12 gene	NA
4922505E12Rik	NM_001033547	exon	chr1	182747245	182747578	-0.807355	0.0315616	chr1	182747125	182749180	-	433386	RIKEN cDNA 4922505E12 gene	NA
4930432J09Rik	NR_045953	TTR	chr14	103975806	103976273	-0.611435	0.0388108	chr14	103977627	104027142	-	73877	RIKEN cDNA 4930432J09 gene	NA
4930444A02Rik	NM_029037	fiveUTR	chr8	25986023	25986743	-0.582795	0.0146105	chr8	25980603	25994121	-	74653	RIKEN cDNA 4930444A02 gene	chr8-25986159-25986490-CpG:_24-CGI
4930444A02Rik	NM_029037	CDS	chr8	25986023	25986743	-0.582795	0.0146105	chr8	25980603	25994121	-	74653	RIKEN cDNA 4930444A02 gene	chr8-25986159-25986490-CpG:_24-CGI-downstream-shore
4930444A02Rik	NM_029037	exon	chr8	25986023	25986743	-0.582795	0.0146105	chr8	25980603	25994121	-	74653	RIKEN cDNA 4930444A02 gene	chr8-25986159-25986490-CpG:_24-CGI-downstream-shore
4930444A02Rik	NM_029037	intron	chr8	25986023	25986743	-0.582795	0.0146105	chr8	25980603	25994121	-	74653	RIKEN cDNA 4930444A02 gene	chr8-25986159-25986490-CpG:_24-CGI-upstream-shore
4930452B06Rik	NM_028934	CDS	chr14	8482262	8482727	-0.791758	0.0168678	chr14	8431171	8666290	-	74430	RIKEN cDNA 4930452B06 gene	NA
4930452B06Rik	NM_028934	exon	chr14	8482262	8482727	-0.791758	0.0168678	chr14	8431171	8666290	-	74430	RIKEN cDNA 4930452B06 gene	NA
4930452B06Rik	NM_028934	intron	chr14	8482262	8482727	-0.791758	0.0168678	chr14	8431171	8666290	-	74430	RIKEN cDNA 4930452B06 gene	NA
4930565D16Rik	NR_040752	promoter	chr3	84384336	84384582	-0.981384	0.0472754	chr3	84349375	84379921	-	75309	RIKEN cDNA 4930565D16 gene	NA
4933400L20Rik	NR_045730	intron	chr8	103631976	103632287	-1.01594	0.0264453	chr8	103603798	103680382	+	71058	RIKEN cDNA 4933400L20 gene	NA
4933406J10Rik	NR_046004	exon	chr7	82743398	82743728	-0.786293	0.0411429	chr7	82743345	82755644	-	77800	RIKEN cDNA 4933406J10 gene	NA
4933422H20Rik	NM_001033775	CDS	chr11	115447500	115448201	-0.651236	0.0162333	chr11	115440544	115448268	+	432613	RIKEN cDNA 4933422H20 gene	chr11-115447896-115448233-CpG:_28-CGI-upstream-shore
4933422H20Rik	NM_001033775	exon	chr11	115447500	115448201	-0.651236	0.0162333	chr11	115440544	115448268	+	432613	RIKEN cDNA 4933422H20 gene	chr11-115447896-115448233-CpG:_28-CGI-upstream-shore
4933422H20Rik	NM_001033775	intron	chr11	115447500	115448201	-0.651236	0.0162333	chr11	115440544	115448268	+	432613	RIKEN cDNA 4933422H20 gene	chr11-115447896-115448233-CpG:_28-CGI-upstream-shore
4933431E20Rik	NR_015459	promoter	chr3	107898687	107899065	-0.874469	0.0274968	chr3	107888849	107896213	-	329735	RIKEN cDNA 4933431E20 gene	chr3-107895765-107896270-CpG:_37-CGI-downstream-shelf
5730559C18Rik	NM_028872	promoter	chr1	136236457	136236692	-1.42403	0.0062999	chr1	136213521	136234280	-	67313	RIKEN cDNA 5730559C18 gene	chr1-136234222-136234663-CpG:_37-CGI-downstream-shore
6030498E09Rik	NM_183126	intron	chrX	38853442	38853708	-1.15528	0.0267113	chrX	38772779	38962688	+	77883	RIKEN cDNA 6030498E09 gene	NA
6430550D23Rik	NM_001145351	TTR	chr2	155998651	155999074	-0.715432	0.0468173	chr2	156000442	156004427	-	320095	RIKEN cDNA 6430550D23 gene	NA
8030462N17Rik	NM_178670	TTR	chr18	77629102	77629362	-0.859822	0.045342	chr18	77633280	77714010	-	212163	RIKEN cDNA 8030462N17 gene	NA
8430410A17Rik	NM_173737	TTR	chr6	87936825	87937124	-0.959358	0.00867289	chr6	87913975	87936613	+	232210	RIKEN cDNA 8430410A17 gene	NA
8430419L09Rik	NM_028982	CDS	chr6	135208985	135209442	-0.63743	0.0306657	chr6	135197986	135236240	+	74525	RIKEN cDNA 8430419L09 gene	NA
8430419L09Rik	NM_028982	exon	chr6	135208985	135209442	-0.63743	0.0306657	chr6	135197986	135236240	+	74525	RIKEN cDNA 8430419L09 gene	NA
8430419L09Rik	NM_028982	intron	chr6	135208985	135209442	-0.63743	0.0306657	chr6	135197986	135236240	+	74525	RIKEN cDNA 8430419L09 gene	NA
9130409I23Rik	NM_001033819	intron	chr1	181051720	181052069	-0.942285	0.0305327	chr1	181051236	181060667	+	619326	RIKEN cDNA 9130409I23 gene	NA
A930011G23Rik	NR_030692	intron	chr5	99608948	99609347	-0.68634	0.0492656	chr5	99297243	99729060	-	319818	RIKEN cDNA A930011G23 gene	NA
Aak1	NM_177762	intron	chr6	86940632	86940892	-1	0.0353156	chr6	86849516	87003227	+	269774	AP2 associated kinase 1	NA
Abca3	NM_013855	CDS	chr17	24392929	24393281	-0.874469	0.0274968	chr17	24352045	24410201	+	27410	ATP-binding cassette, sub-family A (ABC1), member 3	NA
Abca3	NM_013855	exon	chr17	24392929	24393281	-0.874469	0.0274968	chr17	24352045	24410201	+	27410	ATP-binding cassette, sub-family A (ABC1), member 3	NA
Abca3	NM_013855	intron	chr17	24392929	24393281	-0.874469	0.0274968	chr17	24352045	24410201	+	27410	ATP-binding cassette, sub-family A (ABC1), member 3	NA
Abca5	NM_147219	intron	chr11	110280756	110280984	-1.02975	0.0436741	chr11	110269368	110337716	-	217265	ATP-binding cassette, sub-family A (ABC1), member 5	NA
Abcc4	NM_001163675	intron	chr14	118537173	118537578	-0.63743	0.0436903	chr14	118482691	118676931	-	239273	ATP-binding cassette, sub-family C (CFTR/MRP), member 4	chr14-118533924-118534141-CpG:_18-CGI-downstream-shelf
Abhd2	NM_018811	intron	chr7	79324790	79325103	-0.736966	0.0363172	chr7	79273265	79361601	+	54608	abhydrolase domain containing 2	NA
Acbd5	NM_001102438	CDS	chr2	23094401	23094670	-1.02975	0.0198449	chr2	23069071	23114512	+	74159	acyl-Coenzyme A binding domain containing 5	NA
Acbd5	NM_001102438	exon	chr2	23094401	23094670	-1.02975	0.0198449	chr2	23069071	23114512	+	74159	acyl-Coenzyme A binding domain containing 5	NA
Acbd5	NM_001102438	intron	chr2	23094401	23094670	-1.02975	0.0198449	chr2	23069071	23114512	+	74159	acyl-Coenzyme A binding domain containing 5	NA
Aco1	NM_007386	CDS	chr4	40196123	40196801	-0.607683	0.0292803	chr4	40143264	40199009	+	11428	aconitase 1	NA
Aco1	NM_007386	exon	chr4	40196123	40196801	-0.607683	0.0292803	chr4	40143264	40199009	+	11428	aconitase 1	NA
Aco1	NM_007386	intron	chr4	40196123	40196801	-0.607683	0.0292803	chr4	40143264	40199009	+	11428	aconitase 1	NA
Acot1	NM_012006	intron	chr12	84012896	84013141	-1.09686	0.0296683	chr12	84009501	84017669	+	26897	acyl-CoA thioesterase 1	chr12-84009505-84009950-CpG:_64-CGI-downstream-shelf
Acoxl	NM_028765	intron	chr2	128086572	128086930	-1.22239	0.00743588	chr2	127854627	128123892	+	74121	acyl-Coenzyme A oxidase-like	NA
Acsbg1	NM_053178	CDS	chr9	54608963	54609287	-1	0.00994469	chr9	54604996	54661885	-	94180	acyl-CoA synthetase bubblegum family member 1	NA
Acsbg1	NM_053178	exon	chr9	54608963	54609287	-1	0.00994469	chr9	54604996	54661885	-	94180	acyl-CoA synthetase bubblegum family member 1	NA
Acsbg1	NM_053178	intron	chr9	54608963	54609287	-1	0.00994469	chr9	54604996	54661885	-	94180	acyl-CoA synthetase bubblegum family member 1	NA
Actbl2	NM_175497	CDS	chr13	111255134	111255953	-0.70044	0.00741357	chr13	111255012	111257749	+	238880	actin, beta-like 2	NA
Actbl2	NM_175497	exon	chr13	111255134	111255953	-0.70044	0.00741357	chr13	111255012	111257749	+	238880	actin, beta-like 2	NA
Actn2	NM_033268	TTR	chr13	12268887	12269232	-0.892244	0.0209205	chr13	12269426	12340732	-	11472	actinin alpha 2	NA
Actn4	NM_021895	intron	chr7	28935400	28935647	-1.01594	0.0264453	chr7	28893253	28962280	-	60595	actinin alpha 4	NA
Acvr1	NM_007394	CDS	chr2	58458665	58459231	-0.794971	0.0075119	chr2	58446437	58566828	-	11477	activin A receptor, type 1	NA
Acvr1	NM_007394	exon	chr2	58458665	58459231	-0.794971	0.0075119	chr2	58446437	58566828	-	11477	activin A receptor, type 1	NA
Acvr1	NM_007394	intron	chr2	58458665	58459231	-0.794971	0.0075119	chr2	58446437	58566828	-	11477	activin A receptor, type 1	NA
Adamts17	NM_001033877	intron	chr7	66950674	66950971	-0.959358	0.0230235	chr7	66839734	67152625	+	233332	a disintegrin-like and metallopeptidase (reprolysin type) with thrombospondin type 1 motif, 17	NA
Adcy3	NM_138305	intron	chr12	4178309	4178646	-0.731406	0.0454987	chr12	4134152	4213524	+	104111	adenylate cyclase 3	NA
Adcy6	NM_007405	fiveUTR	chr15	98604521	98604874	-0.841302	0.0149136	chr15	98589985	98607633	-	11512	adenylate cyclase 6	NA
Adcy6	NM_007405	CDS	chr15	98604521	98604874	-0.841302	0.0149136	chr15	98589985	98607633	-	11512	adenylate cyclase 6	NA
Adcy6	NM_007405	exon	chr15	98604521	98604874	-0.841302	0.0149136	chr15	98589985	98607633	-	11512	adenylate cyclase 6	NA
Adcy6	NM_007405	intron	chr15	98604521	98604874	-0.841302	0.0149136	chr15	98589985	98607633	-	11512	adenylate cyclase 6	NA
Adcy7	NM_001109756	promoter	chr8	88279005	88279246	-1.13993	0.0485907	chr8	88282991	88329962	+	11513	adenylate cyclase 7	NA
Adcy7	NM_007406	intron	chr8	88279005	88279246	-1.13993	0.0485907	chr8	88272402	88329962	+	11513	adenylate cyclase 7	NA
Agbl1	NM_001199224	intron	chr7	76407516	76407742	-0.981384	0.0472754	chr7	76229886	77124698	+	244071	ATP/GTP binding protein-like 1	NA
Agbl2	NM_178755	CDS	chr2	90800936	90801653	-0.544321	0.0475746	chr2	90782743	90816231	+	271813	ATP/GTP binding protein-like 2	NA
Agbl2	NM_178755	exon	chr2	90800936	90801653	-0.544321	0.0475746	chr2	90782743	90816231	+	271813	ATP/GTP binding protein-like 2	NA
Agbl2	NM_178755	intron	chr2	90800936	90801653	-0.544321	0.0475746	chr2	90782743	90816231	+	271813	ATP/GTP binding protein-like 2	NA
Agbl3	NM_178630	CDS	chr6	34799537	34799963	-0.825057	0.019404	chr6	34780431	34857932	+	76223	ATP/GTP binding protein-like 3	NA
Agbl3	NM_178630	exon	chr6	34799537	34799963	-0.825057	0.019404	chr6	34780431	34857932	+	76223	ATP/GTP binding protein-like 3	NA
Agbl3	NM_178630	intron	chr6	34799537	34799963	-0.825057	0.019404	chr6	34780431	34857932	+	76223	ATP/GTP binding protein-like 3	NA
Agtpbp1	NM_001048008	CDS	chr13	59512076	59512546	-0.807355	0.0202233	chr13	59493403	59557319	-	67269	ATP/GTP binding protein 1	NA
Agtpbp1	NM_001048008	exon	chr13	59512076	59512546	-0.807355	0.0202233	chr13	59493403	59557319	-	67269	ATP/GTP binding protein 1	NA
Agtpbp1	NM_001048008	intron	chr13	59512076	59512546	-0.807355	0.0202233	chr13	59493403	59557319	-	67269	ATP/GTP binding protein 1	NA
Agxt2l1	NM_001163587	CDS	chr3	130626415	130626704	-0.959358	0.0379869	chr3	130617447	130635750	+	71760	alanine-glyoxylate aminotransferase 2-like 1	NA
Agxt2l1	NM_001163587	exon	chr3	130626415	130626704	-0.959358	0.0379869	chr3	130617447	130635750	+	71760	alanine-glyoxylate aminotransferase 2-like 1	NA
Agxt2l1	NM_001163587	intron	chr3	130626415	130626704	-0.959358	0.0379869	chr3	130617447	130635750	+	71760	alanine-glyoxylate aminotransferase 2-like 1	NA
Aim2	NM_001013779	intron	chr1	173435414	173435682	-0.981384	0.0472754	chr1	173420603	173466036	+	383619	absent in melanoma 2	NA
Ak7	NM_030187	CDS	chr12	105746904	105747519	-0.67611	0.0169501	chr12	105705981	105782447	+	78801	adenylate kinase 7	NA
Ak7	NM_030187	exon	chr12	105746904	105747519	-0.67611	0.0169501	chr12	105705981	105782447	+	78801	adenylate kinase 7	NA
Ak7	NM_030187	intron	chr12	105746904	105747519	-0.67611	0.0169501	chr12	105705981	105782447	+	78801	adenylate kinase 7	NA
Akap6	NM_198111	intron	chr12	53100586	53101079	-0.688056	0.0188433	chr12	52699382	53151015	+	238161	A kinase (PRKA) anchor protein 6	NA
Alpk2	NM_001037294	intron	chr18	65389189	65389452	-0.959358	0.0230235	chr18	65265530	65393888	-	225638	alpha-kinase 2	NA
Alpk3	NM_054085	intron	chr7	81089924	81090677	-0.534336	0.0427943	chr7	81057599	81105612	+	116904	alpha-kinase 3	NA
Als2cr11	NM_175200	promoter	chr1	59094642	59095054	-0.70156	0.031568	chr1	59050505	59094900	-	73463	amyotrophic lateral sclerosis 2 (juvenile) chromosome region, candidate 11 (human)	NA
Als2cr11	NM_175200	fiveUTR	chr1	59094642	59095054	-0.70156	0.031568	chr1	59050505	59094900	-	73463	amyotrophic lateral sclerosis 2 (juvenile) chromosome region, candidate 11 (human)	NA
Als2cr11	NM_175200	CDS	chr1	59094642	59095054	-0.70156	0.031568	chr1	59050505	59094900	-	73463	amyotrophic lateral sclerosis 2 (juvenile) chromosome region, candidate 11 (human)	NA
Als2cr11	NM_175200	exon	chr1	59094642	59095054	-0.70156	0.031568	chr1	59050505	59094900	-	73463	amyotrophic lateral sclerosis 2 (juvenile) chromosome region, candidate 11 (human)	NA
Ampd1	NM_001033303	CDS	chr3	103078970	103079269	-0.731406	0.0454987	chr3	103074013	103099720	+	229665	adenosine monophosphate deaminase 1	NA
Ampd1	NM_001033303	exon	chr3	103078970	103079269	-0.731406	0.0454987	chr3	103074013	103099720	+	229665	adenosine monophosphate deaminase 1	NA
Ampd1	NM_001033303	intron	chr3	103078970	103079269	-0.731406	0.0454987	chr3	103074013	103099720	+	229665	adenosine monophosphate deaminase 1	NA
Angptl7	NM_001039554	intron	chr4	148498206	148498683	-0.762961	0.0180958	chr4	148495279	148500462	-	654812	angiopoietin-like 7	NA
Ank	NM_020332	intron	chr15	27579371	27579844	-0.825057	0.019404	chr15	27466676	27594907	+	11732	progressive ankylosis	NA
Ankrd9	NM_175207	CDS	chr12	110976519	110976848	-0.786293	0.0411429	chr12	110975352	110979021	-	74251	ankyrin repeat domain 9	chr12-110978635-110979282-CpG:_73-CGI-upstream-shelf
Ankrd9	NM_175207	exon	chr12	110976519	110976848	-0.786293	0.0411429	chr12	110975352	110979021	-	74251	ankyrin repeat domain 9	chr12-110978635-110979282-CpG:_73-CGI-upstream-shore
Ano7	NM_001271884	intron	chr1	93396020	93396373	-1.01886	0.0121912	chr1	93373895	93404304	+	404545	anoctamin 7	NA
Anxa6	NM_013472	CDS	chr11	55008971	55009236	-1.02975	0.0436741	chr11	54978961	55033471	-	11749	annexin A6	NA
Anxa6	NM_013472	exon	chr11	55008971	55009236	-1.02975	0.0436741	chr11	54978961	55033471	-	11749	annexin A6	NA
Anxa6	NM_013472	intron	chr11	55008971	55009236	-1.02975	0.0436741	chr11	54978961	55033471	-	11749	annexin A6	NA
Ap3s1	NM_009681	CDS	chr18	46780737	46781043	-1.01594	0.0264453	chr18	46741916	46790826	+	11777	adaptor-related protein complex 3, sigma 1 subunit	NA
Ap3s1	NM_009681	exon	chr18	46780737	46781043	-1.01594	0.0264453	chr18	46741916	46790826	+	11777	adaptor-related protein complex 3, sigma 1 subunit	NA
Ap3s1	NM_009681	intron	chr18	46780737	46781043	-1.01594	0.0264453	chr18	46741916	46790826	+	11777	adaptor-related protein complex 3, sigma 1 subunit	NA
Ap4m1	NM_021392	promoter	chr5	138167094	138167270	-1.14839	0.0359553	chr5	138172020	138178685	+	11781	adaptor-related protein complex AP-4, mu 1	chr5-138170878-138172188-CpG:_101-CGI-upstream-shelf
Apc	NM_007462	intron	chr18	34254909	34255242	-0.889817	0.0430015	chr18	34220983	34322190	+	11789	adenomatosis polyposis coli	NA
Aqp2	NM_009699	promoter	chr15	99578873	99579326	-0.823843	0.0155793	chr15	99579055	99584545	+	11827	aquaporin 2	NA
Aqp2	NM_009699	fiveUTR	chr15	99578873	99579326	-0.823843	0.0155793	chr15	99579055	99584545	+	11827	aquaporin 2	NA
Aqp2	NM_009699	CDS	chr15	99578873	99579326	-0.823843	0.0155793	chr15	99579055	99584545	+	11827	aquaporin 2	NA
Aqp2	NM_009699	exon	chr15	99578873	99579326	-0.823843	0.0155793	chr15	99579055	99584545	+	11827	aquaporin 2	NA
Arap2	NM_178407	intron	chr5	62622825	62623193	-0.792708	0.0135555	chr5	62602445	62766177	-	212285	ArfGAP with RhoGAP domain, ankyrin repeat and PH domain 2	NA
Arfgef2	NM_001085495	intron	chr2	166817591	166818040	-0.760049	0.0225495	chr2	166805580	166898051	+	99371	ADP-ribosylation factor guanine nucleotide-exchange factor 2 (brefeldin A-inhibited)	NA
Arhgap15	NM_153820	intron	chr2	44095478	44095778	-0.889817	0.0430015	chr2	43748823	44387623	+	76117	Rho GTPase activating protein 15	NA
Arhgap21	NM_001128084	intron	chr2	20866368	20866630	-1.11548	0.0165522	chr2	20847918	20967721	-	71435	Rho GTPase activating protein 21	NA
Arhgap23	NM_021493	CDS	chr11	97451865	97452762	-0.615735	0.0124661	chr11	97450159	97502400	+	58996	Rho GTPase activating protein 23	NA
Arhgap23	NM_021493	exon	chr11	97451865	97452762	-0.615735	0.0124661	chr11	97450159	97502400	+	58996	Rho GTPase activating protein 23	NA
Arhgap23	NM_021493	intron	chr11	97451865	97452762	-0.615735	0.0124661	chr11	97450159	97502400	+	58996	Rho GTPase activating protein 23	NA
Arhgap25	NM_175476	promoter	chr6	87500586	87500898	-0.910448	0.0324779	chr6	87459384	87496300	-	232201	Rho GTPase activating protein 25	NA
Arhgap25	NM_001037727	intron	chr6	87500586	87500898	-0.910448	0.0324779	chr6	87459384	87533235	-	232201	Rho GTPase activating protein 25	NA
Arhgap28	NM_172964	CDS	chr17	67895821	67896330	-0.89377	0.0103624	chr17	67842707	68004108	-	268970	Rho GTPase activating protein 28	NA
Arhgap28	NM_172964	exon	chr17	67895821	67896330	-0.89377	0.0103624	chr17	67842707	68004108	-	268970	Rho GTPase activating protein 28	NA
Arhgap28	NM_172964	intron	chr17	67901886	67902227	-0.807355	0.0496928	chr17	67842707	68004108	-	268970	Rho GTPase activating protein 28	NA
Arhgef25	NM_001166413	CDS	chr10	127185201	127185646	-0.68634	0.0492656	chr10	127182520	127189823	-	52666	Rho guanine nucleotide exchange factor (GEF) 25	chr10-127188512-127188857-CpG:_37-CGI-upstream-shelf
Arhgef25	NM_001166413	exon	chr10	127185201	127185646	-0.68634	0.0492656	chr10	127182520	127189823	-	52666	Rho guanine nucleotide exchange factor (GEF) 25	chr10-127188512-127188857-CpG:_37-CGI-upstream-shelf
Arhgef25	NM_001166413	intron	chr10	127185201	127185646	-0.68634	0.0492656	chr10	127182520	127189823	-	52666	Rho guanine nucleotide exchange factor (GEF) 25	chr10-127188512-127188857-CpG:_37-CGI-upstream-shelf
Arhgef7	NM_017402	TTR	chr8	11838674	11839244	-0.647698	0.0429118	chr8	11758329	11835217	+	54126	Rho guanine nucleotide exchange factor (GEF7)	NA
Arid1b	NM_001085355	intron	chr17	5184198	5184525	-1.05247	0.0112351	chr17	4995073	5347656	+	239985	AT rich interactive domain 1B (SWI-like)	NA
Arid2	NM_175251	intron	chr15	96382100	96382533	-0.736966	0.0363172	chr15	96287521	96405463	+	77044	AT rich interactive domain 2 (ARID, RFX-like)	NA
Arid3a	NM_007880	intron	chr10	79935292	79935716	-0.807355	0.0104999	chr10	79927071	79955012	+	13496	AT rich interactive domain 3A (BRIGHT-like)	NA
Arid4a	NM_001081195	CDS	chr12	71076402	71076936	-0.63743	0.0306657	chr12	71015966	71099351	+	238247	AT rich interactive domain 4A (RBP1-like)	NA
Arid4a	NM_001081195	exon	chr12	71076402	71076936	-0.63743	0.0306657	chr12	71015966	71099351	+	238247	AT rich interactive domain 4A (RBP1-like)	NA
Arid4a	NM_001081195	intron	chr12	71076402	71076936	-0.63743	0.0306657	chr12	71015966	71099351	+	238247	AT rich interactive domain 4A (RBP1-like)	NA
Arsg	NM_028710	intron	chr11	109494465	109494785	-0.766713	0.0426631	chr11	109473373	109573329	+	74008	arylsulfatase G	NA
Asic2	NM_001034013	intron	chr11	80961615	80962051	-0.807355	0.0202233	chr11	80880164	81968396	-	11418	acid-sensing (proton-gated) ion channel 2	NA
Asic4	NM_183022	CDS	chr1	75469671	75470251	-0.835369	0.00779256	chr1	75450509	75474340	+	241118	acid-sensing (proton-gated) ion channel family member 4	NA
Asic4	NM_183022	exon	chr1	75469671	75470251	-0.835369	0.00779256	chr1	75450509	75474340	+	241118	acid-sensing (proton-gated) ion channel family member 4	NA
Asic4	NM_183022	intron	chr1	75469671	75470251	-0.835369	0.00779256	chr1	75450509	75474340	+	241118	acid-sensing (proton-gated) ion channel family member 4	NA
Aspdh	NM_026690	CDS	chr7	44467079	44467472	-1.25342	0.000404147	chr7	44465434	44467751	+	68352	aspartate dehydrogenase domain containing	chr7-44467988-44468221-CpG:_29-CGI-upstream-shore
Aspdh	NM_026690	exon	chr7	44467079	44467472	-1.25342	0.000404147	chr7	44465434	44467751	+	68352	aspartate dehydrogenase domain containing	chr7-44467988-44468221-CpG:_29-CGI-upstream-shore
Aspdh	NM_026690	intron	chr7	44467079	44467472	-1.25342	0.000404147	chr7	44465434	44467751	+	68352	aspartate dehydrogenase domain containing	chr7-44467988-44468221-CpG:_29-CGI-upstream-shore
Asph	NM_001177855	TTR	chr4	9620649	9620866	-1.34792	0.00746349	chr4	9620909	9669162	-	65973	aspartate-beta-hydroxylase	NA
Asph	NM_023066	intron	chr4	9620649	9620866	-1.34792	0.00746349	chr4	9449084	9669162	-	65973	aspartate-beta-hydroxylase	NA
Atg2b	NM_029654	intron	chr12	105618118	105618465	-0.715432	0.0468173	chr12	105613539	105685241	-	76559	autophagy related 2B	NA
Atp6v0a4	NM_080467	CDS	chr6	38050440	38050808	-0.970854	0.00659848	chr6	38048482	38124586	-	140494	ATPase, H+ transporting, lysosomal V0 subunit A4	NA
Atp6v0a4	NM_080467	exon	chr6	38050440	38050808	-0.970854	0.00659848	chr6	38048482	38124586	-	140494	ATPase, H+ transporting, lysosomal V0 subunit A4	NA
Atp6v0a4	NM_080467	intron	chr6	38050440	38050808	-0.970854	0.00659848	chr6	38048482	38124586	-	140494	ATPase, H+ transporting, lysosomal V0 subunit A4	NA
Atp7b	NM_007511	CDS	chr8	22004231	22004563	-1	0.00994469	chr8	21994347	22060074	-	11979	ATPase, Cu++ transporting, beta polypeptide	NA
Atp7b	NM_007511	exon	chr8	22004231	22004563	-1	0.00994469	chr8	21994347	22060074	-	11979	ATPase, Cu++ transporting, beta polypeptide	NA
Atp7b	NM_007511	intron	chr8	22004231	22004563	-1	0.00994469	chr8	21994347	22060074	-	11979	ATPase, Cu++ transporting, beta polypeptide	NA
Atp8a2	NM_015803	intron	chr14	59847335	59847613	-0.981384	0.0472754	chr14	59647740	60086834	-	50769	ATPase, aminophospholipid transporter-like, class I, type 8A, member 2	NA
Atp9a	NM_015731	intron	chr2	168670098	168670525	-0.793549	0.0109083	chr2	168634437	168741800	-	11981	ATPase, class II, type 9A	NA
Atrnl1	NM_181415	intron	chr19	57640733	57641059	-0.721963	0.0373896	chr19	57611033	58133340	+	226255	attractin like 1	NA
Atxn1	NM_009124	intron	chr13	45935513	45935842	-0.97728	0.0285205	chr13	45549755	45964991	-	20238	ataxin 1	NA
Auts2	NM_177047	intron	chr5	131890545	131890974	-0.78799	0.0328215	chr5	131437681	132542343	-	319974	autism susceptibility candidate 2	NA
Axin1	NM_001159598	CDS	chr17	26184012	26184443	-0.868755	0.022046	chr17	26138685	26195811	+	12005	axin 1	NA
Axin1	NM_001159598	exon	chr17	26184012	26184443	-0.868755	0.022046	chr17	26138685	26195811	+	12005	axin 1	NA
Axin1	NM_001159598	intron	chr17	26184012	26184443	-0.868755	0.022046	chr17	26138685	26195811	+	12005	axin 1	NA
Azi1	NM_009734	CDS	chr11	120070619	120071252	-0.630477	0.0203016	chr11	120064429	120086827	-	12009	5-azacytidine induced gene 1	NA
Azi1	NM_009734	exon	chr11	120070619	120071252	-0.630477	0.0203016	chr11	120064429	120086827	-	12009	5-azacytidine induced gene 1	NA
Azi1	NM_009734	intron	chr11	120070619	120071252	-0.630477	0.0203016	chr11	120064429	120086827	-	12009	5-azacytidine induced gene 1	NA
B3gat1	NM_029792	CDS	chr9	26755506	26756046	-0.740241	0.00956795	chr9	26751561	26761338	+	76898	beta-1,3-glucuronyltransferase 1 (glucuronosyltransferase P)	chr9-26755649-26756070-CpG:_34-CGI-upstream-shore
B3gat1	NM_029792	exon	chr9	26755506	26756046	-0.740241	0.00956795	chr9	26751561	26761338	+	76898	beta-1,3-glucuronyltransferase 1 (glucuronosyltransferase P)	chr9-26755649-26756070-CpG:_34-CGI
B3gat1	NM_029792	intron	chr9	26755506	26756046	-0.740241	0.00956795	chr9	26751561	26761338	+	76898	beta-1,3-glucuronyltransferase 1 (glucuronosyltransferase P)	chr9-26755649-26756070-CpG:_34-CGI-upstream-shore
B3gntl1	NM_178664	intron	chr11	121622437	121622759	-0.731406	0.0454987	chr11	121616207	121673151	-	210004	UDP-GlcNAc:betaGal beta-1,3-N-acetylglucosaminyltransferase-like 1	NA
B4galnt2	NM_008081	CDS	chr11	95866484	95867074	-0.661277	0.0208349	chr11	95863558	95914871	-	14422	beta-1,4-N-acetyl-galactosaminyl transferase 2	NA
B4galnt2	NM_008081	exon	chr11	95866484	95867074	-0.661277	0.0208349	chr11	95863558	95914871	-	14422	beta-1,4-N-acetyl-galactosaminyl transferase 2	NA
B4galnt2	NM_008081	intron	chr11	95866484	95867074	-0.661277	0.0208349	chr11	95863558	95914871	-	14422	beta-1,4-N-acetyl-galactosaminyl transferase 2	NA
Bai3	NM_175642	intron	chr1	25320466	25320692	-0.959358	0.0379869	chr1	25067475	25829707	-	210933	brain-specific angiogenesis inhibitor 3	NA
BB019430	NR_033565	promoter	chr10	58693146	58693492	-0.928661	0.0245571	chr10	58696744	58704277	+	103505	expressed sequence BB019430	NA
Bbs9	NM_181316	intron	chr9	22838819	22839116	-1.18175	0.00357987	chr9	22475714	22888280	+	319845	Bardet-Biedl syndrome 9 (human)	NA
BC021785	NM_001113385	promoter	chr10	39986791	39987205	-0.77259	0.0272101	chr10	39968152	39986646	-	215928	cDNA sequence BC021785	NA
Bc1	NR_038088	intron	chr10	79973990	79974608	-0.595851	0.0407413	chrX	162407199	163352564	-	100568459	brain cytoplasmic RNA 1	chr10-79970818-79971364-CpG:_52-CGI-downstream-shelf
Bcl2l11	NM_207680	threeUTR	chr2	128157979	128158605	-0.659798	0.0180845	chr2	128126037	128162547	+	12125	BCL2-like 11 (apoptosis facilitator)	NA
Bcl2l11	NM_207680	CDS	chr2	128157979	128158605	-0.659798	0.0180845	chr2	128126037	128162547	+	12125	BCL2-like 11 (apoptosis facilitator)	NA
Bcl2l11	NM_207680	exon	chr2	128157979	128158605	-0.659798	0.0180845	chr2	128126037	128162547	+	12125	BCL2-like 11 (apoptosis facilitator)	NA
Bcl2l11	NM_207680	intron	chr2	128157979	128158605	-0.659798	0.0180845	chr2	128126037	128162547	+	12125	BCL2-like 11 (apoptosis facilitator)	NA
Bcr	NM_001081412	intron	chr10	75095557	75095824	-1.40682	0.0047757	chr10	75060895	75184923	+	110279	breakpoint cluster region	NA
Bhlha15	NM_010800	CDS	chr5	144191169	144191590	-1.07039	0.000839523	chr5	144190285	144194441	+	17341	basic helix-loop-helix family, member a15	chr5-144191197-144191482-CpG:_23-CGI-upstream-shore
Bhlha15	NM_010800	exon	chr5	144191169	144191590	-1.07039	0.000839523	chr5	144190285	144194441	+	17341	basic helix-loop-helix family, member a15	chr5-144191197-144191482-CpG:_23-CGI-downstream-shore
Bloc1s2	NM_028607	intron	chr19	44141099	44141516	-0.714246	0.0307604	chr19	44139246	44146446	-	73689	biogenesis of lysosome-related organelles complex-1, subunit 2	NA
Bnip1	NM_172149	threeUTR	chr17	26791723	26792354	-0.591626	0.0356587	chr17	26781078	26792521	+	224630	BCL2/adenovirus E1B interacting protein 1	NA
Bnip1	NM_172149	CDS	chr17	26791723	26792354	-0.591626	0.0356587	chr17	26781078	26792521	+	224630	BCL2/adenovirus E1B interacting protein 1	NA
Bnip1	NM_172149	exon	chr17	26791723	26792354	-0.591626	0.0356587	chr17	26781078	26792521	+	224630	BCL2/adenovirus E1B interacting protein 1	NA
Bnip1	NM_172149	intron	chr17	26791723	26792354	-0.591626	0.0356587	chr17	26781078	26792521	+	224630	BCL2/adenovirus E1B interacting protein 1	NA
Brip1	NM_178309	intron	chr11	86188253	86188436	-1.13993	0.0485907	chr11	86058135	86201193	-	237911	BRCA1 interacting protein C-terminal helicase 1	NA
Bsg	NM_009768	CDS	chr10	79708752	79709213	-0.727628	0.0299212	chr10	79704357	79711979	+	12215	basigin	NA
Bsg	NM_009768	exon	chr10	79708752	79709213	-0.727628	0.0299212	chr10	79704357	79711979	+	12215	basigin	NA
Bsg	NM_001077184	intron	chr10	79708752	79709213	-0.727628	0.0299212	chr10	79704357	79711979	+	12215	basigin	NA
Btaf1	NM_001080706	CDS	chr19	37000103	37000353	-1.10692	0.0221308	chr19	36926078	37014057	+	107182	BTAF1 RNA polymerase II, B-TFIID transcription factor-associated, (Mot1 homolog, S. cerevisiae)	NA
Btaf1	NM_001080706	exon	chr19	37000103	37000353	-1.10692	0.0221308	chr19	36926078	37014057	+	107182	BTAF1 RNA polymerase II, B-TFIID transcription factor-associated, (Mot1 homolog, S. cerevisiae)	NA
Btaf1	NM_001080706	intron	chr19	37000103	37000353	-1.10692	0.0221308	chr19	36926078	37014057	+	107182	BTAF1 RNA polymerase II, B-TFIID transcription factor-associated, (Mot1 homolog, S. cerevisiae)	NA
Btbd11	NM_028709	intron	chr10	85649504	85649935	-0.786293	0.0411429	chr10	85386813	85660292	+	74007	BTB (POZ) domain containing 11	NA
C330005M16Rik	NM_175319	promoter	chr7	28633793	28634031	-1.05889	0.0243128	chr7	28607636	28631015	-	101744	RIKEN cDNA C330005M16 gene	chr7-28630355-28630817-CpG:_39-CGI-downstream-shelf
C87436	NM_001243742	fiveUTR	chr6	86445436	86445964	-0.662965	0.0116722	chr6	86438645	86470387	+	232196	expressed sequence C87436	NA
C87436	NM_001243742	CDS	chr6	86445436	86445964	-0.662965	0.0116722	chr6	86438645	86470387	+	232196	expressed sequence C87436	NA
C87436	NM_001243742	exon	chr6	86445436	86445964	-0.662965	0.0116722	chr6	86438645	86470387	+	232196	expressed sequence C87436	NA
Cacna1c	NM_009781	CDS	chr6	118651872	118652182	-0.748461	0.0441145	chr6	118592295	119196409	-	12288	calcium channel, voltage-dependent, L type, alpha 1C subunit	NA
Cacna1c	NM_009781	exon	chr6	118651872	118652182	-0.748461	0.0441145	chr6	118592295	119196409	-	12288	calcium channel, voltage-dependent, L type, alpha 1C subunit	NA
Cacna1c	NM_009781	intron	chr6	118651872	118652182	-0.748461	0.0441145	chr6	118592295	119196409	-	12288	calcium channel, voltage-dependent, L type, alpha 1C subunit	NA
Cacna1e	NM_009782	threeUTR	chr1	154398143	154398476	-0.830075	0.0378913	chr1	154392518	154725920	-	12290	calcium channel, voltage-dependent, R type, alpha 1E subunit	NA
Cacna1e	NM_009782	CDS	chr1	154493130	154493392	-1.01886	0.0121912	chr1	154392518	154725920	-	12290	calcium channel, voltage-dependent, R type, alpha 1E subunit	NA
Cacna1e	NM_009782	exon	chr1	154493130	154493392	-1.01886	0.0121912	chr1	154392518	154725920	-	12290	calcium channel, voltage-dependent, R type, alpha 1E subunit	NA
Cacna1e	NM_009782	intron	chr1	154493130	154493392	-1.01886	0.0121912	chr1	154392518	154725920	-	12290	calcium channel, voltage-dependent, R type, alpha 1E subunit	NA
Cacna1i	NM_001044308	CDS	chr15	80362157	80362445	-1	0.0353156	chr15	80287237	80398292	+	239556	calcium channel, voltage-dependent, alpha 1I subunit	NA
Cacna1i	NM_001044308	exon	chr15	80362157	80362445	-1	0.0353156	chr15	80287237	80398292	+	239556	calcium channel, voltage-dependent, alpha 1I subunit	NA
Cacna1i	NM_001044308	intron	chr15	80362157	80362445	-1	0.0353156	chr15	80287237	80398292	+	239556	calcium channel, voltage-dependent, alpha 1I subunit	NA
Cacna2d3	NM_009785	intron	chr14	29692789	29693050	-0.549557	0.0408302	chr14	28904942	29721864	-	12294	calcium channel, voltage-dependent, alpha2/delta subunit 3	NA
Cacnb4	NM_146123	intron	chr2	52460457	52460725	-1.07039	0.0182095	chr2	52428319	52558567	-	12298	calcium channel, voltage-dependent, beta 4 subunit	NA
Cad	NM_023525	CDS	chr5	31068503	31069362	-0.582795	0.0146105	chr5	31054810	31078479	+	69719	carbamoyl-phosphate synthetase 2, aspartate transcarbamylase, and dihydroorotase	chr5-31068455-31069056-CpG:_40-CGI
Cad	NM_023525	exon	chr5	31068503	31069362	-0.582795	0.0146105	chr5	31054810	31078479	+	69719	carbamoyl-phosphate synthetase 2, aspartate transcarbamylase, and dihydroorotase	chr5-31068455-31069056-CpG:_40-CGI
Cad	NM_023525	intron	chr5	31068503	31069362	-0.582795	0.0146105	chr5	31054810	31078479	+	69719	carbamoyl-phosphate synthetase 2, aspartate transcarbamylase, and dihydroorotase	chr5-31068455-31069056-CpG:_40-CGI-downstream-shore
Cadps2	NM_153163	intron	chr6	23735412	23735751	-0.766713	0.0426631	chr6	23262773	23839421	-	320405	Ca2+-dependent activator protein for secretion 2	NA
Camk1d	NM_177343	threeUTR	chr2	5298034	5298297	-1.12286	0.0124084	chr2	5293456	5714664	-	227541	calcium/calmodulin-dependent protein kinase ID	NA
Camk1d	NM_177343	exon	chr2	5298034	5298297	-1.12286	0.0124084	chr2	5293456	5714664	-	227541	calcium/calmodulin-dependent protein kinase ID	NA
Camk1d	NM_177343	intron	chr2	5379192	5379476	-0.69883	0.0133098	chr2	5293456	5714664	-	227541	calcium/calmodulin-dependent protein kinase ID	NA
Cant1	NM_029502	threeUTR	chr11	118407565	118408245	-0.739451	0.00396401	chr11	118406288	118419118	-	76025	calcium activated nucleotidase 1	NA
Cant1	NM_029502	CDS	chr11	118407565	118408245	-0.739451	0.00396401	chr11	118406288	118419118	-	76025	calcium activated nucleotidase 1	NA
Cant1	NM_029502	exon	chr11	118407565	118408245	-0.739451	0.00396401	chr11	118406288	118419118	-	76025	calcium activated nucleotidase 1	NA
Cant1	NM_029502	intron	chr11	118407565	118408245	-0.739451	0.00396401	chr11	118406288	118419118	-	76025	calcium activated nucleotidase 1	NA
Capn2	NM_009794	intron	chr1	182510843	182511130	-0.881356	0.0343536	chr1	182467258	182517483	-	12334	calpain 2	NA
Capn5	NM_007602	intron	chr7	98144983	98145477	-0.767827	0.0117039	chr7	98121564	98178193	-	12337	calpain 5	chr7-98145078-98145280-CpG:_18-CGI-upstream-shore
Capn8	NM_001145806	CDS	chr1	182604587	182604873	-0.959358	0.0230235	chr1	182565006	182606526	+	170725	calpain 8	NA
Capn8	NM_001145806	exon	chr1	182604587	182604873	-0.959358	0.0230235	chr1	182565006	182606526	+	170725	calpain 8	NA
Capn8	NM_001145806	intron	chr1	182604587	182604873	-0.959358	0.0230235	chr1	182565006	182606526	+	170725	calpain 8	NA
Cars2	NM_024248	CDS	chr8	11529407	11529934	-0.833827	0.00629292	chr8	11514016	11550771	-	71941	cysteinyl-tRNA synthetase 2 (mitochondrial)(putative)	NA
Cars2	NM_024248	exon	chr8	11529407	11529934	-0.833827	0.00629292	chr8	11514016	11550771	-	71941	cysteinyl-tRNA synthetase 2 (mitochondrial)(putative)	NA
Cars2	NM_024248	intron	chr8	11529407	11529934	-0.833827	0.00629292	chr8	11514016	11550771	-	71941	cysteinyl-tRNA synthetase 2 (mitochondrial)(putative)	NA
Casz1	NM_001159344	intron	chr4	148915700	148916055	-0.944858	0.0185871	chr4	148804391	148954892	+	69743	castor zinc finger 1	NA
Ccbe1	NM_178793	intron	chr18	66221027	66221304	-1.06369	0.0030302	chr18	66056855	66291838	-	320924	collagen and calcium binding EGF domains 1	NA
Ccdc129	NM_001081665	intron	chr6	55950175	55950498	-0.850424	0.0288988	chr6	55837017	55978598	+	232016	coiled-coil domain containing 129	NA
Ccdc148	NM_001001178	intron	chr2	58831981	58832475	-0.669851	0.0412376	chr2	58821697	59018606	-	227933	coiled-coil domain containing 148	NA
Ccdc151	NM_029939	CDS	chr9	21991708	21992157	-0.749639	0.0186863	chr9	21989870	22002634	-	77609	coiled-coil domain containing 151	chr9-21989892-21990218-CpG:_24-CGI-downstream-shore
Ccdc151	NM_029939	exon	chr9	21991708	21992157	-0.749639	0.0186863	chr9	21989870	22002634	-	77609	coiled-coil domain containing 151	chr9-21989892-21990218-CpG:_24-CGI-downstream-shore
Ccdc151	NM_029939	intron	chr9	21991708	21992157	-0.749639	0.0186863	chr9	21989870	22002634	-	77609	coiled-coil domain containing 151	chr9-21988062-21988280-CpG:_20-CGI-downstream-shelf
Ccdc178	NM_027616	intron	chr18	21923940	21924208	-1.04551	0.0325402	chr18	21810896	22171396	-	70950	coiled coil domain containing 178	NA
Ccdc19	NM_027972	CDS	chr1	172534079	172534356	-0.786293	0.0411429	chr1	172521129	172545870	+	71870	coiled-coil domain containing 19	NA
Ccdc19	NM_027972	exon	chr1	172534079	172534356	-0.786293	0.0411429	chr1	172521129	172545870	+	71870	coiled-coil domain containing 19	NA
Ccdc19	NM_027972	intron	chr1	172534079	172534356	-0.786293	0.0411429	chr1	172521129	172545870	+	71870	coiled-coil domain containing 19	NA
Ccdc33	NM_029212	intron	chr9	58099063	58099416	-0.936088	0.00924019	chr9	58028681	58102225	-	382077	coiled-coil domain containing 33	NA
Ccdc6	NM_001111121	intron	chr10	70140198	70140627	-0.807355	0.0162309	chr10	70097120	70193200	+	76551	coiled-coil domain containing 6	NA
Ccdc64	NM_001080808	intron	chr5	115654294	115655146	-0.631505	0.0133699	chr5	115649285	115731559	-	75665	coiled-coil domain containing 64	NA
Ccnd3	NM_001081636	intron	chr17	47545246	47545659	-0.922832	0.0121277	chr17	47505050	47599688	+	12445	cyclin D3	NA
Cd44	NM_001177786	intron	chr2	102850596	102850942	-0.910448	0.0324779	chr2	102811141	102901665	-	12505	CD44 antigen	NA
Cd63	NM_001042580	promoter	chr10	128908858	128909176	-1.22239	0.00743588	chr10	128908918	128912818	+	12512	CD63 antigen	chr10-128909881-128910349-CpG:_66-CGI-upstream-shore
Cd63	NM_001042580	fiveUTR	chr10	128908858	128909176	-1.22239	0.00743588	chr10	128908918	128912818	+	12512	CD63 antigen	chr10-128909881-128910349-CpG:_66-CGI-upstream-shore
Cd63	NM_001042580	exon	chr10	128908858	128909176	-1.22239	0.00743588	chr10	128908918	128912818	+	12512	CD63 antigen	chr10-128909881-128910349-CpG:_66-CGI-upstream-shore
Cd63	NM_001042580	intron	chr10	128908858	128909176	-1.22239	0.00743588	chr10	128908918	128912818	+	12512	CD63 antigen	chr10-128909881-128910349-CpG:_66-CGI-upstream-shore
Cd8b1	NM_009858	TTR	chr6	71341415	71341816	-0.843881	0.0185635	chr6	71322811	71337451	+	12526	CD8 antigen, beta chain 1	NA
Cdc42se2	NM_178626	intron	chr11	54734391	54734804	-0.972414	0.0106779	chr11	54717414	54787703	-	72729	CDC42 small effector 2	NA
Cdh12	NM_001008420	intron	chr15	21201519	21201776	-1.16099	0.0199096	chr15	21111451	21589533	+	215654	cadherin 12	NA
Cdh13	NM_019707	intron	chr8	118852742	118853129	-0.789433	0.0262414	chr8	118283754	119323448	+	12554	cadherin 13	NA
Cdh22	NM_174988	intron	chr2	165220932	165221322	-1.02975	0.00920887	chr2	165111506	165234737	-	104010	cadherin 22	NA
Cdh4	NM_009867	intron	chr2	179511184	179511559	-0.791758	0.0168678	chr2	179442477	179899375	+	12561	cadherin 4	NA
Cdh6	NM_007666	CDS	chr15	13042590	13042918	-0.900464	0.0128405	chr15	13034199	13173639	-	12563	cadherin 6	NA
Cdh6	NM_007666	exon	chr15	13042590	13042918	-0.900464	0.0128405	chr15	13034199	13173639	-	12563	cadherin 6	NA
Cdh6	NM_007666	intron	chr15	13042590	13042918	-0.900464	0.0128405	chr15	13034199	13173639	-	12563	cadherin 6	NA
Cdh8	NM_007667	intron	chr8	99340058	99340375	-0.910448	0.0324779	chr8	99030382	99416457	-	12564	cadherin 8	NA
Cdh9	NM_009869	CDS	chr15	16850674	16851108	-0.70156	0.031568	chr15	16778100	16856777	+	12565	cadherin 9	NA
Cdh9	NM_009869	exon	chr15	16850674	16851108	-0.70156	0.031568	chr15	16778100	16856777	+	12565	cadherin 9	NA
Cdh9	NM_009869	intron	chr15	16850674	16851108	-0.70156	0.031568	chr15	16778100	16856777	+	12565	cadherin 9	NA
Cdk18	NM_008795	intron	chr1	132120169	132120561	-1.03953	0.00696422	chr1	132113546	132139685	-	18557	cyclin-dependent kinase 18	NA
Celf2	NM_001110230	intron	chr2	7055439	7055671	-1.07039	0.0182095	chr2	6539698	7081302	-	14007	CUGBP, Elav-like family member 2	NA
Cenpa	NM_007681	promoter	chr5	30662569	30662816	-1	0.0353156	chr5	30666901	30674826	+	12615	centromere protein A	NA
Cep135	NM_199032	intron	chr5	76592789	76593129	-0.68634	0.0492656	chr5	76591713	76646466	+	381644	centrosomal protein 135	chr5-76588594-76589196-CpG:_67-CGI-downstream-shelf
Cep250	NM_001129999	threeUTR	chr2	155998651	155999074	-0.715432	0.0468173	chr2	155956557	155998900	+	16328	centrosomal protein 250	NA
Cep250	NM_001129999	TTR	chr2	155998651	155999074	-0.715432	0.0468173	chr2	155956557	155998900	+	16328	centrosomal protein 250	NA
Cep250	NM_001129999	exon	chr2	155998651	155999074	-0.715432	0.0468173	chr2	155956557	155998900	+	16328	centrosomal protein 250	NA
Cep95	NM_177088	CDS	chr11	106811145	106811516	-0.850424	0.0288988	chr11	106789251	106818861	+	320162	centrosomal protein 95	NA
Cep95	NM_177088	exon	chr11	106811145	106811516	-0.850424	0.0288988	chr11	106789251	106818861	+	320162	centrosomal protein 95	NA
Cep95	NM_177088	intron	chr11	106811145	106811516	-0.850424	0.0288988	chr11	106789251	106818861	+	320162	centrosomal protein 95	NA
Cers6	NM_172856	intron	chr2	68965211	68965629	-0.696324	0.0259741	chr2	68861556	69111290	+	241447	ceramide synthase 6	NA
Chd2	NM_001081345	CDS	chr7	73497540	73497737	-1.13993	0.0485907	chr7	73426651	73541746	-	244059	chromodomain helicase DNA binding protein 2	NA
Chd2	NM_001081345	exon	chr7	73497540	73497737	-1.13993	0.0485907	chr7	73426651	73541746	-	244059	chromodomain helicase DNA binding protein 2	NA
Chd2	NM_001081345	intron	chr7	73497540	73497737	-1.13993	0.0485907	chr7	73426651	73541746	-	244059	chromodomain helicase DNA binding protein 2	NA
Cherp	NM_138585	CDS	chr8	72462201	72462517	-0.807355	0.0315616	chr8	72460482	72475233	-	27967	calcium homeostasis endoplasmic reticulum protein	NA
Cherp	NM_138585	exon	chr8	72462201	72462517	-0.807355	0.0315616	chr8	72460482	72475233	-	27967	calcium homeostasis endoplasmic reticulum protein	NA
Cherp	NM_138585	intron	chr8	72462201	72462517	-0.807355	0.0315616	chr8	72460482	72475233	-	27967	calcium homeostasis endoplasmic reticulum protein	NA
Chpf	NM_001001566	TTR	chr1	75469671	75470251	-0.835369	0.00779256	chr1	75474568	75479471	-	74241	chondroitin polymerizing factor	NA
Clasp2	NM_029633	CDS	chr9	113868205	113868560	-0.97728	0.0285205	chr9	113812585	113919697	+	76499	CLIP associating protein 2	NA
Clasp2	NM_029633	exon	chr9	113870559	113870884	-0.832446	0.0475719	chr9	113812585	113919697	+	76499	CLIP associating protein 2	NA
Clasp2	NM_029633	intron	chr9	113868205	113868560	-0.97728	0.0285205	chr9	113812585	113919697	+	76499	CLIP associating protein 2	NA
Clip2	NM_009990	fiveUTR	chr5	134534848	134535332	-0.745954	0.0232798	chr5	134489385	134552434	-	269713	CAP-GLY domain containing linker protein 2	NA
Clip2	NM_009990	CDS	chr5	134534848	134535332	-0.745954	0.0232798	chr5	134489385	134552434	-	269713	CAP-GLY domain containing linker protein 2	NA
Clip2	NM_009990	exon	chr5	134534848	134535332	-0.745954	0.0232798	chr5	134489385	134552434	-	269713	CAP-GLY domain containing linker protein 2	NA
Clip2	NM_009990	intron	chr5	134534848	134535332	-0.745954	0.0232798	chr5	134489385	134552434	-	269713	CAP-GLY domain containing linker protein 2	NA
Clp1	NM_133840	CDS	chr2	84725510	84725914	-0.731406	0.0454987	chr2	84723121	84727268	-	98985	CLP1, cleavage and polyadenylation factor I subunit	chr2-84727220-84727506-CpG:_28-CGI-upstream-shore
Clp1	NM_133840	exon	chr2	84725510	84725914	-0.731406	0.0454987	chr2	84723121	84727268	-	98985	CLP1, cleavage and polyadenylation factor I subunit	chr2-84727220-84727506-CpG:_28-CGI-upstream-shore
Clp1	NM_133840	intron	chr2	84725510	84725914	-0.731406	0.0454987	chr2	84723121	84727268	-	98985	CLP1, cleavage and polyadenylation factor I subunit	chr2-84727220-84727506-CpG:_28-CGI-upstream-shore
Clvs1	NM_028940	CDS	chr4	9281901	9282150	-0.981384	0.0472754	chr4	9269316	9451691	+	74438	clavesin 1	NA
Clvs1	NM_028940	exon	chr4	9281901	9282150	-0.981384	0.0472754	chr4	9269316	9451691	+	74438	clavesin 1	NA
Clvs1	NM_028940	intron	chr4	9281901	9282150	-0.981384	0.0472754	chr4	9269316	9451691	+	74438	clavesin 1	NA
Cmip	NM_001163262	CDS	chr8	117436305	117436702	-0.756729	0.0281463	chr8	117257018	117461505	+	74440	c-Maf inducing protein	chr8-117436558-117436900-CpG:_26-CGI-upstream-shore
Cmip	NM_001163262	exon	chr8	117436305	117436702	-0.756729	0.0281463	chr8	117257018	117461505	+	74440	c-Maf inducing protein	chr8-117436558-117436900-CpG:_26-CGI
Cmip	NM_001163262	intron	chr8	117436305	117436702	-0.756729	0.0281463	chr8	117257018	117461505	+	74440	c-Maf inducing protein	chr8-117436558-117436900-CpG:_26-CGI
Cnfn	NM_028219	TTR	chr7	25363124	25364041	-0.563429	0.0179661	chr7	25367615	25369724	-	72383	cornifelin	chr7-25367958-25368185-CpG:_19-CGI-upstream-shelf
Cnnm3	NM_053186	threeUTR	chr1	36525144	36525498	-0.752907	0.0351989	chr1	36511875	36528237	+	94218	cyclin M3	NA
Cnnm3	NM_053186	CDS	chr1	36525144	36525498	-0.752907	0.0351989	chr1	36511875	36528237	+	94218	cyclin M3	NA
Cnnm3	NM_053186	exon	chr1	36525144	36525498	-0.752907	0.0351989	chr1	36511875	36528237	+	94218	cyclin M3	NA
Cnnm3	NM_053186	intron	chr1	36525144	36525498	-0.752907	0.0351989	chr1	36511875	36528237	+	94218	cyclin M3	NA
Cnst	NM_146105	CDS	chr1	179592483	179592987	-0.745954	0.0232798	chr1	179546528	179627473	+	226744	consortin, connexin sorting protein	NA
Cnst	NM_146105	exon	chr1	179592483	179592987	-0.745954	0.0232798	chr1	179546528	179627473	+	226744	consortin, connexin sorting protein	NA
Cnst	NM_146105	intron	chr1	179592483	179592987	-0.745954	0.0232798	chr1	179546528	179627473	+	226744	consortin, connexin sorting protein	NA
Cntnap5c	NM_001081653	intron	chr17	58272393	58272721	-1.33787	0.00563009	chr17	57769569	58410342	+	620292	contactin associated protein-like 5C	NA
Col26a1	NM_024474	intron	chr5	136767796	136768076	-0.922832	0.0405496	chr5	136741763	136883107	-	140709	collagen, type XXVI, alpha 1	NA
Col6a3	NM_001243008	CDS	chr1	90792809	90793126	-0.959358	0.0230235	chr1	90766859	90843971	-	12835	collagen, type VI, alpha 3	NA
Col6a3	NM_001243008	exon	chr1	90792809	90793126	-0.959358	0.0230235	chr1	90766859	90843971	-	12835	collagen, type VI, alpha 3	NA
Col6a3	NM_001243008	intron	chr1	90792809	90793126	-0.959358	0.0230235	chr1	90766859	90843971	-	12835	collagen, type VI, alpha 3	NA
Cops6	NM_012002	TTR	chr5	138167094	138167270	-1.14839	0.0359553	chr5	138161101	138163984	+	26893	COP9 (constitutive photomorphogenic) homolog, subunit 6 (Arabidopsis thaliana)	chr5-138170878-138172188-CpG:_101-CGI-upstream-shelf
Coq5	NM_026504	CDS	chr5	115284218	115284895	-0.618321	0.0451364	chr5	115279701	115296972	+	52064	coenzyme Q5 homolog, methyltransferase (yeast)	NA
Coq5	NM_026504	exon	chr5	115284218	115284895	-0.618321	0.0451364	chr5	115279701	115296972	+	52064	coenzyme Q5 homolog, methyltransferase (yeast)	NA
Coq5	NM_026504	intron	chr5	115284218	115284895	-0.618321	0.0451364	chr5	115279701	115296972	+	52064	coenzyme Q5 homolog, methyltransferase (yeast)	NA
Cpa6	NM_177834	intron	chr1	10708277	10708680	-0.843881	0.0185635	chr1	10324726	10719943	-	329093	carboxypeptidase A6	NA
Cped1	NM_001081351	intron	chr6	22176531	22177080	-0.940621	0.00355682	chr6	21985909	22255606	+	214642	cadherin-like and PC-esterase domain containing 1	NA
Cpt2	NM_009949	CDS	chr4	107907071	107907684	-0.654109	0.0248752	chr4	107903981	107923589	-	12896	carnitine palmitoyltransferase 2	NA
Cpt2	NM_009949	exon	chr4	107907071	107907684	-0.654109	0.0248752	chr4	107903981	107923589	-	12896	carnitine palmitoyltransferase 2	NA
Creb5	NM_172728	intron	chr6	53618663	53618921	-0.97728	0.0285205	chr6	53573373	53695832	+	231991	cAMP responsive element binding protein 5	NA
Cry1	NM_007771	intron	chr10	85140215	85140446	-0.859822	0.045342	chr10	85131699	85185054	-	12952	cryptochrome 1 (photolyase-like)	NA
Crybg3	NM_174848	intron	chr16	59512039	59512372	-0.854661	0.0361583	chr16	59490774	59555752	-	224273	beta-gamma crystallin domain containing 3	NA
Cst6	NM_028623	promoter	chr19	5351323	5351712	-0.984233	0.00810334	chr19	5344704	5349574	-	73720	cystatin E/M	chr19-5349180-5349413-CpG:_25-CGI-downstream-shore
Ctnna3	NM_001164376	intron	chr10	64181670	64182153	-0.68634	0.0492656	chr10	63457510	65003667	+	216033	catenin (cadherin associated protein), alpha 3	NA
Ctnnd2	NM_008729	CDS	chr15	30669271	30669719	-0.78799	0.0328215	chr15	30172592	31029343	+	18163	catenin (cadherin associated protein), delta 2	NA
Ctnnd2	NM_008729	exon	chr15	30669271	30669719	-0.78799	0.0328215	chr15	30172592	31029343	+	18163	catenin (cadherin associated protein), delta 2	NA
Ctnnd2	NM_008729	intron	chr15	30590556	30590876	-1.22239	0.013208	chr15	30172592	31029343	+	18163	catenin (cadherin associated protein), delta 2	NA
Ctsh	NM_007801	CDS	chr9	90064090	90064407	-1.16993	0.0111501	chr9	90054266	90076095	+	13036	cathepsin H	NA
Ctsh	NM_007801	exon	chr9	90064090	90064407	-1.16993	0.0111501	chr9	90054266	90076095	+	13036	cathepsin H	NA
Ctsh	NM_007801	intron	chr9	90064090	90064407	-1.16993	0.0111501	chr9	90054266	90076095	+	13036	cathepsin H	NA
Cux1	NM_198602	intron	chr5	136266427	136266773	-1.01089	0.00753318	chr5	136248134	136567405	-	13047	cut-like homeobox 1	NA
Cux2	NM_007804	intron	chr5	121974526	121974993	-0.866249	0.00711012	chr5	121860215	122047825	-	13048	cut-like homeobox 2	NA
Cxcr2	NM_009909	threeUTR	chr1	74159188	74159456	-1	0.0353156	chr1	74153993	74161246	+	12765	chemokine (C-X-C motif) receptor 2	NA
Cxcr2	NM_009909	CDS	chr1	74159188	74159456	-1	0.0353156	chr1	74153993	74161246	+	12765	chemokine (C-X-C motif) receptor 2	NA
Cxcr2	NM_009909	exon	chr1	74159188	74159456	-1	0.0353156	chr1	74153993	74161246	+	12765	chemokine (C-X-C motif) receptor 2	NA
Cyfip1	NM_001164661	intron	chr7	55884528	55884860	-0.885357	0.0168227	chr7	55842070	55932633	+	20430	cytoplasmic FMR1 interacting protein 1	NA
Cyp39a1	NM_018887	CDS	chr17	43725273	43725528	-0.942285	0.0305327	chr17	43667424	43751431	+	56050	cytochrome P450, family 39, subfamily a, polypeptide 1	NA
Cyp39a1	NM_018887	exon	chr17	43725273	43725528	-0.942285	0.0305327	chr17	43667424	43751431	+	56050	cytochrome P450, family 39, subfamily a, polypeptide 1	NA
Cyp39a1	NM_018887	intron	chr17	43725273	43725528	-0.942285	0.0305327	chr17	43667424	43751431	+	56050	cytochrome P450, family 39, subfamily a, polypeptide 1	NA
Cytip	NM_139200	CDS	chr2	58147845	58148058	-1.07039	0.0182095	chr2	58129138	58160122	-	227929	cytohesin 1 interacting protein	NA
Cytip	NM_139200	exon	chr2	58147845	58148058	-1.07039	0.0182095	chr2	58129138	58160122	-	227929	cytohesin 1 interacting protein	NA
Cytip	NM_139200	intron	chr2	58147845	58148058	-1.07039	0.0182095	chr2	58129138	58160122	-	227929	cytohesin 1 interacting protein	NA
D430041D05Rik	NM_001033347	intron	chr2	104290988	104291365	-0.992911	0.0214513	chr2	104143074	104410334	-	241589	RIKEN cDNA D430041D05 gene	NA
D430042O09Rik	NM_001081022	intron	chr7	125772567	125772825	-1	0.0353156	chr7	125707875	125874797	+	233865	RIKEN cDNA D430042O09 gene	NA
D6Ertd474e	NR_027803	intron	chr6	143272821	143273221	-0.839064	0.0119977	chr6	143245887	143297879	+	52285	DNA segment, Chr 6, ERATO Doi 474, expressed	NA
D730039F16Rik	NM_030021	TTR	chr2	34897091	34897627	-0.74086	0.0154874	chr2	34874435	34892133	+	77996	RIKEN cDNA D730039F16 gene	NA
D830032E09Rik	NR_102307	exon	chr1	107936737	107936915	-1.08489	0.0398975	chr1	107917258	107950947	+	319596	RIKEN cDNA D830032E09 gene	NA
D830032E09Rik	NR_102307	intron	chr1	107936737	107936915	-1.08489	0.0398975	chr1	107917258	107950947	+	319596	RIKEN cDNA D830032E09 gene	NA
Dao	NM_010018	TTR	chr5	114029495	114029813	-0.830075	0.0378913	chr5	114003825	114025460	+	13142	D-amino acid oxidase	NA
Dbt	NM_010022	CDS	chr3	116539236	116539582	-0.807355	0.0162309	chr3	116513078	116549981	+	13171	dihydrolipoamide branched chain transacylase E2	NA
Dbt	NM_010022	exon	chr3	116539236	116539582	-0.807355	0.0162309	chr3	116513078	116549981	+	13171	dihydrolipoamide branched chain transacylase E2	NA
Dbt	NM_010022	intron	chr3	116539236	116539582	-0.807355	0.0162309	chr3	116513078	116549981	+	13171	dihydrolipoamide branched chain transacylase E2	NA
Dcdc2a	NM_177577	intron	chr13	25165964	25166186	-1.28652	0.0115445	chr13	25056003	25210706	+	195208	doublecortin domain containing 2a	NA
Dctn1	NM_001198866	fiveUTR	chr6	83182432	83182692	-1.09686	0.0296683	chr6	83165923	83200117	+	13191	dynactin 1	NA
Dctn1	NM_007835	CDS	chr6	83182432	83182692	-1.09686	0.0296683	chr6	83179588	83200118	+	13191	dynactin 1	NA
Dctn1	NM_007835	exon	chr6	83182432	83182692	-1.09686	0.0296683	chr6	83179588	83200118	+	13191	dynactin 1	NA
Dctn1	NM_007835	intron	chr6	83182432	83182692	-1.09686	0.0296683	chr6	83179588	83200118	+	13191	dynactin 1	NA
Depdc1b	NM_178683	CDS	chr13	108362213	108362421	-1	0.0353156	chr13	108316336	108389557	+	218581	DEP domain containing 1B	NA
Depdc1b	NM_178683	exon	chr13	108362213	108362421	-1	0.0353156	chr13	108316336	108389557	+	218581	DEP domain containing 1B	NA
Depdc1b	NM_178683	intron	chr13	108362213	108362421	-1	0.0353156	chr13	108316336	108389557	+	218581	DEP domain containing 1B	NA
Dgkh	NM_001081336	intron	chr14	78646442	78646824	-0.76988	0.0340339	chr14	78569608	78725089	-	380921	diacylglycerol kinase, eta	NA
Dgki	NM_001081206	intron	chr6	37120672	37121088	-0.766713	0.0426631	chr6	36846021	37299976	-	320127	diacylglycerol kinase, iota	NA
Dhrs7	NM_025522	intron	chr12	72655853	72656173	-0.828113	0.030254	chr12	72650352	72664828	-	66375	dehydrogenase/reductase (SDR family) member 7	NA
Dhx34	NM_027883	fiveUTR	chr7	16217826	16218756	-0.584963	0.0129974	chr7	16197220	16222032	-	71723	DEAH (Asp-Glu-Ala-His) box polypeptide 34	chr7-16221963-16222170-CpG:_23-CGI-upstream-shelf
Dhx34	NM_027883	CDS	chr7	16217826	16218756	-0.584963	0.0129974	chr7	16197220	16222032	-	71723	DEAH (Asp-Glu-Ala-His) box polypeptide 34	chr7-16218183-16218393-CpG:_17-CGI-upstream-shore
Dhx34	NM_027883	exon	chr7	16217826	16218756	-0.584963	0.0129974	chr7	16197220	16222032	-	71723	DEAH (Asp-Glu-Ala-His) box polypeptide 34	chr7-16218183-16218393-CpG:_17-CGI-upstream-shore
Dhx34	NM_027883	intron	chr7	16217826	16218756	-0.584963	0.0129974	chr7	16197220	16222032	-	71723	DEAH (Asp-Glu-Ala-His) box polypeptide 34	chr7-16218183-16218393-CpG:_17-CGI-downstream-shore
Diexf	NM_145415	intron	chr1	193127482	193127873	-0.894818	0.00519681	chr1	193104402	193130251	-	215193	digestive organ expansion factor homolog (zebrafish)	chr1-193129819-193130377-CpG:_59-CGI-upstream-shore
Disc1	NM_174854	intron	chr8	125080193	125080535	-0.807355	0.0395526	chr8	125054194	125261151	+	244667	disrupted in schizophrenia 1	NA
Dixdc1	NM_178118	threeUTR	chr9	50665680	50666244	-0.733354	0.0134867	chr9	50662752	50727984	-	330938	DIX domain containing 1	NA
Dixdc1	NM_178118	CDS	chr9	50665680	50666244	-0.733354	0.0134867	chr9	50662752	50727984	-	330938	DIX domain containing 1	NA
Dixdc1	NM_178118	exon	chr9	50665680	50666244	-0.733354	0.0134867	chr9	50662752	50727984	-	330938	DIX domain containing 1	NA
Dlc1	NM_015802	threeUTR	chr8	36569699	36570351	-0.667804	0.0175188	chr8	36567738	36613943	-	50768	deleted in liver cancer 1	NA
Dlc1	NM_015802	CDS	chr8	36569699	36570351	-0.667804	0.0175188	chr8	36567738	36613943	-	50768	deleted in liver cancer 1	NA
Dlc1	NM_015802	exon	chr8	36569699	36570351	-0.667804	0.0175188	chr8	36567738	36613943	-	50768	deleted in liver cancer 1	NA
Dld	NM_007861	intron	chr12	31349152	31349462	-1.00666	0.01616	chr12	31331561	31351437	-	13382	dihydrolipoamide dehydrogenase	chr12-31350903-31351526-CpG:_64-CGI-upstream-shore
Dlg2	NM_011807	intron	chr7	91531069	91531309	-0.981384	0.0472754	chr7	91090785	92449246	+	23859	discs, large homolog 2 (Drosophila)	NA
Dlg3	NM_001177780	promoter	chrX	100772254	100772604	-0.76988	0.0340339	chrX	100777270	100818410	+	53310	discs, large homolog 3 (Drosophila)	NA
Dlg3	NM_016747	CDS	chrX	100772254	100772604	-0.76988	0.0340339	chrX	100767726	100818410	+	53310	discs, large homolog 3 (Drosophila)	NA
Dlg3	NM_016747	exon	chrX	100772254	100772604	-0.76988	0.0340339	chrX	100767726	100818410	+	53310	discs, large homolog 3 (Drosophila)	NA
Dlg3	NM_016747	intron	chrX	100772254	100772604	-0.76988	0.0340339	chrX	100767726	100818410	+	53310	discs, large homolog 3 (Drosophila)	NA
Dlg5	NM_027726	CDS	chr14	24137100	24137370	-0.981384	0.0472754	chr14	24133952	24245920	-	71228	discs, large homolog 5 (Drosophila)	NA
Dlg5	NM_027726	exon	chr14	24137100	24137370	-0.981384	0.0472754	chr14	24133952	24245920	-	71228	discs, large homolog 5 (Drosophila)	NA
Dlg5	NM_027726	intron	chr14	24137100	24137370	-0.981384	0.0472754	chr14	24133952	24245920	-	71228	discs, large homolog 5 (Drosophila)	NA
Dlgap1	NM_001128181	intron	chr17	70626630	70626901	-0.832446	0.0475719	chr17	70561746	70816729	+	224997	discs, large (Drosophila) homolog-associated protein 1	NA
Dlst	NM_030225	intron	chr12	85131135	85131492	-0.790676	0.021021	chr12	85110832	85134091	+	78920	dihydrolipoamide S-succinyltransferase (E2 component of 2-oxo-glutarate complex)	NA
Dmrt1	NM_015826	intron	chr19	25592096	25592597	-0.713379	0.0203613	chr19	25505705	25604328	+	50796	doublesex and mab-3 related transcription factor 1	NA
Dnah8	NM_013811	CDS	chr17	30744443	30744953	-0.526173	0.0383752	chr17	30626935	30875264	+	13417	dynein, axonemal, heavy chain 8	NA
Dnah8	NM_013811	exon	chr17	30744443	30744953	-0.526173	0.0383752	chr17	30626935	30875264	+	13417	dynein, axonemal, heavy chain 8	NA
Dnah8	NM_013811	intron	chr17	30744443	30744953	-0.526173	0.0383752	chr17	30626935	30875264	+	13417	dynein, axonemal, heavy chain 8	NA
Dnaic1	NM_175138	TTR	chr4	41638601	41638959	-0.715432	0.0468173	chr4	41569793	41638158	+	68922	dynein, axonemal, intermediate chain 1	chr4-41639925-41640240-CpG:_32-CGI-upstream-shore
Dnajc21	NM_030046	CDS	chr15	10459735	10460065	-0.807355	0.0496928	chr15	10446762	10470516	-	78244	DnaJ (Hsp40) homolog, subfamily C, member 21	NA
Dnajc21	NM_030046	exon	chr15	10459735	10460065	-0.807355	0.0496928	chr15	10446762	10470516	-	78244	DnaJ (Hsp40) homolog, subfamily C, member 21	NA
Dnajc21	NM_030046	intron	chr15	10459735	10460065	-0.807355	0.0496928	chr15	10446762	10470516	-	78244	DnaJ (Hsp40) homolog, subfamily C, member 21	NA
Dnm2	NM_001039520	intron	chr9	21498346	21498683	-0.846883	0.0231418	chr9	21424907	21507146	+	13430	dynamin 2	NA
Dnmt3b	NM_010068	intron	chr2	153652202	153652499	-1.28652	0.0115445	chr2	153649448	153687730	+	13436	DNA methyltransferase 3B	chr2-153649431-153649930-CpG:_77-CGI-downstream-shelf
Dock8	NM_028785	threeUTR	chr19	25201491	25201757	-0.922832	0.0405496	chr19	24999528	25202432	+	76088	dedicator of cytokinesis 8	NA
Dock8	NM_028785	exon	chr19	25201491	25201757	-0.922832	0.0405496	chr19	24999528	25202432	+	76088	dedicator of cytokinesis 8	NA
Dock9	NM_001081039	CDS	chr14	121681264	121681665	-0.820294	0.00669685	chr14	121542038	121698417	-	105445	dedicator of cytokinesis 9	NA
Dock9	NM_001081039	exon	chr14	121681264	121681665	-0.820294	0.00669685	chr14	121542038	121698417	-	105445	dedicator of cytokinesis 9	NA
Dock9	NM_001081039	intron	chr14	121681264	121681665	-0.820294	0.00669685	chr14	121542038	121698417	-	105445	dedicator of cytokinesis 9	NA
Dpp4	NM_001159543	intron	chr2	62405714	62405990	-1.10692	0.0221308	chr2	62333222	62412231	-	13482	dipeptidylpeptidase 4	NA
Dpy19l1	NM_172920	intron	chr9	24497216	24497557	-0.959358	0.0379869	chr9	24411778	24503140	-	244745	dpy-19-like 1 (C. elegans)	NA
Dscam	NM_031174	CDS	chr16	96833144	96833521	-0.859822	0.0142346	chr16	96592078	97170735	-	13508	Down syndrome cell adhesion molecule	NA
Dscam	NM_031174	exon	chr16	96833144	96833521	-0.859822	0.0142346	chr16	96592078	97170735	-	13508	Down syndrome cell adhesion molecule	NA
Dscam	NM_031174	intron	chr16	96833144	96833521	-0.859822	0.0142346	chr16	96592078	97170735	-	13508	Down syndrome cell adhesion molecule	NA
Dscaml1	NM_001081270	intron	chr9	45477628	45477946	-0.900464	0.026049	chr9	45430292	45753713	+	114873	Down syndrome cell adhesion molecule like 1	NA
Dtx3	NM_030714	TTR	chr10	127185201	127185646	-0.68634	0.0492656	chr10	127190377	127195709	-	80904	deltex 3 homolog (Drosophila)	chr10-127188512-127188857-CpG:_37-CGI-upstream-shelf
Dtx4	NM_172442	intron	chr19	12490162	12490691	-0.678072	0.0330905	chr19	12466335	12501996	-	207521	deltex 4 homolog (Drosophila)	NA
Dusp21	NM_028568	promoter	chrX	18145847	18146408	-0.659798	0.0180845	chrX	18145869	18146692	+	73547	dual specificity phosphatase 21	NA
Dusp21	NM_028568	fiveUTR	chrX	18145847	18146408	-0.659798	0.0180845	chrX	18145869	18146692	+	73547	dual specificity phosphatase 21	NA
Dusp21	NM_028568	CDS	chrX	18145847	18146408	-0.659798	0.0180845	chrX	18145869	18146692	+	73547	dual specificity phosphatase 21	NA
Dusp21	NM_028568	exon	chrX	18145847	18146408	-0.659798	0.0180845	chrX	18145869	18146692	+	73547	dual specificity phosphatase 21	NA
Dut	NM_023595	CDS	chr2	125249185	125249490	-0.832446	0.0475719	chr2	125247514	125259049	+	110074	deoxyuridine triphosphatase	chr2-125247190-125247958-CpG:_95-CGI-downstream-shore
Dut	NM_023595	exon	chr2	125249185	125249490	-0.832446	0.0475719	chr2	125247514	125259049	+	110074	deoxyuridine triphosphatase	chr2-125247190-125247958-CpG:_95-CGI-downstream-shore
Dut	NM_023595	intron	chr2	125249185	125249490	-0.832446	0.0475719	chr2	125247514	125259049	+	110074	deoxyuridine triphosphatase	chr2-125247190-125247958-CpG:_95-CGI-downstream-shore
Dync1i1	NM_001191026	intron	chr6	5949976	5950218	-1	0.0353156	chr6	5725638	6028039	+	13426	dynein cytoplasmic 1 intermediate chain 1	NA
Dync2h1	NM_029851	CDS	chr9	7157776	7158230	-1.18923	0.00117402	chr9	6928502	7177046	-	110350	dynein cytoplasmic 2 heavy chain 1	NA
Dync2h1	NM_029851	exon	chr9	7157776	7158230	-1.18923	0.00117402	chr9	6928502	7177046	-	110350	dynein cytoplasmic 2 heavy chain 1	NA
Dync2h1	NM_029851	intron	chr9	7157776	7158230	-1.18923	0.00117402	chr9	6928502	7177046	-	110350	dynein cytoplasmic 2 heavy chain 1	NA
Dysf	NM_001077694	intron	chr6	84183227	84183687	-0.807355	0.0252402	chr6	84008589	84211042	+	26903	dysferlin	NA
E330021D16Rik	NM_001201390	fiveUTR	chr6	136401508	136401935	-0.940621	0.00355682	chr6	136400318	136415569	-	100502936	RIKEN cDNA E330021D16 gene	chr6-136401548-136401771-CpG:_18-CGI-downstream-shore
E330021D16Rik	NM_001201390	CDS	chr6	136401508	136401935	-0.940621	0.00355682	chr6	136400318	136415569	-	100502936	RIKEN cDNA E330021D16 gene	chr6-136401548-136401771-CpG:_18-CGI
E330021D16Rik	NM_001201390	exon	chr6	136401508	136401935	-0.940621	0.00355682	chr6	136400318	136415569	-	100502936	RIKEN cDNA E330021D16 gene	chr6-136401548-136401771-CpG:_18-CGI-downstream-shore
E330021D16Rik	NM_001201390	intron	chr6	136401508	136401935	-0.940621	0.00355682	chr6	136400318	136415569	-	100502936	RIKEN cDNA E330021D16 gene	chr6-136399201-136399416-CpG:_16-CGI-downstream-shelf
E530011L22Rik	NR_033503	promoter	chr9	121762316	121762856	-0.713379	0.0203613	chr9	121756639	121759943	-	320301	RIKEN cDNA E530011L22 gene	chr9-121759208-121760621-CpG:_125-CGI-downstream-shore
Ebf1	NM_007897	intron	chr11	44793235	44793503	-1.09686	0.0296683	chr11	44618133	45005172	+	13591	early B cell factor 1	NA
Ece1	NM_199307	intron	chr4	137916180	137916578	-0.807355	0.0315616	chr4	137862236	137965229	+	230857	endothelin converting enzyme 1	chr4-137913447-137913936-CpG:_48-CGI-downstream-shelf
Eda	NM_001177943	intron	chrX	100055740	100055959	-1.22239	0.0318644	chrX	99975605	100400760	+	13607	ectodysplasin-A	NA
Efcab10	NM_029152	promoter	chr12	33389759	33390175	-0.807355	0.0496928	chr12	33394853	33401269	+	75040	EF-hand calcium binding domain 10	NA
Efcab6	NM_029946	intron	chr15	83957429	83957738	-0.942285	0.0305327	chr15	83866711	84065349	-	77627	EF-hand calcium binding domain 6	NA
Eftud1	NM_001159672	intron	chr7	82743398	82743728	-0.786293	0.0411429	chr7	82648613	82777852	+	101592	elongation factor Tu GTP binding domain containing 1	NA
Egfr	NM_207655	threeUTR	chr11	16913738	16914042	-0.932886	0.0150105	chr11	16752202	16913907	+	13649	epidermal growth factor receptor	NA
Egfr	NM_207655	TTR	chr11	16913738	16914042	-0.932886	0.0150105	chr11	16752202	16913907	+	13649	epidermal growth factor receptor	NA
Egfr	NM_207655	exon	chr11	16913738	16914042	-0.932886	0.0150105	chr11	16752202	16913907	+	13649	epidermal growth factor receptor	NA
Ehbp1	NM_001252515	intron	chr11	22201113	22201465	-0.942285	0.0305327	chr11	22005825	22286795	-	216565	EH domain binding protein 1	NA
Ehmt1	NM_001012518	TTR	chr2	24785827	24786100	-1.10692	0.0221308	chr2	24790768	24919609	-	77683	euchromatic histone methyltransferase 1	NA
Eif4e	NM_007917	CDS	chr3	138550640	138550912	-0.881356	0.0343536	chr3	138526190	138557599	+	13684	eukaryotic translation initiation factor 4E	NA
Eif4e	NM_007917	exon	chr3	138550640	138550912	-0.881356	0.0343536	chr3	138526190	138557599	+	13684	eukaryotic translation initiation factor 4E	NA
Eif4e	NM_007917	intron	chr3	138550640	138550912	-0.881356	0.0343536	chr3	138526190	138557599	+	13684	eukaryotic translation initiation factor 4E	NA
Elavl2	NM_010486	intron	chr4	91268902	91269181	-1	0.0353156	chr4	91250766	91372055	-	15569	ELAV (embryonic lethal, abnormal vision, Drosophila)-like 2 (Hu antigen B)	NA
Elavl3	NM_010487	promoter	chr9	22055628	22055902	-0.981384	0.0472754	chr9	22015004	22052023	-	15571	ELAV (embryonic lethal, abnormal vision, Drosophila)-like 3 (Hu antigen C)	chr9-22050414-22052167-CpG:_171-CGI-downstream-shelf
Elmo1	NM_080288	intron	chr13	20170479	20170820	-1.17932	0.00474457	chr13	20090506	20608353	+	140580	engulfment and cell motility 1	NA
Eml1	NM_001043336	intron	chr12	108484232	108484614	-0.748461	0.0441145	chr12	108410654	108539564	+	68519	echinoderm microtubule associated protein like 1	NA
Emr4	NM_139138	intron	chr17	55765551	55765923	-1.06193	0.00847307	chr17	55749983	55853662	+	52614	EGF-like module containing, mucin-like, hormone receptor-like sequence 4	NA
Enah	NM_001083121	intron	chr1	181914127	181914381	-1.16581	0.0148815	chr1	181904444	182019980	-	13800	enabled homolog (Drosophila)	NA
Enho	NM_027147	fiveUTR	chr4	41638601	41638959	-0.715432	0.0468173	chr4	41638143	41640302	-	69638	energy homeostasis associated	chr4-41639925-41640240-CpG:_32-CGI-upstream-shore
Enho	NM_027147	threeUTR	chr4	41638601	41638959	-0.715432	0.0468173	chr4	41638143	41640302	-	69638	energy homeostasis associated	chr4-41639925-41640240-CpG:_32-CGI-upstream-shore
Enho	NM_027147	CDS	chr4	41638601	41638959	-0.715432	0.0468173	chr4	41638143	41640302	-	69638	energy homeostasis associated	chr4-41639925-41640240-CpG:_32-CGI-upstream-shore
Enho	NM_027147	exon	chr4	41638601	41638959	-0.715432	0.0468173	chr4	41638143	41640302	-	69638	energy homeostasis associated	chr4-41639925-41640240-CpG:_32-CGI-upstream-shore
Eno1	NM_023119	TTR	chr4	150251806	150252168	-0.786293	0.0411429	chr4	150237196	150248873	+	13806	enolase 1, alpha non-neuron	NA
Enox1	NM_001253759	intron	chr14	77596295	77596668	-0.946758	0.0114062	chr14	77156762	77721763	+	239188	ecto-NOX disulfide-thiol exchanger 1	NA
Eogt	NM_175313	CDS	chr6	97113696	97114043	-0.974465	0.0173838	chr6	97110943	97148883	-	101351	EGF domain-specific O-linked N-acetylglucosamine (GlcNAc) transferase	NA
Eogt	NM_175313	exon	chr6	97113696	97114043	-0.974465	0.0173838	chr6	97110943	97148883	-	101351	EGF domain-specific O-linked N-acetylglucosamine (GlcNAc) transferase	NA
Eogt	NM_175313	intron	chr6	97113696	97114043	-0.974465	0.0173838	chr6	97110943	97148883	-	101351	EGF domain-specific O-linked N-acetylglucosamine (GlcNAc) transferase	NA
Ep400	NM_173066	CDS	chr5	110693044	110693319	-1.02975	0.0436741	chr5	110664372	110770717	-	75560	E1A binding protein p400	NA
Ep400	NM_173066	exon	chr5	110693044	110693319	-1.02975	0.0436741	chr5	110664372	110770717	-	75560	E1A binding protein p400	NA
Ep400	NM_173066	intron	chr5	110693044	110693319	-1.02975	0.0436741	chr5	110664372	110770717	-	75560	E1A binding protein p400	NA
Epb4.1l4a	NM_013512	intron	chr18	33864242	33864613	-0.892244	0.0209205	chr18	33796326	34007206	-	13824	erythrocyte protein band 4.1-like 4a	NA
Epb4.2	NM_013513	CDS	chr2	121034546	121034895	-1.32193	0.003215	chr2	121018216	121036755	-	13828	erythrocyte protein band 4.2	NA
Epb4.2	NM_013513	exon	chr2	121034546	121034895	-1.32193	0.003215	chr2	121018216	121036755	-	13828	erythrocyte protein band 4.2	NA
Epb4.2	NM_013513	intron	chr2	121034546	121034895	-1.32193	0.003215	chr2	121018216	121036755	-	13828	erythrocyte protein band 4.2	NA
Epx	NM_007946	CDS	chr11	87871253	87871704	-0.942285	0.00222003	chr11	87863997	87875536	-	13861	eosinophil peroxidase	chr11-87871383-87871613-CpG:_19-CGI-upstream-shore
Epx	NM_007946	exon	chr11	87871253	87871704	-0.942285	0.00222003	chr11	87863997	87875536	-	13861	eosinophil peroxidase	chr11-87871383-87871613-CpG:_19-CGI-upstream-shore
Epx	NM_007946	intron	chr11	87871253	87871704	-0.942285	0.00222003	chr11	87863997	87875536	-	13861	eosinophil peroxidase	chr11-87871383-87871613-CpG:_19-CGI-downstream-shore
Ercc4	NM_015769	threeUTR	chr16	13149735	13150156	-0.741767	0.0290499	chr16	13109735	13152009	+	50505	excision repair cross-complementing rodent repair deficiency, complementation group 4	NA
Ercc4	NM_015769	exon	chr16	13149735	13150156	-0.741767	0.0290499	chr16	13109735	13152009	+	50505	excision repair cross-complementing rodent repair deficiency, complementation group 4	NA
Evi5	NM_007964	intron	chr5	107817012	107817445	-0.807355	0.0395526	chr5	107744794	107875107	-	14020	ecotropic viral integration site 5	NA
Exo1	NM_012012	CDS	chr1	175901145	175901610	-0.839064	0.0119977	chr1	175880777	175911396	+	26909	exonuclease 1	NA
Exo1	NM_012012	exon	chr1	175901145	175901610	-0.839064	0.0119977	chr1	175880777	175911396	+	26909	exonuclease 1	NA
Exo1	NM_012012	intron	chr1	175899833	175900219	-0.727628	0.0299212	chr1	175880777	175911396	+	26909	exonuclease 1	NA
Exoc6	NM_175353	CDS	chr19	37570364	37570672	-0.715432	0.0468173	chr19	37550417	37683249	+	107371	exocyst complex component 6	NA
Exoc6	NM_175353	exon	chr19	37570364	37570672	-0.715432	0.0468173	chr19	37550417	37683249	+	107371	exocyst complex component 6	NA
Exoc6	NM_175353	intron	chr19	37570364	37570672	-0.715432	0.0468173	chr19	37550417	37683249	+	107371	exocyst complex component 6	NA
Exog	NM_001172136	intron	chr9	119457209	119457719	-0.620942	0.0324001	chr9	119444922	119465518	+	208194	endo/exonuclease (5'-3'), endonuclease G-like	NA
Ext1	NM_010162	intron	chr15	53122206	53122439	-0.922832	0.0405496	chr15	53068260	53346183	-	14042	exostoses (multiple) 1	NA
F13a1	NM_001166391	intron	chr13	37036536	37036762	-1.39232	0.00362178	chr13	36867177	37050244	-	74145	coagulation factor XIII, A1 subunit	NA
Faim	NM_011810	intron	chr9	98999656	99000071	-1.02975	0.00920887	chr9	98986372	99002019	+	23873	Fas apoptotic inhibitory molecule	NA
Fam110b	NM_173426	CDS	chr4	5798702	5799261	-0.707819	0.0174665	chr4	5644178	5799944	+	242297	family with sequence similarity 110, member B	NA
Fam110b	NM_173426	exon	chr4	5798702	5799261	-0.707819	0.0174665	chr4	5644178	5799944	+	242297	family with sequence similarity 110, member B	NA
Fam114a2	NM_026342	TTR	chr11	57481333	57481669	-0.874469	0.0274968	chr11	57482989	57518644	-	67726	family with sequence similarity 114, member A2	NA
Fam184a	NM_001081428	intron	chr10	53685577	53685861	-1	0.0353156	chr10	53633144	53750909	-	75906	family with sequence similarity 184, member A	NA
Fam189a1	NM_183087	intron	chr7	65098603	65098952	-1.00666	0.01616	chr7	64756095	65156528	-	70638	family with sequence similarity 189, member A1	NA
Fam19a4	NM_177233	fiveUTR	chr6	97014117	97014510	-0.786293	0.0411429	chr6	96831208	97060411	-	320701	family with sequence similarity 19, member A4	NA
Fam19a4	NM_177233	CDS	chr6	97014117	97014510	-0.786293	0.0411429	chr6	96831208	97060411	-	320701	family with sequence similarity 19, member A4	NA
Fam19a4	NM_177233	exon	chr6	97014117	97014510	-0.786293	0.0411429	chr6	96831208	97060411	-	320701	family with sequence similarity 19, member A4	NA
Fam19a4	NM_177233	intron	chr6	97014117	97014510	-0.786293	0.0411429	chr6	96831208	97060411	-	320701	family with sequence similarity 19, member A4	NA
Fam3c	NM_138587	intron	chr6	22330660	22331031	-1.10375	0.00583829	chr6	22306521	22356081	-	27999	family with sequence similarity 3, member C	NA
Fam49a	NM_001146119	intron	chr12	12326885	12327305	-0.881356	0.0343536	chr12	12262138	12376361	+	76820	family with sequence similarity 49, member A	NA
Fam65c	NM_001080708	fiveUTR	chr2	168006271	168006624	-0.846883	0.0231418	chr2	167980785	168010593	-	69553	family with sequence similarity 65, member C	NA
Fam65c	NM_001080708	CDS	chr2	168006271	168006624	-0.846883	0.0231418	chr2	167980785	168010593	-	69553	family with sequence similarity 65, member C	NA
Fam65c	NM_001080708	exon	chr2	168006271	168006624	-0.846883	0.0231418	chr2	167980785	168010593	-	69553	family with sequence similarity 65, member C	NA
Fam65c	NM_001080708	intron	chr2	168006271	168006624	-0.846883	0.0231418	chr2	167980785	168010593	-	69553	family with sequence similarity 65, member C	NA
Fam78b	NM_175461	promoter	chr1	166998753	166999159	-0.731406	0.0454987	chr1	167001416	167091302	+	226610	family with sequence similarity 78, member B	chr1-167000591-167001863-CpG:_146-CGI-upstream-shore
Fam98b	NM_026620	CDS	chr2	117267800	117268080	-0.830075	0.0378913	chr2	117249738	117271540	+	68215	family with sequence similarity 98, member B	NA
Fam98b	NM_026620	exon	chr2	117267800	117268080	-0.830075	0.0378913	chr2	117249738	117271540	+	68215	family with sequence similarity 98, member B	NA
Fam98b	NM_026620	intron	chr2	117267800	117268080	-0.830075	0.0378913	chr2	117249738	117271540	+	68215	family with sequence similarity 98, member B	NA
Fanci	NM_145946	intron	chr7	79394526	79394799	-0.874469	0.0274968	chr7	79392337	79450264	+	208836	Fanconi anemia, complementation group I	chr7-79392032-79392619-CpG:_41-CGI-downstream-shelf
Fat4	NM_183221	intron	chr3	38899495	38899981	-0.789433	0.0262414	chr3	38886939	39011983	+	329628	FAT tumor suppressor homolog 4 (Drosophila)	NA
Fbxo10	NM_001024142	CDS	chr4	45043519	45043853	-0.996117	0.00182325	chr4	45034247	45084604	-	269529	F-box protein 10	NA
Fbxo10	NM_001024142	exon	chr4	45043519	45043853	-0.996117	0.00182325	chr4	45034247	45084604	-	269529	F-box protein 10	NA
Fbxo10	NM_001024142	intron	chr4	45043519	45043853	-0.996117	0.00182325	chr4	45034247	45084604	-	269529	F-box protein 10	NA
Fbxo21	NM_145564	intron	chr5	117978247	117978795	-0.678072	0.0330905	chr5	117976769	118010191	+	231670	F-box protein 21	chr5-117976668-117977352-CpG:_71-CGI-downstream-shore
Fer1l4	NM_001136556	CDS	chr2	156045955	156046395	-1.22239	0.000601828	chr2	156019139	156052947	-	74562	fer-1-like 4 (C. elegans)	NA
Fer1l4	NM_001136556	exon	chr2	156045955	156046395	-1.22239	0.000601828	chr2	156019139	156052947	-	74562	fer-1-like 4 (C. elegans)	NA
Fer1l4	NM_001136556	intron	chr2	156045955	156046395	-1.22239	0.000601828	chr2	156019139	156052947	-	74562	fer-1-like 4 (C. elegans)	NA
Fhad1	NM_177868	intron	chr4	141995776	141996145	-0.807355	0.0202233	chr4	141890622	142011651	-	329977	forkhead-associated (FHA) phosphopeptide binding domain 1	NA
Fhl1	NM_010211	intron	chrX	56774156	56774539	-0.928661	0.0245571	chrX	56731786	56793346	+	14199	four and a half LIM domains 1	NA
Fhod1	NM_177699	CDS	chr8	105336178	105336965	-0.607056	0.0115131	chr8	105329159	105347970	-	234686	formin homology 2 domain containing 1	NA
Fhod1	NM_177699	exon	chr8	105336178	105336965	-0.607056	0.0115131	chr8	105329159	105347970	-	234686	formin homology 2 domain containing 1	NA
Fhod1	NM_177699	intron	chr8	105336178	105336965	-0.607056	0.0115131	chr8	105329159	105347970	-	234686	formin homology 2 domain containing 1	NA
Flt3	NM_010229	intron	chr5	147353271	147353538	-0.959358	0.0379869	chr5	147330741	147400489	-	14255	FMS-like tyrosine kinase 3	NA
Fmnl2	NM_172409	CDS	chr2	53054347	53054948	-0.783107	0.0079215	chr2	52857867	53134202	+	71409	formin-like 2	NA
Fmnl2	NM_172409	exon	chr2	53054347	53054948	-0.783107	0.0079215	chr2	52857867	53134202	+	71409	formin-like 2	NA
Fmnl2	NM_172409	intron	chr2	53054347	53054948	-0.783107	0.0079215	chr2	52857867	53134202	+	71409	formin-like 2	NA
Fmr1	NM_008031	CDS	chrX	68712298	68712593	-0.959358	0.0230235	chrX	68678554	68717961	+	14265	fragile X mental retardation syndrome 1	NA
Fmr1	NM_008031	exon	chrX	68712298	68712593	-0.959358	0.0230235	chrX	68678554	68717961	+	14265	fragile X mental retardation syndrome 1	NA
Fmr1	NM_008031	intron	chrX	68712298	68712593	-0.959358	0.0230235	chrX	68678554	68717961	+	14265	fragile X mental retardation syndrome 1	NA
Fndc1	NM_001081416	TTR	chr17	7737948	7738181	-1.13993	0.0485907	chr17	7738567	7804974	-	68655	fibronectin type III domain containing 1	NA
Fndc3b	NM_173182	intron	chr3	27618496	27618815	-0.854661	0.0361583	chr3	27416161	27710439	-	72007	fibronectin type III domain containing 3B	NA
Focad	NM_001081184	intron	chr4	88277596	88278042	-0.807355	0.0104999	chr4	88094629	88411011	+	230393	focadhesin	NA
Foxa3	NM_008260	CDS	chr7	19014285	19014852	-0.678072	0.0330905	chr7	19013282	19023539	-	15377	forkhead box A3	chr7-19012167-19012532-CpG:_29-CGI-downstream-shelf
Foxa3	NM_008260	exon	chr7	19014285	19014852	-0.678072	0.0330905	chr7	19013282	19023539	-	15377	forkhead box A3	chr7-19012167-19012532-CpG:_29-CGI-downstream-shelf
Foxp1	NM_053202	promoter	chr6	99434885	99435413	-0.694461	0.0393999	chr6	98925341	99435345	-	108655	forkhead box P1	NA
Foxp1	NM_053202	fiveUTR	chr6	99434885	99435413	-0.694461	0.0393999	chr6	98925341	99435345	-	108655	forkhead box P1	NA
Foxp1	NM_053202	exon	chr6	99434885	99435413	-0.694461	0.0393999	chr6	98925341	99435345	-	108655	forkhead box P1	NA
Foxp1	NM_053202	intron	chr6	99434885	99435413	-0.694461	0.0393999	chr6	98925341	99435345	-	108655	forkhead box P1	NA
Frrs1	NM_009146	TTR	chr3	116907525	116907947	-0.752907	0.0351989	chr3	116861679	116903750	+	20321	ferric-chelate reductase 1	NA
Fsd1l	NM_001195284	intron	chr4	53680588	53680868	-1.13993	0.00528607	chr4	53631470	53707009	+	319636	fibronectin type III and SPRY domain containing 1-like	NA
Ftsjd1	NM_146215	CDS	chr8	110222416	110223145	-0.478732	0.049834	chr8	110217959	110224489	+	234728	FtsJ methyltransferase domain containing 1	NA
Ftsjd1	NM_146215	exon	chr8	110222416	110223145	-0.478732	0.049834	chr8	110217959	110224489	+	234728	FtsJ methyltransferase domain containing 1	NA
Fut4-ps1	NR_033644	TTR	chr17	56740815	56741047	-1.22239	0.013208	chr17	56734227	56739292	+	14346	fucosyltransferase 4, pseudogene 1	NA
G630055G22Rik	NR_045404	intron	chr18	48049877	48050144	-1.3744	0.0131674	chr18	47922840	48107980	+	414127	RIKEN cDNA G630055G22 gene	chr18-48046656-48046905-CpG:_19-CGI-downstream-shelf
Galc	NM_008079	intron	chr12	98220454	98220870	-0.748461	0.0441145	chr12	98202299	98259337	-	14420	galactosylceramidase	NA
Galp	NM_178028	intron	chr7	6202459	6202763	-0.889817	0.0430015	chr7	6197089	6216137	+	232836	galanin-like peptide	NA
Gareml	NM_001167879	CDS	chr5	30116210	30116477	-1.05889	0.0243128	chr5	30105195	30118380	+	242915	GRB2 associated, regulator of MAPK1-like	chr5-30113936-30114938-CpG:_118-CGI-downstream-shore
Gareml	NM_001167879	exon	chr5	30116210	30116477	-1.05889	0.0243128	chr5	30105195	30118380	+	242915	GRB2 associated, regulator of MAPK1-like	chr5-30113936-30114938-CpG:_118-CGI-downstream-shore
Gareml	NM_001167879	intron	chr5	30116210	30116477	-1.05889	0.0243128	chr5	30105195	30118380	+	242915	GRB2 associated, regulator of MAPK1-like	chr5-30113936-30114938-CpG:_118-CGI-downstream-shore
Gas2l1	NM_001190406	TTR	chr11	5049887	5050408	-1.09311	0.000251064	chr11	5054130	5065327	-	78926	growth arrest-specific 2 like 1	NA
Gbas	NM_008095	threeUTR	chr5	129756818	129757392	-0.768361	0.00456655	chr5	129725074	129758325	+	14467	glioblastoma amplified sequence	NA
Gbas	NM_008095	CDS	chr5	129756818	129757392	-0.768361	0.00456655	chr5	129725074	129758325	+	14467	glioblastoma amplified sequence	NA
Gbas	NM_008095	exon	chr5	129756818	129757392	-0.768361	0.00456655	chr5	129725074	129758325	+	14467	glioblastoma amplified sequence	NA
Gbas	NM_008095	intron	chr5	129756818	129757392	-0.768361	0.00456655	chr5	129725074	129758325	+	14467	glioblastoma amplified sequence	NA
Gbp11	NM_001039647	intron	chr5	105335368	105335605	-1.02975	0.0436741	chr5	105323025	105346472	-	634650	guanylate binding protein 11	NA
Gcnt3	NM_028087	promoter	chr9	70039010	70039247	-1.01594	0.0264453	chr9	70031495	70038088	-	72077	glucosaminyl (N-acetyl) transferase 3, mucin type	NA
Gde1	NM_019580	CDS	chr7	118689028	118689425	-0.832446	0.0475719	chr7	118688557	118705738	-	56209	glycerophosphodiester phosphodiesterase 1	NA
Gde1	NM_019580	exon	chr7	118689028	118689425	-0.832446	0.0475719	chr7	118688557	118705738	-	56209	glycerophosphodiester phosphodiesterase 1	NA
Gde1	NM_019580	intron	chr7	118689028	118689425	-0.832446	0.0475719	chr7	118688557	118705738	-	56209	glycerophosphodiester phosphodiesterase 1	NA
Gipc1	NM_018771	promoter	chr8	83647202	83647740	-0.756729	0.0281463	chr8	83652677	83664789	+	67903	GIPC PDZ domain containing family, member 1	NA
Gipr	NM_001080815	CDS	chr7	19162513	19162799	-0.850424	0.0288988	chr7	19157124	19166127	-	381853	gastric inhibitory polypeptide receptor	NA
Gipr	NM_001080815	exon	chr7	19162513	19162799	-0.850424	0.0288988	chr7	19157124	19166127	-	381853	gastric inhibitory polypeptide receptor	NA
Gipr	NM_001080815	intron	chr7	19162513	19162799	-0.850424	0.0288988	chr7	19157124	19166127	-	381853	gastric inhibitory polypeptide receptor	NA
Glb1	NM_009752	intron	chr9	114464964	114465637	-0.623755	0.0208407	chr9	114401118	114474377	+	12091	galactosidase, beta 1	NA
Glrx3	NM_023140	intron	chr7	137447937	137448304	-0.786293	0.0411429	chr7	137437647	137468594	+	30926	glutaredoxin 3	NA
Gls	NM_001081081	intron	chr1	52167872	52168208	-0.828113	0.030254	chr1	52163449	52233232	-	14660	glutaminase	NA
Gm10415	NR_045480	exon	chr6	126288763	126289016	-1.3599	0.00990663	chr6	126286648	126328686	-	100038574	predicted gene 10415	NA
Gm10782	NR_046061	promoter	chr13	56359462	56359986	-0.745954	0.0232798	chr13	56362899	56368857	+	100038494	predicted gene 10782	NA
Gm10782	NR_046061	exon	chr13	56367788	56368254	-0.609416	0.0458062	chr13	56362899	56368857	+	100038494	predicted gene 10782	NA
Gm10782	NR_046061	intron	chr13	56367788	56368254	-0.609416	0.0458062	chr13	56362899	56368857	+	100038494	predicted gene 10782	NA
Gm12669	NR_033611	intron	chr7	137447937	137448304	-0.786293	0.0411429	chr7	137437673	137467980	+	620016	glutaredoxin 3 pseudogene	NA
Gm14204	NR_040359	TTR	chr2	158592324	158592603	-0.889817	0.0430015	chr2	158595471	158610723	-	100045469	predicted gene 14204	NA
Gm16701	NR_037988	intron	chr1	166998753	166999159	-0.731406	0.0454987	chr1	166974022	166999730	-	100503962	predicted gene, 16701	chr1-167000591-167001863-CpG:_146-CGI-upstream-shore
Gm20098	NR_045095	promoter	chr17	51881016	51881390	-0.959358	0.0230235	chr17	51882726	51965257	+	100504169	predicted gene, 20098	NA
Gm20754	NR_040557	intron	chr3	73526278	73526551	-1.04551	0.0325402	chr3	73066350	73594830	+	626082	predicted gene, 20754	NA
Gm21949	NM_001113419	intron	chr3	68206291	68206545	-1.02975	0.0436741	chr3	67892219	68626482	+	100505386	predicted gene, 21949	NA
Gm3143	NR_038348	TTR	chr3	34709585	34710094	-1.12051	0.00252403	chr3	34709622	34716662	-	100041108	predicted gene 3143	NA
Gm3143	NR_038348	exon	chr3	34709585	34710094	-1.12051	0.00252403	chr3	34709622	34716662	-	100041108	predicted gene 3143	NA
Gm3143	NR_038347	intron	chr3	34709585	34710094	-1.12051	0.00252403	chr3	34699639	34716662	-	100041108	predicted gene 3143	NA
Gm4371	NR_028311	promoter	chr15	96181225	96181566	-1.10375	0.00583829	chr15	96182799	96203470	+	100043335	eukaryotic translation initiation factor 3, subunit I pseudogene	NA
Gm5485	NR_015373	exon	chr16	48401431	48401758	-0.828113	0.030254	chr16	48399452	48412416	-	433023	predicted gene 5485	NA
Gm5485	NR_015373	intron	chr16	48401431	48401758	-0.828113	0.030254	chr16	48399452	48412416	-	433023	predicted gene 5485	NA
Gm5506	NM_001025388	TTR	chr4	150251806	150252168	-0.786293	0.0411429	chr4	150237323	150248873	+	433182	predicted gene 5506	NA
Gm7120	NM_001177666	threeUTR	chr13	119610080	119610477	-0.758445	0.0103614	chr13	119488859	119610459	+	633640	predicted gene 7120	NA
Gm7120	NM_001177666	TTR	chr13	119610080	119610477	-0.758445	0.0103614	chr13	119488859	119610459	+	633640	predicted gene 7120	NA
Gm7120	NM_001177666	exon	chr13	119610080	119610477	-0.758445	0.0103614	chr13	119488859	119610459	+	633640	predicted gene 7120	NA
Gm7120	NM_001177666	intron	chr13	119610080	119610477	-0.758445	0.0103614	chr13	119488859	119610459	+	633640	predicted gene 7120	NA
Gm9731	NR_003107	promoter	chr8	27295920	27296373	-0.696324	0.0259741	chr8	27296044	27297200	+	732482	Fam58a pseudogene	NA
Gm9731	NR_003107	exon	chr8	27295920	27296373	-0.696324	0.0259741	chr8	27296044	27297200	+	732482	Fam58a pseudogene	NA
Gna11	NM_010301	CDS	chr10	81531045	81531429	-0.928661	0.0245571	chr10	81528731	81545046	-	14672	guanine nucleotide binding protein, alpha 11	NA
Gna11	NM_010301	exon	chr10	81531045	81531429	-0.928661	0.0245571	chr10	81528731	81545046	-	14672	guanine nucleotide binding protein, alpha 11	NA
Gna11	NM_010301	intron	chr10	81531045	81531429	-0.928661	0.0245571	chr10	81528731	81545046	-	14672	guanine nucleotide binding protein, alpha 11	NA
Gnaz	NM_010311	fiveUTR	chr10	74991402	74992139	-0.523259	0.0338828	chr10	74967230	75015877	+	14687	guanine nucleotide binding protein, alpha z subunit	chr10-74991402-74991727-CpG:_25-CGI
Gnaz	NM_010311	CDS	chr10	74991402	74992139	-0.523259	0.0338828	chr10	74967230	75015877	+	14687	guanine nucleotide binding protein, alpha z subunit	chr10-74991402-74991727-CpG:_25-CGI-upstream-shore
Gnaz	NM_010311	exon	chr10	74991402	74992139	-0.523259	0.0338828	chr10	74967230	75015877	+	14687	guanine nucleotide binding protein, alpha z subunit	chr10-74991402-74991727-CpG:_25-CGI-downstream-shore
Gnptab	NM_001004164	intron	chr10	88391592	88391877	-0.959358	0.0379869	chr10	88379411	88447329	+	432486	N-acetylglucosamine-1-phosphate transferase, alpha and beta subunits	NA
Gorasp2	NM_027352	CDS	chr2	70688690	70689286	-0.572335	0.0379679	chr2	70661508	70691725	+	70231	golgi reassembly stacking protein 2	NA
Gorasp2	NM_027352	exon	chr2	70688690	70689286	-0.572335	0.0379679	chr2	70661508	70691725	+	70231	golgi reassembly stacking protein 2	NA
Gorasp2	NM_027352	intron	chr2	70688690	70689286	-0.572335	0.0379679	chr2	70661508	70691725	+	70231	golgi reassembly stacking protein 2	NA
Gpatch1	NM_026181	TTR	chr7	35274567	35274987	-0.843881	0.0185635	chr7	35276543	35318440	-	67471	G patch domain containing 1	NA
Gpc6	NM_001079844	intron	chr14	117450368	117450658	-1.11548	0.0165522	chr14	116925314	117979529	+	23888	glypican 6	NA
Gpld1	NM_008156	intron	chr13	24960414	24961008	-0.713379	0.0203613	chr13	24943151	24991936	+	14756	glycosylphosphatidylinositol specific phospholipase D1	NA
Gpr126	NM_001002268	intron	chr10	14489161	14489383	-1.10692	0.0221308	chr10	14402584	14545036	-	215798	G protein-coupled receptor 126	NA
Grb10	NM_010345	CDS	chr11	11936652	11937009	-0.721963	0.0373896	chr11	11930498	12037420	-	14783	growth factor receptor bound protein 10	NA
Grb10	NM_010345	exon	chr11	11936652	11937009	-0.721963	0.0373896	chr11	11930498	12037420	-	14783	growth factor receptor bound protein 10	NA
Grb10	NM_010345	intron	chr11	11936652	11937009	-0.721963	0.0373896	chr11	11930498	12037420	-	14783	growth factor receptor bound protein 10	NA
Grb7	NM_010346	CDS	chr11	98451162	98451840	-0.661277	0.0208349	chr11	98446833	98455373	+	14786	growth factor receptor bound protein 7	NA
Grb7	NM_010346	exon	chr11	98451162	98451840	-0.661277	0.0208349	chr11	98446833	98455373	+	14786	growth factor receptor bound protein 7	NA
Grb7	NM_010346	intron	chr11	98451162	98451840	-0.661277	0.0208349	chr11	98446833	98455373	+	14786	growth factor receptor bound protein 7	NA
Greb1l	NM_001083628	intron	chr18	10488607	10488763	-1.30986	0.0276524	chr18	10325178	10562941	+	381157	growth regulation by estrogen in breast cancer-like	NA
Gria3	NM_016886	intron	chrX	41666925	41667336	-0.946758	0.0114062	chrX	41401303	41678601	+	53623	glutamate receptor, ionotropic, AMPA3 (alpha 3)	NA
Grid1	NM_008166	intron	chr14	34937311	34937620	-0.828113	0.030254	chr14	34820135	35581115	+	14803	glutamate receptor, ionotropic, delta 1	NA
Grin2b	NM_008171	intron	chr6	135889336	135889594	-1.36923	0.00208625	chr6	135729804	136173511	-	14812	glutamate receptor, ionotropic, NMDA2B (epsilon 2)	NA
Grin3b	NM_130455	CDS	chr10	79973990	79974608	-0.595851	0.0407413	chr10	79970723	79977190	+	170483	glutamate receptor, ionotropic, NMDA3B	chr10-79970818-79971364-CpG:_52-CGI-downstream-shelf
Grin3b	NM_130455	exon	chr10	79973990	79974608	-0.595851	0.0407413	chr10	79970723	79977190	+	170483	glutamate receptor, ionotropic, NMDA3B	chr10-79978323-79978597-CpG:_25-CGI-upstream-shelf
Grip1	NM_133442	intron	chr10	119810090	119810497	-0.656795	0.0344929	chr10	119454033	120077161	+	74053	glutamate receptor interacting protein 1	NA
Grm4	NM_001013385	CDS	chr17	27434551	27435421	-0.619283	0.016123	chr17	27422387	27503304	-	268934	glutamate receptor, metabotropic 4	chr17-27434718-27435170-CpG:_34-CGI-upstream-shore
Grm4	NM_001013385	exon	chr17	27434551	27435421	-0.619283	0.016123	chr17	27422387	27503304	-	268934	glutamate receptor, metabotropic 4	chr17-27434718-27435170-CpG:_34-CGI-downstream-shore
Grm5	NM_001081414	intron	chr7	87759849	87760221	-0.807355	0.0496928	chr7	87584167	88135063	+	108071	glutamate receptor, metabotropic 5	NA
Gsk3b	NM_019827	CDS	chr16	38170679	38171209	-0.776981	0.0174896	chr16	38089000	38246079	+	56637	glycogen synthase kinase 3 beta	NA
Gsk3b	NM_019827	exon	chr16	38170679	38171209	-0.776981	0.0174896	chr16	38089000	38246079	+	56637	glycogen synthase kinase 3 beta	NA
Gsk3b	NM_019827	intron	chr16	38170679	38171209	-0.776981	0.0174896	chr16	38089000	38246079	+	56637	glycogen synthase kinase 3 beta	NA
Gstm5	NM_010360	TTR	chr3	107898687	107899065	-0.874469	0.0274968	chr3	107895853	107898685	+	14866	glutathione S-transferase, mu 5	chr3-107895765-107896270-CpG:_37-CGI-downstream-shelf
Gtf2i	NM_001080749	CDS	chr5	134263416	134264206	-0.727628	0.00364863	chr5	134237834	134314746	-	14886	general transcription factor II I	NA
Gtf2i	NM_001080749	exon	chr5	134263416	134264206	-0.727628	0.00364863	chr5	134237834	134314746	-	14886	general transcription factor II I	NA
Gtf2i	NM_001080749	intron	chr5	134263416	134264206	-0.727628	0.00364863	chr5	134237834	134314746	-	14886	general transcription factor II I	NA
Gtf2ird1	NM_001081466	CDS	chr5	134410813	134411686	-0.534336	0.0427943	chr5	134357660	134456716	-	57080	general transcription factor II I repeat domain-containing 1	NA
Gtf2ird1	NM_001081466	exon	chr5	134410813	134411686	-0.534336	0.0427943	chr5	134357660	134456716	-	57080	general transcription factor II I repeat domain-containing 1	NA
Gtf2ird1	NM_001081466	intron	chr5	134410813	134411686	-0.534336	0.0427943	chr5	134357660	134456716	-	57080	general transcription factor II I repeat domain-containing 1	NA
Hadha	NM_178878	TTR	chr5	30116210	30116477	-1.05889	0.0243128	chr5	30118303	30154980	-	97212	hydroxyacyl-Coenzyme A dehydrogenase/3-ketoacyl-Coenzyme A thiolase/enoyl-Coenzyme A hydratase (trifunctional protein), alpha subunit	chr5-30113936-30114938-CpG:_118-CGI-downstream-shore
Hcn1	NM_010408	CDS	chr13	117975233	117975613	-0.946758	0.0114062	chr13	117602319	117981028	+	15165	hyperpolarization-activated, cyclic nucleotide-gated K+ 1	NA
Hcn1	NM_010408	exon	chr13	117975233	117975613	-0.946758	0.0114062	chr13	117602319	117981028	+	15165	hyperpolarization-activated, cyclic nucleotide-gated K+ 1	NA
Hcn1	NM_010408	intron	chr13	117975233	117975613	-0.946758	0.0114062	chr13	117602319	117981028	+	15165	hyperpolarization-activated, cyclic nucleotide-gated K+ 1	NA
Hdac8	NM_027382	intron	chrX	102444266	102444543	-0.889817	0.0430015	chrX	102284639	102505148	-	70315	histone deacetylase 8	NA
Hif1an	NM_176958	intron	chr19	44564149	44564408	-1.16099	0.0199096	chr19	44562853	44576274	+	319594	hypoxia-inducible factor 1, alpha subunit inhibitor	chr19-44562728-44563046-CpG:_26-CGI-downstream-shore
Hip1r	NM_145070	intron	chr5	123979227	123979632	-1.06369	0.0030302	chr5	123973627	124003215	+	29816	huntingtin interacting protein 1 related	NA
Hivep1	NM_007772	promoter	chr13	42047552	42047878	-1.32193	0.003215	chr13	42052020	42185026	+	110521	human immunodeficiency virus type I enhancer binding protein 1	chr13-42049428-42049761-CpG:_36-CGI-upstream-shore
Hk2	NM_013820	threeUTR	chr6	82725838	82726475	-0.561879	0.045144	chr6	82725026	82774454	-	15277	hexokinase 2	NA
Hk2	NM_013820	exon	chr6	82725838	82726475	-0.561879	0.045144	chr6	82725026	82774454	-	15277	hexokinase 2	NA
Hoxc5	NM_175730	TTR	chr15	103018791	103019162	-0.854661	0.0361583	chr15	103014007	103017429	+	15424	homeobox C5	chr15-103014200-103015327-CpG:_82-CGI-downstream-shelf
Hs2st1	NM_011828	intron	chr3	144478672	144479033	-0.774933	0.0217965	chr3	144431106	144570216	-	23908	heparan sulfate 2-O-sulfotransferase 1	NA
Hs6st3	NM_015820	intron	chr14	119309227	119309686	-0.823843	0.0155793	chr14	119138264	119869815	+	50787	heparan sulfate 6-O-sulfotransferase 3	NA
Hydin	NM_172916	CDS	chr8	110513960	110514442	-0.691878	0.0102532	chr8	110266976	110610253	+	244653	HYDIN, axonemal central pair apparatus protein	NA
Hydin	NM_172916	exon	chr8	110513960	110514442	-0.691878	0.0102532	chr8	110266976	110610253	+	244653	HYDIN, axonemal central pair apparatus protein	NA
Hydin	NM_172916	intron	chr8	110513960	110514442	-0.691878	0.0102532	chr8	110266976	110610253	+	244653	HYDIN, axonemal central pair apparatus protein	NA
Idh3a	NM_029573	TTR	chr9	54608963	54609287	-1	0.00994469	chr9	54586510	54604662	+	67834	isocitrate dehydrogenase 3 (NAD+) alpha	NA
Igf1r	NM_010513	intron	chr7	68091964	68092254	-1.01594	0.0264453	chr7	67952256	68233667	+	16001	insulin-like growth factor I receptor	NA
Igf2bp1	NM_009951	intron	chr11	95971861	95972280	-0.745954	0.0232798	chr11	95957163	96005944	-	140486	insulin-like growth factor 2 mRNA binding protein 1	NA
Igf2r	NM_010515	CDS	chr17	12722001	12722325	-1.30485	0.00139781	chr17	12682405	12769706	-	16004	insulin-like growth factor 2 receptor	NA
Igf2r	NM_010515	exon	chr17	12733830	12734107	-0.928661	0.0245571	chr17	12682405	12769706	-	16004	insulin-like growth factor 2 receptor	NA
Igf2r	NM_010515	intron	chr17	12722001	12722325	-1.30485	0.00139781	chr17	12682405	12769706	-	16004	insulin-like growth factor 2 receptor	NA
Ikbke	NM_019777	CDS	chr1	131269736	131270095	-0.63743	0.0436903	chr1	131254601	131279563	-	56489	inhibitor of kappaB kinase epsilon	NA
Ikbke	NM_019777	exon	chr1	131269736	131270095	-0.63743	0.0436903	chr1	131254601	131279563	-	56489	inhibitor of kappaB kinase epsilon	NA
Ikbke	NM_019777	intron	chr1	131269736	131270095	-0.63743	0.0436903	chr1	131254601	131279563	-	56489	inhibitor of kappaB kinase epsilon	NA
Il18bp	NM_010531	CDS	chr7	102016080	102016346	-1.08489	0.0398975	chr7	102015076	102018155	-	16068	interleukin 18 binding protein	NA
Il18bp	NM_010531	exon	chr7	102016080	102016346	-1.08489	0.0398975	chr7	102015076	102018155	-	16068	interleukin 18 binding protein	NA
Il18bp	NM_010531	intron	chr7	102016080	102016346	-1.08489	0.0398975	chr7	102015076	102018155	-	16068	interleukin 18 binding protein	NA
Immp2l	NM_053122	intron	chr12	41441134	41441434	-1.40682	0.0047757	chr12	41024089	41955588	+	93757	IMP2 inner mitochondrial membrane peptidase-like (S. cerevisiae)	NA
Inha	NM_010564	CDS	chr1	75509742	75510088	-0.807355	0.0395526	chr1	75507076	75510354	+	16322	inhibin alpha	chr1-75505201-75506384-CpG:_138-CGI-downstream-shelf
Inha	NM_010564	exon	chr1	75509742	75510088	-0.807355	0.0395526	chr1	75507076	75510354	+	16322	inhibin alpha	chr1-75505201-75506384-CpG:_138-CGI-downstream-shelf
Iqce	NM_028833	CDS	chr5	140696679	140697088	-1.02975	0.000987435	chr5	140663504	140702378	-	74239	IQ motif containing E	NA
Iqce	NM_028833	exon	chr5	140696679	140697088	-1.02975	0.000987435	chr5	140663504	140702378	-	74239	IQ motif containing E	NA
Iqce	NM_028833	intron	chr5	140696679	140697088	-1.02975	0.000987435	chr5	140663504	140702378	-	74239	IQ motif containing E	NA
Iqsec3	NM_001033354	intron	chr6	121431896	121432153	-1.07039	0.0182095	chr6	121372932	121473678	-	243621	IQ motif and Sec7 domain 3	NA
Itga1	NM_001033228	intron	chr13	115060287	115060638	-0.832446	0.0475719	chr13	114958080	115101964	-	109700	integrin alpha 1	NA
Itih2	NM_010582	TTR	chr2	10090369	10090591	-0.922832	0.0405496	chr2	10094590	10130683	-	16425	inter-alpha trypsin inhibitor, heavy chain 2	NA
Itpk1	NM_172584	intron	chr12	102657014	102657366	-0.910448	0.0324779	chr12	102568582	102704869	-	217837	inositol 1,3,4-triphosphate 5/6 kinase	NA
Itpr1	NM_010585	intron	chr6	108423385	108423689	-0.97728	0.0285205	chr6	108213095	108551116	+	16438	inositol 1,4,5-trisphosphate receptor 1	NA
Jam3	NM_023277	CDS	chr9	27098617	27099036	-0.752907	0.0351989	chr9	27097383	27155421	-	83964	junction adhesion molecule 3	NA
Jam3	NM_023277	exon	chr9	27098617	27099036	-0.752907	0.0351989	chr9	27097383	27155421	-	83964	junction adhesion molecule 3	NA
Jam3	NM_023277	intron	chr9	27098617	27099036	-0.752907	0.0351989	chr9	27097383	27155421	-	83964	junction adhesion molecule 3	NA
Jazf1	NM_001168277	intron	chr6	52894488	52894923	-0.76988	0.0340339	chr6	52768067	52909620	-	231986	JAZF zinc finger 1	NA
Josd2	NM_001205070	promoter	chr7	44467079	44467472	-1.25342	0.000404147	chr7	44467979	44471658	+	66124	Josephin domain containing 2	chr7-44467988-44468221-CpG:_29-CGI-upstream-shore
Kat8	NM_026370	CDS	chr7	127915252	127915858	-0.823843	0.0155793	chr7	127912516	127925762	+	67773	K(lysine) acetyltransferase 8	NA
Kat8	NM_026370	exon	chr7	127915252	127915858	-0.823843	0.0155793	chr7	127912516	127925762	+	67773	K(lysine) acetyltransferase 8	NA
Kat8	NM_026370	intron	chr7	127915252	127915858	-0.823843	0.0155793	chr7	127912516	127925762	+	67773	K(lysine) acetyltransferase 8	NA
Kcnab1	NM_010597	intron	chr3	65277873	65278170	-0.972414	0.0106779	chr3	65109642	65378219	+	16497	potassium voltage-gated channel, shaker-related subfamily, beta member 1	NA
Kcnab2	NM_001252654	intron	chr4	152444979	152445450	-0.762961	0.0180958	chr4	152390739	152477549	-	16498	potassium voltage-gated channel, shaker-related subfamily, beta member 2	NA
Kcng2	NM_001190373	intron	chr18	80359073	80359363	-0.859822	0.045342	chr18	80294543	80364254	-	240444	potassium voltage-gated channel, subfamily G, member 2	chr18-80362689-80363789-CpG:_104-CGI-upstream-shelf
Kcnh5	NM_172805	intron	chr12	75161717	75162001	-1.10692	0.0221308	chr12	74897216	75177332	-	238271	potassium voltage-gated channel, subfamily H (eag-related), member 5	NA
Kcnip1	NM_001190885	intron	chr11	33711370	33711658	-0.859822	0.045342	chr11	33629340	33843585	-	70357	Kv channel-interacting protein 1	NA
Kcnj12	NM_001267593	threeUTR	chr11	61070069	61070838	-0.561194	0.0229721	chr11	61022563	61073267	+	16515	potassium inwardly-rectifying channel, subfamily J, member 12	chr11-61069179-61069425-CpG:_20-CGI-downstream-shore
Kcnj12	NM_001267593	CDS	chr11	61070069	61070838	-0.561194	0.0229721	chr11	61022563	61073267	+	16515	potassium inwardly-rectifying channel, subfamily J, member 12	chr11-61069179-61069425-CpG:_20-CGI-downstream-shore
Kcnj12	NM_001267593	exon	chr11	61070069	61070838	-0.561194	0.0229721	chr11	61022563	61073267	+	16515	potassium inwardly-rectifying channel, subfamily J, member 12	chr11-61069179-61069425-CpG:_20-CGI-downstream-shore
Kcnj4	NM_008427	fiveUTR	chr15	79485076	79485917	-0.858236	0.0003885	chr15	79483713	79505241	-	16520	potassium inwardly-rectifying channel, subfamily J, member 4	chr15-79485324-79485795-CpG:_36-CGI-upstream-shore
Kcnj4	NM_008427	CDS	chr15	79485076	79485917	-0.858236	0.0003885	chr15	79483713	79505241	-	16520	potassium inwardly-rectifying channel, subfamily J, member 4	chr15-79485324-79485795-CpG:_36-CGI
Kcnj4	NM_008427	exon	chr15	79485076	79485917	-0.858236	0.0003885	chr15	79483713	79505241	-	16520	potassium inwardly-rectifying channel, subfamily J, member 4	chr15-79485324-79485795-CpG:_36-CGI-downstream-shore
Kcnj4	NM_008427	intron	chr15	79485076	79485917	-0.858236	0.0003885	chr15	79483713	79505241	-	16520	potassium inwardly-rectifying channel, subfamily J, member 4	chr15-79485324-79485795-CpG:_36-CGI-downstream-shore
Kcnj6	NM_001025584	intron	chr16	94993027	94993277	-0.97728	0.0285205	chr16	94748682	94997696	-	16522	potassium inwardly-rectifying channel, subfamily J, member 6	NA
Kcnma1	NM_001253363	intron	chr14	23359027	23359352	-0.859822	0.045342	chr14	23298693	24004205	-	16531	potassium large conductance calcium-activated channel, subfamily M, alpha member 1	NA
Kcnn1	NM_032397	CDS	chr8	70852618	70852985	-0.879505	0.0135433	chr8	70842048	70857008	-	84036	potassium intermediate/small conductance calcium-activated channel, subfamily N, member 1	chr8-70852629-70853049-CpG:_38-CGI
Kcnn1	NM_032397	exon	chr8	70852618	70852985	-0.879505	0.0135433	chr8	70842048	70857008	-	84036	potassium intermediate/small conductance calcium-activated channel, subfamily N, member 1	chr8-70856757-70857020-CpG:_26-CGI-upstream-shelf
Kcnn1	NM_032397	intron	chr8	70852618	70852985	-0.879505	0.0135433	chr8	70842048	70857008	-	84036	potassium intermediate/small conductance calcium-activated channel, subfamily N, member 1	chr8-70852629-70853049-CpG:_38-CGI
Kcnq1	NM_008434	intron	chr7	143416253	143416666	-0.78799	0.0328215	chr7	143107253	143427042	+	16535	potassium voltage-gated channel, subfamily Q, member 1	NA
Kctd2	NM_183285	CDS	chr11	115427307	115427711	-0.77259	0.0272101	chr11	115420125	115431274	+	70382	potassium channel tetramerisation domain containing 2	NA
Kctd2	NM_183285	exon	chr11	115427307	115427711	-0.77259	0.0272101	chr11	115420125	115431274	+	70382	potassium channel tetramerisation domain containing 2	NA
Kctd2	NM_183285	intron	chr11	115427307	115427711	-0.77259	0.0272101	chr11	115420125	115431274	+	70382	potassium channel tetramerisation domain containing 2	NA
Khdrbs3	NM_010158	intron	chr15	68973575	68973915	-1.18392	0.00270459	chr15	68928419	69093518	+	13992	KH domain containing, RNA binding, signal transduction associated 3	NA
Kif1a	NM_001110315	intron	chr1	93069520	93070009	-0.731406	0.0454987	chr1	93015455	93101865	-	16560	kinesin family member 1A	NA
Kif26a	NM_001097621	CDS	chr12	112176149	112176718	-0.560561	0.0394321	chr12	112146207	112181747	+	668303	kinesin family member 26A	chr12-112173828-112174216-CpG:_30-CGI-downstream-shore
Kif26a	NM_001097621	exon	chr12	112176149	112176718	-0.560561	0.0394321	chr12	112146207	112181747	+	668303	kinesin family member 26A	chr12-112178042-112178291-CpG:_20-CGI-upstream-shore
Kif2c	NM_134471	CDS	chr4	117174755	117175117	-0.786293	0.0411429	chr4	117159635	117182624	-	73804	kinesin family member 2C	NA
Kif2c	NM_134471	exon	chr4	117174755	117175117	-0.786293	0.0411429	chr4	117159635	117182624	-	73804	kinesin family member 2C	NA
Kif2c	NM_134471	intron	chr4	117174755	117175117	-0.786293	0.0411429	chr4	117159635	117182624	-	73804	kinesin family member 2C	NA
Kif3a	NM_008443	threeUTR	chr11	53601161	53601447	-0.987927	0.0131411	chr11	53567378	53604244	+	16568	kinesin family member 3A	NA
Kif3a	NM_008443	exon	chr11	53601161	53601447	-0.987927	0.0131411	chr11	53567378	53604244	+	16568	kinesin family member 3A	NA
Kin	NM_025280	intron	chr2	10090369	10090591	-0.922832	0.0405496	chr2	10080611	10092701	+	16588	antigenic determinant of rec-A protein	NA
Klc1	NM_001081959	CDS	chr12	111781533	111782152	-0.603483	0.0397914	chr12	111758848	111806775	+	16593	kinesin light chain 1	NA
Klc1	NM_001081959	exon	chr12	111781533	111782152	-0.603483	0.0397914	chr12	111758848	111806775	+	16593	kinesin light chain 1	NA
Klc1	NM_001081959	intron	chr12	111781533	111782152	-0.603483	0.0397914	chr12	111758848	111806775	+	16593	kinesin light chain 1	NA
Klhdc7a	NM_173427	threeUTR	chr4	139965269	139965712	-0.778786	0.0140548	chr4	139962172	139968026	-	242721	kelch domain containing 7A	chr4-139965565-139965837-CpG:_21-CGI-upstream-shore
Klhdc7a	NM_173427	CDS	chr4	139965269	139965712	-0.778786	0.0140548	chr4	139962172	139968026	-	242721	kelch domain containing 7A	chr4-139965565-139965837-CpG:_21-CGI-upstream-shore
Klhdc7a	NM_173427	exon	chr4	139965269	139965712	-0.778786	0.0140548	chr4	139962172	139968026	-	242721	kelch domain containing 7A	chr4-139965565-139965837-CpG:_21-CGI
Klhl12	NM_153128	CDS	chr1	134485589	134486026	-0.843881	0.0185635	chr1	134455554	134490873	+	240756	kelch-like 12	NA
Klhl12	NM_153128	exon	chr1	134485589	134486026	-0.843881	0.0185635	chr1	134455554	134490873	+	240756	kelch-like 12	NA
Klhl12	NM_153128	intron	chr1	134485589	134486026	-0.843881	0.0185635	chr1	134455554	134490873	+	240756	kelch-like 12	NA
Klhl29	NM_001164493	intron	chr12	5369066	5369322	-0.889817	0.0430015	chr12	5077465	5375682	-	208439	kelch-like 29	NA
Lace1	NM_145743	intron	chr10	42327046	42327401	-0.786293	0.0411429	chr10	42312584	42478565	-	215951	lactation elevated 1	NA
Lamb1	NM_008482	intron	chr12	31270425	31270821	-0.892244	0.0209205	chr12	31265293	31329639	+	16777	laminin B1	NA
Lef1	NM_010703	threeUTR	chr3	131223009	131223569	-0.685364	0.0265917	chr3	131110296	131224357	+	16842	lymphoid enhancer binding factor 1	NA
Lef1	NM_001276402	CDS	chr3	131223009	131223569	-0.685364	0.0265917	chr3	131110296	131224357	+	16842	lymphoid enhancer binding factor 1	NA
Lef1	NM_010703	exon	chr3	131223009	131223569	-0.685364	0.0265917	chr3	131110296	131224357	+	16842	lymphoid enhancer binding factor 1	NA
Lef1	NM_010703	intron	chr3	131223009	131223569	-0.685364	0.0265917	chr3	131110296	131224357	+	16842	lymphoid enhancer binding factor 1	NA
Leprel1	NM_173379	CDS	chr16	25996992	25997461	-0.863938	0.0177027	chr16	25960322	26105784	-	210530	leprecan-like 1	NA
Leprel1	NM_173379	exon	chr16	25996992	25997461	-0.863938	0.0177027	chr16	25960322	26105784	-	210530	leprecan-like 1	NA
Leprel1	NM_173379	intron	chr16	25996992	25997461	-0.863938	0.0177027	chr16	25960322	26105784	-	210530	leprecan-like 1	NA
Leprot	NM_175036	intron	chr4	101651323	101651617	-0.981384	0.0472754	chr4	101647782	101659358	+	230514	leptin receptor overlapping transcript	chr4-101647611-101648034-CpG:_41-CGI-downstream-shelf
Lgr5	NM_010195	intron	chr10	115476564	115476956	-0.807355	0.0252402	chr10	115450313	115587780	-	14160	leucine rich repeat containing G protein coupled receptor 5	NA
Lmcd1	NM_144799	threeUTR	chr6	112329659	112330048	-0.826464	0.0242068	chr6	112273757	112330423	+	30937	LIM and cysteine-rich domains 1	NA
Lmcd1	NM_144799	CDS	chr6	112329659	112330048	-0.826464	0.0242068	chr6	112273757	112330423	+	30937	LIM and cysteine-rich domains 1	NA
Lmcd1	NM_144799	exon	chr6	112329659	112330048	-0.826464	0.0242068	chr6	112273757	112330423	+	30937	LIM and cysteine-rich domains 1	NA
Lmcd1	NM_144799	intron	chr6	112329659	112330048	-0.826464	0.0242068	chr6	112273757	112330423	+	30937	LIM and cysteine-rich domains 1	NA
Lmtk2	NM_001081109	TTR	chr5	144191169	144191590	-1.07039	0.000839523	chr5	144100435	144188204	+	231876	lemur tyrosine kinase 2	chr5-144191197-144191482-CpG:_23-CGI-downstream-shore
Loxhd1	NM_172834	intron	chr18	77437279	77437636	-0.830075	0.0378913	chr18	77281957	77442257	+	240411	lipoxygenase homology domains 1	chr18-77441514-77441726-CpG:_18-CGI-upstream-shelf
Lphn3	NM_198702	intron	chr5	81199881	81200228	-0.786293	0.0411429	chr5	81021592	81795730	+	319387	latrophilin 3	NA
Lpin3	NM_001199118	fiveUTR	chr2	160892159	160892508	-1.13993	0.00528607	chr2	160888167	160906000	+	64899	lipin 3	chr2-160887761-160888229-CpG:_32-CGI-downstream-shelf
Lpin3	NM_001199118	CDS	chr2	160892159	160892508	-1.13993	0.00528607	chr2	160888167	160906000	+	64899	lipin 3	chr2-160887761-160888229-CpG:_32-CGI-downstream-shelf
Lpin3	NM_001199118	exon	chr2	160892159	160892508	-1.13993	0.00528607	chr2	160888167	160906000	+	64899	lipin 3	chr2-160887761-160888229-CpG:_32-CGI-downstream-shelf
Lpin3	NM_001199118	intron	chr2	160892159	160892508	-1.13993	0.00528607	chr2	160888167	160906000	+	64899	lipin 3	chr2-160887761-160888229-CpG:_32-CGI-downstream-shelf
Lrfn1	NM_001141921	fiveUTR	chr7	28458635	28459551	-0.675758	0.00629935	chr7	28452237	28467548	+	80749	leucine rich repeat and fibronectin type III domain containing 1	chr7-28458765-28459719-CpG:_62-CGI
Lrfn1	NM_001141921	CDS	chr7	28458635	28459551	-0.675758	0.00629935	chr7	28452237	28467548	+	80749	leucine rich repeat and fibronectin type III domain containing 1	chr7-28458765-28459719-CpG:_62-CGI-upstream-shore
Lrfn1	NM_001141921	exon	chr7	28458635	28459551	-0.675758	0.00629935	chr7	28452237	28467548	+	80749	leucine rich repeat and fibronectin type III domain containing 1	chr7-28458765-28459719-CpG:_62-CGI
Lrg1	NM_029796	promoter	chr17	56123138	56123747	-0.627649	0.0444315	chr17	56119677	56121946	-	76905	leucine-rich alpha-2-glycoprotein 1	chr17-56123812-56124909-CpG:_110-CGI-upstream-shore
Lrp5	NM_008513	CDS	chr19	3597196	3597618	-0.793549	0.0109083	chr19	3584824	3686564	-	16973	low density lipoprotein receptor-related protein 5	NA
Lrp5	NM_008513	exon	chr19	3597196	3597618	-0.793549	0.0109083	chr19	3584824	3686564	-	16973	low density lipoprotein receptor-related protein 5	NA
Lrp5	NM_008513	intron	chr19	3597196	3597618	-0.793549	0.0109083	chr19	3584824	3686564	-	16973	low density lipoprotein receptor-related protein 5	NA
Lrpprc	NM_028233	intron	chr17	84715759	84716087	-0.832446	0.0475719	chr17	84705246	84790786	-	72416	leucine-rich PPR-motif containing	NA
Lrrc49	NM_001146047	intron	chr9	60598524	60598808	-1.26679	0.00279951	chr9	60587234	60687534	-	102747	leucine rich repeat containing 49	NA
Lrrc4b	NM_198250	TTR	chr7	44467079	44467472	-1.25342	0.000404147	chr7	44442486	44463344	+	272381	leucine rich repeat containing 4B	chr7-44467988-44468221-CpG:_29-CGI-upstream-shore
Lrrk2	NM_025730	intron	chr15	91717724	91718069	-1.08913	0.0102768	chr15	91673223	91816124	+	66725	leucine-rich repeat kinase 2	NA
Lrrn4	NM_177303	intron	chr2	132875887	132876319	-0.70044	0.0480723	chr2	132868515	132880862	-	320974	leucine rich repeat neuronal 4	chr2-132879247-132879758-CpG:_51-CGI-upstream-shelf
Lrrtm4	NM_178731	threeUTR	chr6	80022562	80023362	-0.76988	0.00390543	chr6	80019642	80024932	+	243499	leucine rich repeat transmembrane neuronal 4	NA
Lrrtm4	NM_178731	CDS	chr6	80022562	80023362	-0.76988	0.00390543	chr6	80019642	80024932	+	243499	leucine rich repeat transmembrane neuronal 4	NA
Lrrtm4	NM_178731	exon	chr6	80022562	80023362	-0.76988	0.00390543	chr6	80019642	80024932	+	243499	leucine rich repeat transmembrane neuronal 4	NA
Lrrtm4	NM_001134743	intron	chr6	80022562	80023362	-0.76988	0.00390543	NA	NA	NA	NA	243499	leucine rich repeat transmembrane neuronal 4	NA
Ltn1	NM_001081068	intron	chr16	87423835	87424126	-1.01594	0.0264453	chr16	87376650	87432606	-	78913	listerin E3 ubiquitin protein ligase 1	NA
Ly75	NM_013825	CDS	chr2	60315764	60316305	-0.719892	0.0246722	chr2	60293759	60383231	-	17076	lymphocyte antigen 75	NA
Ly75	NM_013825	exon	chr2	60315764	60316305	-0.719892	0.0246722	chr2	60293759	60383231	-	17076	lymphocyte antigen 75	NA
Ly75	NM_013825	intron	chr2	60315764	60316305	-0.719892	0.0246722	chr2	60293759	60383231	-	17076	lymphocyte antigen 75	NA
Maats1	NM_001081025	intron	chr16	38330097	38330614	-0.628385	0.0367564	chr16	38297753	38341860	-	320214	MYCBP-associated, testis expressed 1	NA
Macf1	NM_001199137	CDS	chr4	123513761	123514036	-1.08489	0.0398975	chr4	123349632	123684360	-	11426	microtubule-actin crosslinking factor 1	NA
Macf1	NM_001199137	exon	chr4	123513761	123514036	-1.08489	0.0398975	chr4	123349632	123684360	-	11426	microtubule-actin crosslinking factor 1	NA
Macf1	NM_001199137	intron	chr4	123513761	123514036	-1.08489	0.0398975	chr4	123349632	123684360	-	11426	microtubule-actin crosslinking factor 1	NA
Mael	NM_175296	CDS	chr1	166238220	166238528	-1.08489	0.0398975	chr1	166201384	166238744	-	98558	maelstrom homolog (Drosophila)	chr1-166238497-166238965-CpG:_47-CGI-upstream-shore
Mael	NM_175296	exon	chr1	166238220	166238528	-1.08489	0.0398975	chr1	166201384	166238744	-	98558	maelstrom homolog (Drosophila)	chr1-166238497-166238965-CpG:_47-CGI-upstream-shore
Mael	NM_175296	intron	chr1	166238220	166238528	-1.08489	0.0398975	chr1	166201384	166238744	-	98558	maelstrom homolog (Drosophila)	chr1-166238497-166238965-CpG:_47-CGI
Maml3	NM_001004176	intron	chr3	51725131	51725474	-0.830075	0.0378913	chr3	51687612	52105006	-	433586	mastermind like 3 (Drosophila)	NA
Man1a	NM_008548	intron	chr10	54062875	54063154	-1.08913	0.0102768	chr10	53906032	54075796	-	17155	mannosidase 1, alpha	NA
Map1s	NM_173013	CDS	chr8	70913841	70914200	-0.76988	0.0340339	chr8	70905973	70917529	+	270058	microtubule-associated protein 1S	chr8-70912997-70914749-CpG:_122-CGI
Map1s	NM_173013	exon	chr8	70913841	70914200	-0.76988	0.0340339	chr8	70905973	70917529	+	270058	microtubule-associated protein 1S	chr8-70912997-70914749-CpG:_122-CGI
Map2k5	NM_011840	intron	chr9	63206930	63207276	-1.22239	0.00318245	chr9	63163769	63377852	-	23938	mitogen-activated protein kinase kinase 5	NA
Map2k6	NM_011943	intron	chr11	110510790	110511482	-0.691878	0.0216815	chr11	110399121	110513637	+	26399	mitogen-activated protein kinase kinase 6	NA
Map3k1	NM_011945	threeUTR	chr13	111748597	111749227	-0.572335	0.0379679	chr13	111746434	111808983	-	26401	mitogen-activated protein kinase kinase kinase 1	chr13-111748762-111749041-CpG:_23-CGI
Map3k1	NM_011945	CDS	chr13	111748597	111749227	-0.572335	0.0379679	chr13	111746434	111808983	-	26401	mitogen-activated protein kinase kinase kinase 1	chr13-111748762-111749041-CpG:_23-CGI-downstream-shore
Map3k1	NM_011945	exon	chr13	111748597	111749227	-0.572335	0.0379679	chr13	111746434	111808983	-	26401	mitogen-activated protein kinase kinase kinase 1	chr13-111748762-111749041-CpG:_23-CGI-upstream-shore
Map3k1	NM_011945	intron	chr13	111748597	111749227	-0.572335	0.0379679	chr13	111746434	111808983	-	26401	mitogen-activated protein kinase kinase kinase 1	chr13-111748762-111749041-CpG:_23-CGI-upstream-shore
Map3k7cl	NM_144854	intron	chr16	87562851	87563235	-1.22239	0.00318245	chr16	87553329	87595336	+	224419	Map3k7 C-terminal like	NA
Mapk10	NM_009158	intron	chr5	102948794	102949305	-0.70156	0.031568	chr5	102907947	103211334	-	26414	mitogen-activated protein kinase 10	NA
Mast4	NM_175171	intron	chr13	103018188	103018537	-1.16993	0.0111501	chr13	102732488	103334492	-	328329	microtubule associated serine/threonine kinase family member 4	NA
Mcm2	NM_008564	CDS	chr6	88892855	88893437	-0.595851	0.0407413	chr6	88883473	88898780	-	17216	minichromosome maintenance deficient 2 mitotin (S. cerevisiae)	NA
Mcm2	NM_008564	exon	chr6	88892855	88893437	-0.595851	0.0407413	chr6	88883473	88898780	-	17216	minichromosome maintenance deficient 2 mitotin (S. cerevisiae)	NA
Mcm2	NM_008564	intron	chr6	88892855	88893437	-0.595851	0.0407413	chr6	88883473	88898780	-	17216	minichromosome maintenance deficient 2 mitotin (S. cerevisiae)	NA
Mcm7	NM_008568	CDS	chr5	138167094	138167270	-1.14839	0.0359553	chr5	138164588	138171862	-	17220	minichromosome maintenance deficient 7 (S. cerevisiae)	chr5-138170878-138172188-CpG:_101-CGI-upstream-shelf
Mcm7	NM_008568	exon	chr5	138167094	138167270	-1.14839	0.0359553	chr5	138164588	138171862	-	17220	minichromosome maintenance deficient 7 (S. cerevisiae)	chr5-138170878-138172188-CpG:_101-CGI-upstream-shelf
Mcph1	NM_173189	intron	chr8	18750445	18750795	-0.731406	0.0454987	chr8	18595172	18803188	+	244329	microcephaly, primary autosomal recessive 1	NA
Mdc1	NM_001010833	TTR	chr17	35863904	35864173	-0.889817	0.0430015	chr17	35841497	35859670	+	240087	mediator of DNA damage checkpoint 1	chr17-35861174-35861583-CpG:_40-CGI-downstream-shelf
Med13l	NM_172424	intron	chr5	118666425	118666703	-1.17348	0.00837179	chr5	118560718	118765437	+	76199	mediator complex subunit 13-like	NA
Meg3	NR_027651	exon	chr12	109549658	109550216	-0.629018	0.0315444	chr12	109540995	109568600	+	17263	maternally expressed 3	NA
Meg3	NR_027651	intron	chr12	109549658	109550216	-0.629018	0.0315444	chr12	109540995	109568600	+	17263	maternally expressed 3	NA
Megf8	NM_001160400	CDS	chr7	25363124	25364041	-0.563429	0.0179661	chr7	25317163	25365917	+	269878	multiple EGF-like-domains 8	chr7-25367958-25368185-CpG:_19-CGI-upstream-shelf
Megf8	NM_001160400	exon	chr7	25363124	25364041	-0.563429	0.0179661	chr7	25317163	25365917	+	269878	multiple EGF-like-domains 8	chr7-25367958-25368185-CpG:_19-CGI-upstream-shelf
Megf8	NM_001160400	intron	chr7	25363124	25364041	-0.563429	0.0179661	chr7	25317163	25365917	+	269878	multiple EGF-like-domains 8	chr7-25367958-25368185-CpG:_19-CGI-upstream-shelf
Mei1	NM_028897	CDS	chr15	82102979	82103485	-0.853159	0.0092371	chr15	82070116	82126814	+	74369	meiosis defective 1	NA
Mei1	NM_028897	exon	chr15	82102979	82103485	-0.853159	0.0092371	chr15	82070116	82126814	+	74369	meiosis defective 1	NA
Mei1	NM_028897	intron	chr15	82102979	82103485	-0.853159	0.0092371	chr15	82070116	82126814	+	74369	meiosis defective 1	NA
Meis1	NM_010789	intron	chr11	19007731	19008160	-0.719892	0.0246722	chr11	18880427	19018969	-	17268	Meis homeobox 1	NA
Meox2	NM_008584	intron	chr12	37111503	37111736	-0.959358	0.0379869	chr12	37108545	37179528	+	17286	mesenchyme homeobox 2	NA
Met	NM_008591	intron	chr6	17527674	17527929	-1.16993	0.0111501	chr6	17463956	17573980	+	17295	met proto-oncogene	NA
Metap1d	NM_025633	intron	chr2	71475219	71475451	-1.22239	0.0176629	chr2	71453337	71525191	+	66559	methionyl aminopeptidase type 1D (mitochondrial)	NA
Mettl10	NM_028095	TTR	chr7	132822354	132822592	-1.10692	0.0221308	chr7	132827460	132852647	-	72096	methyltransferase like 10	NA
Mettl8	NM_145524	intron	chr2	71013697	71014184	-0.839064	0.0119977	chr2	70964561	71055606	-	228019	methyltransferase like 8	NA
Mex3b	NM_175366	threeUTR	chr7	82869929	82870297	-0.843881	0.0185635	chr7	82867332	82871576	+	108797	mex3 homolog B (C. elegans)	chr7-82865931-82870227-CpG:_306-CGI-downstream-shore
Mex3b	NM_175366	CDS	chr7	82869929	82870297	-0.843881	0.0185635	chr7	82867332	82871576	+	108797	mex3 homolog B (C. elegans)	chr7-82865931-82870227-CpG:_306-CGI
Mex3b	NM_175366	exon	chr7	82869929	82870297	-0.843881	0.0185635	chr7	82867332	82871576	+	108797	mex3 homolog B (C. elegans)	chr7-82865931-82870227-CpG:_306-CGI-downstream-shore
Mgmt	NM_008598	intron	chr7	137053143	137053436	-0.922832	0.0405496	chr7	136894610	137128188	+	17314	O-6-methylguanine-DNA methyltransferase	NA
Mif4gd	NM_001243587	promoter	chr11	115617504	115617870	-0.922832	0.0121277	chr11	115607918	115612969	-	69674	MIF4G domain containing	NA
Mir106b	NR_029658	promoter	chr5	138167094	138167270	-1.14839	0.0359553	chr5	138165736	138165818	-	723925	microRNA 106b	chr5-138170878-138172188-CpG:_101-CGI-upstream-shelf
Mir1195	NR_035427	intron	chr16	30776894	30777374	-0.605721	0.0340533	chr16	30368175	31275697	-	100316676	microRNA 1195	NA
Mir143hg	NR_045402	promoter	chr18	61669660	61670081	-0.647698	0.0429118	chr18	61645877	61665538	-	328968	Mir143 and Mir145 host gene (non-coding RNA)	NA
Mir199a-1	NR_029585	promoter	chr9	21498346	21498683	-0.846883	0.0231418	chr9	21496494	21496564	-	387194	microRNA 199a-1	NA
Mir25	NR_029787	promoter	chr5	138167094	138167270	-1.14839	0.0359553	chr5	138165320	138165404	-	723926	microRNA 25	chr5-138170878-138172188-CpG:_101-CGI-upstream-shelf
Mir3968	NR_039549	promoter	chr11	115447500	115448201	-0.651236	0.0162333	chr11	115447960	115448060	-	100628623	microRNA 3968	chr11-115447896-115448233-CpG:_28-CGI-upstream-shore
Mir3968	NR_039549	TTR	chr11	115447500	115448201	-0.651236	0.0162333	chr11	115447960	115448060	-	100628623	microRNA 3968	chr11-115447896-115448233-CpG:_28-CGI-upstream-shore
Mir3968	NR_039549	exon	chr11	115447500	115448201	-0.651236	0.0162333	chr11	115447960	115448060	-	100628623	microRNA 3968	chr11-115447896-115448233-CpG:_28-CGI
Mir466d	NR_030601	promoter	chr2	5379192	5379476	-0.69883	0.0133098	chr2	5379389	5483389	+	100124465	microRNA 466d	NA
Mir466d	NR_030601	exon	chr2	5379192	5379476	-0.69883	0.0133098	chr2	5379389	5483389	+	100124465	microRNA 466d	NA
Mir466d	NR_030601	intron	chr2	5379192	5379476	-0.69883	0.0133098	chr2	5379389	5483389	+	100124465	microRNA 466d	NA
Mir466f-2	NR_030567	intron	chr7	28458635	28459551	-0.675758	0.00629935	chr7	28452226	28482345	+	100124445	microRNA 466f-2	chr7-28458765-28459719-CpG:_62-CGI-upstream-shore
Mir467e	NR_030645	TTR	chr1	10708277	10708680	-0.843881	0.0185635	chr1	10708386	10865874	-	100124448	microRNA 467e	NA
Mir467e	NR_030645	exon	chr1	10708277	10708680	-0.843881	0.0185635	chr1	10708386	10865874	-	100124448	microRNA 467e	NA
Mir467e	NR_030645	intron	chr1	10708277	10708680	-0.843881	0.0185635	chr1	10708386	10865874	-	100124448	microRNA 467e	NA
Mir5046	NR_039555	promoter	chr19	6830666	6831083	-0.78799	0.0328215	chr19	6829885	6829944	-	100628576	microRNA 5046	chr19-6829958-6830465-CpG:_44-CGI-downstream-shore
Mir615	NR_030526	TTR	chr15	103018791	103019162	-0.854661	0.0361583	chr15	103014909	103015001	+	751557	microRNA 615	chr15-103014200-103015327-CpG:_82-CGI-downstream-shelf
Mir680-2	NR_030448	TTR	chr9	22055628	22055902	-0.981384	0.0472754	chr9	22057712	22379223	-	751551	microRNA 680-2	chr9-22055777-22056121-CpG:_27-CGI
Mir680-3	NR_030449	intron	chr10	25883405	25883716	-0.832446	0.0475719	chr10	25867369	25894505	-	751520	microRNA 680-3	NA
Mir694	NR_030467	promoter	chr18	66221027	66221304	-1.06369	0.0030302	chr18	66219263	66219333	-	751558	microRNA 694	NA
Mir759	NR_030436	TTR	chr14	79741126	79741423	-0.922832	0.0405496	chr14	79738430	79738528	+	791080	microRNA 759	NA
Mir93	NR_029749	promoter	chr5	138167094	138167270	-1.14839	0.0359553	chr5	138165522	138165610	-	723885	microRNA 93	chr5-138170878-138172188-CpG:_101-CGI-upstream-shelf
Mms19	NM_028152	TTR	chr19	41941997	41942170	-1.14839	0.0359553	chr19	41943706	41981136	-	72199	MMS19 (MET18 S. cerevisiae)	NA
Mob3b	NM_178061	TTR	chr4	34948542	34948852	-1.12286	0.0124084	chr4	34949073	35157484	-	214944	MOB kinase activator 3B	NA
Mobp	NM_001039364	TTR	chr9	120180496	120181738	-0.544321	0.0166189	chr9	120149741	120176091	+	17433	myelin-associated oligodendrocytic basic protein	NA
Mon1a	NM_028369	threeUTR	chr9	107902768	107903134	-0.843881	0.0185635	chr9	107888128	107903139	+	72825	MON1 homolog A (yeast)	chr9-107901213-107901890-CpG:_53-CGI-downstream-shore
Mon1a	NM_028369	CDS	chr9	107902768	107903134	-0.843881	0.0185635	chr9	107888128	107903139	+	72825	MON1 homolog A (yeast)	chr9-107901213-107901890-CpG:_53-CGI-downstream-shore
Mon1a	NM_028369	exon	chr9	107902768	107903134	-0.843881	0.0185635	chr9	107888128	107903139	+	72825	MON1 homolog A (yeast)	chr9-107901213-107901890-CpG:_53-CGI-downstream-shore
Mon1a	NM_028369	intron	chr9	107902768	107903134	-0.843881	0.0185635	chr9	107888128	107903139	+	72825	MON1 homolog A (yeast)	chr9-107901213-107901890-CpG:_53-CGI-downstream-shore
Mov10	NM_008619	CDS	chr3	104797083	104797589	-0.774933	0.0217965	chr3	104794833	104818305	-	17454	Moloney leukemia virus 10	NA
Mov10	NM_008619	exon	chr3	104797083	104797589	-0.774933	0.0217965	chr3	104794833	104818305	-	17454	Moloney leukemia virus 10	NA
Mov10	NM_008619	intron	chr3	104797083	104797589	-0.774933	0.0217965	chr3	104794833	104818305	-	17454	Moloney leukemia virus 10	NA
Mroh4	NM_001177437	CDS	chr15	74612032	74612250	-1.16993	0.0111501	chr15	74606027	74636318	-	69439	maestro heat-like repeat family member 4	NA
Mroh4	NM_001177437	exon	chr15	74612032	74612250	-1.16993	0.0111501	chr15	74606027	74636318	-	69439	maestro heat-like repeat family member 4	NA
Mroh4	NM_001177437	intron	chr15	74612032	74612250	-1.16993	0.0111501	chr15	74606027	74636318	-	69439	maestro heat-like repeat family member 4	NA
Mroh5	NM_001033365	intron	chr15	73797222	73797630	-0.721963	0.0373896	chr15	73786935	73839671	-	268816	maestro heat-like repeat family member 5	NA
Mrps21	NM_078479	CDS	chr3	95862840	95863193	-0.900464	0.026049	chr3	95862651	95870619	-	66292	mitochondrial ribosomal protein S21	NA
Mrps21	NM_078479	exon	chr3	95862840	95863193	-0.900464	0.026049	chr3	95862651	95870619	-	66292	mitochondrial ribosomal protein S21	NA
Mrps21	NM_078479	intron	chr3	95862840	95863193	-0.900464	0.026049	chr3	95862651	95870619	-	66292	mitochondrial ribosomal protein S21	NA
Msi1	NM_008629	intron	chr5	115432683	115433003	-0.910448	0.0324779	chr5	115429684	115454202	+	17690	musashi RNA-binding protein 1	chr5-115436494-115436905-CpG:_38-CGI-upstream-shelf
Mst1r	NM_009074	promoter	chr9	107902768	107903134	-0.843881	0.0185635	chr9	107906888	107920383	+	19882	macrophage stimulating 1 receptor (c-met-related tyrosine kinase)	chr9-107901213-107901890-CpG:_53-CGI-downstream-shore
Mtmr6	NM_144843	intron	chr14	60290769	60291049	-1.10692	0.0221308	chr14	60265204	60302371	+	219135	myotubularin related protein 6	NA
Mtor	NM_020009	intron	chr4	148498206	148498683	-0.762961	0.0180958	chr4	148448581	148557685	+	56717	mechanistic target of rapamycin (serine/threonine kinase)	NA
Mtus2	NM_029920	CDS	chr5	148077453	148078033	-0.840522	0.00313563	chr5	147957319	148316065	+	77521	microtubule associated tumor suppressor candidate 2	NA
Mtus2	NM_029920	exon	chr5	148077453	148078033	-0.840522	0.00313563	chr5	147957319	148316065	+	77521	microtubule associated tumor suppressor candidate 2	NA
Muc13	NM_010739	TTR	chr16	33824105	33824395	-0.874469	0.0274968	chr16	33794036	33819927	+	17063	mucin 13, epithelial transmembrane	NA
Mum1	NM_023431	CDS	chr10	80240675	80241453	-0.582795	0.0146105	chr10	80226597	80245144	+	68114	melanoma associated antigen (mutated) 1	NA
Mum1	NM_023431	exon	chr10	80240675	80241453	-0.582795	0.0146105	chr10	80226597	80245144	+	68114	melanoma associated antigen (mutated) 1	NA
Mum1	NM_023431	intron	chr10	80240675	80241453	-0.582795	0.0146105	chr10	80226597	80245144	+	68114	melanoma associated antigen (mutated) 1	NA
Mvp	NM_080638	CDS	chr7	126989466	126990013	-0.743225	0.00810018	chr7	126986859	127014594	-	78388	major vault protein	NA
Mvp	NM_080638	exon	chr7	126989466	126990013	-0.743225	0.00810018	chr7	126986859	127014594	-	78388	major vault protein	NA
Mvp	NM_080638	intron	chr7	126989466	126990013	-0.743225	0.00810018	chr7	126986859	127014594	-	78388	major vault protein	NA
Mycn	NM_008709	threeUTR	chr12	12936914	12937759	-0.643236	0.0110811	chr12	12936092	12941836	-	18109	v-myc myelocytomatosis viral related oncogene, neuroblastoma derived (avian)	chr12-12936991-12937387-CpG:_32-CGI-upstream-shore
Mycn	NM_008709	CDS	chr12	12936914	12937759	-0.643236	0.0110811	chr12	12936092	12941836	-	18109	v-myc myelocytomatosis viral related oncogene, neuroblastoma derived (avian)	chr12-12936991-12937387-CpG:_32-CGI-upstream-shore
Mycn	NM_008709	exon	chr12	12936914	12937759	-0.643236	0.0110811	chr12	12936092	12941836	-	18109	v-myc myelocytomatosis viral related oncogene, neuroblastoma derived (avian)	chr12-12936991-12937387-CpG:_32-CGI
Mycn	NM_008709	intron	chr12	12936914	12937759	-0.643236	0.0110811	chr12	12936092	12941836	-	18109	v-myc myelocytomatosis viral related oncogene, neuroblastoma derived (avian)	chr12-12939674-12940305-CpG:_60-CGI-upstream-shore
Myh10	NM_175260	CDS	chr11	68762467	68762935	-0.745954	0.0232798	chr11	68691914	68816624	+	77579	myosin, heavy polypeptide 10, non-muscle	NA
Myh10	NM_175260	exon	chr11	68798371	68798962	-0.744345	0.0128928	chr11	68691914	68816624	+	77579	myosin, heavy polypeptide 10, non-muscle	NA
Myh10	NM_175260	intron	chr11	68762467	68762935	-0.745954	0.0232798	chr11	68691914	68816624	+	77579	myosin, heavy polypeptide 10, non-muscle	NA
Myo9b	NM_001142322	CDS	chr8	71347492	71347950	-0.707819	0.0384168	chr8	71272713	71360712	+	17925	myosin IXb	NA
Myo9b	NM_001142322	exon	chr8	71347492	71347950	-0.707819	0.0384168	chr8	71272713	71360712	+	17925	myosin IXb	NA
Myo9b	NM_001142322	intron	chr8	71347492	71347950	-0.707819	0.0384168	chr8	71272713	71360712	+	17925	myosin IXb	NA
Myrip	NM_144557	fiveUTR	chr9	120335458	120335855	-0.959358	0.00867289	chr9	120304072	120474834	+	245049	myosin VIIA and Rab interacting protein	NA
Myrip	NM_144557	CDS	chr9	120335458	120335855	-0.959358	0.00867289	chr9	120304072	120474834	+	245049	myosin VIIA and Rab interacting protein	NA
Myrip	NM_144557	exon	chr9	120335458	120335855	-0.959358	0.00867289	chr9	120304072	120474834	+	245049	myosin VIIA and Rab interacting protein	NA
Myrip	NM_144557	intron	chr9	120318808	120319140	-0.959358	0.00867289	chr9	120304072	120474834	+	245049	myosin VIIA and Rab interacting protein	NA
NA	NM_001282096	promoter	chr10	81288268	81288721	-0.715432	0.0468173	NA	NA	NA	NA	NA	NA	chr10-81285716-81286098-CpG:_45-CGI-downstream-shelf
NA	NR_104044	promoter	chr14	78646442	78646824	-0.76988	0.0340339	NA	NA	NA	NA	NA	NA	NA
NA	NM_001282102	threeUTR	chr6	80022562	80023362	-0.76988	0.00390543	NA	NA	NA	NA	NA	NA	NA
NA	NM_001282102	CDS	chr6	80022562	80023362	-0.76988	0.00390543	NA	NA	NA	NA	NA	NA	NA
NA	NM_001282102	exon	chr6	80022562	80023362	-0.76988	0.00390543	NA	NA	NA	NA	NA	NA	NA
NA	NM_001282109	intron	chr8	78580366	78580631	-1.16581	0.0148815	NA	NA	NA	NA	NA	NA	NA
NA	NA		chr6	124474867	124475324	-0.656795	0.0344929	NA	NA	NA	NA	NA	NA	NA
Naip5	NM_010870	intron	chr13	100224911	100225229	-1.04182	0.0149195	chr13	100211739	100247336	-	17951	NLR family, apoptosis inhibitory protein 5	NA
Ncapd3	NM_178113	TTR	chr9	27098617	27099036	-0.752907	0.0351989	chr9	27030174	27095315	+	78658	non-SMC condensin II complex, subunit D3	NA
Nckap5l	NM_001001884	threeUTR	chr15	99422366	99422984	-0.559427	0.0345479	chr15	99422033	99457748	-	380969	NCK-associated protein 5-like	chr15-99425768-99426050-CpG:_20-CGI-upstream-shelf
Nckap5l	NM_001001884	CDS	chr15	99422366	99422984	-0.559427	0.0345479	chr15	99422033	99457748	-	380969	NCK-associated protein 5-like	chr15-99425768-99426050-CpG:_20-CGI-upstream-shelf
Nckap5l	NM_001001884	exon	chr15	99422366	99422984	-0.559427	0.0345479	chr15	99422033	99457748	-	380969	NCK-associated protein 5-like	chr15-99425768-99426050-CpG:_20-CGI-upstream-shelf
Nckap5l	NM_001001884	intron	chr15	99422366	99422984	-0.559427	0.0345479	chr15	99422033	99457748	-	380969	NCK-associated protein 5-like	chr15-99425768-99426050-CpG:_20-CGI-upstream-shelf
Ncoa1	NM_010881	intron	chr12	4278807	4279089	-1.28129	0.00866764	chr12	4247361	4477182	-	17977	nuclear receptor coactivator 1	NA
Net1	NM_019671	CDS	chr13	3884293	3884576	-1.05889	0.0243128	chr13	3882560	3918220	-	56349	neuroepithelial cell transforming gene 1	NA
Net1	NM_019671	exon	chr13	3884293	3884576	-1.05889	0.0243128	chr13	3882560	3918220	-	56349	neuroepithelial cell transforming gene 1	NA
Net1	NM_019671	intron	chr13	3884293	3884576	-1.05889	0.0243128	chr13	3882560	3918220	-	56349	neuroepithelial cell transforming gene 1	NA
Ngdn	NM_026890	intron	chr14	55022492	55022925	-0.724893	0.0198191	chr14	55015453	55024137	+	68966	neuroguidin, EIF4E binding protein	NA
Nhlh1	NM_010916	TTR	chr1	172051864	172052268	-0.968636	0.00255444	chr1	172052291	172057596	-	18071	nescient helix loop helix 1	chr1-172054001-172054248-CpG:_30-CGI-upstream-shore
Nhsl2	NM_001163610	intron	chrX	101933046	101933329	-0.922832	0.0405496	chrX	101849384	102092055	+	100042480	NHS-like 2	NA
Nnt	NR_003544	intron	chr13	119400044	119400432	-0.748461	0.0441145	chr13	119335526	119409138	-	18115	nicotinamide nucleotide transhydrogenase	NA
Nos1	NM_008712	TTR	chr5	117953669	117954111	-0.863938	0.0177027	chr5	117867118	117953813	+	18125	nitric oxide synthase 1, neuronal	NA
Nos1	NM_008712	CDS	chr5	117953669	117954111	-0.863938	0.0177027	chr5	117867118	117953813	+	18125	nitric oxide synthase 1, neuronal	NA
Nos1	NM_008712	exon	chr5	117953669	117954111	-0.863938	0.0177027	chr5	117867118	117953813	+	18125	nitric oxide synthase 1, neuronal	NA
Nos1	NM_008712	intron	chr5	117953669	117954111	-0.863938	0.0177027	chr5	117867118	117953813	+	18125	nitric oxide synthase 1, neuronal	NA
Nos1ap	NM_027528	intron	chr1	170457220	170457466	-1.05889	0.0243128	chr1	170327213	170557110	-	70729	nitric oxide synthase 1 (neuronal) adaptor protein	NA
Notch2	NM_010928	CDS	chr3	98141435	98142083	-0.743225	0.00810018	chr3	98013537	98150367	+	18129	notch 2	NA
Notch2	NM_010928	exon	chr3	98141435	98142083	-0.743225	0.00810018	chr3	98013537	98150367	+	18129	notch 2	NA
Notch2	NM_010928	intron	chr3	98141435	98142083	-0.743225	0.00810018	chr3	98013537	98150367	+	18129	notch 2	NA
Nox3	NM_198958	promoter	chr17	3698424	3698763	-1.07039	0.0063985	chr17	3635239	3696261	-	224480	NADPH oxidase 3	NA
Npas3	NM_013780	intron	chr12	53588665	53588970	-0.889817	0.0430015	chr12	53248676	54072175	+	27386	neuronal PAS domain protein 3	NA
Npdc1	NM_008721	threeUTR	chr2	25409036	25409455	-0.68634	0.0492656	chr2	25403082	25409494	+	18146	neural proliferation, differentiation and control 1	NA
Npdc1	NM_008721	CDS	chr2	25409036	25409455	-0.68634	0.0492656	chr2	25403082	25409494	+	18146	neural proliferation, differentiation and control 1	NA
Npdc1	NM_008721	exon	chr2	25409036	25409455	-0.68634	0.0492656	chr2	25403082	25409494	+	18146	neural proliferation, differentiation and control 1	NA
Npdc1	NM_008721	intron	chr2	25409036	25409455	-0.68634	0.0492656	chr2	25403082	25409494	+	18146	neural proliferation, differentiation and control 1	NA
Npr3	NM_001039181	intron	chr15	11881511	11881930	-0.828113	0.030254	chr15	11839896	11905674	-	18162	natriuretic peptide receptor 3	NA
Nr5a1	NM_139051	promoter	chr2	38714337	38714588	-1.39232	0.00362178	chr2	38692659	38714542	-	26423	nuclear receptor subfamily 5, group A, member 1	chr2-38710278-38712535-CpG:_195-CGI-downstream-shore
Nr5a1	NM_139051	fiveUTR	chr2	38714337	38714588	-1.39232	0.00362178	chr2	38692659	38714542	-	26423	nuclear receptor subfamily 5, group A, member 1	chr2-38710278-38712535-CpG:_195-CGI-downstream-shore
Nr5a1	NM_139051	exon	chr2	38714337	38714588	-1.39232	0.00362178	chr2	38692659	38714542	-	26423	nuclear receptor subfamily 5, group A, member 1	chr2-38710278-38712535-CpG:_195-CGI-downstream-shelf
Nr5a1	NM_139051	intron	chr2	38714337	38714588	-1.39232	0.00362178	chr2	38692659	38714542	-	26423	nuclear receptor subfamily 5, group A, member 1	chr2-38710278-38712535-CpG:_195-CGI-downstream-shore
Nrf1	NM_010938	threeUTR	chr6	30151906	30152508	-0.723291	0.00663506	chr6	30047987	30153458	+	18181	nuclear respiratory factor 1	NA
Nrf1	NM_010938	exon	chr6	30151906	30152508	-0.723291	0.00663506	chr6	30047987	30153458	+	18181	nuclear respiratory factor 1	NA
Nrg1	NM_178591	intron	chr8	31903942	31904191	-1.16099	0.0199096	chr8	31818027	31918203	-	211323	neuregulin 1	NA
Nrm	NM_134122	CDS	chr17	35863904	35864173	-0.889817	0.0430015	chr17	35861317	35865400	+	106582	nurim (nuclear envelope membrane protein)	chr17-35866398-35866869-CpG:_40-CGI-upstream-shelf
Nrm	NM_134122	exon	chr17	35863904	35864173	-0.889817	0.0430015	chr17	35861317	35865400	+	106582	nurim (nuclear envelope membrane protein)	chr17-35861174-35861583-CpG:_40-CGI-downstream-shelf
Nrm	NM_134122	intron	chr17	35863904	35864173	-0.889817	0.0430015	chr17	35861317	35865400	+	106582	nurim (nuclear envelope membrane protein)	chr17-35861174-35861583-CpG:_40-CGI-downstream-shelf
Nrxn2	NM_020253	CDS	chr19	6481446	6482022	-0.755825	0.0122943	chr19	6418737	6533217	+	18190	neurexin II	chr19-6481299-6481505-CpG:_18-CGI-downstream-shore
Nrxn2	NM_020253	exon	chr19	6481446	6482022	-0.755825	0.0122943	chr19	6418737	6533217	+	18190	neurexin II	chr19-6481299-6481505-CpG:_18-CGI-downstream-shore
Nrxn2	NM_020253	intron	chr19	6481446	6482022	-0.755825	0.0122943	chr19	6418737	6533217	+	18190	neurexin II	chr19-6481299-6481505-CpG:_18-CGI-downstream-shore
Nt5dc1	NM_176968	intron	chr10	34366530	34366785	-1	0.0353156	chr10	34303611	34418528	-	319638	5'-nucleotidase domain containing 1	NA
Nt5m	NM_134029	intron	chr11	59864990	59865386	-0.715432	0.0468173	chr11	59848072	59876533	+	103850	5',3'-nucleotidase, mitochondrial	NA
Ntm	NM_172290	intron	chr9	29456139	29456364	-1.13993	0.0485907	chr9	28995963	29963129	-	235106	neurotrimin	NA
Ntn1	NM_008744	intron	chr11	68245745	68246149	-0.828113	0.030254	chr11	68209363	68386826	-	18208	netrin 1	NA
Ntng2	NM_133501	TTR	chr2	29189351	29189929	-0.658492	0.0157534	chr2	29194820	29248040	-	171171	netrin G2	NA
Numa1	NM_133947	TTR	chr7	102016080	102016346	-1.08489	0.0398975	chr7	101969842	102014959	+	101706	nuclear mitotic apparatus protein 1	NA
Nupl2	NM_153092	CDS	chr5	24181815	24182145	-0.900464	0.026049	chr5	24164962	24184008	+	231042	nucleoporin like 2	NA
Nupl2	NM_153092	exon	chr5	24181815	24182145	-0.900464	0.026049	chr5	24164962	24184008	+	231042	nucleoporin like 2	NA
Nupl2	NM_153092	intron	chr5	24181815	24182145	-0.900464	0.026049	chr5	24164962	24184008	+	231042	nucleoporin like 2	NA
Nxpe3	NM_001134457	CDS	chr16	55866214	55866655	-0.669851	0.0412376	chr16	55839952	55895279	-	385658	neurexophilin and PC-esterase domain family, member 3	NA
Nxpe3	NM_001134457	exon	chr16	55844316	55844805	-0.577487	0.0499237	chr16	55839952	55895279	-	385658	neurexophilin and PC-esterase domain family, member 3	NA
Nxpe3	NM_001134457	intron	chr16	55866214	55866655	-0.669851	0.0412376	chr16	55839952	55895279	-	385658	neurexophilin and PC-esterase domain family, member 3	NA
Nyap2	NM_172849	intron	chr1	81121016	81121460	-0.694461	0.0393999	chr1	81077316	81271651	+	241134	neuronal tyrosine-phophorylated phosphoinositide 3-kinase adaptor 2	NA
Obscn	NM_001171512	CDS	chr11	59082064	59082666	-0.592761	0.0477374	chr11	58994255	59136375	-	380698	obscurin, cytoskeletal calmodulin and titin-interacting RhoGEF	NA
Obscn	NM_001171512	exon	chr11	59082064	59082666	-0.592761	0.0477374	chr11	58994255	59136375	-	380698	obscurin, cytoskeletal calmodulin and titin-interacting RhoGEF	NA
Obscn	NM_001171512	intron	chr11	59082064	59082666	-0.592761	0.0477374	chr11	58994255	59136375	-	380698	obscurin, cytoskeletal calmodulin and titin-interacting RhoGEF	NA
Obsl1	NM_178884	promoter	chr1	75509742	75510088	-0.807355	0.0395526	chr1	75485824	75506452	-	98733	obscurin-like 1	chr1-75505201-75506384-CpG:_138-CGI-downstream-shelf
Ogfod3	NM_025402	threeUTR	chr11	121177730	121178026	-0.854661	0.0361583	chr11	121177592	121204648	-	66179	2-oxoglutarate and iron-dependent oxygenase domain containing 3	NA
Ogfod3	NM_025402	CDS	chr11	121177730	121178026	-0.854661	0.0361583	chr11	121177592	121204648	-	66179	2-oxoglutarate and iron-dependent oxygenase domain containing 3	NA
Ogfod3	NM_025402	exon	chr11	121177730	121178026	-0.854661	0.0361583	chr11	121177592	121204648	-	66179	2-oxoglutarate and iron-dependent oxygenase domain containing 3	NA
Ogfod3	NM_025402	intron	chr11	121177730	121178026	-0.854661	0.0361583	chr11	121177592	121204648	-	66179	2-oxoglutarate and iron-dependent oxygenase domain containing 3	NA
Olfr1395	NM_146877	CDS	chr11	49148526	49149067	-0.793549	0.0109083	chr11	49148258	49149212	+	258877	olfactory receptor 1395	NA
Olfr1395	NM_146877	exon	chr11	49148526	49149067	-0.793549	0.0109083	chr11	49148258	49149212	+	258877	olfactory receptor 1395	NA
Olfr187	NM_146322	promoter	chr16	59039852	59040227	-1.14839	0.00301487	chr16	59035779	59039749	-	258319	olfactory receptor 187	NA
Olfr283	NM_147036	TTR	chr15	98375183	98375625	-0.850424	0.00745287	chr15	98378178	98379108	-	259038	olfactory receptor 283	NA
Omp	NM_011010	promoter	chr7	98144983	98145477	-0.767827	0.0117039	chr7	98143358	98145447	-	18378	olfactory marker protein	chr7-98145078-98145280-CpG:_18-CGI
Omp	NM_011010	fiveUTR	chr7	98144983	98145477	-0.767827	0.0117039	chr7	98143358	98145447	-	18378	olfactory marker protein	chr7-98145078-98145280-CpG:_18-CGI-upstream-shore
Omp	NM_011010	CDS	chr7	98144983	98145477	-0.767827	0.0117039	chr7	98143358	98145447	-	18378	olfactory marker protein	chr7-98145078-98145280-CpG:_18-CGI-upstream-shore
Omp	NM_011010	exon	chr7	98144983	98145477	-0.767827	0.0117039	chr7	98143358	98145447	-	18378	olfactory marker protein	chr7-98145078-98145280-CpG:_18-CGI-downstream-shore
Os9	NM_177614	CDS	chr10	127100122	127100517	-0.707819	0.0253344	chr10	127094258	127121160	-	216440	amplified in osteosarcoma	NA
Os9	NM_177614	exon	chr10	127100122	127100517	-0.707819	0.0253344	chr10	127094258	127121160	-	216440	amplified in osteosarcoma	NA
Os9	NM_177614	intron	chr10	127100122	127100517	-0.707819	0.0253344	chr10	127094258	127121160	-	216440	amplified in osteosarcoma	NA
Otud4	NM_001081164	CDS	chr8	79664805	79665050	-0.881356	0.0343536	chr8	79639675	79677755	+	73945	OTU domain containing 4	NA
Otud4	NM_001081164	exon	chr8	79664805	79665050	-0.881356	0.0343536	chr8	79639675	79677755	+	73945	OTU domain containing 4	NA
Otud4	NM_001081164	intron	chr8	79664805	79665050	-0.881356	0.0343536	chr8	79639675	79677755	+	73945	OTU domain containing 4	NA
Oxnad1	NM_145460	TTR	chr14	32104720	32105109	-0.828113	0.030254	chr14	32085727	32103203	+	218885	oxidoreductase NAD-binding domain containing 1	NA
Pacrg	NM_027032	intron	chr17	10774851	10775186	-0.807355	0.0496928	chr17	10403011	10840191	-	69310	PARK2 co-regulated	NA
Pacrgl	NM_025755	intron	chr5	48381884	48382156	-1.34792	0.00746349	chr5	48372391	48388756	+	66768	PARK2 co-regulated-like	NA
Pappa	NM_021362	intron	chr4	65250000	65250298	-0.981384	0.0472754	chr4	65124173	65357509	+	18491	pregnancy-associated plasma protein A	NA
Pard3	NM_033620	CDS	chr8	127389319	127389642	-1.17659	0.00629731	chr8	127064055	127612286	+	93742	par-3 (partitioning defective 3) homolog (C. elegans)	NA
Pard3	NM_033620	exon	chr8	127389319	127389642	-1.17659	0.00629731	chr8	127064055	127612286	+	93742	par-3 (partitioning defective 3) homolog (C. elegans)	NA
Pard3	NM_033620	intron	chr8	127389319	127389642	-1.17659	0.00629731	chr8	127064055	127612286	+	93742	par-3 (partitioning defective 3) homolog (C. elegans)	NA
Parp1	NM_007415	CDS	chr1	180597034	180597485	-0.762961	0.0180958	chr1	180568974	180601254	+	11545	poly (ADP-ribose) polymerase family, member 1	NA
Parp1	NM_007415	exon	chr1	180597034	180597485	-0.762961	0.0180958	chr1	180568974	180601254	+	11545	poly (ADP-ribose) polymerase family, member 1	NA
Parp1	NM_007415	intron	chr1	180597034	180597485	-0.762961	0.0180958	chr1	180568974	180601254	+	11545	poly (ADP-ribose) polymerase family, member 1	NA
Pbx1	NM_008783	intron	chr1	168414575	168414837	-1.37993	0.00274806	chr1	168119363	168432258	-	18514	pre B cell leukemia homeobox 1	NA
Pcca	NM_144844	CDS	chr14	122790234	122790562	-0.922832	0.0405496	chr14	122534327	122889944	+	110821	propionyl-Coenzyme A carboxylase, alpha polypeptide	NA
Pcca	NM_144844	exon	chr14	122790234	122790562	-0.922832	0.0405496	chr14	122534327	122889944	+	110821	propionyl-Coenzyme A carboxylase, alpha polypeptide	NA
Pcca	NM_144844	intron	chr14	122790234	122790562	-0.922832	0.0405496	chr14	122534327	122889944	+	110821	propionyl-Coenzyme A carboxylase, alpha polypeptide	NA
Pcdha1	NM_054072	intron	chr18	37012550	37013076	-0.566347	0.038708	chr18	36930284	37187657	+	116731	protocadherin alpha 1	chr18-37012133-37012411-CpG:_29-CGI-downstream-shore
Pcdha10	NM_009961	intron	chr18	37012550	37013076	-0.566347	0.038708	chr18	37005319	37187657	+	12943	protocadherin alpha 10	chr18-37012133-37012411-CpG:_29-CGI-downstream-shore
Pcdha11	NM_009960	CDS	chr18	37012550	37013076	-0.566347	0.038708	chr18	37010857	37187657	+	12942	protocadherin alpha 11	chr18-37012133-37012411-CpG:_29-CGI-downstream-shore
Pcdha11	NM_009960	exon	chr18	37012550	37013076	-0.566347	0.038708	chr18	37010857	37187657	+	12942	protocadherin alpha 11	chr18-37012133-37012411-CpG:_29-CGI-downstream-shore
Pcdha2	NM_198117	intron	chr18	36999618	37000197	-0.71835	0.0167632	chr18	36939204	37187660	+	353234	protocadherin alpha 2	chr18-36999250-36999959-CpG:_59-CGI
Pcdha3	NM_138662	intron	chr18	37012550	37013076	-0.566347	0.038708	chr18	36946206	37187657	+	192163	protocadherin alpha 3	chr18-37012133-37012411-CpG:_29-CGI-downstream-shore
Pcdha4	NM_007766	intron	chr18	37012550	37013076	-0.566347	0.038708	chr18	36952688	37187657	+	12936	protocadherin alpha 4	chr18-37012133-37012411-CpG:_29-CGI-downstream-shore
Pcdha4-g	NM_001174154	intron	chr18	37012550	37013076	-0.566347	0.038708	chr18	36952740	37840200	+	100384868	protocadherin alpha 4-gamma	chr18-37012133-37012411-CpG:_29-CGI-downstream-shore
Pcdha5	NM_009959	intron	chr18	36999618	37000197	-0.71835	0.0167632	chr18	36960439	37187657	+	12941	protocadherin alpha 5	chr18-36999250-36999959-CpG:_59-CGI
Pcdha6	NM_007767	intron	chr18	36999618	37000197	-0.71835	0.0167632	chr18	36967755	37187657	+	12937	protocadherin alpha 6	chr18-36999250-36999959-CpG:_59-CGI-downstream-shore
Pcdha7	NM_009957	intron	chr18	37012550	37013076	-0.566347	0.038708	chr18	36973923	37187657	+	12939	protocadherin alpha 7	chr18-37012133-37012411-CpG:_29-CGI-downstream-shore
Pcdha8	NM_201243	intron	chr18	37012550	37013076	-0.566347	0.038708	chr18	36992466	37187657	+	353235	protocadherin alpha 8	chr18-37012133-37012411-CpG:_29-CGI-downstream-shore
Pcdha9	NM_138661	CDS	chr18	36999618	37000197	-0.71835	0.0167632	chr18	36997879	37187657	+	192161	protocadherin alpha 9	chr18-36999250-36999959-CpG:_59-CGI
Pcdha9	NM_138661	exon	chr18	36999618	37000197	-0.71835	0.0167632	chr18	36997879	37187657	+	192161	protocadherin alpha 9	chr18-36999250-36999959-CpG:_59-CGI
Pcdha9	NM_138661	intron	chr18	37012550	37013076	-0.566347	0.038708	chr18	36997879	37187657	+	192161	protocadherin alpha 9	chr18-37012133-37012411-CpG:_29-CGI-downstream-shore
Pced1b	NM_172293	intron	chr15	97295424	97295795	-0.839064	0.0119977	chr15	97247106	97385691	+	239647	PC-esterase domain containing 1B	NA
Pcnt	NM_008787	CDS	chr10	76433472	76433809	-0.731406	0.0454987	chr10	76351253	76442912	-	18541	pericentrin (kendrin)	NA
Pcnt	NM_008787	exon	chr10	76433472	76433809	-0.731406	0.0454987	chr10	76351253	76442912	-	18541	pericentrin (kendrin)	NA
Pcnt	NM_008787	intron	chr10	76433472	76433809	-0.731406	0.0454987	chr10	76351253	76442912	-	18541	pericentrin (kendrin)	NA
Pde7b	NM_013875	intron	chr10	20610073	20610751	-0.611435	0.0388108	chr10	20398003	20725068	-	29863	phosphodiesterase 7B	NA
Pdia5	NM_028295	intron	chr16	35440968	35441319	-0.881356	0.0343536	chr16	35397311	35490873	-	72599	protein disulfide isomerase associated 5	NA
Pemt	NM_008819	intron	chr11	60002206	60002687	-0.669851	0.0412376	chr11	59970616	60036839	-	18618	phosphatidylethanolamine N-methyltransferase	NA
Per3	NM_011067	CDS	chr4	151013304	151013834	-0.629568	0.0271158	chr4	151003654	151044622	-	18628	period circadian clock 3	NA
Per3	NM_011067	exon	chr4	151013304	151013834	-0.629568	0.0271158	chr4	151003654	151044622	-	18628	period circadian clock 3	NA
Per3	NM_011067	intron	chr4	151013304	151013834	-0.629568	0.0271158	chr4	151003654	151044622	-	18628	period circadian clock 3	NA
Pgf	NM_008827	TTR	chr12	85164574	85164920	-1.00666	0.01616	chr12	85166638	85177313	-	18654	placental growth factor	NA
Phf17	NM_172303	CDS	chr3	41596156	41597114	-0.587389	0.0182561	chr3	41563382	41616864	+	269424	PHD finger protein 17	NA
Phf17	NM_172303	exon	chr3	41596156	41597114	-0.587389	0.0182561	chr3	41563382	41616864	+	269424	PHD finger protein 17	NA
Phf17	NM_172303	intron	chr3	41596156	41597114	-0.587389	0.0182561	chr3	41563382	41616864	+	269424	PHD finger protein 17	NA
Phf19	NM_028716	CDS	chr2	34897091	34897627	-0.74086	0.0154874	chr2	34893754	34913976	-	74016	PHD finger protein 19	NA
Phf19	NM_028716	exon	chr2	34897091	34897627	-0.74086	0.0154874	chr2	34893754	34913976	-	74016	PHD finger protein 19	NA
Phf19	NM_028716	intron	chr2	34897091	34897627	-0.74086	0.0154874	chr2	34893754	34913976	-	74016	PHD finger protein 19	NA
Phlpp1	NM_133821	CDS	chr1	106369054	106369469	-0.68634	0.0492656	chr1	106171868	106394245	+	98432	PH domain and leucine rich repeat protein phosphatase 1	NA
Phlpp1	NM_133821	exon	chr1	106369054	106369469	-0.68634	0.0492656	chr1	106171868	106394245	+	98432	PH domain and leucine rich repeat protein phosphatase 1	NA
Phlpp1	NM_133821	intron	chr1	106369054	106369469	-0.68634	0.0492656	chr1	106171868	106394245	+	98432	PH domain and leucine rich repeat protein phosphatase 1	NA
Pi4k2b	NM_028744	intron	chr5	52762842	52763175	-0.807355	0.0496928	chr5	52741573	52769340	+	67073	phosphatidylinositol 4-kinase type 2 beta	NA
Piezo2	NM_001039485	CDS	chr18	63030221	63030612	-0.752907	0.0351989	chr18	63010212	63387183	-	667742	piezo-type mechanosensitive ion channel component 2	NA
Piezo2	NM_001039485	exon	chr18	63030221	63030612	-0.752907	0.0351989	chr18	63010212	63387183	-	667742	piezo-type mechanosensitive ion channel component 2	NA
Piezo2	NM_001039485	intron	chr18	63045158	63045602	-0.756729	0.0281463	chr18	63010212	63387183	-	667742	piezo-type mechanosensitive ion channel component 2	NA
Pik3cd	NM_008840	CDS	chr4	149659828	149660271	-0.762961	0.0180958	chr4	149649167	149698708	-	18707	phosphatidylinositol 3-kinase catalytic delta polypeptide	NA
Pik3cd	NM_008840	exon	chr4	149659828	149660271	-0.762961	0.0180958	chr4	149649167	149698708	-	18707	phosphatidylinositol 3-kinase catalytic delta polypeptide	NA
Pik3cd	NM_008840	intron	chr4	149659828	149660271	-0.762961	0.0180958	chr4	149649167	149698708	-	18707	phosphatidylinositol 3-kinase catalytic delta polypeptide	NA
Pip5k1c	NM_008844	promoter	chr10	81288268	81288721	-0.715432	0.0468173	chr10	81292971	81319974	+	18717	phosphatidylinositol-4-phosphate 5-kinase, type 1 gamma	chr10-81285716-81286098-CpG:_45-CGI-downstream-shelf
Pisd-ps2	NR_003519	promoter	chr17	3084405	3084507	-1.2697	0.00370575	chr17	3064317	3084183	-	328734	phosphatidylserine decarboxylase, pseudogene 2	chr17-3084325-3084952-CpG:_55-CGI
Pitpnc1	NM_145823	intron	chr11	107442515	107442780	-1.04551	0.0325402	chr11	107207891	107470720	-	71795	phosphatidylinositol transfer protein, cytoplasmic 1	NA
Plcd4	NM_148937	intron	chr1	74547082	74547282	-1.13993	0.0485907	chr1	74544359	74565977	+	18802	phospholipase C, delta 4	NA
Plekha6	NM_182930	TTR	chr1	133303692	133304095	-1.02209	0.00270661	chr1	133246096	133303435	+	240753	pleckstrin homology domain containing, family A member 6	NA
Plekhd1	NM_001177503	intron	chr12	80710460	80710759	-1	0.0353156	chr12	80692600	80724216	+	217682	pleckstrin homology domain containing, family D (with coiled-coil domains) member 1	NA
Plg	NM_008877	CDS	chr17	12418517	12419103	-0.712198	0.0108265	chr17	12378608	12419384	+	18815	plasminogen	NA
Plg	NM_008877	exon	chr17	12418517	12419103	-0.712198	0.0108265	chr17	12378608	12419384	+	18815	plasminogen	NA
Plg	NM_008877	intron	chr17	12418517	12419103	-0.712198	0.0108265	chr17	12378608	12419384	+	18815	plasminogen	NA
Plxna4	NM_175750	intron	chr6	32442289	32442535	-1.22239	0.0176629	chr6	32144556	32588192	-	243743	plexin A4	NA
Plxnb2	NM_001159521	fiveUTR	chr15	89167552	89168102	-0.678072	0.0330905	chr15	89155548	89173850	-	140570	plexin B2	chr15-89167457-89167709-CpG:_25-CGI
Plxnb2	NM_001159521	CDS	chr15	89167552	89168102	-0.678072	0.0330905	chr15	89155548	89173850	-	140570	plexin B2	chr15-89167457-89167709-CpG:_25-CGI
Plxnb2	NM_001159521	exon	chr15	89167552	89168102	-0.678072	0.0330905	chr15	89155548	89173850	-	140570	plexin B2	chr15-89167457-89167709-CpG:_25-CGI
Plxnb2	NM_001159521	intron	chr15	89167552	89168102	-0.678072	0.0330905	chr15	89155548	89173850	-	140570	plexin B2	chr15-89167457-89167709-CpG:_25-CGI-downstream-shore
Pnma2	NM_175498	fiveUTR	chr14	66915736	66916158	-0.863938	0.0177027	chr14	66911207	66920061	+	239157	paraneoplastic antigen MA2	NA
Pnma2	NM_175498	CDS	chr14	66915736	66916158	-0.863938	0.0177027	chr14	66911207	66920061	+	239157	paraneoplastic antigen MA2	NA
Pnma2	NM_175498	exon	chr14	66915736	66916158	-0.863938	0.0177027	chr14	66911207	66920061	+	239157	paraneoplastic antigen MA2	NA
Pnma2	NM_175498	intron	chr14	66915736	66916158	-0.863938	0.0177027	chr14	66911207	66920061	+	239157	paraneoplastic antigen MA2	NA
Pola1	NM_008892	intron	chrX	93502002	93502289	-0.910448	0.0324779	chrX	93304765	93632155	-	18968	polymerase (DNA directed), alpha 1	NA
Polq	NM_029977	intron	chr16	37043371	37043745	-0.922832	0.0405496	chr16	37011785	37095417	+	77782	polymerase (DNA directed), theta	NA
Pou2f1	NM_011137	CDS	chr1	165880240	165880594	-0.987927	0.0131411	chr1	165865153	166002634	-	18986	POU domain, class 2, transcription factor 1	NA
Pou2f1	NM_011137	exon	chr1	165880240	165880594	-0.987927	0.0131411	chr1	165865153	166002634	-	18986	POU domain, class 2, transcription factor 1	NA
Pou2f1	NM_011137	intron	chr1	165880240	165880594	-0.987927	0.0131411	chr1	165865153	166002634	-	18986	POU domain, class 2, transcription factor 1	NA
Pou6f2	NM_175006	intron	chr13	18186581	18186879	-1.01886	0.0121912	chr13	18124959	18382039	-	218030	POU domain, class 6, transcription factor 2	NA
Ppil4	NM_026141	intron	chr10	7812107	7812487	-0.807355	0.0162309	chr10	7792893	7822563	+	67418	peptidylprolyl isomerase (cyclophilin)-like 4	NA
Ppp1r13b	NM_011625	intron	chr12	111870639	111871088	-0.70044	0.0480723	chr12	111828457	111908055	-	21981	protein phosphatase 1, regulatory (inhibitor) subunit 13B	NA
Ppp1r18	NM_175242	promoter	chr17	35863904	35864173	-0.889817	0.0430015	chr17	35866614	35875596	+	76448	protein phosphatase 1, regulatory subunit 18	chr17-35865724-35866068-CpG:_29-CGI-upstream-shore
Ppp1r9a	NM_181595	CDS	chr6	5077403	5077739	-0.846883	0.0231418	chr6	4903319	5165661	+	243725	protein phosphatase 1, regulatory (inhibitor) subunit 9A	NA
Ppp1r9a	NM_181595	exon	chr6	5077403	5077739	-0.846883	0.0231418	chr6	4903319	5165661	+	243725	protein phosphatase 1, regulatory (inhibitor) subunit 9A	NA
Ppp1r9a	NM_181595	intron	chr6	5077403	5077739	-0.846883	0.0231418	chr6	4903319	5165661	+	243725	protein phosphatase 1, regulatory (inhibitor) subunit 9A	NA
Ppp2r2b	NM_028392	intron	chr18	42937660	42937941	-0.900464	0.026049	chr18	42645220	43059471	-	72930	protein phosphatase 2 (formerly 2A), regulatory subunit B (PR 52), beta isoform	NA
Ppp2r2c	NM_172994	threeUTR	chr5	36952236	36952705	-0.900464	0.0128405	chr5	36868569	36955078	+	269643	protein phosphatase 2 (formerly 2A), regulatory subunit B (PR 52), gamma isoform	NA
Ppp2r2c	NM_172994	CDS	chr5	36952236	36952705	-0.900464	0.0128405	chr5	36868569	36955078	+	269643	protein phosphatase 2 (formerly 2A), regulatory subunit B (PR 52), gamma isoform	NA
Ppp2r2c	NM_172994	exon	chr5	36952236	36952705	-0.900464	0.0128405	chr5	36868569	36955078	+	269643	protein phosphatase 2 (formerly 2A), regulatory subunit B (PR 52), gamma isoform	NA
Ppp2r2c	NM_172994	intron	chr5	36952236	36952705	-0.900464	0.0128405	chr5	36868569	36955078	+	269643	protein phosphatase 2 (formerly 2A), regulatory subunit B (PR 52), gamma isoform	NA
Ppp2r5a	NM_144880	intron	chr1	191377242	191377517	-1.15528	0.0267113	chr1	191351980	191397041	-	226849	protein phosphatase 2, regulatory subunit B (B56), alpha isoform	NA
Ppp2r5b	NM_198168	CDS	chr19	6233539	6233939	-0.807355	0.0395526	chr19	6227766	6235840	-	225849	protein phosphatase 2, regulatory subunit B (B56), beta isoform	chr19-6235534-6235910-CpG:_35-CGI-upstream-shore
Ppp2r5b	NM_198168	exon	chr19	6233539	6233939	-0.807355	0.0395526	chr19	6227766	6235840	-	225849	protein phosphatase 2, regulatory subunit B (B56), beta isoform	chr19-6235534-6235910-CpG:_35-CGI-upstream-shore
Ppp2r5b	NM_198168	intron	chr19	6233539	6233939	-0.807355	0.0395526	chr19	6227766	6235840	-	225849	protein phosphatase 2, regulatory subunit B (B56), beta isoform	chr19-6235534-6235910-CpG:_35-CGI-upstream-shore
Prdm16	NM_001177995	intron	chr4	154400769	154401191	-0.755825	0.0122943	chr4	154316124	154636873	-	70673	PR domain containing 16	NA
Prex1	NM_177782	intron	chr2	166705585	166705960	-0.807355	0.0162309	chr2	166566344	166713832	-	277360	phosphatidylinositol-3,4,5-trisphosphate-dependent Rac exchange factor 1	NA
Prickle2	NM_001134461	intron	chr6	92501076	92501379	-0.889817	0.0430015	chr6	92370891	92567366	-	243548	prickle homolog 2 (Drosophila)	NA
Prkca	NM_011101	intron	chr11	108028504	108028937	-0.752907	0.0351989	chr11	107933386	108343888	-	18750	protein kinase C, alpha	NA
Prkce	NM_011104	intron	chr17	86243276	86243558	-0.922832	0.0405496	chr17	86167784	86657919	+	18754	protein kinase C, epsilon	NA
Prkg1	NM_011160	intron	chr19	31364591	31364943	-0.922832	0.0121277	chr19	30564486	31664370	-	19091	protein kinase, cGMP-dependent, type I	NA
Prkg2	NM_008926	intron	chr5	99027123	99027400	-0.981384	0.0472754	chr5	98929772	99037079	-	19092	protein kinase, cGMP-dependent, type II	NA
Prss44	NM_148940	threeUTR	chr9	110817145	110817442	-0.859822	0.045342	chr9	110813993	110817999	+	73336	protease, serine, 44	NA
Prss44	NM_148940	CDS	chr9	110817145	110817442	-0.859822	0.045342	chr9	110813993	110817999	+	73336	protease, serine, 44	NA
Prss44	NM_148940	exon	chr9	110817145	110817442	-0.859822	0.045342	chr9	110813993	110817999	+	73336	protease, serine, 44	NA
Prune2	NM_181348	intron	chr19	17205455	17205713	-1.15528	0.0267113	chr19	16956117	17223932	+	353211	prune homolog 2 (Drosophila)	NA
Psen1	NM_008943	CDS	chr12	83730573	83730892	-0.807355	0.0496928	chr12	83688562	83735199	+	19164	presenilin 1	NA
Psen1	NM_008943	exon	chr12	83730573	83730892	-0.807355	0.0496928	chr12	83688562	83735199	+	19164	presenilin 1	NA
Psen1	NM_008943	intron	chr12	83730573	83730892	-0.807355	0.0496928	chr12	83688562	83735199	+	19164	presenilin 1	NA
Psmd12	NM_025894	CDS	chr11	107494261	107494865	-0.74086	0.0154874	chr11	107479527	107498036	+	66997	proteasome (prosome, macropain) 26S subunit, non-ATPase, 12	NA
Psmd12	NM_025894	exon	chr11	107494261	107494865	-0.74086	0.0154874	chr11	107479527	107498036	+	66997	proteasome (prosome, macropain) 26S subunit, non-ATPase, 12	NA
Psmd12	NM_025894	intron	chr11	107494261	107494865	-0.74086	0.0154874	chr11	107479527	107498036	+	66997	proteasome (prosome, macropain) 26S subunit, non-ATPase, 12	NA
Ptgfrn	NM_011197	threeUTR	chr3	101043074	101043659	-0.616056	0.0246701	chr3	101040235	101110166	-	19221	prostaglandin F2 receptor negative regulator	NA
Ptgfrn	NM_011197	CDS	chr3	101043074	101043659	-0.616056	0.0246701	chr3	101040235	101110166	-	19221	prostaglandin F2 receptor negative regulator	NA
Ptgfrn	NM_011197	exon	chr3	101043074	101043659	-0.616056	0.0246701	chr3	101040235	101110166	-	19221	prostaglandin F2 receptor negative regulator	NA
Ptgfrn	NM_011197	intron	chr3	101043074	101043659	-0.616056	0.0246701	chr3	101040235	101110166	-	19221	prostaglandin F2 receptor negative regulator	NA
Ptn	NM_008973	CDS	chr6	36743229	36743543	-0.874469	0.0274968	chr6	36715662	36811361	-	19242	pleiotrophin	NA
Ptn	NM_008973	exon	chr6	36743229	36743543	-0.874469	0.0274968	chr6	36715662	36811361	-	19242	pleiotrophin	NA
Ptn	NM_008973	intron	chr6	36743229	36743543	-0.874469	0.0274968	chr6	36715662	36811361	-	19242	pleiotrophin	NA
Ptpn3	NM_011207	CDS	chr4	57254935	57255209	-0.832446	0.0475719	chr4	57190840	57301837	-	545622	protein tyrosine phosphatase, non-receptor type 3	NA
Ptpn3	NM_011207	exon	chr4	57254935	57255209	-0.832446	0.0475719	chr4	57190840	57301837	-	545622	protein tyrosine phosphatase, non-receptor type 3	NA
Ptpn3	NM_011207	intron	chr4	57254935	57255209	-0.832446	0.0475719	chr4	57190840	57301837	-	545622	protein tyrosine phosphatase, non-receptor type 3	NA
Ptprk	NM_008983	intron	chr10	28184868	28185161	-1.22239	0.0236853	chr10	28074819	28597397	+	19272	protein tyrosine phosphatase, receptor type, K	NA
Ptprs	NM_001252455	CDS	chr17	56418271	56419079	-0.503805	0.0467094	chr17	56412425	56476480	-	19280	protein tyrosine phosphatase, receptor type, S	chr17-56422765-56423077-CpG:_21-CGI-upstream-shelf
Ptprs	NM_001252455	exon	chr17	56418271	56419079	-0.503805	0.0467094	chr17	56412425	56476480	-	19280	protein tyrosine phosphatase, receptor type, S	chr17-56422765-56423077-CpG:_21-CGI-upstream-shelf
Ptprs	NM_001252455	intron	chr17	56418271	56419079	-0.503805	0.0467094	chr17	56412425	56476480	-	19280	protein tyrosine phosphatase, receptor type, S	chr17-56422765-56423077-CpG:_21-CGI-upstream-shelf
Qdpr	NM_024236	intron	chr5	45445546	45445810	-1.15528	0.0267113	chr5	45434031	45450229	-	110391	quinoid dihydropteridine reductase	NA
Rad51b	NM_009014	intron	chr12	79768888	79769145	-1.02975	0.0436741	chr12	79297281	79814690	+	19363	RAD51 homolog B	NA
Ralgapa2	NM_001033348	threeUTR	chr2	146241051	146241441	-0.807355	0.0496928	chr2	146241298	146512004	-	241694	Ral GTPase activating protein, alpha subunit 2 (catalytic)	NA
Ralgapa2	NM_001033348	TTR	chr2	146241051	146241441	-0.807355	0.0496928	chr2	146241298	146512004	-	241694	Ral GTPase activating protein, alpha subunit 2 (catalytic)	NA
Ralgapa2	NM_001033348	exon	chr2	146241051	146241441	-0.807355	0.0496928	chr2	146241298	146512004	-	241694	Ral GTPase activating protein, alpha subunit 2 (catalytic)	NA
Rasl11a	NM_026864	threeUTR	chr5	146847067	146847548	-0.837102	0.00966381	chr5	146845070	146847726	+	68895	RAS-like, family 11, member A	chr5-146844947-146845583-CpG:_54-CGI-downstream-shore
Rasl11a	NM_026864	CDS	chr5	146847067	146847548	-0.837102	0.00966381	chr5	146845070	146847726	+	68895	RAS-like, family 11, member A	chr5-146844947-146845583-CpG:_54-CGI-downstream-shore
Rasl11a	NM_026864	exon	chr5	146847067	146847548	-0.837102	0.00966381	chr5	146845070	146847726	+	68895	RAS-like, family 11, member A	chr5-146844947-146845583-CpG:_54-CGI-downstream-shore
Rbms1	NM_001141932	intron	chr2	60875016	60875241	-1.02975	0.0436741	chr2	60751952	60881438	-	56878	RNA binding motif, single stranded interacting protein 1	NA
Rbms3	NM_001172121	intron	chr9	117080251	117080818	-0.736966	0.0192608	chr9	116572746	117629913	-	207181	RNA binding motif, single stranded interacting protein	NA
Rcl1	NM_021525	CDS	chr19	29118060	29118637	-0.691878	0.0216815	chr19	29101374	29143843	+	59028	RNA terminal phosphate cyclase-like 1	NA
Rcl1	NM_021525	exon	chr19	29118060	29118637	-0.691878	0.0216815	chr19	29101374	29143843	+	59028	RNA terminal phosphate cyclase-like 1	NA
Rcl1	NM_021525	intron	chr19	29118060	29118637	-0.691878	0.0216815	chr19	29101374	29143843	+	59028	RNA terminal phosphate cyclase-like 1	NA
Rcor1	NM_198023	intron	chr12	111101880	111102268	-1.29278	0.000612239	chr12	111039797	111113386	+	217864	REST corepressor 1	NA
Rdh5	NM_134006	TTR	chr10	128908858	128909176	-1.22239	0.00743588	chr10	128913590	128919297	-	19682	retinol dehydrogenase 5	chr10-128909881-128910349-CpG:_66-CGI-upstream-shore
Rftn1	NM_181397	intron	chr17	50129711	50130169	-0.807355	0.0202233	chr17	49993306	50190497	-	76438	raftlin lipid raft linker 1	NA
Rftn2	NM_028713	intron	chr1	55176008	55176148	-1.15528	0.0267113	chr1	55170159	55226782	-	74013	raftlin family member 2	NA
Rgl3	NM_023622	promoter	chr9	21991708	21992157	-0.749639	0.0186863	chr9	21971526	21989453	-	71746	ral guanine nucleotide dissociation stimulator-like 3	chr9-21989892-21990218-CpG:_24-CGI-downstream-shore
Rgs8	NM_026380	intron	chr1	153683176	153683578	-0.874469	0.0274968	chr1	153653036	153697665	+	67792	regulator of G-protein signaling 8	NA
Rhobtb1	NM_001252638	fiveUTR	chr10	69265800	69266490	-0.473931	0.0409434	chr10	69213193	69291784	+	69288	Rho-related BTB domain containing 1	chr10-69269942-69270276-CpG:_26-CGI-upstream-shelf
Rhobtb1	NM_001252636	CDS	chr10	69265800	69266490	-0.473931	0.0409434	chr10	69208551	69291784	+	69288	Rho-related BTB domain containing 1	chr10-69269942-69270276-CpG:_26-CGI-upstream-shelf
Rhobtb1	NM_001252636	exon	chr10	69265800	69266490	-0.473931	0.0409434	chr10	69208551	69291784	+	69288	Rho-related BTB domain containing 1	chr10-69269942-69270276-CpG:_26-CGI-upstream-shelf
Rhobtb1	NM_001252636	intron	chr10	69265800	69266490	-0.473931	0.0409434	chr10	69208551	69291784	+	69288	Rho-related BTB domain containing 1	chr10-69269942-69270276-CpG:_26-CGI-upstream-shelf
Rhoc	NM_007484	TTR	chr3	104797083	104797589	-0.774933	0.0217965	chr3	104789033	104794459	+	11853	ras homolog gene family, member C	NA
Rhot1	NM_001163355	CDS	chr11	80243212	80243587	-0.748461	0.0441145	chr11	80209054	80267907	+	59040	ras homolog gene family, member T1	NA
Rhot1	NM_001163355	exon	chr11	80243212	80243587	-0.748461	0.0441145	chr11	80209054	80267907	+	59040	ras homolog gene family, member T1	NA
Rhot1	NM_001163355	intron	chr11	80243212	80243587	-0.748461	0.0441145	chr11	80209054	80267907	+	59040	ras homolog gene family, member T1	NA
Riok2	NM_025934	intron	chr17	17384027	17384265	-0.922832	0.0405496	chr17	17374331	17394899	+	67045	RIO kinase 2 (yeast)	NA
Riok3	NM_024182	threeUTR	chr18	12155178	12155711	-0.619728	0.0377993	chr18	12128849	12157367	+	66878	RIO kinase 3	NA
Riok3	NM_024182	CDS	chr18	12155178	12155711	-0.619728	0.0377993	chr18	12128849	12157367	+	66878	RIO kinase 3	NA
Riok3	NM_024182	exon	chr18	12155178	12155711	-0.619728	0.0377993	chr18	12128849	12157367	+	66878	RIO kinase 3	NA
Riok3	NM_024182	intron	chr18	12155178	12155711	-0.619728	0.0377993	chr18	12128849	12157367	+	66878	RIO kinase 3	NA
Rnf121	NM_029211	TTR	chr7	102016080	102016346	-1.08489	0.0398975	chr7	102019871	102065132	-	75212	ring finger protein 121	NA
Rnf220	NM_025739	intron	chr4	117328638	117329035	-1.22239	0.00181946	chr4	117271463	117496915	-	66743	ring finger protein 220	NA
Rnft2	NM_001109902	CDS	chr5	118200996	118201605	-0.771731	0.00833157	chr5	118190735	118245025	-	269695	ring finger protein, transmembrane 2	NA
Rnft2	NM_001109902	exon	chr5	118200996	118201605	-0.771731	0.00833157	chr5	118190735	118245025	-	269695	ring finger protein, transmembrane 2	NA
Rnft2	NM_001109902	intron	chr5	118200996	118201605	-0.771731	0.00833157	chr5	118190735	118245025	-	269695	ring finger protein, transmembrane 2	NA
Rock1	NM_009071	intron	chr18	10103222	10103470	-1.27684	0.00651953	chr18	10064400	10181792	-	19877	Rho-associated coiled-coil containing protein kinase 1	NA
Rps6ka1	NM_009097	CDS	chr4	133859832	133860309	-0.938599	0.00571991	chr4	133847289	133887799	-	20111	ribosomal protein S6 kinase polypeptide 1	NA
Rps6ka1	NM_009097	exon	chr4	133859832	133860309	-0.938599	0.00571991	chr4	133847289	133887799	-	20111	ribosomal protein S6 kinase polypeptide 1	NA
Rps6ka1	NM_009097	intron	chr4	133859832	133860309	-0.938599	0.00571991	chr4	133847289	133887799	-	20111	ribosomal protein S6 kinase polypeptide 1	NA
Rps6ka4	NM_019924	CDS	chr19	6830666	6831083	-0.78799	0.0328215	chr19	6829083	6840627	-	56613	ribosomal protein S6 kinase, polypeptide 4	chr19-6831101-6831499-CpG:_38-CGI-upstream-shore
Rps6ka4	NM_019924	exon	chr19	6830666	6831083	-0.78799	0.0328215	chr19	6829083	6840627	-	56613	ribosomal protein S6 kinase, polypeptide 4	chr19-6831101-6831499-CpG:_38-CGI-upstream-shore
Rps6ka4	NM_019924	intron	chr19	6830666	6831083	-0.78799	0.0328215	chr19	6829083	6840627	-	56613	ribosomal protein S6 kinase, polypeptide 4	chr19-6829958-6830465-CpG:_44-CGI-downstream-shore
Rps6kl1	NM_146244	TTR	chr12	85131135	85131492	-0.790676	0.021021	chr12	85135595	85151264	-	238323	ribosomal protein S6 kinase-like 1	NA
Rspo3	NM_028351	intron	chr10	29511328	29511677	-1.16993	0.0111501	chr10	29453106	29535867	-	72780	R-spondin 3 homolog (Xenopus laevis)	NA
Rtca	NM_025517	CDS	chr3	116500878	116501279	-1.03953	0.00696422	chr3	116488963	116508175	-	66368	RNA 3'-terminal phosphate cyclase	NA
Rtca	NM_025517	exon	chr3	116500878	116501279	-1.03953	0.00696422	chr3	116488963	116508175	-	66368	RNA 3'-terminal phosphate cyclase	NA
Rtca	NM_025517	intron	chr3	116500878	116501279	-1.03953	0.00696422	chr3	116488963	116508175	-	66368	RNA 3'-terminal phosphate cyclase	NA
Rtdr1	NM_001163535	intron	chr10	74991402	74992139	-0.523259	0.0338828	chr10	74957476	75032553	-	71236	rhabdoid tumor deletion region gene 1	chr10-74991402-74991727-CpG:_25-CGI-upstream-shore
[truncated: 325 more rows]
