# Supplementary material for: Air pollution and DNA methylation alterations in lung cancer: A systematic and comparative study
Source: Oncotarget. 2016 Nov 25;8(1):1369–91. doi: 10.18632/oncotarget.13622 (PMC5352062; doi:10.18632/oncotarget.13622)
Supplement: Supplementary file 8 [file oncotarget-08-1369-s008.xlsx]

## Sheet: Annotation
Supplementary Table 8: Comparison of differentially methylated sites (DMSs) between lung cancer cell lines and IHBECs treated by 0.1 nM BaP for 24 days.
Sheet 1. Comparison of hypermethylated sites between lung cancer cell lines and IHBECs treated by 0.1 nM BaP for 24 days.
Sheet 2. Comparison of hypomethylated sites between lung cancer cell lines and IHBECs treated by 0.1 nM BaP for 24 days.

## Sheet: Sheet1
Sheet 1. Comparison of hypermethylated sites between lung cancer cell lines and IHBECs treated by 0.1 nM BaP for 24 days.
TargetID	Gene symbol	Group	Chromosome location (Coordinate_36)		Lung cancer cell lines				BaP-exposed IHBECs
									16HBE	HBEpiC
			Chromosome	Location
					XLA-07	XL-JT	A549	EPLC-32M1
cg03847895	ANKRD52	TSS1500	12	54939212		0.206498		0.50908	0.227648	0.250388
cg05917188	CD36	5'UTR	7	80113806		0.437338	0.217028		0.294339	0.204368
cg13308279	HECW2	5'UTR	2	197165198		0.579274	0.521558	0.820858	0.585738	0.217689
cg03537872	SVOP	TSS200	12	107943407	-0.68363			0.314651	0.411919	0.263532
cg09533063	ALDH8A1	TSS1500	6	135313282	0.259333	0.350415	0.436943	0.246233	0.236853	0.2896
cg27555092	ALPK2	TSS200	18	54447334		0.799894	0.800278	0.814433	0.627863	0.219388
cg03031988	BAT1	TSS1500	6	31618708	-0.233786	0.666769	0.626503		0.235438
cg06941037	BMPR1A	5'UTR	10	88524953	-0.586187			0.356661	0.207557	0.210902
cg10338785	C11orf93	5'UTR	11	110678113		0.258009	0.242367	-0.326621	0.204101	0.205943
cg27096572	C18orf62	TSS1500	18	71270029		0.424569			0.316107
cg15138396	C2orf39	TSS1500	2	26477954		0.247763			0.200545	0.288461
cg10202557	CCDC149	TSS1500	4	24591271		0.215387			0.394623	0.241347
cg02057681	CHL1	5'UTR	3	260234		0.637776	0.587209		0.432415
cg01835620	CHRNE	TSS1500	17	4748537		0.479683	0.288317		0.290833	0.220907
cg05147692	CRP	TSS1500	1	157951308	0.553511	0.609787				0.266581
cg24254937	E2F2	TSS1500	1	23730888		0.364494		0.285547	0.206943	0.250823
cg01537645	ESRRG	5'UTR	1	215177228				0.263005	0.281177
cg03447800	ESX1	5'UTR	X	103386241		-0.356681	-0.38909	0.277165	0.274425	0.212579
cg25851313	FAM131C	TSS1500	1	16273252		0.401873	0.412222	0.415398	0.291652	0.316911
cg20747739	FAM132A	TSS1500	1	1173120		0.380452	0.201164		0.303857	0.239928
cg25280509	FAM58A	TSS1500	X	152518206	0.302064					0.208796
cg15657390	FAM82A1	TSS200	2	38009347		0.268607	0.23008	0.252769	0.230857	0.204718
cg22533480	FHIT	5'UTR	3	60534874			0.243815	0.588778	0.257397	0.311975
cg04308274	FLJ30058	5'UTR	X	130034968	0.228401	0.449557	0.203302		0.224088
cg20168514	FMO4	TSS1500	1	169549231	-0.60705	0.342504	0.414596		0.314371	0.242398
cg04885581	FRMD6	5'UTR	14	51184994	0.267196	0.486139	0.482888	0.669986	0.230907	-0.239759
cg25652859	GNAS	TSS1500	20	56860807	0.208461				0.225618	0.274738
cg17223593	GPC4	TSS200	X	132376963		0.338992		0.876808	0.509113	0.286392
cg24286301	GUCY2F	TSS1500	X	108612196	-0.351282	0.307628			0.49236	0.301127
cg11724147	HIBADH	TSS1500	7	27669961	-0.629027	0.466421	0.208549	0.760595	0.571559	0.217015
cg09798023	HOXA3	5'UTR	7	27128149		0.661322		0.854293	0.724765	0.20115
cg24628310	ITIH1	TSS200	3	52788913		0.292554			0.219091	0.227183
cg03493032	KLC2	TSS1500	11	65781063	-0.385629	0.393392		0.325223	0.206208	0.251531
cg20479688	KRT2	TSS1500	12	51332780	-0.253079	0.261727		-0.211453	0.328377	0.223098
cg24000437	LCE3E	5'UTR	1	150805481	-0.327185	0.269911			0.354261	0.248976
cg06182018	LIFR	5'UTR	5	38590535		0.44474	0.36316		0.229735	0.325227
cg03860250	MICAL2	5'UTR	11	12096715	-0.485157	0.317071	0.2329		0.211389	0.296023
cg08111960	MS4A3	TSS1500	11	59579341	0.244479				0.344411	0.21689
cg17117049	MTUS1	TSS200	8	17624015	-0.350923	0.40225	0.250324	0.492354	0.258875	0.295056
cg15621458	NEDD1	TSS1500	12	95824560	-0.337971	-0.316674		0.523721	0.343293	0.299349
cg27319263	NRXN2	5'UTR	11	64239694	0.305198			0.375613	0.37681	0.316313
cg03439703	PDE3B	TSS1500	11	14621567	-0.332047	0.345512	0.21549	0.287781	0.569144	0.204483
cg03871354	SCARA5	TSS1500	8	27906636	-0.263399	0.551241	0.546067	0.387818	0.4296
cg20738719	SEMA5B	5'UTR	3	124210778		0.284848	0.438683		0.31994	0.34459
cg24838764	SEMA5B	5'UTR	3	124203302		0.42362	0.271506		0.313043	0.222946
cg21090344	SLC16A11	TSS1500	17	6888747		0.38051	0.500709		0.34126	0.228059
cg11218434	SNORA31	TSS200	13	44809764		0.447068	0.503725	0.512647	0.449169	0.31382
cg03509565	SRPX	TSS1500	X	37965369	-0.405121			0.202872	0.349814	0.25353
cg26099018	TRIM60	5'UTR	4	166173930		0.432077			0.464272	0.226005
cg14936904	ZCCHC12	TSS1500	X	117841593		-0.255948		0.519747	0.442924	0.217377
cg23669440	A4GNT	TSS1500	3	139334466		0.232044				0.278296
cg16822666	ACACA	5'UTR	17	32730773		0.516387	0.499234	0.626058	0.310988	0.263282
cg18733757	ACSL5	TSS1500	10	114124868		0.204797	0.211293		0.281192	0.252394
cg13816419	ADIG	TSS1500	20	36642441		0.348908			0.373759
cg17874413	AGER	TSS1500	6	32260247	-0.559581	0.391833	0.393603	0.357321	0.276173
cg18042806	AGXT2L2	TSS200	5	177592577	-0.210369	0.384806	0.287228	0.235689	0.210929
cg09183450	AHNAK	5'UTR	11	62065089	-0.641902			0.4454	0.322433	0.291405
cg16717549	AIRE	TSS200	21	44530127				0.268732	0.230975
cg12787571	ALDH3A1	5'UTR	17	19589643		0.745641	0.310946		0.435508	0.215649
cg18957070	ALDH3A1	5'UTR	17	19589562		0.682786	0.395306		0.440103	0.203041
cg20493526	ALLC	5'UTR	2	3692811	0.2792				0.208944	-0.243249
cg16623734	ANKRD11	5'UTR	16	87977524		0.627341	0.627573	0.601704	0.254215
cg11223373	APC2	TSS1500	19	1400056	0.295239		0.212262	0.385613	0.240447
cg02916147	AQP8	TSS1500	16	25134603			0.3105		0.257127	0.357351
cg15700582	ARHGAP25	TSS1500	2	68814160	-0.2026	0.272522		0.24994	0.260024
cg06641503	ARIH2	5'UTR	3	48934345		0.586751	0.499918	0.555337	0.364816	0.215953
cg14870234	ARMCX3	5'UTR	X	100765673		0.606119	0.610405		0.244289	0.285706
cg25734539	B3GALT5	TSS1500	21	39949986	-0.387034	0.573145	0.74045		0.555856	0.217931
cg11337388	B4GALT2	5'UTR	1	44218679	0.381948	0.631641	0.392123	0.324016	0.207332
cg01775265	BASE	TSS1500	20	31244543		0.844687	0.76769		0.447419	0.22187
cg17687040	BCAS4	TSS1500	20	48844602		0.234419		0.43526	0.2385	-0.233471
cg13521842	BEGAIN	TSS200	14	100105955			0.241227			0.267867
cg03166428	BGN	TSS200	X	152413361		0.351622	0.229476		0.261841
cg15494458	BPI	TSS1500	20	36364926		0.570309	0.53607		0.494611
cg18018603	BTBD16	TSS200	10	124020730	-0.633326			0.603699	0.705434
cg24139737	C10orf72	TSS200	10	49993714	-0.584911		-0.200864	0.307591	0.200392	0.306664
cg04297457	C16orf63	TSS1500	16	15890624	-0.525458	0.486565	0.395239	0.690273	0.530321	0.289351
cg05933815	C16orf65	TSS1500	16	21920244		0.720501	0.53424		0.381714	0.343049
cg25425074	C17orf53	TSS1500	17	39574438		0.375239	0.378253	0.417724	0.37814	0.204752
cg00667343	C1orf101	TSS1500	1	242690872				0.461405		0.344368
cg03763518	C1orf54	TSS200	1	148511668		0.497114	0.40667	0.450318	0.319205
cg04067612	C1QTNF7	TSS200	4	15038670		0.406601	0.305459		0.361402
cg09742177	C20orf71	5'UTR	20	31268952		0.717002	0.260243		0.517244	0.310871
cg16246713	C21orf130	TSS200	21	41441879			0.313992		0.293189
cg25545878	C21orf56	5'UTR	21	46428789	-0.554114	0.848318	0.819702	0.536978	0.498535	0.302467
cg02341197	C21orf62	5'UTR	21	33107797	0.403156		-0.402111	-0.729686	-0.272497	0.339828
cg03113871	C22orf27	TSS1500	22	29647787		0.332421		0.325384		0.200704
cg16446577	C6orf89	TSS1500	6	36961302	-0.463226	0.736969	0.589055	0.658532	0.339264
cg20503956	CA13	TSS1500	8	86344645			0.229142		0.409086
cg17580331	CACNG2	TSS200	22	35428983	-0.364365			0.291143	0.397032	0.25369
cg03164928	CBFA2T3	5'UTR	16	87533433		0.334683	0.240469		0.232315
cg27635976	CBFA2T3	5'UTR	16	87511568		0.249093	0.334452		0.25788
cg02633398	CBFA2T3	5'UTR	16	87502445		0.29915			0.232515
cg01265662	CCDC150	TSS1500	2	197212291	-0.885804			0.690756	0.356279	0.369472
cg06631317	CCK	5'UTR	3	42280520		0.715123	0.745017	0.208449	0.430456
cg14076417	CCL28	TSS200	5	43448358		0.288445		0.24684	0.346137	0.303147
cg21587066	CCNA1	TSS1500	13	35902940		-0.230879		0.314502	0.326475
cg09864245	CD59	5'UTR	11	33703002	-0.202569	0.57243	0.412794	0.519639	0.228512
cg05676441	CDH18	TSS1500	5	20024557				0.626357	0.448048	0.242515
cg17523769	CDH18	TSS1500	5	20024423				0.685184	0.374279	0.203325
cg15728909	CDH19	TSS1500	18	62422449		0.266076		0.596056	0.31488
cg03112433	CDK14	TSS200	7	90176491		0.271049		0.407348	0.251071	0.368311
cg03974286	CFLAR	TSS1500	2	201688883		0.406588			0.205148
cg13578841	CGNL1	5'UTR	15	55507214	-0.368532	0.272103		0.621747	0.52381
cg21481141	CIRBP	TSS1500	19	1219838		0.384227	0.303097	0.303833	0.252209	0.243419
cg21892973	CLCN4	TSS1500	X	10084573	-0.438284			0.500844	0.400795	0.231377
cg20924286	CLDN11	TSS1500	3	171618853	-0.255094	0.532114	0.207442	0.216995	0.453912	0.397025
cg15833657	CLEC2L	TSS1500	7	138858511	-0.258656	0.278226	0.313109		0.326302	0.206166
cg21572719	CNR1	5'UTR	6	88911974		0.338248		-0.351348	0.222154
cg14562086	COL1A1	TSS1500	17	45634264		0.59396	0.432809		0.435641
cg16664570	CRH	TSS1500	8	67254134	0.321226	0.594568	0.434982			0.315685
cg11941420	CRYBA4	TSS200	22	25347904		0.389104	0.384803		0.519353	0.211849
cg17182184	CRYBB1	TSS200	22	25344006	0.208083	0.670883	0.314442		0.315727	0.223689
cg17504145	CRYBB2	5'UTR	22	23947229		0.413655	0.256681	-0.246779	0.454806	0.213524
cg07398661	CSNK1A1P	TSS1500	15	34899221		0.543088	0.427808	0.321563	0.235532	0.262761
cg06277697	CTRB2	TSS1500	16	73798806		0.516983	0.476572		0.358998
cg05724197	CX3CL1	TSS1500	16	55963545		0.442576	0.348951		0.255843
cg04559909	CXCL5	TSS1500	4	75083589		0.286052		0.744198	0.632564
cg07868155	CXCL5	TSS1500	4	75083573		0.46526		0.839773	0.733354
cg18413900	CYP27B1	TSS200	12	56447256		0.78555	0.832054	0.617249	0.530148
cg20862097	DAAM2	TSS200	6	39868754		0.431653	0.369579	-0.333712	0.252477
cg06437799	DAP3	5'UTR	1	153926343		0.258184			0.361853
cg13682325	DBC1	5'UTR	9	121151001		0.423696			0.296568	-0.214726
cg15718287	DCLK1	5'UTR	13	35600658		-0.28642	-0.31531	0.487671	0.309493	0.22827
cg22252475	DDX26B	TSS200	X	134482049		0.846194	0.815405		0.341907
cg09637885	DDX4	TSS1500	5	55068709		0.314361	0.306891		0.209381
cg21203643	DEGS2	TSS1500	14	99696765		0.300617	0.213984		0.210222
cg19360316	DHRS7B	TSS1500	17	20969781	0.221338	0.270212			0.33487	0.242126
cg10005998	DNMBP	5'UTR	10	101744315		0.757384	0.791617	0.791051	0.588428	0.245655
cg22575892	DOCK11	TSS1500	X	117513372		0.658505	0.244682	0.361327	0.593313
cg21771173	DOCK2	TSS200	5	168996649		0.323401	0.295364		0.21953	0.328645
cg14015441	DPYS	TSS200	8	105548494		0.257449	0.225567	0.501	0.26318
cg07859880	ECH1	TSS1500	19	44014900		0.374574	0.357255	0.424012	0.444933	0.29393
cg05515143	EDAR	5'UTR	2	108922836		0.285839	0.203133		0.447077
cg00492108	EDAR	5'UTR	2	108917626		0.262283				0.38433
cg14073716	EEF1G	TSS1500	11	62099306		0.571986	0.522578	-0.245489	0.332427	0.235188
cg21184800	EGFL7	5'UTR	9	138679593				0.313898	0.200472	0.290579
cg07940714	EID2B	TSS1500	19	44716789		0.427335	0.291211	0.237008	0.358034
cg01644972	EIF1AY	TSS200	Y	21146944		0.476237		0.591432
cg00915663	ELF1	5'UTR	13	40479930		0.393617	0.308102	0.382604	0.243258
cg12966778	EMR2	TSS1500	19	14750720	-0.418932	0.597346	0.554349		0.307061	0.253991
cg26147845	EP400	TSS1500	12	130999791	-0.243268	0.311192	0.227251		0.299613	0.315373
cg12689022	ERCC6L	TSS1500	X	71375844				0.822787	0.41326
cg05467600	ESX1	TSS200	X	103386380	0.398791			0.468316	0.488122
cg08122232	EXOC7	TSS1500	17	71611727	-0.569344	0.324825			0.261418	0.207162
cg14140118	EXPH5	TSS200	11	107928241		0.394225	0.277832	0.276131	0.472319	0.360317
cg01901290	FAM110A	5'UTR	20	772422	0.541462					0.368242
cg07449620	FAM133A	5'UTR	X	92816102	-0.419685			0.294829	0.428743	0.22973
cg25744056	FAM163B	TSS1500	9	135435416			0.322409		0.298278
cg02663821	FAM46A	TSS1500	6	82520630	-0.593364	0.324265			0.226653
cg04566359	FAM46C	TSS1500	1	117948909		0.501094	0.394295	0.362249	0.51161	0.291468
cg12497786	FAM50B	TSS200	6	3794576	-0.399703	0.47572	0.354723	-0.22315	0.372968	0.264873
cg00381442	FAM92B	TSS200	16	83703679		0.371768	0.224546		0.337051
cg20684197	FGF1	5'UTR	5	142047122		0.295316	0.293827	-0.209798	0.336229
cg01245531	FGF13	5'UTR	X	138104733				0.763145	0.277143
cg15238012	FHIT	5'UTR	3	60631217				0.552695	0.372337	0.249947
cg25548414	FLJ30058	TSS200	X	130019841		0.405424	0.331804		0.371973
cg22655436	FLJ43860	TSS1500	8	142586735	0.672092					0.223084
cg17716100	FOXO4	TSS1500	X	70232443	0.240719				0.31821
cg03063015	FUT9	5'UTR	6	96741074	0.669456			0.387776		0.279078
cg22243039	G6PC3	TSS1500	17	39502991	-0.442889	0.40572	0.393021	0.311419	0.3727
cg12257233	GABBR1	TSS1500	6	29705062		0.293379			0.45883
cg24171764	GABRB2	5'UTR	5	160906772		0.290252
cg15706156	GABRQ	TSS200	X	151557184	0.304995			0.903405	0.397647
cg18769303	GABRQ	TSS1500	X	151557008	0.413149			0.932366	0.472839
cg10618704	GAS7	TSS1500	17	9881695		0.279971		-0.299224	0.299598
cg08382072	GCNT2	TSS1500	6	10629295	-0.479818			0.417137	0.356171	0.303082
cg20813081	GFI1	5'UTR	1	92723286	0.597236				0.293272
cg00323915	GIMAP4	5'UTR	7	149895920		0.278381		-0.245048	0.214128
cg08650784	GJB3	5'UTR	1	35022816				0.314226	0.433026
cg21815704	GLRX2	TSS1500	1	191341872	-0.216576			0.370795	0.359368
cg00377653	GLS2	TSS1500	12	55168802		0.327242	0.258293	0.257642	0.221173
cg07711097	GML	TSS1500	8	143912956	-0.261951		0.270257		0.592795	0.260495
cg04257105	GNAS	TSS1500	20	56861108	0.558904	0.323965		0.58987	0.235424	0.372318
cg19589727	GNAS	TSS1500	20	56861157	0.248201	0.202106		0.522375	0.420683	0.253173
cg20528838	GNAS	TSS1500	20	56861125	0.25839	0.24006		0.755817	0.484631	0.255376
cg27661264	GNAS	TSS1500	20	56861133	0.279892			0.726134	0.412316	0.282532
cg00943909	GNAS	TSS200	20	56861337				0.698539	0.609436	0.373405
cg07105596	GNAS	TSS1500	20	56860867		0.680049			0.519261	0.314636
cg10302550	GNAS	TSS1500	20	56861216				0.554188	0.58122	0.300547
cg17414107	GNAS	TSS1500	20	56861225				0.704093	0.711506	0.336011
cg19640589	GNAS	TSS200	20	56861368				0.778659	0.675941	0.389983
cg06065549	GNAS	TSS1500	20	56860838	0.306096				0.30441	0.251898
cg03466124	GNB4	5'UTR	3	180650850		0.634924	0.616189	-0.264902	0.493264
cg12600766	GPC4	TSS1500	X	132377797		0.416666		0.478368	0.704918
cg25075069	GPR101	TSS200	X	135941630		0.890439	0.791737	0.227019	0.33321
cg18741908	GPR160	5'UTR	3	171239512		0.505626	0.48708	0.608704	0.488434
cg06247406	GRIK2	TSS200	6	101953512		0.201716		0.221929		0.337351
cg27451362	GRIK2	TSS1500	6	101953371				0.722683	0.43994
cg10083824	GRM4	TSS1500	6	34210125		0.48704	0.458977		0.415327
cg04292993	GTF2IRD1	5'UTR	7	73532666	-0.4182	0.760214	0.552467		0.459472
cg24216990	GUCA1A	TSS1500	6	42229789	0.224269	0.691937	0.398411	0.285123	0.405467	0.271233
cg02276314	H6PD	5'UTR	1	9223691			0.305911		0.208401
cg19321437	HDX	TSS200	X	83644192	0.542256				0.23515	0.212079
cg16616765	HECW2	5'UTR	2	197164779	-0.364163	0.882083	0.794068	0.862671	0.554371	0.231992
cg17602126	HEYL	TSS1500	1	39878274				0.837254	0.665795
cg16523490	HIVEP3	5'UTR	1	41888416	0.289881			0.247862	0.299786
cg21151963	HLA-DPB1	TSS1500	6	33151198		0.504328	0.452699		0.536934	0.243789
cg07477034	HLF	TSS1500	17	50696968		0.38675	0.202734	0.217461	0.34531	0.265899
cg14951292	HMOX2	TSS1500	16	4465987	-0.383217	0.470308	0.389967		0.411726	-0.244916
cg13275679	HN1	TSS1500	17	70662744	-0.315003			0.353854	0.392241	0.390029
cg00533390	HNRNPU	TSS1500	1	243095280	-0.561257	0.38452		0.410447	0.498478
cg25975485	HOXC4	5'UTR	12	52732804		0.532186	0.538654	0.414457	0.329953
cg08712054	HOXC4	5'UTR	12	52732843		0.594383	0.550506		0.307406
cg24417499	HPCA	TSS1500	1	33124240			0.324016	0.533755	0.437874	-0.316827
cg14047130	HS3ST1	5'UTR	4	11036798		0.202821		0.207679	0.209968	0.26068
cg20414217	HSD3B2	TSS1500	1	119758903	0.269232				0.252761	0.251387
cg17839166	HSPB3	TSS200	5	53787029		0.565552	0.564895	0.257791	0.290526
cg16921789	HTR1F	5'UTR	3	88114463		0.324484		0.355344		0.221962
cg02897824	IGFN1	TSS1500	1	199426308		0.347431	0.46491		0.225082	0.282718
cg25888867	IGSF1	5'UTR	X	130250695	0.225085	0.510813	0.578615	0.416409	0.294844
cg27066438	IGSF22	TSS200	11	18704495		0.227428		-0.221946	0.23738
cg08873063	IKBKG	5'UTR	X	153429301	0.240202				0.316121
cg16454902	IL21R	TSS200	16	27321773		0.314377	0.264425			0.290439
cg08281777	IL34	TSS1500	16	69236679		0.664095	0.35423	0.287981	0.361119
cg10683615	INMT	TSS1500	7	30757208		0.303929	0.33242		0.260114	0.250661
cg22031873	INPP4B	5'UTR	4	143985107			0.290121	0.675837	0.309301
cg24338752	INS	TSS1500	11	2139248		0.399806			0.337469
cg22588144	ISM1	TSS1500	20	13148929				0.796282	0.854245
cg04276417	ITGB1	5'UTR	10	33267915	0.248976			0.689394	0.273842	0.225642
cg24963526	KBTBD12	TSS1500	3	129124063			0.215939		0.321759
cg13252968	KCNIP2	TSS1500	10	103594212		0.505173	0.287078	0.326643	0.403869
cg24471894	KIAA0020	5'UTR	9	2828508	-0.334384	0.553552		0.476962	0.331402	0.350351
cg23175533	KIAA1467	TSS1500	12	13088143	0.435893					0.332654
cg05478253	KLHL13	TSS1500	X	117136450	-0.372062			0.625046	0.379273
cg07468307	KLHL13	5'UTR	X	116990830				0.693674	0.295569
cg14782970	KRT3	TSS200	12	51476227	-0.348344	0.295773		-0.266288	0.274945
cg06821079	KRT40	TSS200	17	36397093	-0.363305	0.415063	0.316015		0.580258	0.237861
cg19345970	KRT84	TSS1500	12	51066926		0.345545		-0.443589	0.208439
cg09784886	KRTAP5-11	TSS200	11	70971644		0.258666			0.330674	0.253063
cg17293195	KRTAP5-7	TSS1500	11	70915170	0.327427	-0.314094	-0.366661	-0.336401	-0.221109
cg20696605	KTELC1	TSS1500	3	120670116	-0.642003		0.207765		0.48012
cg23685650	KTN1	TSS1500	14	55115647	0.20942				0.280891	-0.23523
cg22601123	L3MBTL	TSS200	20	41576409		0.378771	0.297743			0.217891
cg09899215	LDHD	TSS200	16	73708300		0.682979			0.342283	0.324516
cg16540789	LDHD	TSS200	16	73708285		0.709092			0.390105	0.221791
cg16265717	LEPR	5'UTR	1	65765737			0.606943		0.299843
cg22713958	LGALS3BP	TSS200	17	74487840		0.77716	0.739146	0.252002	0.323649	0.296314
cg01522335	LOC347376	TSS1500	X	50663858	-0.283409	0.328558		-0.203661	0.399231
cg17531456	LOC644538	TSS200	X	133952605		0.723795	0.587808		0.659045	0.28644
cg07844563	LOC653566	TSS200	1	28295726		0.699889	0.686712	0.573268	0.473655
cg06010659	LOC728613	TSS1500	5	1687505	-0.383403	0.605756			0.310556	0.211395
cg00401265	LPAR4	TSS200	X	77889769		0.425274			0.284523	0.256027
cg23082281	LQK1	TSS1500	1	211099300		0.441191			0.325149
cg02488702	LRP1B	TSS200	2	142605862	-0.773231	0.641506	0.577534		0.665168	0.272685
cg04548519	LRRC31	TSS1500	3	171070930		0.561383	0.455351	0.508376	0.308408
cg07042014	LTB4R	5'UTR	14	23853460		0.64165	0.284662	0.497071	0.351492	0.234058
cg16341056	MAGEA5	TSS200	X	151037204	0.21704	0.514298	0.407055	0.561204	0.299921
cg25206760	MAGED1	5'UTR	X	51653404				0.874101	0.507032
cg19459056	MB	TSS1500	22	34344249		0.502657	0.527865	0.649322	0.336412	0.230896
cg00661523	MBNL1	TSS1500	3	153468116		0.331068	0.354692	0.368254	0.2372
cg11203041	MGST1	TSS1500	12	16391452	-0.328169			0.482966	0.322921
cg00481280	MIR122	TSS200	18	54269270	-0.32491	0.367127	0.255602		0.333893	0.210179
cg10489614	MIR137	TSS1500	1	98284782	-0.808796			0.509161	0.664118	0.300874
cg05880105	MIR150	TSS1500	19	54696437	-0.287975	0.314847		-0.258393	0.2405	0.200753
cg08430604	MIR564	TSS1500	3	44877964		0.745184			0.716997	0.22621
cg07059402	MIR659	TSS1500	22	36574727	-0.40846	0.554419	0.490614		0.686007	0.280908
cg10974479	MLN	TSS1500	6	33879995		0.322774	0.401702	-0.217185	0.261649
cg17014186	MOSPD3	TSS1500	7	100046469		0.261128			0.204667	0.257966
cg20849025	MPEG1	TSS1500	11	58737619				0.219626	0.441763
cg09929856	MPPED1	5'UTR	22	42147267		0.336039			0.445804
cg19912141	MRGPRE	5'UTR	11	3208336	0.437119	0.476317	0.330868		0.210548	0.252548
cg02580986	MUM1L1	5'UTR	X	105308258	0.529772
cg06520300	MYCN	5'UTR	2	15999275		-0.329649	-0.209497	0.329748	0.227095
cg07628769	MYEOV2	TSS1500	2	240724881	-0.277436			0.477893	0.477682	0.347998
cg22062537	MYEOV2	TSS1500	2	240724871	-0.340154			0.565478	0.633498	0.306433
cg24128316	MYOM1	5'UTR	18	3209966	-0.221245	0.554233		0.201986	0.375003	0.300968
cg14284055	MYOM3	TSS1500	1	24311986	0.248374					0.21923
cg04650971	NCRNA00086	TSS200	X	134383399				0.885401	0.563776	0.237662
cg14970569	NCRNA00086	TSS200	X	134383380	-0.253201			0.528626	0.575142
cg19525496	NCRNA00086	TSS200	X	134383377	-0.311537			0.287089	0.486444
cg11021222	NEDD1	TSS1500	12	95824548	-0.267049			0.711726	0.327379	0.377376
cg21721825	NEDD1	TSS1500	12	95824541	-0.330485			0.638901	0.348383	0.340846
cg20207567	NEIL2	TSS1500	8	11663919		0.520302	0.488764	0.47911	0.290459
cg14181289	NFASC	5'UTR	1	203066511		0.478933		-0.23243		0.242817
cg17003375	NKRF	TSS1500	X	118624542	0.307437				0.22812
cg07921314	NRF1	5'UTR	7	129040405	0.401122	0.702398	0.735889	0.387927	0.33423
cg24421094	NTSR2	TSS1500	2	11728048		0.263218		0.560467	0.28205	0.216166
cg08370839	OBFC1	TSS1500	10	105668644	-0.375198		0.264306		0.213989	0.222035
cg27633753	OCRL	TSS200	X	128501903	0.268339				0.289473
cg19495614	ODF3L1	TSS1500	15	73803111		0.377182	0.309865	0.418606	0.419798
cg23211736	OMA1	TSS1500	1	58785408		0.51242	0.254252	0.332443	0.267202
cg03975156	OR10A3	TSS1500	11	7918092		0.407868			0.516214	0.26413
cg23493119	OR10G2	TSS200	14	21172922	0.511492					0.237687
cg22237261	OR3A2	TSS200	17	3129063		0.557718	0.362182		0.580324
cg01464104	OR5T1	TSS200	11	55799616	0.676736					0.326216
cg00999410	OR6C1	TSS200	12	54000493				0.403493	0.33364	-0.265437
cg04731988	OXT	TSS1500	20	2999954		0.295898	0.23536		0.372126	0.209215
cg00364287	P2RX7	5'UTR	12	120055135		0.820756	0.816739	0.81348	0.485734
cg03363256	PAG1	5'UTR	8	82186008		0.842437	0.835013	0.658621	0.61536
cg14688956	PAK3	5'UTR	X	110226518		0.298193		0.269987	0.568613
cg25488669	PAK7	TSS200	20	9767717	-0.695258			0.780995	0.284833
cg02978150	PATE4	TSS1500	11	125207802	0.338746	0.470989	0.477509	-0.267968	0.202011
cg25067940	PCP2	TSS200	19	7604583		0.335304	0.309603		0.222102
cg17627526	PCYT1B	TSS200	X	24575429		0.612882	0.639003	0.629027	0.538241
cg02857273	PDE12	TSS1500	3	57516417	-0.349039	0.364939			0.280999	-0.244783
cg03892808	PDZD4	TSS1500	X	152749501				0.39958	0.470676	0.3373
cg06546607	PEPD	TSS1500	19	38704859	-0.207518	0.240327	0.246598		0.23813
cg06874640	PHACTR1	TSS1500	6	12824641		0.242645			0.222562
cg24092340	PIK3R6	5'UTR	17	8711633	0.406731		0.293711		0.20303
cg12635662	PLAC1L	TSS1500	11	59563757	0.392932				0.20114	0.334016
cg24578857	PLD6	TSS1500	17	17050932	-0.426345	0.284494	0.232658	-0.461556	0.241789	0.35504
cg08749443	PLIN1	TSS1500	15	88025102		0.249267	0.476109	0.55176	0.431047	0.264016
cg13077562	PNOC	TSS200	8	28230374		0.355481			0.24977	0.239591
cg18877558	POTEF	5'UTR	2	130594783	0.771354
cg16505550	PPAP2B	TSS1500	1	56818296	-0.281486		0.387137	0.318013	0.409288
cg21748751	PPARD	TSS1500	6	35417845	0.277234	0.356577	0.446291	0.319495	0.37342	0.20122
cg00546153	PPIE	5'UTR	1	39977853	0.35367	0.770838	0.759304	0.363325	0.22036	0.203353
cg24920358	PPIE	TSS1500	1	39976872	-0.654108	0.475353	0.254262	0.494116	0.515979
cg08583780	PRDM7	TSS200	16	88670026		0.717851	0.706537	0.263374	0.300613	0.218203
cg24459209	PRG3	5'UTR	11	56904791	0.234632		0.489487		0.24791	0.253719
cg10726931	PRICKLE2	5'UTR	3	64170452	-0.365803	0.672353	0.567284		0.412737	0.236781
cg04004590	PRKG1	TSS1500	10	52420302		0.352051	0.240802	0.334086	0.26019
cg08855742	PROM1	TSS1500	4	15695183	0.300537	0.438159	0.621451	0.248918	0.309258	0.207146
cg03734864	PRR5L	5'UTR	11	36353088		0.750721	0.627999	0.678728	0.692497	0.201733
cg06189653	PRR7	TSS1500	5	176805938		0.352815	0.261092	0.248637	0.212261
cg02762363	PRRC1	TSS1500	5	126880897	-0.585397		0.236824		0.485678	0.415199
cg21961766	PRRG2	5'UTR	19	54778190		0.217169			0.217121	0.252248
cg07856761	PVALB	TSS1500	22	35545976		0.539591	0.31583		0.489396
cg04267284	PYGB	TSS1500	20	25175488		0.437605	0.333282	0.560683	0.400509	0.269272
cg16347279	RAB37	5'UTR	17	70179304				0.466055	0.225551
cg22429911	RAI14	TSS1500	5	34722257		-0.266676	-0.277739	0.545091	0.405863
cg13072508	REN	TSS1500	1	202403279		0.391273			0.49127
cg13178597	RGS17	5'UTR	6	153447552		0.524779	0.431575		0.293872	0.323175
cg13372635	RNASEL	TSS1500	1	180823840		0.334717	0.326844	0.262048	0.362137
cg09319695	RNF182	5'UTR	6	14084703		0.728711	0.661968	0.380898	0.637434	0.403391
cg12449685	ROBO4	TSS1500	11	124274160		0.330363	0.247128		0.253781
cg01789150	RPA2	TSS1500	1	28114082	-0.828016			0.90459	0.592622
cg16219535	RPS29	TSS1500	14	49124162				0.411579	0.297289	0.270906
cg18426142	SCN8A	TSS1500	12	50270513				0.570384	0.356986	0.206851
cg19964641	SEC14L4	TSS200	22	29231780	0.263566	0.206231			0.547539	0.307758
cg07313078	SHROOM2	TSS1500	X	9713497		0.290903	0.422697	0.531124	0.32504	-0.208651
cg19495714	SIVA1	TSS1500	14	104289596	-0.492584	0.330493		0.213703
cg00708678	SLC16A12	5'UTR	10	91284819		0.515236		0.637075	0.54869	0.325856
cg01944226	SLC16A3	5'UTR	17	77781345	-0.221384	0.575677	0.568585	-0.318895	0.234603
cg21627181	SLC17A4	TSS1500	6	25862169		0.632996	0.500024		0.371345	0.218709
cg15916061	SLC17A4	TSS1500	6	25862198			0.315383		0.333434	0.269996
cg22175856	SLC1A6	TSS1500	19	14945302	0.362161				0.235701	0.269162
cg24867653	SLC22A13	TSS1500	3	38281598		0.39241		0.272987	0.299377
cg22505977	SLC36A2	TSS1500	5	150707652	0.675693	-0.254702	-0.279911	-0.254067	-0.203462	0.232304
cg18077304	SLC4A8	TSS1500	12	50104316	-0.469077			0.326015	0.329869	0.282394
cg14588399	SLC7A13	TSS200	8	87311746	-0.364458			0.244096	0.259659
cg18258770	SNCA	5'UTR	4	90976837	-0.296065	0.664315	0.39966		0.254088
cg25508633	SNORD105	TSS200	19	10079184		0.314305	0.237076	0.286957	0.205409	0.239517
cg21177502	SNTG1	5'UTR	8	51131131		0.223066			0.276972
cg22023531	SORD	TSS1500	15	43102207	-0.252631	0.20897		0.713422	0.503706
cg27073142	SORD	TSS1500	15	43102225	-0.648677			0.574165	0.492859	-0.258279
cg14126777	SPIRE1	TSS1500	18	12649100		0.417696	0.39566	0.359306	0.20981
cg15789095	SPOCD1	5'UTR	1	32054053	-0.203618			0.387885	0.441155
cg11925263	STARD4	TSS1500	5	110877003	-0.27764	0.834416	0.749587	0.597141	0.412135
cg16688533	STC1	TSS1500	8	23768961				0.234301	0.221369	0.313135
cg16899088	STYK1	TSS1500	12	10718850		0.289948		0.400662	0.307721
cg15058894	SWAP70	TSS1500	11	9641685		0.224071		0.414348	0.301003
cg05401575	SYNPR	TSS200	3	63403627		0.459719		-0.25124	0.575612	0.262323
cg03942051	TBX15	TSS1500	1	119334178			0.28752	0.346738	0.268092
cg26937423	TCEAL2	TSS1500	X	101267093				0.259845	0.427925	0.221327
cg08537660	TEAD1	5'UTR	11	12656237	0.239923				0.261543	0.393893
cg07661899	TENC1	TSS1500	12	51729324	-0.482857	0.368846	0.411363	0.437948	0.627366
cg19421218	TIGIT	TSS200	3	115495349	0.508836	0.333693				0.272851
cg14074581	TMEM149	5'UTR	19	40924058		0.306945	0.282616	0.472965	0.277041
cg05565052	TMEM184B	TSS1500	22	36999441		0.270593	0.262599		0.30517
cg01323706	TMEM209	TSS1500	7	129633068	-0.689445	0.474255		-0.220802	0.412178	0.319382
cg15583517	TMOD2	5'UTR	15	49838434		0.385847			0.210962	0.210898
cg19434750	TMSB15B	5'UTR	X	103104426	0.254724	0.522755	0.583872		0.27996
cg15690400	TNFRSF8	5'UTR	1	12112434		0.33072	0.363792		0.243863	0.271811
cg02589576	TNNT2	5'UTR	1	199611416	-0.422496		0.230534		0.316498
cg07244098	TRIM21	TSS1500	11	4371779	-0.518466	0.24824	0.266377		0.320216
cg08577913	TRIM21	TSS1500	11	4371769	-0.474963	0.447298	0.302029		0.247241
cg01505275	TRIM68	5'UTR	11	4585399	-0.29138	0.643757			0.269629
cg09623623	TSPAN18	5'UTR	11	44819369		0.460044	0.472413		0.539513
cg11972564	TSPAN18	5'UTR	11	44803243	-0.315522	0.423471	0.233547		0.232333	0.223652
cg21872204	TSPAN18	5'UTR	11	44757116		0.384996	0.279378	-0.283285	0.310308
cg25262147	TSPAN18	5'UTR	11	44794544		0.226199			0.381157	0.307208
cg02588309	TTC33	TSS1500	5	40792219	-0.264202	0.411477	0.208991	0.21616	0.22528
cg00425431	TTLL13	TSS1500	15	88593227	-0.274698	0.481351	0.383529	0.348185	0.346093
cg05890011	TTTY15	TSS200	Y	13283589		0.486541		0.488356
cg00505318	UBA3	TSS1500	3	69213608		0.785116	0.652727	0.526772	0.238033	0.270918
cg23993375	UBQLN2	TSS200	X	56606676	0.276369				0.318453
cg01472113	UGCG	TSS1500	9	113698016		0.360134	0.314541	0.441534	0.237391	0.26433
cg03883256	USP2	TSS1500	11	118741012				0.245897	0.299788	0.349789
cg12570013	USP29	TSS1500	19	62321972		0.337953			0.338758
cg04899753	WARS	TSS1500	14	99913084	-0.510691	0.842274	0.527351		0.306378	0.293798
cg17243896	WDR17	TSS1500	4	177223739	-0.500028			0.653367	0.390917	0.211949
cg02903822	WISP1	5'UTR	8	134272561	-0.456007	0.395794	0.510617		0.404768	0.290729
cg23796713	ZBTB22	TSS1500	6	33394863	-0.574079	0.362802	0.276942	0.370395	0.273702
cg13136655	ZC3H12D	5'UTR	6	149847824	0.201879	0.565441		0.366021	0.400904
cg00018261	ZCCHC12	TSS200	X	117841717				0.904466	0.765356	0.245819
cg24837623	ZFY	TSS1500	Y	2862900		0.877551		0.561811		0.203226
cg06558765	ZFY	5'UTR	Y	2863610		0.264298
cg05483406	ZNF34	TSS1500	8	145984033	-0.346541	0.469878	0.325749		0.287954	-0.276732
cg14957359	ZNF396	TSS1500	18	31211577		0.357928	0.3245	0.293547	0.397322
cg26732544	ZNF438	5'UTR	10	31348098	-0.245518	0.437795	0.306499	0.52871	0.397072	0.276259
cg17219326	ZNF445	5'UTR	3	44492850	0.215258	0.845556	0.851893	0.314012	0.391559
cg13461273	ZNF620	TSS1500	3	40522236		0.283954	0.270154	0.30541	0.390926	0.268801
cg23930923	ZNF665	TSS1500	19	58388698		0.479271	0.323814		0.457578	0.30443
cg03134962	ZNF668	5'UTR	16	30990906	0.23552	0.2668	0.545284	0.244829	0.312328	-0.313946
cg04696720	ZSCAN4	TSS1500	19	62871772		0.4415			0.353096	0.32228
cg09068004	2014-03-03	TSS1500	5	126395183		0.220809		0.225091	0.236563
cg07863022	2015-09-09	5'UTR	17	72826703	-0.883781	0.54778	0.51015	0.845434	0.531586
cg08772789	2015-09-09	5'UTR	17	72830250	-0.731389	0.619857	0.247705		0.57732
cg15661536	2015-09-09	5'UTR	17	72828780	-0.710858	0.759171	0.466423		0.646204
cg18241962	2015-09-09	5'UTR	17	72897027		0.256137		0.264408	0.209311
cg04661929	2015-09-09	5'UTR	17	72831630	-0.217663	0.649444			0.527217
cg08564487	2015-09-09	5'UTR	17	72831346	-0.606469	0.325063			0.497359
cg10611580	2015-09-09	5'UTR	17	72831537	-0.601921	0.306125			0.548415
cg04505750	AADACL3	TSS1500	1	12697402		0.349825	0.201284		0.475719
cg19620994	AADACL3	TSS1500	1	12697491			0.335741		0.394424
cg07439546	ABAT	5'UTR	16	8720858		0.230645			0.517229
cg13806966	ABCA2	TSS1500	9	139043388		0.486664	0.449		0.218791
cg24086348	ABCA6	TSS200	17	64649733				0.40086	0.541926
cg18912768	ABCB11	5'UTR	2	169596065	-0.232389			0.201416	0.259983
cg17850367	ABI1	TSS1500	10	27190504	-0.222106		0.224358	0.35636	0.671337
cg14362370	ABL1	5'UTR	9	132579475		0.243183	0.212707
cg10228162	ABL1	5'UTR	9	132579314		0.324044
cg14240646	ACBD5	TSS1500	10	27572251		0.367381	0.358765
cg14321697	ACCN1	TSS1500	17	28644933		0.36061		-0.265401	0.20109
cg09367198	ACIN1	TSS1500	14	22611363		0.305813	0.447783	0.517879	0.241325	-0.262521
cg08256781	ACSBG2	TSS200	19	6086510		0.213586				0.22432
cg09620718	ACSM1	TSS1500	16	20610373	0.477444	0.480385				0.23591
cg27229613	ACTA1	5'UTR	1	227635669		0.467804			0.211986
cg14088161	ACTL6B	TSS1500	7	100092979		0.512782			0.353064
cg16682903	ACVR1	5'UTR	2	158402916		0.804683	0.794203	0.798611	0.57149
cg01903327	ACYP1	TSS1500	14	74601535		0.292002	0.396819	0.431407	0.242526
cg11896113	ADAMTSL2	5'UTR	9	135387561	-0.231849	0.213166	0.274902		0.281375	0.200215
cg25341032	ADD3	5'UTR	10	111756039		0.512143	0.254439	0.65416	0.421225
cg18994606	ADD3	5'UTR	10	111817956		0.601267	0.574883		0.26269
cg16126291	ADIPOQ	TSS200	3	188043003		0.27737		-0.400066	0.260829
cg02227453	ADM2	TSS1500	22	49266348		0.6553	0.52403	0.618754	0.527203
cg26001125	ADORA2A	TSS1500	22	23153050		0.487539	0.326996		0.259624
cg19806221	ADRB3	TSS1500	8	37943922		0.36424	0.253918	-0.25049	0.246731	0.20763
cg18085176	AFAP1	5'UTR	4	7990840	-0.216818			0.843855	0.624544
cg13928116	AFF2	TSS200	X	147389745		0.204962		0.319698	0.406357
cg20321768	AFF2	TSS1500	X	147389628		0.460163	0.493183		0.562744
cg24097460	AGBL3	TSS1500	7	134321564	-0.298569	0.250519			0.222968
cg03571320	AGPAT2	TSS1500	9	138702210		0.405825			0.362081
cg24681307	AHCYL1	TSS1500	1	110327714			0.243353	0.479345	0.200978
cg25954354	AIF1L	TSS1500	9	132961369	-0.504934			0.315152	0.394547
cg24659758	AIFM2	5'UTR	10	71561129	0.394755	0.566498	0.227518	0.309784
cg11693019	AKR1B10	TSS1500	7	133862160		0.248557		0.507191	0.25419
cg12001930	AKR1B10	TSS200	7	133862879				0.577569	0.4705
cg22074467	AKR1C2	TSS1500	10	5050566		0.403497		0.257128	0.362755
cg18641876	AKR1C2	TSS200	10	5050291		0.476085			0.305501
cg14011422	AKR1CL1	TSS1500	10	5217757		0.248819	0.250621			0.200664
cg27451508	ALDH3A1	TSS1500	17	19592849	-0.280445	0.393889		0.420418	0.6776
cg01471036	ALDH3A1	5'UTR	17	19589564		0.641275	0.356444		0.476536	0.209839
cg05447343	ALDH3A1	5'UTR	17	19589517		0.674113	0.32302		0.426251
cg15849060	ALDH3A1	5'UTR	17	19589596		0.756108	0.34077		0.490946
cg18229767	ALDH3B1	TSS1500	11	67533152	-0.254223	0.713279	0.510235	0.511556	0.401492
cg11490276	ALDH3B2	TSS1500	11	67199273		0.593638	0.423231		0.517542
cg00583733	ALDOA	TSS1500	16	29982603		0.520906	0.458872		0.345619
cg04416734	ALDOA	TSS1500	16	29982693		0.286319			0.515685
cg14975154	ALMS1P	TSS1500	2	73724738		0.327177	0.222611	-0.252664	0.218391
cg07910680	ALPK2	TSS1500	18	54447429		0.883866	0.863679	0.896785	0.600867	-0.241324
cg22681190	ALPL	5'UTR	1	21735519		0.401582	0.569717	0.596571	0.345174
cg23352747	ALPL	TSS1500	1	21708023	-0.250967			0.324235	0.414359
cg00887112	ALS2	5'UTR	2	202352817	0.408301		-0.53188		-0.205335	0.238862
cg10221596	ALS2CR12	TSS200	2	201930518		0.530895	0.503548	0.516281	0.296898
cg26878893	ALX3	TSS1500	1	110416300	-0.218203	0.342314	0.279246		0.355604
cg14322040	AMBN	TSS200	4	71492469				0.328384	0.3006
cg05666287	AMIGO3	TSS1500	3	49732474		0.322832	0.285288	0.290622	0.261234
cg12242224	AMMECR1	5'UTR	X	109548788		0.590009	0.525017	0.362441	0.526087
cg16841389	AMMECR1	5'UTR	X	109548931		0.355936	0.425768		0.271003
cg19846758	AMMECR1	5'UTR	X	109548402		0.575163		0.422353	0.202234
cg19737225	ANKLE1	TSS200	19	17253320		0.396113	0.34878		0.233046
cg05015495	ANKRD32	5'UTR	5	93983538		0.56165	0.5203	0.408269	0.342276
cg17014785	ANKRD45	TSS200	1	171905758			0.218927	0.415079	0.267783
cg08990507	ANKRD55	TSS200	5	55564970		0.332931	0.293655	0.293628	0.243074
cg19678610	ANKRD55	TSS200	5	55565132		0.570425	0.435119	0.350035	0.346498
cg00515954	ANKS1B	TSS200	12	98072635	0.220314	0.360869		-0.271109	0.231206
cg19405555	ANPEP	TSS1500	15	88159487	-0.843266	0.272347		-0.280058	0.377558	-0.220013
cg05095428	ANTXR1	TSS1500	2	69093180	-0.245743			0.254083		0.216531
cg21623671	ANXA6	5'UTR	5	150517044	-0.206247	0.265204	0.441131	0.393029	0.553482
cg19290738	AP3D1	TSS1500	19	2103184	-0.262256	0.544057	0.536503	0.518567	0.435981	0.272274
cg21576154	AP3S2	TSS1500	15	88238895	-0.468355		0.296359		0.39241
cg04728480	APBB1IP	TSS1500	10	26766993		0.452161	0.54552		0.354998
cg25611723	APCDD1	TSS1500	18	10443624		0.250056	0.225567		0.203001
cg13968061	APCS	TSS1500	1	157823881		0.49308		-0.340622	0.275231
cg09242541	APITD1	TSS200	1	10412612		0.207453	0.264391		0.232246
cg13803915	APITD1	TSS200	1	10412650		0.340933	0.341398		0.204325	0.219049
cg15155441	APLNR	TSS1500	11	56762557		0.866368	0.776622		0.620074
cg25072179	APLNR	TSS200	11	56761510		0.589968	0.578245		0.408913
cg08922317	APOA2	TSS1500	1	159460589		0.235768	0.243648
cg05921324	APOA4	TSS200	11	116199324		0.384086	0.273792		0.334502
cg07773593	APOC1	TSS200	19	50109633				0.336918	0.274982
cg00965578	APOL3	5'UTR	22	34890747	-0.267552	0.27218			0.430473
cg26529516	ARFGAP3	TSS200	22	41583491	-0.341424	0.789385	0.686385	0.337792	0.235727
cg16209860	ARFRP1	TSS1500	20	61810642	-0.424773	0.573867	0.339308	0.443487	0.49337	-0.297522
cg02775617	ARHGAP12	5'UTR	10	32257287		0.268018		0.244389	0.243039
cg03026004	ARHGAP28	TSS1500	18	6823417				0.588657	0.248372
cg20133129	ARHGAP4	TSS1500	X	152845627		0.770215	0.771321	0.662672	0.563324
cg26918720	ARHGAP4	TSS200	X	152845078		0.837868	0.812247	0.785607	0.633467
cg12434779	ARHGAP6	TSS1500	X	11594025			0.308591	0.493747	0.467676
cg06457408	ARHGDIA	5'UTR	17	77421171	-0.234534	0.437657	0.30514	0.755533	0.371107
cg06395232	ARHGDIB	5'UTR	12	14996921		0.56415	0.232093		0.331078	0.208602
cg00156551	ARHGEF10	5'UTR	8	1767731	-0.420507	0.525631	0.472677	0.874389	0.61747
cg18754629	ARHGEF4	5'UTR	2	131404976	-0.393213		-0.208399	0.300475	0.241784
cg02853801	ARHGEF7	TSS1500	13	110564340	0.794084		-0.413869	-0.577317	-0.316526
cg15917786	ARHGEF9	TSS200	X	62891876				0.292685	0.493642
cg06120399	ARL5C	TSS200	17	34576066		0.293191			0.207788
cg13010344	ARL6IP4	TSS1500	12	122030593		0.511109	0.433132		0.237336
cg07435237	ARMC5	TSS1500	16	31377063	-0.260563	0.236134			0.669948
cg22606540	ARMCX2	5'UTR	X	100801139	0.23632			-0.411578		0.218939
cg02295504	ARMCX3	5'UTR	X	100765018	0.390537	0.609442			0.513251
cg12030973	ARMCX6	TSS200	X	100759649		0.391298	-0.207711	-0.243308	0.291677
cg13357341	ARNT	TSS1500	1	149116588	-0.427976	-0.210446		0.339181	0.226817	0.368097
cg10614223	ARRDC2	TSS1500	19	17972389	-0.384182	0.222243	0.262024	0.310872	0.445065
cg00452819	ARSD	TSS200	X	2857503	-0.514073			0.583109	0.492488
cg00911398	ARSF	TSS1500	X	2994598	0.234856	0.37189	0.243175		0.227778	0.215925
cg18102233	ARX	TSS200	X	24944014	0.367144	0.528794	0.344108		0.264236
cg07609372	ASB10	TSS1500	7	150516294		0.299664		-0.303363		0.200343
cg14464052	ASB18	TSS200	2	236837810				0.454368	0.337389
cg07525299	ASCL2	TSS1500	11	2249747		0.388133	0.307525	0.333545	0.310949
cg06623151	ASCL2	TSS1500	11	2249777		0.226196			0.284091
cg19619206	ASGR2	5'UTR	17	6958293		0.369275	0.361634	-0.304075		0.233621
cg01141645	ASPH	TSS1500	8	62790391	-0.396766	0.482621		0.531713	0.529968
cg04203508	ATF3	5'UTR	1	210846155	0.221895	0.460319	0.495255	0.249822	0.318727
cg04404543	ATF7	5'UTR	12	52305574	-0.328571	0.267704		0.324861	0.455276
cg18124706	ATG4A	TSS1500	X	107220194		0.380227	0.227545		0.42797
cg09354267	ATG5	TSS1500	6	106880757	-0.862595			0.499434	0.524502
cg20963030	ATP10B	TSS1500	5	160212893	0.499387				0.259117
cg08951164	ATP11C	TSS1500	X	138743082		0.696881	0.648126	0.570112	0.452894
cg06417752	ATP5L	TSS1500	11	117776624	-0.323474			0.353242	0.403422	0.212557
cg18934443	ATP6V0E2	TSS1500	7	149200709	-0.374281	0.718027	0.711386	0.620792	0.551007
cg12644885	ATP8B2	TSS200	1	152564609	-0.323851			0.487632	0.21227
cg05264764	ATP9A	TSS1500	20	49818692	0.258954	-0.309781		0.418195	-0.228792
cg00464814	ATXN1	5'UTR	6	16866868		0.388581	0.430299	0.708657	0.435413
cg00983705	ATXN1	5'UTR	6	16798965	0.370533	0.424762		0.773136	0.226154	-0.225595
cg16280399	ATXN1	5'UTR	6	16813507		0.51492	0.444334	0.551717	0.401702
cg24067911	ATXN1	5'UTR	6	16837589				0.498436	0.490654
cg26183021	AURKB	TSS1500	17	8055237		0.469667	0.313878	0.677327	0.355773
cg15067665	AVPR2	TSS1500	X	152819838	-0.263084	0.240504			0.324241
cg26429636	AZGP1	TSS200	7	99411683		0.254237	0.252662		0.356403
cg09767126	AZIN1	TSS1500	8	103946541	0.258983	0.264592	0.449689	0.443784	0.210853	-0.387076
cg03752203	AZIN1	5'UTR	8	103943575	0.206681	0.438237	0.477303		0.469424
cg23627149	B3GALT2	5'UTR	1	191421896	0.503987				-0.234945	0.225314
cg17170190	B4GALT2	5'UTR	1	44218566	0.339414	0.563023	0.524724	0.202825	0.210158
cg13458211	B4GALT2	TSS1500	1	44216804			0.228514	0.270269	0.212423
cg03152092	B9D2	5'UTR	19	46561385	-0.350307	0.221501			0.255369
cg05935311	BANK1	TSS200	4	102930725				0.647787	0.248034
cg16380885	BASP1	5'UTR	5	17272936		0.771969	0.494073	0.63874	0.727559
cg27024161	BASP1	5'UTR	5	17291232		0.641313	0.416302	0.84127	0.745522
cg11015678	BAT1	TSS1500	6	31618882	-0.296723	0.631809	0.514801		0.453897
cg04755523	BAT1	5'UTR	6	31616644	0.721599				-0.322144	0.227182
cg06818532	BBX	5'UTR	3	108800722				0.876383	0.673546	0.273536
cg24964364	BCAP31	TSS1500	X	152643989		0.368749	0.350465	-0.521764
cg09643398	BCL6	5'UTR	3	188937176		0.690394	0.541629	0.684984	0.434444
cg17394304	BCL6	5'UTR	3	188936667		0.718827	0.685197	0.69893	0.513755
cg13195895	BCL9	TSS1500	1	145479412		0.869963	0.538266	0.305617	0.470012	0.21782
cg24307292	BCL9	TSS1500	1	145479426		0.791034	0.490378	0.247673	0.479329	0.305471
cg23997339	BCL9	TSS1500	1	145479308		0.875205	0.434314		0.462457
cg01544877	BCLAF1	5'UTR	6	136650845		0.763556	0.725861		0.648597
cg18535534	BCORL1	TSS1500	X	128943139	0.239075				0.36548
cg09228985	BCORL2	TSS1500	Y	20125466	0.340067	-0.336665		-0.399093
cg08664487	BEND6	TSS1500	6	56926368	0.393004				0.251122
cg15110101	BEST1	TSS200	11	61473910	0.280773	0.532301	0.653874	0.720249	0.265248
cg06068935	BEST1	TSS1500	11	61473581		0.502564	0.407694	0.216097	0.477265
cg14603520	BGN	TSS200	X	152413442		0.387079	0.304771	0.208666	0.235748
cg19618706	BGN	5'UTR	X	152414100		0.566573	0.276368		0.313294
cg20061890	BHLHA15	TSS1500	7	97678937		0.33197		0.482144	0.484249
cg15721145	BIRC7	TSS200	20	61337650		0.477326	0.236571	0.410839	0.326981
cg22843950	BIRC7	TSS200	20	61337657		0.324913	0.211794	0.267695	0.20433
cg09310185	BIRC7	TSS1500	20	61337405		0.428302		0.455287	0.265827	-0.202476
cg12007466	BMPR1B	5'UTR	4	96244516		0.748157	0.669643	0.73766	0.58853
cg00652846	BOC	5'UTR	3	114416777		0.700102	0.516621	0.228597	0.374306
cg20946805	BPESC1	TSS1500	3	140304462		0.695814	0.258022		0.328562	0.239826
cg24229276	BPI	TSS1500	20	36364701		0.263826			0.201789
cg16001335	BRD1	TSS1500	22	48605916		0.419582	0.387357		0.250701
cg05517527	BRE	5'UTR	2	27967966	0.231487	0.649836	0.538426	0.274856	0.274356
cg03433986	BSCL2	TSS1500	11	62234200		0.291003	0.238658	0.303088	0.220108
cg21163128	BSCL2	TSS1500	11	62233938			0.275383	0.862728	0.326762
cg05399330	BSND	TSS200	1	55237118		0.369154	0.269013		0.389835
cg02078690	BSX	TSS200	11	122357664	0.338207	0.691327	0.663467	0.694296	0.285147
cg11711057	BTBD11	TSS200	12	106498574		0.635871	0.660168		0.513562
cg03156260	BTC	TSS1500	4	75940385	-0.338894	0.409948			0.296226
cg22806002	BTG4	TSS200	11	110888293		0.217872		0.547991	0.495691
cg18515591	BTG4	TSS1500	11	110888498				0.552096	0.525839
cg23465465	BTN3A2	TSS1500	6	26472707		0.440922	0.50895	0.393809	0.268701
cg02798801	BUD31	TSS1500	7	98843199	0.442184
cg11914795	C10orf107	TSS200	10	63092561				0.885775	0.643502
cg24693376	C10orf11	TSS1500	10	77211770	-0.305811	0.674046	0.585865		0.465041
cg22045288	C10orf91	TSS1500	10	134108411		0.212096
cg21488132	C11orf31	TSS200	11	57265121	-0.615142	0.202701	0.306462	0.464855	0.503524
cg11623855	C11orf41	TSS200	11	33520296		0.257754	0.236164		0.356517
cg27649396	C11orf53	5'UTR	11	110653963		0.668789	0.466441		0.566733
cg10467098	C11orf68	TSS1500	11	65444468		0.41261	0.448632	0.51857	0.289101
cg08368973	C11orf9	TSS1500	11	61276354	-0.565345		-0.2933	0.387429	0.381995
cg08743634	C12orf29	TSS1500	12	86953025	-0.55231	0.490809	0.334305	0.613211	0.263672	0.297402
cg25935014	C12orf42	5'UTR	12	102413172		0.35339	0.261662		0.203863
cg01031441	C12orf56	TSS1500	12	63070930		-0.373642	-0.366944	0.217596	0.292791
cg15731056	C12orf56	TSS200	12	63070750		-0.208777	-0.204724	0.493198	0.402178
cg20116199	C12orf56	TSS1500	12	63070953		-0.254368	-0.245136	0.339417	0.441638
cg24990968	C12orf56	TSS1500	12	63070893				0.217987	0.237078
cg06252333	C12orf60	5'UTR	12	14866299		0.332043	0.341766		0.229611
cg03191029	C12orf62	TSS1500	12	48791430		0.823967	0.679915	0.456287	0.522573
cg27220934	C12orf75	TSS1500	12	104248034				0.46783	0.223535
cg07409200	C13orf30	TSS1500	13	42252674		0.276947		0.498547	0.291267
cg18860329	C13orf30	TSS1500	13	42252421		-0.2151	-0.381045	0.275085	0.217205
cg19957032	C14orf166	TSS1500	14	51525555	-0.361657		0.255529		0.247034
cg24887211	C14orf166B	TSS200	14	76362378	0.293457	0.578889	0.26713		0.236472
cg03519879	C14orf43	5'UTR	14	73297252		0.542174	0.435693	0.304576	0.313936
cg16702313	C14orf43	5'UTR	14	73321679		0.628053	0.555039		0.310509
cg10919522	C14orf43	5'UTR	14	73297194				0.263524	0.313462
cg01303183	C16orf68	TSS1500	16	8622294			0.239899			0.312223
cg08959396	C16orf73	TSS200	16	1862217	-0.612641			0.697367	0.326768
cg07775371	C16orf73	5'UTR	16	1862156	-0.59329			0.359603	0.298562
cg02502358	C17orf108	TSS1500	17	23245216	0.207719	0.690426	0.605175	0.493823	0.318327
cg08875884	C17orf53	TSS1500	17	39574434	-0.226612	0.363592	0.365257	0.440767	0.375525
cg07432352	C17orf57	5'UTR	17	42758705		0.504532	0.223285	0.244132	0.342465	-0.26014
cg07830449	C17orf72	TSS1500	17	59428835		0.581859	0.349434		0.354284
cg16886882	C18orf32	TSS1500	18	45268258	-0.247654	0.290928	0.330327	0.310655	0.393249
cg23756872	C18orf32	TSS1500	18	45268087		0.534286	0.593677	0.561424	0.473891
cg12068124	C19orf26	TSS1500	19	1189538				0.253603
cg05887082	C19orf38	TSS200	19	10820073	0.22834		0.30892		0.234859
cg26527457	C19orf45	TSS200	19	7468425		0.399911	0.452395	0.620316	0.524825	0.283735
cg05968010	C1orf107	TSS1500	1	208067506	-0.604804			0.237857	0.245516
cg06783102	C1orf114	5'UTR	1	167661148	0.332	0.354962	0.592404	0.408753	0.335274
cg26669624	C1orf187	5'UTR	1	11683919		0.282934	0.406031		0.200947	0.328888
cg19662687	C1orf192	TSS200	1	159604303	0.521139	0.493213	0.357425	0.545756
cg14701962	C1orf226	TSS1500	1	160614634		0.378211	0.325569	0.622347	0.225905
cg03044096	C1orf228	5'UTR	1	44913456	-0.370404			0.518738	0.525412
cg19729188	C1orf52	TSS1500	1	85498519		0.309073			0.29365
cg27202708	C1orf65	TSS200	1	221633332		0.282402			0.255572
cg03961283	C1orf65	5'UTR	1	221633384		0.43432			0.496144
cg14856698	C1orf86	5'UTR	1	2125805		0.395737	0.470754		0.25226
cg03516026	C1orf89	TSS1500	1	16437238		0.513934	0.519351	0.277542	0.420691	0.223593
cg16348470	C1orf94	5'UTR	1	34415196		0.323816	0.211528		0.285585
cg10916651	C1QA	TSS200	1	22835573		0.654421	0.313114		0.443278
cg18752880	C1QTNF3	TSS200	5	34079266		0.437895		0.375771	0.270002
cg03718414	C20orf107	TSS200	20	54541631		0.447988	0.44098		0.337367
cg17775490	C20orf123	TSS200	20	44612761		-0.217208	0.260125	-0.273356	0.368065
cg17801864	C20orf123	TSS200	20	44612752			0.238535	-0.273049	0.341992
cg26379383	C20orf166	5'UTR	20	60558853	0.334765			0.407263	0.286342
cg24272002	C20orf70	TSS1500	20	31218827		0.293787		-0.217102	0.20399
cg02518824	C21orf121	TSS200	21	42315126		0.309452	0.251267		0.340991	0.256057
cg26146900	C21orf33	TSS1500	21	44376984		0.369644	0.459703	0.383382	0.300812
cg07747299	C21orf56	5'UTR	21	46428480	-0.233196	0.834907	0.711142	0.596308		0.239417
cg21046160	C22orf15	TSS200	22	22435147		0.364733	0.338848		0.203746
cg05450667	C22orf27	TSS200	22	29648103		0.24831	0.221125	0.226838
cg17468100	C22orf27	TSS200	22	29648147		0.292452	0.284934	0.265553	0.232115
cg21712830	C22orf36	TSS1500	22	23319335	-0.433664			0.224028	0.385863
cg10308949	C22orf40	TSS1500	22	45026284		0.592137	0.409053	0.526768	0.484259
cg02413370	C22orf41	5'UTR	22	49345820		0.205813	0.251982		0.304544
cg07622096	C2orf48	TSS1500	2	10198709		0.286502	0.261905	0.220804	0.233395
cg27423177	C3AR1	TSS1500	12	8110625		0.338046	0.245853		0.341004
cg02765820	C3orf22	TSS1500	3	127760710		0.514038	0.245519		0.533961
cg02100848	C3orf32	TSS200	3	8668859		0.36031		0.237298	0.267098
cg11070419	C4BPA	TSS1500	1	205343833		0.500301	0.463726	0.62636	0.291991
cg21571160	C4BPB	5'UTR	1	205329176	-0.445081	0.404188		-0.456547	0.285755	0.230732
cg12209861	C4orf19	5'UTR	4	37135472		0.34714	-0.214423	0.359311	0.210021	0.240431
cg02149446	C5AR1	TSS1500	19	52504359	0.210927	0.609135	0.430976	0.607173	0.240998
cg16439948	C5orf13	TSS1500	5	111121844		0.238878		0.455833	0.518957
cg20442289	C5orf15	TSS1500	5	133333603		-0.260383	-0.390058	0.391447	0.29889
cg14722162	C5orf20	TSS200	5	134811085		0.273623	0.253962		0.427563
cg00520708	C5orf24	TSS200	5	134209165	-0.384999	0.233503			0.217079	0.204684
cg24883742	C6	5'UTR	5	41255276	-0.262746	0.457969	0.317361	0.302144	0.560879
cg02086355	C6orf126	TSS1500	6	35851085		0.428005	0.430611	0.262596	0.227646
cg19666256	C6orf136	TSS1500	6	30722401		0.31974	0.279601	0.291831	0.227951
cg06182584	C6orf136	TSS1500	6	30722308	-0.472418		0.271322	0.302501	0.214744
cg09041720	C6orf195	TSS200	6	2580496		0.749356	0.749265	0.405997	0.579403
cg05678462	C6orf195	5'UTR	6	2579099		0.389501	0.374383	-0.442334	0.312665
cg14186264	C6orf58	TSS200	6	127939998	-0.559408	0.873571	0.663866	0.652024	0.85256
cg26184028	C6orf97	TSS1500	6	151856625	-0.793569	0.371684		0.494818	0.392368
cg20249277	C7orf53	TSS200	7	111908113		0.314794	0.332412	0.365822	0.307916
cg05792786	C7orf57	TSS1500	7	48040219	0.256636				0.314786
cg01597480	C7orf58	5'UTR	7	120416640		0.533574	0.207858	0.764004	0.725155
cg04455137	C7orf58	5'UTR	7	120416552		0.702345	0.299268	0.566589	0.608857
cg08541497	C8orf76	TSS1500	8	124323010	-0.669354			0.300684	0.495096
cg24392274	C9orf16	TSS1500	9	129961663	0.244238	0.575045	0.527357		0.277255
cg13413488	C9orf16	TSS1500	9	129961734	-0.204363	0.439494	0.244096		0.407944
cg11727569	C9orf5	TSS1500	9	110922613	-0.301205			0.490515	0.271015
cg25592977	CA10	TSS1500	17	47592314		0.320021		0.213814	0.214273
cg08919494	CA8	TSS200	8	61356665	-0.512626			0.919127	0.396158
cg18617589	CA8	TSS200	8	61356662				0.88118	0.270697
cg24703660	CABYR	5'UTR	18	19973547				0.828039	0.277683
cg25195288	CADM1	TSS1500	11	114881392	-0.415204			0.285101	0.229323
cg06203976	CADM3	TSS1500	1	157407069	0.591665	0.369214		-0.219209		0.24318
cg06281795	CALB1	TSS200	8	91164290	-0.479859			0.873272	0.386316
cg14348532	CALCA	5'UTR	11	14950138	0.362317				0.304827
cg10024587	CALHM2	5'UTR	10	105201743		0.841062	0.813349	0.811253	0.597112
cg23175074	CALHM2	TSS1500	10	105202480		0.785989	0.7511	0.762587	0.534783
cg02241986	CALML3	TSS1500	10	5556543		0.254362			0.285503
cg01396022	CAMK1	TSS1500	3	9786990		0.774936		0.435869	0.370901
cg16073349	CAMK2B	TSS1500	7	44332061	0.253914	0.262331		0.401858	0.271485
cg09143221	CAMKK1	TSS1500	17	3741406		0.506693	0.290792		0.298893
cg22496986	CAMKK1	TSS1500	17	3741322		0.381608			0.381107
cg23013864	CAP2	TSS1500	6	17501375				0.294929	0.270515
cg03333253	CAPN11	TSS1500	6	44233671		0.246656		-0.270641	0.266501
cg16495448	CARD11	5'UTR	7	2985786	0.206971			-0.461063		0.242491
cg20338030	CARD18	TSS200	11	104515673				0.444066	0.302322
cg17008031	CASP1	TSS1500	11	104478117				0.353176	0.269479
cg01999333	CASP14	TSS1500	19	15023623	0.443654				0.294727
cg05937969	CASR	5'UTR	3	123385706	0.219554	0.271629	0.218565		0.319684
cg19108881	CASR	TSS200	3	123385200	0.2757		-0.200841	0.299238	0.261303
cg13764116	CASR	5'UTR	3	123389647	0.223892				0.32346
cg13167443	CATSPERB	5'UTR	14	91265991		0.324667	0.238566			0.232413
cg25515317	CAV1	TSS1500	7	115951344	-0.804224		-0.226048	0.455229	0.343609
cg08443038	CBFA2T3	5'UTR	16	87534378				0.277582	0.286267
cg00231483	CBLN2	TSS1500	18	68362939			0.351851	0.398953	0.307877
cg03566107	CBLN2	TSS1500	18	68362942			0.297445	0.387578	0.380093
cg18045515	CBX2	TSS1500	17	75365664		0.914543	0.897117		0.609257
cg12747469	CCDC108	TSS1500	2	219615469		0.610818	0.672064		0.569389
cg12478092	CCDC116	TSS200	22	20316960		0.507811	0.413108	0.253285	0.405952
cg24144883	CCDC116	TSS200	22	20316985		0.376947	0.447093	0.290318	0.317637
cg18604842	CCDC116	5'UTR	22	20317190		0.331233	0.200244			0.254484
cg03539789	CCDC140	5'UTR	2	222875414	0.311243
cg17601287	CCDC153	TSS200	11	118571816			0.233356	0.271584	0.297057
cg00762681	CCDC160	TSS1500	X	133197244	0.208485				0.237456
cg22675593	CCDC27	TSS1500	1	3657355		0.313683				0.272076
cg14192542	CCDC46	5'UTR	17	61618043	-0.235195			0.603262	0.295216
cg12686273	CCDC64B	TSS1500	16	3025868		0.286103	0.30732		0.276949
cg03002136	CCDC70	5'UTR	13	51335323		0.555825	0.264663		0.343681
cg20272205	CCDC80	TSS1500	3	113843444		0.470793	0.46413	0.600146	0.411788
cg06241374	CCDC85A	TSS1500	2	56263575			0.297391	0.275694	0.217787
cg06394820	CCDC86	TSS1500	11	60364867	-0.824051	0.742133	0.775266	0.572362	0.614177
cg06456738	CCDC87	TSS1500	11	66117657	-0.237479	0.416901			0.434058
cg26706759	CCDC99	5'UTR	5	168944324	0.2351	0.44572			0.388243	-0.232167
cg12727529	CCK	TSS1500	3	42282765		0.419196	0.469099	0.251527	0.363306
cg18789547	CCK	TSS1500	3	42282803		0.512385			0.400234
cg05034363	CCL24	TSS200	7	75281129		0.380909	0.359786		0.225415
cg06083483	CCL8	TSS200	17	29670119	0.282213					0.229933
cg12417071	CCNA1	TSS1500	13	35903489		0.426749	0.255857	0.576679	0.611758
cg19688584	CCR6	5'UTR	6	167449668		0.334255	0.28935	-0.4694	0.205259	0.210998
cg25641439	CCR6	5'UTR	6	167464891		0.39279	0.315293	-0.207083	0.20057
cg16021018	CCRL2	5'UTR	3	46424317	0.46103	0.312289	0.317203			0.310397
cg02601618	CCT8L2	TSS1500	22	15455046	0.740089	-0.253823	-0.249277	-0.566601		0.298584
cg19090861	CD248	TSS1500	11	65842534	-0.419242	0.447316	0.264344	0.419021	0.373351
cg17216759	CD47	TSS1500	3	109293051	-0.329598	0.202106		0.709774	0.378399
cg11139878	CD5L	TSS200	1	156078414	0.759528					0.296139
cg09970481	CD79A	TSS1500	19	47071584	-0.357592	0.300746	0.399516		0.318753
cg19825589	CD79A	TSS1500	19	47071550	-0.322468	0.540915	0.523449		0.309659
cg11705746	CD81	TSS1500	11	2354637		0.595953	0.647424		0.444793
cg01436254	CD86	TSS200	3	123279270		0.273716	0.232051		0.291582
cg09459339	CD96	TSS200	3	112743583		0.629894	0.574091	0.57574	0.548655
cg04087271	CDA	TSS200	1	20787921		0.627431		-0.210438	0.415545
cg26009195	CDC25B	TSS200	20	3724274	-0.233549			0.769269	0.286188
cg10124993	CDCA4	5'UTR	14	104549757	-0.779486	0.221941		0.771872	0.532732
cg04480386	CDH12	5'UTR	5	22888891			0.446353	0.848827	0.628225
cg00423443	CDH13	TSS1500	16	81217877	0.255957				0.247123
cg05808793	CDH17	5'UTR	8	95298701		0.22389	0.333515	0.373476	0.20739
cg22137572	CDH18	5'UTR	5	19951359	-0.208078			0.836776	0.647079
cg16489926	CDH19	TSS200	18	62422321		0.280595	0.23875	0.546558	0.416053
cg18608017	CDH23	5'UTR	10	72828078		0.493965	0.474673		0.314856
cg00234046	CDH23	5'UTR	10	72839251	0.263018			-0.365454		0.252568
cg09106999	CDK2	TSS1500	12	54646332		0.487027	0.479661	0.406472	0.277518	0.254494
cg05559445	CDKN1C	TSS1500	11	2864250		0.21455	0.21905	0.26791	0.275505
cg05267118	CDKN1C	TSS1500	11	2864460		0.287668			0.417032
cg00908631	CDKN2C	TSS1500	1	51206204		0.382457		-0.363563	0.302046
cg03282993	CECR6	TSS200	22	15982259				0.630127	0.223389
cg27396498	CES4	TSS200	16	54351979		0.258931	0.235519		0.206796
cg08794265	CES4	TSS1500	16	54350701			0.22987		0.322226	0.212027
cg03284670	CES7	TSS1500	16	54467233			0.232581	-0.228426	0.342107
cg11177404	CGB2	TSS200	19	54226891		0.391789	0.460728	0.525741	0.482042	0.247197
cg11120551	CHD1L	TSS1500	1	145180620	-0.484021	0.561086	0.246663	0.328298
cg01901466	CHGA	TSS1500	14	92458633	0.359832			0.478553	0.28419	0.28834
cg23013853	CHGA	TSS1500	14	92458855			0.258683	0.678489	0.352696
cg11165881	CHL1	TSS1500	3	213048		0.337215	0.200101	0.545163	0.466816
cg10783797	CHPF2	5'UTR	7	150561469	0.531283	0.833596	0.567863		0.272978
cg00619443	CHRDL1	TSS1500	X	109926192				0.673213	0.39852
cg25903474	CHRDL1	TSS200	X	109926128		-0.302129	-0.246963	0.22732	0.275673
cg19053358	CHRDL1	5'UTR	X	109925734				0.311506	0.529708	-0.296931
cg23476456	CHRDL1	5'UTR	X	109925848				0.545738	0.300171
cg16057587	CHRM2	5'UTR	7	136349106	0.488388	-0.225251	-0.229143	0.387963		0.303193
cg18853490	CHRM3	5'UTR	1	237949463				0.232897
cg18738190	CHST3	5'UTR	10	73410297		0.847862	0.796451	0.833335	0.629129
cg00742121	CHST8	TSS1500	19	38804144		0.207619			0.235273
cg04716996	CHURC1	TSS1500	14	64450330	0.395571					0.212633
cg27492942	CISD3	TSS1500	17	34139491		0.38637	0.207238		0.214382
cg00238131	CITED1	TSS1500	X	71444023				0.216436	0.348337
cg23710475	CITED1	5'UTR	X	71442438				0.428971	0.519146
cg09976142	CIZ1	5'UTR	9	129995257	0.891138	-0.696875	-0.717596	-0.712313	-0.201924	0.272481
cg08793208	CKLF	TSS1500	16	65142950	-0.256348	0.254989	0.227868	0.276614	0.203512
cg18597415	CLC	TSS1500	19	44921206			0.2017		0.244884
cg23296791	CLC	TSS1500	19	44921606	0.205122
cg26068654	CLCC1	5'UTR	1	109306602	0.32595	0.678446	0.593074
cg03670355	CLCN4	5'UTR	X	10086353		0.717058	0.670321	0.806711	0.615609
cg11145160	CLDN11	TSS1500	3	171618972		0.448221	0.440953	0.443786	0.308213
cg15722751	CLEC1A	TSS200	12	10142905			0.277227	0.454538	0.361037
cg05626117	CLEC4G	TSS1500	19	7704327	0.233256				0.301159
cg23175055	CLIC1	TSS1500	6	31812717	-0.324031	0.247845		0.29544	0.270493
cg13003571	CLLU1	5'UTR	12	91342371		0.486352	0.360689	0.325096	0.332893
cg22566694	CMBL	TSS1500	5	10362123	-0.322274	0.464286	0.402184	0.233792	0.368722
cg07919167	CMKLR1	TSS1500	12	107238984		0.485286	0.293553		0.374193
cg23803206	CMPK1	TSS1500	1	47571434			0.272218	0.513226	0.28249	0.333411
cg05444994	CNKSR2	TSS1500	X	21302245	-0.269825		-0.20067	0.281463	0.398395
cg20141118	CNTLN	TSS1500	9	17124569		0.498037	0.434913	0.221658	0.395106
cg11830800	CNTN1	5'UTR	12	39373787	0.307756	-0.252437	-0.265842	0.397398	0.207137
cg09708959	COL11A2	TSS1500	6	33269085		0.67081	0.662148	0.667843	0.36097
cg16630229	COL11A2	TSS1500	6	33268582		0.616066	0.588922		0.568204
cg09251959	COL16A1	TSS1500	1	31943094		0.655467	0.530455	0.715426	0.567513
cg17158750	COL20A1	TSS200	20	61394827		0.309207	0.215188	-0.236107	0.21495	0.236835
cg25552435	COL23A1	5'UTR	5	177949906		0.423528	0.320299	0.732152	0.426437
cg07095995	COL25A1	TSS200	4	110443429	-0.313009			0.861992	0.728385
cg08963132	COL29A1	TSS200	3	131546951		0.772291	0.233407	0.336475	0.498058
cg02420724	COL5A2	TSS1500	2	189753228	-0.735197		0.48675	0.834308	0.633594
cg03034070	COL5A2	TSS1500	2	189753086	-0.618694			0.755051	0.45827
cg10765212	COL5A2	TSS200	2	189752883	-0.744329			0.838305	0.582265
cg14288066	COL6A3	5'UTR	2	237972081		0.359747			0.283779	0.297419
cg19382657	COLEC12	TSS1500	18	491234	0.216299	0.390191	0.201305		0.307032	0.300854
cg12327691	COX15	TSS1500	10	101483312	-0.263604			0.776471	0.634179
cg27413508	COX4I2	TSS200	20	29689178		0.332388	0.208289		0.333785
cg08995662	CPAMD8	TSS200	19	16998689	-0.343011			0.632916	0.375509
cg16903913	CPAMD8	TSS200	19	16998714	-0.733662			0.548096	0.556968
cg26982364	CPLX2	5'UTR	5	175232445	-0.372166			0.268554	0.328708
cg01563071	CPNE4	5'UTR	3	133130370		0.743064	0.616224		0.631939	-0.286729
cg05531409	CPNE4	5'UTR	3	133119862	-0.699093	0.685469	0.661758		0.611125
cg19139832	CPNE4	5'UTR	3	133114531		0.548869	0.526261	-0.294038	0.360294
cg08813944	CPSF4L	TSS1500	17	68770184		0.521117	0.504432	0.508374	0.220627
cg00449201	CPT1C	TSS1500	19	54885249		0.910438	0.897551	0.911822	0.61049
cg23283187	CPZ	TSS1500	4	8643919		0.326053	0.21542		0.383725
cg05508558	CR2	TSS1500	1	205693995		0.263288			0.276505	-0.238442
cg19932080	CRABP1	TSS1500	15	76418234		0.470903	0.337709		0.211646
cg05384271	CRB3	TSS1500	19	6415029	0.370852					0.207213
cg14803765	CREB5	TSS1500	7	28417212		0.337973		0.210202	0.352587	0.200163
cg23606079	CRISPLD2	5'UTR	16	83411372	-0.469787	0.388889	0.480322		0.368796
cg03543081	CRP	TSS200	1	157951110	0.335147	0.516274				0.313687
cg20193872	CRY1	TSS1500	12	106012726	0.214587	0.799169	0.583497	0.739437	0.330088
cg12033214	CRYBA4	TSS200	22	25347910		0.381772	0.294017	-0.312953	0.355996
cg26286961	CSGALNACT1	TSS200	8	19504488		0.32857	0.313012	0.747948	0.333763	-0.202084
cg03680517	CSGALNACT2	TSS1500	10	42952973	0.227023		0.240784	0.412934	0.243446
cg21320567	CSPP1	TSS1500	8	68138434		0.452381			0.300702
cg02254461	CSRNP1	TSS1500	3	39170908			-0.389685	0.483609	0.410125
cg19216731	CSRP3	TSS200	11	19180211			0.24799	0.311434	0.464284
cg00327332	CSTT	TSS1500	20	23446993	-0.399259	0.22055			0.297003
cg23992194	CTBP2	5'UTR	10	126834984	0.208529	0.789787	0.28076	0.528105	0.477211
cg00481227	CTNNBL1	TSS1500	20	35755483	-0.225425			0.23741	0.252178
cg16048517	CTNND2	TSS1500	5	11957442	-0.695123			0.852052	0.550376
cg23669043	CTSF	TSS200	11	66092820	-0.325959		0.205446	0.252554	0.399802
cg07631828	CTSZ	TSS1500	20	57015976	-0.248364	0.218148			0.344627
cg06830319	CX3CL1	TSS1500	16	55963575		0.417092	0.345091		0.248865
cg24284822	CXCL13	TSS1500	4	78651035		0.312867
cg13215970	CXCL5	TSS200	4	75083460				0.761283	0.620233
cg16055869	CXCL5	TSS200	4	75083476				0.897055	0.611669
cg12463851	CXCR7	TSS1500	2	237141925	0.436652	0.602878	0.250466	0.499302	0.353935
cg22010317	CXorf36	TSS1500	X	44945488	-0.232319	0.54013	0.554342	0.254014	0.308549
cg19398192	CXorf57	TSS200	X	105741708				0.583629	0.579393
cg02211783	CXorf61	TSS1500	X	115508855				0.369228	0.355112
cg01008405	CXXC5	5'UTR	5	139019210	0.278883	0.555662	0.375058		0.263646
cg15165154	CXXC5	5'UTR	5	139021198	0.650358	0.661584	0.593744			0.234783
cg11176694	CXXC5	5'UTR	5	139030599		0.256779		0.407785	0.23977
cg12597839	CYB561D1	TSS1500	1	109837664	-0.376343	0.222988			0.29668
cg04242898	CYB5R3	TSS200	22	41373075		0.495394	0.417703	0.483696	0.345405
cg25044876	CYB5R3	5'UTR	22	41371090		0.40127	0.422883	0.264827	0.396868
cg08690876	CYB5R3	5'UTR	22	41370665		0.32091	0.257671		0.211413
cg05621349	CYorf15A	TSS200	Y	20188457	0.230519	0.398488		0.668502
cg17790333	CYP11A1	TSS200	15	72447318		0.290071		0.361167	0.270788
cg10500909	CYP11B2	TSS1500	8	143997017		0.3102			0.294754
cg13482327	CYP2A13	TSS1500	19	46285301		0.386055	0.235395	0.230374	0.547458
cg07506573	CYP2A13	TSS1500	19	46285835		0.232442			0.514501
cg11267879	CYP2F1	TSS1500	19	46311792	0.297425	0.369412		0.361113	0.276617
cg02386599	DAAM2	5'UTR	6	39877520		0.450487	0.421561	-0.437036	0.287222	0.206755
cg06710648	DAB1	TSS200	1	58488965		0.406677			0.219242
cg01305539	DAB2IP	TSS1500	9	123368148		0.241576			0.265995
cg00993140	DACH2	TSS1500	X	85289778	-0.370726			0.798532	0.519424
cg08637905	DACH2	TSS200	X	85290057				0.600515	0.495763
cg16144072	DACH2	TSS200	X	85289956				0.575622	0.312724
cg16259355	DACH2	TSS1500	X	85289299	-0.218036			0.235928	0.540509	0.323486
cg18650307	DCAF16	5'UTR	4	17418566	0.241109	0.655391	0.776813	0.709212	0.307962
cg12223258	DCAKD	5'UTR	17	40472552		0.359143	0.36482	0.433535	0.255026
cg16770368	DCHS1	5'UTR	11	6630360	0.224497				0.214489
cg05561193	DCLK2	TSS1500	4	151218492	-0.345969		0.224731	0.369957	0.289129
cg00777315	DCT	TSS1500	13	93931340		0.218408		-0.500785		0.250087
cg16811558	DDC	TSS1500	7	50601746		0.527075	0.525383	-0.330971	0.278732
cg24164005	DDC	5'UTR	7	50596912		0.313309	0.286708			0.354289
cg24826812	DDX26B	5'UTR	X	134482278		0.867423	0.541054	0.929664	0.432318
cg18077436	DDX3Y	TSS200	Y	13526016		0.337874	0.345436	0.447666	0.208231
cg09856092	DDX3Y	TSS200	Y	13525984		0.488174		0.785406
cg04253037	DDX56	TSS1500	7	44581014	-0.601023	0.413499	0.32846	0.354839	0.363363
cg16773563	DDX56	TSS1500	7	44581000	-0.349126	0.37736	0.280244	0.360147	0.313788
cg05758978	DDX56	TSS200	7	44580830	-0.682795	0.524942		0.696424	0.43104	0.219076
cg26818165	DENND1C	TSS200	19	6432857		0.264451		0.280539	0.357809
cg25487529	DGKG	TSS1500	3	187562937				0.535965	0.477295
cg20378070	DHX16	TSS1500	6	30749158		0.229369	0.239207			0.269149
cg26784957	DHX36	TSS1500	3	155525456		0.415637	0.226386			0.284166
cg08368055	DHX38	5'UTR	16	70686816	0.209131	0.5442	0.462195	0.462368	0.235585
cg01157070	DKFZP434H168	TSS200	16	54786012	0.503009	0.223927		0.441949	0.359954
cg27369423	DKFZP434H168	TSS1500	16	54786402		0.376518	0.336572	0.207791	0.50541
cg14330675	DKFZp434J0226	TSS200	19	51405304		0.723458	0.644191	0.663962	0.557217
cg21629821	DKFZp434J0226	TSS200	19	51405313		0.451733	0.445565	0.436975	0.347002
cg10401741	DLGAP4	TSS1500	20	34427728		0.325885			0.347957
cg00337916	DLX6AS	TSS1500	7	96481622	0.208399	0.323062			0.373889
cg03578951	DMAP1	TSS1500	1	44451378			0.219367	0.297228	0.314101	0.280395
cg11976790	DMBT1	TSS200	10	124310054	0.262154	0.214343	0.308923		0.247577
cg25905812	DMRT1	TSS200	9	831632				0.676219	0.508114
cg04897208	DNAH8	TSS1500	6	38797648		0.315358	0.290874	-0.290097	0.244239
cg02070028	DNAJB13	TSS200	11	73338898		0.833065	0.782877	0.763438	0.684968
cg10235741	DNASE1L3	5'UTR	3	58175366	0.801713				-0.354498
cg26002091	DNMBP	5'UTR	10	101726250		0.615515	0.621752		0.523111
cg27319563	DNMBP	5'UTR	10	101757342	-0.331209		0.212265	0.479944	0.226963
cg02931604	DPPA5	TSS1500	6	74121019		0.291475			0.270974
cg09435415	DPYS	TSS200	8	105548559		0.222973	0.360951		0.403751
cg13442201	DUSP10	5'UTR	1	219975358	0.218961	0.598792	0.445942	0.601278	0.240522
cg23612030	DUSP2	TSS1500	2	96175260		0.533238	0.430683		0.249366	-0.255578
cg05085049	DUSP9	5'UTR	X	152563186				0.635234	0.473619
cg09552277	DYNC1LI2	TSS1500	16	65343733		0.23117	0.221697	0.231408		0.286792
cg20540913	EDA	5'UTR	X	68752833				0.530079	0.591137
cg06495401	EDAR	5'UTR	2	108925844		0.277854			0.204756
cg16264526	EDNRA	TSS1500	4	148620723		0.410208	0.258657		0.269634
cg02147695	EDNRB	TSS1500	13	77391658	-0.442591			0.375792	0.334134
cg14292823	EEF1D	TSS1500	8	144752240		0.453124	0.427524	-0.289978	0.310384
cg23902550	EEF1D	TSS1500	8	144752249		0.367773	0.319815	-0.361919	0.223719
cg10397070	EEF1G	TSS1500	11	62098803		0.586294	0.537615		0.398296
cg03535793	EFCAB4B	TSS1500	12	3732855		0.488221	0.396356	0.418682	0.254744
cg17904739	EFCAB4B	5'UTR	12	3731828	0.201881	0.550736	0.518505	-0.209055	0.212769	0.221897
cg14759043	EFCAB4B	TSS1500	12	3732858		0.551589	0.325602		0.296815
cg00585901	EFNA4	TSS1500	1	153302012				0.75963	0.454527
cg15141467	EFNA4	TSS1500	1	153301999	-0.617856			0.828874	0.497239
cg05251755	EFR3B	TSS1500	2	25117311	-0.627541			0.317795	0.502721
cg20682143	EGLN1	TSS1500	1	229627775		0.491093	0.29826	0.529095	0.267863
cg01988452	EIF1AY	TSS1500	Y	21145916	0.204579	0.364435	0.293297	0.264215		-0.211891
cg10620659	EIF1AY	TSS1500	Y	21146779		0.298109		0.542154		-0.305501
cg14611683	EIF2B3	TSS1500	1	45225167	-0.603349	-0.406931	-0.358856	0.240919	0.30802
cg26073060	EIF3I	TSS1500	1	32459323	0.35924	0.702777	0.647747	0.232101	0.219137
cg07179068	EIF4E1B	5'UTR	5	175992771	0.450985					0.222724
cg05921913	EIF5	TSS1500	14	102868774		0.814992	0.741026		0.550242
cg11802299	ELAC2	TSS1500	17	12863564	-0.208316	0.314059		0.23565	0.470034
cg09160231	ELFN1	5'UTR	7	1731839	0.320068	0.658581	0.546925		0.262572
cg00107982	ELFN2	5'UTR	22	36143044		0.34879	0.309177	0.32075	0.229796
cg21055910	ELFN2	5'UTR	22	36103984		0.395888	0.352408	0.419191	0.25348
cg21511948	ELFN2	5'UTR	22	36150182		0.627848	0.443266	0.46219	0.322125
cg27101034	ELOVL7	5'UTR	5	60173514		0.286244	0.331033	0.213602	0.260406
cg19459207	EMB	TSS1500	5	49773530			-0.386373	0.239352		0.335725
cg11779941	EMD	TSS1500	X	153259529		0.508169	0.470012		0.269164
cg05025071	EMR1	TSS200	19	6838530		0.575169	0.297744		0.351073
cg23772205	EN2	TSS1500	7	154942702				0.825196	0.665062
cg00509187	ENOX1	TSS1500	13	43260093		0.35335	0.6222		0.311627
cg01661247	ENPP1	TSS1500	6	132170030				0.432489	0.453786
cg20988616	ENPP3	TSS1500	6	131999837		0.326732	0.386166	0.324377	0.301879	-0.293516
cg10658197	ENTHD1	TSS1500	22	38620698		0.498603		0.245517	0.303805
cg25329685	ENTPD4	TSS1500	8	23371694		0.353853		0.40401	0.295217
cg12728621	EPB41L1	5'UTR	20	34206506		0.498955	0.230647	0.547163	0.412626
cg06550462	EPB41L3	TSS1500	18	5534208	-0.661045			0.722312	0.565615
cg23847381	EPB41L3	TSS200	18	5534031	-0.881282			0.786095	0.617815
cg04424060	EPHB6	5'UTR	7	142269997		0.283524		-0.23734	0.381445	0.209278
cg25152404	EPHX1	5'UTR	1	224065806		0.614512	0.221516	0.766899	0.398021
cg00501904	EPHX1	5'UTR	1	224068298		0.202442			0.362117
cg01447748	EPS15	TSS1500	1	51757847		0.207885	0.221419		0.269128
cg02023717	ERBB2	5'UTR	17	35100223		0.26605			0.280224
cg13079837	ERC1	5'UTR	12	974713		0.203873				0.246047
cg07100595	ERC2	TSS1500	3	56478880			-0.20577	0.239649	0.213755
cg09743261	ERCC6L	TSS200	X	71375596				0.353735	0.373057
cg26108843	ERG	TSS1500	21	38956641		0.3488			0.525429
cg10426370	ESM1	TSS1500	5	54318216				0.372526	0.220099
cg20893956	ESR1	5'UTR	6	152168429				0.247676	0.286911
cg23284245	ESR2	5'UTR	14	63827432		0.201008		0.210216	0.272423
cg25389804	ESRRG	5'UTR	1	215144021	-0.239164			0.275186	0.285279
cg22469897	ETFB	TSS200	19	56550088		0.726059	0.628849	0.725061	0.551424	-0.218459
cg16792062	ETS1	TSS1500	11	127963363		0.23909		0.271231	0.279791
cg25578781	ETS1	5'UTR	11	127951280		0.24795			0.213895
cg01519765	ETV5	TSS1500	3	187310814	0.313499	0.632234	0.488624	0.329238	0.209433
cg21151960	EXOC3	5'UTR	5	497080				0.355186	0.206031
cg19128082	EXOG	TSS1500	3	38512283		0.218722	0.207944		0.352037
cg06713675	EXOSC9	TSS1500	4	122941432		0.587276	0.388313	0.535212	0.48927
cg16808120	EYA1	TSS1500	8	72432045	0.313433			0.848283	0.220569
cg08234354	EYA1	TSS1500	8	72431952		-0.246194	-0.272202	0.577456	0.357029
cg26871350	F2RL2	TSS1500	5	75955237		0.230205		0.412599	0.328443
cg23772843	F7	TSS200	13	112807910			-0.22123	0.228225	0.222272
cg12671744	FAAH	TSS200	1	46632361	0.667257		-0.363469	-0.487176	-0.360342	0.227
cg26932018	FAAH2	TSS1500	X	57329274		0.679894		0.850406	0.353022
cg14427243	FABP1	TSS1500	2	88209637		0.260635	0.309416	-0.206612	0.310587
cg22511455	FAIM3	TSS1500	1	205163396		0.599434	0.321967	0.304964	0.348082
cg15158847	FAIM3	5'UTR	1	205161938		0.450692	0.315722		0.212317
cg11830605	FAM110B	5'UTR	8	59089041			0.36451	0.261271	0.272967	0.219685
cg21052415	FAM123A	TSS1500	13	24644587		0.271678		-0.472252	0.215198
cg18335505	FAM123C	5'UTR	2	131231058	0.33283	0.499079	0.367903		0.207425
cg07794384	FAM123C	5'UTR	2	131234601				0.207692	0.327078
cg01833675	FAM124B	TSS200	2	224975120		0.466681	0.456155	-0.333048	0.31316
cg25313930	FAM124B	TSS200	2	224975027		0.355114	0.302133	-0.398364	0.286852
cg03466522	FAM131C	TSS1500	1	16273341		0.282414	0.226365	0.305658	0.209128
cg08968222	FAM13C	TSS1500	10	60793096	-0.35997	0.326872	0.33211	0.695578	0.287162
cg15248636	FAM155B	TSS1500	X	68640457	0.209306			0.245046		0.234454
cg08849150	FAM162B	TSS200	6	117193703				0.215738	0.249807
cg12080566	FAM176A	TSS1500	2	75651740			0.235154	0.331223	0.315159
cg03455713	FAM176A	5'UTR	2	75634648			0.286293		0.314822
cg10600536	FAM180B	TSS200	11	47564780		0.335436	0.285301		0.214184
cg00357213	FAM188A	TSS1500	10	15942737	-0.759001		0.326124	0.309711	0.511967
cg19707359	FAM188A	TSS1500	10	15942878	-0.514341	0.51458	0.58399		0.555576
cg20565833	FAM190A	5'UTR	4	91356320			-0.24956	0.351294	0.261408
cg12417685	FAM19A4	TSS200	3	69064542	-0.417948			0.805961	0.415577
cg04304705	FAM19A5	TSS1500	22	47263624		0.320505	0.57102	0.542085	0.375434	0.232443
cg14894848	FAM19A5	TSS1500	22	47263609			0.525199	0.517697	0.306884	0.248204
cg01036409	FAM20A	TSS1500	17	64108967	-0.315839			0.912649	0.340307
cg11058154	FAM20A	TSS1500	17	64108973	-0.350728			0.849826	0.399438
cg23969274	FAM26D	5'UTR	6	116958429		0.237619	0.582761		0.544866
cg08657886	FAM32A	TSS1500	19	16156868	-0.224041			0.450598	0.235464
cg24376266	FAM3B	TSS200	21	41610520	-0.486953	0.77831	0.467121	0.796243	0.655553
cg07813254	FAM43B	TSS1500	1	20750260		0.704852	0.691437		0.424616
cg09324018	FAM49A	5'UTR	2	16703091		0.370694			0.485636
cg24242519	FAM49A	5'UTR	2	16710050	0.33629		-0.413656	-0.51379		0.203714
cg09028383	FAM63A	5'UTR	1	149247035	-0.232074	0.206733		0.32134	0.262044
cg21329507	FAM70A	TSS200	X	119329558		0.334988	0.340235	-0.318984	0.254667
cg03483944	FAM71E2	TSS200	19	60566512		0.329814			0.228876
cg21009400	FAM74A3	TSS1500	9	40704141		0.472859	0.338722		0.248569
cg16391327	FAM98B	TSS1500	15	36533340	-0.473359	0.421556	0.25228	0.344583	0.275116	-0.25245
cg09007161	FANCF	TSS1500	11	22604226	-0.701775	0.4253	0.389876		0.552204
cg21522988	FAR2	5'UTR	12	29268139				0.792226	0.511282
cg01811153	FARP1	5'UTR	13	97650935		0.314014		-0.296444	0.286258
cg26531286	FARP1	5'UTR	13	97597359		0.31461		-0.342454	0.276705
cg04025965	FASTK	TSS1500	7	150410043		0.551201	0.428442		0.372122
cg25302888	FASTK	TSS1500	7	150410087		0.312292	0.310046	-0.334902	0.205072
cg27608032	FASTK	TSS1500	7	150409859		0.388178	0.213557		0.264783
cg11823624	FASTK	TSS1500	7	150409657			0.205873		0.249687
cg13893555	FBXO10	5'UTR	9	37564338		0.49577	0.477588	0.461013	0.350862
cg24010336	FBXO17	TSS1500	19	44159098		-0.582516	-0.546748	0.232314		0.220484
cg02239453	FBXO3	TSS1500	11	33754099	0.433329	0.203844		0.206082
cg00586700	FCGRT	TSS1500	19	54706990	-0.218657	0.464198	0.400949	0.342325	0.27479
cg05741490	FDX1	TSS1500	11	109805371		0.338652	0.318199	0.36275	0.25133
cg27259408	FDX1L	TSS1500	19	10288154				0.333931	0.213156
cg23242649	FER1L4	TSS1500	20	33659879	-0.523641	0.279123			0.355694
cg00723017	FER1L6	5'UTR	8	125022831		0.33696		-0.259948	0.286909
cg06385449	FERMT3	TSS200	11	63730699		0.772641	0.774646	0.750288	0.606027
cg12005186	FERMT3	TSS200	11	63730528		0.754842	0.685294	0.705608	0.557209
cg01047748	FFAR3	TSS1500	19	40540864		0.527951	0.284658		0.306838
cg11809958	FGD4	TSS200	12	32546196		0.311621	0.30493	0.340291	0.230638	-0.298072
cg07206630	FGF1	5'UTR	5	142046952		0.201367	0.4402		0.411839
cg06981242	FGF13	TSS1500	X	138115195	0.274916		0.206573	0.785404	0.201956
cg10052922	FGF13	5'UTR	X	138104570		0.213853		0.855703	0.292475
cg12813325	FGF13	TSS1500	X	138115279	0.342506			0.859519		-0.237049
cg07768177	FGF13	5'UTR	X	138114426				0.827403	0.497839
cg25228188	FGF13	5'UTR	X	138114705				0.913619	0.452521
cg26096837	FGF19	TSS1500	11	69229155				0.261725	0.344683
cg03159252	FGF22	TSS1500	19	590161		0.412496	0.376686	0.276158	0.433117
cg23219570	FGF23	5'UTR	12	4359154			0.358139	-0.287255	0.353251
cg17091967	FGFBP1	TSS1500	4	15549995		0.4177	0.306798	0.304126	0.234504
cg11836372	FGFR2	TSS200	10	123343812				0.241072	0.233491
cg13175830	FGFR2	TSS200	10	123343946				0.331183	0.234674
cg15049101	FGFR2	TSS200	10	123343879				0.309364	0.651733
cg14856220	FGFR2	TSS200	10	123343490				0.296526	0.25982
cg21616031	FHAD1	5'UTR	1	15448981			0.312217		0.381951
cg19652483	FILIP1	5'UTR	6	76248533	-0.240005	0.493907	0.59254	0.384998	0.328139
cg03566156	FKBP11	TSS1500	12	47605825		0.371836			0.208147
cg00901401	FKBP1B	TSS1500	2	24125548				0.640746	0.301797
cg25114611	FKBP5	TSS1500	6	35804848	-0.224377	-0.217426		0.399183	0.239785
cg22719314	FLG	5'UTR	1	150556958		0.33316	0.276085		0.323088
cg23197405	FLJ12825	TSS200	12	52738205		0.440797	0.305895	0.300252	0.20825
cg07141565	FLJ26850	TSS1500	19	55245054		0.320356	0.309113	0.287251	0.253969
cg05867448	FLJ30058	5'UTR	X	130020256		0.219145		0.469345	0.455436
cg09407917	FLJ30058	TSS200	X	130019832		0.302239	0.24591		0.246634
cg02328035	FLJ33360	TSS1500	5	6391017	0.585724					0.205473
cg18997137	FLJ37307	TSS1500	13	51317690	-0.334865		0.568447	0.386816	0.548447
cg24762962	FLJ37543	5'UTR	5	60973658		0.587704	0.458916	0.577578	0.338665
cg23645302	FLJ41562	TSS1500	4	68767318		0.353997		0.596554	0.635708
cg08528984	FLJ42875	TSS1500	1	2975078	-0.593186			0.699686	0.502554
cg01459854	FLJ43390	TSS1500	14	61653141		0.242544
cg19953646	FLRT2	5'UTR	14	85070695	-0.326675	0.34198		0.446222	0.275112
cg04906740	FLT3	TSS1500	13	27572998	-0.392313			0.760307	0.555308
cg07676849	FOLR3	TSS1500	11	71523313			0.233242	0.612584	0.607981
cg21571793	FOXN3	5'UTR	14	88980157		0.281086	0.20004	0.524738	0.25282
cg04977856	FOXN3	5'UTR	14	88956694				0.659384	0.305545
cg06719445	FOXN3	5'UTR	14	88995221				0.450145	0.36614
cg05399036	FOXP1	5'UTR	3	71652127		0.338758	0.323653	0.338064	0.244607
cg14564722	FOXP1	5'UTR	3	71334291		0.221868	0.242374	0.376493	0.272437
cg13816423	FOXP4	TSS1500	6	41621144	0.248423	0.256866			0.400018
cg17432154	FRG2B	TSS1500	10	135291362	0.563738			-0.2096		0.216784
cg09359810	FRMD6	5'UTR	14	51118171	-0.582121	0.365053	0.242923		0.636138
cg22672606	FRMPD4	5'UTR	X	12066639				0.797687	0.412511	0.391238
cg16158863	FRY	TSS1500	13	31503218	-0.334841		0.39396		0.309813
cg14341289	FSD1L	TSS1500	9	107249605				0.469077	0.200858
cg15380263	FSTL4	TSS1500	5	132976414	-0.208304			0.217323	0.474989
cg01102379	GAB2	TSS1500	11	77807515				0.432309	0.219165
cg11681617	GAB3	TSS1500	X	153632843				0.436631	0.680021
cg23160016	GABRA2	TSS1500	4	46086686	-0.857418	0.224471		0.675145	0.53081
cg11166197	GABRA3	5'UTR	X	151312240	0.579771			0.762738		0.246548
cg00252615	GABRB2	TSS1500	5	160908861				0.555687	0.383226
cg05849875	GABRQ	TSS200	X	151557284	0.412704	0.561744		0.936984	0.442079
cg19137564	GABRQ	TSS200	X	151557107	0.279064			0.832617	0.414261
cg21864225	GABRQ	TSS200	X	151557212				0.84988	0.493066
cg27309383	GALNT14	TSS1500	2	31215289				0.322874	0.426512
cg12229387	GAST	TSS1500	17	37120854		0.495841	0.430008	0.417598	0.280969
cg13808674	GATA2	5'UTR	3	129692009		0.505301	0.508665	-0.284388	0.250365
cg13409449	GATA3	5'UTR	10	8137360	-0.816133	0.330758	0.266319	0.310846	0.207245
cg11322879	GATSL1	TSS1500	7	74016774	-0.338686	0.210356		0.265163
cg02087383	GC	TSS1500	4	72869966			0.43407		0.67838
cg07378350	GDF5	TSS1500	20	33490738	-0.226036		0.545234	0.535954	0.448037	0.306055
cg18796341	GDI1	TSS1500	X	153318097				0.467037	0.21319
cg22951728	GDI1	TSS1500	X	153318099				0.619723	0.423845
cg00791905	GFI1	5'UTR	1	92723060	0.256737	0.436022		0.32672	0.3724
cg01258522	GFI1	5'UTR	1	92723353		0.303421			0.45345
cg24012811	GFRA1	TSS1500	10	118024347	-0.205574	0.292563			0.574462	0.26222
cg07848409	GHSR	TSS1500	3	173649681		0.450182	0.363122		0.360193	0.233638
cg18538812	GIF	TSS1500	11	59370671				0.317217	0.241949
cg12155963	GIMAP8	TSS1500	7	149778486			0.211912		0.208267
cg14827502	GIMAP8	5'UTR	7	149778958		0.367217			0.207589
cg01716680	GJA4	5'UTR	1	35032337		0.531477	0.232649	-0.233619	0.303937
cg21776794	GJB6	TSS1500	13	19704746		0.40459		0.255185	0.26392
cg06811801	GJB7	5'UTR	6	88085417				0.296224	0.307696
cg01789576	GJC2	TSS1500	1	226403934		0.711885	0.498593	0.233131	0.373807
cg10950111	GJC2	TSS200	1	226404002		0.578239	0.550721	0.268772	0.26526
cg06616245	GLI1	5'UTR	12	56140503	-0.257144			0.523298	0.321977
cg08635064	GLI3	5'UTR	7	42239915	0.306242		0.313844	0.537901	0.306966
cg18767735	GLIS1	TSS1500	1	53973008		0.651573	0.612124	0.576905	0.362089
cg21142398	GLIS1	TSS1500	1	53972666		0.460999	0.483822	0.335215	0.584433
cg05206587	GLRA2	5'UTR	X	14457801	0.244066			0.538085	0.425294	0.203553
cg20045970	GLTP	TSS1500	12	108803402	0.236982	0.685082	0.722513	0.62615	0.288152
cg02526508	GLYAT	5'UTR	11	58250946	0.225668				0.214946
cg17417347	GLYATL3	5'UTR	6	49582382			0.30769	0.277864	0.292444
cg26102475	GMFG	TSS200	19	44518661		0.675407	0.670331	0.491782	0.302697
cg04156464	GNAO1	TSS1500	16	54782005				0.531842	0.420895
cg21938532	GNAS	TSS1500	20	56860326		0.365491	0.275891		0.325663
cg27304369	GNAS	TSS1500	20	56860878		0.266972		-0.4827		0.396675
cg13728472	GNAS	TSS1500	20	56860512	0.304359				0.235113
cg22941294	GNAT2	TSS1500	1	109957633		0.491192	0.449489		0.356562	0.252053
cg08134671	GNG7	5'UTR	19	2493837		0.74071	0.547408		0.354562
cg18801825	GNG7	5'UTR	19	2599560	-0.207729			0.262263	0.387356	-0.234841
cg00426968	GNG8	TSS1500	19	51830124				0.298595	0.214127	0.280597
cg23541617	GNPTAB	TSS1500	12	100749466	-0.675041			0.533908	0.576097
cg00626466	GNS	TSS1500	12	63440249	-0.296975	0.632002	0.576369	0.615212	0.302807	0.260636
cg09904296	GOLGA3	TSS1500	12	131916120		0.353	0.317867	0.335578	0.2236
cg24798047	GOLT1A	TSS1500	1	202450278	-0.293473		0.236296	0.45165	0.263136
cg17906339	GOLT1A	TSS1500	1	202450152				0.791893	0.315566
cg00094913	GP5	TSS1500	3	195602238		0.23637	0.212683		0.296674
cg25290227	GPAM	TSS1500	10	113934104		0.517171			0.422571
cg27382931	GPC4	TSS1500	X	132377356				0.746445	0.513145
cg09290120	GPD2	TSS1500	2	157000005	0.439589
cg03245641	GPHA2	TSS200	11	64459991		0.363024	0.268541		0.287867
cg05566296	GPR101	TSS1500	X	135941713		0.872132	0.847334	0.635012	0.278605
cg06469252	GPR101	TSS200	X	135941651	-0.24583	0.931121	0.881769	0.336201	0.43593
cg13937075	GPR101	TSS200	X	135941548		0.365003	0.356783	0.220156	0.272054
cg06223806	GPR101	TSS200	X	135941664		0.828941	0.715855		0.213924
cg16671899	GPR120	TSS1500	10	95316023		0.414272			0.331483
cg18040436	GPR157	TSS200	1	9111899	0.435897				0.331759	-0.370547
cg10479629	GPR179	TSS200	17	33753371		0.39422	0.251055		0.217842
cg26047950	GPR26	TSS200	10	125415682			0.21694		0.276356
cg01859669	GPR31	TSS200	6	167491318		0.370841	0.263946		0.230228
cg13097816	GPR35	TSS1500	2	241217112	0.226822			0.595712
cg23229604	GPR61	TSS1500	1	109883322		0.298976			0.254556
cg26174752	GPR63	TSS1500	6	97392669			-0.478152	0.310607	0.214746	-0.297526
cg00510011	GPR98	5'UTR	5	89890407	-0.336707			0.803866	0.212093
cg18406472	GPRASP2	5'UTR	X	101854299				0.643911	0.368257
cg22807592	GPRASP2	TSS200	X	101853963				0.775978	0.424925
cg23066860	GPRASP2	5'UTR	X	101854213				0.60291	0.445067
cg03780561	GPRC5B	TSS1500	16	19804594		0.334933	0.267314	-0.254621	0.340328
cg14665366	GPRIN3	5'UTR	4	90446763		0.272269		0.798744	0.673398
cg00859129	GPSM2	5'UTR	1	109223707		0.250868	0.220761	0.210793	0.242517
cg24811740	GPT	5'UTR	8	145700345		0.295264			0.28485	0.220866
cg08891071	GPX3	TSS200	5	150380102		0.668684	0.431725	0.758979	0.499719
cg05555633	GPX6	TSS200	6	28591670	0.209664	0.209973
cg27032813	GRAMD2	TSS1500	15	70277571	-0.341061	0.787424	0.762833	0.278909	0.662858
cg00635674	GRAMD2	TSS1500	15	70277502	-0.569234	0.467985	0.446209		0.276121
cg09107161	GREM2	5'UTR	1	238841359			0.474092	0.663843	0.505371
cg11308643	GRIA4	TSS200	11	104985998		0.462184	0.33789	0.430649	0.33667
cg09111223	GRID2	TSS1500	4	93444109				0.898404	0.208087
cg16009558	GRIK2	TSS200	6	101953428	0.220224	-0.33951		0.488881		0.317483
cg00791406	GRIN2B	5'UTR	12	14010147		0.687254	0.711017		0.254395
cg10451200	GRM5	5'UTR	11	88421212	0.364209			0.433264	0.223656
cg04625528	GRPR	TSS1500	X	16050572		0.203008	0.216708	-0.540394		0.268257
cg14399183	GSN	5'UTR	9	123088129		0.588154	0.40748	0.350299	0.419632	-0.233545
cg09805403	GSPT1	TSS1500	16	11918199	0.534384	-0.320421	-0.401417	-0.368996	-0.23386	0.351751
cg11680055	GSTM1	TSS200	1	110031775		0.499169	0.494112	0.250769	0.279794
cg21451998	GSTM4	TSS1500	1	109999763		0.316883	0.302629	0.480126	0.248637
cg25520068	GSTM5	TSS200	1	110056202		0.538641	0.594399	0.542376	0.306249
cg05738924	GTDC1	5'UTR	2	144711918				0.512664	0.418851
cg10430205	GTF2B	TSS1500	1	89130576				0.389127		0.245739
cg25714115	GTF2IRD1	5'UTR	7	73532997	-0.522432	0.896216	0.845076		0.505926
cg14848143	GUCA2B	TSS200	1	42391478		0.248203	0.276533	0.233939	0.359881
cg10179693	GUCA2B	TSS200	1	42391526			0.22826		0.444228
cg25918303	GUCY1A2	TSS200	11	106394544				0.596592	0.209669
cg09305096	GULP1	5'UTR	2	188899900		0.29909	0.261965	0.300575	0.22288
cg26902279	H2AFY	TSS1500	5	134764497			0.264406		0.266964
cg18156471	HAPLN1	5'UTR	5	83047122				0.491156	0.280697
cg14119792	HCG22	TSS1500	6	31129401		0.253023		0.310128	0.391026
cg00757933	HCG4	TSS200	6	29868843			-0.203214	0.27615	0.218598
cg23961091	HCG4	TSS1500	6	29869841		0.241905			0.274266
cg24751894	HCG4P6	TSS1500	6	30002120		0.501952	0.486267	-0.41845	0.410749
cg08987387	HDAC4	TSS1500	2	239988746	-0.287832			0.436889	0.307951
cg09763790	HEPACAM	5'UTR	11	124311383		0.312826			0.399762
cg16441388	HEPACAM2	TSS1500	7	92687394		0.66767	0.62948	0.555736	0.647299
cg12160637	HEYL	TSS1500	1	39878293				0.64594	0.573299
cg17449954	HEYL	TSS1500	1	39878254				0.882798	0.733485
cg11781718	HIST1H4E	TSS1500	6	26312312	0.203362	0.315325	0.214897	0.7652	0.237929
cg15452381	HIVEP3	5'UTR	1	41835077		0.379755	0.223541		0.264793
cg05043389	HLA-DOA	TSS1500	6	33086494		0.219195	0.321683	-0.441503	0.214674
cg24310786	HLA-DPB2	TSS1500	6	33188032	0.354682	0.395456	0.228279	-0.223064		0.213443
cg15833843	HLF	TSS1500	17	50696242		0.360835		-0.202103	0.330254
cg11732306	HN1	TSS1500	17	70662719	-0.41675			0.220559	0.316237	0.345987
cg16896539	HNRNPH3	5'UTR	10	69766488		0.674059	0.411799	0.639303	0.246599
cg18977999	HOXA11	TSS200	7	27191447		0.846164	0.82185		0.42009	0.204265
cg19817912	HOXA3	5'UTR	7	27129293		0.541235	0.26662	0.619701	0.378646
cg06837799	HOXA3	5'UTR	7	27127485		0.42679		0.653279	0.449228
cg18430152	HOXA3	5'UTR	7	27128926		0.463931		0.75262	0.727192
cg07094847	HOXA3	5'UTR	7	27127111		0.530543		0.818454	0.635743
cg20688917	HOXA3	5'UTR	7	27127199		0.645403		0.794795	0.605817
cg24469729	HOXA3	5'UTR	7	27127045		0.523071		0.760502	0.508044
cg20712820	HOXA3	5'UTR	7	27126801			-0.276394	0.352297	0.220848
cg23590202	HOXA6	TSS1500	7	27155295		0.676058	0.595542		0.369757
cg03762366	HOXC11	TSS1500	12	52652481	0.266597			-0.772791		0.270098
cg08299809	HPCAL1	5'UTR	2	10462516	-0.71431	0.661204	0.56137	0.60216	0.400385
cg16246488	HPCAL1	5'UTR	2	10362372	-0.560545	0.839634	0.407135		0.32729
cg18022012	HPCAL1	5'UTR	2	10362208	-0.434658	0.886293	0.77615		0.245758
cg27468704	HPS4	TSS1500	22	25205823		0.224738	0.223693	0.244884
cg17515545	HPSE	TSS1500	4	84476058	-0.433545	0.324927	0.295855	0.625207	0.3715	0.210578
cg05919907	HRH2	5'UTR	5	175037956		0.425889	0.377459		0.301226
cg14345676	HRH2	5'UTR	5	175041704		0.292293	0.305802	-0.476311		0.293497
cg05604487	HRNBP3	5'UTR	17	74897872	0.237063	0.687482	0.636174		0.228986
cg01455398	HRNBP3	5'UTR	17	74712076		0.646294	0.729119		0.241563
cg27066122	HRNBP3	5'UTR	17	74741837		0.59717	0.590689	-0.254371	0.362617
cg09463656	HS3ST3A1	TSS1500	17	13446476	0.301075	0.731193	0.512716	0.250478	0.419021
cg12503102	HS3ST3A1	TSS1500	17	13446283		0.826378	0.723089	0.430039	0.573749
cg15214448	HS3ST3A1	TSS1500	17	13446955	0.247597			-0.323535		0.246985
cg20941184	HSD11B1	5'UTR	1	207944801	-0.232557		0.231061		0.436665
cg03811260	HSF4	5'UTR	16	65755716		0.848714	0.75917	0.394557	0.446517
cg11514288	HTR2A	TSS200	13	46369198		0.580622		0.791246	0.451555
cg09361691	HTR2A	TSS200	13	46369170				0.745792	0.429643
cg04042861	HTR2B	TSS200	2	231698068		0.376667		0.296665	0.206743
cg19500607	HTR4	TSS1500	5	148014512	0.501329					0.241247
cg21675254	HVCN1	TSS200	12	109612187	0.215946	0.759851	0.691922		0.305363
cg06360465	HYAL1	TSS200	3	50316187		0.618846	0.463232		0.379298
cg11607701	HYAL1	TSS200	3	50316078	-0.35604	0.226182	0.246884		0.350997
cg11195002	ICAM5	TSS1500	19	10260805	0.265735				0.482517
cg09858862	ID3	TSS1500	1	23760101	-0.630802	0.443053	0.254334	0.754439	0.475419
cg10778971	IFI27	5'UTR	14	93646854		0.685396	0.540014		0.294934
cg06872964	IFI44L	TSS1500	1	78857838	-0.847873	0.428328	0.506259	0.581238	0.638008
cg11055449	IFIT1L	TSS1500	10	91126385	-0.468842	0.309725		0.421133	0.278988
cg01886988	IFITM1	TSS1500	11	302560	-0.272688			0.258798	0.278934
cg15758700	IFLTD1	TSS1500	12	25598934		-0.41656	-0.382452	0.292087		0.286256
cg03776080	IGFBP3	TSS1500	7	45927980		0.517345	0.443851	0.498263	0.41842
cg24772240	IGFBP3	TSS1500	7	45928062		0.525118	0.327902	0.510311	0.374485	0.241208
cg26434048	IGFBP3	TSS1500	7	45928094		0.468277	0.292116	0.434397	0.34003
cg22083798	IGFBP3	TSS1500	7	45927926		0.498064		0.364609	0.377314
cg20850023	IGFBP3	TSS1500	7	45928710	0.218269				0.437126
cg12162305	IGSF1	5'UTR	X	130250888	0.525448	0.734419	0.388239	0.788867	0.29488	-0.227064
cg01010618	IGSF1	5'UTR	X	130250811		0.697398	0.444404	0.537089	0.391344
cg08261878	IHH	TSS200	2	219633574				0.815102	0.408226
cg06226724	IL11RA	TSS1500	9	34641674	-0.201258	0.231947	0.394404	0.247321	0.385471	0.304454
cg07175580	IL19	TSS1500	1	205038228			0.232825	0.330013	0.395825
cg20998511	IL19	TSS200	1	205038736		0.463291			0.362887
cg21603144	IL1R2	TSS200	2	101974665		0.308804
cg21762935	IL1RAPL2	TSS1500	X	103696822	0.342435				0.273843
cg06448442	IL22RA2	TSS200	6	137536612	-0.213118	0.463567			0.380322
cg12377972	IL4	5'UTR	5	132037529		0.550265	0.4572	0.352609	0.483508
cg23943829	IL4	TSS1500	5	132037010		0.369127	0.304352		0.294588
cg23032421	IL5RA	5'UTR	3	3127038	0.283744	0.378682	0.33295		0.335805	-0.328044
cg10159529	IL5RA	TSS1500	3	3127530	0.683677	-0.526206	-0.454922	-0.589529	-0.498355	0.292264
cg17067544	IL6	TSS1500	7	22731846	-0.454835			0.208706	0.341729
cg12575771	IL9	TSS200	5	135259476	0.227338	0.592729	0.29438		0.204881
cg05343021	ILF3	5'UTR	19	10634698			0.415687	0.261473	0.292597
cg26747413	INE2	TSS1500	X	15717061		0.596428	0.568379	0.598798	0.474403
cg06942110	INTS1	TSS1500	7	1511911		0.621551	0.467793	0.779162	0.508751
cg24635109	IPCEF1	5'UTR	6	154682584		0.373388	0.343293	0.635099	0.423927
cg22677858	IPO9	TSS1500	1	200064345	-0.247559		0.205291	0.301331
cg04235837	IQSEC1	TSS1500	3	13090104	0.206243	0.456088			0.248351
cg10752676	IQUB	TSS1500	7	122962702	-0.359252	0.523847	0.384475	0.237052	0.291469
cg19757535	IRF2	5'UTR	4	185606102		0.439843	0.412098	0.435465	0.331961	-0.274169
cg06549607	IRS2	TSS1500	13	109238353	-0.476846			0.572038	0.426947
cg06443888	IRS4	TSS1500	X	107866788	-0.284968			0.785184	0.678561
cg18161489	IRS4	TSS1500	X	107866800				0.728497	0.379763
cg12448198	ISM1	TSS1500	20	13149193				0.438104	0.393675
cg05991220	ITIH1	TSS200	3	52788899		0.350953		-0.263918
cg10219425	ITIH2	TSS1500	10	7784637		0.725444	0.694425	0.298117	0.254844
cg04935278	ITPRIP	TSS200	10	106083820		0.488347	0.402626	0.415102	0.293611
cg03609666	IZUMO1	TSS1500	19	53942251				0.84596	0.716124
cg08536841	IZUMO1	TSS1500	19	53942264				0.772563	0.685253
cg15085603	IZUMO1	TSS200	19	53942064				0.529329	0.664661
cg15146515	IZUMO1	TSS1500	19	53942373				0.639073	0.439879
cg07798602	JAK1	5'UTR	1	65130981	0.25813					0.244894
cg11723066	JAM3	TSS1500	11	133442685		0.343732	0.222048	0.21034	0.240564
cg24899571	JAM3	TSS200	11	133444020		0.473427		0.713293	0.453775
cg13300911	JMJD7	TSS1500	15	39907243		0.451966			0.21251	0.210137
cg01588224	JTB	TSS1500	1	152217491	0.341193	0.582864	0.436126			0.24878
cg03655142	JTB	TSS1500	1	152217467		0.591794	0.587311		0.270718	0.310416
cg24743423	KAL1	TSS1500	X	8661002		0.317626			0.239898
cg17683336	KANK2	5'UTR	19	11166924		0.389857	0.470349	0.431715	0.348202
cg19558029	KATNAL2	TSS200	18	42780603			0.248701	0.385009	0.642655
cg09689137	KBTBD11	5'UTR	8	1936653	-0.583619			0.899538	0.679383
cg06312848	KBTBD2	5'UTR	7	32886029	-0.512617			0.566817	0.510675
cg04299028	KCNA10	TSS200	1	110863374			0.263186		0.379298
cg26450866	KCNA7	TSS200	19	54268053	0.374562	0.661062		0.742492	0.382807
cg19734433	KCNAB2	5'UTR	1	6016848		0.275759	0.323676	0.494361	0.314232
cg06753281	KCNAB2	5'UTR	1	6009239		0.582042	0.430732	-0.240049	0.317244
cg16701939	KCND3	TSS1500	1	112334783	-0.25203			0.496375	0.263387
cg17517865	KCND3	TSS1500	1	112333608	-0.694378			0.734207	0.505873
cg00421848	KCNE1	5'UTR	21	34754034			-0.437739	0.239002
cg14535332	KCNE1	TSS200	21	34753824		-0.431821	-0.491392	0.241206	0.254361
cg23480619	KCNE1	5'UTR	21	34753741		-0.400394	-0.494238	0.373106	0.28717
cg18500192	KCNH8	TSS200	3	19164934	-0.745199	0.246599		0.50204	0.412272
cg13551227	KCNIP2	TSS1500	10	103594009		0.282347	0.30787	0.352676	0.269142
cg13863153	KCNJ15	5'UTR	21	38550549		0.66924	0.611192	0.71216	0.636517	0.221704
cg16831361	KCNJ15	5'UTR	21	38590824		0.685283	0.684405	0.662198	0.613826
cg25229305	KCNK18	TSS1500	10	118946629		0.475112	0.335276		0.359124
cg20491914	KCNK3	TSS1500	2	26768853		0.222857		0.367788	0.248346
cg12929567	KCNK4	5'UTR	11	63816170	0.574972	0.93389	0.738399	0.922959	0.360093
cg05754819	KCNMA1	TSS1500	10	79067950	-0.234422			0.259964	0.253069
cg24113782	KCNMA1	TSS1500	10	79068061	-0.286976			0.622959	0.459295
cg19698309	KCNQ1	TSS1500	11	2421535		0.375001	0.321291	0.490501	0.299717
cg16145209	KCNQ1	TSS1500	11	2438485		0.417915	0.420483	0.325	0.409832
cg04902871	KCNQ1	TSS1500	11	2421530				0.472062	0.316047
cg07210454	KCNQ1	TSS1500	11	2438879				0.346171	0.316633
cg25306939	KCNQ1OT1	TSS1500	11	2678662	0.204367	0.436769	0.511159	0.884669	0.394351
cg16406186	KCNV1	TSS1500	8	111057620	0.232687	0.398234	0.401444		0.380792
cg02747254	KCTD13	TSS1500	16	29845684		0.437786			0.281072
cg04384209	KDM4B	5'UTR	19	4980938	-0.327644			0.242547	0.329219	0.203742
cg27049643	KDM5D	TSS200	Y	20366281	0.356946	0.529913		0.498739
cg25815185	KDM5D	TSS200	Y	20366256		0.485903		0.327876
cg00531748	KDR	TSS1500	4	55687446		0.514139			0.316854
cg10653770	KIAA0087	TSS1500	7	26546139			-0.329703	0.245895	0.221618
cg11613741	KIAA0408	5'UTR	6	127822045		0.717215	0.66203	0.397066	0.399278
cg22157494	KIAA0562	TSS1500	1	3764687	-0.288863	0.370153			0.238713
cg11028052	KIAA1199	5'UTR	15	78941442		0.207886	0.239456		0.381616
cg23895729	KIAA1199	5'UTR	15	78860986		0.535712	0.575577		0.553558
cg24814707	KIAA1211	TSS1500	4	56730714		-0.3738		0.245214		0.304891
cg25299371	KIAA1486	TSS1500	2	225972789			0.218945		0.257312
cg21084061	KIAA1586	TSS1500	6	57018320		0.415928	0.34302	0.57086	0.436702	0.275665
cg09259081	KIAA1609	TSS1500	16	83096390				0.552546	0.479421
cg10078687	KIAA2022	5'UTR	X	74061194	-0.331558			0.850527	0.650421	0.232919
cg16653057	KIAA2022	5'UTR	X	74061452				0.219548	0.441736
cg22508615	KIF11	TSS1500	10	94341935	-0.414341			0.78186	0.270645
cg13426307	KIF12	5'UTR	9	115900258	-0.371883			0.297024	0.253062
cg05129477	KIF17	TSS1500	1	20917532		0.256211	0.282393		0.272937
cg05356564	KIF17	TSS1500	1	20917357		0.366627	0.329677		0.377
cg18226169	KLF1	TSS1500	19	12859764	0.284585	0.353707			0.224073
cg19505129	KLF8	TSS200	X	56275420	0.322646	0.85537	0.774697	0.357475	0.3585
cg07429623	KLHDC8A	TSS200	1	203592824	0.302119			0.369679
cg21538450	KLHDC8A	5'UTR	1	203580456		0.311365	0.299012	-0.261851		0.268307
cg20262712	KLHL13	5'UTR	X	117004636		-0.547304	-0.321311	0.332496	0.212426
cg14891195	KLHL14	TSS200	18	28606998	0.763733			-0.724586	-0.39376	0.330246
cg19735698	KLHL29	5'UTR	2	23583028		0.329449		0.460205	0.294941
cg14162144	KLHL33	TSS200	14	19973753		0.339897			0.362569
cg01480771	KLK4	TSS1500	19	56106982	0.324294	-0.247767		-0.318293	0.207324	0.209401
cg19953406	KLK7	TSS1500	19	56179172	0.288283	0.411235	0.304669		0.428785
cg26172504	KLK7	TSS1500	19	56179290		0.598045	0.528829	0.471347	0.570917
cg27497839	KLK7	TSS200	19	56179117		0.405608	0.34755	0.23621	0.421203
cg27021492	KLK7	TSS1500	19	56179406		0.602545	0.29331		0.425525
cg27068996	KLK9	TSS1500	19	56205695	0.59972			-0.608161	-0.218361	0.208142
cg02763807	KRBA1	5'UTR	7	149047385		0.774759	0.678022	0.749334	0.489864
cg10926148	KRT1	TSS200	12	51360580		0.737252	0.557283		0.476001
cg12437115	KRT12	TSS1500	17	36278216	-0.24418	0.366292	0.283508	0.484327	0.310639
cg16532262	KRT3	TSS1500	12	51477175	-0.279196	0.250387			0.402894
cg15059743	KRT37	TSS200	17	36834406		0.329416	0.237689		0.316668
cg20001810	KRT75	TSS1500	12	51115583		0.447262		-0.319562	0.262322
cg17200441	KRT83	TSS200	12	51001615		0.317018		-0.230528	0.23984
cg00083616	KRTDAP	TSS200	19	40673211	0.210398	0.464264			0.205604
cg10305797	KRTDAP	TSS1500	19	40673517		0.484112	0.222947		0.405862
cg26581933	LAGE3	TSS200	X	153360928			0.455891		0.462364	-0.204482
cg22367771	LAMC3	TSS200	9	132874138	-0.419926			0.42582	0.378939
cg16946767	LAMP2	TSS1500	X	119488528		-0.211781	0.256714		0.298587
cg19357416	LAPTM4B	TSS1500	8	98856430	-0.30744	0.219232			0.266969
cg12054341	LASS1	TSS200	19	18868074				0.349565	0.204507
cg08895932	LCE1C	5'UTR	1	151045204		0.335009			0.63314
cg25610428	LCE1E	TSS1500	1	151025077	0.574174
cg01915081	LCE1F	TSS200	1	151015462		0.288819			0.399814
cg16046605	LCE3A	TSS1500	1	150863037	0.231262				0.320323
cg21846488	LCE4A	TSS1500	1	150947467		0.215143	0.23545	-0.202012	0.229525
cg00721772	LCMT1	TSS1500	16	25029571				0.284396	0.372022
cg24429836	LDHD	TSS200	16	73708245	0.229754	0.386435				0.443857
cg03085549	LDHD	TSS200	16	73708320		0.608737			0.256206
cg03401738	LEPR	5'UTR	1	65764252				0.740155	0.543835	0.211759
cg01141438	LEPREL1	5'UTR	3	191318901	0.217074	0.561803	0.41645	0.349247	0.331013
cg15615575	LEPREL1	5'UTR	3	191322167		0.779308	0.748605	0.776905	0.619635
cg18132405	LEPREL1	TSS200	3	191322998		0.844232	0.836073	0.838036	0.667534
cg23238530	LEPREL1	5'UTR	3	191317077		0.67961	0.709161	0.417579	0.604676
cg23549367	LEPREL1	5'UTR	3	191203171		0.480539	0.440081	0.423587	0.350999
cg03343083	LEPREL1	5'UTR	3	191201537		0.646534		0.89222	0.716829
cg17836612	LGALS3BP	TSS1500	17	74487952		0.474197	0.439286	0.265857	0.245466
cg25178683	LGALS3BP	TSS1500	17	74487862		0.78868	0.797249	0.360868	0.361321
cg13763783	LGI1	TSS200	10	95507552		0.523923	0.515989	0.347822	0.611268
cg21936179	LGTN	TSS1500	1	204852803	-0.461724	-0.438401	-0.437911	0.382701		0.259416
cg16158843	LHFPL4	TSS200	3	9570646		0.495711			0.360283
cg07596401	LHPP	TSS1500	10	126140076	-0.340439	0.207523		0.326335	0.201204
cg22660578	LHX1	TSS1500	17	32368142	0.389341	0.965763	0.960684	0.960048	0.534776
cg07007717	LHX9	TSS1500	1	196152230	0.216286		0.396362		0.240127
cg16893868	LILRA2	TSS1500	19	59776081	0.391111	-0.384434	-0.624138	-0.775388	-0.251224	0.308132
cg08125181	LIMCH1	TSS1500	4	41056500		0.394547	0.271972		0.673592
cg01606027	LIMK2	TSS1500	22	29937212		0.479511	0.483227	0.442813	0.234392
cg10879348	LIMS1	5'UTR	2	108617496	-0.55982	0.84428	0.852249	0.696157	0.335498
cg17728974	LIN28B	TSS1500	6	105510270	0.488937					0.227057
cg19721087	LIN28B	TSS1500	6	105510592				0.327547	0.434509
cg24711993	LINGO3	TSS1500	19	2259475		0.217459			0.204178
cg21747160	LMBR1L	TSS1500	12	47791248	-0.401268	0.431177	0.280241		0.324892
cg04949149	LMBR1L	TSS1500	12	47791320	-0.214318	0.429085			0.290103
cg05898524	LMNA	TSS1500	1	154349900	-0.307586	0.635824	0.380093	0.330164	0.280276
cg00311963	LOC100101121	TSS1500	Y	10357781		0.363197	0.214986	0.533511
cg20424335	LOC100130776	TSS1500	12	56405810	-0.64579		0.233237		0.634403
cg15848986	LOC100190940	TSS1500	12	129093165		0.339722			0.206881
cg15858970	LOC100287718	TSS1500	6	46821980	-0.39825			0.234672	0.238563
cg18071202	LOC100292680	TSS200	12	1479731		0.691323	0.797686	0.515141	0.472976	0.232825
cg07882850	LOC145845	TSS1500	15	34966962		0.530013	0.268407	0.441431	0.43458
cg02828306	LOC221122	TSS1500	11	44951263		0.327869			0.33135
cg09183671	LOC282997	TSS200	10	112620770		0.333945	0.296256	0.312015
cg12119625	LOC284379	TSS200	19	58798601	0.304434	0.364898			0.206285	-0.223032
cg10167508	LOC284749	TSS1500	20	46421807		0.557007	0.539197	0.280258	0.393909
cg10378804	LOC284805	TSS200	20	30725524	-0.322121	0.597032			0.317825
cg21229979	LOC285796	TSS1500	6	163666165				0.40665	0.320487
cg17825311	LOC285830	TSS1500	6	29825167	-0.412371	0.32709	0.304523	0.576274	0.459754
cg07724905	LOC341056	TSS1500	11	122392736			0.534338	-0.271861	0.30273
cg10506742	LOC342346	TSS1500	16	4545313			0.376065		0.527186
cg06994692	LOC389458	TSS200	7	5078147	-0.398466	0.77236	0.706382	0.389666	0.65898	-0.217561
cg24626554	LOC389458	TSS200	7	5078161	-0.240181	0.886096	0.873533	0.503653	0.743608
cg03946923	LOC641518	TSS200	4	109312670				0.32513	0.328291
cg06754972	LOC643719	TSS1500	19	39761531		0.440707	0.210511		0.592355
cg22410382	LOC644538	TSS200	X	133952607		0.838287	0.720062		0.638128
cg02600349	LOC646851	5'UTR	22	37381763	0.238444		0.368245	0.428305	0.416548
cg03391657	LOC647121	TSS1500	1	120962213	0.723154			-0.528794		0.235657
cg00558500	LOC728927	TSS1500	7	63410246	-0.268588			0.312209	0.251266
cg21767537	LOC729080	TSS1500	5	141257095			0.328772		0.251487
cg06620972	LOC90246	TSS200	3	129709189		0.46489	0.383702		0.478416
cg18453551	LOC90246	TSS200	3	129709255	0.411988	0.517313				0.319404
cg04600092	LOC93432	TSS1500	7	141457784	-0.250119	0.547659	0.570525		0.371988
cg26445785	LOC93432	TSS1500	7	141457474	-0.235299	0.642343	0.730397		0.49975
cg08822676	LONRF3	TSS1500	X	117992025		0.363532			0.241903
cg21183872	LONRF3	TSS1500	X	117992534		0.254241			0.650084
cg15132710	LOXHD1	TSS1500	18	42491799		0.384956	0.295386		0.286476
cg22102582	LOXHD1	TSS200	18	42491149	0.482317	0.257095				0.277147
cg17018767	LOXHD1	TSS200	18	42353219	0.24316	0.259325			0.303626
cg25883083	LPAR5	5'UTR	12	6611956		0.269958			0.232835
cg00471141	LPL	TSS1500	8	19840579		0.285158			0.366383	-0.367043
cg03593336	LPPR5	TSS1500	1	99243883	0.390451			0.42205	0.243247
cg23869158	LRCH1	TSS1500	13	46024024		0.385184	0.312255	0.381728	0.265585	-0.232242
cg00821600	LRP1B	TSS200	2	142605854	-0.719778	0.405605	0.36531		0.65233
cg00603435	LRP1B	TSS200	2	142605837	-0.859614		0.482492		0.525604
cg04133673	LRP1B	TSS1500	2	142606960	0.714842	-0.598198	-0.54547
cg17095731	LRP8	TSS1500	1	53566901		0.289546			0.220001
cg02261771	LRRC15	TSS200	3	195571936		0.660293			0.21299
cg05226558	LRRC2	5'UTR	3	46592187		0.266589			0.341461	0.229539
cg06341195	LRRC24	5'UTR	8	145722764	0.201716	0.400108	0.26712	0.465069	0.444079
cg02085660	LRRC24	5'UTR	8	145722557		0.306175			0.2524
cg22691746	LRRC32	TSS1500	11	76059098		0.388246		0.625729	0.389719
cg02860240	LRRC34	TSS1500	3	171013315	0.382357	0.891809	0.867238	0.770207	0.365139
cg12324144	LRRC34	TSS1500	3	171014357	-0.208886	-0.340021		0.294603	0.351584	0.206005
cg16563079	LRRC36	TSS1500	16	65917757	-0.207099		-0.305531	0.318015	0.206056
cg17519938	LRRC47	TSS1500	1	3703440		0.497421		0.541965	0.43348
cg03892838	LRRFIP1	TSS1500	2	238264473		0.242714	0.357495	0.479972	0.318051
cg24656153	LRRFIP1	TSS200	2	238200839				0.243008	0.281378
cg14654833	LSP1	5'UTR	11	1830867		0.451589	0.264448		0.377966
cg04650653	LSP1	5'UTR	11	1847477		0.362642			0.476915
cg12110437	LY6E	TSS1500	8	144170263		0.496132		0.507708
cg15013019	LYL1	5'UTR	19	13074451		0.85809	0.762847		0.642185
cg08561856	LYPD5	TSS200	19	49016785		0.288649		0.396693	0.363025
cg06126593	LYRM1	TSS1500	16	20817906		0.362032	0.316679	0.406871
cg08690976	LYRM2	TSS1500	6	90406051		0.564093	0.532436	0.534307	0.432942	-0.274548
cg10941749	LYSMD2	TSS200	15	49817811		0.377309	0.230563	0.593131	0.296727
cg01310768	LYSMD3	5'UTR	5	89858886	0.292901					0.202609
cg09937190	MACROD2	5'UTR	20	15125509		0.240036		0.243104	0.22394
cg23968893	MAEL	TSS1500	1	165224932		0.201078
cg07824483	MAFG	TSS1500	17	77475335	-0.671802	0.383766	0.218625		0.427421
cg05055150	MAG	5'UTR	19	40475132		0.229437			0.259002
cg07752550	MAGEB16	5'UTR	X	35726577			0.204706	0.29369	0.234709
cg03805048	MAGEE1	TSS200	X	75564487	-0.256738			0.335484	0.320402	-0.257723
cg02652361	MALAT1	TSS1500	11	65020493	-0.304192	0.399135	0.235103	0.60337	0.394314
cg19441691	MAOA	TSS200	X	43400293				0.731785	0.539617
cg22366618	MAOA	TSS200	X	43400321				0.704862	0.223386
cg00897875	MAP3K14	5'UTR	17	40747948	-0.692411			0.734645	0.537675
cg18683523	MAP3K7	TSS1500	6	91354237	0.407958			0.335247		0.258427
cg10009830	MAP7D2	TSS200	X	20044825				0.795166	0.587282
cg14113919	MAP7D2	TSS200	X	20044829	-0.255288			0.939235	0.634368	-0.200322
cg17606558	MAS1L	TSS1500	6	29564542		0.41614	0.371616	-0.32886	0.201154
cg21831174	MASP1	TSS1500	3	188493881		0.439965	0.30283	0.30033	0.403286
cg16209364	MATR3	5'UTR	5	138660499		0.50086	0.526587		0.465601
cg26954519	MB	TSS1500	22	34344302		0.49259	0.482595	0.518145	0.458637
cg15090185	MBD2	TSS1500	18	50005389	-0.46148	0.304183		0.440629	0.220691
cg17185710	MBNL1	TSS1500	3	153467512		0.346083	0.309763	0.275643	0.243993
cg16790239	MC1R	5'UTR	16	88512755	-0.230078			0.831399	0.525471	-0.367817
cg12454975	MCART6	5'UTR	X	103243586	-0.207833	0.525752	0.292254		0.451954
cg24671185	MCART6	5'UTR	X	103244773	-0.256263			0.38688	0.390424
cg20024850	MCF2	5'UTR	X	138602034	0.419484	0.353118	-0.204546	0.543174	0.238618
cg24803517	MCTP1	TSS1500	5	94647273		0.600311	0.430237	0.56571	0.281741
cg20203114	MECOM	TSS1500	3	170864800	0.210944			0.538077	0.356167
cg06697380	MEGF10	5'UTR	5	126662702		0.635465	0.581746		0.49698
cg11565512	MEGF10	5'UTR	5	126655254		0.428284	0.33674		0.249891
cg02295821	MEGF10	5'UTR	5	126691767		-0.306247	0.215249	-0.338082		0.272243
cg22054912	MEGF11	5'UTR	15	64265728	0.720671	0.347823				0.276273
cg19149020	MEIG1	TSS1500	10	15041084	-0.414195	0.355499	0.361767	0.306929	0.23714
cg26651775	METRN	TSS1500	16	704421	-0.785567	0.526682	0.424696	0.528012	0.320909
cg22406469	MFNG	TSS1500	22	36212916	-0.256487	0.483017	0.205326	0.215062	0.438893
cg10681483	MGAM	TSS200	7	141342002		0.245099			0.268398
cg26125550	MGAM	TSS200	7	141342092	0.208189			-0.225324	0.200722
cg05442902	MGC16703	TSS1500	22	19699010	0.207933	0.634968	0.365761	0.529629	0.261165
cg03839382	MGC87042	TSS200	7	22506615	-0.386189			0.441392	0.344059
cg00394316	MGC87042	5'UTR	7	22506347	-0.799718			0.809484	0.678347
cg01341123	MGMT	TSS1500	10	131155061	-0.495063	0.403195	0.350178	0.455381	0.342477
cg23998405	MGMT	TSS1500	10	131155057	-0.421633	0.339915	0.317735	0.59252	0.38694
cg14194875	MGMT	TSS1500	10	131155127	-0.488434	0.682467	0.530382		0.37616	0.230409
cg10548102	MGST1	TSS1500	12	16391230	-0.30551	0.368387	0.274471	0.604665	0.612585
cg07103722	MICA	TSS1500	6	31478511	0.251734	0.733752	0.622406	0.469244	0.295553
cg25318211	MICAL1	TSS1500	6	109885126		0.508929	0.4657	0.446739	0.378397
cg25812668	MID1IP1	5'UTR	X	38547870	0.525384
cg03706022	MID1IP1	5'UTR	X	38545648	0.267903				0.333494
cg21888438	MID1IP1	5'UTR	X	38548061	0.500629				0.222982
cg02975060	MIR1185-2	TSS1500	14	100579769	0.716623	0.742567	0.709278		0.201338	0.205316
cg25952096	MIR1260	TSS200	14	76802221		0.223365		-0.301205
cg06620200	MIR1283-1	TSS1500	19	58882047	0.213196					0.293515
cg10382221	MIR152	TSS200	17	43469671	0.225054			-0.26983	0.213638
cg10472567	MIR152	TSS1500	17	43470449			0.222549	-0.261602	0.237001
cg00716579	MIR181C	TSS1500	19	13845990	-0.327467	0.530472	0.302724		0.352942
cg02494703	MIR194-2	TSS1500	11	64415963	0.25945	0.296125	-0.236107
cg11780042	MIR329-2	TSS200	14	100563005	0.495579	0.819457	0.815173
cg18515250	MIR330	TSS1500	19	50834770	-0.209113			0.395118	0.285488
cg02257674	MIR375	TSS1500	2	219575789	-0.544092			0.5242	0.381058
cg04585937	MIR376B	TSS1500	14	100576285		0.443748	0.463682	-0.221656	0.20573
cg10177827	MIR487B	TSS1500	14	100581178		0.36004	0.436906	-0.26809		0.324991
cg12013590	MIR518E	TSS200	19	58924858	0.266628	0.380615	0.334361		0.363867	0.321547
cg24990327	MIR548F3	TSS1500	7	147222830	0.25317				0.202712
cg10688790	MIR548F3	TSS1500	7	147222894	0.339907		-0.278426			0.210989
cg25206536	MIR572	TSS1500	4	10978105				0.473322	0.644599
cg21300318	MIR7-3	TSS1500	19	4720206		0.36932			0.492392
cg22414262	MIR802	TSS200	21	36014837				0.229952	0.229127
cg10479493	MLN	TSS1500	6	33880672	0.267889	0.220843	0.34278		0.238645	0.219058
cg11138095	MLNR	TSS1500	13	48692054				0.575738	0.539741
cg14070755	MLPH	TSS1500	2	238059672	-0.21726			0.739355	0.523394
cg16426459	MLPH	5'UTR	2	238060894	-0.856734			0.890729	0.511851
cg21932800	MMGT1	TSS1500	X	134884524	-0.385392			0.40792	0.411129
cg24456365	MMP16	TSS1500	8	89409596	-0.373096	0.472587	0.254979	0.711007	0.348496
cg23438592	MMP3	TSS200	11	102219562		0.483025		0.530286	0.263124
cg21451869	MMP9	TSS1500	20	44070238		0.247086	0.297225		0.436962
cg10695180	MOGAT2	TSS1500	11	75105210		0.219714			0.297297
cg11027707	MON1A	TSS1500	3	49942673		0.277098	0.264815	0.502963	0.226022
cg21583668	MON1A	TSS1500	3	49942682	-0.410311	0.447993		0.610739	0.315602
cg09024606	MORN1	TSS1500	1	2314081		0.592683	0.583293	0.556668	0.269844
cg13603171	MOXD1	TSS1500	6	132764857		0.313208	0.400398	0.406983	0.41003
cg02994943	MPP1	5'UTR	X	153686603				0.914289	0.53284
cg07268734	MPP7	5'UTR	10	28567853	-0.311168			0.400435	0.405477
cg17004208	MPPED2	TSS1500	11	30564748	-0.308873			0.446003	0.213662
cg21361470	MRAP2	TSS1500	6	84799752		0.218632			0.345597	0.333531
cg02023548	MRGPRD	TSS200	11	68505037	0.224076	0.360351			0.234545
cg23375282	MRGPRX1	TSS1500	11	18914331	-0.305997		0.331995	0.216294	0.481409
cg01368415	MRPL11	TSS1500	11	65963470		0.730637	0.705103		0.334889
cg06386210	MS4A13	TSS1500	11	60038996	0.407842		0.333381		0.271581	0.20523
cg05584078	MS4A13	TSS200	11	60039288	0.42898				0.32747
cg03378197	MS4A15	5'UTR	11	60291567	-0.295508		0.237185	0.445655	0.636021	-0.267919
cg06968712	MS4A15	5'UTR	11	60291487				0.282205	0.454755	-0.278563
cg23117439	MS4A15	5'UTR	11	60291554	-0.351448			0.275076	0.384204
cg04382783	MS4A5	TSS1500	11	59952305	0.726571					0.230594
cg09137696	MT1A	TSS200	16	55229916		0.746544	0.463038	0.727661	0.565472
cg09477740	MT1DP	TSS1500	16	55234706		0.453424	0.361569	0.287782	0.331931	-0.358102
cg13932606	MTCH2	TSS1500	11	47621084	-0.408339	0.412301		0.407761	0.330466	0.237044
cg12046723	MTHFSD	TSS1500	16	85147013	-0.490713	0.227025	0.200126	-0.25292	0.337085	0.232001
cg09406238	MTMR8	TSS200	X	63532108				0.292809	0.276289
cg03970229	MTNR1B	TSS1500	11	92342155		0.370698	0.219036		0.234514	0.256001
cg25391692	MTTP	5'UTR	4	100714892		-0.229681		0.362929	0.277505
cg03982074	MUC12	TSS200	7	100399595	0.614207	0.429209	0.336877	-0.205843		0.237214
cg15811371	MUC16	TSS1500	19	8954198	-0.648677	0.509685	0.31243	0.85336	0.651288
cg12583591	MUC16	TSS200	19	8953130				0.730465	0.626431
cg09360654	MUTYH	TSS1500	1	45579088	0.330635
cg14604777	MYBPC1	5'UTR	12	100512887	0.221696	0.222827			0.240278
cg04012600	MYBPHL	TSS1500	1	109651649			0.429112	0.207264	0.40645
cg21353292	MYCN	TSS1500	2	15997434	-0.289163			0.931972	0.269197
cg00425764	MYH11	5'UTR	16	15857117		0.298757	0.298023
cg25311666	MYH14	TSS1500	19	55398389		0.378525		0.663895	0.280084
cg09299082	MYL4	TSS200	17	42641353	-0.363947	0.262267			0.333991
cg22958248	MYL6B	TSS1500	12	54831695				0.327037		0.351598
cg03473016	MYLK	5'UTR	3	125060484		0.652261	0.645751		0.34471	0.203186
cg03079497	MYO1C	5'UTR	17	1337304		0.477187	0.43511		0.604573
cg11732925	MYO7B	TSS1500	2	128009491	-0.45766	0.387306			0.414014
cg02220965	MYST1	TSS1500	16	31035811		0.385548	0.25531	0.547963	0.503562
cg14615195	MYT1L	TSS200	2	2314095		0.270572	0.307998		0.237868
cg24303559	MYT1L	TSS1500	2	2314776	0.291863			-0.617474		0.259146
cg07786254	MZF1	TSS1500	19	63777420	-0.304079		0.234171	0.411181	0.465596
cg22010065	MZF1	TSS1500	19	63777239	-0.499926	0.212638		0.313172	0.391539
cg21817737	NAALAD2	TSS200	11	89507352	0.300443			0.785857	0.425932	0.200846
cg18540157	NAALAD2	TSS200	11	89507327		-0.2106		0.537266	0.500066
cg14032371	NCALD	TSS1500	8	103207035			0.308542		0.261667
cg00680551	NCALD	5'UTR	8	103204771	0.204603					0.205051
cg13312094	NCAN	TSS1500	19	19182359				0.338294	0.54376
cg22209929	NCEH1	5'UTR	3	173877394	0.235122	0.584913	0.562337	0.587464	0.245959
cg06298701	NCOA4	5'UTR	10	51236679		0.383031			0.301253
cg17620335	NCOA4	5'UTR	10	51236830		0.406199			0.220824
cg25351599	NCRNA00051	TSS1500	8	143277399		0.344943	0.362145	0.494322	0.382706
cg26792541	NCRNA00086	TSS1500	X	134383211		0.23677		0.660031	0.537525
cg09347151	NCRNA00086	TSS1500	X	134383206				0.824114	0.578402
cg14068657	NCRNA00092	TSS1500	9	97824828		0.454403	0.45198		0.328749	-0.376325
cg11614809	NDP	5'UTR	X	43717224		0.335937	0.333657	0.328903	0.257177
cg04227278	NDRG1	5'UTR	8	134370202		0.411632	0.445145	0.51081	0.414474
cg08791131	NDRG4	TSS1500	16	57055302	-0.422379			0.632051	0.250147
cg13031432	NDRG4	TSS1500	16	57055268	-0.716762			0.930332	0.535354
cg14204430	NDST4	TSS200	4	116254666	0.217832	0.737865	0.618136	0.655182	0.445082
cg23687971	NECAB3	TSS1500	20	31726433	-0.517945	0.288834			0.498233
cg01583969	NEFM	5'UTR	8	24829053		0.431916
cg22905350	NEK10	5'UTR	3	27376814		0.764169	0.711663	0.670004	0.590419
cg21780202	NFASC	5'UTR	1	203067701		0.343489	0.268975	-0.568967	0.200757
cg04307107	NFATC2	TSS1500	20	49614010	-0.516919			0.259607	0.433097
cg13118545	NFE2L3	TSS1500	7	26158124				0.323487	0.323384
cg18538751	NGEF	TSS1500	2	233587393			0.34104		0.250236
cg05786341	NHEG1	TSS1500	6	137357003	-0.292244			0.60781	0.62479
cg06297391	NHLRC4	TSS1500	16	556828		0.417045	0.425267	0.443427	0.315965
cg14392031	NIPSNAP3B	TSS1500	9	106566023	-0.651589			0.331282	0.419575
cg01969586	NKPD1	TSS200	19	50355255		0.342842			0.365974
cg04808029	NKX3-2	TSS200	4	13155308	-0.28182			0.327329	0.271865
cg20393324	NKX3-2	TSS200	4	13155267	-0.307155			0.935598	0.420063
cg18183941	NLRP3	TSS1500	1	245645175		0.318163		-0.292044		0.304483
cg09676484	NME1	5'UTR	17	46587154	0.319421		0.33303			0.219303
cg19071452	NMI	TSS1500	2	151855190	0.35427			-0.379606		0.238558
cg13218573	NMNAT1	5'UTR	1	9933819		0.519845	0.365593	0.517671	0.422276
cg18250832	NMUR1	TSS1500	2	232103707		0.419798	0.237684	0.370055	0.201028
cg02397205	NOS1	5'UTR	12	116280628		0.677251	0.625837		0.39164
cg10914558	NOS1	5'UTR	12	116281439		0.376855	0.379148	-0.317534	0.211328	0.221671
cg08687753	NOX4	5'UTR	11	88874576	0.46308			0.424116		0.248352
cg11742383	NOX4	5'UTR	11	88868200				0.373928	0.481322
cg18428265	NPAS2	5'UTR	2	100804237	0.243355	0.539363		0.834541	0.230007
cg02365780	NPAS2	5'UTR	2	100804304		0.249858		0.786415	0.29759
cg05137263	NR0B1	TSS200	X	30237546				0.941598	0.683406
cg07820420	NR0B1	TSS200	X	30237466				0.828197	0.315245
cg08415785	NR0B1	TSS1500	X	30237703				0.648345	0.469289
cg10291990	NR0B1	TSS200	X	30237536	-0.307758			0.937304	0.554853
cg13012525	NR0B1	TSS200	X	30237468				0.81911	0.338078
cg22705954	NR0B1	TSS1500	X	30237740				0.798722	0.349061
cg07543138	NRIP1	5'UTR	21	15355938				0.784721	0.624804
cg02835874	NRIP3	TSS1500	11	8983396		0.341587	0.326873		0.249252
cg20512370	NRK	TSS200	X	104953013		0.507809		0.376534	0.525824
cg01068601	NRN1L	TSS200	16	66476200		0.930173	0.930948	0.928337	0.570155
cg09756419	NRN1L	TSS200	16	66476181		0.819336	0.812593	0.804175	0.454958
cg10574499	NRN1L	TSS200	16	66476255		0.767829	0.723475	0.719711	0.532155
cg23555120	NUAK1	TSS200	12	105057993		0.403709		-0.203397	0.392749
cg08621893	NUDT6	5'UTR	4	124061248		0.426542		0.382503	0.670159	0.24516
cg14608770	NXNL1	TSS200	19	17432873		0.397358	0.391996		0.331656
cg25668626	OAS1	TSS1500	12	111827986	0.228632	0.875681	0.654575	0.2443	0.364025
cg05032353	OCRL	TSS200	X	128501905	0.381873
cg19631766	OCRL	TSS200	X	128501913	0.238757				0.206984
cg23762633	ODC1	TSS1500	2	10506693		0.630765	0.651189		0.565474
cg08794954	ODZ4	5'UTR	11	78802219	0.228221	0.530728	0.448337		0.354008
cg11179180	ODZ4	5'UTR	11	78664019	0.335515			-0.747578		0.306338
cg07753203	OLFML2A	TSS1500	9	126578877		0.451334	0.451257	0.459514	0.349226
cg14843922	OLIG2	5'UTR	21	33320719		0.315528		-0.208812	0.2098
cg13907049	ONECUT3	TSS200	19	1704623	0.689967				0.243303
cg03456393	OPA1	TSS1500	3	194793259	0.248718		-0.214642		-0.216805	0.317241
cg19738506	OPRD1	TSS1500	1	29010749		0.260397	-0.270713		0.344379	0.232512
cg11701471	OPRK1	5'UTR	8	54326604	-0.622483	0.341644	0.509874	0.911893	0.501938
cg17267628	OPTC	TSS200	1	201729861		0.423118	0.393719		0.276753
cg09577324	OR10A2	TSS200	11	6847436	0.288859				0.283114
cg24874309	OR10G7	TSS1500	11	123415612	0.206741	0.316268	0.417169		0.342794
cg00621646	OR10S1	TSS1500	11	123354351	0.249778				0.254515
cg14758105	OR1M1	TSS1500	19	9064303		0.556506	0.271752		0.439087
cg08425482	OR2A5	TSS200	7	143378355		0.3648			0.234719
cg13561817	OR3A4	TSS1500	17	3159852		0.396681	0.347034		0.25783
cg26349048	OR5W2	TSS200	11	55438675	0.4958					0.306612
cg14837974	OR6S1	TSS1500	14	20180748	0.214705			-0.48492
cg06246114	OR6V1	TSS1500	7	142458337		0.583049	0.469933	-0.288907	0.479477
cg02351199	OR9A2	TSS1500	7	142434719		0.336569	0.523188		0.456846
cg09323806	OR9A4	TSS1500	7	141263748	-0.234945		0.23252		0.481887
cg20427312	ORC2L	TSS1500	2	201537706		0.545867	0.325916		0.245128
cg10852165	P2RX7	TSS200	12	120054999		0.686841	0.612113	0.622949	0.321676
cg15965241	P2RX7	TSS200	12	120054954		0.449968	0.45223	0.452697	0.245485
cg07203561	P2RX7	5'UTR	12	120055060		0.709858	0.629246	0.484724	0.486672
cg06065608	PACRG	TSS200	6	163067989		0.322733		-0.439859	0.251834	-0.234481
cg23228178	PADI4	TSS1500	1	17506268		0.21022	0.317328		0.429501	0.282848
cg22019970	PAFAH2	TSS1500	1	26197785	-0.668671	0.466971		0.310306	0.32628
cg19411922	PAG1	5'UTR	8	82175130		0.598075	0.556904	0.538446	0.375953
cg17582546	PAGE4	TSS1500	X	49479527		0.293514		-0.287899	0.243638
cg00412010	PAK3	5'UTR	X	110226493		0.232743		0.788476	0.495741
cg13273653	PAK3	5'UTR	X	110225688		0.554372		0.313945	0.511467
cg01052065	PAK3	5'UTR	X	110226310	-0.697632			0.545564	0.650984
cg12889449	PAK3	5'UTR	X	110225707		0.257601			0.507955
cg22457984	PAK7	TSS200	20	9767720	-0.714168			0.426179	0.326864
cg04743106	PALLD	5'UTR	4	169814514	0.221621	0.658885	0.612374	0.261306	0.33082
cg25770176	PANK1	TSS1500	10	91395665	0.232625		0.255897		0.259058
cg24243914	PAPSS2	TSS1500	10	89408186		0.640654	0.663927		0.491099
cg12303685	PAQR6	TSS1500	1	154484718		0.543551	0.395454	0.331579	0.271717
cg20302342	PAQR6	5'UTR	1	154482575		0.590172	0.405324			0.24817
cg03840504	PARP15	TSS200	3	123779059		0.459155			0.296633
cg23484599	PAX6	5'UTR	11	31787713		0.757991	0.744864	0.288808	0.635705
cg25242557	PAX6	TSS1500	11	31789840		0.787105	0.747418	0.28782	0.514349
cg05725263	PC	5'UTR	11	66407136	-0.434951	0.639534	0.458655	0.834297	0.584709
cg05034702	PCDH20	TSS200	13	60887702	0.562271				0.20642
cg14557699	PCDHA12	TSS200	5	140235093	-0.210985	0.572424	0.489234	0.348773	0.207465
cg09150559	PCDHB10	TSS1500	5	140551701	0.237201	0.606413	0.474923	0.290139	0.331418
cg16049600	PCDHB11	TSS200	5	140559482	0.27048	0.411966	0.478286	0.398411	0.35509	-0.387225
cg24533097	PCDHB11	TSS1500	5	140559230	0.228098	0.331769			0.35078
cg17763019	PCDHB13	TSS200	5	140573516	0.247688				0.393619
cg17652792	PCDHB16	5'UTR	5	140542191		0.310741			0.29763	0.243293
cg23918315	PCDHB3	TSS1500	5	140459209		0.502558	0.575279	0.530997	0.457054
cg17001035	PCGF5	TSS1500	10	92970039	0.200914			0.725871	0.250877
cg18155062	PCYT1B	TSS200	X	24575390		0.891392	0.663863	0.605681	0.616769	0.203673
cg07829469	PDCD6	TSS1500	5	323631	-0.339153	0.309431			0.204541
cg00546491	PDE1C	TSS200	7	32077587		0.490328		0.39463	0.274894
cg23792978	PDE2A	TSS1500	11	72063346	0.461284	0.449361			0.212044	0.252076
cg16316382	PDE6C	TSS1500	10	95362059		0.607825	0.377395		0.58334
cg19635695	PDE6C	5'UTR	10	95362435			0.295835		0.220522
cg09447105	PDE6H	5'UTR	12	15017287	-0.204579	0.203942		-0.210286	0.305279
cg07537734	PDGFC	TSS1500	4	158112991	-0.29825	-0.302439	-0.248435	0.31767	0.240045
cg22878148	PDGFRA	5'UTR	4	54798841		0.308257			0.654699
cg11042320	PDGFRB	5'UTR	5	149514690		0.482558	0.484395	0.42681	0.255806
cg09436502	PDK4	TSS1500	7	95064369		-0.348911		0.259051	0.247822
cg06106103	PDX1	TSS1500	13	27391012	-0.224037	0.814527	0.774024	0.795209	0.667772	-0.250145
cg20279598	PDZD4	TSS1500	X	152749700		0.524881		0.681598	0.369077
cg18198545	PEX19	TSS1500	1	158522428		0.344651			0.387756	0.225552
cg27446233	PFKM	5'UTR	12	46802751		0.245696	0.206428	0.253708	0.215623
cg17575602	PGCP	TSS1500	8	97726387	-0.534107	0.582787	0.325954		0.604631
cg12553321	PGK2	TSS200	6	49863002			0.208163	0.223741	0.357859
cg08244156	PGLYRP3	TSS1500	1	151550336		0.361321			0.359191
cg08375849	PGM2L1	TSS1500	11	73787871	-0.335521			0.66325	0.490076
cg21940640	PHKG1	TSS1500	7	56128387	0.232133	0.416275	0.360914	0.244152	0.251243
cg10351349	PHTF2	5'UTR	7	77301520	-0.240319	0.343958	0.376383	0.210531	0.274664
cg05844390	PHYHIP	TSS1500	8	22146645		0.295745	0.238834			0.268981
cg17477997	PIGA	TSS200	X	15263702			0.22169		0.526589
cg27019019	PIGW	5'UTR	17	31965838	-0.473123	0.362843	0.39886		0.330854
cg13457410	PIK3CD	5'UTR	1	9685097			0.242791	0.259004
cg18653991	PIM2	TSS1500	X	48661679	0.241941	0.863501	0.867433	0.542989	0.492315
cg00258480	PIM2	TSS200	X	48661531		0.828966	0.780093	0.482013	0.560038
cg00646659	PIM2	TSS1500	X	48661557		0.839035	0.706907	0.484331	0.460554	0.259393
cg17192356	PIM2	TSS200	X	48661409	0.237797	0.508038			0.310268
cg16822572	PIM2	TSS200	X	48661430		0.225374			0.257805
cg26816421	PISD	5'UTR	22	30352314	-0.419627	0.688499	0.641205	0.660302	0.488718
cg24143137	PITX3	5'UTR	10	103985772		0.483591	0.580138	0.434683	0.730327
cg03438754	PIWIL3	TSS1500	22	23501162			0.207525		0.320673
cg00047683	PKD1L3	TSS1500	16	70591623		0.414331	0.401241		0.412433
cg22426627	PKD2	TSS1500	4	89147505	-0.44229	0.300921		0.407277	0.306857
cg19525717	PKIG	TSS200	20	42593663		0.433336		0.25964	0.274949	0.306562
cg22611120	PLA2G2A	TSS1500	1	20180493		0.540677		-0.309093	0.374206
cg09317398	PLA2G2F	TSS200	1	20338303	0.228815	0.290833	0.303106
cg16087263	PLA2G2F	TSS1500	1	20337805			0.712204		0.540016
cg02082083	PLA2G5	TSS200	1	20269147		0.535361	0.480718		0.353229
cg19276110	PLA2G5	TSS200	1	20269180		0.797748	0.477394		0.482889
cg14161241	PLAGL1	TSS1500	6	144371602		0.287024	0.344956	0.419904	0.326103	-0.201804
cg01507753	PLB1	TSS1500	2	28572073		0.37391
cg03300589	PLCXD3	TSS200	5	41546577				0.572391	0.420574
cg02937055	PLD1	5'UTR	3	172972319		0.513844	0.67621	0.579809	0.372249
cg07560922	PLD1	TSS1500	3	173011522		0.307637			0.216031
cg18181201	PLD5	5'UTR	1	240753332		0.286489	0.25678
cg04205107	PLD5	TSS1500	1	240754943	-0.608955			0.464216	0.390518
cg18789663	PLD5	TSS1500	1	240755214	-0.257048	0.250003			0.307862
cg16340422	PLD6	TSS1500	17	17050845	-0.759214	0.428642			0.50414	0.243838
cg25720264	PLEKHA5	5'UTR	12	19281018	0.490394	0.873954	0.847523	0.86429
cg22691626	PLEKHA5	5'UTR	12	19293581		0.463327	0.227318	0.642366	0.492498
cg07010486	PLEKHA6	5'UTR	1	202567973		0.326677	0.397053	0.448208
cg24339032	PLEKHA6	TSS1500	1	202596133	-0.255924			0.203948	0.224047
cg19478111	PLEKHB1	5'UTR	11	73037635		0.366469	0.322782		0.279639
cg14608074	PLEKHG1	5'UTR	6	150964206	0.587849				0.233841
cg01378158	PLEKHG4	TSS1500	16	65869809		0.255104			0.420486
cg15437043	PLSCR1	5'UTR	3	147744631		0.241222	0.320562		0.237291
cg21569635	PLSCR2	5'UTR	3	147670430		0.587512	0.472099	0.477971	0.687705
cg24607783	PLSCR2	5'UTR	3	147669727		0.545568	0.543449	0.31207	0.504637	-0.207095
cg18395382	PLXNA3	TSS1500	X	153339393	0.313444				0.409701
cg26146690	PLXNA3	TSS1500	X	153339416	0.20793				0.461901
cg19263494	PMF1	TSS1500	1	154448240				0.572132	0.534029
cg07037454	PNLIPRP3	TSS1500	10	118177078		0.368447	0.336601		0.577421
cg02397571	PNOC	5'UTR	8	28231382			0.207162	0.208113		0.257307
cg08289782	POLR3A	TSS1500	10	79459991	-0.809352			0.372286	0.4807
cg08200252	POM121C	TSS1500	7	74953795	-0.415982	0.269744	0.2077	0.278839	0.243517
cg11262757	POM121L2	TSS1500	6	27388402	-0.64918	-0.347323	-0.32951	0.551317	0.206542
cg03058466	POTEC	TSS1500	18	14535004		0.709514	0.413181	0.284637	0.564106
cg01212326	POU2AF1	TSS200	11	110755496		0.323696	0.360853	-0.242904	0.221794
cg03356778	POU2F3	TSS1500	11	119615754				0.23646	0.250283
cg10626559	POU3F2	TSS1500	6	99388583	-0.387993	0.236643		0.322214	0.638809
cg26671276	POU5F1B	5'UTR	8	128497270	-0.215691	0.61329	0.485416	0.673178	0.63438
cg12051614	PPIE	5'UTR	1	39977823	-0.257524	0.419019	0.351029	0.231851	0.236682	-0.202007
cg05225909	PPM1A	5'UTR	14	59785769		0.385857	0.329117
cg24533864	PPM1F	TSS1500	22	20637684	0.528321			-0.442896		0.295015
cg13255056	PPM1M	TSS200	3	52255168	0.205782				0.208036
cg23583454	PPP1R10	5'UTR	6	30690312	0.410313		0.296143	0.7802	0.253872
cg04694022	PPP1R10	5'UTR	6	30690331		0.413264		0.451235	0.438509
cg04862321	PPP1R10	5'UTR	6	30688907			0.362621	0.46488	0.245261
cg06083200	PPP1R11	TSS1500	6	30141829	-0.204236		0.31842	0.333894	0.225948	0.24694
cg04839761	PPP1R3C	TSS1500	10	93383366				0.425072	0.39533
cg02766173	PPP2R2C	TSS1500	4	6526083	0.203793	0.483808	0.352006		0.335392
cg17771050	PPYR1	TSS200	10	46503348		0.485648	0.460873	0.23549	0.213521
cg09450367	PQLC3	TSS1500	2	11212189		0.242303		0.284874	0.23034
cg03311556	PRDM8	5'UTR	4	81327094				0.20895	0.257708
cg04858148	PRDM8	5'UTR	4	81336040	-0.379962			0.592023	0.534143
cg17147045	PREX2	TSS200	8	69027100	-0.453951			0.557304	0.44378
cg15971518	PRG2	TSS1500	11	56915750	0.258873	0.391268	0.718507	0.374526	0.279139
cg24137770	PRKAG2	TSS1500	7	151205881		0.371982		0.457555	0.222556
cg19812944	PRKAR1B	TSS1500	7	734419	0.211984	0.786693	0.707008	0.63152	0.456437
cg05096182	PRKCQ	5'UTR	10	6597512		0.369402	0.355652	-0.455778	0.218277
cg16112467	PRO1768	TSS1500	14	89111954		0.285697		0.292059	0.213889
cg04578090	PROCA1	TSS1500	17	24063650		0.697373	0.692894	0.706164	0.522571
cg14676825	PROCA1	TSS200	17	24063013		0.387988	0.35596	0.345647	0.226153
cg02685896	PROCA1	5'UTR	17	24062988		0.469681	0.444427	0.444046	0.284129
cg24841318	PROCA1	5'UTR	17	24062813		0.326425	0.321732	0.304508	0.28954
cg08834018	PRODH	TSS1500	22	17304883		0.356774	0.286358	-0.314591	0.202088	0.210667
cg02741177	PROL1	TSS1500	4	71297650				0.402042	0.360599
cg22867816	PROM1	5'UTR	4	15690303		0.365943	0.277005	0.27246	0.263375
cg17954152	PROX1	TSS1500	1	212227483	-0.522956			0.646732	0.481927
cg21112954	PROX2	TSS1500	14	74400551		0.251008	0.299947	0.217366	0.220674
cg05099221	PRR15L	TSS1500	17	43391364		0.282442	0.343789	0.283053	0.202048
cg20255723	PRR5	5'UTR	22	43451695	-0.5019	0.205029			0.550814
cg04431054	PRRC1	TSS1500	5	126880923			0.251781		0.523437	0.25044
cg27306678	PRRT3	TSS1500	3	9969280	0.49695		-0.234922		-0.214744	0.222397
cg00817731	PRSS50	TSS200	3	46734479			0.398121	0.252989	0.490897
cg01460276	PSD3	TSS1500	8	18916097	-0.225477			0.820766	0.358092
cg26140182	PSG11	5'UTR	19	48222376		0.591748	0.463763	0.291643	0.458329
cg26614325	PSG11	TSS1500	19	48223610		0.308192	0.255886		0.207282
cg16254330	PSG3	TSS1500	19	47937761		0.297061	0.305957		0.218969
cg23264413	PSG4	TSS1500	19	48402117		0.58573	0.499462	0.311653	0.22006
cg12109087	PSG8	TSS200	19	47961672		0.404827	0.339717		0.219345
cg21550612	PSORS1C1	5'UTR	6	31202164				0.446149	0.337556
cg20073472	PSORS1C3	TSS1500	6	31254824		0.611185	0.404256	0.258957	0.405483	0.233743
cg08861844	PTCHD2	5'UTR	1	11481650		0.612912	0.383036		0.383096
cg27046936	PTGFR	5'UTR	1	78729435		0.461802	0.473731	0.480697	0.424512
cg08440266	PTGIS	TSS1500	20	47619060		0.355564	0.320398	0.39569	0.43868
cg26494044	PTPRE	5'UTR	10	129650944	-0.25836	0.26245		0.256343	0.373073
cg19688761	PTPRE	5'UTR	10	129675454				0.356562	0.274753
cg25816184	PTPRO	TSS1500	12	15366383		0.373968	0.2423	0.388409	0.363419	0.217255
cg27196745	PTPRO	TSS200	12	15366586	-0.212794			0.632789	0.517442
cg03617054	PWWP2A	TSS1500	5	159479737	-0.781983	0.627182	0.534532	0.702649	0.572891
cg01805732	PXDN	TSS1500	2	1727977		0.323423	0.222562		0.549664	0.256698
cg04988273	PXMP4	TSS1500	20	31772190	-0.503303			0.236192	0.212627
cg11826475	PXN	TSS1500	12	119188389			0.240714		0.246594
cg17784808	PXT1	5'UTR	6	36518246			0.359376		0.356473
cg08551027	PYROXD1	TSS1500	12	21480473			0.20338	0.240045	0.237066
cg03347444	QSER1	5'UTR	11	32883456		0.756856	0.722191	0.630303	0.550191	0.35381
cg02712036	RAB27A	5'UTR	15	53356825				0.222095	0.292012
cg02525756	RAB42	5'UTR	1	28791949		0.534247	0.392104	0.318329	0.338552
cg23084986	RAB42	TSS1500	1	28790551		0.243503	0.205243
cg23331626	RAB6C	TSS200	2	130453686	0.212367	0.653908	0.473149		0.329545
cg10010257	RAB6C	TSS200	2	130453693		0.728363	0.731755		0.451055
cg01663440	RAD52	5'UTR	12	926357		0.308529	0.29243	0.295734	0.200265
cg03229627	RADIL	5'UTR	7	4888565		0.739847	0.736834	0.513241	0.509059	-0.314316
cg25266895	RADIL	5'UTR	7	4888501		0.681547	0.678334	0.268065	0.360041	-0.210054
cg24620436	RADIL	5'UTR	7	4885432	0.275356			-0.230127		0.34493
cg25283486	RADIL	TSS1500	7	4890536	0.240211
cg19147912	RAI1	5'UTR	17	17537111	-0.341063	0.368375			0.297791
cg00323457	RAI2	TSS1500	X	17789872	-0.313071		0.204911	0.611886	0.642916	0.247201
cg15982419	RALBP1	TSS1500	18	9464707	-0.500822	0.446909	0.366363		0.290471
cg01723876	RAP1GAP	5'UTR	1	21851443		0.384578	0.292238	0.434503	0.227561	0.20818
cg05890550	RAP1GAP2	TSS200	17	2646456		0.772853	0.516541		0.479103
cg25373595	RAP1GAP2	TSS200	17	2646468		0.882524	0.62774		0.485118
cg09981407	RAP1GAP2	TSS1500	17	2646255			0.252779		0.31938
cg08865522	RASAL1	TSS1500	12	112058659	-0.317725	0.254756	0.363098	0.234194	0.268771
cg13937040	RASGRF1	TSS1500	15	77170615	-0.570002			0.307198	0.323742
cg21244038	RASGRP3	5'UTR	2	33590957		0.210944		-0.349505
cg08569842	RASL10A	5'UTR	22	28041459	0.251407			0.768614	0.455684
cg19622623	RASSF9	TSS1500	12	84754956	-0.273332	0.235408	0.320968	0.667857	0.281166	-0.25792
cg17113158	RBL1	TSS1500	20	35158314		0.256253	0.280633	0.335522	0.220568
cg01115569	RBM33	TSS1500	7	155129038	-0.512126	0.206093			0.23119	-0.250391
cg03273615	RBM41	TSS1500	X	106249029	-0.282458			0.360377	0.27325
cg19350357	RBM43	TSS1500	2	151827081		0.350989			0.223901	0.332545
cg09141635	RBM47	5'UTR	4	40318048		0.402699	0.292698	0.348821	0.220582	0.268789
cg02086431	RBP3	TSS1500	10	48011320		0.481065	0.305062	0.343406	0.214437
cg17964955	RBP3	5'UTR	10	48010942		0.269735	0.377609	0.416197	0.481131
cg01042100	RBP3	TSS1500	10	48011554	-0.388943		0.23818		0.343923
cg12311132	RCN1	TSS1500	11	32068730				0.27814	0.331558
cg21340944	RDH14	TSS1500	2	18605954	-0.273868	0.371865			0.25928	0.200945
cg06143012	RDM1	TSS1500	17	31282189	0.242646	0.717254	0.464307
cg18145810	REG3G	TSS200	2	79106181	0.714453	-0.60876	-0.560431	-0.448417	-0.350022	0.217128
cg20880031	RELN	TSS1500	7	103418225	0.230103			0.581287	0.359276
cg26876101	RER1	TSS1500	1	2311737	-0.59839	0.387217			0.23353
cg05621401	RET	TSS1500	10	42892071	-0.374133			0.668359	0.230039
cg03852656	RFC4	TSS1500	3	188007918	0.216226	0.235189	0.22251			0.218909
cg21967909	RFESD	TSS1500	5	95007967	-0.245873	0.511441	0.525436	0.584062	0.625824	0.203874
cg15690822	RFFL	5'UTR	17	30415851		0.371322		0.439687	0.291316
cg22217678	RFPL3S	TSS200	22	31097005		0.419621	0.306803		0.249398
cg04943586	RFX4	TSS1500	12	105518068	-0.346814		0.20134		0.305818
cg24076474	RGL3	TSS1500	19	11392344		0.748828	0.36222	0.336011	0.442363
cg14344095	RGMA	TSS1500	15	91418969	0.540894	-0.457924	-0.452193	-0.555782
cg11734183	RGMB	5'UTR	5	98132973	-0.495711			0.379854	0.220292
cg04175872	RGS14	TSS1500	5	176717156			0.215235		0.286101
cg01262217	RHBDF1	TSS1500	16	63363		0.359621	0.276511	0.269928	0.204556
cg06230303	RHBDF1	TSS1500	16	63353		0.364935	0.326757	0.291083
cg00634714	RHBDF2	TSS1500	17	72009446			0.233655
cg07485916	RHCG	TSS200	15	87840809			-0.231359	0.556172	0.407187
cg07768107	RHOH	5'UTR	4	39878338	0.382784	0.740844	0.799795	0.79109	0.216489
cg20078119	RIBC2	5'UTR	22	44188310		0.644602		0.574384	0.459988
cg13199589	RIMKLA	TSS1500	1	42618577	-0.450877			0.468149	0.477538
cg24886867	RIPK1	TSS1500	6	3021189		0.353399	0.305567	0.436159	0.359967
cg26337868	RND3	TSS1500	2	151053744		0.2741	0.31374	0.219786		0.241862
cg20199347	RND3	TSS1500	2	151053790				0.21302	0.208022
cg22730412	RNF11	TSS1500	1	51473197		0.426863			0.346538	0.310453
cg10133630	RNF141	TSS1500	11	10519878		0.358776	0.300912	0.350121	0.282785	0.238185
cg02414889	RNF144A	5'UTR	2	6976481		0.250591	0.231481		0.233911
cg01440841	RNF175	5'UTR	4	154900516	-0.673019	-0.308335	-0.301674	0.299085	0.268796
cg17135423	RNF186	TSS1500	1	20015149	-0.251383	0.383747	0.47562		0.349281
cg07074042	RNF215	TSS1500	22	29113944	-0.366449	0.368123	0.474231	-0.211181	0.314662	0.383163
cg15448721	RNF39	TSS1500	6	30153020		0.534408	0.321821	0.207766	0.375054
cg24276787	RNF39	TSS1500	6	30153047		0.288865			0.287488
cg19311055	RNF5P1	TSS1500	8	38578306		0.235443	0.217381	-0.471804
cg07119001	RNPEPL1	5'UTR	2	241161077	0.20133	0.485039		0.218857
cg05594873	ROBO1	5'UTR	3	79897199		0.232694		0.49616	0.392718
cg14039937	ROBO1	TSS1500	3	79901195			-0.444083	0.231268	0.211815
cg20374054	ROBO3	TSS200	11	124240336	-0.369609	0.223961	0.258901	0.89688	0.594419
cg01062029	ROR2	TSS1500	9	93752730				0.341171	0.329954
cg08254200	RPH3A	5'UTR	12	111714187		0.274269			0.361474
cg02661110	RPH3AL	5'UTR	17	180922		0.339243	0.260468		0.272507
cg22445346	RPL31P11	TSS1500	1	159922519		0.437191	0.396395		0.234831
cg07825508	RPL36A	TSS200	X	100532547	0.253356				0.311876
cg00258873	RPP21	TSS1500	6	30420666	-0.693283		0.269443		0.537237	-0.280783
cg27519140	RPP21	TSS1500	6	30420624				0.257121	0.217201
cg02012379	RPS4Y2	TSS200	Y	21327282	0.25854	-0.678029		-0.390558
cg08642787	RPS6KA6	TSS200	X	83329760	-0.213836			0.760506	0.684667
cg14993186	RPS6KA6	TSS200	X	83329673	-0.519102			0.599097	0.528302
cg19358195	RPS6KA6	TSS1500	X	83330174	-0.301167	-0.519469	-0.540524	0.329345	0.235398
cg26157279	RPS6KA6	TSS1500	X	83329842	-0.37687			0.706979	0.706979
cg14576824	RPS6KC1	TSS200	1	211291025	-0.549828			0.573339	0.316001
cg26709950	RRAD	5'UTR	16	65516736	0.355061	0.512642		0.904042	0.543026
cg16412370	RRP1B	TSS1500	21	43903572	-0.240155	0.32925	0.282316		0.2241
cg19793697	RTBDN	TSS200	19	12807263				0.573083	0.475052
cg26557179	RTP3	TSS1500	3	46513720				0.28952	0.566639
cg06586763	RUNDC2C	TSS1500	16	29209588		0.252656	0.31442		0.309908
cg04233230	RXFP4	TSS1500	1	154177582	-0.278415	0.769757	0.599608		0.224391
cg07426848	S100A3	5'UTR	1	151788336		0.208175		0.451144	0.313128
cg15026767	S100A3	TSS200	1	151788382				0.410934	0.215315
cg26303281	S100A5	TSS1500	1	151782246				0.201024	0.210164
cg02424654	S100Z	TSS200	5	76181565	-0.529933	0.529668	0.45445	0.211926		0.244831
cg05067125	S100Z	5'UTR	5	76181904		0.518463	0.256843	0.224797	0.317665
cg22690720	SAC3D1	TSS1500	11	64564659	-0.25621	0.608527	0.601642	0.606857	0.662333
cg09454892	SAMD8	TSS1500	10	76540856	-0.295534	0.485016	0.309653	0.363213	0.309562
cg06069187	SARM1	TSS1500	17	23722410	-0.543508			0.217783	0.635	0.238915
cg03163783	SATB2	TSS1500	2	200034836		0.293249	0.2701	0.309276
cg16645423	SBK1	5'UTR	16	28235887		0.336651			0.230687
cg18919684	SCAMP5	TSS1500	15	73074601	-0.400706	0.390336	0.41822	0.720837	0.424698
cg24516399	SCARNA6	TSS1500	2	233861836	-0.512531	-0.231288	0.347124	0.302957	0.28369
cg04257865	SCGB3A2	TSS1500	5	147237649			-0.29665	0.531474	0.354287
cg00826203	SCMH1	5'UTR	1	41479394				0.455857	0.430606
cg15457899	SCN3B	TSS1500	11	123030875	-0.57507			0.435233	0.447499
cg11229611	SCNN1D	TSS1500	1	1206966	0.528835			-0.572647		0.200412
cg07959046	SDC3	TSS1500	1	31154612	-0.504014			0.503828	0.359178
cg12465643	SDK2	TSS200	17	69151948	-0.552126			0.231078	0.212511
cg23665603	SEC14L2	TSS1500	22	29122674		0.29418			0.304778
cg17802464	SEC14L3	TSS200	22	29198156		0.430265	0.280322	-0.342212	0.322061
cg03014622	SEC14L4	TSS200	22	29231707	0.273716				0.459475
cg02593403	SEC31B	5'UTR	10	102268908		0.429899	0.413192	0.423225
cg20831708	SEC31B	5'UTR	10	102269363		0.390451	0.304098		0.230109
cg26065909	SELENBP1	TSS200	1	149611797		0.296052	0.511673	0.421868	0.567581
cg18586919	SELV	TSS200	19	44697489		0.213362		0.387013	0.409374
cg12577320	SEMA3B	TSS1500	3	50279183		0.391766	0.412183	0.363246	0.294068	0.214737
cg13976205	SEMA4D	5'UTR	9	91239011		0.326754		0.252816	0.210967
cg05322019	SEMA4G	5'UTR	10	102722313		0.429575	0.403701	-0.320455	0.235135	0.266608
cg12110537	SEMA5B	5'UTR	3	124204599		0.412671			0.301681
cg17806673	SEMG2	TSS1500	20	43281950				0.397311	0.493323
cg15156836	SEPN1	TSS1500	1	25999002	-0.310803	0.294927	0.237469		0.217154
cg04169610	SERHL2	TSS200	22	41279692	0.71831	0.412722	0.403716
cg13826459	SERPINA1	TSS1500	14	93925258	-0.323343	0.320228		-0.248357	0.403329
cg12087695	SERPINA10	5'UTR	14	93827346			0.27505	-0.324542	0.302609
cg25599521	SERPINA12	5'UTR	14	94051438		0.306855	0.204917		0.333315
cg23374863	SERPINA12	5'UTR	14	94053893		0.2879			0.353436
cg05186455	SERPINA4	TSS200	14	94097445		0.284635		-0.552727		0.209732
cg13251292	SERPINA6	TSS1500	14	93859865		0.213539	0.263052	-0.559157	0.206986
cg09147827	SERPINA6	TSS200	14	93859606	0.221766				0.331796	-0.375114
cg00930833	SFRP1	TSS1500	8	41287421		0.405884	0.376711		0.297064
cg01074584	SFRP1	TSS1500	8	41287229		0.422976	0.325911		0.297445
cg03575666	SFRP1	TSS1500	8	41287343		0.321986	0.302385		0.258782
cg23359714	SFRP1	TSS1500	8	41287493		0.823799	0.807005		0.552357
cg09788843	SFRP2	TSS1500	4	154930531		0.23069	0.316041	0.393662	0.506758
cg13290001	SFRP5	TSS1500	10	99523099		0.487899	0.312195		0.264881	0.24743
cg13052034	SGIP1	TSS1500	1	66771826		0.453605	0.268573	0.452749	0.397216
cg00089915	SGIP1	TSS200	1	66772272		0.232174		0.311953	0.221434
cg09404376	SGK1	TSS200	6	134540882		0.545424	0.734521	0.602309	0.476163
cg08239804	SGK1	TSS1500	6	134539448		0.861359	0.837457	0.632824	0.681868
cg13307058	SGK1	TSS1500	6	134539235		0.902966	0.8696	0.355789	0.479259
cg11259254	SGMS1	5'UTR	10	52036035		0.309498	0.256109	0.262107
cg01356824	SH2B3	5'UTR	12	110334267	-0.528425	0.523267	0.460462	0.609224	0.412276
cg01062020	SH2D1B	TSS1500	1	160649472				0.614682	0.332386
cg03443467	SH3BP2	TSS1500	4	2783256		0.299284	0.248377	0.324029	0.207192
cg10322254	SH3BP2	TSS1500	4	2783340		0.534909	0.415103	0.496885	0.421742
cg13229360	SH3PXD2B	TSS1500	5	171814845		0.409918	0.332128	0.371213	0.218271
cg10049789	SH3TC1	5'UTR	4	8253431	0.220102			-0.272294		0.24301
cg03091752	SHANK1	TSS1500	19	55913417		0.4376	0.389945	0.743327	0.578899
cg06492744	SIPA1	5'UTR	11	65162830		0.531696	0.367719		0.375725
cg09615101	SIX3	TSS1500	2	45022011	0.385968	0.249096			0.204678
cg00714377	SLA2	TSS200	20	34708129		0.31798	0.263083	-0.266293
cg15214229	SLA2	TSS1500	20	34708688	0.503557				-0.338437	0.242083
cg05694771	SLAMF1	TSS1500	1	158884598		0.389248	0.381811		0.512711
cg13119182	SLC10A6	TSS1500	4	87989806		0.549933	0.600879	0.208272	0.396773	0.236588
cg17589341	SLC14A1	TSS200	18	41558077		0.336741	0.22333	0.445116	0.567157
cg21116457	SLC14A1	TSS200	18	41558005		0.471582	0.346401	0.477171	0.326198
cg21045770	SLC14A1	5'UTR	18	41560917		0.291468		0.275082	0.225584
cg07011163	SLC16A11	TSS200	17	6888049		0.621521	0.361138	0.522851	0.308408
cg14950751	SLC16A11	TSS1500	17	6888188		0.316989	0.289291	0.280354
cg02634414	SLC16A12	5'UTR	10	91284761		0.417087		0.565748	0.308038	-0.2391
cg01731500	SLC16A3	5'UTR	17	77785526	-0.382189	0.404712	0.291989	0.300211	0.253587
cg08429256	SLC16A3	5'UTR	17	77781714	-0.512105	0.74061	0.537615		0.432929
cg10183885	SLC16A3	5'UTR	17	77781175	-0.254852	0.637179	0.598834		0.254559
cg13261725	SLC17A4	5'UTR	6	25869954	0.288816	0.260834	0.680708			0.232347
cg27500798	SLC18A3	TSS1500	10	50487102		0.355635			0.212167	-0.280957
cg15114651	SLC1A5	TSS1500	19	51981250			0.253699		0.253045
cg18046365	SLC1A7	TSS200	1	53380955		0.836361	0.567724	0.316992	0.250252
cg18128550	SLC22A11	TSS1500	11	64078722		0.384373	0.393322		0.244641
cg14450766	SLC22A2	TSS1500	6	160600748		0.561404	0.54677	0.460556	0.350967
cg16950247	SLC22A24	5'UTR	11	62668192	0.556291					0.218518
cg18158015	SLC22A25	TSS1500	11	62754559		0.759071	0.599798		0.62149
cg21348565	SLC22A25	TSS200	11	62753861		0.830963	0.316825		0.4585
cg03990905	SLC22A7	TSS1500	6	43373597	0.20781			-0.311052		0.298943
cg03854765	SLC23A2	5'UTR	20	4929014	-0.217214	0.639272	0.458867	0.624016	0.434428	-0.254689
cg16547579	SLC23A2	5'UTR	20	4902333		0.466128	0.41246	0.875594	0.378579
cg00431427	SLC24A1	TSS1500	15	63700981		0.30685			0.244668
cg26849077	SLC24A1	5'UTR	15	63701334		0.480418			0.208671
cg01325409	SLC24A5	TSS200	15	46200394		0.21138		0.239484	0.20819
cg00302340	SLC24A6	TSS1500	12	112258192				0.292521	0.247881
cg04821091	SLC25A14	TSS200	X	129301579	0.227371				0.264811
cg23558213	SLC25A17	TSS1500	22	39545885			0.201532		0.217645	0.264606
cg10888399	SLC25A18	5'UTR	22	16441368		0.48441	0.463596	0.44138	0.297225
cg00748432	SLC25A18	TSS1500	22	16422722	-0.57882	0.240833			0.268088
cg11088051	SLC25A3	TSS1500	12	97510923	0.213227	0.411256	0.325418	0.268931		0.316848
cg01493150	SLC25A31	TSS1500	4	128870278		0.39656			0.276813
cg22294577	SLC26A3	TSS1500	7	107231964	-0.218857	0.233438			0.362168
cg20417527	SLC27A6	TSS1500	5	128328607				0.44437	0.448247
cg22776451	SLC28A1	5'UTR	15	83231267		0.367039	0.356205		0.331666
cg16410579	SLC29A4	5'UTR	7	5289697	-0.252372			0.417867	0.279223
cg24480859	SLC2A5	5'UTR	1	9052378		0.521467	0.33383	0.359457	0.325656
cg07787240	SLC2A5	TSS1500	1	9053163	0.540212		-0.26498
cg10325600	SLC30A10	5'UTR	1	218168408				0.664909	0.398565
cg06533408	SLC35E3	TSS1500	12	67425885		0.314422	0.303055	0.345583	0.251677	0.290481
cg08810582	SLC35E3	TSS1500	12	67425917	-0.447483			0.381107	0.230424
cg24780796	SLC36A2	TSS1500	5	150708562	0.230904		0.338367		0.273763
cg11331445	SLC38A4	TSS200	12	45506144		0.929723	0.784427	0.877183	0.594878	-0.200083
cg22049899	SLC38A4	TSS200	12	45506088		0.390785		0.498593	0.33667
cg13046608	SLC43A3	TSS1500	11	56951958		0.228198	0.332767	0.425556	0.286629
cg10842164	SLC4A2	5'UTR	7	150389825				0.769652	0.505838
cg19066171	SLC4A4	5'UTR	4	72280781	-0.326227	0.81527	0.411024	0.518009	0.546677
cg07626033	SLC6A1	5'UTR	3	11011898		0.4275		-0.268833	0.418429
cg21771682	SLC6A1	5'UTR	3	11011537		0.218271			0.287622
cg08143343	SLC6A15	TSS1500	12	83831283		0.555658	0.508567	0.784757	0.257653
cg17032646	SLC6A17	TSS1500	1	110494441		0.386025	0.271494	-0.343755
cg16032408	SLC6A6	5'UTR	3	14441415		0.318096	0.272868	0.263724	0.227655
cg03658578	SLC7A14	TSS200	3	171786725		0.272744			0.514453
cg15536845	SLC7A14	TSS200	3	171786739		0.223626			0.62495
cg23370213	SLC7A2	5'UTR	8	17399511		0.52532	0.518748		0.619084
cg02870829	SLC8A1	TSS1500	2	40593567			-0.209321	0.453094	0.341047
cg23609571	SLC8A3	TSS200	14	69725598	-0.600276			0.608628	0.340481
[truncated: 52,163 more rows]

## Sheet: Sheet2
Sheet 2. Comparison of hypomethylated sites between lung cancer cell lines and IHBECs treated by 0.1 nM BaP for 24 days.
TargetID	Gene symbol	Group	Chromosome location (Coordinate_36)		Lung cancer cell lines				BaP-exposed IHBECs
									16HBE	HBEpiC
			Chromosome	Location
					XLA-07	XL-JT	A549	EPLC-32M1
cg04110105	CCR2	5'UTR	3	46370360	0.440676	-0.335973	-0.336227	-0.323524	-0.205401	-0.25045
cg11538410	DENND3	5'UTR	8	142210637	0.59026		-0.652113		-0.279997	-0.263751
cg11517650	ETV3	5'UTR	1	155373881		-0.235322	-0.264534	-0.246137		-0.232391
cg10022155	EXPH5	TSS1500	11	107970141	0.500955	-0.291006			-0.313283	-0.310598
cg07091529	FAM49A	5'UTR	2	16667890	0.71673	-0.357292	-0.780062	-0.218591	-0.291835	-0.230901
cg12786198	FBXO34	5'UTR	14	54811467	0.465597		-0.375953		-0.288364	-0.234614
cg22876402	FOXP1	5'UTR	3	71636233		-0.379873	-0.311044	-0.310462
cg13928490	GUCY1B2	TSS200	13	50538443	0.600669		-0.424856		-0.471399
cg04715245	IL6R	TSS1500	1	152643715	0.274777	-0.302515	-0.403798
cg12380772	KIAA1161	5'UTR	9	34364990	0.632409			-0.463943	-0.292398	-0.222161
cg25898146	MYOM2	TSS1500	8	1980153	0.649569		-0.547669			-0.244993
cg27214488	NLGN4Y	TSS200	Y	15144895		-0.455877	-0.46111
cg12255818	OSGEPL1	TSS1500	2	190336718		-0.320615	-0.283172	-0.336953	-0.277868	-0.286443
cg24411870	PTK2	5'UTR	8	141977494	0.404771	-0.267588			-0.30833
cg03782861	RMST	TSS1500	12	96381642	0.537661	-0.350178	-0.527621	-0.419018	-0.202127	-0.228823
cg25310824	SEPP1	TSS1500	5	42848091	0.300373		-0.578217		-0.308184
cg19854521	TFPI2	TSS1500	7	93358388		-0.484899		-0.444642	-0.290431	-0.22685
cg26493224	THSD1	TSS200	13	51878672	0.346414			-0.231901	-0.39026
cg12253634	TTYH2	5'UTR	17	69757065	0.58704		-0.380158		-0.242954	-0.233836
cg19391265	ZNF136	TSS1500	19	12134496		-0.376148	-0.630519	-0.599265	-0.246307	-0.270727
cg27092191	ZNF267	TSS1500	16	31792200	0.496209		-0.81067	-0.334861	-0.32368	-0.239637
cg23458168	ZNF536	5'UTR	19	35556707	0.494322	-0.242159	-0.779648	-0.3266	-0.256876	-0.310238
cg22472290	ZNF577	TSS1500	19	57083292			-0.547389		-0.255782	-0.202289
cg01733438	2014-09-09	TSS1500	17	72787664			-0.726351		-0.258344
cg00689360	ADH1C	TSS200	4	100493018	0.484581		-0.469045		-0.256271
cg20196291	AFAP1L2	TSS1500	10	116154839		-0.240747		-0.500021	-0.247596
cg14791081	ALS2CR4	TSS1500	2	202217017	0.62579	-0.290412	0.311395	0.260451
cg18183671	ARPP-21	5'UTR	3	35695998	0.451926	-0.214407	0.333294		-0.265319
cg04395689	ATP6V1B2	TSS1500	8	20098652		-0.446936	0.218283	-0.44071	-0.306555
cg17179881	BIK	5'UTR	22	41837609	0.540746		-0.351234		-0.282951	-0.312186
cg06734812	BRUNOL5	TSS1500	19	3174915	0.639386	-0.544234	-0.622567	-0.669645	-0.442201	-0.20724
cg01444716	BTBD3	5'UTR	20	11846557	0.338634		-0.58415		-0.215287
cg15704219	C10orf18	5'UTR	10	5775141	0.267651	-0.407852		-0.403601	-0.279804
cg10497871	C14orf184	5'UTR	14	91110867	0.535316	-0.655498	-0.667934	-0.429616	-0.234047
cg19865134	C17orf63	TSS1500	17	24194167	-0.225116					-0.368754
cg01542693	C21orf128	TSS200	21	42401863	0.30883		-0.695621	-0.584189	-0.315992
cg11874323	C3orf52	TSS1500	3	113287520	0.584734	-0.314947	-0.303564	-0.702552	-0.265958	-0.405063
cg14018690	C3orf52	TSS1500	3	113287522	0.678465	-0.360703	-0.376181	-0.743016	-0.296408	-0.399349
cg25093045	C4orf50	TSS1500	4	6041539		-0.420639	-0.386605	-0.319912	-0.293076	-0.279504
cg00201779	C6orf155	TSS1500	6	72187741		-0.621974		-0.651248	-0.291077
cg02726501	CACNG7	TSS200	19	59107737	0.424717		-0.483148		-0.389022	-0.21863
cg12970937	CALCR	5'UTR	7	93026061	0.272475		-0.587323		-0.284579
cg17952513	CBLN2	5'UTR	18	68361005	0.207589			-0.312708
cg17341345	CCNH	TSS1500	5	86745165			-0.421789	-0.25234		-0.200327
cg10963793	CCNT1	TSS1500	12	47397588	-0.201615	-0.293477			-0.238492
cg08659179	CDH9	TSS200	5	27074464	0.608398	-0.501613		-0.470752	-0.204013	-0.350338
cg09250146	CELSR2	TSS1500	1	109593469		-0.277119	-0.208744	-0.209372	-0.209019	-0.298349
cg15002204	CENPQ	TSS1500	6	49537678	0.49014		-0.27345		-0.33108	-0.28131
cg08373809	CNTN4	5'UTR	3	2527370	0.618572	-0.458665	-0.485771	-0.465906	-0.305421
cg00112493	COL25A1	TSS1500	4	110444400		-0.605033		-0.575671	-0.310138	-0.209402
cg08579721	COX6C	TSS1500	8	100975484		-0.24115	0.209845	-0.224562	-0.21868	-0.371157
cg08698796	CUGBP1	5'UTR	11	47517775			-0.267473			-0.243686
cg26960322	CXCR7	5'UTR	2	237143754	0.29312		-0.373901
cg21908878	DDX53	TSS200	X	22927808	0.50666	-0.377822	-0.457037	-0.380685	-0.415218	-0.21814
cg21801984	DDX53	TSS1500	X	22927577	0.556641		-0.350113	-0.52016	-0.282169
cg11988964	DKK1	TSS1500	10	53743195		-0.792876		-0.739059	-0.289567	-0.304412
cg09260441	DOK5	TSS1500	20	52525146	0.685725	-0.35855	-0.707349	-0.206746	-0.39524
cg02206767	DRG2	TSS1500	17	17931530		-0.493044		-0.425086		-0.200558
cg24736412	DSE	5'UTR	6	116799849			-0.485375		-0.334241
cg05839786	DUSP21	TSS1500	X	44587451	0.770069	-0.390339	-0.629668		-0.338153
cg13721204	DUSP21	TSS1500	X	44586924	0.415428		-0.494232		-0.275513
cg25727366	EPB41	TSS1500	1	29085813	0.319759		-0.214824
cg11251858	ESR1	5'UTR	6	152170729	0.854001	-0.322111	0.224325	-0.516181	-0.27597	-0.234351
cg00313750	FAM123A	TSS1500	13	24644473	0.490309	-0.721696	-0.735602	-0.640183	-0.210795	-0.376028
cg20509092	FAM169A	TSS200	5	74198527		-0.538083		-0.770617	-0.296917
cg14153737	FAM78B	TSS1500	1	164403254			-0.443522			-0.240511
cg06980460	FOLH1	TSS1500	11	49187124	0.323034		-0.288468			-0.31
cg04987857	FRS2	TSS1500	12	68149944				-0.351782	-0.269507	0.273493
cg03193322	FUT9	5'UTR	6	96717441	0.662235	-0.337875		-0.359042	-0.279508	-0.36163
cg09892710	GALNTL6	TSS1500	4	172970141	0.450122	-0.637486		-0.204181	-0.2261	-0.204662
cg26653091	GNL2	TSS1500	1	37834645	0.270354	-0.519965	-0.311705	-0.31285	-0.202348	-0.217683
cg17119559	GPR64	5'UTR	X	19010911	0.412403		-0.433106		-0.214453	-0.289144
cg14990808	GPX5	TSS200	6	28601630	0.398112	-0.214567	-0.70856		-0.334003	0.293592
cg11503671	GYG2	TSS1500	X	2755940	0.424398		-0.619263		-0.283031
cg18764164	HBB	TSS200	11	5205002	0.676045	0.202145	-0.326874		-0.338648
cg15024309	HDX	TSS1500	X	83644349		-0.530469		-0.51755	-0.246207	0.256985
cg00113675	HLA-H	TSS200	6	29963326	0.52964		-0.880697		-0.288301
cg07634179	HOXC9	TSS1500	12	52679524	0.36933	-0.715553	-0.741699	-0.583391	-0.210395	-0.280779
cg14216940	IKZF1	TSS1500	7	50313677	0.265696	-0.471899	-0.575233	-0.265938	-0.248615	-0.249427
cg26279025	IL11	TSS1500	19	60573966	0.592874			-0.267988	-0.304665	0.270805
cg06792724	IL1RAPL1	TSS200	X	28515567	0.738146	-0.267814	0.258418		-0.335934
cg21594961	IL5RA	TSS1500	3	3127916	0.275751	-0.505222	-0.549252	-0.437378	-0.329096	-0.225863
cg19055936	JAM3	TSS200	11	133443886	0.392279	-0.531062	-0.575628	-0.510969	-0.251144	-0.330212
cg00668150	KIAA0664	TSS1500	17	2562470	0.434004		-0.631796			-0.419243
cg03392837	KIAA1644	TSS1500	22	43040557	0.317744	-0.286107			-0.231798	-0.206127
cg16912129	KIF25	TSS200	6	168161247	0.402747	-0.299497	-0.542752		-0.207955
cg02725269	KLK1	TSS200	19	56018989	0.626643	-0.325204	-0.667378	-0.365976	-0.369413	-0.216503
cg05777061	KLK8	TSS200	19	56196813			-0.265179			-0.349158
cg24422202	KRTAP13-2	TSS200	21	30666518				-0.240543		-0.247387
cg09892262	KRTAP24-1	TSS1500	21	30577525	0.253107	-0.608949	-0.626758	-0.632982	-0.295253
cg15014639	LCP1	TSS1500	13	45655319	0.543684		-0.520703	-0.33982	-0.339909	-0.227836
cg09841972	LMO7	5'UTR	13	75235399	0.305604	-0.552704	-0.403443	-0.652793	-0.219003
cg07210123	LOC121838	TSS200	13	43494411	0.647966	-0.24696		-0.39401	-0.318445
cg16170006	LRRC8C	5'UTR	1	89872292		-0.48818	-0.326077	-0.462884	-0.248134
cg02158486	MAPK4	TSS1500	18	46339690	0.287002	-0.609463	-0.808134	-0.260565	-0.228241	-0.31212
cg12801082	MFAP1	TSS1500	15	41904599	-0.284664	-0.339204	-0.234578		-0.209614	0.391568
cg11945372	MICAL3	TSS1500	22	16887747	0.216724			-0.721503	-0.215623	-0.208086
cg19312305	MIR122	TSS1500	18	54267996			-0.236215		-0.256679
cg05423529	MIR137	TSS200	1	98284496		-0.597944	-0.34635	-0.621959	-0.276483	-0.24924
cg12879539	MIR222	TSS1500	X	45492382				-0.259473	-0.330282	-0.248314
cg27633342	MYO5C	TSS1500	15	50375571	0.76779	-0.376918		-0.503952	-0.232891	-0.204274
cg26600878	NAP1L6	TSS1500	X	72264920	0.521743	0.22571	-0.254577		-0.240599	-0.282659
cg00713939	NAPRT1	TSS200	8	144731733			-0.780644			-0.286346
cg08508337	NAPRT1	TSS200	8	144731750			-0.89348			-0.289905
cg19357499	NAPRT1	TSS200	8	144731774			-0.871522			-0.324986
cg25502144	NCRNA00028	TSS200	20	29537207	0.559867		-0.77715		-0.265376	-0.331374
cg20659941	NEDD4L	5'UTR	18	54039375	0.503144	-0.265744	-0.373036		-0.333011
cg09828714	NEFH	TSS1500	22	28205578	0.375629	-0.338267			-0.222199	-0.371869
cg10964385	NELL1	TSS1500	11	20646799	0.35151	-0.401462	-0.758379		-0.234999
cg11554507	NEUROD6	TSS200	7	31347097			-0.738881	-0.512565	-0.248449	-0.221793
cg11147886	NFAT5	TSS1500	16	68155671		-0.296862	-0.360589	-0.443187
cg04233717	NLGN4X	5'UTR	X	6155771	0.499586	-0.466871	-0.367629	-0.431049	-0.280282
cg07313373	NLRP3	TSS1500	1	245645754	0.553263	-0.2719	-0.492406	-0.26401	-0.246068
cg23632029	OR10A5	TSS1500	11	6822295	0.362191		-0.332295		-0.32764
cg08072356	OR4N5	TSS200	14	19681619	0.512119		-0.525213		-0.271432
cg26800915	OR51B4	TSS1500	11	5280775	0.44803	-0.441734	-0.540049	-0.516934	-0.415467
cg25729432	OR8B4	TSS1500	11	123800910	0.586465	-0.438935	-0.433671	-0.558954	-0.353702
cg03954991	OSCP1	TSS1500	1	36689192				-0.326694	-0.231263	-0.240623
cg13837202	PAGE5	5'UTR	X	55263702	0.468295		-0.498422		-0.306801
cg15431336	PCDH11Y	5'UTR	Y	4932931		-0.525181	-0.294902	-0.583371
cg13565157	PDE1B	TSS200	12	53229276	0.713277		-0.35496		-0.275486	-0.257365
cg13503413	PHYHIPL	5'UTR	10	60607263	0.707288		-0.240665		-0.248715
cg00373499	PKD2L2	TSS1500	5	137252622	0.777794		-0.785404	-0.251826	-0.296801	-0.210084
cg25025866	PNPLA6	TSS1500	19	7504787		-0.226171	-0.206016	-0.239517	-0.276671
cg03301582	PON3	TSS1500	7	94864031	0.952153	-0.899032		-0.88801	-0.351992	-0.26865
cg04080282	PON3	TSS1500	7	94864042	0.765025	-0.826295		-0.757169	-0.3173	-0.223781
cg04685170	PON3	TSS200	7	94863791	0.695155	-0.495449	0.285146	-0.462757	-0.220756	-0.223211
cg11435506	PON3	TSS1500	7	94864009	0.957013	-0.919274		-0.914164	-0.343892	-0.242354
cg07011961	PRDM9	TSS200	5	23543351	0.218269	-0.597464	-0.231822	-0.558951	-0.298186	-0.253206
cg04850479	PROZ	TSS1500	13	112859570	0.524497	-0.642869	-0.402312	-0.66153	-0.417318	-0.213112
cg01967580	PRSS50	TSS1500	3	46734660	0.396116		-0.257438	-0.215825	-0.289705
cg26983430	RBMY1J	5'UTR	Y	22959063		-0.346978	-0.359982			-0.210083
cg14188676	REXO2	TSS1500	11	113814621	0.38527	-0.304726	0.2298		-0.297805	-0.248126
cg00524967	RFC3	TSS1500	13	33289826		-0.58026	-0.593361	-0.455543	-0.244951
cg12031217	RGS9	TSS1500	17	60563648		-0.573341		-0.53396	-0.209782	-0.368852
cg17918184	RNF144A	5'UTR	2	6990580	0.494998		-0.774469		-0.272772
cg17756483	RNF160	TSS1500	21	29287757	0.383579	-0.490101		-0.527003	-0.231403
cg00749520	RPL28	TSS1500	19	60587784	0.364181	-0.247768		-0.283641	-0.428993
cg04915566	RUNX1	5'UTR	21	35343342			-0.207656		-0.340789	-0.244554
cg24725692	SETD7	TSS1500	4	140698185	0.688945	-0.421263	-0.412943	-0.374569	-0.24617
cg13251507	SH3RF1	TSS1500	4	170429418	0.394068	-0.389805	0.46077	-0.3166	-0.22121	-0.270634
cg00466249	SLC38A10	TSS1500	17	76884479	0.568793		-0.544565		-0.207748
cg17599609	SLC44A3	TSS1500	1	95058038		-0.269297		-0.698532	-0.339084	-0.282047
cg03906075	SNORD93	TSS1500	7	22861423	0.796762		-0.290946			0.310888
cg23616212	SORT1	TSS1500	1	109742724	0.576302		-0.201073		-0.301313	-0.32775
cg05156566	SOX5	5'UTR	12	24485788	0.757807	-0.516369	0.262551	-0.513743		-0.204776
cg03885646	SSR3	TSS1500	3	157756152		0.318472	0.459657	-0.229339	-0.285274	-0.326143
cg22189386	SYNPR	TSS200	3	63238792	0.375756	-0.392408	-0.429128	-0.403879	-0.204029
cg23719342	TAS2R16	TSS1500	7	122423871	0.220827	-0.29449	-0.250074	-0.339261
cg07918978	TKT	TSS1500	3	53265383	-0.419024	0.375651	0.248968	0.22917	0.432445	-0.240717
cg06371582	TMEM154	TSS1500	4	153820916	0.714319	0.214094	-0.2982		-0.269204	-0.308722
cg01857704	TMEM31	TSS200	X	102852334	0.557349	-0.691961	-0.783414	-0.345568	-0.329583	-0.206045
cg02730008	TMSB4Y	TSS1500	Y	14323714		-0.4626	-0.551491			-0.290328
cg18632631	TNK1	TSS1500	17	7224773	0.7283	0.269402	-0.509293	0.201916	-0.239295	-0.208163
cg19647111	TNXB	5'UTR	6	32181013	0.575035		-0.370116	-0.228425	-0.283802
cg14005657	TSPY3	TSS1500	Y	9975108		-0.326185	-0.360728	-0.235787
cg11237792	TTC30A	TSS1500	2	178192304		-0.284232	-0.248729	-0.294458	-0.21789	-0.208473
cg15273954	TTTY15	TSS1500	Y	13283078	0.30158	-0.252932		-0.426001
cg12492653	USP47	TSS200	11	11819443		-0.545656	-0.529504	-0.618574	-0.254513	0.226363
cg03475172	USP6NL	TSS1500	10	11694183	0.338445	-0.317526			-0.288032
cg15838914	VAMP1	TSS1500	12	6450758	-0.429985				0.401596	-0.321242
cg07165610	XIRP1	5'UTR	3	39206281		-0.288764	-0.570814	-0.292143	-0.304152
cg23026995	XPNPEP2	TSS200	X	128700621	0.469611		-0.353713		-0.285143	-0.28196
cg27326620	ZC4H2	TSS1500	X	64113367			-0.42297	-0.353842	-0.200997	-0.367723
cg18058072	ZFY	5'UTR	Y	2867288	0.280575	-0.350606	-0.274311			-0.202059
cg22376081	ZNF304	TSS1500	19	62554054			-0.62705		-0.386672
cg04070211	ZNF506	TSS1500	19	19794192	0.472767		-0.449051		-0.41383	-0.241383
cg13382661	ZNF586	TSS1500	19	62972579			-0.284494	-0.211765		-0.217233
cg21448033	ZNF85	TSS200	19	20897876	0.255575	-0.219386	-0.295097	-0.230152	-0.212408
cg13045351	ZSCAN16	TSS1500	6	28200027	0.734054		-0.368317		-0.25805	-0.282543
cg13334727	2015-09-08	TSS200	5	132141500	0.63328		-0.216805
cg19518672	2015-09-08	TSS200	5	132141519	0.805404		-0.209953		-0.253424
cg03393602	ABHD3	TSS1500	18	17539334		-0.50177	-0.605071	-0.623905	-0.242705	-0.302085
cg15028548	ABI3BP	5'UTR	3	102195012	0.336533	-0.42381		-0.359708	-0.27473
cg17667294	ACER1	TSS200	19	6284761	0.707827	0.262541	-0.320053		-0.200145
cg25598083	ACOT2	TSS1500	14	73104646	0.256776	-0.266233	-0.791819	-0.348509	-0.24423	-0.209285
cg16587010	ACOX2	TSS1500	3	58498170			-0.36616	-0.29294	-0.206869
cg09588284	ACRV1	TSS1500	11	125056853	0.599448		-0.396524		-0.32487
cg08190298	ACTC1	TSS1500	15	32875452	0.474013		-0.319113
cg13871495	ACTRT2	TSS1500	1	2927106	0.479566		-0.493085		-0.276152
cg22333888	ADAM33	TSS1500	20	3611421			-0.435791			-0.247077
cg22906486	ADAMTS2	TSS1500	5	178705961	0.578383	-0.337839	-0.502964	-0.221424	-0.264803	-0.255504
cg27449258	ADARB1	TSS1500	21	45317864	0.589163		-0.230913		-0.31093
cg15457390	ADD1	TSS1500	4	2814528		-0.319038	-0.215455	-0.248955	-0.214931
cg09954820	ADH7	TSS1500	4	100576199		-0.206317	-0.320762	-0.25825		-0.201821
cg07889938	AFF1	TSS1500	4	88074401				-0.366421	-0.256731	-0.202712
cg14043752	AFTPH	5'UTR	2	64623621	0.474321	-0.376372		-0.741626	-0.225759
cg10636246	AIM2	TSS1500	1	157313597	0.528948		-0.256325
cg21747271	AIP	TSS1500	11	67006628			-0.538568	-0.434081	-0.305761
cg00958854	AK3	TSS1500	9	4731710	0.230299	-0.434334	-0.233607	-0.622668	-0.448951
cg08224159	AKAP12	TSS1500	6	151688005	0.542885	-0.416361	-0.347708	-0.516577	-0.20369
cg07162162	AKR7L	TSS1500	1	19473613	0.302259	-0.214311				-0.262013
cg12791065	ALDH1A3	TSS1500	15	99236792	0.810299	-0.247816	-0.851501	-0.40084
cg24563501	ALDH3B2	TSS1500	11	67198984	0.738908	-0.341385	-0.584181	-0.296184	-0.49729
cg01781446	AMAC1L3	TSS1500	17	7324212	0.261185	-0.268332	-0.45271	-0.517163	-0.319367
cg05530472	AMELY	TSS1500	Y	6802689	-0.209773	-0.33132	-0.432244	-0.679501
cg15709065	AMOTL2	5'UTR	3	135573427		-0.466946		-0.582609	-0.379726
cg14895775	AMZ1	5'UTR	7	2705401			-0.50951	-0.239493	-0.203987	0.243708
cg11521427	ANK2	TSS200	4	114190066		-0.284924	-0.788745	-0.541752	-0.267274
cg23703062	ANKRD30B	TSS200	18	14738198				-0.221083		-0.210296
cg09103619	ANKRD34C	TSS200	15	77362103	0.275073	-0.618337	-0.592423	-0.619577
cg06207722	ANKS4B	TSS1500	16	21151565	0.252806		-0.429398	0.255258	-0.219221
cg19894076	ANO4	TSS1500	12	99712088	0.774862	-0.530156		-0.408907	-0.289973
cg04329351	ANXA11	5'UTR	10	81945951	0.558231			-0.343379	-0.24897
cg08908089	APBA2	TSS1500	15	27000542	0.659769		-0.591163	-0.319896	-0.297385
cg02331808	APBA2	5'UTR	15	27088694	0.632109		-0.767614		-0.350675
cg22874989	APBA2	5'UTR	15	27065190	0.694119		-0.899079		-0.381055
cg27184903	APBA2	5'UTR	15	27073019	0.549587		-0.579332		-0.284964
cg08670693	APBB2	5'UTR	4	40856954		-0.526577	-0.332116	-0.424587	-0.360404
cg17181362	APCDD1L	TSS1500	20	56524155	0.642271	-0.306113	-0.214706	-0.213677	-0.290995
cg15950203	APOA4	TSS1500	11	116199551	0.485805		-0.254393		-0.201016
cg20597842	APOBEC1	TSS200	12	7709852	0.677864	0.245873	-0.453646		-0.255856	0.252315
cg17347063	APOL6	TSS1500	22	34372967	0.846298	-0.557734	-0.616343		-0.431055
cg19826026	ARHGDIB	5'UTR	12	15005660			-0.444556		-0.286554
cg06562718	ARHGEF10	5'UTR	8	1776576	0.886929		-0.849073		-0.329528
cg23116589	ARMCX1	TSS200	X	100692159	0.460029	0.214147	-0.387859		-0.331689
cg25967516	ARMCX1	TSS1500	X	100691927	0.501056		-0.201675		-0.210957
cg22376897	ARSE	5'UTR	X	2892183	0.651843	-0.525061	-0.486823	-0.548958	-0.203231
cg01976034	ASB14	TSS1500	3	57288995	0.470472	-0.458351		-0.280474	-0.372136
cg00363750	ASPDH	TSS200	19	55709123	0.721385		-0.351866		-0.215501	-0.214943
cg27519958	ATF6	TSS1500	1	160001753		-0.795729	-0.760338	-0.757891	-0.222408
cg12273368	ATF6B	TSS1500	6	32205485	0.210376	-0.586064	-0.629009	-0.521171	-0.38364
cg26539631	ATF6B	TSS1500	6	32205417	0.700884	-0.511585			-0.292769	-0.225468
cg24687432	ATP10A	TSS1500	15	23660701	0.778832		-0.654723		-0.299783	0.306004
cg00319692	ATP6V0D2	TSS200	8	87180235				-0.525336	-0.409629
cg20846508	B4GALNT4	TSS1500	11	358351	0.533911	-0.389886	-0.450461	-0.431143		0.284115
cg11261958	B4GALT4	5'UTR	3	120441229		-0.39173		-0.537682	-0.218116
cg03924566	BAI1	5'UTR	8	143542480		0.304565	-0.33342
cg07679836	BAK1	TSS1500	6	33656401		-0.446453	-0.277197	-0.529721	-0.288826
cg03387497	BANF2	5'UTR	20	17628945	0.313206		-0.441248
cg10130811	BBS1	TSS1500	11	66034296	-0.390592	-0.591057	-0.545404	-0.337639	-0.317678
cg13991834	BCL2L15	TSS200	1	114231803		-0.460201	-0.372466	-0.50862
cg00344380	BEND4	TSS1500	4	41850276	0.753932	-0.415337	-0.627719	-0.504021	-0.400104
cg24867665	BEND7	TSS1500	10	13586100	0.712879		-0.448717		-0.240513	0.209876
cg09789474	BHLHB9	5'UTR	X	101885419			-0.400179		-0.212319	0.227187
cg02191985	BPIL1	TSS1500	20	31058776			-0.633868	-0.241025	-0.276287
cg10968815	BPIL1	TSS200	20	31059007	0.37041		-0.759897		-0.253983
cg26276233	BRCA1	TSS1500	17	38531661	0.67447	0.554837	-0.273793	0.487286		0.204124
cg19048331	BTBD3	5'UTR	20	11845921	0.439941		-0.276467		-0.204946
cg16397002	BTK	TSS1500	X	100528526	0.464567		-0.559787		-0.397619	0.289405
cg23436167	BTNL9	TSS1500	5	180399169			-0.489008	-0.259069
cg08690721	C11orf17	TSS1500	11	8888956		-0.436323		-0.444734	-0.274219
cg21581267	C11orf31	TSS1500	11	57265025	-0.616321	0.482675	0.689085	0.571085	0.461434	-0.269103
cg06241208	C11orf46	TSS1500	11	30300776		0.410985	-0.219898
cg06787397	C12orf36	TSS1500	12	13421411	0.299226		-0.31065			-0.311277
cg16384137	C13orf16	TSS200	13	110770998	0.34423		-0.36949		-0.25196	0.215801
cg10208367	C13orf36	5'UTR	13	36166580	0.346003	-0.639144	-0.74461	-0.703275	-0.349986
cg25578773	C13orf36	TSS1500	13	36145048	0.660514		-0.57671	-0.558082	-0.244583
cg11798182	C14orf64	TSS200	14	97514266	0.641308		-0.537701		-0.209746
cg16377738	C17orf99	TSS1500	17	73652663	0.399338		-0.530661		-0.23663
cg14825976	C18orf1	TSS1500	18	13601370	0.685481		-0.632838		-0.270448
cg25481999	C18orf2	TSS1500	18	1350521	0.564311		-0.314276		-0.258542
cg10381813	C1orf170	TSS1500	1	908559	0.71678		-0.229692		-0.285776
cg18439833	C1orf170	TSS200	1	907505	0.551235		-0.290527
cg21268653	C1orf203	TSS1500	1	116763195			-0.202
cg10945917	C1orf61	TSS1500	1	154666784	0.753914	0.30447	-0.372388	0.351908		-0.290604
cg03033543	C20orf114	TSS200	20	31334545	0.787992		-0.381215		-0.292844
cg19145218	C20orf54	TSS200	20	697336		-0.34391	-0.709292	-0.215257	-0.252358
cg19380675	C22orf28	TSS1500	22	31138489	-0.40417					-0.380007
cg02717117	C2orf63	5'UTR	2	55312198	0.614095	-0.478147	-0.284363	-0.297111
cg22408559	C2orf88	TSS1500	2	190709465	0.558431	-0.291157	-0.228558	-0.629392	-0.261715
cg10468845	C3orf31	TSS1500	3	11864363			-0.229189	-0.31639	-0.225439
cg26430305	C4BPA	TSS200	1	205344204	0.490712	-0.391915		-0.330619
cg12416561	C4orf22	TSS1500	4	81475576			-0.200199			-0.353795
cg12648931	C5orf33	TSS1500	5	36278299		-0.257665	-0.296843		-0.247426
cg14994513	C6orf103	TSS1500	6	146961625	0.413897		-0.313781	-0.415676		-0.268299
cg00210210	C6orf168	TSS1500	6	99905459	0.312497		-0.247935	-0.273492	-0.257075
cg26850117	C6orf208	TSS1500	6	169931686	0.757		-0.650395		-0.219515
cg22158923	C7orf52	TSS1500	7	100610889	0.37744		-0.47379			-0.362285
cg05302896	C7orf66	TSS200	7	108312029	0.414605	-0.363109	-0.357249	-0.416825	-0.300278
cg08870893	C8orf85	TSS1500	8	118019020	0.309063	-0.506573	-0.537872	-0.426367	-0.324039
cg13666340	C9orf68	5'UTR	9	4656266	-0.213225	-0.414244	-0.227162	-0.595399	-0.280505
cg01995938	CALCA	TSS1500	11	14950706	0.212939		-0.364326	-0.329045		-0.223413
cg06822995	CAMK4	TSS1500	5	110587330	0.39608			-0.28889	-0.219859
cg00187465	CC2D1B	5'UTR	1	52603486	0.63854		-0.229283		-0.287455
cg06078253	CCDC132	TSS1500	7	92698452	0.482552	-0.227719		-0.511833	-0.304008	0.369842
cg02938320	CCDC140	5'UTR	2	222876422	0.355002		-0.262292		-0.227384	-0.203683
cg18091269	CCDC46	TSS200	17	61253300	0.528145		-0.290762	0.227989	-0.237228
cg08656816	CCL5	TSS200	17	31231567	0.324161		-0.471272
cg04738169	CCNB3	TSS1500	X	50044059	0.408161	-0.2184	-0.422069		-0.329017
cg13554033	CCNK	5'UTR	14	99020878	0.551723		-0.205558	-0.362129	-0.256196	0.212679
cg19850333	CCRL2	TSS1500	3	46423583			-0.38841		-0.249422
cg14754581	CCRL2	TSS1500	3	46423757			-0.318233		-0.283111
cg13978689	CD84	TSS200	1	158815885	0.507245		-0.66569		-0.233915
cg15175266	CDH12	TSS1500	5	22890461	0.692776	-0.372091	0.359245	-0.352901	-0.238618	0.247505
cg18748085	CDH12	5'UTR	5	22408629	0.664447	-0.2182	0.309621	-0.259351
cg13377885	CEP120	TSS1500	5	122787810		-0.258317	-0.742013		-0.206376
cg27469810	CETN1	TSS1500	18	569237	0.656674		-0.480582
cg09551916	CFHR2	TSS1500	1	195178511	0.445457		-0.206411
cg11793499	CFHR4	TSS1500	1	195122474	0.360621		-0.231832		-0.229692
cg11852149	CHIT1	TSS1500	1	201466456	0.666262		-0.404636		-0.23098
cg01960885	CHST9	TSS1500	18	23019779	0.729294	-0.785269	-0.74277	-0.754896	-0.335631
cg00366674	CLCN5	TSS1500	X	49573171	0.318205	-0.211204		-0.281458	-0.29996	0.237734
cg02882785	CLDN22	TSS200	4	184479099	0.410052		-0.729946		-0.237717
cg06427867	CLDN8	TSS1500	21	30510532			-0.639223	-0.303076	-0.369157
cg01802294	CLRN2	TSS1500	4	17125648			-0.372399			-0.297991
cg08499832	CNTN4	5'UTR	3	2528187	0.269218	-0.274596	-0.67022	-0.314651	-0.232782
cg11395306	CNTN5	5'UTR	11	98444576	0.419684	-0.396613			-0.344447
cg23140965	CNTN6	TSS1500	3	1109005	0.706418	-0.398903		-0.362619	-0.350869
cg15013177	CNTN6	TSS1500	3	1109366	0.770321			-0.427666	-0.334195
cg09026038	COL22A1	5'UTR	8	139984930	0.500499		-0.716225		-0.309771
cg13127741	COMMD7	TSS200	20	30795482	0.262482	-0.383268	-0.224043	-0.542318	-0.330555
cg01977082	COX6C	TSS1500	8	100975336	-0.480703	-0.708163		-0.602938		-0.332522
cg26603598	COX7C	TSS1500	5	85949054	-0.649392	-0.230108	-0.238675			-0.20337
cg01726287	COX8C	TSS1500	14	92882689		-0.402782	-0.2815	-0.352551
cg11074968	CPEB1	TSS1500	15	81038355			-0.719977
cg27559661	CPNE2	TSS1500	16	55683337	0.278315	-0.383325	-0.850502	-0.804371	-0.265566
cg00152942	CPNE2	TSS1500	16	55683256	0.709653		-0.526233	-0.383536	-0.240806
cg18250838	CRABP1	TSS1500	15	76419239	0.494868		-0.488973		-0.222232
cg06108360	CRISPLD2	5'UTR	16	83428906	0.290861		-0.506773		-0.252989
cg16343272	CS	TSS1500	12	54980934		0.451916	-0.367914	0.476268
cg06260527	CSRNP2	TSS1500	12	49763960		0.352067	-0.373402			-0.376968
cg26853855	CSRNP3	TSS200	2	166137112	0.47134	-0.442752	0.292573		-0.242354	0.221776
cg04922320	CST5	TSS1500	20	23809239	0.660935	0.434361	-0.301305	0.268593		-0.259476
cg05766921	CTNNA3	5'UTR	10	69089459	0.780527			-0.317102		-0.206817
cg06876079	CXorf22	TSS200	X	35847701	0.627957	-0.484846		-0.508184	-0.259577
cg22068747	CYP4F22	5'UTR	19	15481014	0.607575	0.348287	-0.336704	0.256258		-0.330041
cg12278705	CYR61	TSS1500	1	85818062	0.829348	-0.620766		-0.579976	-0.340101
cg14438453	DAAM2	5'UTR	6	39894544	0.474057		-0.709776		-0.218298
cg18863090	DAB1	5'UTR	1	58486893	0.24269	-0.717441	-0.768312	-0.700345	-0.414036
cg08889243	DAB1	5'UTR	1	57665418	0.496833		-0.204089		-0.234979
cg00515756	DAGLA	5'UTR	11	61221452	0.238104		-0.652653		-0.50976
cg21263710	DCC	TSS1500	18	48119486	0.449301	-0.38497	-0.4332	-0.285902	-0.236396
cg14222939	DCC	TSS1500	18	48120095	0.778552		-0.762296		-0.298233
cg05590451	DCUN1D3	5'UTR	16	20798035			0.392399	-0.311905
cg24724587	DDAH1	TSS200	1	85816691	0.735417	-0.658307		-0.527134	-0.261592
cg08314875	DDX3Y	TSS1500	Y	13524995		-0.441266	-0.313858
cg17569154	DFNA5	5'UTR	7	24748070			-0.732559		-0.237915
cg08971637	DGUOK	TSS1500	2	74006594	0.512831			-0.48031	-0.280857
cg06577005	DHDDS	TSS1500	1	26630815		-0.452068		-0.528489	-0.239477
cg16686175	DHX40	TSS200	17	54997503	-0.473368					-0.221373
cg21005457	DKFZP434L187	TSS1500	15	28274059	0.400323		-0.687862	-0.200906	-0.211319
cg12621514	DKK1	TSS1500	10	53743053		-0.748148		-0.742465		-0.236815
cg02629615	DMD	5'UTR	X	33056421	0.622182	-0.247763	0.386581	-0.300272	-0.210698
cg26106058	DMD	5'UTR	X	33056414	0.582029	-0.324375	0.396809	-0.34191
cg20522855	DMD	5'UTR	X	31799613	0.53416	-0.267402	0.281729	-0.283119
cg09214398	DNAJA4	5'UTR	15	76343589	0.822698		-0.776484		-0.253839
cg03922748	DNAJB2	TSS1500	2	219851147	-0.39279	0.476054	0.577201		0.269717	-0.257957
cg24260359	DNASE1L3	TSS200	3	58175609			-0.47269		-0.242347
cg12980917	DPF1	TSS1500	19	43406946		-0.474277	-0.462994	-0.542169	-0.385214
cg15873123	DPPA3	TSS200	12	7755325		0.206719	-0.459486		-0.264166
cg22205501	DPPA3	TSS200	12	7755314	0.435469		-0.511129		-0.257093
cg24159697	DSTYK	TSS1500	1	203447860	-0.295048	-0.391661	-0.669393	-0.584632	-0.218655
cg23406451	DTNA	5'UTR	18	30425996	0.629506	-0.780634		-0.365497	-0.298804
cg20503915	DUSP9	5'UTR	X	152565800	-0.285897		0.511789		0.37946	-0.345583
cg26159385	DUSP9	5'UTR	X	152565805	-0.418896		0.503537		0.516357	-0.206379
cg15121364	DYRK1B	TSS200	19	45016833		-0.73185		-0.671353	-0.273034
cg18692382	DYRK1B	TSS200	19	45016738		-0.897194		-0.888496	-0.502002
cg08095700	EHHADH	TSS1500	3	186454847	0.746754			-0.436317	-0.312444
cg26129339	ELF5	TSS200	11	34491992	0.254293		-0.273936	-0.264912	-0.212396
cg06931327	ELL2	TSS200	5	95323656		-0.38878		-0.391832	-0.26696
cg04107099	ELOVL4	TSS1500	6	80714545			-0.2136		-0.323994	0.272616
cg07483811	EMILIN2	TSS1500	18	2836237	0.595968	-0.275247		-0.252513
cg03459531	EMILIN3	TSS1500	20	39429591	0.404148		-0.608856		-0.249545
cg08261525	ENOX1	5'UTR	13	43137135	0.646603			-0.338109	-0.300196
cg02709432	ENPP2	TSS200	8	120720417		-0.293204	-0.325378	-0.348541	-0.260606
cg16010178	EPN3	5'UTR	17	45966053	0.796829		-0.398446		-0.350337
cg01970336	EPS15	TSS1500	1	51758842			-0.432308		-0.215277
cg11329129	EPS8L2	TSS1500	11	695692			-0.603358	-0.66842	-0.299261
cg18132851	ESR1	5'UTR	6	152127334		-0.493634		-0.426055	-0.418263
cg01715172	ESR1	TSS1500	6	152169717	0.254853	-0.62542		-0.674765	-0.250373
cg22839866	ESR1	TSS1500	6	152170277	0.502072	-0.517422		-0.621257	-0.33061
cg23467008	ESR1	TSS1500	6	152170230	0.270871			-0.385929	-0.232446
cg25975621	ESRRG	TSS200	1	215377800	0.290237	-0.381212	-0.40527	-0.501191		-0.332934
cg01359822	ETS2	TSS1500	21	39098467			-0.706806	-0.412525	-0.341312
cg03383434	EXD3	TSS1500	9	139438483	0.570801		-0.419302	-0.364976	-0.220031
cg09069900	F10	TSS200	13	112824965	0.545403		-0.581497		-0.377478
cg16267850	FAAH	TSS200	1	46632378	0.251026	-0.215506	-0.531631	-0.566596	-0.468061
cg02307586	FADD	TSS1500	11	69726569		-0.387481	-0.500922	-0.404208	-0.361946
cg21844038	FAM100A	TSS1500	16	4605249	-0.381362	0.472753			0.388953	-0.256516
cg10576817	FAM127C	TSS200	X	133984346	0.599709	-0.508192	-0.211385	-0.476618	-0.210742
cg18960294	FAM127C	TSS200	X	133984418	0.242799	-0.24629	-0.379204	-0.332648
cg23712462	FAM135B	TSS1500	8	139579348	0.808494	-0.408781	-0.488136	-0.200305	-0.224919
cg07216976	FAM160B1	TSS1500	10	116571238			-0.246096
cg26334801	FAM163A	5'UTR	1	177981678	0.530785		-0.483753		-0.250735	0.39027
cg03605420	FAM169A	TSS200	5	74198565		-0.438555		-0.667141	-0.348138
cg04654716	FAM169A	TSS1500	5	74198680	0.296665			-0.409474	-0.261017
cg15721102	FAM178B	5'UTR	2	97015230	0.267644		-0.677324			-0.225677
cg00953399	FAM26D	5'UTR	6	116973699		-0.217329	-0.35902
cg20306265	FAM46C	5'UTR	1	117959147	0.224486	-0.51799	-0.379881	-0.369058	-0.221912
cg10413105	FAM46D	TSS200	X	79477611	0.414591	-0.404859		-0.418765	-0.383051
cg27404676	FAM46D	TSS200	X	79477622	0.350511	-0.405666		-0.393472	-0.318893	0.230265
cg07441152	FAM83H	5'UTR	8	144886899	0.212046		-0.441301		-0.381456
cg25532099	FBN2	TSS1500	5	127902365	0.765115	-0.374913	0.249143	-0.369121	-0.244975
cg18214796	FBXO33	TSS1500	14	38972724		0.409401	-0.27126	0.336213		-0.414876
cg19747992	FBXO44	TSS1500	1	11636230	0.376753		-0.503121		-0.207555
cg16816400	FCN1	TSS200	9	136949812	0.442861	-0.252592	-0.241056	-0.227936	-0.244532
cg24664855	FCRLA	TSS1500	1	159942890	0.282717		-0.3089
cg24479552	FFAR1	TSS1500	19	40533421	0.564062		-0.522381	-0.362723	-0.234593
cg04988476	FGF12	5'UTR	3	193927679	0.7679	-0.25288		-0.541556	-0.213566
cg15135842	FHIT	5'UTR	3	60703570	0.392392		-0.576797	-0.264053	-0.236049
cg26466508	FILIP1	TSS200	6	76260317	0.406253	-0.504397	0.219695	-0.501842	-0.285594
cg04077979	FILIP1	5'UTR	6	76204194	0.406224		0.251072	-0.382916	-0.241403
cg02534780	FLJ30058	5'UTR	X	130033191	0.617566		-0.602055		-0.247451
cg04744713	FLJ43860	TSS200	8	142586622		-0.710823	-0.824474	-0.685976	-0.292382
cg14415066	FLJ44817	TSS1500	14	69020327	0.521784		-0.365299		-0.256568
cg14818960	FOLR1	5'UTR	11	71580767	0.534169		-0.314996		-0.251579
cg12626956	FOXB2	TSS200	9	78824329	0.373413		-0.501511	-0.274827	-0.217383
cg21225804	FREQ	TSS1500	9	131974035	0.21087	-0.458968	-0.536841	-0.366699	-0.256291
cg18919720	FSCN2	TSS200	17	77109930	0.875786	0.21023	-0.611236		-0.263792
cg04048634	GABRG1	5'UTR	4	45820823	0.597171	-0.360235	-0.208564	-0.368689	-0.211884
cg16332065	GABRG1	TSS200	4	45821010	0.374843	-0.504243		-0.455144	-0.286669
cg12043428	GALM	TSS200	2	38746462		-0.402459	-0.453024	-0.469143
cg19391498	GALM	TSS1500	2	38746350	0.239759	-0.562936	-0.730479	-0.649568	-0.256137
cg18604823	GALP	TSS200	19	61379176	0.565398	-0.229194	-0.752801	-0.323645	-0.365162
cg16363146	GAS2	TSS1500	11	22645857	0.293932	-0.610032	-0.62329	-0.482571	-0.212696
cg17679980	GAS2	5'UTR	11	22652882	0.703812	-0.74201	-0.692491	-0.668809	-0.314892	0.236154
cg26309983	GBP2	5'UTR	1	89361468		-0.457274		-0.357484	-0.259884
cg24690479	GCNT2	TSS1500	6	10629128	-0.450335				0.370491
cg04110544	GHR	5'UTR	5	42460699	0.57098	-0.434405	-0.326089	-0.327261	-0.217292
cg06796381	GJA5	5'UTR	1	145699734	0.707272	-0.223731	-0.525856		-0.272448	-0.205022
cg24145935	GLIS1	5'UTR	1	53967666				-0.255272		0.282497
cg20881335	GLRA2	TSS1500	X	14457093	0.594316	-0.559303	-0.554835	-0.536192	-0.246087
cg19585278	GLRA4	5'UTR	X	102869855		-0.314654	-0.536717	-0.327392		-0.243454
cg10146199	GLRB	5'UTR	4	158217651	0.588129	-0.440099	-0.381341	-0.442085	-0.285643	-0.272677
cg18344745	GLRB	TSS1500	4	158216529	0.440408		-0.240218
cg18801825	GNG7	5'UTR	19	2599560	-0.207729		0.262263		0.387356	-0.234841
cg19571412	GOLSYN	5'UTR	8	110727030		-0.273727		-0.705302	-0.537245
cg25464235	GPC6	TSS1500	13	92676290	0.43709		-0.261288	-0.733181	-0.277507
cg05098118	GPR123	TSS1500	10	134750896	0.567744		-0.653412	-0.374029	-0.213917
cg10114625	GPR61	TSS1500	1	109883084	0.343579	-0.73791	-0.823088	-0.436253	-0.323451
cg25090315	GPR68	5'UTR	14	90774758	0.463288		-0.37084		-0.257315
cg21998208	GPR98	TSS1500	5	89889527	0.618557	-0.290181	0.353514	-0.375293		-0.212294
cg16987606	GPRC5C	TSS1500	17	69938064	0.627343	-0.451448	-0.350922	-0.536847	-0.211264
cg03370077	GRB10	5'UTR	7	50768917	0.239429	-0.644781		-0.64398	-0.478039
cg25848339	GRB10	5'UTR	7	50768895	0.392393	-0.3582		-0.456092	-0.457796
cg08931917	GRIN2B	5'UTR	12	14000836	0.489632		-0.591139		-0.245661
cg16815991	GRIN2B	TSS200	12	14024396	0.33795		-0.521368		-0.218144	0.202952
cg00056257	GRM7	TSS1500	3	6876652		-0.691831	-0.491643	-0.453678	-0.333287
cg15254881	GRM8	5'UTR	7	126677748	0.481472	-0.54397			-0.276873
cg02503808	GRPEL1	TSS200	4	7120837		-0.220363	-0.260478		-0.208563
cg12151328	GTPBP8	TSS1500	3	114192211			-0.222622			-0.269849
cg24583987	GUCA2B	TSS1500	1	42390628	0.539916		-0.246264		-0.244609
cg27066989	GUCY1B2	TSS200	13	50538363	0.695905		-0.452854		-0.303206
cg26127836	H2AFJ	TSS1500	12	14818011	-0.307079	-0.334947		-0.407861
cg06785213	HAS1	TSS200	19	56919169	0.482716	-0.308834	-0.615465	-0.358084	-0.344796
cg10807260	HAS1	TSS200	19	56919160			-0.544529	-0.271128	-0.220267
cg14141399	HAS1	TSS1500	19	56919860	0.650838		-0.356851		-0.281573	-0.213843
cg14544583	HBB	TSS1500	11	5205142	0.33994		-0.760708		-0.262595
cg09751515	HBD	TSS200	11	5212502	0.555978		-0.607651		-0.367662
cg05188948	HEPHL1	TSS200	11	93393936	0.614235	-0.321778	-0.594395	-0.287517	-0.385944
cg05938197	HESRG	TSS1500	3	54649445	0.470581	-0.471799	-0.32894	-0.748656	-0.247874
cg14599576	HFE2	TSS200	1	144124514	-0.222993
cg17635970	HHLA1	TSS200	8	133186784	0.753842	-0.415437	-0.505289	-0.458968	-0.357619	0.24461
cg08817540	HHLA2	TSS1500	3	109503417	0.507821		-0.268426		-0.272868
cg17446896	HIST1H4L	TSS1500	6	27949612	0.681329	-0.221798	-0.310377	-0.258856	-0.324117
cg07151443	HLA-DMA	TSS200	6	33028940		-0.369612	-0.478449	-0.403352	-0.339606
cg17313945	HLA-DOA	TSS1500	6	33085961	0.574616		-0.576841		-0.27431
cg21692241	HLA-DQA1	TSS1500	6	32712542	0.45968	-0.206096	-0.565928		-0.442855
cg16794061	HLA-DRA	TSS1500	6	32515408	0.662733	-0.229115	-0.281072	-0.260212		-0.312671
cg02979711	HLA-H	TSS200	6	29963317	0.44508		-0.32694
cg13516209	HLA-H	TSS200	6	29963281	0.815435		-0.715186		-0.437799
cg20198242	HLA-H	TSS1500	6	29963089	0.454994		-0.765621		-0.235784
cg09037712	HLCS	TSS1500	21	37284624	-0.34139		-0.348754			-0.244846
cg07369569	HMGCLL1	TSS1500	6	55552780	0.39301		-0.331571	-0.221464
cg18829411	HMGN1	TSS1500	21	39643893	0.284299	-0.365333	0.249536	-0.328008	-0.223519
cg22746458	HMX2	TSS1500	10	124896849			-0.366119			-0.283716
cg02693607	HOXA3	5'UTR	7	27117123	0.7276	-0.367693	0.400689	-0.358473	-0.30754
cg26386624	HOXC11	TSS200	12	52653126	0.269442		-0.814647			-0.286557
cg14165978	HPCAL4	5'UTR	1	39929344	0.405778	0.208663	-0.364851		-0.283634
cg06969845	HRH2	TSS1500	5	175016856	0.694057		-0.390097	0.232531		-0.245667
cg17200850	HRH2	5'UTR	5	175039703	0.719423		-0.475137	0.324531	-0.322685	0.278508
cg05051628	HRNBP3	5'UTR	17	74931129	0.694881		-0.719882		-0.235628
cg12571055	HRNBP3	5'UTR	17	74636019	0.340046		-0.23463
cg17167303	HRNBP3	5'UTR	17	74887306	0.72593	0.271109	-0.56159	0.223566	-0.246593
cg24096120	HRNBP3	5'UTR	17	74930844	0.658945		-0.489304		-0.358185
cg01063088	HSD17B7	5'UTR	1	161027208	0.378917	-0.696482	-0.689932	-0.671109	-0.35323
cg13210403	HSPA2	TSS1500	14	64076441	0.526985	-0.574351	-0.609414	-0.607534
cg26078793	HSPA2	TSS1500	14	64075975	0.620773	-0.255713	-0.864193	-0.747542	-0.340448
cg26357885	HSPA2	TSS1500	14	64075957	0.35539		-0.898358	-0.764104	-0.232429
cg26421140	HSPA2	TSS1500	14	64075806	0.723676		-0.748111	-0.645056	-0.222052
cg24489774	HTR2C	5'UTR	X	113778976	0.434444		-0.592976	-0.323721	-0.243385
cg04103377	HTR2C	5'UTR	X	113770744	0.61789		-0.455582	-0.246815	-0.450928
cg14016200	ICAM5	TSS1500	19	10260157		0.423133	-0.329748		0.345598	-0.243447
cg18735146	IFT88	TSS1500	13	20038606			-0.40347		-0.349153
cg25536002	IGDCC3	TSS1500	15	63457934	0.354391		-0.304405		-0.210405	-0.210981
cg00884221	IGFBP7	TSS1500	4	57671672	0.678005		-0.229056		-0.230629
cg10686550	IL15RA	TSS200	10	6060336		-0.414467	-0.455215	-0.403802	-0.235098
cg09122223	IL18	TSS1500	11	111540385		-0.448758	-0.728046	-0.696867	-0.330963
cg26534425	IL18	TSS200	11	111540135		-0.88923	-0.909802	-0.888364	-0.369515	0.205511
cg23329028	IL1RAPL1	TSS1500	X	28515185	0.304177		0.243962	-0.419184	-0.207192	-0.313663
cg26864905	IL20RA	TSS200	6	137408062	0.700196		-0.361395		-0.355213
cg19951006	IL23A	TSS200	12	55018882	0.39573		-0.311		-0.248512
cg25325932	IMPG1	TSS1500	6	76840190	0.248501	-0.458485	-0.503896	-0.448928	-0.291439
cg21111568	IRS4	TSS1500	X	107867502			-0.3435	-0.259623
cg19002828	ITM2A	TSS1500	X	78510401	0.730418	-0.248671	-0.868657		-0.381291	0.264495
cg13788061	ITM2A	5'UTR	X	78509676			-0.599151			-0.228729
cg04657044	ITM2B	TSS1500	13	47704708				-0.213459		-0.228575
cg04837533	ITPR2	TSS1500	12	26878131	0.339095	-0.309463			-0.320888
cg22804839	IYD	TSS200	6	150731611	0.596526	-0.590647	-0.695176		-0.22279
cg20416179	IYD	5'UTR	6	150731836	0.45922		-0.585436		-0.225508
cg07725685	JAKMIP1	5'UTR	4	6247962	0.299883		-0.459881		-0.280844
cg10466421	JAM2	TSS1500	21	25932567	0.806376	-0.753341	-0.832088	-0.715435	-0.315211
cg26714678	KC6	TSS1500	18	37355380	0.629619	-0.419014	0.383112	-0.451474
cg11735997	KCNA4	TSS1500	11	29995689			-0.543648			-0.231886
cg13614083	KCNAB2	TSS1500	1	6008459	0.746776	0.245244	-0.542816	0.235899	-0.222844
cg23330788	KCNIP4	5'UTR	4	21309086	0.640343	-0.269723	-0.29879	-0.493364	-0.302961
cg01313538	KCNMB2	5'UTR	3	179759154	0.686273	-0.438659	-0.350461	-0.456415	-0.301739	0.213963
cg00796821	KCP	TSS1500	7	128338993		-0.494361	-0.532381	-0.329959	-0.260768
cg16506970	KIAA0232	5'UTR	4	6860010	0.618057		-0.234096			-0.204557
cg20828084	KIAA1199	TSS1500	15	78857906	0.781011		-0.548438		-0.295717
cg06933711	KIAA1462	5'UTR	10	30381129	0.23474		-0.326623	-0.436053	-0.210072
cg13713218	KIAA1529	TSS1500	9	99039854	0.359622		-0.217988			-0.236863
cg07663765	KIAA1609	TSS1500	16	83097142				-0.291311	-0.264626
cg07099407	KLC4	TSS1500	6	43135908			-0.300097	-0.213027
cg23240145	KLHL1	TSS200	13	69580772	0.468688	-0.426224		-0.51403	-0.267544
cg03934926	KLHL35	TSS200	11	74819483	0.356243		-0.838839		-0.20319	-0.280048
cg20398399	KLHL6	TSS1500	3	184756501	0.522621	0.246144	-0.528113		-0.244344
cg07987796	KLK1	TSS1500	19	56020263	0.540036		-0.469916		-0.342702
cg24804765	KLK10	TSS1500	19	56216470		-0.439757	-0.452633	-0.426416	-0.37704
cg19356189	KLK10	TSS1500	19	56216502	0.544519	-0.544431		-0.298551	-0.28627
cg24500711	KRTAP13-3	TSS1500	21	30720962	0.645875	-0.614982	-0.627332	-0.585053	-0.288175
cg06002471	KRTAP20-3	TSS1500	21	30936567	0.508146		-0.526686	-0.448168	-0.225922	0.216801
cg11043146	KRTAP22-2	TSS1500	21	30885821	0.747549	-0.578869	-0.644757	-0.576287	-0.271744
cg00458317	KRTAP24-1	TSS200	21	30577286	0.592011	-0.47636	-0.549165	-0.546139	-0.254694
cg17293195	KRTAP5-7	TSS1500	11	70915170	0.327427	-0.314094	-0.336401	-0.366661	-0.221109
cg20117742	LAIR1	TSS200	19	59568607	0.437801	0.23595	-0.232156
cg19547155	LAIR2	TSS200	19	59705766	0.627227		-0.564869	-0.236219	-0.558765
cg20237610	LAMA2	TSS1500	6	129245580	0.56605	-0.246281	0.335394		-0.216189
cg00574819	LARP1B	TSS1500	4	129200702	0.531115		-0.407181		-0.26068
cg09437162	LCN9	TSS200	9	137694895	0.541747		-0.474799		-0.295666
cg10096454	LDB1	TSS1500	10	103870858	0.294307	-0.281284	-0.556999	-0.312449	-0.203389
cg26740318	LDHAL6A	TSS1500	11	18433729	0.352767		-0.334505		-0.232977
cg01655427	LEF1	TSS1500	4	109310508	0.621806	-0.463195	-0.421862	-0.364586	-0.303189
cg03989567	LGALS8	TSS1500	1	234752635	0.508178	-0.334597	-0.309825	-0.275081
cg27273125	LHFPL1	5'UTR	X	111806094	0.771826	-0.553313	-0.627608	-0.599259	-0.328971
cg03575041	LILRA4	TSS1500	19	59543383	0.728295		-0.411775		-0.213948
cg16012769	LILRP2	TSS1500	19	59909929		-0.225316	-0.828572	-0.387379	-0.229333
cg22702331	LMO3	5'UTR	12	16650998			-0.535343	-0.251445	-0.207652
cg16412956	LMO3	5'UTR	12	16651049			-0.39833			-0.283323
cg12210040	LMO3	5'UTR	12	16650658			-0.472744		-0.302349
cg11619216	LOC100130933	TSS1500	17	71153675	0.284701			-0.631805	-0.285081
cg19974448	LOC100169752	TSS200	10	127252764	0.426057	-0.232253			-0.243118
cg06795216	LOC121838	TSS200	13	43494456	0.711394	-0.324017			-0.432712
cg26229201	LOC150568	TSS1500	2	104416000	0.343403		-0.660936		-0.201273
cg03550208	LOC255167	TSS1500	5	6635193	0.438944		-0.511014		-0.28364
cg11353792	LOC284379	TSS1500	19	58799446	0.226567		-0.286387	-0.315056	-0.234779
cg01751584	LOC286359	TSS1500	9	99199601			-0.239201			-0.249242
cg06066180	LOC340357	TSS200	8	12713344	0.526692	-0.578325	-0.750215	-0.655146	-0.241971
cg27550060	LOC650226	TSS200	7	56483749		-0.35978	-0.62617	-0.439884	-0.323788
cg15410343	LOC650226	TSS1500	7	56483919	0.337546		-0.701377	-0.397922	-0.577636	-0.243219
cg04475868	LOC732275	TSS1500	16	84938095	0.735599	-0.796109		-0.726584	-0.311391
cg25340786	LOC93432	TSS1500	7	141456559		0.236792	-0.236517	0.244205		-0.200243
cg12580445	LOX	TSS1500	5	121442533	0.588581		-0.761208		-0.226129
cg13683361	LPPR1	5'UTR	9	102832832	0.519023	-0.273453	-0.407879		-0.228424
cg21340845	LRP1B	TSS1500	2	142607170	0.697753	-0.352739		-0.576979	-0.308661	-0.24328
cg13717553	LRRC4B	5'UTR	19	55758826	0.531842		-0.624868		-0.240934
cg26553513	LRRC4C	5'UTR	11	40267314	0.486148	-0.41677		-0.441112
cg07182010	LRRC8D	5'UTR	1	90156881			-0.243857	-0.544459	-0.203673
cg25315362	LSAMP	TSS200	3	117647266	0.353208	-0.240933		-0.466077	-0.271607
cg06399029	LTBP4	TSS1500	19	45794631		-0.247981		-0.305988		-0.200547
cg17481912	LXN	TSS1500	3	159873515	0.484875	-0.313806		-0.410869	-0.256785	0.210582
cg17977250	LXN	TSS1500	3	159873472	0.684886			-0.212645	-0.315204
cg09960435	LYPD5	5'UTR	19	49015615		-0.38066	-0.517042	-0.330681	-0.255
cg02474731	LYPD6	TSS1500	2	149894106		-0.804996	-0.748848	-0.716782		-0.221697
cg14085715	MACC1	TSS200	7	20223687	0.661119			-0.206225	-0.344715
cg26257771	MAGEB10	TSS200	X	27735864	0.341639			-0.2293	-0.210401
cg16812678	MAGEB4	TSS1500	X	30169275	0.533459		-0.327456		-0.271548
cg22255702	MAGEE2	TSS1500	X	74923210	0.210679	-0.592586	-0.628676	-0.569197	-0.247698	0.222021
cg08872581	MBTPS2	TSS200	X	21767396	-0.222296				0.565202	-0.211233
cg03344955	MCCC1	TSS1500	3	184300320		-0.604445	-0.609488	-0.605984	-0.259101
cg22211233	MCCC1	TSS1500	3	184300278		-0.543747	-0.565132	-0.566564	-0.220184
cg23166970	MCCC1	TSS1500	3	184300272		-0.689629	-0.675769	-0.682299	-0.296129
cg23136275	MEF2C	5'UTR	5	88224460	0.285644	-0.402553		-0.474228
cg27472701	MET	5'UTR	7	116119822		-0.356996	-0.328335	-0.307577	-0.380581
cg25332357	MGAT1	TSS1500	5	180170902	0.20935	0.269301	-0.214342			-0.212116
cg02606840	MGAT4A	TSS1500	2	98647362	0.803885	0.326773	-0.561616	0.313827	-0.253374
cg16617257	MGP	TSS1500	12	14930827			-0.684537			-0.269482
cg16553119	MGST3	TSS1500	1	163866075	0.433482		-0.45742	-0.426938		-0.238032
cg13560436	MIER3	TSS1500	5	56284344	0.414053	-0.311377			-0.200099
cg20165416	MINPP1	TSS200	10	89254060		-0.219672	-0.260937	-0.248445	-0.224045
cg02614016	MINPP1	TSS1500	10	89253880	0.737638		-0.283544		-0.21359	0.239043
cg23375068	MIOX	TSS200	22	49271979			-0.250047	-0.300513	-0.221411
cg18909638	MIPOL1	TSS1500	14	36736561		-0.285333	-0.300905	-0.279397	-0.217858
cg02226645	MIR124-2	TSS1500	8	65453841	0.44014		-0.465271
cg27292264	MIR1280	TSS1500	3	129562326	0.819398	-0.385741		-0.283094	-0.230676
cg22978384	MIR128-2	TSS1500	3	35760111	0.594362	-0.438783			-0.329252
cg09918657	MIR193B	TSS1500	16	14304708	-0.659531				0.308461	-0.269389
cg22262544	MIR508	TSS200	X	146126393	0.433547	-0.800491	-0.778788	-0.752404	-0.279356
cg04370182	MIR516B2	TSS1500	19	58919935	0.358559		-0.843279	-0.209076	-0.228231
cg14709103	MIR519A1	TSS1500	19	58946305	0.41481		-0.415819	-0.266963	-0.28369
cg07552322	MIR670	TSS1500	11	43537157	0.221249	-0.428727	-0.416318	-0.421135		-0.335744
cg23176340	MIR7-2	TSS1500	15	86955200	0.506083	0.321741	-0.306253	0.21444		-0.237386
cg00739582	MIR888	TSS1500	X	144884983	0.458277	-0.310425	-0.458659	-0.375594	-0.261278	0.209982
cg10647025	MIR892A	TSS1500	X	144887209	0.597738	-0.544426	-0.585691	-0.585879	-0.310084
cg27051686	MLPH	5'UTR	2	238063229	0.657761		-0.675211	-0.370175	-0.20347	0.365178
cg22658979	MMP13	TSS200	11	102331679			-0.257044		-0.245953
cg17865265	MMP19	TSS200	12	54523112	-0.479651		-0.220774
cg12493906	MMP26	TSS200	11	4965887		-0.539501	-0.553972	-0.424928	-0.412972
cg03054684	MOBP	5'UTR	3	39518519	0.658427	-0.662907	-0.472303	-0.615272	-0.379501
cg14968361	MOBP	5'UTR	3	39518551	0.563656	-0.436908		-0.290961
cg14599440	MPPE1	TSS1500	18	11899634	0.372676		-0.321015		-0.282064
cg16032894	MPPED2	5'UTR	11	30561987	0.221186		-0.321806			-0.334304
cg24258699	MSC	TSS200	8	72919455	-0.3191			-0.262684	-0.274598
cg21431387	MSR1	5'UTR	8	16088935	0.560108	-0.339063
cg22443330	MTMR15	5'UTR	15	28983891	0.429502	-0.311327	-0.744742	-0.686955
cg26802830	MUC12	TSS1500	7	100398484	0.709859	0.200267	-0.367829			0.311632
cg16643473	MUC15	TSS200	11	26550457		-0.619751	-0.421132	-0.445989	-0.220145
cg06149981	MUC5B	TSS1500	11	1200523	0.593419	-0.239985	-0.250863		-0.342599
cg24629711	MUSTN1	TSS200	3	52844303	-0.308237	-0.432836		-0.312396
cg04524478	MYF5	TSS1500	12	79633795	0.688965	-0.362364		-0.249132	-0.30749
cg16842280	MYH1	TSS1500	17	10362914	0.434258	-0.269157	-0.474805	-0.403561
cg12508078	MYO18A	5'UTR	17	24529971	0.630231		-0.310438	-0.39786	-0.228787
cg01514487	MYO1A	TSS200	12	55730314		0.263571	-0.235133			-0.260067
cg05241134	MYOM2	5'UTR	8	1981826			-0.303362
cg24324984	NANOS2	TSS1500	19	51110894	0.521817		-0.30572		-0.223508
cg13282195	NAPRT1	TSS1500	8	144731915			-0.764471			-0.255105
cg14894368	NAPSA	TSS1500	19	55561144	0.756961	0.571945	-0.287777	0.426689	-0.203762
cg17800788	NBPF3	TSS1500	1	21638602		-0.460848	-0.380616	-0.476903
cg25863223	NCF4	TSS1500	22	35586302	0.214725		-0.450999			0.256342
cg16328548	NCKAP5	5'UTR	2	133998572	0.51647	-0.226043		-0.212513	-0.266024
cg02991085	NCRNA00028	TSS200	20	29537198	0.332964		-0.614475			-0.306292
cg01590439	NCRNA00051	TSS1500	8	143276515	0.644988		-0.599305		-0.303876
cg03233793	NDUFA13	TSS1500	19	19487605	-0.751389	0.536575			0.581901	-0.229916
cg05735075	NEUROD4	5'UTR	12	53701461	0.45123	0.307599	-0.463851	0.252472	-0.201686
cg15903915	NEUROD6	TSS1500	7	31347590	0.723483	-0.376213	-0.387647	-0.323063	-0.240418	-0.259251
cg07588253	NGF	5'UTR	1	115662221	0.266617		-0.864598		-0.245703
cg09965939	NIPAL2	TSS1500	8	99376046			-0.244373
cg18323236	NIPAL3	5'UTR	1	24615616	0.607185		-0.608211		-0.337292
cg08816194	NLGN4Y	TSS1500	Y	15242836		-0.476853	-0.481113			0.430526
cg22171142	NLRC3	TSS200	16	3567547		-0.202728	-0.309207		-0.240004
cg00217859	NOB1	TSS1500	16	68346641		-0.350106	-0.32508	-0.383221	-0.253394
cg17445802	NOS1	5'UTR	12	116280240	0.457264		-0.643804			-0.20074
cg01472181	NPAS1	TSS1500	19	52214569	0.255797	-0.676259	-0.242137	-0.635597	-0.353378
cg21459969	NPHS1	TSS1500	19	41035361	0.644583	0.242784	-0.586437			-0.222814
cg09640621	NPS	TSS1500	10	129236381	0.472456	-0.798613	-0.822855	-0.647407	-0.256454
cg26522340	NPY5R	5'UTR	4	164490410	0.524285	-0.282257			-0.330072
cg03033106	NUMA1	5'UTR	11	71467535	0.795322		-0.370409		-0.370309
cg26121736	NXF5	TSS1500	X	100999501	0.327131	-0.664374	-0.686503	-0.626447	-0.229163
cg05920317	NXPH1	TSS1500	7	8439498	0.611783	-0.644344		-0.462858	-0.286601	-0.21785
cg00251125	OBSCN	TSS1500	1	226462073			-0.308993			-0.203859
cg11787694	ODF3L2	TSS200	19	426145	0.644063		-0.246034		-0.241931
cg26452771	ODZ4	5'UTR	11	78633267	0.559713	-0.425471	-0.316003	-0.504493	-0.288751
cg18390683	OLA1	5'UTR	2	174727238	0.576802			-0.374503	-0.202041
cg21775176	OLFML1	TSS1500	11	7462480	0.39314		-0.476071	0.228134	-0.313122
cg03456393	OPA1	TSS1500	3	194793259	0.248718			-0.214642	-0.216805	0.317241
cg20480740	OR10G8	TSS1500	11	123405085	0.538505	-0.259761		-0.201793
cg14654811	OR10X1	TSS1500	1	156817329	0.489246		-0.437805		-0.214394
cg13053563	OR2T1	TSS1500	1	246634954	0.347723		-0.483087
cg00821186	OR2T11	TSS1500	1	246857604	0.500333		-0.666466	-0.264827
cg10300891	OR4B1	TSS1500	11	48193929	0.640929	-0.433994	-0.535782	-0.277439	-0.294407
cg23295623	OR51A7	TSS200	11	4885155	0.588021	-0.809481	-0.857992	-0.800794	-0.422308
cg23606244	OR51E2	5'UTR	11	4660691	0.362135	-0.341651	-0.637329	-0.338843	-0.345117
cg24742649	OR51G1	TSS1500	11	4902978	0.364965		-0.797919		-0.269188
cg23434090	OR51L1	TSS1500	11	4976425	0.415778	-0.218623	-0.253325	-0.210235	-0.215071
cg00481637	OR51M1	TSS1500	11	5366629	0.754083		-0.299814		-0.384133
cg05975928	OR51Q1	TSS1500	11	5399087	0.796987	-0.229646	-0.585199		-0.466222
cg19186806	OR51Q1	TSS1500	11	5399010			-0.499742		-0.261705
cg11042501	OR51S1	TSS200	11	4827029	0.659785	-0.418579	-0.752658	-0.680208	-0.374129
cg25310592	OR52A1	TSS1500	11	5130989	0.744035	-0.33653	-0.321354	-0.289096	-0.27794
cg15889462	OR52R1	TSS200	11	4782216	0.665297	-0.633939	-0.672969	-0.524119	-0.343053
cg04058498	OR56A4	TSS1500	11	5981330		-0.500225	-0.514009	-0.507163	-0.269279
cg09242192	OR6B2	TSS1500	2	240618936	0.556472	-0.618062	-0.644627	-0.246707	-0.235893
cg03494634	OR7G3	TSS1500	19	9099958	0.50796		-0.386304		-0.216167
cg13012115	OR8B2	TSS1500	11	123759570	0.605207	-0.702578		-0.718074	-0.34661
cg22089701	OR8B2	TSS1500	11	123758876	0.513436	-0.348351			-0.248288
cg02827278	ORAI1	TSS1500	12	120547426	0.219517			-0.244573	-0.222411
cg00607058	OSBP2	TSS1500	22	29420071	0.342596		-0.31219
cg18119485	OSBPL9	5'UTR	1	51969364	0.451686	-0.304189			-0.254775
cg26900154	OTOF	TSS200	2	26635235			-0.250076			-0.258417
cg10465028	OTUB1	TSS200	11	63509779	0.21296			-0.202187	-0.260286
cg18241942	OTX2	TSS1500	14	56347492	0.31943		-0.28422
cg10287137	P2RY2	TSS1500	11	72606702	0.589496	-0.389287	-0.309465	-0.64929	-0.344096	0.2158
cg01550445	P2RY2	5'UTR	11	72607631	0.485545		-0.543279	-0.441993	-0.277521
cg26761618	P2RY2	TSS1500	11	72606574	0.435241	-0.443732		-0.591727	-0.324043
cg19565757	PAIP1	TSS1500	5	43593410			-0.476965		-0.248556
cg18850089	PALM3	TSS200	19	14031116		-0.347869		-0.227799		-0.263663
cg06730718	PAPD5	TSS1500	16	48743725		-0.269162	0.391464	-0.260617		-0.31504
cg02434121	PAPOLB	TSS200	7	4868324	0.379252		-0.685465			-0.274826
cg17885794	PAPPA2	5'UTR	1	174787816	0.502149	-0.579651	-0.62911	-0.615851	-0.28221
cg03812837	PARD6B	TSS1500	20	48780152				-0.26262	-0.379893	-0.293219
cg00965110	PARN	TSS1500	16	14631969		-0.704901		-0.599065	-0.248461
cg27618216	PATE4	TSS200	11	125208377	0.248943		-0.267392	0.242574		-0.222928
cg07660750	PAX6	5'UTR	11	31785291	0.317552			-0.236497	-0.221075	0.201456
cg07685034	PCBP3	TSS1500	21	46094055	0.728436	-0.445831	-0.674041	-0.451194	-0.294398
cg12150457	PCDHA1	TSS200	5	140145871		-0.214782	-0.232738	-0.234721		-0.325844
cg23146560	PCDHB1	TSS1500	5	140410753	-0.550061				0.226906	-0.345553
cg21745283	PCDHB14	TSS1500	5	140582703	0.282217		-0.365458	-0.418392		-0.387869
cg08967338	PCDHB17	TSS1500	5	140515399	-0.240151				0.484515	-0.294755
cg23969338	PCDHB2	TSS1500	5	140454189	0.654649	-0.535363	-0.680994	-0.626873
cg16622906	PCDHB6	TSS200	5	140509959	0.568307			-0.208885	-0.211934
cg15828235	PCP2	TSS1500	19	7605591	0.481931		-0.200747		-0.205456
cg02115960	PCSK1	TSS200	5	95794835	0.505047	-0.296558		-0.211472	-0.272635
cg00239835	PDE2A	5'UTR	11	72057515	0.344444	-0.358572	-0.662874	-0.22624	-0.303611
cg06339657	PDE8B	TSS1500	5	76541688	0.453079			-0.387015	-0.203837
cg07253191	PDHX	TSS1500	11	34893438			-0.214007		-0.342619
cg25364573	PDIA3P	TSS1500	1	145115646		-0.302606
cg02291556	PDZK1IP1	TSS1500	1	47428727	0.507353	-0.258377	-0.351604	-0.533627	-0.202101
cg07150145	PDZK1IP1	TSS1500	1	47428724	0.29983	-0.234456	-0.31106	-0.530676	-0.221755
cg27531336	PENK	TSS1500	8	57522462	0.471741			-0.391644		-0.30499
cg04893119	PI15	TSS1500	8	75898856		-0.296235		-0.358173
cg02733351	PI3	TSS1500	20	43236406	0.718178	-0.329441	-0.20835		-0.203655
cg16135771	PLP1	TSS1500	X	102916805	0.352066	-0.340962	-0.512499	-0.387404	-0.302407
cg18564727	PLP1	TSS1500	X	102917634	0.375219	-0.554282	-0.6482	-0.625051	-0.297085
cg05052271	PLS3	TSS1500	X	114700786	0.374546	-0.781816	-0.763499	-0.793672	-0.442332
cg16106360	PLXDC1	TSS1500	17	34562426		-0.254922			-0.225451
cg05626664	PLXNA2	5'UTR	1	206460854		-0.213037	-0.330449
cg10275056	PLXNB3	TSS1500	X	152682417	0.312913		-0.476341	-0.437081	-0.34374
cg00006090	PMFBP1	TSS1500	16	70764156	0.482232		-0.437026	-0.31934	-0.201286
cg24427660	PNPLA2	TSS200	11	808892			-0.465235	-0.203356	-0.291601
cg12333737	POM121L12	TSS1500	7	53070188	0.515318		-0.570621	-0.46624	-0.370198
cg09916783	POMC	TSS1500	2	25245415	0.648107		-0.483641		-0.277962
cg15887283	PON1	TSS1500	7	94793284	0.374633		-0.511628		-0.365352
cg08828819	PON3	TSS200	7	94863772	0.907324	-0.593203	0.327265	-0.59974	-0.335891
cg08898155	PON3	TSS1500	7	94864033	0.921789	-0.781447		-0.778578	-0.356975
cg25161512	PON3	TSS1500	7	94864002	0.818023	-0.727395		-0.727009	-0.255127
cg25572105	PON3	TSS1500	7	94863891	0.548434	-0.266039	0.581593	-0.251682		-0.285597
cg27413563	PON3	TSS1500	7	94864026	0.90884	-0.81037		-0.777829	-0.278625
cg24668440	PPIL5	TSS1500	14	49134067	0.742989	0.466089	-0.28803	0.288327		-0.341328
cg05806645	PPP1R3B	TSS1500	8	9046762		-0.852831	-0.856973	-0.866615	-0.203494	0.267207
cg10416963	PRDM5	TSS1500	4	122063851	0.750964		-0.269358	-0.606674	-0.242116
cg12354321	PRKRIR	TSS1500	11	75770704	0.585783	-0.283206	-0.339503	-0.473058	-0.399081
cg04636876	PRND	TSS200	20	4650381	0.415344	-0.412408	-0.274969	-0.228749
cg05696092	PRRG2	TSS1500	19	54776095			-0.459127	-0.400091	-0.316751
cg09930046	PRTN3	TSS1500	19	791737	0.309544		-0.284935		-0.205983
cg17483523	PRTN3	TSS1500	19	791447	0.420979	0.201083	-0.303592		-0.263967
cg09970967	PSEN1	TSS1500	14	72672505	-0.293494		-0.319265	-0.30256	-0.204044
cg18965989	PSRC1	TSS1500	1	109627940			-0.376575		-0.273244
cg00532474	PSTPIP2	TSS1500	18	41906592	0.329822		-0.811509		-0.219411
cg16730908	PSTPIP2	TSS1500	18	41906590	0.298183		-0.621401		-0.231672
cg06644721	PTN	5'UTR	7	136595066	0.653147	-0.432255	-0.293333	-0.430881	-0.207121
cg20707066	PTPN5	5'UTR	11	18766442	0.348177		-0.550174		-0.20836
cg02715546	PYGO1	TSS200	15	53668454			-0.556931			-0.211541
cg21348173	PYY	5'UTR	17	39415162	0.587047		-0.495284
cg23018448	QTRT1	TSS1500	19	10672855	0.52337	-0.307672	-0.381825	-0.28958
cg03331695	RAB40A	TSS1500	X	102662068	0.649578	-0.576872	-0.369822	-0.30817	-0.260516
cg04035233	RAB40A	TSS1500	X	102662023	0.461474	-0.503901	-0.35847	-0.254898	-0.22359
cg01473525	RAB9B	5'UTR	X	102972475	0.49756		-0.783793		-0.432108
cg21935083	RAD50	TSS1500	5	131920213	-0.496379		0.244085			-0.35851
cg09777657	RAI1	5'UTR	17	17594078	0.569014	-0.235312		-0.35615		0.24842
cg08905130	RAI1	TSS1500	17	17525128	-0.211891					-0.307989
cg19405883	RAI14	TSS200	5	34723322		-0.299261	0.328842	-0.286696	-0.242309
cg14083146	RALGAPA2	TSS1500	20	20642136			-0.296169		-0.224226
cg21671806	RALYL	TSS200	8	85259586	0.536042	-0.622907		-0.555324
cg02792877	RAMP3	TSS1500	7	45163374	0.470269		-0.506311		-0.292395
cg07407499	RAPSN	TSS200	11	47427367			-0.342716			-0.307808
cg01524501	RASAL3	5'UTR	19	15436197			-0.298043		-0.206468	0.209526
cg19239041	RASSF2	5'UTR	20	4743444	0.594382	0.321491	-0.271648	0.284955	-0.228226
cg03827298	RBMY1F	TSS200	Y	22864315		-0.275306	-0.202998			-0.344286
cg13499324	RFX3	5'UTR	9	3431530			-0.216202	-0.227384	-0.246136
cg01989203	RHAG	TSS1500	6	49713255	0.553584	-0.48125	0.281003		-0.262169
cg24531520	RHEB	TSS1500	7	150848880	0.244696		-0.843481			-0.300479
cg18578263	RINL	TSS200	19	44060907	0.295474		-0.298293	-0.219861	-0.225821
cg09588474	RIOK2	TSS1500	5	96545400	-0.390898					-0.378901
cg01714342	RIPK3	TSS1500	14	23879433		-0.256679	-0.472674	-0.352569		-0.22019
cg18646240	RLF	TSS1500	1	40399186	-0.290843				-0.205037
cg03163302	RNF222	TSS200	17	8241891	0.626227	-0.378094	-0.557427	-0.309925	-0.279728
cg05339066	RNLS	TSS200	10	90333146	-0.358286		-0.574301			-0.211634
cg25374161	RPH3AL	5'UTR	17	177475			-0.662595		-0.204651
cg08673225	RPS4Y1	TSS1500	Y	2768972		-0.491477	-0.342168
cg08186384	RPS6KA2	TSS1500	6	166962128	0.567526		-0.2369	-0.234135	-0.240989
cg05605052	RPSAP58	TSS200	19	23737499	0.376868	-0.421464		-0.375574	-0.250001
cg00700866	RSPO1	5'UTR	1	37868692	0.551312		-0.514357		-0.285044
cg00785106	RSPRY1	5'UTR	16	55784590		-0.505527		-0.428418	-0.21683
cg13227162	RTL1	TSS200	14	100420950			-0.383724
cg19836199	RUNX1	TSS1500	21	35343811	0.466778		-0.655711		-0.299404
cg04907595	RUNX3	TSS1500	1	25130851	0.515073	-0.29369		-0.391778	-0.215477
cg10210739	S1PR1	5'UTR	1	101476216	0.479328		-0.349235		-0.25637
cg24332577	SALL4	TSS1500	20	49852655			-0.80629			-0.244496
cg14323173	SAMD9	TSS200	7	92585309				-0.200273
cg18808261	SATB1	5'UTR	3	18439939		-0.430064		-0.271258	-0.361282
cg25541928	SCG3	TSS1500	15	49760491		-0.243169		-0.21507	-0.332438
cg10566610	SCML4	5'UTR	6	108200373	0.573367		-0.468377	-0.326716	-0.302664
cg18295068	SCN3A	5'UTR	2	165768646	0.763697	-0.227486	0.450976	0.257112
cg06746492	SCN7A	TSS1500	2	167052801	0.352795	-0.327149	-0.276909	-0.361771
cg23245485	SCNN1A	5'UTR	12	6354480	0.453856	-0.419549			-0.223577
cg19389372	SDHAF1	TSS1500	19	41177196	-0.21178					-0.257843
cg05642264	SDK1	TSS200	7	4135840	0.257581		-0.607042			-0.200882
cg03177729	SEC31A	5'UTR	4	84026115	0.439885			-0.392112		-0.259656
cg05393023	SFT2D2	TSS1500	1	166461450	-0.538471				0.20585
cg02726377	SGMS2	TSS1500	4	108964728			-0.609557		-0.290188
cg04493432	SH3TC1	5'UTR	4	8253180	0.343667		-0.376864	-0.30153	-0.250723
cg09333785	SH3TC1	5'UTR	4	8253391	0.379208		-0.435523		-0.251403
cg19999035	SHROOM3	TSS1500	4	77574841	0.222408		-0.327725		-0.332498
cg17872326	SIGLEC12	TSS1500	19	56697794	0.682897		-0.676828		-0.255446
cg22801149	SIGLEC16	TSS1500	19	55164282	0.52558		-0.568592		-0.310368
cg18536198	SIGLEC8	TSS200	19	56653547	0.500231	-0.318356	-0.634635		-0.309642
cg26317549	SLC12A1	TSS1500	15	46284588	-0.333759		0.522466		0.312733
cg17097481	SLC15A5	TSS1500	12	16323307	0.454654	-0.682471	-0.686586	-0.530101	-0.251697
cg17978727	SLC23A2	TSS200	20	4939028			-0.262708
cg02365220	SLC27A2	TSS1500	15	48261361	0.661035		-0.450024	-0.366324		-0.294069
cg23338195	SLC30A8	TSS1500	8	118215599	0.576253	-0.816659	-0.22411	-0.805194	-0.470567
cg07061355	SLC30A8	TSS200	8	118216381	0.269687	-0.734823		-0.747957	-0.278771	0.211225
cg09439192	SLC30A8	TSS200	8	118216372	0.448228	-0.678142		-0.696602	-0.402	0.217589
cg26212328	SLC38A2	TSS1500	12	45053932	0.372927		-0.885412		-0.204072
cg17567838	SLC39A7	TSS1500	6	33275466	0.455032		-0.524972		-0.268394
cg14126583	SLC40A1	TSS1500	2	190154426	0.334911	-0.202175			-0.256604
cg22027471	SLC5A4	TSS1500	22	30981776	0.219486		-0.706198			0.482847
cg16701007	SLC5A5	TSS200	19	17843599	0.404088		-0.387373		-0.234395
cg15966757	SLC6A13	TSS1500	12	242520	0.201614		-0.324148			-0.356182
cg13719314	SLC6A20	TSS1500	3	45814381	0.368882		-0.539704	-0.414688		0.245327
cg05645677	SLC6A5	5'UTR	11	20577685	0.359984	-0.748215	-0.675898	-0.682207	-0.395785
cg09357483	SLC7A5	TSS1500	16	86461992		0.238503	-0.314665	-0.327314	-0.326417
cg10528482	SLC9A3	TSS1500	5	578771	0.565275		-0.427144		-0.266118
cg23677272	SLCO5A1	TSS1500	8	70910617	0.7129	-0.514074	-0.584661	-0.384741	-0.248332
cg26164234	SLIT1	TSS1500	10	98936768	0.571341		-0.558126		-0.201945
cg05322190	SLITRK4	5'UTR	X	142546999	0.741363	-0.22844	-0.525554	-0.727171	-0.372161
cg26943822	SLITRK4	TSS1500	X	142551379		-0.27119	-0.307962	-0.439772	-0.237051
cg02569138	SMARCAL1	TSS1500	2	216985066	0.422311	-0.373701	0.390526	-0.444497	-0.264733
cg07769622	SMEK3P	TSS200	X	27391419	0.463721	-0.474148	-0.362319	-0.470795	-0.233809
cg03856366	SMUG1	TSS1500	12	52869836			-0.348075	-0.324098		-0.220455
cg06751597	SNAP23	5'UTR	15	40575467		-0.34107	-0.355984	-0.32685
cg09197075	SNN	5'UTR	16	11677192		-0.366859	-0.427429	-0.670985	-0.22244
cg02865593	SNORD115-1	TSS1500	15	22965809	0.377821	-0.286978	-0.826508	-0.278611
cg25688633	SNORD115-1	TSS1500	15	22965817	0.457447		-0.760973	-0.220189	-0.21102
cg08620558	SNORD115-2	TSS1500	15	22968546	0.34881		-0.809548		-0.206321
cg05736011	SNORD116-17	TSS1500	15	22879498	0.420057		-0.501077		-0.329331
cg09275980	SNORD116-29	TSS1500	15	22902018			-0.460422
cg25030262	SNRPN	5'UTR	15	22643162	0.532466		-0.542576		-0.276951
cg03101664	SNX15	TSS1500	11	64551186	0.327836	-0.325354	-0.351413	-0.388415	-0.337635	0.286921
cg24432916	SOX3	TSS1500	X	139415145	0.439683		-0.478152	-0.362823
cg14522632	SOX5	5'UTR	12	24384789	0.749224	-0.543367	0.205797	-0.570783	-0.406322	0.307376
cg16095464	SOX5	5'UTR	12	24120242	0.656101	-0.430864	0.453532	-0.406696	-0.328896
cg20377955	SP8	TSS1500	7	20794350		-0.388477				-0.3426
cg01413492	SPACA5	TSS1500	X	47870491	0.335595		-0.538549	-0.238867	-0.41109
cg06226703	SPATS2L	5'UTR	2	200951190	0.587957			-0.406698	-0.257801
cg21579147	SPINK2	TSS1500	4	57383094		-0.552547	-0.451873		-0.234412	-0.285423
cg19261810	SPINT2	TSS1500	19	43446369	0.515147	-0.2239	-0.218112	-0.212511	-0.413158
cg04169747	SRY	5'UTR	Y	2715740		-0.585758	-0.325216
cg14929208	SSR3	TSS1500	3	157755991			0.40978	-0.308462	-0.292284
cg15694789	STARD8	5'UTR	X	67832583	0.302425	-0.316745	-0.266775	-0.324524	-0.335231	0.240984
cg01004382	STAT4	TSS200	2	191724241	0.587332	-0.339597		-0.612163	-0.221293
cg17796348	STATH	5'UTR	4	70898682	0.503613	-0.266127			-0.32514
cg04471507	STMN1	TSS1500	1	26105963	0.565783		-0.370322		-0.203594
cg13291208	SULF1	5'UTR	8	70637942	0.851789	-0.250059		-0.307418	-0.390515	-0.253
cg15873301	SYN2	TSS1500	3	12020459		-0.217063				-0.248525
cg04540039	SYN3	5'UTR	22	31780012	0.544233	-0.335188	-0.323545	-0.277599	-0.306718
cg23233589	SYNE1	TSS1500	6	153000317		-0.753524		-0.335446		-0.258734
cg04013592	SYNPR	TSS1500	3	63238116	0.612746	-0.536232	-0.616092	-0.623122	-0.213422
cg09581940	SYT5	TSS1500	19	60384338	0.225846	-0.229158	-0.548271	-0.366631	-0.267882
cg09058317	SYTL2	5'UTR	11	85168737				-0.218508
cg07492518	TBC1D20	TSS1500	20	391641	-0.286793		0.266597			-0.222568
cg06272089	TBC1D21	TSS200	15	71952969		-0.751162	-0.821979	-0.751126	-0.261557
cg27611726	TBL1Y	5'UTR	Y	6843873	0.454545		-0.293666
cg17560693	TBX22	TSS1500	X	79156395	0.486117		-0.420714	-0.297076	-0.291762
cg23163644	TCEAL2	5'UTR	X	101267674	0.416173		-0.703783	-0.231818	-0.260275
cg04077363	TCEAL5	TSS200	X	102418537	0.624529		-0.678677		-0.237271
cg09656934	TDRD5	5'UTR	1	177828123	0.382333		-0.547406		-0.28024
cg12154261	TDRD9	TSS1500	14	103464283			-0.326518			-0.237425
cg27506609	TEKT2	TSS1500	1	36321784	0.425246		-0.496743		-0.245696
cg09558850	TFPI2	TSS1500	7	93358381		-0.48075		-0.511716		-0.252896
cg01336162	TGFBR3	5'UTR	1	92122721			-0.426675			-0.22993
cg08123277	THRB	TSS1500	3	24512473	0.529068		-0.432026	-0.58134	-0.290461
cg23331778	TLX1NB	5'UTR	10	102879277	0.5174		-0.448631		-0.240562
cg13688966	TM4SF4	TSS200	3	150675067	0.319315	-0.71772	-0.276134	-0.727049	-0.228575
cg23648082	TMC2	TSS200	20	2465142			-0.525789
cg13500113	TMEM169	5'UTR	2	216655394				-0.376535
cg06046696	TMEM185A	TSS1500	X	148522376	0.486322		-0.565987		-0.311287
cg17586988	TMEM200C	TSS200	18	5882245	0.609786	-0.478109		-0.607743	-0.241125
cg26438105	TMEM200C	TSS200	18	5882119	0.751999	-0.762142		-0.647037	-0.340902
cg13621410	TMEM22	TSS200	3	138020384	0.853223	-0.41947	-0.343768	-0.401859	-0.230883
cg22156842	TMEM22	TSS1500	3	138019859	0.415421	-0.351946		-0.430819
cg21823425	TMEM225	TSS1500	11	123262541	0.536872	-0.353866	-0.365764	-0.351563		0.365605
cg09777637	TMEM229A	TSS1500	7	123461746	0.611592	-0.39001	-0.496993	-0.493848	-0.25705
cg14375111	TMEM43	TSS1500	3	14140187			-0.243661			-0.258966
cg05821046	TMEM48	TSS1500	1	54077434		-0.868409	-0.301484	-0.81633		-0.267973
cg10336925	TMEM63C	TSS1500	14	76717235	0.259754		-0.591896		-0.288835
cg27389806	TMEM74	5'UTR	8	109867323		-0.248779	-0.247016		-0.224134
cg06688770	TMEM90A	5'UTR	14	73962084	-0.44069		0.21312		0.362785	-0.209313
cg26198148	TMSB4Y	TSS1500	Y	14324079		-0.405791	-0.480469
cg15231794	TNFAIP8L1	TSS200	19	4590844	0.544007	-0.511704	-0.512092	-0.588775	-0.296096
cg17720233	TNFAIP8L2	TSS1500	1	149394934	0.266145		-0.21599		-0.255877
cg01058070	TNFAIP8L3	TSS1500	15	49185436	0.317563	-0.516596	-0.752891	-0.716284	-0.225856
cg24166628	TNNC1	TSS200	3	52463110			-0.308448		-0.302378
cg14238986	TNXB	5'UTR	6	32179813	0.337753	-0.419608	-0.451708
cg06266991	TNXB	5'UTR	6	32181101	0.599735		-0.30612		-0.285494
cg13654183	TNXB	TSS1500	6	32186602	0.234482		-0.216127		-0.248103
cg14626759	TNXB	5'UTR	6	32181940	0.273273		-0.232418		-0.205135
cg02925248	TRAF7	5'UTR	16	2153750	0.4046		-0.285481		-0.306105
cg14462830	TRDN	TSS1500	6	124000883	0.633274	-0.672363	-0.232745	-0.535525	-0.343925
cg01506917	TRERF1	5'UTR	6	42525064	0.759046	0.330791	-0.281474	0.277306
cg04440283	TRHR	TSS1500	8	110168099	0.309497		-0.221895		-0.237016
cg00720829	TRIM15	5'UTR	6	30239198		0.217593	-0.232231		0.425822	-0.224054
cg14799927	TRIM26	5'UTR	6	30283053	0.33462		-0.464529	-0.750496	-0.208626
cg10693071	TRIM36	TSS200	5	114544321	0.694956		-0.345486		-0.254078
cg22799132	TRPC5	5'UTR	X	111212151	0.595934		-0.720887	-0.24064	-0.330452
cg16832407	TRPM3	TSS200	9	72926359	0.625428		-0.209413		-0.275715	-0.291756
cg15746445	TRPM8	TSS1500	2	234489672	0.626449		-0.486567			-0.248559
cg09233395	TRPS1	5'UTR	8	116747756	0.732143	-0.299031		-0.215919	-0.492614
cg08898349	TRUB1	TSS1500	10	116687060	-0.38735				0.256828	-0.229847
cg02896515	TSPAN1	5'UTR	1	46418555	0.542875		-0.44913		-0.278398
cg09759994	TTL	TSS1500	2	112954847		-0.622383		-0.44861		-0.287275
cg10799208	TTTY10	TSS1500	Y	21090824		-0.300781	-0.432481
cg11816202	TTTY14	TSS200	Y	19698720		-0.325289
cg13419214	TTTY8B	TSS1500	Y	6401961				-0.235757
cg01108243	TUBB1	TSS200	20	57027662	0.388889		-0.267727		-0.213471
cg25697726	UBQLN2	TSS200	X	56606643	-0.215482				0.540964	-0.22332
cg24229750	UBQLN3	TSS200	11	5487859	0.46376		-0.414971	-0.240777	-0.234684
cg05357209	UNC84A	5'UTR	7	838734	0.682691		-0.653506		-0.324554
cg27566805	USH2A	TSS200	1	214663431	0.369101	-0.760424		-0.634118
cg04682133	USP24	TSS1500	1	55454429		-0.510769	-0.442307	-0.439557		-0.238929
cg02501827	USP47	TSS200	11	11819455		-0.668917	-0.632061	-0.656541	-0.413201
cg08496387	USP47	TSS1500	11	11819306	0.228341	-0.570951	-0.545667	-0.61857	-0.387773
cg17560699	UTY	TSS1500	Y	14102439	-0.316743	-0.276048	-0.240837
cg09276451	VASN	TSS1500	16	4361604		-0.519188	-0.213715	-0.374472
cg03576235	VENTXP1	TSS200	X	26486351	0.591718		-0.37647	-0.364517	-0.211761
cg11301250	VEPH1	TSS200	3	158700250			-0.255141		-0.293381
cg14106308	VEPH1	5'UTR	3	158699980		0.438767	-0.237018	0.45348	-0.214938
cg08479752	VSTM1	TSS200	19	59259091			-0.278438		-0.277854
cg20607287	VWDE	TSS200	7	12410411		-0.360115	0.207642	-0.593914	-0.30937	-0.302209
cg06925836	WAS	5'UTR	X	48427158	0.438134		-0.399402		-0.221009
cg18807895	WDR36	TSS1500	5	110455011		-0.219746	-0.289688	-0.296529	-0.241371
cg22584157	XCR1	TSS1500	3	46044697	0.314403	-0.655131	-0.698973	-0.599763	-0.314566
cg09842053	XDH	TSS1500	2	31491353	0.675416		-0.340235	-0.267863	-0.2725
cg19227523	XPNPEP2	TSS1500	X	128699683	0.422791	0.271071	-0.325346
cg26545162	ZACN	TSS200	17	71586687	0.645645	-0.218233	-0.307517	-0.295805	-0.259388
cg03882612	ZACN	TSS200	17	71586695	0.621176		-0.294328	-0.259284	-0.303402
cg04879722	ZBTB20	5'UTR	3	116080193				-0.444034	-0.267589
cg16323245	ZBTB20	5'UTR	3	116104808	0.567446			-0.48171	-0.398437
cg06442844	ZCCHC12	5'UTR	X	117842821	0.787075	0.234018	-0.536943		-0.223846
cg03820837	ZCWPW2	TSS1500	3	28406694	0.411795		-0.79289	-0.509671	-0.249153
cg18429742	ZDHHC11	TSS200	5	904101	0.246626		-0.697119
cg16591182	ZFHX4	5'UTR	8	77764716	0.23514	-0.545803	-0.617503
cg14563485	ZFP14	TSS1500	19	41552125	0.701867		-0.246467	-0.320549	-0.303976	-0.211485
cg14526044	ZFY	TSS1500	Y	2862103		-0.583477	-0.33859			-0.270781
cg01270299	ZNF137	TSS200	19	57791569	0.716012	-0.328701	-0.533056	-0.459251	-0.251949
cg09492640	ZNF177	TSS1500	19	9333210	0.24016	-0.443724	-0.372684	-0.388749	-0.291221
cg11706111	ZNF19	5'UTR	16	70080645	0.323259	-0.48183	-0.595715	-0.364003	-0.284011	0.269257
cg15407162	ZNF193	TSS1500	6	28300436	0.761483		-0.481546		-0.282783
cg13885201	ZNF23	TSS1500	16	70053886	0.226755	-0.758591		-0.779062	-0.308224
cg11038081	ZNF235	TSS1500	19	49502477	0.3031		-0.301419	-0.259005	-0.238076	0.229918
cg21604856	ZNF280A	TSS200	22	21204677		-0.285761		-0.297573	-0.208601
cg12957265	ZNF280D	TSS1500	15	54813306		-0.380566	0.224044	-0.380209		-0.247378
cg25309775	ZNF283	TSS1500	19	49022750	-0.248598				-0.203969
cg00978875	ZNF311	TSS1500	6	29081476		-0.561171	-0.677246	-0.308112	-0.357944
cg00105025	ZNF311	TSS1500	6	29081462		-0.342271	-0.792176		-0.322832
cg08390760	ZNF311	TSS1500	6	29081297			-0.737036	-0.25577	-0.396123
cg09435617	ZNF311	TSS1500	6	29081332			-0.568529		-0.225918
cg15171221	ZNF311	TSS1500	6	29081307			-0.753248		-0.339991
cg20594345	ZNF311	TSS1500	6	29081499			-0.677014		-0.341828	0.302667
cg21310336	ZNF311	TSS1500	6	29081425			-0.701097		-0.28504
cg22185558	ZNF311	TSS1500	6	29081503			-0.554528		-0.206147	0.243572
cg22748740	ZNF311	TSS1500	6	29081329			-0.46252		-0.241142
cg03067828	ZNF320	5'UTR	19	58085324	0.336024	-0.398956	0.219103	-0.399377	-0.26552
cg02535924	ZNF37A	TSS1500	10	38422925	-0.456679			-0.272684		-0.358105
cg11755203	ZNF442	5'UTR	19	12337363		-0.492232	-0.670315	-0.606495	-0.25269
cg14768256	ZNF502	5'UTR	3	44729591	0.607911	-0.756113		-0.621357	-0.35653
cg11500101	ZNF528	TSS1500	19	57592281	0.503836	-0.489378	-0.567203	-0.571573	-0.440421	-0.208791
cg16731240	ZNF577	TSS200	19	57083062			-0.381686		-0.240196
cg07778983	ZNF582	TSS1500	19	61597195	0.268001		-0.561972		-0.232523	-0.220024
cg18052304	ZNF611	5'UTR	19	57917253	0.562778	-0.233336	-0.565209	-0.368509	-0.354153
cg23196584	ZNF711	TSS1500	X	84384525	0.248853		-0.436627		-0.211036
cg06656924	ZNF76	5'UTR	6	35336297	0.467711	-0.243448		-0.364507	-0.228777
cg21489303	ZNF772	TSS1500	19	62680994				-0.450862	-0.238729
cg25310617	ZNF776	TSS1500	19	62949563		-0.463839	-0.758792	-0.755657	-0.425994	0.313651
cg03109316	ZNF80	TSS1500	3	115440593	0.575049	-0.404565	-0.266221	-0.371504	-0.314092
cg26256104	ZNF831	TSS1500	20	57199210	0.597945	-0.503477	-0.777936	-0.521257	-0.405455
cg23995459	ZYG11B	TSS1500	1	52964375			-0.386562	-0.336474	-0.237034
cg05493407	2014-03-01	5'UTR	4	165036069	0.724745	-0.768769	-0.431821	-0.777994	-0.421987
cg00032805	2014-03-01	TSS200	4	165523923	0.214586	-0.362267		-0.39352	-0.245208
cg04267704	2014-03-01	5'UTR	4	165523709		-0.279635		-0.415549	-0.269763
cg07863022	2015-09-09	5'UTR	17	72826703	-0.883781	0.54778	0.845434	0.51015	0.531586
cg03817621	A1CF	5'UTR	10	52315405		-0.278367	-0.273022	-0.300137		-0.231307
cg09744051	A4GALT	5'UTR	22	41445881	0.486235		-0.593912		-0.295504
cg05399607	AAA1	TSS1500	7	34841058		-0.337369	-0.401421	-0.294576	-0.268996
cg03718620	ABAT	5'UTR	16	8679181	0.668271		-0.234317		-0.23176
cg21572316	ABCA1	5'UTR	9	106729839	0.628768		-0.736642	-0.596242
cg01517431	ABCA9	TSS1500	17	64569370	0.550971	-0.43334		-0.477531	-0.266192
cg11337462	ABCB7	TSS1500	X	74294329		-0.37064			-0.246468
cg22341471	ABCB9	5'UTR	12	122017276				-0.266125	-0.220479
cg02016771	ABCG2	5'UTR	4	89288055	0.286813	-0.206645	0.211016	-0.486856	-0.292992
cg20926720	ABCG8	TSS1500	2	43919229	0.238444		-0.464547
cg05378295	ABHD3	TSS1500	18	17538985		-0.410479	-0.408068	-0.397187	-0.211032
cg10690887	ABHD3	TSS1500	18	17539049	0.278685	-0.215798	-0.763168	-0.641741	-0.380922
cg15533222	ABHD3	TSS1500	18	17539006		-0.613531	-0.607331	-0.591257	-0.323024
cg15066100	ABHD8	5'UTR	19	17274959		-0.457187	-0.428266	-0.462189	-0.283411
cg08145177	ABHD8	5'UTR	19	17274767			-0.468503	-0.231267	-0.221757
cg16163419	ABI3BP	5'UTR	3	102195016	0.276372	-0.346558		-0.297487	-0.205279
cg04669407	ABLIM3	5'UTR	5	148501643	-0.811046		-0.224257		0.366913
cg13653328	ABLIM3	TSS1500	5	148500862	0.769716	-0.482585		-0.454238	-0.351631
cg06237543	ABR	5'UTR	17	1030574	-0.265692					-0.254739
cg06062084	ACADL	TSS200	2	210798568	0.619704		-0.461579	-0.330568	-0.289444
cg25736982	ACAT2	TSS1500	6	160102544			-0.221207			-0.226617
cg14401592	ACCN5	TSS1500	4	157007250	0.693656		-0.299778		-0.201312
cg10181419	ACP1	TSS1500	2	254120				-0.237565	-0.245408
cg27542552	ACP5	TSS1500	19	11550488	0.359146			-0.33053	-0.244109
cg15958424	ACPP	TSS200	3	133518757			-0.599163		-0.352261
cg27499185	ACSBG2	5'UTR	19	6089355	0.551065	-0.227414	-0.229651	-0.224261	-0.289727
cg06478823	ACSM3	TSS1500	16	20682374	0.47616	-0.716003	-0.766892	-0.750966	-0.310336
cg03612990	ACSM4	TSS1500	12	7347852	0.289924	-0.537896	-0.743866	-0.5236
cg09926178	ACTA1	5'UTR	1	227635724	0.288946	0.271457	-0.25776			-0.280873
cg20772593	ACTBL2	TSS200	5	56814408		-0.207717	-0.342089		-0.211012
cg19685066	ACTL8	5'UTR	1	17954590	0.675173		-0.239516
cg01959416	ACTR3C	TSS200	7	149651751	0.672945		-0.693021		-0.387086
cg02119840	ACTR3C	TSS200	7	149651833	0.722031		-0.693648		-0.282877
cg02639123	ACTR3C	TSS200	7	149651814	0.729926		-0.757555		-0.272924
cg11347411	ACTR3C	TSS200	7	149651858	0.6858		-0.619502		-0.37649
cg11740103	ACTR3C	TSS200	7	149651878	0.654859		-0.855959		-0.342663
cg27059379	ADAD2	TSS200	16	82782065	0.267254	-0.271076	-0.48583	-0.344206	-0.244598
cg02327997	ADAM12	TSS200	10	128067308	0.801738		-0.723666		-0.219869
cg05237641	ADAM12	TSS200	10	128067297	0.953116		-0.85723		-0.363767
cg13488201	ADAM12	TSS200	10	128067313	0.856464		-0.856657		-0.307482
cg14621053	ADAM12	TSS200	10	128067305	0.949246		-0.848944		-0.389061
cg17897391	ADAM7	TSS1500	8	24353048	0.420928	-0.499136	-0.412176	-0.469558
cg09747891	ADAMTS12	TSS1500	5	33928854	0.303541	-0.576124	-0.678748	-0.52301	-0.230705
cg10249997	ADAMTS15	TSS1500	11	129823265	-0.272964					-0.305076
cg08190291	ADAMTS5	TSS200	21	27261313		-0.672833	-0.777242	-0.709224	-0.342058
cg14037218	ADAMTSL4	5'UTR	1	148788991	0.560874		-0.22431		-0.235468	0.254776
cg13523557	ADCY1	TSS1500	7	45580250				-0.229669	0.233904	-0.28062
cg03120091	ADCY8	5'UTR	8	132121961	0.423167			-0.366963	-0.31063
cg14785679	ADCYAP1R1	5'UTR	7	31059701	0.72087	-0.501876	-0.626445	-0.484004	-0.29113
cg16621855	ADCYAP1R1	5'UTR	7	31068720	0.375517		-0.487192			-0.256924
cg02174634	ADRB3	TSS200	8	37943463	0.582127		-0.718799	-0.691337	-0.214197	0.32029
cg23460057	ADRB3	TSS200	8	37943497			-0.475542	-0.531738	-0.212362
cg04979599	AFAP1L1	TSS1500	5	148631092	0.571719	-0.345928	-0.212243	-0.472304	-0.356472
cg15657704	AFAP1L2	TSS1500	10	116154945	0.867711	-0.40576	-0.282797	-0.775778	-0.393673
cg06346505	AFAP1L2	TSS200	10	116154630	0.772541	-0.476		-0.638875	-0.210219
cg19533294	AFF1	5'UTR	4	88076691		-0.422458	-0.380167	-0.369836	-0.289812
cg14209784	AGAP11	TSS1500	10	88719841	0.625292		-0.320982		-0.344074
cg22505898	AGAP2	TSS1500	12	56422481	0.21674		-0.245931	-0.220576
cg09973986	AGAP2	TSS200	12	56422240			-0.301213
cg26249046	AGBL4	TSS200	1	50262410	-0.263627		-0.656459	-0.218777	-0.262093
cg01338043	AGFG2	TSS1500	7	99973949		-0.376477	0.384578			-0.405533
cg07074571	AGPAT4	TSS1500	6	161615551	-0.273042		-0.211226	-0.360545
cg14170337	AGPAT4	5'UTR	6	161607275	0.384788		-0.205693
cg16967583	AGXT	TSS1500	2	241456532	0.575331		-0.285476		-0.203855
cg23447569	AHNAK	TSS1500	11	62071896	0.533455	-0.395595	-0.341764	-0.431265	-0.35814
cg03313140	AHSA2	TSS1500	2	61257115	-0.317157					-0.216969
cg06959135	AHSG	TSS200	3	187813498			-0.3829	-0.296937
cg09956747	AHSP	TSS1500	16	31446057	0.370229		-0.627493	-0.502514	-0.26023
cg11314042	AIG1	TSS1500	6	143422659		-0.244787	-0.22692		-0.24186
cg11003133	AIM2	5'UTR	1	157313015	0.512038	-0.309012		-0.477845	-0.259286
cg21052656	AIP	TSS1500	11	67006622	0.282883	-0.203389	-0.427093	-0.3779	-0.357755
cg13993274	AK3	TSS1500	9	4732079				-0.277596	-0.3958
cg15664701	AKAP14	5'UTR	X	118914686	0.4506	0.333506	-0.27482
cg23026048	AKAP5	TSS1500	14	64001496		-0.279145		-0.462299	-0.230278
cg02896926	AKNAD1	5'UTR	1	109200439			-0.308957	-0.205905
cg04663564	AKR1B1	TSS1500	7	133794828	0.454355	-0.365386		-0.589564	-0.261993
cg04683516	AKR1C2	TSS1500	10	5037487		-0.851371	-0.829413	-0.84923	-0.307663
cg20282550	AKR1E2	TSS200	10	4858331	-0.507716	-0.965528		-0.960672	-0.277108
cg19165274	AKR1E2	TSS200	10	4858328		-0.508512		-0.472995	-0.228684
cg10336108	ALDH1A3	TSS1500	15	99236785	0.749601	-0.253514	-0.835842	-0.371077	-0.238593
cg16086130	ALDH1A3	TSS1500	15	99236798	0.860212	-0.338902	-0.840723	-0.453806	-0.315291
cg26185340	ALDH1A3	TSS1500	15	99236766	0.299419	-0.523421	-0.605762	-0.481918	-0.207655
cg26509022	ALDH1A3	TSS1500	15	99236819	0.833481	-0.345759	-0.892543	-0.537363	-0.346795
cg26824516	ALDH1A3	TSS1500	15	99236816	0.838095	-0.206769	-0.819937	-0.451621	-0.304098
cg03825231	ALDH1L1	5'UTR	3	127381157	0.813472		-0.694622	-0.363385	-0.226136
cg05837401	ALDH1L1	5'UTR	3	127381776	0.470365	-0.223636		-0.292233	-0.213279
cg27282530	ALDH1L1	5'UTR	3	127381370	0.696841		-0.653007	-0.262585	-0.271438
cg02564134	ALDH1L1	TSS1500	3	127382444			-0.401449		-0.358246
cg06240450	ALDH1L1	TSS200	3	127382237		-0.338691	0.506836		-0.294226
cg07034362	ALDH1L1	TSS200	3	127382242		-0.500153	0.364521		-0.268644
cg07330230	ALDH1L1	TSS1500	3	127382615			-0.330277		-0.365349
cg10081761	ALDH3B2	TSS1500	11	67206243	0.602869		-0.274706		-0.297537
cg21631409	ALDH3B2	TSS1500	11	67206458	0.557577		-0.27596		-0.24829
cg18492926	ALDH3B2	5'UTR	11	67198771	0.788136		-0.238463		-0.291676
cg20333014	ALDH3B2	5'UTR	11	67198702	0.621893		-0.211215		-0.253848
cg27123351	ALDH3B2	5'UTR	11	67198825	0.815704		-0.373602		-0.292181
cg06156640	ALLC	TSS1500	2	3682238	0.405974		-0.214662
cg22249932	ALOX15	TSS1500	17	4492470	0.507532		-0.496078
cg22280258	ALOX15	TSS200	17	4491906	0.536022			-0.421483	-0.245336
cg02269083	ALPK2	TSS1500	18	54447587	-0.231838	0.251367	0.801641	0.51257	0.377615
cg12062270	ALPL	5'UTR	1	21750111	0.474215	-0.258886		-0.723472	-0.230222
cg09760618	ALPP	TSS200	2	232951448		-0.294149	-0.508198	-0.355497	-0.292039
cg00887112	ALS2	5'UTR	2	202352817	0.408301			-0.53188	-0.205335	0.238862
cg03004985	ALS2CL	TSS1500	3	46710699	-0.283055				0.270672
cg10749822	ALX4	TSS1500	11	44289489			-0.264325			-0.2274
cg16065899	ALX4	TSS1500	11	44289534			-0.336385
cg22974228	ALX4	TSS1500	11	44289261			-0.47382			-0.297944
cg17364949	AMAC1L3	TSS1500	17	7324198		-0.315132	-0.363599	-0.377592	-0.221001
cg18893793	AMIGO2	5'UTR	12	45759077		-0.413796	-0.326462	-0.387796	-0.283977
cg17380767	AMOT	TSS1500	X	111971569	-0.65419				0.536914	-0.214559
cg08049717	AMOTL2	5'UTR	3	135574102		-0.4395	0.291352	-0.500591	-0.36647
cg21931680	AMPD1	TSS1500	1	115039980	0.675143		-0.747039		-0.326805	0.210732
cg11854154	AMPD3	TSS200	11	10428709	0.934523		-0.577868		-0.480488
cg12318400	AMPD3	TSS200	11	10428735	0.923017	0.43891	-0.306168	0.424528	-0.325272
cg13177786	AMPD3	TSS200	11	10428675	0.918299		-0.300581		-0.385647
cg15461888	AMPD3	TSS200	11	10428725	0.894479	0.305782	-0.41305	0.3042	-0.232832
cg16652651	AMPD3	TSS200	11	10428737	0.91904	0.389946	-0.340904	0.401849	-0.346364
cg23100152	AMPD3	TSS200	11	10428732	0.939204	0.233326	-0.450622	0.225835	-0.270335
cg12069276	AMPD3	TSS1500	11	10432818	0.507283		-0.336749		-0.281926	0.302102
cg22124564	AMZ1	5'UTR	7	2705487	0.605001		-0.323809	-0.232786	-0.274342
cg01268541	ANK2	TSS200	4	114190109	0.664633	-0.347786	-0.547397		-0.20363
cg02060584	ANK2	TSS200	4	114190188	0.649122		-0.380993
cg26796245	ANK2	5'UTR	4	114190269	0.7317		-0.583651		-0.298331
cg05422096	ANKFN1	TSS1500	17	51585559	0.753051			-0.243621	-0.32963
cg08098402	ANKRD11	TSS1500	16	88085370			-0.25142	-0.256456	-0.235952
cg05504729	ANKRD11	5'UTR	16	87926991	-0.23772	0.494647	0.236533		0.397051
cg27413643	ANKRD27	5'UTR	19	37857324		-0.208734	0.352607	-0.204824	-0.231313
cg05507908	ANKRD31	TSS1500	5	74569035	-0.417775	-0.383517
cg06277849	ANKRD37	TSS1500	4	186553668	0.331448	0.249265	-0.581797
cg05492660	ANKRD53	TSS200	2	71059072	0.55241	0.316215	-0.347113	0.209878	-0.250526
cg06046430	ANKRD56	TSS1500	4	78038558	0.719889	-0.303413		-0.537835	-0.414378
cg01751800	ANKRD56	TSS1500	4	78039415	0.740189		-0.386422		-0.37068
cg03477792	ANKRD56	TSS1500	4	78038598	0.706701			-0.295589	-0.2549
cg10057126	ANKRD56	TSS1500	4	78038816	0.736123		-0.531587
cg15232240	ANKRD6	5'UTR	6	90200423	0.348423		-0.483257		-0.33612
cg20132549	ANO9	TSS200	11	432189	0.461104	-0.333767	-0.459186	-0.20985	-0.21243
cg05904366	ANO9	TSS200	11	432072	0.512153		-0.609346		-0.263105
cg13624163	ANO9	TSS200	11	432018	0.484432		-0.365092		-0.225366
cg24932241	ANO9	TSS200	11	432077	0.564079		-0.569017		-0.306825
cg19405555	ANPEP	TSS1500	15	88159487	-0.843266	0.272347	-0.280058		0.377558	-0.220013
cg19285688	ANTXR2	TSS200	4	81213629	0.212479		-0.226578		-0.431485
cg19069553	ANXA3	TSS200	4	79691629		0.211635	-0.41723	-0.354908	-0.24912
cg09040752	AOC3	TSS200	17	38256681	0.293273		-0.26032
cg10407113	AP1G1	TSS1500	16	70401148				-0.464907	-0.346186
cg24350752	AP1S2	TSS1500	X	15784083	0.447359	0.426016	-0.269143	0.414626
cg17971936	AP3B2	TSS1500	15	81175949		-0.441076		-0.629053	-0.313945
cg19290738	AP3D1	TSS1500	19	2103184	-0.262256	0.544057	0.518567	0.536503	0.435981	0.272274
cg03179496	APBA2	TSS1500	15	26999632	0.646357		-0.618982		-0.309278
cg03380744	APBA2	5'UTR	15	27074375	0.457645		-0.825569		-0.231017
cg10768063	APBA2	TSS200	15	27001028	0.811852		-0.735785		-0.297372
cg15187040	APBA2	5'UTR	15	27026573	0.744243		-0.702934		-0.263466
cg18010520	APBA2	5'UTR	15	27098904	0.68205		-0.708302		-0.347431	0.205248
cg19847577	APBA2	TSS200	15	27001040	0.775918		-0.761741		-0.335348
cg20840847	APBA2	TSS1500	15	27000918	0.656814		-0.74253		-0.214204
cg22135269	APBA2	5'UTR	15	27125542	0.633964		-0.75619
cg03870448	APBB2	5'UTR	4	40909444			-0.272557	-0.27115	-0.254621
cg11479000	APC	5'UTR	5	112072731	0.724268	0.265582	-0.558516			0.340619
cg08571859	APC	TSS1500	5	112101249	0.823803		-0.753138		-0.20072
cg11613015	APC	TSS200	5	112101305	0.870804		-0.717802		-0.224348
cg15020645	APC	5'UTR	5	112101668	0.867096		-0.629731		-0.255039
cg14546153	APCDD1L	TSS1500	20	56523721	0.663543		-0.342818	-0.217609	-0.4071
cg16353361	APLN	TSS1500	X	128617738		-0.241158		-0.265427
cg09135399	APOBEC3H	TSS200	22	37823060	0.502229	0.245214	-0.336242	0.250354	-0.242368
cg23184690	APOC1P1	TSS1500	19	50121611	0.368666		-0.48326		-0.366363
cg11869828	APOC3	TSS200	11	116205657	0.309239		-0.356722		-0.239415
cg14301048	APOL6	TSS1500	22	34373016	0.750413	-0.574859	-0.516772		-0.338785
cg02693127	ARHGAP10	TSS1500	4	148872104		-0.354934	-0.351813		-0.281714
cg04282419	ARHGAP20	TSS1500	11	110088872		-0.207147	0.321695		0.267488	-0.229963
cg09162146	ARHGAP29	TSS1500	1	94476095	-0.417776				0.381504	-0.274629
cg09954385	ARHGAP8	TSS200	22	43526949		-0.573099	0.32817	-0.54844	-0.287712
cg06516947	ARHGAP8	TSS1500	22	43526887		-0.522549		-0.489459	-0.215811
cg13757640	ARHGAP8	5'UTR	22	43527552	0.351222	-0.458413		-0.681053	-0.271396
cg21608237	ARHGAP8	TSS1500	22	43526893		-0.496953	0.377029	-0.466701	-0.269541
cg27321750	ARHGAP8	TSS1500	22	43526882		-0.52377		-0.564797	-0.361844
cg22395573	ARHGDIA	TSS1500	17	77423423	0.53334		-0.646117		-0.291253
cg23919433	ARHGDIA	TSS1500	17	77423485	0.667061		-0.887254		-0.225004
cg16393012	ARHGDIB	5'UTR	12	15005654		0.347714	-0.462932	0.297419	-0.269591
cg10087172	ARHGDIB	5'UTR	12	15005761		0.281573	-0.435081		-0.34454
cg26756396	ARHGEF18	TSS1500	19	7365296	0.440182	-0.534294		-0.35886	-0.249606
cg25220781	ARHGEF19	5'UTR	1	16411600	0.67461		-0.343676		-0.221949
cg11430718	ARHGEF3	TSS1500	3	57088742		-0.413157	-0.412391	-0.398839	-0.275712
cg24634060	ARHGEF3	5'UTR	3	57087423	0.421806		-0.662409		-0.310816
cg01131699	ARHGEF6	5'UTR	X	135690717		-0.201428	-0.429718
cg15855671	ARHGEF6	TSS200	X	135691354	0.443812		-0.333647		-0.20741	0.248249
cg02853801	ARHGEF7	TSS1500	13	110564340	0.794084		-0.577317	-0.413869	-0.316526
cg11879577	ARL6IP1	TSS1500	16	18721020	-0.543271				0.352155	-0.369909
cg10513418	ARMCX1	TSS1500	X	100691953	0.431101	0.318885	-0.255046	0.235806
cg19687016	ARMCX1	TSS200	X	100692148	0.52384		-0.345742		-0.222694
cg16551468	ARMCX2	TSS1500	X	100801764		-0.31823		-0.510761	-0.270547
cg27348515	ARMCX2	TSS200	X	100801548	0.247381	-0.208942			-0.241023
cg13484245	ARMCX4	TSS200	X	100559752	0.548894		-0.524007	-0.270267	-0.294546
cg10950266	ARMCX4	TSS200	X	100559848	0.813225		-0.541385		-0.289094
cg20775959	ARNT2	TSS1500	15	78483319		-0.545873	-0.215245	-0.703332		-0.237743
cg15603424	ARNTL	5'UTR	11	13257168	0.946108		-0.205478		-0.370988
cg01986577	ARNTL2	TSS1500	12	27376640	0.711453	-0.486982	-0.696287	-0.505036	-0.35639
cg17367616	ARNTL2	TSS1500	12	27376695	0.682987	-0.372863	-0.595909	-0.334215	-0.491167
cg26165146	ARNTL2	TSS1500	12	27375923	0.58223	-0.274514	-0.657397	-0.417314	-0.378409
cg10738648	ARPC3	TSS1500	12	109373240	0.832248		-0.840511		-0.331343
cg07160107	ARSE	5'UTR	X	2892294	0.395719	-0.764953	-0.495639	-0.701138	-0.272243
cg01080552	ARSF	5'UTR	X	2996093	0.728157		-0.530959	-0.205448	-0.225615
cg15101980	ARSI	5'UTR	5	149662143	0.339137			-0.265224	-0.262921
cg13392029	ARTN	TSS1500	1	44173336			-0.218914		-0.20398
cg01962233	ARX	TSS1500	X	24944609	0.269712		-0.258229
cg12052340	ASAH1	TSS1500	8	17988270	0.650267	-0.253356			-0.213043
cg21978521	ASAM	TSS200	11	122571389	0.913751	-0.400079	-0.503795	-0.440995	-0.228444
cg07815287	ASAP2	TSS1500	2	9263418	0.568049	-0.416178			-0.224636
cg16564894	ASB10	5'UTR	7	150515362	0.247827	-0.25052	-0.617489		-0.229656	0.202202
cg01746044	ASCC2	TSS1500	22	28564775		-0.259595	0.430216	-0.212784
cg09394785	ASCL2	TSS1500	11	2249787			-0.244451		0.201851
cg22723802	ASL	TSS1500	7	65176982	0.295939		-0.240593		-0.202167	0.24585
cg03100752	ASNA1	TSS1500	19	12708402	-0.497632	0.566583		0.458416	0.49728
cg08113002	ASPDH	TSS1500	19	55709759	0.23657		-0.227627			-0.202572
cg17716930	ASPDH	TSS200	19	55709143	0.524009		-0.436083
cg24257490	ASRGL1	TSS1500	11	61860188	0.357051		-0.223831		-0.219486
cg23534142	ATF3	5'UTR	1	210805736	0.327355			-0.251969	-0.218283
cg26037142	ATF6B	TSS1500	6	32205459	0.715075	-0.534934	-0.465068	-0.461038	-0.376764
cg03846111	ATF7IP	5'UTR	12	14438496	0.275333	-0.559974		-0.470887
cg09756865	ATG4C	TSS1500	1	63021785	-0.672644		0.233423		0.313735
cg12229082	ATG9B	TSS200	7	150352583			-0.299664	-0.235383	-0.301856
cg14761454	ATM	TSS1500	11	107597297	0.682675	0.358768	-0.258516	0.404674	-0.300216
cg02245837	ATP10A	TSS1500	15	23659832	0.266687	-0.79806	-0.388255	-0.714205	-0.215244
cg15523238	ATP10A	TSS1500	15	23659889	0.413967	-0.740423	-0.657219	-0.696651	-0.274266
cg08828036	ATP10A	TSS1500	15	23660297	0.328142		-0.658083
cg09454187	ATP10A	TSS1500	15	23660707	0.477296		-0.664759		-0.211269
cg26062856	ATP10A	TSS1500	15	23660518	0.404332		-0.622134		-0.215065
cg13563026	ATP10D	5'UTR	4	47207295	0.358871	-0.331127	0.279088	-0.355579
cg03085712	ATP2C2	TSS1500	16	82959257	0.826836	0.224253	-0.245889		-0.327685
cg25388527	ATP5A1	5'UTR	18	41938052	-0.45081		-0.652151
cg03818583	ATP5EP2	TSS200	13	27417319	0.546228	-0.360672	-0.726		-0.263803
cg05159370	ATP6V1B1	TSS1500	2	71016270	0.335376		-0.468065		-0.217684
cg05264764	ATP9A	TSS1500	20	49818692	0.258954	-0.309781	0.418195		-0.228792
cg18542842	ATXN7	5'UTR	3	63832954	0.792433		-0.634797		-0.32143
cg07874445	AVPR2	TSS1500	X	152819789	-0.233235	0.396597		0.233135	0.389054
cg26308530	AXIN2	TSS1500	17	60988980	-0.265778		-0.265143	-0.23691		-0.230029
cg10564498	AXL	TSS1500	19	46416493		-0.277953		-0.305545
cg06621431	B3GALT1	TSS200	2	168383387	0.755895		-0.395791	-0.39379	-0.300824
cg13385568	B3GAT1	5'UTR	11	133768253	0.815534	-0.468356	-0.253627	-0.292208	-0.367985
cg04868540	B3GAT1	5'UTR	11	133768447	0.672231		-0.452323	-0.297625	-0.375158
cg01289421	B3GNT3	5'UTR	19	17769246			-0.482761	-0.547656	-0.248713
cg11559054	BACH2	5'UTR	6	90853199			-0.372859		-0.438789
cg05458429	BAI1	TSS1500	8	143541028	0.415875		-0.55634	-0.274819	-0.22205
cg24839533	BAI2	5'UTR	1	31998809	0.503904	-0.757244		-0.802976	-0.43165
cg24505687	BAK1	TSS1500	6	33656403		-0.417209	-0.321068	-0.560184	-0.287758
cg25959149	BANF2	TSS200	20	17622250	0.315045		-0.373714
cg24715680	BARD1	TSS1500	2	215383674	-0.277961
cg21979559	BASP1	5'UTR	5	17277135	0.248153			-0.241694	-0.363655
cg11015678	BAT1	TSS1500	6	31618882	-0.296723	0.631809		0.514801	0.453897
cg27565645	BAX	TSS1500	19	54149477	-0.341343
cg12018863	BBS1	TSS1500	11	66034333		-0.492829		-0.247739	-0.375168
cg03885664	BBS2	TSS1500	16	55111772	-0.46205			0.246079
cg25924688	BBS4	TSS1500	15	70764904	0.576948	-0.252352	0.316084
cg04064028	BBS5	TSS1500	2	170043969		-0.206298	0.310052			-0.391422
cg06221222	BCAR3	TSS1500	1	93920419			-0.482118		-0.319541
cg02635623	BCKDK	5'UTR	16	31027858		-0.291925	-0.546814	-0.238817	-0.210451
cg06512974	BCKDK	5'UTR	16	31027727		-0.536357	-0.52714	-0.412953	-0.291039
cg22947000	BCMO1	TSS200	16	79829782	0.37231	-0.585269	-0.603667	-0.545222	-0.338136
cg26781524	BCMO1	TSS1500	16	79829581	0.374904	-0.670327	-0.717291	-0.702946
cg23312397	BDKRB2	TSS1500	14	95740491	0.757022		-0.286569		-0.274991
cg11502922	BEND2	TSS200	X	18149016	0.560156		-0.523553		-0.325126
cg13325218	BEND2	TSS1500	X	18149664	0.21881		-0.591149
cg27450499	BEND4	TSS200	4	41849706	0.444128	-0.365457	-0.612714	-0.358413	-0.209634
cg06261052	BEND7	TSS1500	10	13585881	0.589925		-0.441489		-0.327424
cg05481452	BEST1	5'UTR	11	61474260	0.248702		-0.375081	-0.20731	-0.246164
cg14028178	BGN	TSS1500	X	152413228			-0.382486	-0.204158
cg05883299	BHLHB9	5'UTR	X	101884301			-0.651514	-0.285372	-0.315756
cg01699217	BHLHE23	TSS200	20	61108933	0.29241	-0.266878		-0.470556	-0.223852
cg23806621	BHLHE23	TSS200	20	61108946	0.426658	-0.390921		-0.526214	-0.230335
cg10204707	BIRC8	5'UTR	19	58486523	0.482399	-0.518502	-0.716443	-0.600728	-0.278398
cg11421182	BLCAP	5'UTR	20	35586893			-0.343707		-0.243708
cg17271585	BLCAP	5'UTR	20	35587361	0.390729		-0.283922		-0.431748
cg24890964	BLCAP	5'UTR	20	35587056	0.603492		-0.364784		-0.333303
cg07397033	BLNK	5'UTR	10	98021191	0.717764		-0.466294		-0.253497
cg20631104	BMP3	TSS1500	4	82170470		-0.466647
cg03658557	BMPR1B	5'UTR	4	96231340	0.469459	-0.422383		-0.774778	-0.397368
cg07034632	BMPR2	TSS1500	2	202948173	0.320539	-0.654376	-0.695565	-0.674396	-0.220112
cg14973797	BMPR2	TSS1500	2	202948332	0.367136	-0.666728	-0.73507	-0.695108	-0.313046
cg07676669	BOC	TSS1500	3	114412767		-0.25373		-0.303132	-0.249032
cg13470462	BOC	5'UTR	3	114448477			-0.37921
cg03950253	BPGM	5'UTR	7	133996396			-0.229981	-0.405342	-0.202526
cg13696012	BPIL1	TSS200	20	31059021	0.369732		-0.845896		-0.298988
cg04915777	BRAF	TSS1500	7	140271716		-0.47595	-0.390095	-0.353321	-0.388901
cg21043558	BRAF	TSS1500	7	140271834	-0.263772
cg02286533	BRCA1	TSS1500	17	38531705	0.797639	0.432065	-0.28392	0.345841
cg14472181	BRD3	5'UTR	9	135911030	0.525241		-0.562933		-0.256606
cg03979539	BRE	TSS200	2	27966949		-0.938461	-0.913372	-0.912709	-0.945477
cg03369196	BRPF1	TSS1500	3	9746984	0.571056	0.236758	-0.417544	0.306917
cg13719287	BRPF3	5'UTR	6	36273595		-0.309315		-0.612383	-0.207611
cg17973164	BRUNOL4	TSS1500	18	33400589	-0.327118		0.895556		0.30865	-0.360022
cg01532103	BSG	TSS1500	19	522107	0.602698	-0.79297	-0.803483	-0.803781	-0.285628
cg05622915	BSG	TSS1500	19	522204	0.779921	-0.770948	-0.802951	-0.762348	-0.205838
cg13578393	BSG	TSS1500	19	522321	0.704636	-0.538745	-0.48993	-0.483981	-0.261621
cg25660646	BSG	TSS1500	19	522323	0.862202	-0.781676	-0.756531	-0.742588	-0.403269
cg17522907	BSG	TSS1500	19	522416	0.726559	-0.808857	-0.831798	-0.811804	-0.236327
cg25688060	BTBD3	5'UTR	20	11822866	0.272368		-0.881189		-0.218101	0.210451
cg04682802	BTBD3	5'UTR	20	11846478	0.573214		-0.562259
cg02998933	BTK	5'UTR	X	100527452			-0.210349
cg08355317	BTK	TSS1500	X	100528784	0.296419		-0.308151		-0.222588
cg17009574	BTN3A2	TSS200	6	26473324	0.548408		-0.269034		-0.210118
cg00978102	BTNL2	TSS1500	6	32483209	0.663793	-0.332041	-0.65531	-0.238594	-0.344571
cg10254167	BTNL2	TSS200	6	32482934	0.701866		-0.540915		-0.303978
cg27333099	BTNL8	TSS1500	5	180258185	0.580848		-0.285064
cg10459111	BTRC	TSS1500	10	103103350		-0.321974		-0.295926	-0.234873
cg18539332	C10orf116	TSS1500	10	88717629	0.551891	-0.202893			-0.366035
cg09656541	C10orf118	5'UTR	10	115922813			-0.212927	-0.212931	-0.284592
cg01126162	C10orf18	5'UTR	10	5774991		-0.67938		-0.492805
cg01476568	C10orf18	5'UTR	10	5774722	0.854503	-0.923856		-0.816836	-0.397339
cg12506775	C10orf18	5'UTR	10	5774577	0.754356	-0.720528		-0.725491	-0.25264
cg05377034	C10orf57	TSS1500	10	81828165			0.234043	-0.272631
cg16751764	C10orf58	5'UTR	10	82158723				-0.506354		-0.240193
cg25844471	C10orf67	TSS1500	10	23675206		0.349238	-0.335831	0.303851
cg17000480	C10orf93	TSS1500	10	134606984	0.879282		-0.462676
cg13977486	C10orf95	5'UTR	10	104201286	0.739925	0.274754	-0.225082	0.303645	-0.239107
cg18383813	C11orf20	TSS200	11	63824369	0.608606		-0.460411	-0.271672	-0.404824
cg09675196	C11orf20	TSS200	11	63824371	0.856396		-0.51547		-0.339523
cg15489541	C11orf31	TSS1500	11	57265027	-0.503798	0.479272	0.657224	0.551772	0.483446	-0.286946
cg25418670	C11orf46	TSS1500	11	30300949	-0.326056	0.348351			0.241271	-0.254285
cg08775230	C11orf52	TSS200	11	111294703	0.239095		-0.35966		-0.220911
cg23921031	C11orf52	TSS200	11	111294662	0.431793		-0.317269		-0.383212
cg15102749	C11orf80	TSS1500	11	66267469		-0.335904	-0.518009	-0.302717	-0.245534
cg09213929	C11orf93	5'UTR	11	110675788	0.773062			-0.332141	-0.210957
cg26297688	C12orf23	TSS1500	12	105873223	-0.454514	-0.220638	-0.246916	-0.21605
cg05674928	C12orf27	TSS1500	12	119895379	0.602028		-0.259759
cg03833948	C12orf39	TSS1500	12	21569311			-0.431281		-0.226269
cg24957964	C12orf39	TSS1500	12	21569653	0.657279		-0.202212		-0.313258
cg26381364	C12orf42	TSS200	12	102413902	-0.378453	-0.385274		-0.420505
cg11743448	C12orf42	TSS1500	12	102414090				-0.28113		-0.22784
cg14380586	C12orf42	TSS200	12	102414058				-0.224481		-0.215964
cg20863756	C12orf53	5'UTR	12	6680058		-0.247037		-0.230091	-0.236814
cg23738734	C12orf53	5'UTR	12	6680053		-0.415622		-0.426168	-0.344486
cg16280700	C12orf53	TSS1500	12	6680688	0.408389		-0.450248		-0.263776
cg15511286	C13orf16	TSS200	13	110770920	0.71077	0.221701	-0.580735		-0.248409
cg21308062	C13orf16	TSS200	13	110770899	0.551054	0.206275	-0.228557		-0.242377
cg22102391	C13orf16	TSS200	13	110770955	0.453692		-0.767273		-0.223236
cg03625684	C13orf28	TSS1500	13	112078012	0.485962	-0.276964	-0.502057	-0.431227	-0.326984
cg12987911	C13orf36	TSS1500	13	36145246	0.722693	-0.516104	-0.637312	-0.509318	-0.27125
cg25072733	C13orf36	5'UTR	13	36147481	0.893604	-0.342003	-0.302383	-0.317871	-0.226502
cg19359983	C13orf39	TSS200	13	102144901		-0.338404		-0.650232
cg15442728	C14orf159	TSS200	14	90650033	0.636618	-0.494758		-0.343741
cg18709904	C14orf182	TSS1500	14	49544280	0.394485	-0.474822	-0.343818	-0.473388	-0.351198
cg03950873	C14orf38	TSS1500	14	59114793		-0.582833	-0.632481	-0.60847		0.215127
cg21028633	C14orf38	TSS1500	14	59113520	0.487531	-0.469896	-0.449181	-0.472923	-0.218215
cg01553004	C14orf4	TSS1500	14	76565425	0.266708	-0.510849	-0.285827	-0.311312
cg01731783	C14orf43	5'UTR	14	73281541		-0.33341	-0.424809	-0.447532	-0.320477
cg03565081	C14orf93	5'UTR	14	22548810			-0.557306
cg06751446	C15orf48	TSS1500	15	43509728	-0.398057	-0.567299		-0.612069
cg09713758	C16orf67	TSS1500	16	31618661			-0.427139	-0.38098	-0.251132
cg08021797	C16orf74	TSS1500	16	84342631	0.623155		-0.497137		-0.27854
cg07804582	C16orf78	TSS1500	16	47964687	0.74295	0.27671	-0.434102		-0.227487
cg27664407	C16orf89	TSS1500	16	5056675	0.518029		-0.315444
cg00231966	C17orf101	TSS1500	17	77970588	0.700998		-0.298326		-0.23641	0.242148
cg25536787	C17orf108	TSS1500	17	23245294	0.483611	-0.382962		-0.462005	-0.215495
cg19786648	C17orf54	TSS200	17	69336401	0.535298		-0.691261		-0.302344
cg20275928	C17orf55	TSS1500	17	76898554	0.522158		-0.396262		-0.262326
cg14771877	C17orf99	TSS1500	17	73652633	0.312104		-0.33014
cg01041239	C18orf1	5'UTR	18	13212581	0.870972		-0.691301		-0.445331
cg26700919	C18orf1	5'UTR	18	13365474				-0.279189
cg22454011	C18orf1	TSS1500	18	13601439	0.7782		-0.375536		-0.300222	0.26255
cg25374649	C18orf1	TSS1500	18	13601400	0.785514		-0.426975		-0.261315
cg01722450	C18orf20	TSS1500	18	59967616	0.684443	-0.728419		-0.605104	-0.326553
cg14535531	C18orf26	TSS1500	18	50409180		-0.782668	-0.800716	-0.759824	-0.33996
cg15225810	C19orf21	TSS1500	19	701790			-0.42224	-0.466174
cg00512280	C19orf35	5'UTR	19	2233161			-0.255504		-0.230768
cg26495839	C19orf39	TSS1500	19	11345842	-0.458256				0.403022
cg06708133	C19orf41	TSS1500	19	55359613			-0.301444	-0.225666		-0.380561
cg03095288	C19orf41	TSS1500	19	55358898	0.686083		-0.336654		-0.357702
cg10226967	C19orf44	TSS1500	19	16467648	-0.285421	-0.354925		-0.721129
cg17659920	C19orf46	5'UTR	19	41191506	0.259096		-0.252416		-0.227989
cg20631044	C19orf54	TSS200	19	45947730			-0.363434
cg02032872	C19orf61	TSS1500	19	48952377	-0.34124	0.465092	0.416253	0.49325
cg04257377	C19orf77	TSS1500	19	3432788	0.205359		-0.484129	-0.208222	-0.232554
cg17994788	C1GALT1	5'UTR	7	7228119	0.557319			-0.20649	-0.304279
cg03978041	C1orf106	TSS1500	1	199129349	0.50522	-0.450851	-0.240088	-0.45759
cg16257559	C1orf106	5'UTR	1	199130846	0.831418			-0.682593	-0.261753
cg03506609	C1orf113	TSS1500	1	36544651		-0.312019	-0.433126	-0.713249	-0.286167
cg05966983	C1orf113	TSS200	1	36545253		-0.212707	-0.416682	-0.912099	-0.347498
cg26893197	C1orf113	TSS200	1	36545283		-0.384059	-0.602239	-0.953833	-0.600772
cg00573880	C1orf113	5'UTR	1	36545336		-0.243117	-0.431164	-0.87138	-0.309513
cg02865595	C1orf113	TSS1500	1	36544301			-0.215519	-0.201759	-0.236624
cg05063806	C1orf113	TSS1500	1	36545004			-0.371018	-0.706732	-0.262775
cg13446200	C1orf113	TSS1500	1	36544682			-0.364371	-0.852231	-0.245657
cg17710804	C1orf113	TSS1500	1	36544431			-0.396025	-0.679349	-0.298557
cg17960769	C1orf113	5'UTR	1	36545424			-0.415706	-0.699254	-0.252462
cg17971531	C1orf130	5'UTR	1	24755267				-0.373036	-0.237514
cg12769118	C1orf150	TSS200	1	245779000	0.706339		-0.230907	-0.218013
cg17878878	C1orf158	TSS1500	1	12727875			-0.396407		0.218895	0.281357
cg14981312	C1orf159	5'UTR	1	1040600				-0.567493	-0.386473
cg10201533	C1orf170	TSS200	1	907524	0.74927		-0.431777
cg15526941	C1orf170	TSS200	1	907518	0.601061		-0.364525
cg11782208	C1orf170	TSS1500	1	907755			-0.419214
cg16574155	C1orf172	TSS1500	1	27160055	0.61502		-0.316455		-0.214955
cg17736840	C1orf173	TSS1500	1	74912775	0.709709	-0.248797			-0.29288
cg12354861	C1orf200	TSS200	1	9637397	0.486008		-0.366453	-0.335576
cg06533042	C1orf21	5'UTR	1	182652540	0.814435		-0.410567		-0.242802
cg01413566	C1orf210	5'UTR	1	43523227	0.333724		-0.231757		-0.220504
cg09462269	C1orf210	TSS200	1	43524056	0.763967		-0.216639		-0.290192
cg14036856	C1orf210	TSS1500	1	43524150	0.792135		-0.423292		-0.291707
cg18354594	C1orf229	TSS1500	1	245343270	0.594025		-0.388837		-0.223617
cg21831898	C1orf51	TSS1500	1	148521063	0.274868	-0.347718	0.316754	-0.414329	-0.248216
cg00576075	C1orf52	TSS1500	1	85498242	-0.261723			-0.212827		-0.283094
cg23680821	C1orf59	TSS200	1	109005839			-0.887605			-0.328342
cg22610676	C1orf61	5'UTR	1	154660085			-0.50093
cg20787122	C1orf88	TSS200	1	111690565		-0.249808		-0.299442	-0.225285
cg07012832	C1QB	TSS1500	1	22851143	0.314046		-0.222176
cg20137147	C1QBP	TSS1500	17	5283554	-0.360448	0.331217				-0.243925
cg00136477	C1QC	5'UTR	1	22842926	0.492982		-0.4415	-0.226881
cg20660775	C1QTNF4	5'UTR	11	47570034	0.236248		-0.2252
cg02406148	C1QTNF9B	TSS1500	13	23369857	0.664491		-0.488354	-0.248652	-0.356345
cg09160017	C20orf103	TSS1500	20	9442997	0.308623	0.375778	-0.342284	0.3452		-0.403896
cg17000021	C20orf108	TSS1500	20	54366928	0.201774	-0.377615	0.314468	-0.50284	-0.237863
cg16762308	C20orf114	TSS200	20	31334549	0.628826		-0.311476		-0.276324
cg09227119	C20orf118	TSS200	20	34937817			-0.230556	-0.204223
cg13672800	C20orf141	TSS1500	20	2743194			-0.328447			0.260583
cg03359095	C20orf151	TSS1500	20	60436261	0.742301	-0.218778	-0.533275	-0.421051	-0.261143
cg06154311	C20orf151	TSS200	20	60436052	0.865813	0.242341	-0.227064		-0.345139
cg17976205	C20orf151	TSS1500	20	60436252	0.827813		-0.37559		-0.371158
cg12039664	C20orf166	5'UTR	20	60559339	0.669826	-0.382737		-0.504688	-0.228558
cg10499901	C20orf185	TSS200	20	31106723	0.638376		-0.587549	-0.315202	-0.276951
cg15055060	C20orf185	TSS200	20	31106712	0.63815		-0.584194	-0.389354	-0.3162	0.210317
cg27210657	C20orf54	TSS200	20	697360		-0.388208	-0.526683	-0.209752
cg10339152	C20orf54	TSS1500	20	697452			-0.280782
cg20119532	C20orf54	TSS1500	20	697581			-0.430002
cg01025836	C20orf95	TSS1500	20	36663740	0.905212	0.564716	-0.353346	0.542265	-0.265837
cg10198932	C21orf129	TSS1500	21	42009356	0.350955		-0.66765	-0.543112	-0.321352
cg20576597	C21orf29	TSS200	21	44956096	0.694382		-0.610475		-0.262192
cg14179796	C21orf45	TSS1500	21	32573544		-0.404956	-0.42124	-0.489689	-0.21638
cg26118698	C21orf56	5'UTR	21	46424400	0.486229		-0.419691	-0.401854	-0.230218
cg03803086	C21orf62	5'UTR	21	33107830	0.452787	-0.256391	-0.73687	-0.352903	-0.276862	0.388184
cg23163200	C21orf62	TSS200	21	33107992	0.440752	-0.48794	-0.556597		-0.330537
cg02341197	C21orf62	5'UTR	21	33107797	0.403156		-0.729686	-0.402111	-0.272497	0.339828
cg06343169	C21orf81	TSS200	21	14274828		-0.314762			-0.270591
cg10044179	C21orf81	TSS1500	21	14274854				-0.330936
cg00083659	C22orf33	TSS1500	22	35734523	0.612097		-0.448962	0.245413	-0.214128
cg22088368	C22orf33	TSS1500	22	35734834	0.317511		-0.72641		-0.212329
cg10724947	C2CD4A	5'UTR	15	60146777	0.656372	-0.278506		-0.28059	-0.220036
cg00325866	C2CD4A	TSS200	15	60146422	0.850905		0.209807	-0.297725	-0.256313
cg21618333	C2CD4A	TSS200	15	60146431	0.753493		0.252103	-0.224339	-0.278607
cg02068166	C2CD4B	TSS1500	15	60246033	0.450563	-0.242102	-0.336876	-0.470988	-0.220596
cg15726514	C2orf43	TSS1500	2	20887178	0.252049		-0.443837		-0.25532
cg05689582	C2orf57	5'UTR	2	232165831	0.413755		-0.219229		-0.220138
cg06284438	C2orf66	TSS1500	2	197383545	0.417067			-0.355181	-0.228483
cg01176715	C2orf67	TSS1500	2	210745555		-0.209631	-0.533434	-0.400338
cg14360731	C2orf67	TSS1500	2	210745067	0.561269	-0.349338	-0.823853	-0.429235	-0.28929
cg12760041	C2orf67	TSS1500	2	210745135	0.666745		-0.871764	-0.277169	-0.273348
cg23649088	C2orf69	TSS1500	2	200483703		-0.8479	-0.864648	-0.65249	-0.346516
cg24290756	C2orf85	TSS1500	2	242460225	0.359949		-0.252348	-0.240059
cg11448068	C2orf88	TSS1500	2	190753271	0.701688	-0.379195	0.434533	-0.410387
cg22003435	C2orf88	5'UTR	2	190754130	0.77181	-0.291729	0.209304		-0.206653
cg03664459	C2orf90	TSS200	2	896167	0.523454		-0.398129
cg07145744	C3orf39	5'UTR	3	43121840	0.218629		-0.226885
cg10911980	C3orf39	5'UTR	3	43121913	0.374822		-0.376823		-0.386922
cg21093807	C3orf63	TSS1500	3	56692665	-0.92355		0.4794		0.615819
cg21785536	C3orf64	TSS1500	3	69146018			-0.306653		-0.245899
cg06028917	C3orf67	5'UTR	3	59010447	0.751324	-0.353388		-0.336182	-0.290975
cg06158985	C3orf74	TSS200	3	52074325	0.307349		-0.318392		-0.263394
cg07612986	C3orf77	TSS1500	3	44258039	0.218109		-0.726088	-0.437148	-0.296651
cg16870215	C4orf26	5'UTR	4	76700293	0.444631		-0.358794		-0.315325
cg16546016	C4orf31	TSS1500	4	122213542	0.590648	-0.550438		-0.585066	-0.247315
cg14727777	C4orf49	TSS200	4	140421102	0.358418		-0.39894
cg07612978	C4orf50	TSS1500	4	6042246	0.725666		-0.390094	-0.203021	-0.334404
cg27193726	C4orf50	TSS200	4	6041128	0.212876		-0.483474	-0.629747	-0.250551
cg00520708	C5orf24	TSS200	5	134209165	-0.384999	0.233503			0.217079	0.204684
cg09819502	C5orf33	TSS1500	5	36278265		-0.423883	-0.468235	-0.374111	-0.458656
cg21586453	C5orf33	5'UTR	5	36275430	0.644393			-0.239509	-0.288702
cg08400814	C5orf35	TSS200	5	56240752			-0.633164	-0.439754	-0.250733
cg12402800	C5orf35	TSS200	5	56240674			-0.653192	-0.292943	-0.254774
cg18230493	C5orf35	TSS1500	5	56240641			-0.632297	-0.271565	-0.225148
cg12311346	C5orf35	TSS1500	5	56240591			-0.514334		-0.233581
cg20203395	C5orf35	TSS200	5	56240682			-0.670376
cg11208222	C5orf49	TSS1500	5	7905098	0.499362		-0.524229		-0.410232
cg00231771	C6orf127	TSS200	6	35856754		0.236861	-0.304462			-0.201689
cg02134976	C6orf132	TSS200	6	42218718	0.544196		-0.837793		-0.322238
cg02382532	C6orf132	TSS200	6	42218845			-0.404127		-0.234266
cg18486258	C6orf132	TSS200	6	42218728	0.347884		-0.753977		-0.273655
cg05829479	C6orf141	TSS200	6	49626038	0.461867	-0.841297		-0.849459	-0.272291
cg27148952	C6orf141	5'UTR	6	49626306	0.422708	-0.839609		-0.831981	-0.236972
cg24713667	C6orf150	TSS200	6	74218784	0.767936	0.345036	-0.378511		-0.209811
cg05426299	C6orf195	TSS1500	6	2581735	0.317905	-0.355098	-0.200907	-0.548403	-0.315975
cg14673936	C6orf222	TSS200	6	36412661	0.232851		-0.306025			-0.240703
cg14186264	C6orf58	TSS200	6	127939998	-0.559408	0.873571	0.652024	0.663866	0.85256
cg04866380	C7orf16	TSS1500	7	31692498	0.501473	-0.581672	-0.675839	-0.221111	-0.295725
cg23950788	C7orf16	5'UTR	7	31695000	0.3555	-0.685742	-0.688156	-0.530515	-0.290505
cg10385732	C7orf16	TSS200	7	31693217			-0.911163
cg23216015	C7orf16	TSS200	7	31693179	0.25247		-0.630458
cg19889856	C7orf49	TSS1500	7	134507194	0.356082	-0.356414		-0.320258		-0.226352
cg10549156	C7orf51	TSS200	7	99919333		-0.228892		-0.216894	-0.20271
cg08723608	C7orf51	TSS1500	7	99918442				-0.399916
cg06985880	C7orf66	TSS1500	7	108312959	0.560702		-0.435406		-0.307794
cg14838115	C7orf71	TSS200	7	26643964	0.307129	-0.280738	-0.207533	-0.32236
cg11219614	C8orf22	TSS200	8	50147329	0.508626	-0.235898	-0.338339	-0.32624	-0.203021
cg18100586	C8orf45	TSS200	8	67946287	0.227262		-0.777752		-0.200512
cg03566418	C8orf48	TSS1500	8	13468451		-0.600284		-0.217826
cg24727311	C8orf48	TSS200	8	13468640		-0.9045		-0.480952	-0.305325
cg01048372	C8orf73	TSS1500	8	144726627	0.216728		-0.410522
cg20127859	C8orf73	TSS1500	8	144727414	0.504491		-0.281663		-0.377736
cg11209481	C8orf79	TSS200	8	12847540	0.844315		-0.228712		-0.29437
cg22869944	C8orf85	TSS1500	8	118018818	0.246921	-0.323776	-0.608404	-0.289155	-0.230268
cg01349901	C9orf169	5'UTR	9	139239751	0.682813		-0.255012		-0.270408
cg15073164	C9orf169	TSS200	9	139239389	0.647908	0.365496	-0.340084	0.315115
cg16882684	C9orf173	TSS200	9	139265439	0.279048		-0.297511
cg09575114	C9orf68	TSS200	9	4656694		-0.384314		-0.482737	-0.258288
cg07723251	CA10	TSS1500	17	47592741	0.224598	-0.300758		-0.598711
cg07560510	CA3	TSS1500	8	86537844		-0.392833		-0.409108		-0.334592
cg13958215	CA3	TSS1500	8	86537006			-0.338997		-0.212513
cg25577130	CA4	TSS1500	17	55580970			-0.439822			-0.299605
cg00221961	CA5B	TSS1500	X	15665487	0.330437	-0.217278	-0.258919	-0.279038
cg18391610	CA5B	TSS1500	X	15665980		-0.362483	-0.39497	-0.354508	-0.309956
cg07883600	CACNA1D	TSS1500	3	53503202		-0.827559		-0.829088	-0.387381
cg06263943	CACNA1H	TSS1500	16	1142016	0.587685		-0.336372		-0.247526
cg03237431	CACNG1	TSS1500	17	62470157	0.241221		-0.778889
cg25764931	CACNG6	TSS200	19	59187337	0.609562		-0.260126	-0.360703	-0.266181
cg03273715	CACNG7	TSS1500	19	59107514	0.433332		-0.342794		-0.209043
cg13577055	CACNG7	TSS1500	19	59106824	0.322588		-0.500322		-0.234731
cg15490596	CACNG7	TSS1500	19	59107548	0.447112		-0.489054		-0.354471
cg15786180	CACNG8	TSS1500	19	59157395	0.672185	-0.292671		-0.300598	-0.298624
cg11388664	CADM3	TSS1500	1	157406996	0.773398	0.402602	-0.329289			-0.237626
cg08176386	CALCA	TSS1500	11	14951469	0.461109	-0.376177	-0.783514	-0.695591	-0.382352
cg18810922	CALCA	TSS1500	11	14951397	0.461041	-0.559944	-0.562191	-0.495941	-0.312332
cg05093325	CALCA	TSS1500	11	14951463	0.218018		-0.574327	-0.507561	-0.241388
cg12615334	CALCR	TSS1500	7	93043173	0.267438	-0.208293	-0.241223	-0.508072	-0.261659
cg21756194	CALCR	TSS1500	7	93043176	0.538772	-0.286152	-0.283681	-0.532011	-0.235312
cg12510028	CALCR	TSS1500	7	93043072		-0.395084	0.31732	-0.38705	-0.328541
cg06934092	CALCR	TSS1500	7	93043220	0.402862			-0.201314	-0.202378
cg24911146	CAMLG	TSS1500	5	134101329	0.33742	-0.222936		-0.236558	-0.228389
cg00131958	CAMLG	TSS1500	5	134101451		-0.453903	0.415898		-0.240403
cg19440734	CAMP	TSS200	3	48239757	0.671966		-0.255534		-0.291924
cg01307615	CAPN6	TSS1500	X	110401661	0.302559		-0.733791	-0.315814	-0.250179
cg14168009	CARD11	5'UTR	7	3048532	0.41225		-0.701677	-0.39228
cg19925597	CARD11	5'UTR	7	3000465	0.412943		-0.744803	-0.221582	-0.3016
cg09077096	CARD11	5'UTR	7	3000324	0.249023		-0.259789
cg13775050	CARD16	TSS200	11	104421285	0.611041		-0.744339		-0.316539	0.237017
cg07692489	CARHSP1	5'UTR	16	8868473			-0.347316			-0.256659
cg02109652	CAT	TSS200	11	34416962		-0.808798	-0.819374	-0.815644	-0.331218
cg03720043	CAT	TSS200	11	34416927		-0.662399	-0.658698	-0.672165	-0.247209
cg06027906	CAT	TSS200	11	34416894		-0.759221	-0.76604	-0.756276	-0.490524
cg07768201	CAT	TSS200	11	34416912		-0.85173	-0.829174	-0.835596	-0.374848
cg20234170	CAT	TSS1500	11	34416683		-0.898581	-0.8712	-0.853345	-0.470366
cg20731136	CAT	TSS200	11	34416874		-0.888803	-0.883861	-0.865776	-0.38003
cg22159421	CAT	TSS1500	11	34416758		-0.733138	-0.733057	-0.726962	-0.398085
cg24099074	CAT	TSS1500	11	34416748		-0.660964	-0.670713	-0.663677	-0.446253
cg20330922	CATSPER4	TSS1500	1	26389074			-0.225468
cg01404893	CBFA2T3	TSS200	16	87571048	0.328355		-0.368175
cg05267735	CBFA2T3	5'UTR	16	87502760	-0.291909	0.265724
cg08698997	CBFA2T3	5'UTR	16	87516713	0.706654		-0.202635		-0.274024
cg21211730	CBLC	TSS1500	19	49971610			-0.734418	-0.238581	-0.383518
cg03292149	CBLC	TSS1500	19	49971605	0.218469		-0.43739		-0.320783
cg01281285	CCBE1	TSS1500	18	55515852		-0.371864		-0.349893	-0.223606
cg23801782	CCDC102B	5'UTR	18	64622037		-0.84669	-0.242661	-0.710097	-0.240127
cg21084508	CCDC108	5'UTR	2	219613808	0.497982		-0.415092		-0.227627
cg15658426	CCDC112	5'UTR	5	114659444	0.26565	0.216149	-0.548829		-0.220527
cg11501374	CCDC117	TSS1500	22	27498272		-0.488185		-0.208547	-0.312201
cg27390245	CCDC13	TSS1500	3	42789952	0.618814	-0.222158			-0.308051
cg20767025	CCDC136	TSS1500	7	128219086	0.204245	-0.37121	0.460501	-0.269537	-0.203999
cg19102771	CCDC140	5'UTR	2	222875153	0.310354		-0.558718
cg12585923	CCDC152	TSS200	5	42792633		-0.305533		-0.324711		-0.217558
cg01352294	CCDC162	TSS1500	6	109721319	0.318647		-0.478702	-0.299582	-0.274036
cg03123370	CCDC163P	5'UTR	1	45737930	0.353157	-0.381166	-0.4669		-0.223593
cg06784218	CCDC17	TSS200	1	45862391		-0.369683		-0.362633		0.201804
cg19805160	CCDC19	TSS1500	1	158137355	0.46812		-0.395301		-0.209659
cg24501381	CCDC30	5'UTR	1	42773659	0.590626		-0.773335		-0.475823
cg15394558	CCDC42	TSS200	17	8588905			-0.213852
cg03442606	CCDC46	TSS200	17	61253240	0.463768		-0.759164		-0.253138
cg08775774	CCDC62	TSS200	12	121824850				-0.212343	-0.275061
cg03000419	CCDC90B	TSS1500	11	82675342	-0.444896	-0.515603	-0.482432	-0.680643	-0.232758
cg03297192	CCL11	TSS1500	17	29635755	0.361548		-0.667856
cg13747967	CCL22	TSS200	16	55950119	0.397506		-0.220075		-0.239352
cg13435392	CCNA1	TSS1500	13	35903107		-0.398836		-0.371833
cg11898425	CCNB3	TSS1500	X	50043066	0.3585	-0.217303	-0.643675		-0.335624
cg02524834	CCND3	5'UTR	6	42042743	0.224982	-0.408126	-0.454822	-0.503028	-0.308837
cg21398469	CCNG2	TSS1500	4	78296382		0.272203	-0.289698	0.230466
cg09323434	CCNJ	TSS1500	10	97792902		-0.214605	-0.57033	-0.530413	-0.231226
cg26268044	CCNJ	TSS1500	10	97792918		-0.288046	-0.360274	-0.331992	-0.21479
cg20892840	CCNL1	TSS1500	3	158361752	0.872307		-0.891727		-0.364289
cg21178254	CCNL1	TSS1500	3	158361777	0.800174		-0.648404		-0.426495
cg09659697	CCNO	TSS1500	5	54565751	0.767053	0.205425	-0.545503	-0.225619	-0.220997
cg10924779	CCNT1	TSS1500	12	47397662	-0.375078	-0.458498		-0.447397
cg23327859	CCNT1	TSS1500	12	47397700				-0.326899
cg03107659	CCR10	TSS1500	17	38088510	0.460546		-0.447459		-0.238262
cg13615963	CCR6	5'UTR	6	167456511	0.743375	-0.282762	-0.452562	-0.206825	-0.276501
cg07513332	CCR6	5'UTR	6	167450243	0.758567		-0.734701	-0.326667		0.236266
cg18650263	CCR6	TSS1500	6	167455899	0.691037		-0.738814		-0.256506
cg25358853	CCRL2	TSS1500	3	46423635			-0.329461
cg11743829	CD160	5'UTR	1	144425481	0.642578			-0.401275
cg05433111	CD19	TSS200	16	28850733	0.254671	-0.23889	-0.469838		-0.204491
cg06323049	CD19	TSS200	16	28850595	0.218939		-0.514136
cg05230942	CD24	TSS1500	Y	19614658		-0.313078	-0.37408	-0.314179
cg06495803	CD27	TSS1500	12	6423750	0.543024		-0.302229	-0.241318	-0.323496
cg06650256	CD300LB	TSS200	17	70039319	0.574708		-0.285106			-0.218739
cg24809544	CD33	TSS1500	19	56419733	0.608677		-0.416829		-0.317987
cg10037005	CD37	TSS200	19	54530290	0.290479		-0.299695		-0.226515
cg03554552	CD3EAP	TSS1500	19	50599986		-0.320144	-0.75686	-0.532653	-0.208458
cg24415941	CD3EAP	TSS1500	19	50600169		-0.512269	-0.78418	-0.806183	-0.234866
cg07545925	CD3G	TSS200	11	117720137	-0.202248		-0.230163			-0.216258
cg17240760	CD53	5'UTR	1	111219517	0.291244	-0.508936	-0.235932	-0.272888	-0.253926
cg15382933	CD59	5'UTR	11	33701975			-0.321874
cg01601628	CD74	TSS200	5	149772541	0.750513		-0.607282		-0.29993
cg24548564	CD74	TSS200	5	149772583	0.704572		-0.491203		-0.256746
cg18174654	CD8A	5'UTR	2	86873123	0.281905	-0.385726	-0.51861	-0.264296
cg14901920	CD8B	TSS1500	2	86942953	0.437548		-0.20864		-0.200662
cg11950805	CDC20	TSS1500	1	43596966		-0.940262	-0.900309	-0.893067	-0.937844
cg08028295	CDC42BPG	TSS1500	11	64369209			-0.261586		-0.311677
cg18557263	CDC42BPG	TSS1500	11	64368971				-0.205114	-0.363458
cg05245650	CDC42EP3	TSS1500	2	37753709		-0.571321	-0.426281	-0.481698	-0.246954
cg07992500	CDC42EP3	5'UTR	2	37750087	0.278604	-0.251086
cg15293422	CDC42EP3	5'UTR	2	37751220	0.505126	-0.231538			-0.291718
cg06534586	CDC42SE2	5'UTR	5	130692428	0.362354			-0.317971	-0.316594
cg27106290	CDH12	TSS200	5	22889658	0.386231	-0.558888		-0.530632
cg03845852	CDH18	5'UTR	5	19922171		-0.548985		-0.482569	-0.333664
cg03857617	CDH18	5'UTR	5	19889837			-0.787592	-0.413471	-0.475615
cg04607251	CDH18	5'UTR	5	19922239		-0.285129	0.248982		-0.218821
cg06090660	CDH2	TSS200	18	24011553		-0.790264	-0.800463	-0.801936	-0.257012
cg04640913	CDH22	TSS200	20	44313922	0.622417		-0.393705	-0.327014
cg16284742	CDH22	TSS1500	20	44314364	0.619741		-0.678613	-0.313353	-0.255459
cg07612821	CDH22	TSS1500	20	44314226	0.746478		-0.417304		-0.270508
cg05713294	CDH5	5'UTR	16	64970511	0.277471		-0.472818		-0.345071
cg10919204	CDH6	TSS1500	5	31229097	0.349907		-0.212434	-0.295497	-0.311517
cg00468820	CDH7	5'UTR	18	61569652		-0.553177	0.269565	-0.297424	-0.23676
cg01718742	CDH8	TSS200	16	60627685	-0.431231	-0.381897		-0.48142	-0.254692
cg06831576	CDH8	TSS200	16	60627587	-0.548121	-0.815448		-0.693971	-0.215055
cg27120816	CDH8	TSS200	16	60627665	-0.34221	-0.341524		-0.48598	-0.227979
cg02172312	CDH8	5'UTR	16	60626838	0.329255	-0.208168		-0.670532
cg12081870	CDK18	5'UTR	1	203741753			-0.45015		-0.209985
cg16325610	CDK2	TSS1500	12	54646438			-0.298928	-0.262454	-0.20241
cg14210494	CDK5RAP3	TSS1500	17	43403072	-0.245066					-0.223837
cg15631337	CDK5RAP3	TSS1500	17	43403069	-0.254351					-0.251857
cg01955533	CDKN1A	5'UTR	6	36758711	0.334924		-0.677482	-0.309511	-0.389538
cg03142039	CDON	5'UTR	11	125436742	0.312272	-0.237508		-0.561707	-0.204149
cg16159925	CDR1	5'UTR	X	139694323	0.554472		-0.627835		-0.305225
cg19384325	CDR1	5'UTR	X	139694215	0.344321		-0.547519		-0.201275
cg25026237	CDYL	TSS1500	6	4720637	0.693136		0.250753	-0.236691	-0.232759
cg18458353	CEACAM5	TSS1500	19	46903011	0.340451		-0.20272			0.20873
cg07297178	CEACAM7	TSS1500	19	46884924	0.736284	-0.360699	-0.679908	-0.255182	-0.369712
cg16699074	CEACAM7	TSS1500	19	46884187	0.68558	-0.252678	-0.592097		-0.302325
cg14550760	CEL	TSS1500	9	134926553	0.689984		-0.244583		-0.373366
cg02428178	CEP152	TSS1500	15	46891529	0.287859	-0.352427	-0.364926	-0.40392	-0.260474
cg09425611	CES1	TSS1500	16	54425871	0.348679	-0.359446	-0.205748		-0.229485
cg09232225	CES8	TSS200	16	65579973	0.559072		-0.226139		-0.261058
cg00670539	CETN1	TSS200	18	570244	0.35474		-0.669508		-0.219793
cg19142054	CETN1	TSS200	18	570258			-0.59612
cg18026197	CHCHD6	TSS1500	3	127905226	-0.470186					-0.207226
cg07228241	CHD7	5'UTR	8	61789835			-0.748411		-0.292321
cg12844324	CHD7	5'UTR	8	61789200			-0.841682		-0.211133
cg16482759	CHFR	TSS1500	12	131974994			-0.209085			-0.203489
cg12469381	CHN2	TSS200	7	29485822		-0.313253		-0.384132	-0.288853
cg06607089	CHODL	TSS1500	21	18538422	0.658012	-0.514075		-0.460806
cg10299988	CHRFAM7A	5'UTR	15	28454028	0.2437		-0.455939
cg25074066	CHRM1	TSS1500	11	62446619	0.720325	-0.405421			-0.34133
cg21127286	CHRM2	5'UTR	7	136205694		-0.390984	-0.23375	-0.427419	-0.237421
cg00147248	CHRM2	5'UTR	7	136219086	0.590757	-0.501938		-0.504102	-0.207712
cg01920563	CHRM2	5'UTR	7	136298771	0.819838	-0.503832	0.387372	-0.476452	-0.226318
cg05327864	CHRM2	5'UTR	7	136204892	0.465177	-0.224817		-0.237887	-0.20187
cg11773243	CHRM2	5'UTR	7	136264258	0.771648	-0.494709	0.342115	-0.545011	-0.324821
cg11788586	CHRM2	5'UTR	7	136256834	0.304795	-0.758971		-0.76248	-0.282443
cg23886662	CHRM2	5'UTR	7	136214969	0.635571	-0.566394		-0.537981	-0.257945
cg24889058	CHRM2	5'UTR	7	136260559	0.69186		-0.610148	-0.463095	-0.28828
cg09585906	CHRM2	5'UTR	7	136322338	0.415886			-0.469124	-0.307653
cg01257383	CHRM4	TSS1500	11	46364975			-0.31837	-0.228355	-0.244251
cg00195561	CHRM4	TSS1500	11	46365160	0.364968		-0.349848		-0.244837
cg16109381	CHRM5	5'UTR	15	32127092		-0.227353	-0.242444	0.205661
cg07906724	CHRNA6	TSS1500	8	42743103	0.575919		-0.217703
cg13424529	CHRNB2	TSS1500	1	152805848	0.67284		-0.475859	0.259926	-0.213489
cg09283548	CHRNG	TSS1500	2	233112464	0.736102		-0.620148		-0.278028
cg03365937	CHST1	TSS1500	11	45645235			-0.582459			-0.314973
cg07369559	CHST4	TSS1500	16	70116946	0.543507		-0.813244		-0.201816
cg20148881	CHST8	TSS1500	19	38804069	0.322092	-0.238846	-0.489115	-0.330535
cg22627353	CHST8	5'UTR	19	38851583	0.36284	-0.597511	-0.824274	-0.504224	-0.203062
cg22375689	CHST8	5'UTR	19	38866876		-0.354267	-0.589533	-0.496368
cg12103265	CHST8	5'UTR	19	38805888	0.725028		-0.336951	-0.237373	-0.308825
cg13523654	CHST9	5'UTR	18	23016314	0.758276	-0.630379	-0.685537	-0.546746	-0.276458
cg26239233	CIITA	TSS1500	16	10878302	0.497056			-0.259459	-0.251084	0.235566
cg18542573	CITED1	TSS1500	X	71443720	-0.564164				0.539862
cg22364374	CITED1	TSS1500	X	71443709	-0.570475				0.503404
cg09976142	CIZ1	5'UTR	9	129995257	0.891138	-0.696875	-0.712313	-0.717596	-0.201924	0.272481
cg10071929	CIZ1	TSS1500	9	129994956		-0.699688	-0.693842	-0.724449	-0.210254	0.222439
cg24083746	CKM	TSS200	19	50517992	0.475966		-0.326056		-0.265931
cg14021961	CLCNKA	5'UTR	1	16221339			-0.301835			-0.232105
cg23034373	CLDN14	5'UTR	21	36837224		0.293753	-0.338312			-0.286179
cg27507254	CLDN19	TSS200	1	42978624	0.516369		-0.535468
cg10393875	CLDN4	TSS1500	7	72882772	0.258001		-0.430789		-0.298799
cg14826417	CLDN4	TSS1500	7	72882009	0.371933			-0.219879	-0.349558
cg21838924	CLDN4	TSS200	7	72883039	0.249572	0.514816	-0.237971		-0.292777
cg11941546	CLDN7	TSS200	17	7106566	0.941477		-0.934216		-0.265727
cg12805420	CLDN7	TSS200	17	7106564	0.933291		-0.90254		-0.486513
cg18612589	CLDN7	TSS200	17	7106571	0.905708		-0.902863		-0.328843
cg26248155	CLDN7	TSS200	17	7106573	0.92714		-0.893372		-0.476255
cg19026320	CLDN8	TSS200	21	30510225	0.600242	-0.721487	-0.885914	-0.55796	-0.37221
cg13152535	CLEC11A	TSS200	19	55918369	0.614752	0.317215	-0.384444	0.339132	-0.233179
cg24790297	CLEC11A	TSS1500	19	55918169	0.72808		-0.753296		-0.335496
cg25309343	CLEC11A	TSS1500	19	55918019	0.568172		-0.657647		-0.416884
cg08752459	CLEC2B	TSS1500	12	9913949	0.632185	0.237227	-0.270596	0.248473		0.299092
cg23888047	CLEC4A	TSS1500	12	8166110		-0.2244	-0.699119	-0.395584
cg18460107	CLEC4C	TSS200	12	7793420	0.341465	-0.241569	-0.490544	-0.2126	-0.213629
cg23793961	CLEC4C	5'UTR	12	7791918	0.46192		-0.584487		-0.231644
cg11056604	CLEC4G	TSS200	19	7703100		-0.359422	-0.460788	-0.214493	-0.273739
cg16626670	CLEC4G	5'UTR	19	7703031	0.590862		-0.604498		-0.414819
cg24889914	CLEC4GP1	TSS200	19	7758204			-0.439792			-0.309417
cg07584894	CLEC4M	TSS1500	19	7733802	0.567331		-0.67883	-0.230824
cg08468443	CLIC2	5'UTR	X	154217046	0.485087		-0.57059
cg21248478	CLIC2	5'UTR	X	154217162	0.520161	0.213798	-0.322383
cg03797957	CLP1	TSS1500	11	57180977		-0.267101		-0.2688	-0.258309
cg06051146	CLP1	TSS1500	11	57180860			-0.201872	-0.284024	-0.380312	0.24886
cg07035320	CLSTN1	TSS1500	1	9808104		-0.298119	-0.314646	-0.295451	-0.202975
cg01800926	CLSTN1	TSS200	1	9807152		-0.428839		-0.413149	-0.272009
cg09742346	CMIP	TSS1500	16	80085002		-0.37641	-0.736317	-0.576719	-0.22533
cg18693704	CMTM4	TSS1500	16	65288814		-0.234832		-0.221998		-0.295692
cg22408503	CNGA3	TSS200	2	98328876	0.735956	0.439697	-0.4046			0.220063
cg06757810	CNGB3	TSS1500	8	87825644	0.825204	-0.284965	0.58325	-0.241775	-0.229389
cg00851482	CNNM1	5'UTR	10	101078964	0.348941	-0.492084		-0.485452
cg08204159	CNOT3	5'UTR	19	59334102	0.373415	-0.314006	-0.311542	-0.320036	-0.270122
cg09090582	CNPY1	5'UTR	7	155017452	0.72121		-0.465439		-0.309922
cg11537828	CNPY1	5'UTR	7	155014934	0.345629		-0.418927		-0.218001
cg17815049	CNST	TSS1500	1	244795286	-0.624591	0.409691	-0.365236
cg12188560	CNTFR	TSS1500	9	34581192	0.386175		-0.508096	-0.276043
cg10503138	CNTN4	5'UTR	3	2117391	0.722659	-0.472963	-0.326269	-0.443134	-0.240883
cg11563860	CNTN4	TSS1500	3	2116937	0.692585	-0.509906	-0.371692	-0.426097	-0.317067	0.224085
cg12997538	CNTN4	5'UTR	3	2528085	0.652145	-0.461785	-0.767538	-0.650691	-0.408061
cg23338594	CNTN4	5'UTR	3	2527181	0.748813	-0.654483	-0.685523	-0.655845	-0.367321
cg00670913	CNTN5	TSS1500	11	98395801	0.288094	-0.42843		-0.229795
cg01720337	CNTN6	5'UTR	3	1109711	0.583137	-0.453407		-0.450806	-0.256782
cg03072569	CNTNAP4	TSS1500	16	74867469	0.547962	-0.817266	-0.288224	-0.779091	-0.401846
cg26256793	COL11A1	TSS1500	1	103347057	0.238479	-0.329712		-0.353223	-0.224404
cg00325149	COL11A1	TSS200	1	103346660	0.366716	-0.605594			-0.200075
cg00288736	COL14A1	5'UTR	8	121210138	0.414196			-0.290412	-0.314076
cg00464788	COL22A1	TSS1500	8	139996183		-0.464619	-0.545664	-0.472587	-0.239456
cg08496276	COL23A1	TSS200	5	177950275		-0.5524		-0.4991	-0.208448
cg23501177	COL25A1	5'UTR	4	110442759	0.308223	-0.633299		-0.621296	-0.227422
cg27546237	COL4A1	TSS1500	13	109758453	0.845404	-0.464731	-0.535725	-0.55458	-0.292799
cg01297370	COL4A3	TSS1500	2	227736233	0.835218	0.28042	-0.342109	0.249174
cg00375581	COL6A2	5'UTR	21	46355195	0.680539	0.366448	-0.2818	0.208407	-0.218236
cg10099638	COL6A2	TSS1500	21	46341912	0.323566	0.325778	-0.252138		-0.274314
cg14960373	COL6A2	5'UTR	21	46355133	0.705354		-0.422794		-0.205439
cg23473904	COL6A2	TSS1500	21	46342118	-0.855931		0.486223		0.680241
cg26278699	COL6A3	TSS200	2	237987711	0.366235		-0.343652
cg00440217	COL9A1	5'UTR	6	71069486	0.779318	0.26438	-0.428118		-0.306521
cg21067023	COLEC12	TSS1500	18	491513			-0.607839
cg15336893	CORO1B	5'UTR	11	66966858	0.522177		-0.214971		-0.424816
cg20262330	COX16	TSS1500	14	69896750	-0.26256			-0.28749
cg00278329	COX6A2	TSS1500	16	31348032	0.577902	-0.247217	-0.497121		-0.208025
cg13409645	COX6B2	TSS200	19	60558073	0.719339			-0.343042	-0.209378
cg20639400	COX6B2	TSS200	19	60558058	0.56479			-0.308239	-0.285717
cg15030849	COX6B2	5'UTR	19	60557906	0.530788		0.237452	-0.274881	-0.322119
cg20106459	COX6B2	5'UTR	19	60557899	0.39808		0.258918	-0.20765	-0.35786
cg15452017	COX7B2	5'UTR	4	46432069	0.721505	-0.59263		-0.394754	-0.39324
cg21472835	COX7B2	5'UTR	4	46569507	0.668173	-0.497547		-0.455925	-0.305119
cg25463409	COX7B2	5'UTR	4	46543021	0.815717	-0.593709	0.230003	-0.61624	-0.338223
cg10651502	COX7B2	5'UTR	4	46432954	0.752375		0.285542	-0.37242	-0.233877
cg14747322	CPEB4	5'UTR	5	173248320	-0.494041				0.344486
cg01938009	CPLX2	5'UTR	5	175196541	0.219827		-0.311472
cg02670686	CPNE2	TSS1500	16	55683175		-0.525819	-0.57579	-0.628732	-0.201311
cg19596755	CPT1A	TSS1500	11	68366323	-0.28923	0.256336		0.229297	0.203587
cg26536952	CPXCR1	5'UTR	X	87889143	0.702648	-0.459028	-0.560204	-0.35801	-0.420425
cg13702196	CPXM2	TSS200	10	125641578	0.500763	-0.386088	-0.513893	-0.328764
cg02558162	CRABP1	TSS1500	15	76418707	0.720734		-0.266963	-0.307915	-0.208208
cg00352031	CREB3L1	TSS1500	11	46254984	0.603018		-0.242447
cg01274625	CRELD1	5'UTR	3	9950870	0.366361	-0.400349	-0.344593	-0.360847
cg23409074	CRH	TSS200	8	67253352			-0.470618			-0.460847
cg11982736	CRIP3	TSS200	6	43384548	0.339524	-0.308805	0.406931	-0.387172	-0.290274
cg07882836	CRIP3	TSS200	6	43384551	0.500351		0.371789	-0.419836	-0.330303
cg13097407	CRIP3	TSS200	6	43384636	0.511599			-0.673595	-0.263841
cg27291698	CRIP3	TSS200	6	43384556	0.443821		0.436989	-0.403322	-0.326222
cg07332002	CROCC	TSS1500	1	17120687	0.38513		-0.259158		-0.222914
cg21807694	CROCC	TSS1500	1	17120637	0.549731		-0.358765		-0.379022
cg06945747	CRX	TSS1500	19	53016121	0.700291		-0.502543		-0.286149
cg11829416	CRYAA	TSS200	21	43462099			-0.317542	-0.205222	-0.205189	0.204827
cg20888386	CRYBA2	TSS200	2	219566504	0.742501		-0.400574		-0.220581
cg24374738	CRYBA2	TSS200	2	219566390	0.453263		-0.273687		-0.303283
cg10775273	CRYBA2	5'UTR	2	219566171	0.34203			-0.337695	-0.230912
cg02531193	CSDAP1	TSS1500	16	31488651	0.350528		-0.4881	-0.356978
cg01875467	CSF1R	TSS200	5	149473201	0.356236		-0.337017		-0.357501
cg07260017	CSF1R	5'UTR	5	149472673			-0.343052		-0.232555
cg12974258	CSF1R	TSS200	5	149473204	0.30375		-0.373101		-0.332033
cg07472953	CSF3	TSS1500	17	35424432	0.21416			-0.264944		-0.232814
cg14818701	CSGALNACT1	TSS1500	8	19584733	0.791119	-0.547601		-0.534499	-0.318463
cg27255656	CSMD1	TSS1500	8	4840845	0.733438	-0.416789	0.388649	-0.421753	-0.289116
cg02694099	CT62	TSS1500	15	69195968	0.375358	-0.788644		-0.781976	-0.267357
cg04963480	CT62	TSS1500	15	69195830		-0.62102		-0.580901	-0.204223
cg05415308	CT62	5'UTR	15	69193837		-0.616994		-0.517089	-0.244793
cg00056624	CTDSPL	TSS1500	3	37877233	0.917367	-0.494081	-0.539395	-0.248627	-0.232097
cg12824246	CTDSPL	TSS1500	3	37877745	0.627565	-0.556653	-0.532224	-0.411726	-0.248353
cg27201297	CTDSPL	TSS1500	3	37877417	0.878508	-0.523672	-0.730573	-0.259205	-0.201457
cg02843755	CTDSPL	TSS1500	3	37877574	0.69112	-0.448584	-0.514891
cg03637781	CTDSPL	TSS1500	3	37877568	0.857301	-0.292123	-0.345223		-0.20965
cg21936543	CTHRC1	TSS1500	8	104452609	-0.365918		0.824796		0.62604	-0.244941
cg16578549	CTNNBIP1	5'UTR	1	9873319			-0.244587	-0.213812	-0.21617
cg13808663	CTPS	TSS200	1	41217441	-0.29303			-0.561268		-0.255223
cg22079043	CTSD	TSS1500	11	1742207	0.667169	-0.466754	-0.438626	-0.594396	-0.331952
cg03302448	CUGBP2	TSS1500	10	11086340	0.65497		-0.477982	-0.45787	-0.240107
cg06899186	CUL1	TSS1500	7	148025927	0.364088		-0.209696		-0.327316
cg12592716	CUL1	TSS1500	7	148026114	0.647692			-0.285051	-0.366771
cg23417306	CWC22	5'UTR	2	180577056	0.292608	-0.423417		-0.497535
cg15908708	CXCR1	5'UTR	2	218739075	0.397889	-0.527407	-0.555703	-0.426766	-0.264038
cg10591797	CXCR2	TSS200	2	218698843	0.308594		-0.59693
cg01997953	CXorf21	5'UTR	X	30505611			-0.278557
cg05802072	CXorf21	TSS1500	X	30506552	0.599729		-0.233774		-0.22747
cg12901064	CXorf26	TSS200	X	75308973	0.229581	-0.223231		-0.432598
cg04637219	CXorf30	5'UTR	X	36192096	0.674934	-0.293189		-0.457705	-0.300499
cg01645836	CXorf59	5'UTR	X	35991011	0.603405		0.269811	-0.448157	-0.209651
cg14505980	CXorf67	TSS200	X	51166451	0.739522		-0.915862	-0.383607	-0.2115
cg20931907	CXorf67	TSS200	X	51166482	0.229492		-0.490612
cg17068311	CYB5R4	TSS1500	6	84625609	0.781271	-0.25281	0.307554
cg15032239	CYFIP1	TSS1500	15	20443395			-0.405648		-0.219374
cg23378365	CYFIP2	TSS200	5	156628929	0.660875		-0.719575		-0.271363
cg00436603	CYP2E1	TSS200	10	135190730	0.445934	-0.271653	-0.513501	-0.200357
cg13364756	CYP3A43	TSS1500	7	99263129	0.66239		-0.202589
cg04608829	CYP4F12	TSS200	19	15644848		-0.432542	-0.440947	-0.422389
cg07165167	CYR61	TSS1500	1	85818115		-0.659896		-0.675373	-0.246999
cg13871826	CYR61	TSS1500	1	85817935	0.542609			-0.2244	-0.319064
cg19506253	CYTIP	TSS1500	2	158010085	0.577954	-0.495134	-0.385622		-0.298274
cg04887807	CYTL1	TSS200	4	5072212	0.421966		-0.880816		-0.325394
cg05985589	CYTL1	TSS200	4	5072229	0.367221		-0.707501		-0.342269
cg25054705	CYTSB	5'UTR	17	19939531	-0.399326		0.223319			-0.206806
cg17183546	D4S234E	TSS200	4	4438780	0.316012	-0.814898	-0.252133	-0.81527	-0.428731
cg17584804	D4S234E	TSS200	4	4438694	0.898934	-0.328881	-0.644232	-0.57679	-0.377615
cg18065160	D4S234E	TSS200	4	4438688	0.937363	-0.678516	-0.721779	-0.746183	-0.48186
cg20460797	D4S234E	TSS200	4	4438818		-0.952144	-0.215777	-0.940599	-0.301356
cg05274323	D4S234E	TSS1500	4	4437646	0.575509		-0.441735	-0.401311	-0.310708
cg22853607	D4S234E	TSS200	4	4438782	0.213555	-0.760718		-0.746431	-0.294856
cg23690904	D4S234E	TSS1500	4	4438598	0.526551	-0.616624		-0.556836	-0.28963
cg06895295	DAAM2	TSS200	6	39868625	0.66202	0.385291	-0.405532	0.320885
cg17491850	DAB1	5'UTR	1	57661068	-0.531416	-0.803142	-0.357108	-0.672118	-0.242578
cg01451162	DAB1	5'UTR	1	58487040		-0.675914	-0.737311	-0.684272	-0.392101
cg02774129	DAB1	5'UTR	1	58484650	0.724562	-0.261732	-0.247983	-0.248089	-0.224695
cg08164484	DAB1	5'UTR	1	58486529	0.588337	-0.647569	-0.692527	-0.657619	-0.434355
cg24705404	DAB1	5'UTR	1	58374784	0.374906	-0.275239	-0.276388	-0.262961	-0.207384
cg05137378	DAB1	5'UTR	1	58165725	0.658347		-0.485658	-0.28244	-0.316994
cg12596692	DAB1	5'UTR	1	57546570	0.597144	-0.302738		-0.266232
cg19717595	DAB1	5'UTR	1	57660243	0.471509	-0.427821			-0.210017
cg17491456	DAB2	5'UTR	5	39460281		-0.424992	-0.562977	-0.499329	-0.232568
cg07011711	DAGLA	5'UTR	11	61223862	0.417904		-0.243639	-0.239104	-0.337477
cg05431670	DAXX	TSS200	6	33398851			-0.522513		-0.521717
cg17079757	DAXX	TSS1500	6	33399925	0.602505			-0.238907	-0.345589
cg24818566	DBC1	TSS1500	9	121171875			-0.412037	-0.212536	-0.212233
cg00929635	DBNDD2	5'UTR	20	43469332	0.925974		-0.352318		-0.317199
cg03172947	DBNDD2	5'UTR	20	43469264			-0.220704		-0.215656
cg19803952	DBNDD2	5'UTR	20	43469550	0.720874		-0.234034		-0.400954
cg25266232	DCC	5'UTR	18	48121124		-0.658474	-0.365695	-0.629389	-0.248013
cg02835371	DCC	TSS1500	18	48120083	0.370777		-0.661397			0.238884
cg16964748	DCC	TSS1500	18	48120063	0.599953		-0.734455		-0.283147	0.243646
cg17631150	DCPS	TSS1500	11	125678471	-0.336978				0.279125	-0.200451
cg05925894	DDAH1	TSS1500	1	85703889	0.237587	-0.511708	-0.37157	-0.250409	-0.422289	0.254162
cg10593400	DDAH1	TSS200	1	85816764	0.789378	-0.573219		-0.501237
cg17108141	DDAH1	TSS200	1	85816818	0.864441	-0.728836		-0.491895	-0.280944
cg14322224	DDAH1	TSS1500	1	85703814			-0.670155	-0.594593	-0.486185
cg10690152	DDAH2	TSS200	6	31806068	-0.38608		0.431602
cg01220564	DDC	5'UTR	7	50600613	0.49163	-0.348797	-0.388781	-0.389191	-0.279312
cg12751005	DDC	TSS1500	7	50601664			-0.679215
cg11985839	DDR1	5'UTR	6	30960986		-0.288872	-0.383055	-0.350746	-0.383462
cg02680487	DDR1	TSS1500	6	30959508		-0.321651		-0.232886	-0.256049
cg02696067	DDR1	TSS1500	6	30958956				-0.556257	-0.343447
cg07803420	DDR1	TSS1500	6	30959496	0.232187			-0.291305	-0.255156
cg13329862	DDR1	TSS1500	6	30958855	0.273021			-0.292412	-0.266292
cg16537676	DDR1	TSS1500	6	30959603				-0.485231	-0.305831
cg17604312	DDR1	TSS1500	6	30958808				-0.328218	-0.23807
cg19215110	DDR1	TSS1500	6	30958892	0.448891			-0.249822	-0.369303
cg24727290	DDR1	TSS1500	6	30958847				-0.265015	-0.283773
cg14244577	DDX19B	TSS200	16	68890379			-0.419894	-0.294579	-0.310765
cg01426558	DDX3Y	TSS1500	Y	13525076		-0.586953	-0.319127
cg03601053	DDX3Y	5'UTR	Y	13525495	0.212552	-0.265529	-0.497783
cg08264725	DDX53	TSS200	X	22927924	0.403516	-0.244967	-0.567024	-0.676841	-0.205848
cg14020146	DDX53	TSS200	X	22927901	0.712616	-0.718542	-0.750754	-0.897194	-0.357168
cg14138275	DDX53	TSS200	X	22927978		-0.394583	-0.533909	-0.349635
cg26009591	DDX53	TSS200	X	22927912	0.598244	-0.410816	-0.793482	-0.826001	-0.20346
cg11025235	DDX53	TSS1500	X	22927054	0.717888	-0.588959		-0.668971	-0.243699
cg04636166	DEFA5	TSS200	8	6901830	0.588094	-0.638152	-0.697354	-0.600112
cg07900024	DEFB116	TSS200	20	29360117	0.442287	-0.321549	-0.32284	-0.349728
cg11484348	DEFB116	TSS200	20	29360140	0.703493	-0.855885	-0.778538	-0.857484	-0.326673
cg01468193	DEFB134	TSS200	8	11891329	0.539085	-0.775169	-0.768481	-0.740539	-0.235907
cg26776069	DEM1	TSS200	1	40746826	0.351791	-0.347904	-0.353721	-0.308525	-0.238654
cg04933954	DEM1	TSS1500	1	40746644	0.576912	-0.381281			-0.230732
cg06158040	DEM1	5'UTR	1	40747506	0.625141		-0.75498		-0.393735
cg17723299	DENND1B	TSS1500	1	196011552		-0.291914	-0.233929	-0.249102	-0.203654
cg21986966	DENND1C	TSS200	19	6432951		-0.204889	-0.474779	-0.443364
cg08936307	DENND1C	TSS200	19	6432945			-0.54668	-0.39098
cg12818067	DEPDC7	TSS200	11	32994200		-0.524015	-0.517868	-0.504142	-0.336259
cg26527782	DEPDC7	TSS200	11	32994202		-0.522663	-0.523358	-0.510338	-0.360322
cg10937302	DEPDC7	5'UTR	11	32994492		-0.457589	-0.474927	-0.46625	-0.226742
cg12691382	DEPDC7	5'UTR	11	32994368		-0.546242	-0.559462	-0.547311	-0.24115
cg15015639	DES	TSS200	2	219991221			-0.704176	-0.333808
cg09333471	DFNA5	5'UTR	7	24762880		-0.304966	-0.408172	-0.399698	-0.348494
cg01733570	DFNA5	TSS1500	7	24764181			-0.285967	-0.382402	-0.229244
cg22804000	DFNA5	TSS1500	7	24764216			-0.385091	-0.396014	-0.261934
cg25723149	DFNA5	TSS1500	7	24764205			-0.360221	-0.372885	-0.302368
cg13438334	DGAT1	TSS1500	8	145521797			-0.355066		-0.319396
cg25027167	DGAT1	TSS1500	8	145521839	0.684012		-0.664263		-0.310577
cg08791322	DGAT2L6	TSS1500	X	69313842			-0.691933		-0.201304
cg26964112	DGAT2L6	TSS200	X	69313998			-0.223712
cg12130725	DGKB	TSS1500	7	14848545	0.775478	-0.607475		-0.791386	-0.38621
cg07998213	DGKZ	TSS200	11	46323389	0.75457		-0.260068		-0.421691
cg14254745	DHDDS	TSS1500	1	26630893	-0.384376	-0.84489		-0.855395
cg11734588	DHDH	TSS1500	19	54128072	-0.399921					-0.226513
cg25511813	DIRAS1	5'UTR	19	2668932			-0.5495	-0.241272
cg24862743	DIRAS1	5'UTR	19	2670889	0.803766		-0.292889	0.275888	-0.2047
cg13827782	DIRAS2	5'UTR	9	92417388	0.775923		-0.796496		-0.337123
cg19114595	DIRAS3	5'UTR	1	68288565	0.32074	-0.293757	-0.255419	-0.53217	-0.227487
cg21626735	DKFZp686A1627	TSS200	13	18590609	0.517425	-0.246297	-0.681077		-0.212372
cg04162949	DKFZp686A1627	TSS200	13	18590444	0.352915		-0.420327		-0.261128
cg02302582	DKK1	TSS1500	10	53743287		-0.513732	0.281423	-0.465327	-0.210991
cg02493604	DKK1	TSS1500	10	53743451		-0.553884	0.219612	-0.575638	-0.288515
cg27411220	DKK1	TSS1500	10	53743648		-0.404296		-0.417836	-0.220879
cg14129775	DKK2	TSS1500	4	108177390	0.238348	-0.287495	-0.46641	-0.348114
cg20973347	DKK3	TSS200	11	11986865	0.86391	-0.282686		-0.509477	-0.486805
cg06943667	DKK3	TSS200	11	11986854	0.745431			-0.302337	-0.268433
cg12778215	DKK3	TSS1500	11	11987040	0.335112			-0.420923	-0.218625
cg10616121	DLAT	TSS200	11	111400551	0.308662	-0.287359	0.265738	-0.243316	-0.331034
cg17696750	DLG1	TSS1500	3	198510679	0.294708	-0.276485	-0.386594	-0.262484	-0.256954
cg05137587	DLG1	TSS1500	3	198510804	0.538018	-0.492883	-0.619435		-0.252026
cg19942977	DLG2	TSS1500	11	83072407	0.522871	-0.877887	-0.22221	-0.867501	-0.456148
cg27373604	DLG2	5'UTR	11	83050362	0.464739	-0.873918	-0.243853	-0.861889	-0.38336
cg19038282	DLG2	5'UTR	11	83022497	0.579562	-0.825489		-0.370742	-0.358882
cg08038402	DLGAP2	5'UTR	8	1483459	0.552456	-0.404891	-0.716177	-0.65678	-0.209223
cg12618806	DLGAP2	TSS200	8	1436904	0.259936	-0.370557	-0.412885	-0.281912	-0.209817
cg18496841	DLGAP2	5'UTR	8	1482432	0.578396	-0.694253	-0.652429	-0.648259	-0.306803
cg20705812	DLGAP2	TSS200	8	1436808	0.742418	-0.374535	-0.580729	-0.515055	-0.215459	0.213562
cg10702238	DLGAP2	5'UTR	8	1462552	0.340045		-0.572819
cg01448276	DLX5	TSS1500	7	96492718		0.272126	-0.340808			-0.412024
cg26075150	DLX6AS	TSS1500	7	96481757			-0.471376			0.24837
cg20034238	DMD	5'UTR	X	32948888	0.458417	-0.346373		-0.445137
cg22070189	DMD	TSS1500	X	32341400	0.713047			-0.304915	-0.279469
cg01515427	DMRTB1	TSS1500	1	53696806	0.577368		-0.269324		-0.274521
cg17482224	DNAH14	TSS1500	1	223183618			-0.24471	-0.279503	-0.211908
cg14281612	DNAH9	TSS200	17	11726830	0.67141		-0.48296	-0.242986
cg25513853	DNAI2	5'UTR	17	69783893	0.656613	-0.232877	-0.273848	-0.228213
cg11019923	DNAJA4	TSS1500	15	76344587	0.793594		-0.458169		-0.301991
cg25025992	DNAJA4	TSS1500	15	76344639	0.687768		-0.643415		-0.308754
cg20268341	DNAJB8	5'UTR	3	129665082	0.654495	0.204818	-0.393437	-0.228795	-0.294477
cg09677945	DNAJC15	5'UTR	13	42495657	0.3185	0.266273	-0.593477	0.254839	-0.226226
cg19797049	DNAJC2	TSS200	7	102772740	-0.382389	-0.255159
cg18442075	DNAJC7	TSS1500	17	37423046		-0.200407	-0.209729		-0.228088
cg13586051	DNASE1L3	TSS200	3	58175511	0.471539		-0.415667		-0.380027
cg25803642	DNMT3B	TSS1500	20	30813413	0.388817	-0.45426		-0.463157	-0.252528
cg11249313	DOCK10	TSS1500	2	225615850	-0.45871				0.367879	-0.249363
cg26057784	DPF3	TSS1500	14	72431967	0.466924	-0.257597	-0.353201	-0.212261	-0.25804
cg24004547	DPM3	TSS1500	1	153380933			-0.46688	-0.265387	-0.212659
cg10552126	DPP6	TSS1500	7	153632997	0.450462		-0.382708		-0.300632
cg11759378	DPPA2	TSS200	3	110518159	0.285963		-0.781931		-0.220666
cg15777472	DRAP1	TSS1500	11	65442450		-0.238849	-0.221165	-0.46995		-0.281443
cg23512701	DSC2	TSS1500	18	26937423	0.255392		-0.208173		-0.211951
cg12135856	DSCAM	TSS200	21	41141009	0.706101	-0.534851	-0.416009	-0.531886	-0.265751
cg12409525	DSCAM	TSS200	21	41141081	0.737635	-0.212318	-0.335278	-0.799128	-0.348045
cg19776080	DSCAM	TSS200	21	41141091	0.773337	-0.654936	-0.556915	-0.783066	-0.327788
cg07962392	DSCAM	TSS200	21	41141063	0.649548		-0.334752	-0.474203	-0.26218
cg12201779	DSCAM	TSS200	21	41141072	0.743716		-0.413533	-0.814166	-0.326045
cg09025324	DSE	TSS1500	6	116798378	0.33507		-0.373498	-0.372895	-0.281273
cg15366353	DSE	TSS1500	6	116798075	0.463213		-0.293347	-0.21701	-0.350835
cg19341652	DSE	TSS1500	6	116706836	0.829859		-0.576466		-0.477121
cg06045757	DSG1	TSS1500	18	27151370	0.587598		-0.265894		-0.274551
cg14311811	DSG2	TSS200	18	27331861		-0.365538	-0.343705	-0.429741	-0.30123
cg13923094	DSP	TSS1500	6	7486518		-0.322892	-0.304269	-0.301694	-0.21634
cg24182329	DTNA	5'UTR	18	30588454	0.513259	-0.554138		-0.41626	-0.247792
cg15610027	DTNA	TSS200	18	30427225	0.606891	-0.513685	0.298114		-0.23719
cg10201668	DUOX1	5'UTR	15	43209685	0.319275		-0.49159	-0.233259	-0.220176
cg10496082	DUOX1	TSS200	15	43209375	0.908657	0.506462	-0.367078	0.497192	-0.226051
cg00465476	DUOX2	TSS200	15	43193778	0.873856	-0.579632	-0.475109	-0.709443	-0.419546
cg16778527	DUOX2	TSS200	15	43193769	0.898271	-0.26119	-0.408143	-0.463717	-0.349538
cg13899314	DUOX2	TSS200	15	43193772	0.858152		-0.44034	-0.520038	-0.358829
cg23899628	DUOX2	TSS200	15	43193798	0.761516	-0.493078		-0.742597	-0.271379
cg20203041	DUSP3	TSS1500	17	39213173	0.298021		-0.481891
cg02830187	DUSP9	TSS1500	X	152559861			-0.331967	-0.319704		-0.254911
cg06411551	DYDC1	TSS1500	10	82107099	0.460934		-0.261737	-0.232609	-0.231343
cg26076233	DYNLL1	5'UTR	12	119414428	0.633717	-0.659207	-0.727639	-0.77166	-0.239978
cg03116917	DYRK1B	5'UTR	19	45016320		-0.827235	-0.223774	-0.795608	-0.318544
cg17775332	DYRK1B	TSS200	19	45016727		-0.909848	-0.350257	-0.913257	-0.600371
cg18036710	DYRK1B	TSS200	19	45016690		-0.830185	-0.22278	-0.825141	-0.468578
cg18763720	DYRK1B	TSS200	19	45016806		-0.914133	-0.252593	-0.897627	-0.482757
cg13264473	DYRK1B	5'UTR	19	45016226		-0.740685		-0.699708	-0.295956
cg15758138	DYRK1B	5'UTR	19	45016066		-0.786252		-0.753577	-0.318252
cg18851831	DYRK1B	TSS200	19	45016824		-0.884575		-0.861758	-0.322376
cg19778776	DYRK3	TSS1500	1	204874003	0.745772	-0.333276			-0.318382
cg19647813	DZIP1	5'UTR	13	95094145	0.445535	-0.819625	-0.650713	-0.817072	-0.29487
cg07513276	ECHDC1	TSS1500	6	127706945	0.660505	-0.358275	-0.407973	-0.279113	-0.233987
cg11201284	ECHDC1	TSS1500	6	127707008	0.742769	-0.250993	-0.288015		-0.289882
cg05544413	ECHDC1	5'UTR	6	127705320	0.760647	-0.290354	-0.448254		-0.239125
cg02632362	EDARADD	TSS200	1	234624202	0.382941	-0.26558	-0.599928		-0.204114
cg26036652	EDEM2	TSS1500	20	33199495	0.348601		-0.354028		-0.295848
cg17952468	EDN3	TSS1500	20	57308337	0.351541	-0.282542	-0.676885	-0.540399	-0.239263
cg10792120	EDNRB	TSS1500	13	77448374	0.32343	-0.612703	-0.529294	-0.586489
cg13937208	EDNRB	TSS1500	13	77449079	0.576523	-0.699298	-0.419024	-0.639591	-0.365577
cg06106063	EDNRB	TSS1500	13	77448940	0.620475	-0.493031		-0.215721	-0.207614
cg20780880	EEF1E1	TSS1500	6	8048083		-0.887769		-0.858605	-0.386193
cg21717369	EEF1E1	TSS1500	6	8048091		-0.388904		-0.287761	-0.232111
cg08258526	EFCAB1	5'UTR	8	49810287	0.706005	-0.829626		-0.486409	-0.21029
cg22836229	EFCAB1	5'UTR	8	49810270	0.479268	-0.526901		-0.508376
cg00576331	EFEMP2	TSS200	11	65397092	0.326496	-0.384864		-0.218137	-0.271595
cg23223006	EFHC2	TSS200	X	44088053	0.737269	-0.390801		-0.323377	-0.26367
cg16585972	EFS	TSS1500	14	22905052	0.604008	-0.24065	-0.702746	-0.231208	-0.268716
cg11298343	EGLN2	5'UTR	19	45997990	0.446778	-0.227784	-0.204326		-0.210262
cg09243824	EHD2	5'UTR	19	52909487		-0.413358	-0.584051	-0.514003	-0.451399
cg23361969	EHHADH	5'UTR	3	186453877	0.752802		-0.368832	-0.630348	-0.381249
cg11935638	EHHADH	TSS1500	3	186454839	0.763105			-0.523327	-0.378039
cg16795804	EIF2AK2	TSS1500	2	37238027	0.288902		-0.442094		-0.20294
cg14126601	EIF2AK2	TSS1500	2	37238212	-0.23566					-0.411874
cg13675280	EIF2C1	TSS1500	1	36121110		-0.270668	-0.589507	-0.595141	-0.263222
cg13575298	EIF5A2	TSS1500	3	172109419	0.598487		-0.3774	-0.232364	-0.366067
cg13932029	ELAVL2	5'UTR	9	23814172	0.780506		-0.60493		-0.224892
cg02076020	ELF3	5'UTR	1	200246561	0.679174	-0.800971	-0.838625	-0.807452	-0.252326
cg07897871	ELF3	5'UTR	1	200246469	0.714172	-0.811202	-0.835395	-0.859992	-0.217342
cg26328757	ELF3	5'UTR	1	200246387	0.561735	-0.838387	-0.856036	-0.839593	-0.214942
cg04504043	ELF5	5'UTR	11	34491056	0.336619			-0.214012
cg03801830	ELFN1	TSS1500	7	1714850	0.463067		-0.479985		-0.311727
cg05337806	ELFN1	5'UTR	7	1742430	0.412502			-0.39552	-0.257852
cg25027584	ELFN1	TSS1500	7	1714828	0.252431		-0.489376
cg01291854	ELK3	5'UTR	12	95138042		-0.715806	-0.833428	-0.82863	-0.38593
cg26911787	ELK3	TSS1500	12	95111865		-0.446865	-0.522655	-0.368918	-0.201432
cg16894746	ELK4	TSS200	1	203868659	0.466782		-0.20212
cg26153045	ELN	TSS1500	7	73079770	0.263735	-0.488598	-0.541071	-0.555117	-0.207592
cg18110165	EMB	5'UTR	5	49772745		-0.273684	-0.289735		-0.22836
cg19459207	EMB	TSS1500	5	49773530			0.239352	-0.386373		0.335725
cg24807169	EMCN	TSS1500	4	101658977		-0.412785	-0.214904	-0.36326	-0.245238
cg00043564	EMID2	TSS1500	7	100792552			-0.384639
cg08050360	EN1	TSS200	2	119322277	0.650159		-0.274941		-0.208787
cg09248380	ENPEP	TSS200	4	111616639			-0.491688	-0.252274	-0.222431
cg02310027	ENPP7	TSS200	17	75319336	0.262986		-0.297551
cg25483003	ENTPD2	TSS1500	9	139068677	0.871167		-0.237765	-0.217121	-0.355602
cg25287272	EPB41	TSS1500	1	29085820	0.309881		-0.270145
cg14847662	EPB41L2	5'UTR	6	131392528	0.613687		0.376014	-0.272994	-0.206502
cg12840024	EPB49	5'UTR	8	21972202		-0.280979		-0.583547
cg07658533	EPCAM	TSS200	2	47449640		-0.476368	-0.474579	-0.349919	-0.272364
cg01347529	EPHX4	TSS200	1	92267930	0.737145	-0.498589	-0.697358	-0.477127	-0.464607
cg22459517	EPS8L1	TSS200	19	60279005	0.759946		-0.452877		-0.267536
cg01963374	EPS8L2	TSS1500	11	694987	0.497164		-0.716127	-0.730533	-0.392319
cg13263114	ERBB2	5'UTR	17	35110596		-0.350416	-0.410291	-0.28774
cg20007836	ERBB2	5'UTR	17	35098396	0.346536	0.254608	-0.397671
cg02646615	ERC2	5'UTR	3	56475055	0.774466		-0.571835	-0.328653	-0.28482
cg17274064	ERG	TSS200	21	38955762			-0.528752			-0.271169
cg22027433	ERN1	TSS1500	17	59561781				-0.393403	-0.203135
cg04930693	ERRFI1	5'UTR	1	8005773		-0.657751		-0.507561		-0.350845
cg07749845	ESAM	TSS1500	11	124138621			-0.479982	-0.458864
cg08884395	ESR1	TSS1500	6	152169580	0.499548	-0.249346	-0.214911	-0.267061	-0.259488
cg17706972	ESR1	5'UTR	6	152168030			-0.356834	-0.507946		-0.309781
cg00655307	ESR1	5'UTR	6	152170436	0.789237	-0.620412		-0.584047	-0.304883
cg27316393	ESR1	5'UTR	6	152170368	0.430516	-0.784612		-0.817134	-0.241527
cg21608605	ESR1	TSS1500	6	152169951		-0.272849		-0.7119		-0.264888
cg11813455	ESR1	TSS1500	6	152170208	0.520319	-0.295388		-0.733605	-0.350904
cg13612689	ESR1	5'UTR	6	152170327	0.671991	-0.651651		-0.650188	-0.254323
cg23009221	ESR1	TSS1500	6	152170281	0.327094	-0.288489		-0.62624	-0.203779
cg19449067	ESR1	TSS1500	6	152052796	-0.265319
cg07189962	ESR1	5'UTR	6	152167785	0.212516		-0.285157
cg15980539	ESR1	5'UTR	6	152170558	0.901156			-0.536079	-0.425106
cg24900983	ESR1	TSS1500	6	152170221	0.256954			-0.297227	-0.222587
cg06019853	ESRP1	TSS1500	8	95721071	0.83986		-0.581246	-0.586996	-0.42927
cg14154651	ESRP1	TSS1500	8	95721753	0.881169		0.300901	-0.541932	-0.383545
cg01177854	ESRP2	TSS1500	16	66827888			-0.421209		-0.226384
cg04328477	ESRP2	TSS200	16	66827759	0.926977		-0.443273		-0.30146
cg04513006	ESRP2	TSS200	16	66827753	0.948208		-0.486746		-0.336972
[truncated: 33,424 more rows]
