# Supplementary material for: Air pollution and DNA methylation alterations in lung cancer: A systematic and comparative study
Source: Oncotarget. 2016 Nov 25;8(1):1369–91. doi: 10.18632/oncotarget.13622 (PMC5352062; doi:10.18632/oncotarget.13622)
Supplement: Supplementary file 9 [file oncotarget-08-1369-s009.xlsx]

## Sheet: Annotation
Supplementary Table 10: Comparison of hypermethylated and hypomethylated genes among XWLC tissues, XWLC cell lines, BaP-exposed IHBECs, and BaP-exposed murine tissues.
Sheet 1. Comparison of hypermethylated genes among XWLC tissues, XWLC cell lines, BaP-exposed IHBECs, and BaP-exposed murine tissues.
Sheet 2. Comparison of hypomethylated genes among XWLC tissues, XWLC cell lines, BaP-exposed IHBECs, and BaP-exposed murine tissues.

## Sheet: Sheet1
Sheet 1. Comparison of hypermethylated genes among XWLC tissues, XWLC cell lines, BaP-exposed IHBECs, and BaP-exposed murine tissues.
Gene	14 XWLC tissues															XWLC cell lines		BaP-exposed IHBECs									BaP-exposed murine tissues	Chromosome location	Description
																		Frequency2	16HBE				HBEpiC
																			8 days		24 days		8 days		24 days
	Frequency1	747	843	797	790	759	711	709	781	770	827	829	793	823	803	XL-JT	XLA-07		0.1 nM BaP	1 nM BaP	0.1 nM BaP	1 nM BaP	0.1 nM BaP	1 nM BaP	0.1 nM BaP	1 nM BaP
FAM19A5	6	0.266667	0.424583		0.27	1.66			0.72125	0.2225						1	1	2	0	0	1	1	0	0	0	0	1	22q13.32	family with sequence similarity 19 (chemokine (C-C motif)-like), member A5
BSN	4		0.3225			0.395		0.235		0.345						1	1	2	0	0	1	1	0	0	0	0	1	3p21.31	bassoon (presynaptic cytomatrix protein)
LHX1	10	1.52198	0.848458	1.27584	0.785538	1.27459	1.28182	0.863125	1.17667	0.673125		0.585				1	1	2	0	0	1	1	0	0	0	0	0	17q12	LIM homeobox 1
SIX3	10	0.928333	1.14615	0.452143	0.524687	0.534636	0.798333	0.698462	1.37	0.677273			0.213333			1	1	2	0	0	1	1	0	0	0	0	0	2p16-p21	SIX homeobox 3
GNAS	9	0.449145	0.113833		0.263125	0.265747	0.318527	0.354444		0.239643	0.42875		0.27			1	1	6	0	1	1	1	0	1	1	1	0	20q13.3	GNAS complex locus
PLEKHG5	9	0.562825	0.185275	0.295299	0.145513		0.51	0.17	0.45197	0.371538	0.545					1	1	3	0	0	1	1	0	0	0	1	0	1p36.31	pleckstrin homology domain containing, family G (with RhoGef domain) member 5
CPEB1	9	0.544464	0.255				0.425	0.795	0.565	0.595	0.43	0.27	0.1975			1	1	2	0	0	1	1	0	0	0	0	0	15q25.2	cytoplasmic polyadenylation element binding protein 1
ZNF331	9	0.912437	0.347		0.265	0.338833	0.52475	0.6375	0.33	0.419167		0.218438				1	1	2	0	0	1	1	0	0	0	0	0	19q13.41	zinc finger protein 331
ACCN1	8	0.965524	0.668333	0.398333	0.722857	0.635556			0.54	0.2875				1.66667		1	1	3	0	0	1	1	0	0	0	1	0	17q12	amiloride-sensitive cation channel 1, neuronal
CCK	8		1.17857	0.81	0.916667	0.755	1.23429		1.65	0.94		0.36				1	1	3	0	1	1	1	0	0	0	0	0	3p22-p21.3	cholecystokinin
GDNF	8	1.1842	0.964286	1.24861	0.599333	1.25432	0.775417	0.78		0.515						1	1	3	0	0	1	1	0	0	0	1	0	5p13.1-p12	glial cell derived neurotrophic factor
DCHS2	8	0.589286	0.412	0.346667	0.395		0.271176		0.319762		0.285			0.153333		1	1	2	0	0	1	1	0	0	0	0	0	4q32.1	dachsous 2 (Drosophila)
FGF4	8	0.785714	0.4	0.38	0.355556		0.35	0.498125	0.493333	0.218333						1	1	2	0	0	1	1	0	0	0	0	0	11q13.3	fibroblast growth factor 4
HS3ST2	8	1.74167	0.975714	0.715	0.818333	0.973333		1.32857	1.48571				0.39			1	1	2	0	0	1	1	0	0	0	0	0	16p12	heparan sulfate (glucosamine) 3-O-sulfotransferase 2
POU4F3	8	1.9	0.855556	0.585833	0.8775	0.86	0.623333	0.395	0.826667							1	1	2	0	0	1	1	0	0	0	0	0	5q31	POU class 4 homeobox 3
CHRM2	7	1.46	1.58111	1.18929	0.771429	1.25897		1.86667					0.376667			1	1	5	0	0	1	1	0	1	1	1	0	7q31-q35	cholinergic receptor, muscarinic 2
SNORD18C	7		0.355	0.415		0.291429			0.7525	0.218	0.511667		0.2525			1	1	4	0	0	1	1	0	0	1	1	0	15q22	small nucleolar RNA, C/D box 18C
SNTG1	7	1.8625	1.47	1.91818	0.75	1.3375	1.48875	1.2825								1	1	4	0	0	1	1	0	0	1	1	0	8q11-q12	syntrophin, gamma 1
ACTA1	7	1.54969	0.917273	1.23	0.853846	0.842	1.525		0.775							1	1	3	0	0	1	1	0	0	0	1	0	1q42.13	actin, alpha 1, skeletal muscle
IQSEC1	7	0.863333	0.9375	0.116429		0.413333	0.35	0.365		0.476667						1	1	3	0	0	1	1	0	0	0	1	0	3p25.1	IQ motif and Sec7 domain 1
ADCYAP1	7	1.34975	2.6	1.12769	1.96429	0.787273	1.46821	0.8585								1	1	2	0	0	1	1	0	0	0	0	0	18p11	adenylate cyclase activating polypeptide 1 (pituitary)
C10orf53	7	1.9825	1.586	1.96667	0.65						0.43		0.135		0.223333	1	1	2	0	0	1	1	0	0	0	0	0	10q11.23	chromosome 10 open reading frame 53
CRYBB1	7	0.844118	0.34	0.542857			0.38875	0.431526	0.727588	0.299167						1	1	2	0	0	1	1	0	0	0	0	0	22q11.2|22q12.1	crystallin, beta B1
EIF4E3	7	0.418519		0.72				0.518333	0.311111		0.175		0.218333	0.191333		1	1	2	0	0	1	1	0	0	0	0	0	3p14	eukaryotic translation initiation factor 4E family member 3
GATA2	7	0.788571	0.535	0.938	0.448	0.616111	1.27	0.289667								1	1	2	0	0	1	1	0	0	0	0	0	3q21.3	GATA binding protein 2
KCNV1	7	0.753889	0.25	0.443769	0.24		0.4365		0.525	0.453333						1	1	2	0	0	1	1	0	0	0	0	0	8q22.3-q24.1	potassium channel, subfamily V, member 1
KIF26A	7	0.746667	0.783333	0.35	0.673333	0.695		0.3825		0.543333						1	1	2	0	0	1	1	0	0	0	0	0	14q32.33	kinesin family member 26A
OLIG2	7	1.36	1.14413	0.895321	0.7	0.686818	1.19824	0.641111								1	1	2	0	0	1	1	0	0	0	0	0	21q22.11	oligodendrocyte lineage transcription factor 2
PRKACA	7	0.52	0.375		0.4675	0.156667	0.588333	0.24	0.6625							1	1	2	0	0	1	1	0	0	0	0	0	19p13.1	protein kinase, cAMP-dependent, catalytic, alpha
SATB2	7	1.255	0.423333	0.98	0.851111		0.878947				0.3475			0.295714		1	1	2	0	0	1	1	0	0	0	0	0	2q33	SATB homeobox 2
SNORD18B	7		0.355	0.415		0.291429			0.7525	0.218	0.511667		0.2525			1	1	2	0	0	1	1	0	0	0	0	0	15q22	small nucleolar RNA, C/D box 18B
TRPC3	7	0.755714	0.31	0.488889	0.225					0.1	0.499167		0.11			1	1	2	0	0	1	1	0	0	0	0	0	4q27	transient receptor potential cation channel, subfamily C, member 3
CRH	6	1.14556	0.772	0.9775	0.531			0.783333	1.61429							1	1	5	0	0	1	1	0	1	1	1	0	8q13	corticotropin releasing hormone
PDE4C	6	0.55	0.5375	0.345			0.412286	0.422857	0.819333							1	1	4	0	0	1	1	0	0	1	1	0	19p13.11	phosphodiesterase 4C, cAMP-specific (phosphodiesterase E1 dunce homolog, Drosophila)
SNRPN	6	0.766667					0.274	0.475	0.44		0.395278		0.2944			1	1	4	0	0	1	1	0	0	1	1	0	15q11.2	small nuclear ribonucleoprotein polypeptide N
TNFRSF8	6	0.771626	0.213333	0.814167			0.266667	0.31	0.65375							1	1	4	0	0	1	1	0	0	1	1	0	1p36	tumor necrosis factor receptor superfamily, member 8
B4GALT2	6	0.414286	0.251176				0.34	0.233333	0.639167	0.2555						1	1	3	0	0	1	1	0	0	0	1	0	1p34-p33	UDP-Gal:betaGlcNAc beta 1,4- galactosyltransferase, polypeptide 2
ICAM5	6	0.689615	0.123611		0.688		0.757937		0.711429	0.4125						1	1	3	0	0	1	1	0	0	0	1	0	19p13.2	intercellular adhesion molecule 5, telencephalin
NOS1	6	1.71429	0.125	0.913333				0.476667	0.311667	0.295						1	1	3	0	0	1	1	0	0	0	1	0	12q24.2-q24.31	nitric oxide synthase 1 (neuronal)
PAX6	6	0.675556	0.695		0.23375	0.838571		0.41125	0.733333							1	1	3	0	0	1	1	0	0	0	1	0	11p13	paired box 6
SV2C	6	1.37	1.39275	0.747692	0.538667			0.2					0.23			1	1	3	0	0	1	1	0	0	0	1	0	5q13.3	synaptic vesicle glycoprotein 2C
ADCY8	6	1.74444	0.535	0.6375	0.653333	0.764545		0.413333								1	1	2	0	0	1	1	0	0	0	0	0	8q24	adenylate cyclase 8 (brain)
BZRAP1	6	0.523158	0.293333		0.195714	0.436667	0.566667		0.689167							1	1	2	0	0	1	1	0	0	0	0	0	17q22-q23	benzodiazapine receptor (peripheral) associated protein 1
CNPY1	6	0.662222	0.571111	0.51				0.51625	0.693333	0.245714						1	1	2	0	0	1	1	0	0	0	0	0	7q36.3	canopy 1 homolog (zebrafish)
GDF7	6	1.23714	1.26545	1.12	0.93375	0.471818		0.818333								1	1	2	0	0	1	1	0	0	0	0	0	2p24.1	growth differentiation factor 7
HOXC6	6	0.988571	0.846667	0.728	0.911111		0.738889						0.5675			1	1	2	0	0	1	1	0	0	0	0	0	12q13.3	homeobox C6
MKX	6	1.5125		0.785714	0.748286		0.884286				1.66667		0.415			1	1	2	0	0	1	1	0	0	0	0	0	10p12.1	mohawk homeobox
PRDM12	6		1.43476	1.16422	1.15737		0.8595	1.14333			0.45					1	1	2	0	0	1	1	0	0	0	0	0	9q33-q34	PR domain containing 12
SOX3	6	0.7475	0.331333		0.377143	0.75	0.937273	0.12								1	1	2	0	0	1	1	0	0	0	0	0	Xq27.1	SRY (sex determining region Y)-box 3
TPPP	6	0.546	0.385	0.3375	0.29		0.472333		0.65							1	1	2	0	0	1	1	0	0	0	0	0	5p15.3	tubulin polymerization promoting protein
ZNF132	6	0.744444		0.4			0.647588	0.4844	0.592						0.55	1	1	2	0	0	1	1	0	0	0	0	0	19q13.4	zinc finger protein 132
EIF4E1B	5		0.674167		0.441		0.182			0.288333		0.2375				1	1	5	0	0	1	1	0	1	1	1	0	5q35.2	eukaryotic translation initiation factor 4E family member 1B
GNASAS	5	0.694762	0.14875		0.263125	0.115				0.29375						1	1	5	0	0	1	1	0	1	1	1	0	20q13.32	GNAS antisense RNA (non-protein coding)
ARX	5	0.535	0.8	0.791111	0.683333	0.679238										1	1	4	0	0	1	1	0	0	1	1	0	Xp21	aristaless related homeobox
GRIN2A	5	0.4125	0.365			0.595	0.38375		0.572857							1	1	4	0	0	1	1	0	0	1	1	0	16p13.2	glutamate receptor, ionotropic, N-methyl D-aspartate 2A
ITPRIP	5	1.285					0.65	0.4375	0.691667	0.286667						1	1	4	0	0	1	1	0	0	1	1	0	10q25.1	inositol 1,4,5-triphosphate receptor interacting protein
PRKCZ	5	0.484286	0.333333				0.583333	0.3	0.67989							1	1	4	0	0	1	1	0	0	1	1	0	1p36.33-p36.2	protein kinase C, zeta
CNTFR	5	0.478	0.281667		0.478889			0.33375		0.185						1	1	3	0	0	1	1	0	0	0	1	0	9p13	ciliary neurotrophic factor receptor
CPLX2	5		0.11	0.35				0.41	0.4575	0.2625						1	1	3	0	0	1	1	0	0	0	1	0	5q35.2	complexin 2
DUSP10	5	0.49					0.411111	0.33375	0.721667	0.288						1	1	3	0	0	1	1	0	0	0	1	0	1q41	dual specificity phosphatase 10
LYPD5	5	0.992222	0.188		0.478333			0.467143				0.288333				1	1	3	0	0	1	1	0	0	0	1	0	19q13.31	LY6/PLAUR domain containing 5
MEG3	5	1.5		0.825			0.483333	0.265	0.543333							1	1	3	0	0	0	1	0	0	1	1	0	14q32	maternally expressed 3 (non-protein coding)
ZNF232	5	0.593333	0.31			0.11			0.72	0.24125						1	1	3	0	0	1	1	0	0	0	1	0	17p13-p12	zinc finger protein 232
ADAMTSL3	5	0.56125	0.458786				0.378571	0.4875	0.226548							1	1	2	0	0	1	1	0	0	0	0	0	15q25.2	ADAMTS-like 3
C1QTNF7	5		0.635	1.14286			0.596667				0.46375			0.375714		1	1	2	0	0	1	1	0	0	0	0	0	4p16-p15	C1q and tumor necrosis factor related protein 7
COL18A1	5	0.355455			0.6525	0.49	0.543333		0.33							1	1	2	0	0	1	1	0	0	0	0	0	21q22.3	collagen, type XVIII, alpha 1
ECE1	5	0.48			0.675		0.341429	0.188	0.46							1	1	2	0	0	1	1	0	0	0	0	0	1p36.1	endothelin converting enzyme 1
EIF3I	5	0.816636					0.123	0.416667	0.446667	0.33						1	1	2	0	0	1	1	0	0	0	0	0	1p34.1	eukaryotic translation initiation factor 3, subunit I
FGF10	5	2.2575		1.47385	1.44	1.562					0.421429					1	1	2	0	0	1	1	0	0	0	0	0	5p13-p12	fibroblast growth factor 10
FZD10	5		0.518	1.2625		0.65		0.66125		0.493333						1	1	2	0	0	1	1	0	0	0	0	0	12q24.33	frizzled homolog 10 (Drosophila)
GIMAP7	5	0.52		0.536364	0.492	0.425714		0.866667								1	1	2	0	0	1	1	0	0	0	0	0	7q36.1	GTPase, IMAP family member 7
GLTP	5	0.522	0.2675						0.594118	0.13		0.183333				1	1	2	0	0	1	1	0	0	0	0	0	12q24.11	glycolipid transfer protein
HOXC5	5	1.379	0.646667	0.6875	0.991667		0.942									1	1	2	0	0	1	1	0	0	0	0	0	12q13.3	homeobox C5
LGALS7	5	0.552143		0.47			0.43375		0.622	0.175						1	1	2	0	0	1	1	0	0	0	0	0	19q13.2	lectin, galactoside-binding, soluble, 7
LOC221122	5	0.772857	0.428571		0.1625			0.263333	0.586924							1	1	2	0	0	1	1	0	0	0	0	0	11p11.2	hypothetical LOC221122
MEGF8	5			0.61			0.426667	0.718	0.7	0.8						1	1	2	0	0	1	1	0	0	0	0	0	19q12	multiple EGF-like-domains 8
MOGAT1	5		0.185			0.415	0.335		0.75	0.245						1	1	2	0	0	1	1	0	0	0	0	0	2q36.1	monoacylglycerol O-acyltransferase 1
PDPN	5		0.54	0.725	0.476667	0.528			0.818333							1	1	2	0	0	1	1	0	0	0	0	0	1p36.21	podoplanin
PXDN	5	0.387			0.298333				0.41	0.32	0.35					1	1	2	0	0	1	1	0	0	0	0	0	2p25	peroxidasin homolog (Drosophila)
SNCB	5		0.674167		0.441		0.182			0.288333		0.2375				1	1	2	0	0	1	1	0	0	0	0	0	5q35	synuclein, beta
SNX32	5		0.32375			0.257857	0.55		0.616667	0.265						1	1	2	0	0	1	1	0	0	0	0	0	11q13.1	sorting nexin 32
SOX14	5	0.766316					0.55	0.382857		0.4375		0.585714				1	1	2	0	0	1	1	0	0	0	0	0	3q22-q23	SRY (sex determining region Y)-box 14
TNFAIP2	5	0.378	0.37		0.242		0.31875	0.396667								1	1	2	0	0	1	1	0	0	0	0	0	14q32	tumor necrosis factor, alpha-induced protein 2
WNT3	5	0.513	0.465	0.664286			0.623895	0.372857								1	1	2	0	0	1	1	0	0	0	0	0	17q21	wingless-type MMTV integration site family, member 3
ZFYVE20	5	1.37778			0.654444		0.55875	0.336667	0.6							1	1	2	0	0	1	1	0	0	0	0	0	3p24.3	zinc finger, FYVE domain containing 20
BSX	4	1.76778			0.744444	0.914286		0.668333								1	1	5	0	0	1	1	0	1	1	1	0	11q24.1	brain-specific homeobox
CREB5	4					0.153333				0.35	0.475556		0.31			1	1	4	0	0	1	1	0	0	1	1	0	7p15.1	cAMP responsive element binding protein 5
PAQR6	4	0.735714					0.34	0.4775		0.184						1	1	4	0	0	1	1	0	0	1	1	0	1q22	progestin and adipoQ receptor family member VI
TSPAN18	4		0.344				0.442619	0.383636	0.32							1	1	4	0	0	1	1	0	0	1	1	0	11p11.2	tetraspanin 18
CAMK2B	4	0.27		0.56125				0.415	0.496							1	1	3	0	1	1	1	0	0	0	0	0	22q12|7p14.3-p14.1	calcium/calmodulin-dependent protein kinase II beta
EGFLAM	4						0.478333		0.532		0.45		0.293333			1	1	3	0	0	1	1	0	0	0	1	0	5p13.2-p13.1	EGF-like, fibronectin type III and laminin G domains
PIM2	4	0.825				0.3275	0.64			0.186						1	1	3	0	0	1	1	0	0	0	1	0	Xp11.23	pim-2 oncogene
PPP2R2C	4	0.56375					0.53		0.455714	0.6						1	1	3	0	0	1	1	0	0	0	1	0	4p16.1	protein phosphatase 2 (formerly 2A), regulatory subunit B, gamma isoform
RAB37	4			0.823	0.6						0.29		0.1975			1	1	3	0	0	1	1	0	0	0	1	0	17q25.1	RAB37, member RAS oncogene family
ADAL	4	1.82				0.366667		0.88			0.415					1	1	2	0	0	1	1	0	0	0	0	0	15q15.3	adenosine deaminase-like
C15orf56	4	0.695556	0.4						0.514286	0.34125						1	1	2	0	0	1	1	0	0	0	0	0	15q15.1	chromosome 15 open reading frame 56
C1orf94	4	1.18833	0.57	0.229	0.567273											1	1	2	0	0	1	1	0	0	0	0	0	1p34.3	chromosome 1 open reading frame 94
CA10	4	1.64929	1.74		1.41538			1.64167								1	1	2	0	0	1	1	0	0	0	0	0	17q21.33	carbonic anhydrase X
CRMP1	4	2.7	1.77333	1.52571			0.215									1	1	2	0	0	1	1	0	0	0	0	0	4p16.1-p15	collapsin response mediator protein 1
CSMD2	4	1.18833	0.57	0.229	0.567273											1	1	2	0	0	1	1	0	0	0	0	0	1p35.1-p34.3	CUB and Sushi multiple domains 2
CTBP2	4	0.774		0.453333			0.25	0.325								1	1	2	0	0	1	1	0	0	0	0	0	10q26.13	C-terminal binding protein 2
ELFN2	4	0.468571	0.396667		0.464759					0.298						1	1	2	0	0	1	1	0	0	0	0	0	22q13.1	extracellular leucine-rich repeat and fibronectin type III domain containing 2
FAM194B	4	0.825	0.351667		0.485714			0.32625								1	1	2	0	0	1	1	0	0	0	0	0	Un	family with sequence similarity 194, member B
GATA5	4	0.611429	0.215		0.6		0.4975									1	1	2	0	0	1	1	0	0	0	0	0	20q13.33	GATA binding protein 5
GGT1	4	0.558					0.532235	0.573333	0.56775							1	1	2	0	0	1	1	0	0	0	0	0	22q11.23	gamma-glutamyltransferase 1
GPR35	4	0.553769			0.353333			0.373333	0.585							1	1	2	0	0	1	1	0	0	0	0	0	2q37.3	G protein-coupled receptor 35
GPR4	4	1.46		1.3		0.44	0.23									1	1	2	0	0	1	1	0	0	0	0	0	19q13.3	G protein-coupled receptor 4
GRM5	4										0.437		0.395	0.275	0.85	1	1	2	0	0	1	1	0	0	0	0	0	11q14.2-q14.3	glutamate receptor, metabotropic 5
HCK	4	0.514	0.331667			0.4	0.697857									1	1	2	0	0	1	1	0	0	0	0	0	20q11-q12	hemopoietic cell kinase
LOC440925	4	0.55	0.465				0.717778	0.36								1	1	2	0	0	1	1	0	0	0	0	0	2q31.1	hypothetical gene supported by AK123485
MFAP2	4	0.425			0.325	0.278333			0.596667							1	1	2	0	0	1	1	0	0	0	0	0	1p36.1-p35	microfibrillar-associated protein 2
MLC1	4		0.765				0.61375		0.445179	0.415						1	1	2	0	0	0	1	0	0	0	1	0	22q13.33	megalencephalic leukoencephalopathy with subcortical cysts 1
MT1L	4	0.988462		0.395			0.915385	0.315								1	1	2	0	0	1	1	0	0	0	0	0	16q13	metallothionein 1L (gene/pseudogene)
NACAD	4	1.18917	1.93333		1.116	1.77778										1	1	2	0	0	1	1	0	0	0	0	0	7p13	NAC alpha domain containing
NPEPL1	4				0.76375		0.617778	0.51		0.36						1	1	2	0	0	1	1	0	0	0	0	0	20q13.32	aminopeptidase-like 1
OR4D1	4	1.15167		1.16667	0.981429	0.728571										1	1	2	0	0	1	1	0	0	0	0	0	17q23.2	olfactory receptor, family 4, subfamily D, member 1
PCDHB16	4	0.91									0.42		0.395	0.175		1	1	2	0	0	1	1	0	0	0	0	0	5q31	protocadherin beta 16
PDE4D	4								0.21875		0.368333		0.255		0.24	1	1	2	0	0	1	1	0	0	0	0	0	5q12	phosphodiesterase 4D, cAMP-specific (phosphodiesterase E3 dunce homolog, Drosophila)
PGF	4	0.547692	0.37						0.534	0.1725						1	1	2	0	0	1	1	0	0	0	0	0	14q24-q31	placental growth factor
PITX1	4	0.45					0.248		0.7625	0.363889						1	1	2	0	0	1	1	0	0	0	0	0	5q31	paired-like homeodomain 1
PMP22	4	0.73					0.4825		0.493				0.11			1	1	2	0	0	1	1	0	0	0	0	0	17p12-p11.2	peripheral myelin protein 22
PROM1	4	0.46	0.936667		0.521429				0.45							1	1	2	0	0	1	1	0	0	0	0	0	4p15.32	prominin 1
RUNX1T1	4					0.648					0.511944		0.265667	0.298		1	1	2	0	0	1	1	0	0	0	0	0	8q22	runt-related transcription factor 1; translocated to, 1 (cyclin D-related)
SP5	4	0.55	0.465				0.717778	0.36								1	1	2	0	0	1	1	0	0	0	0	0	2q31.1	Sp5 transcription factor
SYT1	4	1.29133		1.8							0.536		0.18			1	1	2	0	0	1	1	0	0	0	0	0	12cen-q21	synaptotagmin I
TBC1D14	4			1.13333	0.611667	0.674							0.35			1	1	2	0	0	1	1	0	0	0	0	0	4p16.1	TBC1 domain family, member 14
THRA	4	0.574	0.446924						0.651667	0.288333						1	1	2	0	0	0	1	0	0	0	1	0	17q11.2	thyroid hormone receptor, alpha (erythroblastic leukemia viral (v-erb-a) oncogene homolog, avian)
TYMP	4	0.482	0.583333		0.15		0.641786									1	1	2	0	0	1	1	0	0	0	0	0	22q13|22q13.33	thymidine phosphorylase
WNT3A	4	0.666		0.57	0.43		0.91825									1	1	2	0	0	1	1	0	0	0	0	0	1q42	wingless-type MMTV integration site family, member 3A
ESRRG	3										0.414		0.48	0.21		1	1	6	1	1	1	1	0	0	1	1	0	1q41	estrogen-related receptor gamma
BEST1	3	0.66			0.31375		0.544286									1	1	5	0	0	1	1	0	1	1	1	0	11q13	bestrophin 1
CHRNE	3		0.29		0.423333					0.431667						1	1	5	0	0	1	1	0	1	1	1	0	17p13-p12	cholinergic receptor, nicotinic, epsilon
GABRA5	3				0.412857						0.578		0.27			1	1	5	0	0	1	1	0	1	1	1	0	15q11.2-q12	gamma-aminobutyric acid (GABA) A receptor, alpha 5
HOXC4	3	1.23611			1.41818		1.97692									1	1	5	0	0	1	1	0	1	1	1	0	12q13.3	homeobox C4
KIAA1217	3					1.1128		0.7							0.3225	1	1	5	0	0	1	1	0	1	1	1	0	10p12.2-p12.1	KIAA1217
SLC16A11	3	0.561429					0.17								0.12	1	1	5	0	0	1	1	0	1	1	1	0	17p13.1	solute carrier family 16, member 11 (monocarboxylic acid transporter 11)
EDNRB	3	1.27667			0.763333								0.35			1	1	4	0	1	1	1	0	0	0	1	0	13q22	endothelin receptor type B
FFAR3	3	0.666667					0.267778		0.63							1	1	4	0	0	1	1	0	0	1	1	0	19q13.1	free fatty acid receptor 3
MAGED2	3					0.5375			0.67	0.313333						1	1	4	0	0	1	1	0	0	1	1	0	Xp11.2	melanoma antigen family D, 2
SNCA	3				0.5						0.558333			0.29875		1	1	4	1	1	1	1	0	0	0	0	0	4q21	synuclein, alpha (non A4 component of amyloid precursor)
VWC2L	3										0.554375		0.236	0.24		1	1	4	0	0	1	1	0	0	1	1	0	2q34-q35	von Willebrand factor C domain-containing protein 2-like
ADD3	3	0.78							0.816667	0.373333						1	1	3	0	0	1	1	0	0	0	1	0	10q24.2-q24.3	adducin 3 (gamma)
GAL3ST1	3	0.853333						0.366667		0.35						1	1	3	0	0	0	1	0	0	1	1	0	22q12.2	galactose-3-O-sulfotransferase 1
PTPRS	3	0.7375	0.545	0.486667												1	1	3	0	0	1	1	0	0	0	1	0	19p13.3	protein tyrosine phosphatase, receptor type, S
RASGRP2	3		0.472222			0.727143	0.255									1	1	3	0	0	1	1	0	0	0	1	0	11q13	RAS guanyl releasing protein 2 (calcium and DAG-regulated)
SGK1	3										0.448889		0.386667	0.17		1	1	3	0	0	1	1	0	0	0	1	0	6q23	serum/glucocorticoid regulated kinase 1
SYT2	3	0.866125	0.828333			0.63										1	1	3	0	0	1	1	0	0	0	1	0	1q32.1	synaptotagmin II
UBA1	3		0.772	0.886364				0.26								1	1	3	0	0	1	1	0	0	0	1	0	Xp11.23	ubiquitin-like modifier activating enzyme 1
ACSL1	3	0.738					0.285	0.1975								1	1	2	0	0	1	1	0	0	0	0	0	4q34-q35	acyl-CoA synthetase long-chain family member 1
BACH2	3		0.8	0.215				0.4								1	1	2	0	0	1	1	0	0	0	0	0	6q15	BTB and CNC homology 1, basic leucine zipper transcription factor 2
C8orf34	3										0.428667		0.33	0.278333		1	1	2	0	0	1	1	0	0	0	0	0	8q13	chromosome 8 open reading frame 34
C8orf41	3	0.715	0.874286		0.638333											1	1	2	0	0	1	1	0	0	0	0	0	8p12	chromosome 8 open reading frame 41
C9orf106	3	0.431667					0.3525		0.368182							1	1	2	0	0	1	1	0	0	0	0	0	9q34.11	chromosome 9 open reading frame 106
CENPT	3						0.384	0.34		0.32						1	1	2	0	0	1	1	0	0	0	0	0	16q22.1	centromere protein T
CGREF1	3		0.245						0.572				0.21			1	1	2	0	0	1	1	0	0	0	0	0	2p23.3	cell growth regulator with EF-hand domain 1
CNN1	3		0.35	0.97			1.16									1	1	2	0	0	1	1	0	0	0	0	0	19p13.2-p13.1	calponin 1, basic, smooth muscle
CRYGN	3	0.748333					0.421667		0.296667							1	1	2	0	0	1	1	0	0	0	0	0	7q36.1	crystallin, gamma N
CRYM	3							0.378		0.38	0.323333					1	1	2	0	0	1	1	0	0	0	0	0	16p13.11-p12.3	crystallin, mu
DLX6AS	3	0.545	0.9		0.359333											1	1	2	0	0	1	1	0	0	0	0	0	7q21.3	DLX6 antisense RNA 1
EFCAB10	3		0.4375						0.551111	0.275455						1	1	2	0	0	1	1	0	0	0	0	0	7q22.2	EF-hand calcium binding domain 10
ELF2	3										0.361571		0.349167	0.2175		1	0	2	0	0	1	1	0	0	0	0	1	4q28	E74-like factor 2 (ets domain transcription factor)
FAM24B	3										0.397778		0.226667	0.225		1	1	2	0	0	1	1	0	0	0	0	0	10q26.13	family with sequence similarity 24, member B
FAM60A	3										0.443333		0.295	0.45		1	1	2	0	0	1	1	0	0	0	0	0	12p11	family with sequence similarity 60, member A
FOXF1	3	1.61696					0.897143			0.62						1	1	2	0	0	1	1	0	0	0	0	0	16q24	forkhead box F1
FOXP4	3	0.441667			0.28		0.866667									1	1	2	0	0	1	1	0	0	0	0	0	6p21.1	forkhead box P4
HTRA3	3						0.26	0.373333	0.388							1	1	2	0	0	1	1	0	0	0	0	0	4p16.1	HtrA serine peptidase 3
KCNJ12	3	0.824286	0.12		0.44											1	1	2	0	0	1	1	0	0	0	0	0	17p11.2	potassium inwardly-rectifying channel, subfamily J, member 12
KLF1	3	0.641667	0.363333							0.432						1	1	2	0	0	1	1	0	0	0	0	0	19p13.13-p13.12	Kruppel-like factor 1 (erythroid)
KRTDAP	3	0.3225					0.47	0.328571								1	1	2	0	0	1	1	0	0	0	0	0	19q13.12	keratinocyte differentiation-associated protein
LEPR	3										0.54		0.32		0.2175	1	1	2	0	0	1	1	0	0	0	0	0	1p31	leptin receptor
LRRC33	3		1.31667				1.69875	0.345								1	1	2	0	0	1	1	0	0	0	0	0	3q29	leucine rich repeat containing 33
NEFL	3		1.48667		1.9875			0.67								1	1	2	0	0	1	1	0	0	0	0	0	8p21	neurofilament, light polypeptide
OPLAH	3	0.355					0.255		0.543333							1	1	2	0	0	1	1	0	0	0	0	0	8q24.3	5-oxoprolinase (ATP-hydrolysing)
OR7C2	3	0.455											0.633333	0.385		1	1	2	0	0	1	1	0	0	0	0	0	19p13.1	olfactory receptor, family 7, subfamily C, member 2
PENK	3	1.36837			0.569167	0.13										1	1	2	0	0	1	1	0	0	0	0	0	8q23-q24	proenkephalin
PPP1R3G	3	0.996667		1.36			0.9									1	1	2	0	0	1	1	0	0	0	0	0	6p25.1	protein phosphatase 1, regulatory (inhibitor) subunit 3G
PTCH1	3		1.9		0.854						0.35					1	1	2	0	0	1	1	0	0	0	0	0	9q22.3	patched homolog 1 (Drosophila)
PTGR1	3		0.46		0.425								0.315			1	0	2	0	0	1	1	0	0	0	0	1	9q31.3	prostaglandin reductase 1
RTN1	3	0.625								0.251667	0.4625					1	1	2	0	0	1	1	0	0	0	0	0	14q23.1	reticulon 1
SCUBE2	3						0.275		0.5675	0.344						1	1	2	0	0	1	1	0	0	0	0	0	11p15.3	signal peptide, CUB domain, EGF-like 2
SUSD3	3	0.575			0.711111		0.246									1	1	2	0	0	1	1	0	0	0	0	0	9q22.31	sushi domain containing 3
TPPP3	3	0.485		0.428			0.656									1	1	2	0	0	1	1	0	0	0	0	0	16q22.1	tubulin polymerization-promoting protein family member 3
UMODL1	3									0.37	0.42		0.335			1	1	2	0	0	1	1	0	0	0	0	0	21q22.3	uromodulin-like 1
GRIK2	2			1.22									0.299			1	1	6	0	0	1	1	1	1	1	1	0	6q16.3-q21	glutamate receptor, ionotropic, kainate 2
ALDH8A1	2						0.243333				0.416667					1	1	5	0	0	1	1	0	1	1	1	0	6q23.2	aldehyde dehydrogenase 8 family, member A1
CASR	2	0.678											0.349333			1	1	5	0	0	1	1	0	1	1	1	0	3q13	calcium-sensing receptor
B4GALNT2	2					0.413333		0.2825								1	1	4	0	0	1	1	0	0	1	1	0	17q21.32	beta-1,4-N-acetyl-galactosaminyl transferase 2
BCOR	2							0.56			0.3675					1	1	4	0	0	1	1	0	0	1	1	0	Xp21.2-p11.4	BCL6 co-repressor
DLGAP4	2	0.547					0.456667									1	1	4	0	0	1	1	0	0	1	1	0	20q11.23	discs, large (Drosophila) homolog-associated protein 4
GNG7	2								0.833333	0.453333						1	1	4	0	0	1	1	0	0	1	1	0	19p13.3	guanine nucleotide binding protein (G protein), gamma 7
KCNJ9	2	0.49			0.374											1	1	4	0	0	1	1	0	0	1	1	0	1q21-q23	potassium inwardly-rectifying channel, subfamily J, member 9
MEGF10	2	0.847			0.377143											1	1	4	0	0	1	1	0	0	1	1	0	5q33	multiple EGF-like-domains 10
PALLD	2										0.48			0.31		1	1	4	0	0	1	1	0	0	1	1	0	4q32.3	palladin, cytoskeletal associated protein
SYCP1	2										0.33		0.352857			1	1	4	0	0	1	1	0	0	1	1	0	1p13-p12	synaptonemal complex protein 1
TMEM179	2										0.4525		0.393333			1	1	4	0	0	1	1	0	0	1	1	0	14q32.33	transmembrane protein 179
BHLHE22	2			1.2	1.22889											1	1	3	0	0	1	1	0	0	0	1	0	8q13	basic helix-loop-helix family, member e22
C1orf114	2										0.711667		0.345			1	1	3	0	1	1	1	0	0	0	0	0	1q24	chromosome 1 open reading frame 114
CALCA	2		1.83333	1.22153												1	1	3	0	0	1	1	0	0	0	1	0	11p15.2-p15.1	calcitonin-related polypeptide alpha
GNB4	2										0.192		0.17			1	0	3	0	0	1	1	0	0	0	1	1	3q26.32-q26.33	guanine nucleotide binding protein (G protein), beta polypeptide 4
HVCN1	2	0.72	0.845													1	1	3	0	0	1	1	0	0	0	1	0	12q24.11	hydrogen voltage-gated channel 1
KATNAL2	2										0.412			0.2		1	1	3	0	0	1	1	0	0	0	1	0	18q21.1	katanin p60 subunit A-like 2
KCNA4	2	0.384											0.125			1	1	3	0	0	1	1	0	0	0	1	0	11p14	potassium voltage-gated channel, shaker-related subfamily, member 4
NDST4	2										0.561429		0.361429			1	1	3	0	0	1	1	0	0	0	1	0	4q25-q26	N-deacetylase/N-sulfotransferase (heparan glucosaminyl) 4
NRK	2	0.782667				0.895										1	1	3	0	0	1	1	0	0	0	1	0	Xq22.3	Nik related kinase
PAH	2										0.65		0.288			1	1	3	0	0	1	1	0	0	0	1	0	12q22-q24.2	phenylalanine hydroxylase
PLEKHA5	2										0.46		0.3975			1	1	3	0	0	1	1	0	0	0	1	0	12p12	pleckstrin homology domain containing, family A member 5
PPIE	2						0.444	0.633333								1	1	3	0	0	1	1	0	0	0	1	0	1p32	peptidylprolyl isomerase E (cyclophilin E)
PRG2	2		0.383333										0.363333			1	1	3	0	0	1	1	0	0	0	1	0	11q12	proteoglycan 2, bone marrow (natural killer cell activator, eosinophil granule major basic protein)
REST	2										0.394444		0.342222			1	1	3	0	0	1	1	0	0	0	1	0	4q12	RE1-silencing transcription factor
SLC26A5	2						1.52727				0.566667					1	1	3	0	0	1	1	0	0	0	1	0	7q22.1	solute carrier family 26, member 5 (prestin)
SYT6	2	1.38						0.69								1	1	3	0	0	1	1	0	0	0	1	0	1p13.2	synaptotagmin VI
WFIKKN1	2	0.38					0.36875									1	0	3	0	0	1	1	0	0	0	1	1	16p13.3	WAP, follistatin/kazal, immunoglobulin, kunitz and netrin domain containing 1
ZFY	2										0.44		0.42			1	1	3	0	0	0	1	0	0	1	1	0	Yp11.3	zinc finger protein, Y-linked
ABCC9	2										0.363125		0.324545			1	1	2	0	0	1	1	0	0	0	0	0	12p12.1	ATP-binding cassette, sub-family C (CFTR/MRP), member 9
ADAMTS1	2												0.298		0.26	1	1	2	0	0	1	1	0	0	0	0	0	21q21.2	ADAM metallopeptidase with thrombospondin type 1 motif, 1
ARHGAP6	2										0.349		0.383333			1	1	2	0	0	1	1	0	0	0	0	0	Xp22.3	Rho GTPase activating protein 6
ATF3	2	0.9							0.685							1	1	2	0	0	1	1	0	0	0	0	0	1q32.3	activating transcription factor 3
AVPR1B	2						0.321667		0.683333							1	1	2	0	0	1	1	0	0	0	0	0	1q32	arginine vasopressin receptor 1B
BCL6	2										0.421667			0.41		1	1	2	0	0	1	1	0	0	0	0	0	3q27	B-cell CLL/lymphoma 6
BMP7	2	1.24			0.32											1	1	2	0	0	1	1	0	0	0	0	0	20q13	bone morphogenetic protein 7
C12orf53	2					0.4625	0.411429									1	1	2	0	0	1	1	0	0	0	0	0	12p13.31	chromosome 12 open reading frame 53
C16orf54	2						0.449167		0.615							1	1	2	0	0	0	1	0	0	0	1	0	16p11.2	chromosome 16 open reading frame 54
C16orf72	2		0.453333												0.415	1	1	2	0	0	0	1	0	0	0	1	0	16p13.2	chromosome 16 open reading frame 72
C17orf108	2										0.348333		0.3875			1	1	2	0	0	1	1	0	0	0	0	0	17q11.2	LYR motif containing 9
C1orf87	2	1.28	0.713333													1	1	2	0	0	1	1	0	0	0	0	0	1p32.1	chromosome 1 open reading frame 87
CBX4	2					0.847778	0.885128									1	1	2	0	0	1	1	0	0	0	0	0	17q25.3	chromobox homolog 4 (Pc class homolog, Drosophila)
CCKBR	2		0.446		0.887639											1	1	2	0	0	1	1	0	0	0	0	0	11p15.4	cholecystokinin B receptor
CD40	2	1.247			0.385											1	1	2	0	0	1	1	0	0	0	0	0	20q12-q13.2	CD40 molecule, TNF receptor superfamily member 5
CDC42EP5	2	0.53							0.666667							1	1	2	0	0	1	1	0	0	0	0	0	19q13.42	CDC42 effector protein (Rho GTPase binding) 5
CIDEA	2					0.585			0.62							1	1	2	0	0	1	1	0	0	0	0	0	18p11.21|18	cell death-inducing DFFA-like effector a
CLC	2										0.1		0.388667			1	1	2	0	0	1	1	0	0	0	0	0	19q13.1	Charcot-Leyden crystal protein
COL23A1	2				0.461111						0.46					1	1	2	0	0	1	1	0	0	0	0	0	5q35.3	collagen, type XXIII, alpha 1
COLEC12	2				2.57875	2.48										1	1	2	0	0	1	1	0	0	0	0	0	18pter-p11.3	collectin sub-family member 12
COMMD3	2										0.42		0.231			1	1	2	0	0	1	1	0	0	0	0	0	10pter-q22.1	COMM domain containing 3
CPLX4	2										0.275			0.278		1	1	2	0	0	1	1	0	0	0	0	0	18q21.32	complexin 4
DCHS1	2					0.6875	0.455714									1	1	2	0	0	1	1	0	0	0	0	0	11p15.4	dachsous 1 (Drosophila)
DHRS4L2	2		0.275						0.565							1	1	2	0	0	1	1	0	0	0	0	0	14q11.2	dehydrogenase/reductase (SDR family) member 4 like 2
DHX38	2								0.515						0.226667	1	1	2	0	0	1	1	0	0	0	0	0	16q21-q22.3	DEAH (Asp-Glu-Ala-His) box polypeptide 38
DUSP2	2	0.443					0.488333									1	1	2	0	0	1	1	0	0	0	0	0	2q11	dual specificity phosphatase 2
EPO	2	0.793769				1.2725										1	1	2	0	0	1	1	0	0	0	0	0	7q22	erythropoietin
FGF13	2										0.585		0.145			1	1	2	0	0	1	1	0	0	0	0	0	Xq26.3	fibroblast growth factor 13
FLJ22536	2		0.795		1.125											1	1	2	0	0	1	1	0	0	0	0	0	6p22.3	hypothetical locus LOC401237
GATA4	2	1.25278			0.55											1	1	2	0	0	0	1	0	0	0	1	0	8p23.1-p22	GATA binding protein 4
GBA	2							0.346667	0.42							1	1	2	0	0	1	1	0	0	0	0	0	1q21	glucosidase, beta; acid (includes glucosylceramidase)
GFI1	2		1.27375	1.25571												1	1	2	0	0	1	1	0	0	0	0	0	1p22	growth factor independent 1 transcription repressor
GLB1L3	2				0.36			0.556667								1	1	2	0	0	1	1	0	0	0	0	0	11q25	galactosidase, beta 1-like 3
GPX6	2												0.295	0.386667		1	1	2	0	0	1	1	0	0	0	0	0	6p22.1	glutathione peroxidase 6 (olfactory)
GRIP1	2										0.4425		0.353846			1	1	2	0	0	1	1	0	0	0	0	0	12q14.3	glutamate receptor interacting protein 1
GSTM2	2	1.185							0.7							1	1	2	0	0	1	1	0	0	0	0	0	1p13.3	glutathione S-transferase mu 2 (muscle)
IL9	2										0.413333		0.2			1	1	2	0	0	1	1	0	0	0	0	0	5q31.1	interleukin 9
KCNH2	2	0.488235							0.58							1	1	2	0	0	1	1	0	0	0	0	0	7q35-q36	potassium voltage-gated channel, subfamily H (eag-related), member 2
KCNK13	2		1.29714		1.15											1	1	2	0	0	1	1	0	0	0	0	0	14q31-q32	potassium channel, subfamily K, member 13
KIAA1045	2	0.4175					0.344615									1	1	2	0	0	1	1	0	0	0	0	0	9p13.3	KIAA1045
KIAA1751	2			0.253333					0.46							1	1	2	0	0	1	1	0	0	0	0	0	1p36.33	KIAA1751
KIT	2										0.359		0.268333			1	1	2	0	0	1	1	0	0	0	0	0	4q11-q12	v-kit Hardy-Zuckerman 4 feline sarcoma viral oncogene homolog
KLF8	2										0.45		0.216667			1	1	2	0	0	1	1	0	0	0	0	0	Xp11.21	Kruppel-like factor 8
KLHDC1	2										0.63			0.45		1	1	2	0	0	1	1	0	0	0	0	0	14q22.1	kelch domain containing 1
LOC90246	2				0.316667	0.45625										1	1	2	0	0	1	1	0	0	0	0	0	3q21.3	hypothetical protein LOC90246
LYPD1	2										0.55		0.52			1	1	2	0	0	1	1	0	0	0	0	0	2q21.2	LY6/PLAUR domain containing 1
MCAM	2	0.566833								0.2875						1	1	2	0	0	1	1	0	0	0	0	0	11q23.3	melanoma cell adhesion molecule
MCHR2	2												0.318		0.1475	1	1	2	0	0	1	1	0	0	0	0	0	6q16	melanin-concentrating hormone receptor 2
MFF	2										0.3			0.281667		1	1	2	0	0	1	1	0	0	0	0	0	2q36.3	mitochondrial fission factor
MICA	2									0.465		0.28				1	1	2	0	0	1	1	0	0	0	0	0	6p21.33	MHC class I polypeptide-related sequence A
NAP1L5	2	0.488571							0.486667							1	1	2	0	0	1	1	0	0	0	0	0	4q22.1|4q21-q22	nucleosome assembly protein 1-like 5
NFATC1	2	0.7775					0.596									1	1	2	0	0	1	1	0	0	0	0	0	18q23	nuclear factor of activated T-cells, cytoplasmic, calcineurin-dependent 1
NOS3	2	0.558333				0.391667										1	1	2	0	0	0	1	0	0	0	1	0	7q36	nitric oxide synthase 3 (endothelial cell)
OCA2	2	0.55125							0.426154							1	1	2	0	0	1	1	0	0	0	0	0	15q11.2-q12	oculocutaneous albinism II
PART1	2										0.515		0.473333			1	1	2	0	0	1	1	0	0	0	0	0	5q12.1	prostate androgen-regulated transcript 1
PKHD1L1	2				0.357143									0.694		1	1	2	0	0	1	1	0	0	0	0	0	8q23.1-q23.2	polycystic kidney and hepatic disease 1 (autosomal recessive)-like 1
PLXNA4	2	1.12833				0.97875										1	1	2	0	0	1	1	0	0	0	0	0	7q32.3	plexin A4
POU2F3	2						0.492	0.235								1	1	2	0	0	1	1	0	0	0	0	0	11q23.3	POU class 2 homeobox 3
RET	2			0.435		0.61375										1	1	2	0	0	1	1	0	0	0	0	0	10q11.2	ret proto-oncogene
RRAD	2	0.943333							0.57							1	1	2	0	0	1	1	0	0	0	0	0	16q22	Ras-related associated with diabetes
RTL1	2		0.282857								0.47					1	1	2	0	0	1	1	0	0	0	0	0	14q32.31	retrotransposon-like 1
SAMD13	2					0.91								0.27		1	1	2	0	0	1	1	0	0	0	0	0	1p31.1	sterile alpha motif domain containing 13
SHD	2	0.464286							0.511875							1	1	2	0	0	1	1	0	0	0	0	0	19p13.3	Src homology 2 domain containing transforming protein D
SHE	2										0.23		0.3225			1	1	2	0	0	1	1	0	0	0	0	0	1q21.3	Src homology 2 domain containing E
SLC12A5	2	0.55							0.665							1	1	2	0	0	1	1	0	0	0	0	0	20q13.12	solute carrier family 12 (potassium-chloride transporter), member 5
SLC1A2	2										0.22		0.1525			1	1	2	0	0	1	1	0	0	0	0	0	11p13-p12	solute carrier family 1 (glial high affinity glutamate transporter), member 2
SNORD47	2										0.45875		0.243			1	1	2	0	0	1	1	0	0	0	0	0	1q25.1	small nucleolar RNA, C/D box 47
SNORD80	2										0.45875		0.243			1	1	2	0	0	1	1	0	0	0	0	0	1q25.1	small nucleolar RNA, C/D box 80
SNORD81	2										0.45875		0.243			1	1	2	0	0	1	1	0	0	0	0	0	1q25.1	small nucleolar RNA, C/D box 81
ST3GAL1	2										0.2825		0.593333			1	1	2	0	0	1	1	0	0	0	0	0	8q24.22	ST3 beta-galactoside alpha-2,3-sialyltransferase 1
TDRD10	2										0.23		0.3225			1	1	2	0	0	1	1	0	0	0	0	0	1q21.3	tudor domain containing 10
TMEM45B	2	0.675				0.66										1	1	2	0	0	1	1	0	0	0	0	0	11q24.3	transmembrane protein 45B
TMEM59L	2		0.183333			0.54										1	1	2	0	0	1	1	0	0	0	0	0	19p12	transmembrane protein 59-like
TRH	2						0.213333		0.68							1	1	2	0	0	1	1	0	0	0	0	0	3q13.3-q21	thyrotropin-releasing hormone
TTC29	2												0.65		0.355	1	1	2	0	0	1	1	0	0	0	0	0	4q31.23	tetratricopeptide repeat domain 29
TTC39A	2						0.516667		0.75							1	1	2	0	0	1	1	0	0	0	0	0	1p32.3	tetratricopeptide repeat domain 39A
TUBB2B	2		1.66571			1.16813										1	1	2	0	0	1	1	0	0	0	0	0	6p25	tubulin, beta 2B
TXNL4B	2								0.515						0.226667	1	1	2	0	0	1	1	0	0	0	0	0	16q22.3	thioredoxin-like 4B
ZMAT4	2		0.86			1.15167										1	1	2	0	0	1	1	0	0	0	0	0	8p11.21	zinc finger, matrin type 4
ZNF804A	2										0.253333		0.416			1	1	2	0	0	1	1	0	0	0	0	0	2q32.1	zinc finger protein 804A
HS3ST3A1	1				0.87125											1	1	6	0	1	1	1	0	1	1	1	0	17p12-p11.2	heparan sulfate (glucosamine) 3-O-sulfotransferase 3A1
MYT1L	1										0.31					1	1	5	0	0	1	1	0	1	1	1	0	2p25.3	myelin transcription factor 1-like
SYTL3	1					0.416										1	1	5	0	0	1	1	0	1	1	1	0	6q25.3	synaptotagmin-like 3
ANKS1B	1												0.375			1	1	4	0	0	1	1	0	0	1	1	0	12q23.1	ankyrin repeat and sterile alpha motif domain containing 1B
APBB1IP	1													0.215		1	1	4	0	0	1	1	0	0	1	1	0	10p12.1	amyloid beta (A4) precursor protein-binding, family B, member 1 interacting protein
ARSG	1										0.785					1	1	4	0	0	1	1	0	0	1	1	0	17q24.2	arylsulfatase G
C5orf30	1												0.286667			1	1	4	0	0	1	1	0	0	1	1	0	5q21.1	chromosome 5 open reading frame 30
COL11A2	1	0.388571														1	1	4	0	0	1	1	0	0	1	1	0	6p21.3	collagen, type XI, alpha 2
FRMD6	1	1.39182														1	1	4	0	1	1	1	0	0	0	1	0	14q22.1	FERM domain containing 6
HHATL	1								0.3475							1	1	4	0	0	1	1	0	0	1	1	0	3p22.1	hedgehog acyltransferase-like
HOXA3	1				1.37											1	1	4	0	0	1	1	0	0	1	1	0	7p15-p14	homeobox A3
ISLR2	1							0.225								1	1	4	0	0	1	1	0	0	1	1	0	15q24.1	immunoglobulin superfamily containing leucine-rich repeat 2
RCAN2	1										0.29					1	1	4	0	0	1	1	0	0	1	1	0	6p12.3	regulator of calcineurin 2
RIMS1	1	1.24														1	1	4	0	0	1	1	0	0	1	1	0	6q12-q13	regulating synaptic membrane exocytosis 1
SEC14L4	1	0.575														1	1	4	0	0	1	1	0	0	1	1	0	22q12.2	SEC14-like 4 (S. cerevisiae)
VPREB1	1						0.452									1	1	4	0	0	1	1	0	0	1	1	0	22q11.2|22q11.22	pre-B lymphocyte 1
ZNF445	1														0.19	1	1	4	0	0	1	1	0	0	1	1	0	3p21.32	zinc finger protein 445
ADM2	1	0.555														1	1	3	0	0	1	1	0	0	0	1	0	22q13.33	adrenomedullin 2
COL9A3	1						0.51									1	1	3	0	0	1	1	0	0	0	1	0	20q13.3	collagen, type IX, alpha 3
DAAM2	1	1.492														1	1	3	0	0	1	1	0	0	0	1	0	6p21.2	dishevelled associated activator of morphogenesis 2
HIST1H4E	1			1.61												1	1	3	0	1	1	1	0	0	0	0	0	6p21.3	histone cluster 1, H4e
KCNK4	1	0.524615														1	1	3	0	0	1	1	0	0	0	1	0	11q13	potassium channel, subfamily K, member 4
KCNQ1OT1	1			0.552222												1	1	3	0	1	1	1	0	0	0	0	0	11p15	KCNQ1 overlapping transcript 1 (non-protein coding)
MAL	1						0.418571									1	1	3	0	0	1	1	0	0	0	1	0	2cen-q13	mal, T-cell differentiation protein
NPAS2	1	0.825														1	1	3	0	0	1	1	0	0	0	1	0	2q11.2	neuronal PAS domain protein 2
NRF1	1												0.323333			1	1	3	0	0	1	1	0	0	0	1	0	7q32	nuclear respiratory factor 1
ODZ4	1												0.336667			1	1	3	0	0	1	1	0	0	0	1	0	11q14.1	odz, odd Oz/ten-m homolog 4 (Drosophila)
OPCML	1	1.288														1	1	3	0	0	1	1	0	0	0	1	0	11q25	opioid binding protein/cell adhesion molecule-like
PPP1R10	1												0.3325			1	1	3	0	0	1	1	0	0	0	1	0	6p21.3	protein phosphatase 1, regulatory (inhibitor) subunit 10
RTBDN	1									0.32						1	1	3	0	0	1	1	0	0	0	1	0	19p12	retbindin
SLC26A10	1						0.1975									1	1	3	0	0	1	1	0	0	0	1	0	12q13	solute carrier family 26, member 10
TMEM100	1										0.345					1	1	3	0	0	1	1	0	0	0	1	0	17q22	transmembrane protein 100
YPEL5	1										0.465					1	1	3	0	0	1	1	0	0	0	1	0	2p23.1	yippee-like 5 (Drosophila)
ABO	1	0.69														1	1	2	0	0	1	1	0	0	0	0	0	9q34.1-q34.2	ABO blood group (transferase A, alpha 1-3-N-acetylgalactosaminyltransferase; transferase B, alpha 1-3-galactosyltransferase)
ACCN4	1		0.536667													1	1	2	0	0	1	1	0	0	0	0	0	2q35	amiloride-sensitive cation channel 4, pituitary
ACOT2	1					0.568										1	1	2	0	0	1	1	0	0	0	0	0	14q24.3	acyl-CoA thioesterase 2
ACPL2	1					0.34										1	1	2	0	0	1	1	0	0	0	0	0	3q23	acid phosphatase-like 2
ACSS3	1												0.378182			1	1	2	0	0	1	1	0	0	0	0	0	12q21.31	acyl-CoA synthetase short-chain family member 3
AIFM2	1										0.3					1	1	2	0	0	0	1	0	0	0	1	0	10q22.1	apoptosis-inducing factor, mitochondrion-associated, 2
ASCL1	1					1.83833										1	1	2	0	0	1	1	0	0	0	0	0	12q23.2	achaete-scute complex homolog 1 (Drosophila)
AURKB	1										0.55					1	1	2	0	0	1	1	0	0	0	0	0	17p13.1	aurora kinase B
BAIAP3	1		1.234													1	1	2	0	0	1	1	0	0	0	0	0	16p13.3	BAI1-associated protein 3
BIK	1								0.536667							1	1	2	0	0	1	1	0	0	0	0	0	22q13.31	BCL2-interacting killer (apoptosis-inducing)
BTG4	1				1.5											1	1	2	0	0	1	1	0	0	0	0	0	11q23	B-cell translocation gene 4
C11orf53	1										0.18					1	1	2	0	0	1	1	0	0	0	0	0	11q23.1	chromosome 11 open reading frame 53
C14orf39	1										0.446					1	1	2	0	0	1	1	0	0	0	0	0	14q23.1	chromosome 14 open reading frame 39
C5orf13	1												0.35			1	1	2	0	0	1	1	0	0	0	0	0	5q22.1	chromosome 5 open reading frame 13
CAMK1D	1					0.792										1	1	2	0	0	1	1	0	0	0	0	0	10p13	calcium/calmodulin-dependent protein kinase ID
CAMK2A	1											0.31				1	1	2	0	0	1	1	0	0	0	0	0	5q33.1	calcium/calmodulin-dependent protein kinase II alpha
CAND2	1								0.435							1	1	2	0	0	1	1	0	0	0	0	0	3p25.1	cullin-associated and neddylation-dissociated 2 (putative)
CCNA1	1						1.715									1	1	2	0	0	1	1	0	0	0	0	0	13q12.3-q13	cyclin A1
CDH13	1													0.42		1	1	2	0	0	1	1	0	0	0	0	0	16q24.2-q24.3	cadherin 13, H-cadherin (heart)
CRABP1	1						0.682									1	1	2	0	0	1	1	0	0	0	0	0	15q24	cellular retinoic acid binding protein 1
CRYBA2	1		0.495													1	1	2	0	0	0	1	0	0	0	1	0	2q34-q36	crystallin, beta A2
DDIT4L	1										0.466					1	1	2	0	0	1	1	0	0	0	0	0	4q23	DNA-damage-inducible transcript 4-like
DKFZP434H168	1												0.428333			1	1	2	0	0	1	1	0	0	0	0	0	-	hypothetical LOC26077
DNAJC22	1					0.29										1	1	2	0	0	1	1	0	0	0	0	0	12q13.12	DnaJ (Hsp40) homolog, subfamily C, member 22
FAM162B	1		0.7975													1	1	2	0	0	1	1	0	0	0	0	0	6q22.2	family with sequence similarity 162, member B
FAM189A1	1										0.25					1	1	2	0	0	1	1	0	0	0	0	0	15q13.1	family with sequence similarity 189 member A1
FANCF	1												0.335			1	1	2	0	0	1	1	0	0	0	0	0	11p15	Fanconi anemia, complementation group F
FBLN2	1			0.54												1	1	2	0	0	1	1	0	0	0	0	0	3p25.1	fibulin 2
FGF12	1				1.22875											1	1	2	0	0	1	1	0	0	0	0	0	3q28	fibroblast growth factor 12
FOXP1	1										0.3875					1	1	2	0	0	1	1	0	0	0	0	0	3p14.1	forkhead box P1
GFI1B	1				0.175											1	1	2	0	0	0	1	0	0	0	1	0	9q34.13	growth factor independent 1B transcription repressor
GNG4	1										0.475					1	1	2	0	0	1	1	0	0	0	0	0	1q42.3	guanine nucleotide binding protein (G protein), gamma 4
GPR78	1	0.479286														1	1	2	0	0	1	1	0	0	0	0	0	4p16.1	G protein-coupled receptor 78
GPRIN3	1										0.55					1	1	2	0	0	1	1	0	0	0	0	0	4q22.1	GPRIN family member 3
GRIN2C	1	0.398571														1	1	2	0	0	1	1	0	0	0	0	0	17q25	glutamate receptor, ionotropic, N-methyl D-aspartate 2C
GRP	1					0.551818										1	1	2	0	0	1	1	0	0	0	0	0	18q21.1-q21.32	gastrin-releasing peptide
GUCA2B	1	0.47														1	1	2	0	0	1	1	0	0	0	0	0	1p34-p33	guanylate cyclase activator 2B (uroguanylin)
HIC1	1	0.59625														1	1	2	0	0	1	1	0	0	0	0	0	17p13.3	hypermethylated in cancer 1
HOXC12	1				1.425											1	1	2	0	0	1	1	0	0	0	0	0	12q12-q13	homeobox C12
HS3ST3B1	1	1.67757														1	1	2	0	0	1	1	0	0	0	0	0	17p12-p11.2	heparan sulfate (glucosamine) 3-O-sulfotransferase 3B1
KCNB1	1						0.35									1	1	2	0	0	1	1	0	0	0	0	0	20q13.2	potassium voltage-gated channel, Shab-related subfamily, member 1
KCNG1	1	1.33333														1	1	2	0	0	1	1	0	0	0	0	0	20q13	potassium voltage-gated channel, subfamily G, member 1
KCNJ8	1										0.42					1	1	2	0	0	1	1	0	0	0	0	0	12p11.23	potassium inwardly-rectifying channel, subfamily J, member 8
KCTD16	1										0.44					1	1	2	0	0	1	1	0	0	0	0	0	5q32	potassium channel tetramerisation domain containing 16
KIAA1704	1										0.571667					1	1	2	0	0	1	1	0	0	0	0	0	13q13-q14	KIAA1704
KLHL3	1								1.52							1	1	2	0	0	1	1	0	0	0	0	0	5q31	kelch-like 3 (Drosophila)
LEPREL1	1										0.425					1	1	2	0	0	1	1	0	0	0	0	0	3q28	leprecan-like 1
LOC157627	1				0.828333											1	1	2	0	0	1	1	0	0	0	0	0	8p23.1	hypothetical LOC157627
LRRC20	1								0.474							1	1	2	0	0	1	1	0	0	0	0	0	10q22.1	leucine rich repeat containing 20
LRRC24	1		0.457143													1	1	2	0	0	1	1	0	0	0	0	0	8q24.3	leucine rich repeat containing 24
LRRFIP1	1		0.74													1	1	2	0	0	1	1	0	0	0	0	0	2q37.3	leucine rich repeat (in FLII) interacting protein 1
LRRN1	1							0.183333								1	1	2	0	0	1	1	0	0	0	0	0	3p26.2	leucine rich repeat neuronal 1
MGAM	1										0.483333					1	1	2	0	0	1	1	0	0	0	0	0	7q34	maltase-glucoamylase (alpha-glucosidase)
MGC16703	1								0.57625							1	1	2	0	0	1	1	0	0	0	0	0	22q11.21	tubulin, alpha pseudogene
MS4A12	1					0.641429										1	1	2	0	0	1	1	0	0	0	0	0	11q12	membrane-spanning 4-domains, subfamily A, member 12
MS4A6A	1													0.366667		1	1	2	0	0	1	1	0	0	0	0	0	11q12.1	membrane-spanning 4-domains, subfamily A, member 6A
MSX2	1							0.415								1	1	2	0	0	1	1	0	0	0	0	0	5q34-q35	msh homeobox 2
MX1	1	0.695														1	1	2	0	0	1	1	0	0	0	0	0	21q22.3	myxovirus (influenza virus) resistance 1, interferon-inducible protein p78 (mouse)
MYBPC1	1												0.3			1	1	2	0	0	1	1	0	0	0	0	0	12q23.2	myosin binding protein C, slow type
MYO3A	1										0.495					1	1	2	0	0	1	1	0	0	0	0	0	10p11.1	myosin IIIA
NLGN1	1					0.795714										1	1	2	0	0	1	1	0	0	0	0	0	3q26.31	neuroligin 1
OR2AG1	1										0.33					1	1	2	0	0	1	1	0	0	0	0	0	11p15.4	olfactory receptor, family 2, subfamily AG, member 1
OR51E2	1										0.416667					1	1	2	0	0	1	1	0	0	0	0	0	11p15	olfactory receptor, family 51, subfamily E, member 2
OSTBETA	1		0.353333													1	1	2	0	0	1	1	0	0	0	0	0	15q22.31	organic solute transporter beta
P2RX6	1								0.57625							1	1	2	0	0	1	1	0	0	0	0	0	22q11.21	purinergic receptor P2X, ligand-gated ion channel, 6
PACSIN3	1											0.355				1	1	2	0	0	1	1	0	0	0	0	0	11p12-p11.12	protein kinase C and casein kinase substrate in neurons 3
PANK1	1														0.413333	1	1	2	0	0	1	1	0	0	0	0	0	10q23.31	pantothenate kinase 1
PCDHB11	1										0.36875					1	1	2	0	0	1	1	0	0	0	0	0	5q31	protocadherin beta 11
POU2AF1	1								0.48							1	0	2	0	0	1	1	0	0	0	0	1	11q23.1	POU class 2 associating factor 1
PRDM8	1	0.737273														1	1	2	0	0	1	1	0	0	0	0	0	4q21	PR domain containing 8
PTCH2	1		0.458													1	1	2	0	0	1	1	0	0	0	0	0	1p33-p34	patched homolog 2 (Drosophila)
PYY	1		1.61333													1	1	2	0	0	1	1	0	0	0	0	0	17q21.1	peptide YY
RELN	1					1.46667										1	1	2	0	0	1	1	0	0	0	0	0	7q22	reelin
RETNLB	1								0.16							1	1	2	0	0	1	1	0	0	0	0	0	3q13.1	resistin like beta
ROBO3	1					0.8845										1	1	2	0	0	1	1	0	0	0	0	0	11q24.2	roundabout, axon guidance receptor, homolog 3 (Drosophila)
SDR42E1	1													0.285		1	1	2	0	0	1	1	0	0	0	0	0	16q23.3	short chain dehydrogenase/reductase family 42E, member 1
SELV	1						0.438									1	1	2	0	0	1	1	0	0	0	0	0	19q13.2	selenoprotein V
SFTA3	1						1.77924									1	1	2	0	0	1	1	0	0	0	0	0	14q13.3	surfactant associated 3
SLC16A6	1												0.473333			1	1	2	0	0	1	1	0	0	0	0	0	17q24.2	solute carrier family 16, member 6 (monocarboxylic acid transporter 7)
SLC29A4	1								0.36							1	1	2	0	0	1	1	0	0	0	0	0	7p22.1	solute carrier family 29 (nucleoside transporters), member 4
SLC7A10	1	0.73														1	1	2	0	0	1	1	0	0	0	0	0	19q13.1	solute carrier family 7, (neutral amino acid transporter, y+ system) member 10
SNTG2	1	0.365														1	1	2	0	0	1	1	0	0	0	0	0	2p25.3	syntrophin, gamma 2
STARD8	1		0.366667													1	1	2	0	0	1	1	0	0	0	0	0	Xq13.1	StAR-related lipid transfer (START) domain containing 8
TAS2R39	1										0.52					1	1	2	0	0	1	1	0	0	0	0	0	7q34	taste receptor, type 2, member 39
TMEM215	1							0.29								1	1	2	0	0	1	1	0	0	0	0	0	9p21.1	transmembrane protein 215
TRIM67	1	0.827143														1	1	2	0	0	1	1	0	0	0	0	0	1q42.2	tripartite motif-containing 67
VENTX	1	0.46														1	1	2	0	0	1	1	0	0	0	0	0	10q26.3	VENT homeobox homolog (Xenopus laevis)
WNT1	1		0.822857													1	1	2	0	0	1	1	0	0	0	0	0	12q13	wingless-type MMTV integration site family, member 1
ZBBX	1												0.375			1	1	2	0	0	1	1	0	0	0	0	0	3q26.1	zinc finger, B-box domain containing
ZNF287	1										0.476667					1	1	2	0	0	1	1	0	0	0	0	0	17p11.2	zinc finger protein 287
PCDH19	11	0.7135	0.284286	0.411176	0.7375		1.84286	0.445455	1.83333		0.179167	0.731	0.315		0.483333	1	0	2	0	0	1	1	0	0	0	0	0	Xq13.3	protocadherin 19
CHAT	10	1.44796	0.636964	0.723819	0.936516	0.749625	0.855	1.36343	0.928462	0.51		0.452				1	0	2	0	0	1	1	0	0	0	0	0	10q11.2	choline acetyltransferase
GHSR	10	0.757391	0.625	0.4744	0.512222	1.256	0.478571	0.33	0.763333	0.412576		0.633333				1	0	2	0	0	1	1	0	0	0	0	0	3q26.31	growth hormone secretagogue receptor
SLC18A3	10	1.44796	0.636964	0.723819	0.936516	0.749625	0.855	1.36343	0.928462	0.51		0.452				1	0	2	0	0	1	1	0	0	0	0	0	10q11.2	solute carrier family 18 (vesicular acetylcholine), member 3
MAD2L2	9	0.628167	0.445455	0.4325		0.34375	0.426667	0.582	0.6	0.48	0.37					1	0	3	0	0	1	1	0	0	0	1	0	1p36	MAD2 mitotic arrest deficient-like 2 (yeast)
FAM123A	9	0.913	0.88	0.446667	0.6575	0.59375		0.997143	0.584167	0.576667		0.4875				1	0	2	0	0	1	1	0	0	0	0	0	13q12.13	family with sequence similarity 123A
LBX1	9	0.68625	0.464286	0.444615	0.779167	0.915	0.612778		0.9875	0.412857		0.41				0	1	2	0	0	1	1	0	0	0	0	0	10q24	ladybird homeobox 1
PDE9A	9	0.366667	0.61125	0.613333	0.3625	0.415		0.47	0.696	0.525		0.4575				1	0	2	0	0	1	1	0	0	0	0	0	21q22.3	phosphodiesterase 9A
RPLP2	9	0.55375	0.36	0.644333	0.7175	0.18	0.433889	0.23425	0.554111	0.257						1	0	2	0	0	1	1	0	0	0	0	0	11p15.5-p15.4	ribosomal protein, large, P2
SLC6A15	9	1.83478	1.7	0.922727	1.76667	1.23636		1.13667			0.632857		0.3375	0.21		1	0	2	0	0	1	1	0	0	0	0	0	12q21.3	solute carrier family 6 (neutral amino acid transporter), member 15
LIFR	8	0.665556	0.136667	0.47825	0.641818		0.465		0.642857	0.471429	0.5					1	0	5	0	0	1	1	0	1	1	1	0	5p13-p12	leukemia inhibitory factor receptor alpha
C1orf187	8	0.628167	0.445455	0.4325		0.34375	0.426667	0.582	0.6	0.48						1	0	3	0	0	1	1	0	0	0	1	0	1p36.22	chromosome 1 open reading frame 187
C10orf26	8	0.991289	1.9625	0.1475	0.757143	0.827619	0.986957		0.934545			0.53625				1	0	2	0	0	1	1	0	0	0	0	0	10q24.32	chromosome 10 open reading frame 26
DCTN1	8			0.4		0.15125		1.1	0.543333	1.4	1.36	0.39		0.833333		1	0	2	0	0	1	1	0	0	0	0	0	2p13	dynactin 1 (p150, glued homolog, Drosophila)
DLX4	8	0.664118	0.5	0.551948	0.45		0.731948	0.335	0.5625	0.188571						0	1	2	0	0	1	1	0	0	0	0	0	17q21.33	distal-less homeobox 4
IQSEC3	8	0.837	0.213636	0.672727	0.512	0.69	0.276667	1.55	0.482							1	0	2	0	0	1	1	0	0	0	0	0	12p13.33	IQ motif and Sec7 domain 3
LOC389332	8	0.731145	0.289444	0.734286	0.464167			0.487167	0.671579	0.485		0.45				1	0	2	0	0	1	1	0	0	0	0	0	5q31.2	hypothetical LOC389332
MYOD1	8	1.12674	1.22474	1.31636	1.37567	1.18125		0.944444		0.42		0.255				0	1	2	0	0	1	1	0	0	0	0	0	11p15.4	myogenic differentiation 1
PCDHB6	8	0.364	0.2975				0.21		0.333333	0.368333	0.496667		0.21		0.225	0	1	2	0	0	1	1	0	0	0	0	0	5q31	protocadherin beta 6
PPARA	8	0.664615	0.483333		0.292222		0.283333	0.3575	0.5725	0.4625		0.2375				1	0	2	0	0	1	1	0	0	0	0	0	22q12-q13.1|22q13.31	peroxisome proliferator-activated receptor alpha
SFRP2	8	0.749394	0.333333	0.574667	0.631579	0.657833	0.844583	0.481429		0.25						1	0	2	0	0	1	1	0	0	0	0	0	4q31.3	secreted frizzled-related protein 2
SPHKAP	8	1.67636	1.322	1.59	1.51	1.13182	1.37	1.12				0.533333				1	0	2	0	0	1	1	0	0	0	0	0	2q36	SPHK1 interactor, AKAP domain containing
TMEM90B	8	1.54	1.4	0.59625	0.489167	0.844		0.712727		0.33		0.215				1	0	2	0	0	1	1	0	0	0	0	0	20p11.21	synapse differentiation inducing 1
CRYBA4	7	0.844118	0.34	0.542857			0.38875	0.431526	0.727588	0.299167						1	0	4	0	0	1	1	0	0	1	1	0	22q11.2-q13.1|22q12.1	crystallin, beta A4
SPTBN4	7	0.792857	0.27		0.493	0.3375		0.511667	0.461667	0.45						1	0	3	0	0	1	1	0	0	0	1	0	19q13.13	spectrin, beta, non-erythrocytic 4
ABAT	7		0.326667	0.466		0.56	0.979487	0.498333	0.795	0.92						1	0	2	0	0	1	1	0	0	0	0	0	16p13.2	4-aminobutyrate aminotransferase
APCDD1	7	0.915714	0.71		1.76			0.67			0.18		0.295	0.185		1	0	2	0	0	0	1	0	0	0	1	0	18p11.22	adenomatosis polyposis coli down-regulated 1
C9orf135	7	0.473333						0.183333		0.444286	0.76		0.44625	0.23	0.5	1	0	2	0	0	1	1	0	0	0	0	0	9q21.11	chromosome 9 open reading frame 135
CACNA1E	7	1.1625	0.84	0.519926	0.545	0.685455	0.786			0.65						1	0	2	0	0	0	1	0	0	0	1	0	1q25-q31	calcium channel, voltage-dependent, R type, alpha 1E subunit
CALN1	7	1.14538		0.868889	1.1125	0.769242		0.3475	0.459	0.3						1	0	2	0	0	1	1	0	0	0	0	0	7q11	calneuron 1
CAMP	7	0.841111	0.11	0.1			0.425	0.475	0.536429	0.275						1	0	2	0	0	1	1	0	0	0	0	0	3p21.3	cathelicidin antimicrobial peptide
CBLN2	7	0.768422	0.54		0.58	0.635455					0.482857		0.324	0.445		1	0	2	0	0	1	1	0	0	0	0	0	18q22.3	cerebellin 2 precursor
CCDC140	7	1.31815	1.74972	0.793435	0.79	0.595417	1.26385	0.794								1	0	2	0	0	0	1	0	0	0	1	0	2q36.1	coiled-coil domain containing 140
CD93	7	0.586	0.9	0.191667			0.512	0.33	0.395625	0.286154						1	0	2	0	0	0	1	0	0	0	1	0	20p11.21	CD93 molecule
CPNE5	7	0.466667	0.395694		0.484286		0.53875		0.59	0.333333		0.2				1	0	2	0	0	1	1	0	0	0	0	0	6p21.1	copine V
CPT1B	7	0.638696	0.392	0.535			0.449545	0.48	0.587368	0.289						1	0	2	0	0	0	1	0	0	0	1	0	22q13.33	carnitine palmitoyltransferase 1B (muscle)
CPT1C	7	0.574464	0.287833				0.542377	0.321429	0.612	0.381948		0.1625				1	0	2	0	0	1	1	0	0	0	0	0	19q13.33	carnitine palmitoyltransferase 1C
FAM3A	7		0.353333	0.255			0.55875	0.594286	0.893333	0.165		0.3				1	0	2	0	0	1	1	0	0	0	0	0	Xq28	family with sequence similarity 3, member A
FGFR2	7	1.58429	1.64	0.673333	0.624	0.341667					0.395		0.33			1	0	2	0	0	1	1	0	0	0	0	0	10q26	fibroblast growth factor receptor 2
G0S2	7		0.41				0.485	0.42625	0.611667	0.521429		0.53			0.37	1	0	2	0	0	1	1	0	0	0	0	0	1q32.2|1q32.2-q41	G0/G1switch 2
LOC254559	7	1.13333	0.666667	0.778333	0.817588	0.972153	1.27792	0.283333								1	0	2	0	0	1	1	0	0	0	0	0	15q26.1	hypothetical LOC254559
LOC642587	7	0.533	0.515	0.489		0.833333		0.595	0.6435	0.139						1	0	2	0	0	1	1	0	0	0	0	0	1q32.2	NPC-A-5
NEFH	7	0.5325	0.155	0.285556	0.526			0.52	0.945	0.6375						1	0	2	0	0	1	1	0	0	0	0	0	22q12.2	neurofilament, heavy polypeptide
NMNAT2	7	0.545714	0.728571		0.745			0.475	0.576667	0.486		0.435				1	0	2	0	0	1	1	0	0	0	0	0	1q25	nicotinamide nucleotide adenylyltransferase 2
NPR3	7	1.81111	1.23667	1.63913	1.57475	1.46654		1.28167			0.48					0	1	2	0	0	1	1	0	0	0	0	0	5p14-p13	natriuretic peptide receptor C/guanylate cyclase C (atrionatriuretic peptide receptor C)
NXPH1	7	1.29972	1.13783	1.18143	0.716	0.9	1.67625	1.14								1	0	2	0	0	1	1	0	0	0	0	0	7p22	neurexophilin 1
PCDHB4	7	1.33714	0.766667	0.735	0.758		0.782				0.471429		0.291429			1	0	2	0	0	0	1	0	0	0	1	0	5q31	protocadherin beta 4
TAL1	7	0.935556	0.62		0.2	0.423333		0.54	1.57	0.27						1	0	2	0	0	1	1	0	0	0	0	0	1p32	T-cell acute lymphocytic leukemia 1
WT1	7	2.63895	1.79	2.1675	1.48111	1.53125	2.62375	1.55								0	1	2	0	0	1	1	0	0	0	0	0	11p13	Wilms tumor 1
ZNF323	7		1.392	1.11813		0.588	0.7425		1.25429	1.15		0.346				1	0	2	0	0	1	1	0	0	0	0	0	6p21.31|6p22.3-p22.1	zinc finger protein 323
ZNF709	6	0.84375	0.492		0.268333		0.72			0.37625		0.198				1	0	6	0	0	1	1	1	1	1	1	0	19p13.2	zinc finger protein 709
BEGAIN	6	1.57125	1.335	0.596	0.77625		0.22426	0.4975								1	0	5	0	0	1	1	0	1	1	1	0	14q32.2	brain-enriched guanylate kinase-associated homolog (rat)
CES4	6	0.718333	0.571429	0.526924	0.51875			0.183333	0.838							1	0	4	0	0	1	1	0	0	1	1	0	16q12.2	carboxylesterase 4-like
ELMO1	6	0.286667				0.274	0.417685	0.3325			0.425714		0.315			1	0	4	0	0	1	1	0	0	1	1	0	7p14.2	engulfment and cell motility 1
GCNT2	6	1.93333		0.734		0.69875	0.85				0.52		0.313333			1	0	4	0	0	1	1	0	0	1	1	0	6p24.2	glucosaminyl (N-acetyl) transferase 2, I-branching enzyme (I blood group)
GRASP	6	1.165	0.62	0.898	0.464286	0.496667	1.37143									1	0	4	0	0	1	1	0	0	1	1	0	12q13.13	GRP1 (general receptor for phosphoinositides 1)-associated scaffold protein
LTB4R	6	0.645		0.19875			0.719524	0.122333	0.356667			0.175				1	0	4	0	0	1	1	0	0	1	1	0	14q11.2-q12	leukotriene B4 receptor
MB	6	0.5425		0.143917	0.375	0.498571	0.342667		0.444444							1	0	4	0	0	1	1	0	0	1	1	0	22q13.1	myoglobin
VSX1	6	1.534		0.822	0.8175	0.693333	0.838	0.855								1	0	4	0	0	1	1	0	0	1	1	0	20p11.23-p11.22	visual system homeobox 1
SEPT9	6	0.658359	0.219694				0.262225	0.313333	0.446417	0.1915						1	0	3	0	0	1	1	0	0	0	1	0	17q25	Septin 9
ARHGAP25	6	0.548889	0.251111		0.253333	0.458	0.591		0.857692							1	0	3	0	0	1	1	0	0	0	1	0	2p14	Rho GTPase activating protein 25
BASP1	6	0.673333	0.64	0.17	0.39	0.357273					0.655					1	0	3	0	0	1	1	0	0	0	1	0	5p15.1-p14	brain abundant, membrane attached signal protein 1
FAIM3	6	0.8	0.3	0.123472		0.245			0.462377	0.275						1	0	3	0	0	1	1	0	0	0	1	0	1q32.1	Fas apoptotic inhibitory molecule 3
HTR2C	6	0.959667	0.359	0.82	0.821724		1.15517	0.525								1	0	3	0	0	1	1	0	0	0	1	0	Xq24	5-hydroxytryptamine (serotonin) receptor 2C
TNXB	6	0.596331	0.371667		0.21625		0.571429	0.292833	0.62875							1	0	3	0	0	1	1	0	0	0	1	0	6p21.3	tenascin XB
TTLL10	6	0.346364					0.35	0.85	0.828	0.292857		0.7				1	0	3	0	0	1	1	0	0	0	1	0	1p36.33	tubulin tyrosine ligase-like family, member 10
ABCB6	6	0.548	0.46			0.8	0.484545	0.285	0.469375							1	0	2	0	0	1	1	0	0	0	0	0	2q36	ATP-binding cassette, sub-family B (MDR/TAP), member 6
ALDH3A1	6	0.736667	0.232857			0.433333		0.522	0.444667	0.229						1	0	2	0	0	1	1	0	0	0	0	0	17p11.2	aldehyde dehydrogenase 3 family, memberA1
AMDHD2	6	0.683333	0.4775				0.421333	0.285		0.5225		0.15				1	0	2	0	0	1	1	0	0	0	0	0	16p13.3	amidohydrolase domain containing 2
C20orf70	6	0.4925	0.155	0.57				0.37	0.67	0.2525						1	0	2	0	0	1	1	0	0	0	0	0	20q11.21	chromosome 20 open reading frame 70
CALML5	6	0.62		0.284			0.43625	0.321667	0.554167	0.276667						1	0	2	0	0	1	1	0	0	0	0	0	10p15.1	calmodulin-like 5
CARD14	6	0.983333	0.346924				0.34	0.541111	0.4	0.412143						1	0	2	0	0	1	1	0	0	0	0	0	17q25	caspase recruitment domain family, member 14
DKK2	6	2.72	0.894615	1.57727	1.12292	1.33333							0.458			1	0	2	0	0	1	1	0	0	0	0	0	4q25	dickkopf homolog 2 (Xenopus laevis)
EBF3	6	1.59286		1.14	0.838696	0.948		0.733333						0.226667		1	0	2	0	0	1	1	0	0	0	0	0	10q26.3	early B-cell factor 3
EPB41L1	6	0.62	0.328333		0.233333	0.388333	0.536333		0.53435							1	0	2	0	0	1	1	0	0	0	0	0	20q11.2-q12	erythrocyte membrane protein band 4.1-like 1
FAM71F1	6	0.754286	0.35	0.9	0.248571				0.5175	0.257143						1	0	2	0	0	1	1	0	0	0	0	0	7q32.1	family with sequence similarity 71, member F1
FASTK	6	0.588	0.429583				0.668571		0.374444	0.543333	0.653333					1	0	2	0	0	1	1	0	0	0	0	0	7q35	Fas-activated serine/threonine kinase
FGF19	6	0.613333		0.8	0.6225		0.745	0.195	0.443333							0	1	2	0	0	1	1	0	0	0	0	0	11q13.1	fibroblast growth factor 19
FGR	6	0.725	0.463333		0.382	0.366667			0.636667	0.436						1	0	2	0	0	1	1	0	0	0	0	0	1p36.2-p36.1	Gardner-Rasheed feline sarcoma viral (v-fgr) oncogene homolog
FLJ42875	6	1.175	0.428	0.9		0.4275		0.938		0.18						1	0	2	0	0	1	1	0	0	0	0	0	1p36.32	hypothetical LOC440556
GRM2	6	0.485333	0.472917		0.12		0.2975		0.553846	0.258462						1	0	2	0	0	1	1	0	0	0	0	0	3p21.1	glutamate receptor, metabotropic 2
GSX1	6	1.34333	1.29	1.2925	0.834		0.896667	1.26								1	0	2	0	0	1	1	0	0	0	0	0	13q12.2	GS homeobox 1
HOXA11	6		1.7	1.21136	1.9625		1.76267				0.22				0.95	1	0	2	0	0	1	1	0	0	0	0	0	7p15-p14	homeobox A11
HOXA11AS	6		1.7	1.21136	1.9625		1.76267				0.22				0.95	1	0	2	0	0	1	1	0	0	0	0	0	7p15.2	HOXA11 antisense RNA (non-protein coding)
HOXA6	6	0.964759	0.85	0.933226	0.5275	0.728182		0.718								1	0	2	0	0	1	1	0	0	0	0	0	7p15-p14	homeobox A6
HTR1B	6	1.72286	1.39125	0.92125	1.14286	0.7728		0.9625								1	0	2	0	0	1	1	0	0	0	0	0	6q13	5-hydroxytryptamine (serotonin) receptor 1B
IL11RA	6	0.591786	0.826667			0.48		0.1	0.648			0.67				1	0	2	0	0	1	1	0	0	0	0	0	9p13	interleukin 11 receptor, alpha
LGR6	6	0.615	0.447929	0.657143			0.474762		0.44	0.27						1	0	2	0	0	1	1	0	0	0	0	0	1q32.1	leucine-rich repeat-containing G protein-coupled receptor 6
LOC100127888	6	0.481176	0.4	0.635				0.138333	0.466	0.286						1	0	2	0	0	1	1	0	0	0	0	0	20q13.33	SLCO4A1 antisense RNA 1
LOC100134259	6	0.38625	0.3475				0.2625	0.141667	0.487143	0.266667						1	0	2	0	0	1	1	0	0	0	0	0	2p21	similar to hCG1987718
LOC148696	6		0.611				0.652353	0.462	0.536667	0.358		0.523333				1	0	2	0	0	1	1	0	0	0	0	0	1q32.2	hypothetical LOC148696
LOXL3	6	0.43	0.379167	0.196667	0.654167		0.397323		0.519238							1	0	2	0	0	1	1	0	0	0	0	0	2p13	lysyl oxidase-like 3
MT1G	6	0.869167	0.593952	0.478333	0.754286		0.66			0.345714						1	0	2	0	0	1	1	0	0	0	0	0	16q13	metallothionein 1G
MYO1C	6	0.844167			0.481227		0.392333	0.3	0.35	0.128						1	0	2	0	0	1	1	0	0	0	0	0	17p13	myosin IC
NCRNA00114	6	0.613333		0.453333	0.1675		0.333333	0.398571	0.515							1	0	2	0	0	1	1	0	0	0	0	0	21q22.2	non-protein coding RNA 114
NR2E1	6	1.68696	1.46111	1.13769	0.6742	0.9855	0.763889									1	0	2	0	0	1	1	0	0	0	0	0	6q21	nuclear receptor subfamily 2, group E, member 1
NR2F2	6	0.73625					0.693562	0.135	0.29	0.22			0.283333			1	0	2	0	0	1	1	0	0	0	0	0	15q26	nuclear receptor subfamily 2, group F, member 2
OTOP1	6	0.583333	0.868					0.4875	0.3	0.215		0.118333				1	0	2	0	0	1	1	0	0	0	0	0	4p16.2	otopetrin 1
OTOP2	6		0.775	0.752222	0.5275	0.495417	1.35944	0.532222								1	0	2	0	0	1	1	0	0	0	0	0	17q25.1	otopetrin 2
PDGFRB	6	0.617967		0.484857	0.372857		0.443846		0.593333			0.266667				1	0	2	0	0	1	1	0	0	0	0	0	5q31-q32	platelet-derived growth factor receptor, beta polypeptide
PLVAP	6	0.775556	0.386667				0.328182	0.34	0.5575	0.178						1	0	2	0	0	1	1	0	0	0	0	0	19p13.2	plasmalemma vesicle associated protein
POU2F2	6	0.56	0.15				0.288	0.371111	0.75125	0.371429						1	0	2	0	0	1	1	0	0	0	0	0	19q13.2	POU class 2 homeobox 2
PRDM16	6	1.175	0.428	0.9		0.4275		0.938		0.18						1	0	2	0	0	1	1	0	0	0	0	0	1p36.23-p33	PR domain containing 16
RAB7A	6		0.621667	0.286667	0.198	0.373333	0.464			0.42						1	0	2	0	0	1	1	0	0	0	0	0	3q21.3	RAB7A, member RAS oncogene family
SALL1	6	1.975	0.98325	1.47375	1.14875	1.4225	2.25									1	0	2	0	0	1	1	0	0	0	0	0	16q12.1	sal-like 1 (Drosophila)
SCAMP5	6	0.44	0.722	1.44	0.425	0.526		0.513333								1	0	2	0	0	1	1	0	0	0	0	0	15q24.1-q24.2	secretory carrier membrane protein 5
SCN2A	6		0.4		0.27	0.371667			0.354722	0.285			0.161671			1	0	2	0	0	1	1	0	0	0	0	0	2q23-q24	sodium channel, voltage-gated, type II, alpha subunit
SLC22A17	6		0.37		0.313333	0.315		0.341111	0.355	0.215						1	0	2	0	0	1	1	0	0	0	0	0	14q11.2	solute carrier family 22, member 17
SNCAIP	6	1.68571	0.735	0.748333	0.33	1.515							0.398571			1	0	2	0	0	1	1	0	0	0	0	0	5q23.1-q23.3	synuclein, alpha interacting protein
TRIM36	6	1.36167		1	0.8125	0.91	0.552						0.38			0	1	2	0	0	1	1	0	0	0	0	0	5q22.3	tripartite motif-containing 36
USH1G	6		0.775	0.752222	0.5275	0.495417	1.35944	0.532222								1	0	2	0	0	1	1	0	0	0	0	0	17q25.1	Usher syndrome 1G (autosomal recessive)
VSX2	6	1.18286	0.973333	0.628333		0.371667		0.624286	0.988							1	0	2	0	0	0	1	0	0	0	1	0	14q24.3	visual system homeobox 2
ZNF572	6		0.435714		0.935	0.574545		0.46	0.572727	0.33						1	0	2	0	0	1	1	0	0	0	0	0	8q24.13	zinc finger protein 572
C11orf93	5	0.92	0.2525	0.188333				0.425		0.153333						1	0	5	0	0	1	1	0	1	1	1	0	11q23.1	colorectal cancer associated 2
ITIH1	5	0.566364	0.316667			0.455		0.215	0.446667							1	0	5	0	0	1	1	0	1	1	1	0	3p21.2-p21.1	inter-alpha (globulin) inhibitor H1
NFASC	5	1.18125	0.645	1.2675	0.98125	1.17571										1	0	5	0	0	1	1	0	1	1	1	0	1q32.1	neurofascin homolog (chicken)
A2BP1	5					0.478571		0.225556	0.433333		0.466		0.146667			1	0	4	0	0	1	1	0	0	1	1	0	16p13.3	ataxin 2-binding protein 1
AGPAT3	5	0.523333	0.265		0.15			0.331429	0.6335							1	0	4	0	0	0	1	0	1	1	1	0	21q22.3	1-acylglycerol-3-phosphate O-acyltransferase 3
BAT1	5	0.378	0.4725		0.265		0.13	0.51								1	0	4	1	1	1	1	0	0	0	0	0	6p21.3	HLA-B associated transcript 1
DLX5	5		1.12333	1.3225	1.36167	0.96	1.577									1	0	4	0	0	1	1	0	0	1	1	0	7q22	distal-less homeobox 5
NHLRC4	5	0.472727	0.24125				0.295833	0.29	0.32							1	0	4	0	0	1	1	0	0	1	1	0	16p13.3	NHL repeat containing 4
PRKAG2	5		1.51667	0.37	1.78333	0.554263					0.37					1	0	4	0	0	1	1	0	0	1	1	0	7q36.1	protein kinase, AMP-activated, gamma 2 non-catalytic subunit
TGFBI	5	0.48375				0.28	0.355	0.193333	0.464							1	0	4	0	0	1	1	0	0	1	1	0	5q31	transforming growth factor, beta-induced, 68kDa
ARHGEF7	5	0.685	0.466667				0.624667		0.17				0.44375			0	1	3	0	0	0	1	0	0	1	1	0	13q34	Rho guanine nucleotide exchange factor (GEF) 7
BLVRB	5	0.792857	0.27		0.493	0.3375		0.511667								1	0	3	0	0	1	1	0	0	0	1	0	19q13.1-q13.2	biliverdin reductase B (flavin reductase (NADPH))
C21orf130	5	0.49		0.1625				0.75	0.478333	0.328						1	0	3	0	0	1	1	0	0	0	1	0	21q22.3	chromosome 21 open reading frame 130
DCC	5	1.76667			0.948182	0.662727					0.466667		0.333333			1	0	3	0	0	1	1	0	0	0	1	0	18q21.3	deleted in colorectal carcinoma
FAM19A2	5	1.39533			0.842857		1.12				0.435294		0.2875			1	0	3	0	0	1	1	0	0	0	1	0	12q14.1	family with sequence similarity 19 (chemokine (C-C motif)-like), member A2
FAM65B	5	0.886	0.49475	0.4725		0.193333			0.84							0	1	3	0	0	1	1	0	0	0	1	0	6p22.3-p21.32	family with sequence similarity 65, member B
FOXI2	5	1.26388	0.94625		1.45429	0.548		1.43								1	0	3	0	0	1	1	0	0	0	1	0	10q26.2	forkhead box I2
GIMAP8	5		0.376667		0.473333	0.35	0.589167			0.293333						1	0	3	0	0	1	1	0	0	0	1	0	7q36.1	GTPase, IMAP family member 8
ITGB2	5	0.635					0.337917		0.41		0.415		0.3			1	0	3	0	0	1	1	0	0	0	1	0	21q22.3	integrin, beta 2 (complement component 3 receptor 3 and 4 subunit)
KCNQ1	5	0.759167						0.16125	0.488667	0.26		0.17				1	0	3	0	0	1	1	0	0	0	1	0	11p15.5	potassium voltage-gated channel, KQT-like subfamily, member 1
KRBA1	5	0.6715	0.4				0.45	0.44	0.4475							1	0	3	0	0	1	1	0	0	0	1	0	7q36	KRAB-A domain containing 1
LIMK2	5	1.57222			0.6255			0.543333	0.52	0.2						1	0	3	0	0	1	1	0	0	0	1	0	22q12.2	LIM domain kinase 2
PRKAG3	5	0.79	0.28	0.413333	0.12		0.439238									1	0	3	0	0	0	1	0	0	1	1	0	2q35	protein kinase, AMP-activated, gamma 3 non-catalytic subunit
SH3BP2	5	0.524683					0.241667	0.14	0.641428	0.223333						1	0	3	0	0	1	1	0	0	0	1	0	4p16.3	SH3-domain binding protein 2
SOX18	5	0.55		0.268			0.413333	0.226667		0.211667						1	0	3	0	0	1	1	0	0	0	1	0	20q13.33	SRY (sex determining region Y)-box 18
TP73	5	0.632111	0.525				0.836364	0.343438	0.633636							1	0	3	0	0	1	1	0	0	0	1	0	1p36.3	tumor protein p73
ZEB2	5		1.615		2.92857	1.5925					0.33		0.38			1	0	3	0	0	1	1	0	0	0	1	0	2q22	zinc finger E-box binding homeobox 2
ABCG1	5	1.56		0.46		0.83			0.616667	0.528333						1	0	2	0	0	1	1	0	0	0	0	0	21q22.3	ATP-binding cassette, sub-family G (WHITE), member 1
ABHD14A	5	0.736667	0.54	0.44				0.34	0.496667							1	0	2	0	0	1	1	0	0	0	0	0	3p21.1	abhydrolase domain containing 14A
ABHD14B	5	0.736667	0.54	0.44				0.34	0.496667							1	0	2	0	0	1	1	0	0	0	0	0	3p21.1	abhydrolase domain containing 14B
ADORA2B	5		0.39				0.31	0.369238	0.611333	0.295						0	1	2	0	0	1	1	0	0	0	0	0	17p12-p11.2	adenosine A2b receptor
AMIGO3	5	0.42625	0.528571	0.464				0.37	0.486333							1	0	2	0	0	1	1	0	0	0	0	0	3p21	adhesion molecule with Ig-like domain 3
ATP1A3	5	0.413571	0.1475					0.37	0.636154	0.25						1	0	2	0	0	1	1	0	0	0	0	0	19q13.31	ATPase, Na+/K+ transporting, alpha 3 polypeptide
ATXN7	5	0.51						0.4125	0.568		0.475		0.292			1	0	2	0	0	1	1	0	0	0	0	0	3p21.1-p12	ataxin 7
AURKAIP1	5	1.12714			0.163333		0.375	0.179286	0.5							1	0	2	0	0	1	1	0	0	0	0	0	1p36.33	aurora kinase A interacting protein 1
B3GNTL1	5	0.67	0.52		0.27		0.314444		0.82							1	0	2	0	0	1	1	0	0	0	0	0	17q25.3	UDP-GlcNAc:betaGal beta-1,3-N-acetylglucosaminyltransferase-like 1
BCL2L11	5		0.3675	0.596924	0.377778	0.35239	1.27526									0	1	2	0	0	1	1	0	0	0	0	0	2q13	BCL2-like 11 (apoptosis facilitator)
BEND4	5	1.96		0.522		1.51111					0.365		0.335			1	0	2	0	0	1	1	0	0	0	0	0	4p13	BEN domain containing 4
C10orf2	5	0.733333	0.179167	0.735					0.415455	0.436667						1	0	2	0	0	1	1	0	0	0	0	0	10q23.3-q24.3	chromosome 10 open reading frame 2
C1orf111	5		0.87	1.67273		0.497273	0.345		0.985714							1	0	2	0	0	1	1	0	0	0	0	0	1q23.3	chromosome 1 open reading frame 111
C1orf226	5		0.87	1.67273		0.497273	0.345		0.985714							1	0	2	0	0	1	1	0	0	0	0	0	1q23.3	chromosome 1 open reading frame 226
C1orf54	5		1.15	0.466	0.572	0.8475	1.175									1	0	2	0	0	1	1	0	0	0	0	0	1q21.2	chromosome 1 open reading frame 54
C21orf33	5	0.679238	0.324				0.361429	0.275	0.463333							1	0	2	0	0	1	1	0	0	0	0	0	21q22.3	chromosome 21 open reading frame 33
C5orf52	5	0.698333			0.412857		0.633333		0.49875						0.5	1	0	2	0	0	1	1	0	0	0	0	0	5q33.3	chromosome 5 open reading frame 52
CABLES1	5	0.63	0.325				0.353846		0.846667		0.415					0	1	2	0	0	1	1	0	0	0	0	0	18q11.2	Cdk5 and Abl enzyme substrate 1
CBLN1	5	0.793636			0.59	0.18625	0.995556	0.27								1	0	2	0	0	1	1	0	0	0	0	0	16q12.1	cerebellin 1 precursor
CIRBP	5	0.686667					0.598333		0.364448	0.538333		0.158333				1	0	2	0	0	1	1	0	0	0	0	0	19p13.3	cold inducible RNA binding protein
CLEC10A	5	0.73	0.34625	0.49			0.475833			0.22						1	0	2	0	0	1	1	0	0	0	0	0	17p13.1	C-type lectin domain family 10, member A
CNOT6	5		0.35				0.313333		0.421667	0.492857					0.2975	1	0	2	0	0	1	1	0	0	0	0	0	5q35.3	CCR4-NOT transcription complex, subunit 6
CSF3R	5		0.516		0.46	0.475			0.454	0.25						1	0	2	0	0	1	1	0	0	0	0	0	1p35-p34.3	colony stimulating factor 3 receptor (granulocyte)
CUEDC1	5		0.438571			0.226667	0.532857		0.66625	0.344444						1	0	2	0	0	1	1	0	0	0	0	0	17q23.2	CUE domain containing 1
CX3CL1	5	0.456667					0.25	0.733333	0.435	0.29						1	0	2	0	0	1	1	0	0	0	0	0	16q13	chemokine (C-X3-C motif) ligand 1
DACH2	5	0.321667						0.46625			0.379167		0.338929	0.24		0	1	2	0	0	1	1	0	0	0	0	0	Xq21.3	dachshund homolog 2 (Drosophila)
DBX1	5	1.19429	0.415	1.35385		0.555455									0.285	1	0	2	0	0	1	1	0	0	0	0	0	11p15.1	developing brain homeobox 1
DMRT3	5	1.17571	1.84333	1.93571	0.931667		2.2725									1	0	2	0	0	1	1	0	0	0	0	0	9p24.3	doublesex and mab-3 related transcription factor 3
DOLPP1	5	0.77					0.514	0.292222	0.451667	0.25375						1	0	2	0	0	1	1	0	0	0	0	0	9q34.1	dolichyl pyrophosphate phosphatase 1
EIF6	5	0.955	0.397778			0.616667			0.712857	0.2975						1	0	2	0	0	1	1	0	0	0	0	0	20q12	eukaryotic translation initiation factor 6
ELAVL4	5	1.156					0.665				0.465123		0.264133	0.31		1	0	2	0	0	1	1	0	0	0	0	0	1p34	ELAV (embryonic lethal, abnormal vision, Drosophila)-like 4 (Hu antigen D)
ETFB	5	0.4875	0.183333	0.61			0.147222	0.38								1	0	2	0	0	1	1	0	0	0	0	0	19q13.3	electron-transfer-flavoprotein, beta polypeptide
FADS2	5		0.375		0.612	0.695	0.792222		0.75							0	1	2	0	0	1	1	0	0	0	0	0	11q12-q13.1	fatty acid desaturase 2
FAM129C	5	0.487		0.333333			0.325833		0.561818	0.175						1	0	2	0	0	1	1	0	0	0	0	0	19p13.11	family with sequence similarity 129, member C
FBXW11	5	0.647778	0.4425		0.314286				0.716667	0.2125						1	0	2	0	0	1	1	0	0	0	0	0	5q35.1	F-box and WD repeat domain containing 11
FERMT3	5	0.7525	0.35	0.52			0.641111		0.677143							1	0	2	0	0	1	1	0	0	0	0	0	11q13.1	fermitin family homolog 3 (Drosophila)
FOXG1	5				0.172857		0.5725		0.8525	0.384286	0.375					1	0	2	0	0	1	1	0	0	0	0	0	14q13	forkhead box G1
FUT4	5	0.725		0.17				0.5525	0.36	0.331429						0	1	2	0	0	1	1	0	0	0	0	0	11q21	fucosyltransferase 4 (alpha (1,3) fucosyltransferase, myeloid-specific)
GDF6	5	0.668	0.566667		0.393333	0.572			0.623333							1	0	2	0	0	1	1	0	0	0	0	0	8q22.1	growth differentiation factor 6
GFRA1	5	0.978636		1.25875	0.585263	0.85		0.511667								1	0	2	0	0	1	1	0	0	0	0	0	10q26	GDNF family receptor alpha 1
GJC2	5	0.435	0.224		0.66		0.392727			0.2925						1	0	2	0	0	1	1	0	0	0	0	0	1q42.13	gap junction protein, gamma 2, 47kDa
GLTPD2	5	1.1625	0.623333		0.535294		1.36222		1.122							1	0	2	0	0	1	1	0	0	0	0	0	17p13.2	glycolipid transfer protein domain containing 2
GP1BB	5	0.538175					0.328889	0.312	0.55	0.135						1	0	2	0	0	1	1	0	0	0	0	0	22q11.21-q11.23|22q11.21	glycoprotein Ib (platelet), beta polypeptide
GPHA2	5	0.694286	0.44				0.32		0.693333	0.295						1	0	2	0	0	1	1	0	0	0	0	0	11q13.1	glycoprotein hormone alpha 2
GPR101	5		0.54	0.858235		0.597		0.288		0.195833						1	0	2	0	0	1	1	0	0	0	0	0	Xq25-q27.1	G protein-coupled receptor 101
GPR97	5	0.593182					0.334167	0.343333	0.518235	0.21						1	0	2	0	0	1	1	0	0	0	0	0	16q13	G protein-coupled receptor 97
GPRC5B	5	0.742222	0.439167					0.393333	0.899			0.335				1	0	2	0	0	1	1	0	0	0	0	0	16p12	G protein-coupled receptor, family C, group 5, member B
HSF4	5	0.498924					0.733732		0.6275	0.335				0.52		1	0	2	0	0	1	1	0	0	0	0	0	16q21	heat shock transcription factor 4
IKZF1	5	0.574286	0.365	0.1495				0.682857	0.1675							1	0	2	0	0	1	1	0	0	0	0	0	7p13-p11.1	IKAROS family zinc finger 1 (Ikaros)
ISM2	5	0.81	0.645556		0.215				0.39	0.2575						1	0	2	0	0	1	1	0	0	0	0	0	14q24.3	isthmin 2 homolog (zebrafish)
KCNA1	5	1.19671	0.273333	1.88125	0.6125	1.86111										1	0	2	0	0	1	1	0	0	0	0	0	12p13.32	potassium voltage-gated channel, shaker-related subfamily, member 1 (episodic ataxia with myokymia)
KIAA0562	5	0.62					0.553333	0.232	0.618333	0.158333						1	0	2	0	0	1	1	0	0	0	0	0	1p36.32	KIAA0562
LOC285830	5	0.6	0.35					0.31	0.5625	0.167857						1	0	2	0	0	1	1	0	0	0	0	0	6p22.1	HLA-F antisense RNA 1
LPAR5	5	0.555556	0.15				0.547946		0.589167	0.31						1	0	2	0	0	1	1	0	0	0	0	0	12p13.31	lysophosphatidic acid receptor 5
MAFG	5	0.36	0.328571				0.2975		0.437323	0.18						1	0	2	0	0	1	1	0	0	0	0	0	17q25.3	v-maf musculoaponeurotic fibrosarcoma oncogene homolog G (avian)
MAGI2	5	1.75			0.798462	0.945263		0.848889			0.54					0	1	2	0	0	1	1	0	0	0	0	0	7q21	membrane associated guanylate kinase, WW and PDZ domain containing 2
MAP2K3	5	0.66			0.65		0.3	0.35	0.386							1	0	2	0	0	1	1	0	0	0	0	0	17q11.2	mitogen-activated protein kinase kinase 3
NEFM	5		0.925		0.562857			0.633333			0.488889		0.313846			1	0	2	0	0	1	1	0	0	0	0	0	8p21	neurofilament, medium polypeptide
NUMBL	5	0.53	0.442				0.12		0.476667	0.15						1	0	2	0	0	1	1	0	0	0	0	0	19q13.13-q13.2	numb homolog (Drosophila)-like
OR2L13	5	0.746	0.45			0.598333		0.73	0.675							1	0	2	0	0	1	1	0	0	0	0	0	1q44	olfactory receptor, family 2, subfamily L, member 13
PCDHB13	5	1.256		0.692	0.518571						0.4175			0.27		0	1	2	0	0	1	1	0	0	0	0	0	5q31	protocadherin beta 13
PITX3	5	0.689286					0.458333	0.36	0.671667	0.345						1	0	2	0	0	1	1	0	0	0	0	0	10q25	paired-like homeodomain 3
PKP1	5		0.343333	0.495863				0.275714		0.335333	0.6					1	0	2	0	0	1	1	0	0	0	0	0	1q32	plakophilin 1 (ectodermal dysplasia/skin fragility syndrome)
PRDM14	5	0.92125	1.63333		0.17	0.613896	0.657692									1	0	2	0	0	1	1	0	0	0	0	0	8q13.3	PR domain containing 14
PRO1768	5	0.88	0.681667				0.516667		0.66						0.235	1	0	2	0	0	1	1	0	0	0	0	0	14q32.11	PRO1768
RAPGEF1	5		0.456667			0.534286	0.62		0.785				0.446667			1	0	2	0	0	1	1	0	0	0	0	0	9q34.3	Rap guanine nucleotide exchange factor (GEF) 1
RASL10A	5	0.3775		1.63333			0.527783	0.35	0.6225							0	1	2	0	0	1	1	0	0	0	0	0	22q12.2	RAS-like, family 10, member A
RASSF1	5	0.119	0.388333				0.155		0.428952	0.865						1	0	2	0	0	1	1	0	0	0	0	0	3p21.3	Ras association (RalGDS/AF-6) domain family member 1
RFPL2	5	0.416121					0.465		0.463286		0.415			0.2		1	0	2	0	0	1	1	0	0	0	0	0	22q12.3	ret finger protein-like 2
RHBDF1	5	0.444286	0.358377				0.456522		0.611538	0.282917						1	0	2	0	0	1	1	0	0	0	0	0	16p13.3	rhomboid 5 homolog 1 (Drosophila)
RTEL1	5	0.733769	0.495				0.33		0.74	0.251818						1	0	2	0	0	1	1	0	0	0	0	0	20q13.3	regulator of telomere elongation helicase 1
SHC2	5	0.629375	0.5				0.316667		0.5125	0.517143						1	0	2	0	0	1	1	0	0	0	0	0	19p13.3	SHC (Src homology 2 domain containing) transforming protein 2
SLC17A9	5	0.37	0.337778				0.263333	0.31	0.361538							1	0	2	0	0	1	1	0	0	0	0	0	20q13.33	solute carrier family 17, member 9
SLC24A4	5	1.175			0.974	0.672		0.45			0.65					1	0	2	0	0	1	1	0	0	0	0	0	14q32.12	solute carrier family 24 (sodium/potassium/calcium exchanger), member 4
SLC27A6	5	1.245	0.655		0.38						0.295		0.355556			1	0	2	0	0	1	1	0	0	0	0	0	5q23.3	solute carrier family 27 (fatty acid transporter), member 6
SLFNL1	5	0.412857	0.399238	0.39375				0.37875	0.43							1	0	2	0	0	1	1	0	0	0	0	0	1p34.2	schlafen-like 1
SLITRK4	5	0.49875	0.465			0.699		0.593333				0.14				1	0	2	0	0	1	1	0	0	0	0	0	Xq27.3	SLIT and NTRK-like family, member 4
SMPD3	5	0.717778	0.68625	0.42375	0.3175			0.533333								1	0	2	0	0	1	1	0	0	0	0	0	16q22.1	sphingomyelin phosphodiesterase 3, neutral membrane (neutral sphingomyelinase II)
SNORD34	5	0.796	0.497143				0.324		0.482857	0.277778						1	0	2	0	0	1	1	0	0	0	0	0	19q13.3	small nucleolar RNA, C/D box 34
SNORD35A	5	0.796	0.497143				0.324		0.482857	0.277778						1	0	2	0	0	1	1	0	0	0	0	0	19q13.3	small nucleolar RNA, C/D box 35A
STEAP3	5	0.295		0.425			0.225		0.65	0.2875						1	0	2	0	0	1	1	0	0	0	0	0	2q14.2	STEAP family member 3
STMN3	5	0.733769	0.495				0.33		0.74	0.251818						1	0	2	0	0	1	1	0	0	0	0	0	20q13.3	stathmin-like 3
TCF7	5		0.366	0.878	0.297778		0.546667	0.556667								0	1	2	0	0	1	1	0	0	0	0	0	5q31.1	transcription factor 7 (T-cell specific, HMG-box)
TMEM229B	5		0.28					0.45	0.366667	0.4		0.224286				1	0	2	0	0	1	1	0	0	0	0	0	14q24.1	transmembrane protein 229B
TMEM91	5	0.645				0.415	0.451667	0.42	0.55							1	0	2	0	0	1	1	0	0	0	0	0	19q13.2	transmembrane protein 91
TMPRSS6	5	0.658889	0.564286				0.286		0.45	0.19						1	0	2	0	0	1	1	0	0	0	0	0	22q12.3	transmembrane protease, serine 6
TTBK1	5	0.527	0.37			0.52			0.54	0.385						0	1	2	0	0	1	1	0	0	0	0	0	6p21.1	tau tubulin kinase 1
VARS2	5	0.385	0.123333			0.4475	0.213333		0.4925							1	0	2	0	0	1	1	0	0	0	0	0	-	valyl-tRNA synthetase 2, mitochondrial (putative)
VGF	5	1.92157	0.34		1.8	1.218		0.431111								1	0	2	0	0	1	1	0	0	0	0	0	7q22.1	VGF nerve growth factor inducible
VPS28	5	0.763636	0.225		0.224		0.5		0.491429							1	0	2	0	0	1	1	0	0	0	0	0	8q24.3	vacuolar protein sorting 28 homolog (S. cerevisiae)
VSTM2B	5	1.17894	0.656		0.86125		1.175	0.641667								1	0	2	0	0	1	1	0	0	0	0	0	19q12	V-set and transmembrane domain containing 2B
WISP1	5		0.862	0.183333			0.335		0.618	0.382						1	0	2	0	0	1	1	0	0	0	0	0	8q24.1-q24.3	WNT1 inducible signaling pathway protein 1
FAM58A	4	0.484615					0.466667		0.368889	0.33						0	1	6	0	0	1	1	1	1	1	1	0	Xq28	family with sequence similarity 58, member A
FUT9	4	1.2575	1.84				0.69125	0.95								1	0	6	0	0	1	1	1	1	1	1	0	6q16	fucosyltransferase 9 (alpha (1,3) fucosyltransferase)
NRXN2	4	0.556667						0.5	0.494	0.265						0	1	5	0	0	1	1	0	1	1	1	0	11q13	neurexin 2
C21orf56	4	0.53					0.2225		0.734	0.216667						1	0	4	0	0	1	1	0	0	1	1	0	21q22.3	chromosome 21 open reading frame 56
CYP2D6	4	0.658333					0.396429	0.39	0.4875							1	0	4	0	0	0	1	0	1	1	1	0	22q13.1	cytochrome P450, family 2, subfamily D, polypeptide 6
EEF1G	4	0.67125	0.444444				0.531	0.445								1	0	4	0	0	1	1	0	0	1	1	0	11q12.3	eukaryotic translation elongation factor 1 gamma
EP400	4		0.39			0.185			0.765	0.32						1	0	4	0	0	1	1	0	0	1	1	0	12q24.33	E1A binding protein p400
ESX1	4	0.526667	0.22	0.746154	0.53											0	1	4	0	0	1	1	0	0	1	1	0	Xq22.1	ESX homeobox 1
FAM71E2	4	0.47125					0.2125		0.378333	0.156667						1	0	4	0	0	1	1	0	0	1	1	0	19q13.42	family with sequence similarity 71, member E2
FYN	4				0.4		0.833333	0.4375	0.89							1	0	4	0	0	1	1	0	0	1	1	0	6q21	FYN oncogene related to SRC, FGR, YES
H19	4	0.38239			0.548214			0.245	0.34							1	0	4	0	0	1	1	0	0	1	1	0	11p15.5	H19, imprinted maternally expressed transcript (non-protein coding)
PDZD4	4	0.5125					0.115		0.5375	0.221429						1	0	4	0	0	1	1	0	0	1	1	0	Xq28	PDZ domain containing 4
SRPX	4	0.691429	0.621429			0.626667		0.483333								1	0	4	0	0	1	1	0	0	1	1	0	Xp21.1	sushi-repeat containing protein, X-linked
STAP2	4	0.5925					0.425	0.33		0.555						1	0	4	0	0	1	1	0	0	1	1	0	19p13.3	signal transducing adaptor family member 2
TBX15	4	1.53222	1.45	1.25222			1.583									1	0	4	0	0	1	1	0	0	1	1	0	1p11.1	T-box 15
TMEM99	4	0.6925						0.2675	0.32	0.26						1	0	4	0	0	1	1	0	0	1	1	0	17q21.2	transmembrane protein 99
TSSC4	4	0.394286				0.455		0.19	0.48							1	0	4	0	0	1	1	0	0	1	1	0	11p15.5	tumor suppressing subtransferable candidate 4
C1QTNF3	4			0.763636			0.845556	0.6425	0.733333							1	0	3	0	0	1	1	0	0	0	1	0	5p13	C1q and tumor necrosis factor related protein 3
GANAB	4	0.6375					0.595385	0.418	0.584							1	0	3	0	0	1	1	0	0	0	1	0	11q12.3	glucosidase, alpha; neutral AB
GAS7	4		0.9825	0.654615	0.238556			0.68								1	0	3	0	0	1	1	0	0	0	1	0	17p13.1	growth arrest-specific 7
HCCS	4		0.396	0.913333		0.688667			0.562377							0	1	3	0	0	1	1	0	0	0	1	0	Xp22.3	holocytochrome c synthase (cytochrome c heme-lyase)
HPCAL1	4	0.744286					0.471429	0.2775		0.27						1	0	3	0	0	1	1	0	0	0	1	0	2p25.1	hippocalcin-like 1
LONRF3	4	0.392222	0.4325	0.27						0.4125						1	0	3	0	0	1	1	0	0	0	1	0	Xq24	LON peptidase N-terminal domain and ring finger 3
NCRNA00051	4	0.477625			0.4225				0.195	0.196667						1	0	3	0	0	1	1	0	0	0	1	0	8q24.3	non-protein coding RNA 51
PRDM6	4	1.13273	0.935556		0.67	0.58375										0	1	3	0	0	1	1	0	0	0	1	0	5q23.2	PR domain containing 6
PRLHR	4	0.766875		0.34			0.464167			0.522						1	0	3	0	0	1	1	0	0	0	1	0	10q26.13	prolactin releasing hormone receptor
RFPL1S	4	0.583929					0.18	0.4875		0.281667						1	0	3	0	0	1	1	0	0	0	1	0	22q12	RFPL1 antisense RNA (non-protein coding)
RPA2	4	0.748333			0.443333	0.1975		0.44								1	0	3	0	0	1	1	0	0	0	1	0	1p35	replication protein A2, 32kDa
SCARA5	4	0.774394	0.565		0.856667	0.43										1	0	3	0	0	1	1	0	0	0	1	0	8p21.1	scavenger receptor class A, member 5 (putative)
SH2D6	4	0.778333	0.3				0.38			0.316667						1	0	3	0	0	1	1	0	0	0	1	0	2p11.2	SH2 domain containing 6
SNORD83A	4		0.546667				0.32		0.631667	0.64						1	0	3	0	0	1	1	0	0	0	1	0	22q13	small nucleolar RNA, C/D box 83A
SNORD83B	4		0.546667				0.32		0.631667	0.64						1	0	3	0	0	1	1	0	0	0	1	0	22q13	small nucleolar RNA, C/D box 83B
STX1B	4	0.632857	0.145				0.32375		0.596							1	0	3	0	0	1	1	0	0	0	1	0	16p11.2	syntaxin 1B
TENC1	4			0.45			1.16429			0.892		0.678				1	0	3	0	0	1	1	0	0	0	1	0	12q13.13	tensin like C1 domain containing phosphatase (tensin 2)
TSPAN4	4	0.473333					0.33		0.374286	0.291818						1	0	3	0	0	1	1	0	0	0	1	0	11p15.5	tetraspanin 4
ZFP92	4	0.57		0.782			0.462857						0.133333			1	0	3	0	0	0	1	0	0	1	1	0	Xq28	zinc finger protein 92 homolog (mouse)
ABI3	4	0.44					0.23	0.165	0.44							1	0	2	0	0	0	1	0	0	0	1	0	17q21.3	ABI family, member 3
ADORA2A	4	0.53687					0.293333		0.5	0.232857						1	0	2	0	0	1	1	0	0	0	0	0	22q11.23	adenosine A2a receptor
AGPAT1	4		0.358333			0.125			0.72	0.1575						1	0	2	0	0	1	1	0	0	0	0	0	6p21.3	1-acylglycerol-3-phosphate O-acyltransferase 1 (lysophosphatidic acid acyltransferase, alpha)
ALDH1A2	4		0.7475			0.67375					0.434615		0.41375			1	0	2	0	0	1	1	0	0	0	0	0	15q22.1	aldehyde dehydrogenase 1 family, member A2
ANK3	4					0.455					0.32		0.4195	0.328		1	0	2	0	0	1	1	0	0	0	0	0	10q21	ankyrin 3, node of Ranvier (ankyrin G)
AP2M1	4		0.523333			0.47			0.65	0.215						1	0	2	0	0	1	1	0	0	0	0	0	3q28	adaptor-related protein complex 2, mu 1 subunit
APLNR	4		0.3275	0.54875	0.32				0.6675							1	0	2	0	0	1	1	0	0	0	0	0	11q12	apelin receptor
ARHGAP27	4	0.5		0.52	0.498				0.35375							1	0	2	0	0	1	1	0	0	0	0	0	17q21.31	Rho GTPase activating protein 27
ARHGEF4	4	0.666667		0.69	0.13		0.486									1	0	2	0	0	1	1	0	0	0	0	0	2q22	Rho guanine nucleotide exchange factor (GEF) 4
ASTN1	4							0.245			0.2925		0.475	0.21		1	0	2	0	0	1	1	0	0	0	0	0	1q25.2	astrotactin 1
ASTN2	4	0.258		1.23571				0.6					0.195			1	0	2	0	0	1	1	0	0	0	0	0	9q33.1	astrotactin 2
BSCL2	4	0.353333		0.845			0.327931		0.875							1	0	2	0	0	1	1	0	0	0	0	0	11q12-q13.5	Bernardinelli-Seip congenital lipodystrophy 2 (seipin)
C17orf64	4	0.3175	0.455				0.41		0.53125							0	1	2	0	0	1	1	0	0	0	0	0	17q23.2	chromosome 17 open reading frame 64
C1orf124	4	0.48				0.87		0.685789		0.4735						1	0	2	0	0	1	1	0	0	0	0	0	1q42.12-q43	chromosome 1 open reading frame 124
C1orf35	4	0.843571	0.73				0.526364	0.12								1	0	2	0	0	0	1	0	0	0	1	0	1q42.13	chromosome 1 open reading frame 35
C20orf166	4	0.585	0.476667						0.59	0.27						0	1	2	0	0	1	1	0	0	0	0	0	20q13.33	chromosome 20 open reading frame 166
C20orf200	4	0.585	0.476667						0.59	0.27						0	1	2	0	0	1	1	0	0	0	0	0	20q13.33	chromosome 20 open reading frame 200
CAMKK1	4					0.118296	0.45	0.265	0.52							1	0	2	0	0	1	1	0	0	0	0	0	17p13.2	calcium/calmodulin-dependent protein kinase kinase 1, alpha
CCDC134	4		0.483333			0.618182	0.3625	0.484286								1	0	2	0	0	1	1	0	0	0	0	0	22q13.2	coiled-coil domain containing 134
CCND2	4	1.94375	1.45667	1.71556		1.35375										1	0	2	0	0	1	1	0	0	0	0	0	12p13	cyclin D2
CFTR	4	1.29375		1.4875	0.592778								0.19			1	0	2	0	0	1	1	0	0	0	0	0	7q31.2	cystic fibrosis transmembrane conductance regulator (ATP-binding cassette sub-family C, member 7)
CHMP2A	4		0.824167				0.156		0.675	0.334						1	0	2	0	0	1	1	0	0	0	0	0	19q	chromatin modifying protein 2A
CLN6	4	0.442					0.398		0.4625	0.23						1	0	2	0	0	1	1	0	0	0	0	0	15q23	ceroid-lipofuscinosis, neuronal 6, late infantile, variant
COL22A1	4	0.978571		0.3175	0.627857					0.235						1	0	2	0	0	1	1	0	0	0	0	0	8q24.23	collagen, type XXII, alpha 1
COL6A2	4	0.454759	0.563333						0.566667	0.343333						1	0	2	0	0	1	1	0	0	0	0	0	21q22.3	collagen, type VI, alpha 2
CSMD3	4	1.46		0.431							0.193333		0.45			0	1	2	0	0	1	1	0	0	0	0	0	8q23.3	CUB and Sushi multiple domains 3
CTNNA3	4										0.368939		0.311667	0.3	0.164	1	0	2	0	0	1	1	0	0	0	0	0	10q22.2	catenin (cadherin-associated protein), alpha 3
CTSZ	4		0.36875	0.3575			0.358571		0.689							1	0	2	0	0	1	1	0	0	0	0	0	20q13	cathepsin Z
DAB2IP	4	0.853			0.233333		0.543333	0.497778								1	0	2	0	0	1	1	0	0	0	0	0	9q33.1-q33.3	DAB2 interacting protein
DBNDD1	4	0.515556					0.325857		0.54625	0.633333						1	0	2	0	0	1	1	0	0	0	0	0	16q24.3	dysbindin (dystrobrevin binding protein 1) domain containing 1
DEGS2	4	0.753	0.29		0.36		0.283333									1	0	2	0	0	1	1	0	0	0	0	0	14q32.2	degenerative spermatocyte homolog 2, lipid desaturase (Drosophila)
DLK1	4	0.432					0.42	0.383333	0.473333							1	0	2	0	0	0	1	0	0	0	1	0	14q32	delta-like 1 homolog (Drosophila)
DNAJC4	4	0.635					0.186667	0.55	0.6							1	0	2	0	0	1	1	0	0	0	0	0	11q13	DnaJ (Hsp40) homolog, subfamily C, member 4
DNASE1L2	4	0.333333					0.368		0.5775	0.2925						1	0	2	0	0	1	1	0	0	0	0	0	16p13.3	deoxyribonuclease I-like 2
DUSP5	4		0.438889		0.612222	0.682727				0.39						1	0	2	0	0	1	1	0	0	0	0	0	10q25	dual specificity phosphatase 5
DUSP9	4	0.58	0.275	0.45			0.41									1	0	2	0	0	1	1	0	0	0	0	0	Xq28	dual specificity phosphatase 9
ECEL1	4	0.6375					0.56	0.25	0.518333							0	1	2	0	0	1	1	0	0	0	0	0	2q36-q37	endothelin converting enzyme-like 1
EGLN2	4	0.67875	0.275					0.275	0.669524							1	0	2	0	0	1	1	0	0	0	0	0	19q13.2	egl nine homolog 2 (C. elegans)
ELAVL2	4										0.4375		0.374	0.325	0.4825	1	0	2	0	0	1	1	0	0	0	0	0	9p21	ELAV (embryonic lethal, abnormal vision, Drosophila)-like 2 (Hu antigen B)
EN1	4	2.1515		1.96692	1.2764		2.23932									1	0	2	0	0	1	1	0	0	0	0	0	2q13-q21	engrailed homeobox 1
EOMES	4	1.26		1.16967	1.17429		1.35571									1	0	2	0	0	1	1	0	0	0	0	0	3p21.3-p21.2	eomesodermin homolog (Xenopus laevis)
FAM149A	4		0.7575			0.94					0.612		0.25625			1	0	2	0	0	1	1	0	0	0	0	0	4q35.2	family with sequence similarity 149, member A
FAM5B	4		1.514	2.6375	1.34222	2.29625										1	0	2	0	0	1	1	0	0	0	0	0	1q24.1-q25.3	family with sequence similarity 5, member B
FBLL1	4	0.454545		0.42					0.682	0.28						1	0	2	0	0	1	1	0	0	0	0	0	5q34	fibrillarin-like 1
FLJ12825	4	0.628	0.557143		0.218333					0.528						1	0	2	0	0	1	1	0	0	0	0	0	12q13.13	hypothetical LOC440101
GABBR1	4		0.434545			0.41			0.715714	0.242						1	0	2	0	0	1	1	0	0	0	0	0	6p21.31	gamma-aminobutyric acid (GABA) B receptor, 1
GAL3ST3	4	0.575	0.425					0.352222	0.535							1	0	2	0	0	1	1	0	0	0	0	0	11q13.1	galactose-3-O-sulfotransferase 3
GDF5	4	0.665	0.321429				0.453333		0.587143							1	0	2	0	0	1	1	0	0	0	0	0	20q11.2	growth differentiation factor 5
GIPC1	4		0.683636					0.687857		0.195		0.44				1	0	2	0	0	1	1	0	0	0	0	0	19p13.1	GIPC PDZ domain containing family, member 1
GMFG	4		0.4				0.356364		0.525833	0.448						1	0	2	0	0	1	1	0	0	0	0	0	19q13.2	glia maturation factor, gamma
GNGT2	4	0.44					0.23	0.165	0.44							1	0	2	0	0	0	1	0	0	0	1	0	17q21	guanine nucleotide binding protein (G protein), gamma transducing activity polypeptide 2
GPER	4	0.333333			0.317		0.6775			0.15						1	0	2	0	0	1	1	0	0	0	0	0	7p22.3	G protein-coupled estrogen receptor 1
GPR27	4	0.376667									0.175		0.2875	0.165		0	1	2	0	0	1	1	0	0	0	0	0	3p21-p14	G protein-coupled receptor 27
GRB10	4	0.578333							0.52875		0.725				0.418	1	0	2	0	0	1	1	0	0	0	0	0	7p12-p11.2	growth factor receptor-bound protein 10
GRID1	4	0.922667			0.36875			0.76	0.462							1	0	2	0	0	1	1	0	0	0	0	0	10q22	glutamate receptor, ionotropic, delta 1
HEXIM1	4						0.416667	0.665	0.464	0.325						1	0	2	0	0	1	1	0	0	0	0	0	17q21.31	hexamethylene bis-acetamide inducible 1
HMX2	4	1.15152		1.35667	1.14833			1.3125								1	0	2	0	0	1	1	0	0	0	0	0	10q25.2-q26.3	H6 family homeobox 2
HR	4	0.611948					0.568667			0.416		0.26				1	0	2	0	0	1	1	0	0	0	0	0	8p21.2	hairless homolog (mouse)
HTR5A	4		0.573333			0.631429		0.568333	0.375							1	0	2	0	0	1	1	0	0	0	0	0	7q36.1	5-hydroxytryptamine (serotonin) receptor 5A
IL31	4	0.75					0.173333	0.23	0.5							1	0	2	0	0	1	1	0	0	0	0	0	12q24.31	interleukin 31
KANK4	4	0.67				0.36	0.22		0.673333							1	0	2	0	0	1	1	0	0	0	0	0	1p31.3	KN motif and ankyrin repeat domains 4
KCNE1	4	0.678333	0.286667					0.331429	0.548571							1	0	2	0	0	1	1	0	0	0	0	0	21q22.1-q22.2|21q22.12	potassium voltage-gated channel, Isk-related family, member 1
KCNK10	4		1.17667								0.44375		0.27		0.15	1	0	2	0	0	1	1	0	0	0	0	0	14q31.3	potassium channel, subfamily K, member 10
KLHL33	4	0.631	0.19				0.428889		0.685							1	0	2	0	0	1	1	0	0	0	0	0	14q11.2	kelch-like 33 (Drosophila)
KRT33A	4	0.484	0.518571				0.2		0.41875							1	0	2	0	0	1	1	0	0	0	0	0	17q12-q21	keratin 33A
LAT2	4	0.585			0.333333	0.446667	0.381667									1	0	2	0	0	1	1	0	0	0	0	0	7q11.23	linker for activation of T cells family, member 2
LCMT2	4	1.82				0.366667		0.88			0.415					1	0	2	0	0	1	1	0	0	0	0	0	15q15.3	leucine carboxyl methyltransferase 2
LMX1A	4	1.53889			1.16778	1.19636	1.28778									1	0	2	0	0	1	1	0	0	0	0	0	1q22-q23	LIM homeobox transcription factor 1, alpha
LOC100190940	4	0.295		0.1		0.446667			0.54							1	0	2	0	0	1	1	0	0	0	0	0	-	hypothetical LOC100190940
LOC158376	4	0.753889					0.37		0.58375	0.356						1	0	2	0	0	1	1	0	0	0	0	0	9p13.3	hypothetical LOC158376
LOC162632	4	0.5825			0.335	0.29	0.526364									1	0	2	0	0	1	1	0	0	0	0	0	17p11.2	TL132 pseudogene
LOC283404	4	0.315	0.426	0.34					0.725385							1	0	2	0	0	1	1	0	0	0	0	0	12q13.13	hypothetical protein LOC283404
LOC440461	4	0.155				0.956	0.278571	0.95								1	0	2	0	0	1	1	0	0	0	0	0	17q24.2	similar to Rho GTPase activating protein 15
MAPK8IP1	4	0.483333	0.33				0.31		0.62							1	0	2	0	0	1	1	0	0	0	0	0	11p12-p11.2	mitogen-activated protein kinase 8 interacting protein 1
MASP2	4	0.478571					0.416667		0.474286	0.24						1	0	2	0	0	1	1	0	0	0	0	0	1p36.3-p36.2	mannan-binding lectin serine peptidase 2
MGAT1	4			0.474167	0.25		0.513333		0.926667							1	0	2	0	0	1	1	0	0	0	0	0	5q35	mannosyl (alpha-1,3-)-glycoprotein beta-1,2-N-acetylglucosaminyltransferase
MGAT3	4	0.5775					0.385	0.825	0.396667							1	0	2	0	0	1	1	0	0	0	0	0	22q13.1	mannosyl (beta-1,4-)-glycoprotein beta-1,4-N-acetylglucosaminyltransferase
MGC42105	4	1.34733			0.66625						0.45		0.255714			0	1	2	0	0	1	1	0	0	0	0	0	5p12	serine/threonine-protein kinase NIM1
MS4A13	4				0.297						0.498333		0.254		0.17	0	1	2	0	0	1	1	0	0	0	0	0	-	membrane-spanning 4-domains, subfamily A, member 13
MT1A	4		0.557143		0.275556		0.644545	0.15								1	0	2	0	0	1	1	0	0	0	0	0	16q13	metallothionein 1A
MUC21	4	0.36					0.417692	0.338	0.52							1	0	2	0	0	1	1	0	0	0	0	0	6p21.32	mucin 21, cell surface associated
MXD4	4	0.46375	0.316364				0.455			0.65						1	0	2	0	0	1	1	0	0	0	0	0	4p16.3	MAX dimerization protein 4
NCRNA00094	4		0.524				0.486667	0.19	0.91							1	0	2	0	0	1	1	0	0	0	0	0	9q34	non-protein coding RNA 94
NDUFA3	4	0.52	0.145				0.276			0.56						1	0	2	0	0	1	1	0	0	0	0	0	19q13.42	NADH dehydrogenase (ubiquinone) 1 alpha subcomplex, 3, 9kDa
NNAT	4						0.493952	0.716		0.235		0.56				1	0	2	0	0	1	1	0	0	0	0	0	20q11.2-q12	neuronatin
NR1H3	4	0.677778						0.216667	0.529	0.4						1	0	2	0	0	1	1	0	0	0	0	0	11p11.2	nuclear receptor subfamily 1, group H, member 3
NT5DC2	4	0.616667					0.338571	0.463333		0.425						1	0	2	0	0	1	1	0	0	0	0	0	3p21.1	5'-nucleotidase domain containing 2
NUAK1	4							0.45			0.3225		0.25	0.325		1	0	2	0	0	1	1	0	0	0	0	0	12q23.3	NUAK family, SNF1-like kinase, 1
OGT	4		0.296	0.463333						0.1775	0.528333					1	0	2	0	0	1	1	0	0	0	0	0	Xq13	O-linked N-acetylglucosamine (GlcNAc) transferase (UDP-N-acetylglucosamine:polypeptide-N-acetylglucosaminyl transferase)
ONECUT3	4	0.949238			0.838889	0.343333				0.175						0	1	2	0	0	1	1	0	0	0	0	0	19p13.3	one cut homeobox 3
OPN4	4	0.396429					0.21	0.2725	0.498571							1	0	2	0	0	1	1	0	0	0	0	0	10q22	opsin 4
OR5H1	4										0.413846		0.325	0.34	0.328	1	0	2	0	0	1	1	0	0	0	0	0	3q11.2	olfactory receptor, family 5, subfamily H, member 1
OSCAR	4	0.52	0.145				0.276			0.56						1	0	2	0	0	1	1	0	0	0	0	0	19q13.42	osteoclast associated, immunoglobulin-like receptor
P2RY2	4	0.78125	0.26					0.173333		0.263333						1	0	2	0	0	1	1	0	0	0	0	0	11q13.5-q14.1	purinergic receptor P2Y, G-protein coupled, 2
PADI1	4		0.453333	0.645		0.574444				0.323333						1	0	2	0	0	1	1	0	0	0	0	0	1p36.13	peptidyl arginine deiminase, type I
PARVG	4		0.31			0.375	0.233333		0.616							1	0	2	0	0	0	1	0	0	0	1	0	22q13.2-q13	parvin, gamma
PC	4	0.446667	0.18				0.438269		0.476667							1	0	2	0	0	1	1	0	0	0	0	0	11q13.4-q13.5	pyruvate carboxylase
PCDH8	4	0.86					0.658	0.443333		0.225						1	0	2	0	0	1	1	0	0	0	0	0	13q14.3-q21.1	protocadherin 8
PCDHB3	4	0.543333	1.35								0.46		0.3375			1	0	2	0	0	1	1	0	0	0	0	0	5q31	protocadherin beta 3
PGAM2	4	0.725			0.655		0.377	0.471111								1	0	2	0	0	1	1	0	0	0	0	0	7p13-p12|7p13	phosphoglycerate mutase 2 (muscle)
PISD	4	0.658333	0.5825			0.395	0.578667									1	0	2	0	0	1	1	0	0	0	0	0	22q12.2	phosphatidylserine decarboxylase
PITPNM2	4	0.5					0.211111		0.598462	0.2						0	1	2	0	0	1	1	0	0	0	0	0	12q24.31	phosphatidylinositol transfer protein, membrane-associated 2
PLIN4	4	0.427273					0.163333	0.54	0.54							1	0	2	0	0	0	1	0	0	0	1	0	19p13.3	perilipin 4
PPYR1	4		0.4125		0.52				0.613333	0.484						1	0	2	0	0	1	1	0	0	0	0	0	10q11.2	pancreatic polypeptide receptor 1
PRKG1	4	1.14167				0.855333					0.454		0.323			1	0	2	0	0	1	1	0	0	0	0	0	10q11.2	protein kinase, cGMP-dependent, type I
PROX1	4	0.52				0.273333		0.545714					0.348			1	0	2	0	0	1	1	0	0	0	0	0	1q32.2-q32.3	prospero homeobox 1
PTGER3	4		0.555		0.742857			1.28571			0.447143					0	1	2	0	0	1	1	0	0	0	0	0	1p31.2	prostaglandin E receptor 3 (subtype EP3)
PTGIS	4	0.685				0.32	0.43		0.775556							1	0	2	0	0	1	1	0	0	0	0	0	20q13.13	prostaglandin I2 (prostacyclin) synthase
PTH2	4	1.13833	0.83125	0.288462	0.84											1	0	2	0	0	1	1	0	0	0	0	0	19q13.33	parathyroid hormone 2
PTPRO	4				0.78375	1.19857					0.395		0.2775			1	0	2	0	0	1	1	0	0	0	0	0	12p13.3-p13.2|12p13-p12	protein tyrosine phosphatase, receptor type, O
RAB9B	4				0.25					0.4	0.396667		0.295			1	0	2	0	0	1	1	0	0	0	0	0	Xq22.1-q22.3	RAB9B, member RAS oncogene family
RASGRP3	4								0.45	0.275			0.351667	0.235		1	0	2	0	0	1	1	0	0	0	0	0	2p25.1-p24.1	RAS guanyl releasing protein 3 (calcium and DAG-regulated)
RNF5	4		0.358333			0.125			0.72	0.1575						1	0	2	0	0	1	1	0	0	0	0	0	6p21.3	ring finger protein 5
ROBO2	4						0.232				0.426667		0.2875	0.325		1	0	2	0	0	1	1	0	0	0	0	0	3p12.3	roundabout, axon guidance receptor, homolog 2 (Drosophila)
RUSC1	4			0.492222		0.458333		0.369571				0.126				1	0	2	0	0	0	1	0	0	0	1	0	1q21-q22	RUN and SH3 domain containing 1
SEMA3B	4	0.636452			0.39625		0.454			0.488571						1	0	2	0	0	1	1	0	0	0	0	0	3p21.3	sema domain, immunoglobulin domain (Ig), short basic domain, secreted, (semaphorin) 3B
SFTPA1	4	0.861287					0.487143	0.433242	0.454545							1	0	2	0	0	1	1	0	0	0	0	0	10q22.3	surfactant protein A1
SHISA9	4	1.53556	1.947	1.332		1.26										1	0	2	0	0	1	1	0	0	0	0	0	16p13.12	shisa family member 9
SLC13A5	4	0.58					0.633333		0.4625	0.233333						1	0	2	0	0	1	1	0	0	0	0	0	17p13.2	solute carrier family 13 (sodium-dependent citrate transporter), member 5
SLC38A5	4	0.427				0.583333	0.54		0.564							1	0	2	0	0	1	1	0	0	0	0	0	Xp11.23	solute carrier family 38, member 5
SLC4A4	4										0.772727		0.21	0.41	0.24	1	0	2	0	0	1	1	0	0	0	0	0	4q21	solute carrier family 4, sodium bicarbonate cotransporter, member 4
SNAP25	4		0.916667	1.55	0.868333	0.82										1	0	2	0	0	1	1	0	0	0	0	0	20p12-p11.2	synaptosomal-associated protein, 25kDa
SOLH	4	0.596364	0.426				0.466136			0.34						1	0	2	0	0	1	1	0	0	0	0	0	16p13.3	small optic lobes homolog (Drosophila)
SOX8	4	0.38375		0.33			0.344286		0.528							1	0	2	0	0	1	1	0	0	0	0	0	16p13.3	SRY (sex determining region Y)-box 8
SRC	4						0.376667		0.44	0.135	0.295					1	0	2	0	0	1	1	0	0	0	0	0	20q12-q13	v-src sarcoma (Schmidt-Ruppin A-2) viral oncogene homolog (avian)
ST20	4	0.618					0.282		0.8325	0.326667						1	0	2	0	0	1	1	0	0	0	0	0	15q25.1	suppressor of tumorigenicity 20
ST6GALNAC3	4			0.478	0.3125	1.27955	0.223333									1	0	2	0	0	1	1	0	0	0	0	0	1p31.1	ST6 (alpha-N-acetyl-neuraminyl-2,3-beta-galactosyl-1,3)-N-acetylgalactosaminide alpha-2,6-sialyltransferase 3
STX11	4		0.421667			0.525				0.458333		0.186				1	0	2	0	0	1	1	0	0	0	0	0	6q24.2	syntaxin 11
SVOPL	4	0.385	0.454			0.55	0.396667									1	0	2	0	0	1	1	0	0	0	0	0	7q34	SVOP-like
TBX5	4	1.28682			0.748822	0.864783	0.739455									0	1	2	0	0	0	1	0	0	0	1	0	12q24.1	T-box 5
TELO2	4		0.22				0.586667	0.415			0.595					1	0	2	0	0	1	1	0	0	0	0	0	16p13.3	TEL2, telomere maintenance 2, homolog (S. cerevisiae)
TLR5	4	0.511538						0.222			0.375		0.32			1	0	2	0	0	1	1	0	0	0	0	0	1q41-q42	toll-like receptor 5
TMEM196	4		2.1775	1.63889	1.32563								0.3575			1	0	2	0	0	1	1	0	0	0	0	0	7p15.3	transmembrane protein 196
TMEM52	4	0.566667					0.334667		0.4675	0.282727						1	0	2	0	0	1	1	0	0	0	0	0	1p36.33	transmembrane protein 52
TNFSF9	4			0.545		0.361			0.592	0.285						1	0	2	0	0	1	1	0	0	0	0	0	19p13.3	tumor necrosis factor (ligand) superfamily, member 9
TNPO1	4										0.39375		0.321974	0.193333	0.156667	1	0	2	0	0	1	1	0	0	0	0	0	5q13.2	transportin 1
TRMU	4	0.5525	0.29		0.26				0.633333							1	0	2	0	0	1	1	0	0	0	0	0	22q13	tRNA 5-methylaminomethyl-2-thiouridylate methyltransferase
UGT8	4					0.528		0.5			0.48		0.292222			1	0	2	0	0	1	1	0	0	0	0	0	4q26	UDP glycosyltransferase 8
ULBP3	4	0.44					0.2	0.238333		0.19						1	0	2	0	0	1	1	0	0	0	0	0	6q25	UL16 binding protein 3
UNC5CL	4	0.5825	0.445		0.182				0.783333							1	0	2	0	0	1	1	0	0	0	0	0	6p21.1	unc-5 homolog C (C. elegans)-like
UNCX	4	1.39364				0.47	0.45	0.535714								0	1	2	0	0	1	1	0	0	0	0	0	7p22.3	UNC homeobox
WIZ	4	0.738333				0.571667		0.433333				0.481667				1	0	2	0	0	1	1	0	0	0	0	0	19p13.1	widely interspaced zinc finger motifs
WNK2	4	0.546667	0.45					0.6275	0.64							1	0	2	0	0	1	1	0	0	0	0	0	9q22.3	WNK lysine deficient protein kinase 2
WNK3	4		0.294	0.821111				0.4125				0.63				1	0	2	0	0	1	1	0	0	0	0	0	Xp11.23-p11.21	WNK lysine deficient protein kinase 3
ZBTB22	4	0.635833	0.41	0.546154				0.592857								1	0	2	0	0	1	1	0	0	0	0	0	6p21.3	zinc finger and BTB domain containing 22
KAL1	3			1.168	0.9525			0.3925								1	0	6	0	0	1	1	1	1	1	1	0	Xp22.32	Kallmann syndrome 1 sequence
C8orf12	3										0.52		0.24625	0.253333		1	0	5	0	0	1	1	0	1	1	1	0	8p23-p22	chromosome 8 open reading frame 12
FAM122C	3		0.395				0.885			0.25						1	0	5	0	0	1	1	0	1	1	1	0	Xq26.3	family with sequence similarity 122C
NXPH3	3			0.437143					0.5	0.436667						1	0	5	0	0	1	1	0	1	1	1	0	17q21.33	neurexophilin 3
ASCL2	3	0.647143	0.433333						0.365							1	0	4	0	0	1	1	0	0	1	1	0	11p15.5	achaete-scute complex homolog 2 (Drosophila)
CYB5R3	3	0.592					0.421111	0.448333								1	0	4	0	0	1	1	0	0	1	1	0	22q13.31-qter|22q13.2-q13.31	cytochrome b5 reductase 3
ERBB2	3	0.464167						0.491667	0.44							1	0	4	0	0	1	1	0	0	1	1	0	17q11.2-q12|17q21.1	v-erb-b2 erythroblastic leukemia viral oncogene homolog 2, neuro/glioblastoma derived oncogene homolog (avian)
EXPH5	3										0.18		0.2625		0.26	1	0	4	0	0	1	1	0	0	1	1	0	11q22.3	exophilin 5
FAM124B	3	0.75				0.739					0.56					1	0	4	0	0	1	1	0	0	1	1	0	2q36.2	family with sequence similarity 124B
GPT	3	0.833333					0.285	0.445								1	0	4	0	0	1	1	0	0	1	1	0	8q24.3	glutamic-pyruvate transaminase (alanine aminotransferase)
HDX	3	0.64											0.275	0.156667		0	1	4	0	0	1	1	0	0	1	1	0	Xq21.1	highly divergent homeobox
HLF	3			0.8825			0.98875						0.323333			1	0	4	0	0	1	1	0	0	1	1	0	17q22	hepatic leukemia factor
KRT2	3					0.556			0.3				0.1775			1	0	4	0	0	1	1	0	0	1	1	0	12q11-q13	keratin 2
PHYHIP	3	0.753					0.399444		0.4555							1	0	4	0	0	1	1	0	0	1	1	0	8p21.3	phytanoyl-CoA 2-hydroxylase interacting protein
PPP1R3F	3				0.775		0.448			0.34						0	1	4	0	0	1	1	0	0	1	1	0	Xp11.23	protein phosphatase 1, regulatory (inhibitor) subunit 3F
PPP2R2B	3										0.393333		0.365		0.31	1	0	4	0	0	1	1	0	0	1	1	0	5q31-q32	protein phosphatase 2 (formerly 2A), regulatory subunit B, beta isoform
PRR15L	3		0.28			0.458			0.685							1	0	4	0	0	0	1	0	1	1	1	0	17q21.32	proline rich 15-like
SLC22A18AS	3	0.39		0.786667					0.583							1	0	4	0	0	1	1	0	0	1	1	0	11p15.5	solute carrier family 22 (organic cation transporter), member 18 antisense
SYNPR	3		0.39		0.74	0.64625										1	0	4	0	0	1	1	0	0	1	1	0	3p14.2	synaptoporin
TNR	3				1.78						0.386667		0.475			0	1	4	0	0	1	1	0	0	1	1	0	1q24	tenascin R (restrictin, janusin)
TSGA10	3						0.642857				0.394286		0.38			1	0	4	0	0	1	1	0	0	1	1	0	2q11.2	testis specific, 10
UBA3	3										0.256667		0.215		0.378333	1	0	4	0	0	1	1	0	0	1	1	0	3p24.3-p13	ubiquitin-like modifier activating enzyme 3
ARHGEF10	3										0.3		0.143333	0.32		1	0	3	0	0	1	1	0	0	0	1	0	8p23	Rho guanine nucleotide exchange factor (GEF) 10
ARL5C	3	0.55					1.11692	0.39								1	0	3	0	0	1	1	0	0	0	1	0	17q12	ADP-ribosylation factor-like 5C
ASGR2	3	0.87					0.356667		0.453529							1	0	3	0	0	0	1	0	0	1	1	0	17p	asialoglycoprotein receptor 2
BMP2	3		0.681429						0.576667	0.54						1	0	3	0	0	1	1	0	0	0	1	0	20p12	bone morphogenetic protein 2
C18orf1	3		1.25636	1.54286			0.138889									1	0	3	0	0	1	1	0	0	0	1	0	18p11.2	chromosome 18 open reading frame 1
C2orf70	3	0.75375		0.36			0.4									0	1	3	0	0	1	1	0	0	0	1	0	2p23.3	chromosome 2 open reading frame 70
CACNA1I	3	0.426					0.361667		0.54							1	0	3	0	0	1	1	0	0	0	1	0	22q13.1	calcium channel, voltage-dependent, T type, alpha 1I subunit
CD248	3			0.583333			0.2725		0.62							1	0	3	0	0	1	1	0	0	0	1	0	11q13	CD248 molecule, endosialin
CD86	3								0.46125		0.41		0.274			1	0	3	0	0	1	1	0	0	0	1	0	3q21	CD86 molecule
CDH11	3	0.947895			0.973542			0.785								1	0	3	0	0	1	1	0	0	0	1	0	16q22.1	cadherin 11, type 2, OB-cadherin (osteoblast)
CDH19	3										0.45		0.273333	0.21		1	0	3	0	0	1	1	0	0	0	1	0	18q22-q23	cadherin 19, type 2
CHRNA2	3		0.845				0.611429			0.288333						1	0	3	0	0	1	1	0	0	0	1	0	8p21	cholinergic receptor, nicotinic, alpha 2 (neuronal)
CXCL5	3	1.1125	0.795714				1.12556									1	0	3	0	0	1	1	0	0	0	1	0	4q12-q13	chemokine (C-X-C motif) ligand 5
DERA	3										0.49125		0.265833	0.16		1	0	3	0	0	1	1	0	0	0	1	0	12p12.3	2-deoxyribose-5-phosphate aldolase homolog (C. elegans)
FAM109B	3		0.435						0.516667	0.28						1	0	3	0	0	1	1	0	0	0	1	0	22q13.2	family with sequence similarity 109, member B
FAM92B	3	0.833333					0.282222		0.43							1	0	3	0	0	1	1	0	0	0	1	0	16q24.1	family with sequence similarity 92, member B
FGF1	3		0.525				0.374424						0.338333			1	0	3	0	0	1	1	0	0	0	1	0	5q31	fibroblast growth factor 1 (acidic)
FMO6P	3		0.72	0.4925							0.265					0	1	3	0	0	1	1	0	0	0	1	0	1q24.3	flavin containing monooxygenase 6 pseudogene
FRMPD4	3	0.788889			0.382			0.245								1	0	3	0	0	1	1	0	0	0	1	0	Xp22.2	FERM and PDZ domain containing 4
HECW1	3			0.265833	0.266667							0.366667				1	0	3	0	0	1	1	0	0	0	1	0	7p14.1-p13	HECT, C2 and WW domain containing E3 ubiquitin protein ligase 1
HIF3A	3				0.6475		0.376					0.233333				1	0	3	0	0	1	1	0	0	0	1	0	19q13.32	hypoxia inducible factor 3, alpha subunit
HRH3	3		0.216667	0.6325	0.635											1	0	3	0	0	1	1	0	0	0	1	0	20q13.33	histamine receptor H3
LIN28B	3										0.39625		0.515	0.316667		0	1	3	0	0	1	1	0	0	0	1	0	6q21	lin-28 homolog B (C. elegans)
MAFK	3	0.783333					0.231429			0.255556						1	0	3	0	0	1	1	0	0	0	1	0	7p22.3	v-maf musculoaponeurotic fibrosarcoma oncogene homolog K (avian)
MAGEE2	3			1.66667	0.634			0.2375								0	1	3	0	0	1	1	0	0	0	1	0	Xq13.3	melanoma antigen family E, 2
MID1	3		0.478								0.62		0.317463			0	1	3	0	0	1	1	0	0	0	1	0	Xp22	midline 1 (Opitz/BBB syndrome)
NRXN1	3										0.512778		0.316	0.25		1	0	3	0	0	1	1	0	0	0	1	0	2p16.3	neurexin 1
PTGDR	3	2.279	2.16					1.178								1	0	3	0	0	1	1	0	0	0	1	0	14q22.1	prostaglandin D2 receptor (DP)
SLC16A3	3	0.682636					0.585		0.31							1	0	3	0	0	1	1	0	0	0	1	0	17q25	solute carrier family 16, member 3 (monocarboxylic acid transporter 4)
SLC28A1	3	0.445714		0.383333					0.538							1	0	3	0	0	1	1	0	0	0	1	0	15q25-q26	solute carrier family 28 (sodium-coupled nucleoside transporter), member 1
SLITRK2	3	0.6									0.45875		0.293333			0	1	3	0	0	1	1	0	0	0	1	0	Xq27.3	SLIT and NTRK-like family, member 2
STEAP2	3										0.46		0.2375	0.195		1	0	3	0	1	1	1	0	0	0	0	0	7q21	six transmembrane epithelial antigen of the prostate 2
SYNE1	3										0.529667		0.367	0.26		1	0	3	0	0	1	1	0	0	0	1	0	6q25	spectrin repeat containing, nuclear envelope 1
TCEAL5	3	0.976667							0.31	0.275						1	0	3	0	0	1	1	0	0	0	1	0	Xq22.1	transcription elongation factor A (SII)-like 5
TFAP2B	3										0.31375		0.271667	0.23		1	0	3	0	0	1	1	0	0	0	1	0	6p12	transcription factor AP-2 beta (activating enhancer binding protein 2 beta)
TM6SF2	3	1.295	0.466						0.56							1	0	3	0	0	1	1	0	0	0	1	0	19p13.3-p12	transmembrane 6 superfamily member 2
TMEM184B	3		0.435						0.4	0.45						1	0	3	0	0	1	1	0	0	0	1	0	22q12	transmembrane protein 184B
TMTC1	3					0.7975					0.471429				0.19	1	0	3	0	0	1	1	0	0	0	1	0	12p11.22	transmembrane and tetratricopeptide repeat containing 1
TPH2	3			1.9375		0.284118							0.27			1	0	3	0	0	1	1	0	0	0	1	0	12q21.1	tryptophan hydroxylase 2
WNT9A	3	0.7175					0.49			0.231667						1	0	3	0	0	1	1	0	0	0	1	0	1q42	wingless-type MMTV integration site family, member 9A
SEPT6	3			0.2925			0.664286		0.661111							0	1	2	0	0	1	1	0	0	0	0	0	Xq24	Septin 6
ABCC2	3										0.441667		0.26	0.145		1	0	2	0	0	1	1	0	0	0	0	0	10q24	ATP-binding cassette, sub-family C (CFTR/MRP), member 2
ACACA	3	0.475							0.583333	0.316						1	0	2	0	0	1	1	0	0	0	0	0	17q21	acetyl-Coenzyme A carboxylase alpha
ADAM29	3										0.513333		0.294	0.284		1	0	2	0	0	1	1	0	0	0	0	0	4q34	ADAM metallopeptidase domain 29
ADCY5	3	0.355	0.591667						0.22375							1	0	2	0	0	1	1	0	0	0	0	0	3q13.2-q21	adenylate cyclase 5
AGBL3	3										0.43375		0.3425	0.285714		1	0	2	0	0	1	1	0	0	0	0	0	7q33	ATP/GTP binding protein-like 3
AGER	3							0.25	0.692857	0.288333						1	0	2	0	0	1	1	0	0	0	0	0	6p21.3	advanced glycosylation end product-specific receptor
AGL	3										0.657833		0.257773	0.27		1	0	2	0	0	1	1	0	0	0	0	0	1p21	amylo-1, 6-glucosidase, 4-alpha-glucanotransferase
ALDOB	3												0.226667	0.355	0.35	0	1	2	0	0	0	1	0	0	0	1	0	9q21.3-q22.2	aldolase B, fructose-bisphosphate
ALX3	3	0.811					0.617333						0.3			1	0	2	0	0	1	1	0	0	0	0	0	1p13.3	ALX homeobox 3
APOL3	3	0.693333	0.71				0.724444									1	0	2	0	0	1	1	0	0	0	0	0	22q13.1	apolipoprotein L, 3
ARFRP1	3	1.675				1.21	0.61375									1	0	2	0	0	1	1	0	0	0	0	0	20q13.3	ADP-ribosylation factor related protein 1
ARHGEF16	3	0.6175					0.266154			0.276667						1	0	2	0	0	1	1	0	0	0	0	0	1p36.3	Rho guanine exchange factor (GEF) 16
ARHGEF3	3										0.418		0.343333	0.265		1	0	2	0	0	1	1	0	0	0	0	0	3p21-p13	Rho guanine nucleotide exchange factor (GEF) 3
ASAH2	3										0.383		0.271429	0.2925		1	0	2	0	0	1	1	0	0	0	0	0	10q11.21	N-acylsphingosine amidohydrolase (non-lysosomal ceramidase) 2
ATP2B2	3	0.634286							0.515	0.287143						1	0	2	0	0	1	1	0	0	0	0	0	3p25.3	ATPase, Ca++ transporting, plasma membrane 2
BDNF	3	1.8									0.363619		0.42			1	0	2	0	0	1	1	0	0	0	0	0	11p13	brain-derived neurotrophic factor
C11orf68	3	0.525833					0.421		0.531429							1	0	2	0	0	1	1	0	0	0	0	0	11q13.1	chromosome 11 open reading frame 68
C15orf5	3										0.485		0.314	0.22		1	0	2	0	0	0	1	0	0	0	1	0	15q23-q24	chromosome 15 open reading frame 5
C1orf77	3					0.266667	0.286667	0.41								1	0	2	0	0	1	1	0	0	0	0	0	1q21.3	chromosome 1 open reading frame 77
C20orf165	3	0.55				0.61375			0.41875							1	0	2	0	0	1	1	0	0	0	0	0	20q13.12	chromosome 20 open reading frame 165
C4BPA	3		0.558333						0.725	0.466667						1	0	2	0	0	1	1	0	0	0	0	0	1q32	complement component 4 binding protein, alpha
C6orf136	3	0.48	0.39						0.518333							1	0	2	0	0	1	1	0	0	0	0	0	6p21.33	chromosome 6 open reading frame 136
C7orf29	3	0.486667				0.565714			0.355							1	0	2	0	0	1	1	0	0	0	0	0	7q36.1	chromosome 7 open reading frame 29
CACNA1C	3	0.46				0.415		0.4275								1	0	2	0	0	1	1	0	0	0	0	0	12p13.3	calcium channel, voltage-dependent, L type, alpha 1C subunit
CAPN11	3	0.56875					0.455		0.575							1	0	2	0	0	1	1	0	0	0	0	0	6p12	calpain 11
CASP7	3	0.35				0.225		0.373333								1	0	2	0	0	1	1	0	0	0	0	0	10q25	caspase 7, apoptosis-related cysteine peptidase
CCDC65	3		1.13	0.7525	0.98875											1	0	2	0	0	1	1	0	0	0	0	0	12q13.12	coiled-coil domain containing 65
CDK10	3		0.485714						0.56	0.61125						1	0	2	0	0	1	1	0	0	0	0	0	16q24	cyclin-dependent kinase 10
CEBPB	3						0.356		0.555556	0.224						1	0	2	0	0	1	1	0	0	0	0	0	20q13.1	CCAAT/enhancer binding protein (C/EBP), beta
CNIH2	3	0.375	0.18						0.371667							1	0	2	0	0	1	1	0	0	0	0	0	11q13.1	cornichon homolog 2 (Drosophila)
CNTLN	3	1.495			1.49444								0.316667			1	0	2	0	0	1	1	0	0	0	0	0	9p22.2	centlein, centrosomal protein
COX18	3										0.435		0.29	0.135		1	0	2	0	0	1	1	0	0	0	0	0	4q13.3	COX18 cytochrome c oxidase assembly homolog (S. cerevisiae)
CPNE9	3	0.84							0.534	0.95						1	0	2	0	0	1	1	0	0	0	0	0	3p25.3	copine family member IX
CYP26A1	3	1.13833		0.9775			0.962									1	0	2	0	0	1	1	0	0	0	0	0	10q23-q24	cytochrome P450, family 26, subfamily A, polypeptide 1
DDR1	3								0.635		0.482		0.195			1	0	2	0	0	1	1	0	0	0	0	0	6p21.3	discoidin domain receptor tyrosine kinase 1
DENND2A	3		0.2925	0.413333			0.364									1	0	2	0	0	1	1	0	0	0	0	0	7q34	DENN/MADD domain containing 2A
DHRS7C	3	0.48625		0.216667						0.31						1	0	2	0	0	1	1	0	0	0	0	0	17p13.1	dehydrogenase/reductase (SDR family) member 7C
DNAJB13	3	0.785							0.584286	0.248889						1	0	2	0	0	1	1	0	0	0	0	0	11q13.4	DnaJ (Hsp40) related, subfamily B, member 13
DPP10	3										0.433333		0.324	0.235		1	0	2	0	0	1	1	0	0	0	0	0	2q14.1	dipeptidyl-peptidase 10
DSPP	3										0.468182		0.326924	0.833333		1	0	2	0	0	1	1	0	0	0	0	0	4q21.3	dentin sialophosphoprotein
E2F1	3		0.3725					0.53	0.63							1	0	2	0	0	1	1	0	0	0	0	0	20q11.2	E2F transcription factor 1
EIF1B	3										0.372857		0.175	0.28		1	0	2	0	0	1	1	0	0	0	0	0	3p22.1	eukaryotic translation initiation factor 1B
ELF1	3										0.312675		0.35	0.364377		1	0	2	0	0	1	1	0	0	0	0	0	13q13	E74-like factor 1 (ets domain transcription factor)
ELOVL3	3			0.644286			0.5375	0.4725								1	0	2	0	0	1	1	0	0	0	0	0	10q24.32	elongation of very long chain fatty acids (FEN1/Elo2, SUR4/Elo3, yeast)-like 3
EPHX1	3	0.539238		0.358			0.374762									1	0	2	0	0	1	1	0	0	0	0	0	1q42.1	epoxide hydrolase 1, microsomal (xenobiotic)
ERG	3		0.595								0.374		0.2			1	0	2	0	0	1	1	0	0	0	0	0	21q22.3	v-ets erythroblastosis virus E26 oncogene homolog (avian)
FABP2	3										0.5125		0.49625	0.26625		1	0	2	0	0	1	1	0	0	0	0	0	4q28-q31	fatty acid binding protein 2, intestinal
FAM65C	3		0.593333				0.425		0.614							1	0	2	0	0	1	1	0	0	0	0	0	20q13.13	family with sequence similarity 65, member C
FEZF1	3		0.56			0.715				0.233333						1	0	2	0	0	1	1	0	0	0	0	0	7q31.32	FEZ family zinc finger 1
FLJ43390	3	1.12167	0.515			0.388571										1	0	2	0	0	1	1	0	0	0	0	0	14q23.2	hypothetical LOC646113
FOXB1	3					0.816667			0.92				0.29			1	0	2	0	0	1	1	0	0	0	0	0	15q21-q26	forkhead box B1
FRMPD2L1	3	0.572		0.4425									0.411667			1	0	2	0	0	1	1	0	0	0	0	0	10q11.22	FERM and PDZ domain containing 2 like 1
FRMPD2L2	3	0.572		0.4425									0.411667			1	0	2	0	0	1	1	0	0	0	0	0	10q11.21	FERM and PDZ domain containing 2 like 2
GALNT9	3	0.53	0.121167			0.471286										1	0	2	0	0	1	1	0	0	0	0	0	12q24.33	UDP-N-acetyl-alpha-D-galactosamine:polypeptide N-acetylgalactosaminyltransferase 9 (GalNAc-T9)
GAST	3	0.32					0.486758		0.37							1	0	2	0	0	1	1	0	0	0	0	0	17q21	gastrin
GLP1R	3		0.47125		0.319				0.575							1	0	2	0	0	1	1	0	0	0	0	0	6p21	glucagon-like peptide 1 receptor
GLT1D1	3	0.875	0.822		0.688571											1	0	2	0	0	1	1	0	0	0	0	0	12q24.32	glycosyltransferase 1 domain containing 1
GSDMB	3	0.615						0.247222	0.398333							1	0	2	0	0	1	1	0	0	0	0	0	17q12	gasdermin B
GTF2E2	3										0.623333		0.46	0.253333		1	0	2	0	0	1	1	0	0	0	0	0	8p21-p12	general transcription factor IIE, polypeptide 2, beta 34kDa
HCG4	3	1.31579			0.599134			0.396								1	0	2	0	0	1	1	0	0	0	0	0	6p21.3	HLA complex group 4
HMHB1	3		0.7175	0.612222					0.64							1	0	2	0	0	1	1	0	0	0	0	0	5q32	histocompatibility (minor) HB-1
HS3ST6	3		0.82			1.335	1.6									1	0	2	0	0	1	1	0	0	0	0	0	16p13.3	heparan sulfate (glucosamine) 3-O-sulfotransferase 6
HTR1E	3							0.325			0.295		0.4825			1	0	2	0	0	1	1	0	0	0	0	0	6q14-q15	5-hydroxytryptamine (serotonin) receptor 1E
IGFALS	3	0.573295					0.275		0.429167							1	0	2	0	0	1	1	0	0	0	0	0	16p13.3	insulin-like growth factor binding protein, acid labile subunit
IL18	3										0.455556		0.32	0.35		1	0	2	0	0	1	1	0	0	0	0	0	11q22.2-q22.3	interleukin 18 (interferon-gamma-inducing factor)
INPP5D	3	0.317					0.584848		0.566667							1	0	2	0	0	1	1	0	0	0	0	0	2q37.1	inositol polyphosphate-5-phosphatase, 145kDa
ITGA2B	3	0.486667	0.42								0.35					1	0	2	0	0	1	1	0	0	0	0	0	17q21.32	integrin, alpha 2b (platelet glycoprotein IIb of IIb/IIIa complex, antigen CD41)
ITPKB	3		0.557143								0.286667				0.1325	1	0	2	0	0	1	1	0	0	0	0	0	1q42.13	inositol 1,4,5-trisphosphate 3-kinase B
JMJD7	3	0.644		0.483333					0.575833							1	0	2	0	0	1	1	0	0	0	0	0	15q15.1	jumonji domain containing 7
KANK3	3	0.75			0.395	0.95										0	1	2	0	0	1	1	0	0	0	0	0	19p13.2	KN motif and ankyrin repeat domains 3
KATNB1	3	0.316667					0.615			0.44						1	0	2	0	0	1	1	0	0	0	0	0	16q13	katanin p80 (WD repeat containing) subunit B 1
KAZALD1	3						0.847333	0.183333			0.573333					1	0	2	0	0	1	1	0	0	0	0	0	10q24.31	Kazal-type serine peptidase inhibitor domain 1
KRT12	3										0.526154		0.286	0.146667		1	0	2	0	0	1	1	0	0	0	0	0	17q12	keratin 12
KRT9	3			1.84444			0.692857	0.321111								1	0	2	0	0	1	1	0	0	0	0	0	17q21.1-q21.2	keratin 9
LCN2	3	0.396	0.466667							0.64						1	0	2	0	0	1	1	0	0	0	0	0	9q34	lipocalin 2
LHCGR	3										0.38		0.176667	0.39		1	0	2	0	0	1	1	0	0	0	0	0	2p21	luteinizing hormone/choriogonadotropin receptor
LHX9	3		2.55		1.118	1.4175										0	1	2	0	0	1	1	0	0	0	0	0	1q31-q32	LIM homeobox 9
LIMD2	3	0.64625	0.745				1.11									0	1	2	0	0	1	1	0	0	0	0	0	17q23.3	LIM domain containing 2
LOC282997	3		0.583333						0.815714	0.19						1	0	2	0	0	1	1	0	0	0	0	0	10q25.2	hypothetical protein LOC282997
LOC284688	3		0.47	0.236667			0.627273									1	0	2	0	0	0	1	0	0	0	1	0	1q24.2	long intergenic non-protein coding RNA 1142
LOC400891	3						0.4325	0.4675	0.535							1	0	2	0	0	1	1	0	0	0	0	0	22q11.21	similar to chromosome 14 open reading frame 166B
LOC653566	3	0.515				0.471429				0.1575						1	0	2	0	0	1	1	0	0	0	0	0	1p35.3	signal peptidase complex subunit 2 homolog pseudogene
LPPR1	3	1.81182						0.911429			0.453333					1	0	2	0	0	1	1	0	0	0	0	0	9q31.1	phospholipid phosphatase related 1
LRP8	3	0.613333						0.281429	0.444545							1	0	2	0	0	1	1	0	0	0	0	0	1p34	low density lipoprotein receptor-related protein 8, apolipoprotein e receptor
LRRC37B2	3	0.38						0.25	0.344167							1	0	2	0	0	1	1	0	0	0	0	0	17q11.2	leucine rich repeat containing 37, member B2
LRRC43	3			0.726667	0.45	0.511667										1	0	2	0	0	1	1	0	0	0	0	0	12q24.31	leucine rich repeat containing 43
MAPK10	3			1.294							0.4625			0.37		1	0	2	0	0	1	1	0	0	0	0	0	4q22.1-q23	mitogen-activated protein kinase 10
MBD2	3										0.5145		0.338	0.2375		1	0	2	0	0	1	1	0	0	0	0	0	18q21	methyl-CpG binding domain protein 2
MBP	3		0.6675					0.464		0.422						1	0	2	0	0	1	1	0	0	0	0	0	18q23	myelin basic protein
METT5D1	3										0.455		0.326667	0.46		1	0	2	0	0	1	1	0	0	0	0	0	11p14.1	methyltransferase 5 domain containing 1
MFNG	3		0.233333				0.425385		0.684							1	0	2	0	0	1	1	0	0	0	0	0	22q12	MFNG O-fucosylpeptide 3-beta-N-acetylglucosaminyltransferase
MITF	3										0.363986		0.23		0.366667	1	0	2	0	0	1	1	0	0	0	0	0	3p14.2-p14.1	microphthalmia-associated transcription factor
MPEG1	3		0.476			0.48			0.4525							1	0	2	0	0	1	1	0	0	0	0	0	11q12.1	macrophage expressed 1
MXRA8	3	0.656	0.833333						0.47							1	0	2	0	0	0	1	0	0	0	1	0	1p36.33	matrix-remodelling associated 8
NAT8B	3			0.282857			0.562222			0.272						1	0	2	0	0	0	1	0	0	0	1	0	2p13.2	N-acetyltransferase 8B (GCN5-related, putative, gene/pseudogene)
NCAM1	3	0.842727	0.83		0.798											1	0	2	0	0	1	1	0	0	0	0	0	11q23.1	neural cell adhesion molecule 1
NEBL	3										0.51		0.35875		0.135	1	0	2	0	0	1	1	0	0	0	0	0	10p12	nebulette
NEIL2	3	1.86					0.532857		0.766667							1	0	2	0	0	1	1	0	0	0	0	0	8p23.1	nei like 2 (E. coli)
NGFR	3	0.66	1.8			0.892857										1	0	2	0	0	1	1	0	0	0	0	0	17q21-q22	nerve growth factor receptor (TNFR superfamily, member 16)
NOTCH4	3	0.638						0.2	0.4975							1	0	2	0	0	1	1	0	0	0	0	0	6p21.3	Notch homolog 4 (Drosophila)
NRCAM	3					0.627273	0.45				0.334					1	0	2	0	0	1	1	0	0	0	0	0	7q31.1-q31.2	neuronal cell adhesion molecule
NTRK2	3	1.72			1.72714						0.467143					1	0	2	0	0	1	1	0	0	0	0	0	9q22.1	neurotrophic tyrosine kinase, receptor, type 2
NUDT10	3	0.833333	0.696667					1.31								1	0	2	0	0	1	1	0	0	0	0	0	Xp11.23	nudix (nucleoside diphosphate linked moiety X)-type motif 10
OR10A2	3										0.331111		0.291667	0.4		0	1	2	0	0	1	1	0	0	0	0	0	11p15.4	olfactory receptor, family 10, subfamily A, member 2
OR5B3	3			0.54							0.39		0.291			1	0	2	0	0	1	1	0	0	0	0	0	11q12.1	olfactory receptor, family 5, subfamily B, member 3
P2RX6P	3						0.4325	0.4675	0.535							1	0	2	0	0	1	1	0	0	0	0	0	22q11.21	purinergic receptor P2X, ligand-gated ion channel, 6 pseudogene
PAX9	3		1.3995	1.1925	0.853422											1	0	2	0	0	1	1	0	0	0	0	0	14q12-q13	paired box 9
PCDH11Y	3										0.454375		0.2675	0.16		1	0	2	0	0	1	1	0	0	0	0	0	Yp11.2	protocadherin 11 Y-linked
PDCD4	3		0.583333						0.815714	0.19						1	0	2	0	0	1	1	0	0	0	0	0	10q24	programmed cell death 4 (neoplastic transformation inhibitor)
PDE6C	3	0.563333			0.781667						0.67					1	0	2	0	0	1	1	0	0	0	0	0	10q24	phosphodiesterase 6C, cGMP-specific, cone, alpha prime
PKN1	3	0.793333					0.392222		0.65							1	0	2	0	0	1	1	0	0	0	0	0	19p13.1-p12	protein kinase N1
PLEKHM1P	3						0.314	0.281667	0.533333							1	0	2	0	0	1	1	0	0	0	0	0	17q24.1	pleckstrin homology domain containing, family M (with RUN domain) member 1 pseudogene
POLD2	3		0.33			0.7675		0.623333								1	0	2	0	0	1	1	0	0	0	0	0	7p13	polymerase (DNA directed), delta 2, regulatory subunit 50kDa
PPBPL2	3										0.376		0.283	0.155		1	0	2	0	0	1	1	0	0	0	0	0	4q13.3	pro-platelet basic protein-like 2
PRF1	3	0.581667					0.278333		0.515385							1	0	2	0	0	1	1	0	0	0	0	0	10q22	perforin 1 (pore forming protein)
PTH2R	3										0.41		0.186667	0.3175		1	0	2	0	0	1	1	0	0	0	0	0	2q33	parathyroid hormone 2 receptor
PTPRD	3			1.39222	0.858571	1.7										1	0	2	0	0	1	1	0	0	0	0	0	9p23-p24.3	protein tyrosine phosphatase, receptor type, D
R3HDML	3		0.459						0.585556	0.178						1	0	2	0	0	1	1	0	0	0	0	0	20q13.12	R3H domain containing-like
RAG2	3										0.52875		0.429	0.2925		1	0	2	0	0	1	1	0	0	0	0	0	11p13	recombination activating gene 2
RASL12	3						0.411667		0.4825			0.55				1	0	2	0	0	1	1	0	0	0	0	0	15q11.2-q22.33	RAS-like, family 12
RGS4	3										0.453718		0.295	0.35		0	1	2	0	0	1	1	0	0	0	0	0	1q23.3	regulator of G-protein signaling 4
RHBDL1	3	0.639286	0.26				0.426875									1	0	2	0	0	1	1	0	0	0	0	0	16p13.3	rhomboid, veinlet-like 1 (Drosophila)
RNF113A	3		0.269167					0.225		0.325						0	1	2	0	0	1	1	0	0	0	0	0	Xq25-q26	ring finger protein 113A
RNF182	3	0.53									0.374		0.325			1	0	2	0	0	1	1	0	0	0	0	0	6p23	ring finger protein 182
RNF216	3					0.56			0.365	0.155						1	0	2	0	0	1	1	0	0	0	0	0	7p22.1	ring finger protein 216
RPL37	3		0.79375					0.51375				0.35625				1	0	2	0	0	1	1	0	0	0	0	0	5p13	ribosomal protein L37
RPP25	3	1.34				0.441667	2.925									1	0	2	0	0	1	1	0	0	0	0	0	15q24.1	ribonuclease P/MRP 25kDa subunit
RSPO1	3	0.72			0.186667	0.2925										0	1	2	0	0	1	1	0	0	0	0	0	1p34.3	R-spondin homolog (Xenopus laevis)
RTP1	3			0.666667		0.785			0.55							1	0	2	0	0	1	1	0	0	0	0	0	3q27.3	receptor (chemosensory) transporter protein 1
SEMA4G	3	0.51					0.35			0.16						1	0	2	0	0	1	1	0	0	0	0	0	10q24.31	sema domain, immunoglobulin domain (Ig), transmembrane domain (TM) and short cytoplasmic domain, (semaphorin) 4G
SEMA6D	3		0.68			0.75							0.245			1	0	2	0	0	1	1	0	0	0	0	0	15q21.1	sema domain, transmembrane domain (TM), and cytoplasmic domain, (semaphorin) 6D
SERPINA12	3	0.42				0.295			0.465556							1	0	2	0	0	1	1	0	0	0	0	0	14q32.13	serpin peptidase inhibitor, clade A (alpha-1 antiproteinase, antitrypsin), member 12
SGIP1	3		1.19		0.863636										0.312	1	0	2	0	0	1	1	0	0	0	0	0	1p31.3	SH3-domain GRB2-like (endophilin) interacting protein 1
SH3PXD2B	3		0.336				0.743636		0.46							1	0	2	0	0	1	1	0	0	0	0	0	5q35.1	SH3 and PX domains 2B
SIPA1	3	0.75					0.221538		0.42							1	0	2	0	0	1	1	0	0	0	0	0	11q13	signal-induced proliferation-associated 1
SLC12A6	3										0.52		0.389	0.215		1	0	2	0	0	1	1	0	0	0	0	0	15q13-q15	solute carrier family 12 (potassium/chloride transporters), member 6
SLC16A1	3		0.395		0.954	0.571429										0	1	2	0	0	1	1	0	0	0	0	0	1p12	solute carrier family 16, member 1 (monocarboxylic acid transporter 1)
SLC2A9	3	0.495						0.2225		0.284						1	0	2	0	0	1	1	0	0	0	0	0	4p16-p15.3	solute carrier family 2 (facilitated glucose transporter), member 9
SMR3B	3										0.35875		0.38	0.35		1	0	2	0	0	1	1	0	0	0	0	0	4q13.3	submaxillary gland androgen regulated protein 3B
SNORD56B	3										0.58		0.485	0.265		1	0	2	0	0	1	1	0	0	0	0	0	14q24.2	small nucleolar RNA, C/D box 56B
SOAT2	3	0.493333					0.394		0.5525							1	0	2	0	0	1	1	0	0	0	0	0	12q13.13	sterol O-acyltransferase 2
SPNS3	3	0.484444					0.1375		0.516667							1	0	2	0	0	0	1	0	0	0	1	0	17p13.2	spinster homolog 3 (Drosophila)
SRP9	3		0.593333						0.558	0.474						1	0	2	0	0	1	1	0	0	0	0	0	Xp21.1	sushi-repeat-containing protein, X-linked
SST	3		1.245	0.61	0.8475											1	0	2	0	0	1	1	0	0	0	0	0	3q28	somatostatin
ST8SIA2	3	0.634444	0.325		0.74											1	0	2	0	0	1	1	0	0	0	0	0	15q26	ST8 alpha-N-acetyl-neuraminide alpha-2,8-sialyltransferase 2
ST8SIA5	3	1.14444	0.483333		0.852222											1	0	2	0	0	1	1	0	0	0	0	0	18q21.1	ST8 alpha-N-acetyl-neuraminide alpha-2,8-sialyltransferase 5
TAC3	3	0.437					0.285		0.413333							1	0	2	0	0	1	1	0	0	0	0	0	12q13-q21	tachykinin 3
TACC2	3		0.6125				0.66		0.76							1	0	2	0	0	0	1	0	0	0	1	0	10q26	transforming, acidic coiled-coil containing protein 2
TACR3	3	2.11667	1.51333		1.23											1	0	2	0	0	1	1	0	0	0	0	0	4q25	tachykinin receptor 3
TEX12	3										0.455556		0.32	0.35		1	0	2	0	0	1	1	0	0	0	0	0	11q22	testis expressed 12
TIFAB	3	0.772857					0.253333		0.395714							1	0	2	0	0	1	1	0	0	0	0	0	5q31.1	TRAF-interacting protein with forkhead-associated domain, family member B
TLR7	3										0.215		0.265	0.7		1	0	2	0	0	1	1	0	0	0	0	0	Xp22.3	toll-like receptor 7
TMEM121	3	0.498333					0.245		0.565							1	0	2	0	0	1	1	0	0	0	0	0	14q32.33	transmembrane protein 121
TMEM211	3		0.3			0.547				0.53						1	0	2	0	0	1	1	0	0	0	0	0	22q11.23	transmembrane protein 211
TMPRSS13	3	0.695					0.424167		0.68							1	0	2	0	0	1	1	0	0	0	0	0	11q23	transmembrane protease, serine 13
TNFSF14	3	0.475							0.63	0.27						1	0	2	0	0	0	1	0	0	0	1	0	19p13.3	tumor necrosis factor (ligand) superfamily, member 14
TOX2	3	1.29615	0.265			0.738										1	0	2	0	0	1	1	0	0	0	0	0	20q13.12	TOX high mobility group box family member 2
TP53BP1	3	0.516667	0.511111						0.56							1	0	2	0	0	1	1	0	0	0	0	0	15q15-q21	tumor protein p53 binding protein 1
TRAF7	3		0.24			1.43417			0.225							1	0	2	0	0	1	1	0	0	0	0	0	16p13.3	TNF receptor-associated factor 7
TSGA10IP	3		0.28				0.566667	0.545								1	0	2	0	0	1	1	0	0	0	0	0	11q13.1	testis specific, 10 interacting protein
TSNARE1	3	0.5		0.155556			0.465714									1	0	2	0	0	1	1	0	0	0	0	0	8q24.3	t-SNARE domain containing 1
TTC23	3										0.18		0.316667	0.295		1	0	2	0	0	1	1	0	0	0	0	0	15q26.3	tetratricopeptide repeat domain 23
UBE2QL1	3	0.3575							0.525714	0.138						1	0	2	0	0	1	1	0	0	0	0	0	5p15.31	ubiquitin conjugating enzyme E2Q family-like 1
UPB1	3	0.64625					0.332	0.31								1	0	2	0	0	0	1	0	0	0	1	0	22q11.2	ureidopropionase, beta
VNN1	3										0.29		0.3975	0.14		1	0	2	0	0	1	1	0	0	0	0	0	6q23-q24	vanin 1
WDR65	3	0.5425			0.577778	0.764444										1	0	2	0	0	1	1	0	0	0	0	0	1p34.2	WD repeat domain 65
ZBTB7C	3		0.413333		0.33				0.49							1	0	2	0	0	1	1	0	0	0	0	0	18q21.1	zinc finger and BTB domain containing 7C
ZG16B	3	0.558274					0.34		0.387368							1	0	2	0	0	1	1	0	0	0	0	0	16p13.3	zymogen granule protein 16B [Homo sapiens
ZNF330	3										0.473333		0.254	0.272857		1	0	2	0	0	1	1	0	0	0	0	0	4q31.1|4q31.1-q31.2	zinc finger protein 330
ZNF438	3										0.361538		0.35	0.38		1	0	2	0	0	1	1	0	0	0	0	0	10p11.23	zinc finger protein 438
ZNF532	3						0.313333				0.48375			0.237143		1	0	2	0	0	1	1	0	0	0	0	0	18q21.32	zinc finger protein 532
CD36	2										0.395		0.244			1	0	6	0	0	1	1	1	1	1	1	0	7q11.2	CD36 molecule (thrombospondin receptor)
PAK3	2										0.3525		0.265			1	0	6	0	0	1	1	1	1	1	1	0	Xq22.3	p21 protein (Cdc42/Rac)-activated kinase 3
TMEM108	2										0.65		0.95			0	1	6	0	0	1	1	1	1	1	1	0	3q21	transmembrane protein 108
ARMCX2	2										0.36			0.39		1	0	5	0	0	1	1	0	1	1	1	0	Xq21.33-q22.2	armadillo repeat containing, X-linked 2
GUCY2F	2										0.388375		0.4			1	0	5	0	0	1	1	0	1	1	1	0	Xq22	guanylate cyclase 2F, retinal
GULP1	2										0.5		0.25			1	0	5	0	0	1	1	0	1	1	1	0	2q32.3-q33	GULP, engulfment adaptor PTB domain containing 1
HTR4	2								0.37	0.1975						1	0	5	0	0	1	1	0	1	1	1	0	5q31-q33	5-hydroxytryptamine (serotonin) receptor 4
KCNA2	2	1.32	1.52													0	1	5	0	0	1	1	0	1	1	1	0	1p13	potassium voltage-gated channel, shaker-related subfamily, member 2
L3MBTL	2	0.628333						0.415								1	0	5	0	0	1	1	0	1	1	1	0	20q13.12	l(3)mbt-like (Drosophila)
MTUS1	2										0.39625		0.322222			1	0	5	0	0	1	1	0	1	1	1	0	8p22	mitochondrial tumor suppressor 1
ADIPOQ	2										0.54		0.45			1	0	4	0	0	1	1	0	0	1	1	0	3q27	adiponectin, C1Q and collagen domain containing
ADRB3	2	1.46625	0.944													1	0	4	0	0	1	1	0	0	1	1	0	8p12-p11.2	adrenergic, beta-3-, receptor
APC2	2				0.45	0.2875										0	1	4	0	0	1	1	0	0	1	1	0	19p13.3	adenomatosis polyposis coli 2
BEAN	2			0.4					0.428							1	0	4	0	0	1	1	0	0	1	1	0	16q21	brain expressed, associated with Nedd4
CDH18	2										0.482		0.314167			0	1	4	0	0	1	1	0	0	1	1	0	5p15.2-p15.1	cadherin 18, type 2
DDAH1	2										0.58125		0.2575			1	0	4	0	0	1	1	0	0	1	1	0	1p22	dimethylarginine dimethylaminohydrolase 1
DHRS11	2										0.3425		0.2675			1	0	4	0	0	1	1	0	0	1	1	0	17q12	dehydrogenase/reductase (SDR family) member 11
DLG3	2							0.31	0.785							0	1	4	0	0	1	1	0	0	1	1	0	Xq13.1	discs, large homolog 3 (Drosophila)
DPM2	2		0.4					0.363333								1	0	4	0	0	1	1	0	0	1	1	0	9q34.13	dolichyl-phosphate mannosyltransferase polypeptide 2, regulatory subunit
FAM155B	2	0.56	0.315													1	0	4	0	0	1	1	0	0	1	1	0	Xq13.1	family with sequence similarity 155, member B
IL27	2						0.253333		0.472							1	0	4	0	0	1	1	0	0	1	1	0	-	interleukin 27
KRT40	2					0.588714				0.1975						1	0	4	0	0	1	1	0	0	1	1	0	17q21.2	keratin 40
LRP1B	2										0.288		0.3275			1	0	4	0	0	1	1	0	0	1	1	0	2q21.2	low density lipoprotein-related protein 1B (deleted in tumors)
OR10A3	2										0.44		0.2925			1	0	4	0	0	1	1	0	0	1	1	0	11p15.4	olfactory receptor, family 10, subfamily A, member 3
PAK7	2										0.595		0.32			1	0	4	1	1	1	1	0	0	0	0	0	20p12	p21 protein (Cdc42/Rac)-activated kinase 7
PLAC1L	2										0.439134		0.361429			0	1	4	0	0	1	1	0	0	1	1	0	11q12.1	placenta-specific 1-like
PLAGL1	2										0.457778		0.25			1	0	4	0	0	1	1	0	0	1	1	0	6q24-q25	pleiomorphic adenoma gene-like 1
PRDM2	2										0.543778		0.263333			1	0	4	0	0	1	1	0	0	1	1	0	1p36.21	PR domain containing 2, with ZNF domain
PRM2	2		0.525						0.465							1	0	4	0	0	1	1	0	0	1	1	0	16p13.2	protamine 2
PROX2	2	0.4175						0.466								1	0	4	0	0	1	1	0	0	1	1	0	14q24.3	prospero homeobox 2
RAP1GAP	2		0.6						0.523333							1	0	4	0	0	1	1	0	0	1	1	0	1p36.1-p35	RAP1 GTPase activating protein
SLC8A1	2										0.269375		0.35			1	0	4	0	0	1	1	0	0	1	1	0	2p23-p22	solute carrier family 8 (sodium/calcium exchanger), member 1
TCEAL2	2				0.418333					0.11375						0	1	4	0	0	1	1	0	0	1	1	0	Xq22.1-q22.3	transcription elongation factor A (SII)-like 2
UBE2A	2										0.53		0.256667			0	1	4	0	0	1	1	0	0	1	1	0	Xq24-q25	ubiquitin-conjugating enzyme E2A (RAD6 homolog)
ADARB1	2	0.448333								0.27						1	0	3	0	0	1	1	0	0	0	1	0	21q22.3	adenosine deaminase, RNA-specific, B1 (RED1 homolog rat)
ADC	2	0.775				0.255										0	1	3	0	0	1	1	0	0	0	1	0	1p33-p34.3	arginine decarboxylase
ART1	2							0.22		0.285						1	0	3	0	0	1	1	0	0	0	1	0	11p15	ADP-ribosyltransferase 1
ASB10	2	0.433333							0.42							1	0	3	0	0	0	1	0	0	1	1	0	7q36.1	ankyrin repeat and SOCS box-containing 10
BEND6	2										0.35		0.325			0	1	3	0	0	1	1	0	0	0	1	0	6p12.1	BEN domain containing 6
CDH12	2			1.25625							0.574286					0	1	3	0	0	1	1	0	0	0	1	0	5p14-p13	cadherin 12, type 2 (N-cadherin 2)
CDKN2C	2										0.514167		0.343333			1	0	3	0	0	1	1	0	0	0	1	0	1p32	cyclin-dependent kinase inhibitor 2C (p18, inhibits CDK4)
CHL1	2										0.344			0.29		1	0	3	0	1	1	1	0	0	0	0	0	3p26.1	cell adhesion molecule with homology to L1CAM (close homolog of L1)
CLCN5	2								0.3		0.395					0	1	3	0	1	1	1	0	0	0	0	0	Xp11.23	chloride channel 5
CNGA3	2	1.17857	1.322													1	0	3	0	0	1	1	0	0	0	1	0	2q11.2	cyclic nucleotide gated channel alpha 3
DRD2	2	1.12			0.34											1	0	3	0	0	1	1	0	0	0	1	0	11q23	dopamine receptor D2
EMD	2	0.9325					0.243333									1	0	3	0	0	1	1	0	0	0	1	0	Xq28	emerin
ENOX1	2										0.511667		0.21			1	0	3	0	0	1	1	0	0	0	1	0	13q14.11	ecto-NOX disulfide-thiol exchanger 1
ERC1	2										0.48		0.341667			1	0	3	0	0	0	1	0	0	1	1	0	12p13.3	ELKS/RAB6-interacting/CAST family member 1
FAM188A	2												0.35	0.373333		1	0	3	0	0	1	1	0	0	0	1	0	10p13	family with sequence similarity 188 member A
FAM50A	2	0.512							0.522857							1	0	3	0	0	1	1	0	0	0	1	0	Xq28	family with sequence similarity 50, member A
FANCB	2										0.43		0.266667			0	1	3	0	0	1	1	0	0	0	1	0	Xp22.2	Fanconi anemia, complementation group B
FBXW7	2										0.392857		0.365			1	0	3	0	0	1	1	0	0	0	1	0	4q31.3	F-box and WD repeat domain containing 7
FHL2	2										0.521111		0.3425			1	0	3	0	0	1	1	0	0	0	1	0	2q12-q14	four and a half LIM domains 2
GAB2	2										0.628		0.44			1	0	3	0	0	1	1	0	0	0	1	0	11q14.1	GRB2-associated binding protein 2
HNRNPU	2												0.285714	0.37		1	0	3	0	0	1	1	0	0	0	1	0	1q44	heterogeneous nuclear ribonucleoprotein U (scaffold attachment factor A)
IL6	2		0.11				0.911739									1	0	3	0	0	1	1	0	0	0	1	0	7p21	interleukin 6 (interferon, beta 2)
KLF11	2	0.1					0.15									1	0	3	0	0	1	1	0	0	0	1	0	2p25	Kruppel-like factor 11
LOC401463	2			1.2	1.22889											0	1	3	0	0	1	1	0	0	0	1	0	8q12.3	hypothetical gene supported by BC022555; BC050012
MCTP1	2										0.3965		0.31			1	0	3	0	0	1	1	0	0	0	1	0	5q15	multiple C2 domains, transmembrane 1
NDP	2										0.315		0.155			1	0	3	0	0	1	1	0	0	0	1	0	Xp11.4	Norrie disease (pseudoglioma)
NDRG4	2				1.34286	1.3										1	0	3	0	1	1	1	0	0	0	0	0	16q21-q22.1	NDRG family member 4
NGF	2												0.15		0.458333	1	0	3	0	0	1	1	0	0	0	1	0	1p13.1	nerve growth factor (beta polypeptide)
NR0B1	2		0.37					0.344								0	1	3	0	0	1	1	0	0	0	1	0	Xp21.3-p21.2	nuclear receptor subfamily 0, group B, member 1
OR2H1	2										0.558333		0.274286			1	0	3	0	0	1	1	0	0	0	1	0	6p21.3	olfactory receptor, family 2, subfamily H, member 1
PCDHA12	2										0.436154		0.4			1	0	3	0	0	1	1	0	0	0	1	0	5q31	protocadherin alpha 12
PKD2	2			0.52					0.4475							1	0	3	0	0	1	1	0	0	0	1	0	4q21-q23	polycystic kidney disease 2 (autosomal dominant)
PKIB	2										0.3975		0.27			1	0	3	0	0	1	1	0	0	0	1	0	6q22.31	protein kinase (cAMP-dependent, catalytic) inhibitor beta
PLEKHA6	2	0.6275					0.272857									1	0	3	0	0	1	1	0	0	0	1	0	1q32.1	pleckstrin homology domain containing, family A member 6
PLEKHB1	2			0.2725					0.4575							1	0	3	0	1	1	1	0	0	0	0	0	11q13.5-q14.1	pleckstrin homology domain containing, family B (evectins) member 1
PPFIA2	2										0.374615		0.287692			0	1	3	0	0	1	1	0	0	0	1	0	12q21.31	protein tyrosine phosphatase, receptor type, f polypeptide (PTPRF), interacting protein (liprin), alpha 2
PPP1R3C	2										0.345		0.323333			1	0	3	0	0	1	1	0	0	0	1	0	10q23-q24	protein phosphatase 1, regulatory (inhibitor) subunit 3C
PPP1R9A	2										0.285		0.275			0	1	3	0	1	1	1	0	0	0	0	0	7q21.3	protein phosphatase 1, regulatory (inhibitor) subunit 9A
PREX2	2										0.155		0.416667			1	0	3	0	1	1	1	0	0	0	0	0	8q13.2	phosphatidylinositol-3,4,5-trisphosphate-dependent Rac exchange factor 2
PRICKLE3	2			0.468333				0.32								1	0	3	0	0	1	1	0	0	0	1	0	Xp11.23-p11.22	prickle homolog 3 (Drosophila)
RLN3	2	0.785714							0.588889							1	0	3	0	0	0	1	0	0	1	1	0	19p13.2	relaxin 3
RNF144A	2										0.332			0.216667		1	0	3	0	0	1	1	0	0	0	1	0	2p25.2-p25.1	ring finger protein 144A
RXFP4	2	0.89						0.645								1	0	3	0	0	1	1	0	0	0	1	0	1q22	relaxin/insulin-like family peptide receptor 4
SATB1	2										0.4475		0.233333			1	0	3	0	0	1	1	0	0	0	1	0	3p23	SATB homeobox 1
SLC17A6	2										0.57875		0.175			1	0	3	0	0	1	1	0	0	0	1	0	11p14.3	solute carrier family 17 (sodium-dependent inorganic phosphate cotransporter), member 6
SLC6A6	2							0.373333	0.315							1	0	3	0	0	1	1	0	0	0	1	0	3p25-p24	solute carrier family 6 (neurotransmitter transporter, taurine), member 6
SLN	2										0.385		0.19			1	0	3	0	0	1	1	0	0	0	1	0	11q22-q23	sarcolipin
SOX1	2			1.47286	1.18333											1	0	3	0	0	1	1	0	0	0	1	0	13q34	SRY (sex determining region Y)-box 1
STAG2	2										0.566		0.282			0	1	3	0	0	1	1	0	0	0	1	0	Xq25	stromal antigen 2
STXBP2	2	0.732222						0.165								1	0	3	0	0	1	1	0	0	0	1	0	19p13.3-p13.2	syntaxin binding protein 2
SULF1	2										0.421111		0.335256			1	0	3	0	0	1	1	0	0	0	1	0	8q13.2-q13.3	sulfatase 1
THSD7A	2										0.245			0.9		1	0	3	0	0	1	1	0	0	0	1	0	7p21.3	thrombospondin, type I, domain containing 7A
TIAM2	2										0.312222		0.475			1	0	3	0	0	1	1	0	0	0	1	0	6q25.2	T-cell lymphoma invasion and metastasis 2
TLX1NB	2				0.582		0.748571									1	0	3	0	0	1	1	0	0	0	1	0	10q24	TLX1 neighbor
UBQLN2	2										0.87		0.266429			0	1	3	0	0	1	1	0	0	0	1	0	Xp11.23-p11.1	ubiquilin 2
ZNF311	2										0.428667		0.356			1	0	3	0	0	1	1	0	0	0	1	0	6p22.1	zinc finger protein 311
ABCA1	2		0.3						0.7575							1	0	2	0	0	1	1	0	0	0	0	0	9q31.1	ATP-binding cassette, sub-family A (ABC1), member 1
ACBD5	2										0.575		0.345			1	0	2	0	0	0	1	0	0	0	1	0	10p12.1	acyl-Coenzyme A binding domain containing 5
ACOT13	2										0.4575		0.315			1	0	2	0	0	1	1	0	0	0	0	0	6p22.3	acyl-CoA thioesterase 13
ADCY10	2										0.38		0.265			1	0	2	0	0	1	1	0	0	0	0	0	1q24	adenylate cyclase 10 (soluble)
ADRA2A	2			0.313333						0.366667						1	0	2	0	0	1	1	0	0	0	0	0	10q24-q26	adrenergic, alpha-2A-, receptor
ADRA2C	2	0.715					0.324									1	0	2	0	0	1	1	0	0	0	0	0	4p16	adrenergic, alpha-2C-, receptor
AGXT2L2	2	0.87		0.666667												1	0	2	0	0	1	1	0	0	0	0	0	5q35.3	alanine-glyoxylate aminotransferase 2-like 2
AKR1C2	2												0.34		0.22	1	0	2	0	0	1	1	0	0	0	0	0	10p15-p14	aldo-keto reductase family 1, member C2 (dihydrodiol dehydrogenase 2; bile acid binding protein; 3-alpha hydroxysteroid dehydrogenase, type III)
ALPK1	2										0.454375		0.366667			1	0	2	0	0	1	1	0	0	0	0	0	4q25	alpha-kinase 1
ANKRD32	2										0.4575		0.494286			1	0	2	0	0	1	1	0	0	0	0	0	5q15	ankyrin repeat domain 32
APC	2										0.41		0.198			1	0	2	0	0	1	1	0	0	0	0	0	5q21-q22	adenomatous polyposis coli
APOB	2	0.313333							0.568							1	0	2	0	0	0	1	0	0	0	1	0	2p24-p23	apolipoprotein B (including Ag(x) antigen)
ARHGDIB	2										0.421111		0.338889			1	0	2	0	0	1	1	0	0	0	0	0	12p12.3	Rho GDP dissociation inhibitor (GDI) beta
ARMC5	2	0.6	0.45													1	0	2	0	0	1	1	0	0	0	0	0	16p11.2	armadillo repeat containing 5
ARRDC1	2						0.35		0.655							1	0	2	0	0	1	1	0	0	0	0	0	9q34.3	arrestin domain containing 1
ATP10B	2										0.4325		0.294			0	1	2	0	0	1	1	0	0	0	0	0	5q34	ATPase, class V, type 10B
ATP1B2	2	0.486667			1											1	0	2	0	0	1	1	0	0	0	0	0	17p13.1	ATPase, Na+/K+ transporting, beta 2 polypeptide
ATP6V0E2	2		0.35						0.463333							1	0	2	0	0	1	1	0	0	0	0	0	7q36.1	ATPase, H+ transporting V0 subunit e2
B3GAT2	2		0.47125	0.625556												1	0	2	0	0	1	1	0	0	0	0	0	6q13	beta-1,3-glucuronyltransferase 2 (glucuronosyltransferase S)
BDH1	2										0.553333		0.26			1	0	2	0	0	1	1	0	0	0	0	0	3q29	3-hydroxybutyrate dehydrogenase, type 1
BMP1	2			0.32				0.443333								1	0	2	0	0	1	1	0	0	0	0	0	8p21.3	bone morphogenetic protein 1
BTBD19	2	1.14944					0.951924									1	0	2	0	0	1	1	0	0	0	0	0	1p34.1	BTB (POZ) domain containing 19
BTG3	2										0.41		0.465			0	1	2	0	0	1	1	0	0	0	0	0	21q21.1-q21.2	BTG family, member 3
C12orf12	2										0.45		0.335			1	0	2	0	0	1	1	0	0	0	0	0	12q21.33	chromosome 12 open reading frame 12
C12orf72	2										0.4875		0.18			1	0	2	0	0	1	1	0	0	0	0	0	12p11.21	chromosome 12 open reading frame 72
C13orf30	2										0.466667				0.6	1	0	2	0	0	1	1	0	0	0	0	0	13q14.11	chromosome 13 open reading frame 30
C14orf105	2										0.476364		0.334545			1	0	2	0	0	1	1	0	0	0	0	0	14q23.1	chromosome 14 open reading frame 105
C17orf37	2		0.39							0.36						1	0	2	0	0	1	1	0	0	0	0	0	17q12	chromosome 17 open reading frame 37
C19orf12	2	0.546667							0.467143							1	0	2	0	0	1	1	0	0	0	0	0	19q12	chromosome 19 open reading frame 12
C19orf55	2						0.582727		0.5275							1	0	2	0	0	1	1	0	0	0	0	0	19q13.12	chromosome 19 open reading frame 55
C1orf185	2										0.516			0.24		1	0	2	0	0	1	1	0	0	0	0	0	1p32.3	chromosome 1 open reading frame 185
C21orf34	2										0.62625		0.27			1	0	2	0	0	0	1	0	0	0	1	0	21q21.1	chromosome 21 open reading frame 34
C2orf74	2										0.55			0.325		1	0	2	0	0	1	1	0	0	0	0	0	2p15	chromosome 2 open reading frame 74
C5orf36	2										0.4575		0.494286			1	0	2	0	0	1	1	0	0	0	0	0	5q15	chromosome 5 open reading frame 36
C6	2										0.285641		0.24			1	0	2	0	0	1	1	0	0	0	0	0	5p13	complement component 6
C6orf225	2										0.337273		0.33			1	0	2	0	0	1	1	0	0	0	0	0	6q21	chromosome 6 open reading frame 225
C7orf46	2	0.96						0.435								1	0	2	0	0	1	1	0	0	0	0	0	7p15.3	chromosome 7 open reading frame 46
C8orf85	2												0.364286	0.325		1	0	2	0	0	1	1	0	0	0	0	0	8q24.11	chromosome 8 open reading frame 85
CACNA1H	2	0.5825								0.185						1	0	2	0	0	1	1	0	0	0	0	0	16p13.3	calcium channel, voltage-dependent, T type, alpha 1H subunit
CADPS	2										0.24		0.34			1	0	2	0	0	1	1	0	0	0	0	0	3p14.2	Ca++-dependent secretion activator
CADPS2	2										0.484286		0.185			1	0	2	0	0	1	1	0	0	0	0	0	7q31.3	Ca++-dependent secretion activator 2
CASKIN1	2	0.437143					0.51									1	0	2	0	0	1	1	0	0	0	0	0	16p13.3	CASK interacting protein 1
CASP8	2										0.7		0.253333			1	0	2	0	0	1	1	0	0	0	0	0	2q33-q34	caspase 8, apoptosis-related cysteine peptidase
CCDC81	2										0.395		0.21			1	0	2	0	0	1	1	0	0	0	0	0	11q14.2	coiled-coil domain containing 81
CCL24	2	0.766667					0.725714									1	0	2	0	0	1	1	0	0	0	0	0	7q11.23	chemokine (C-C motif) ligand 24
CDK5R2	2	0.98		0.772												1	0	2	0	0	0	1	0	0	0	1	0	2q35	cyclin-dependent kinase 5, regulatory subunit 2 (p39)
CDR2L	2		0.52							0.31						1	0	2	0	0	1	1	0	0	0	0	0	17q25.1	cerebellar degeneration-related protein 2-like
CEP78	2										0.49		0.297143			1	0	2	0	0	1	1	0	0	0	0	0	9q21.2	centrosomal protein 78kDa
CHGA	2	0.424286								0.315						0	1	2	0	0	1	1	0	0	0	0	0	14q32	chromogranin A (parathyroid secretory protein 1)
CHRDL2	2	0.952857	0.556													1	0	2	0	0	1	1	0	0	0	0	0	11q14	chordin-like 2
CLDN10	2	0.416667											0.27			1	0	2	0	0	1	1	0	0	0	0	0	13q31-q34	claudin 10
CLDN11	2					0.63625	0.733333									1	0	2	0	0	1	1	0	0	0	0	0	3q26.2-q26.3	claudin 11
CLEC5A	2										0.3575		0.288333			1	0	2	0	0	1	1	0	0	0	0	0	7q33	C-type lectin domain family 5, member A
CPLX1	2	0.466667		0.4												1	0	2	0	0	1	1	0	0	0	0	0	4p16.3	complexin 1
CPXM1	2	0.563636			0.511667											1	0	2	0	0	1	1	0	0	0	0	0	20p13-p12.3	carboxypeptidase X (M14 family), member 1
CREM	2										0.529333		0.212			1	0	2	0	0	1	1	0	0	0	0	0	10p11.21	cAMP responsive element modulator
CRISP1	2										0.49		0.335			1	0	2	0	0	1	1	0	0	0	0	0	6p21.3	cysteine-rich secretory protein 1
CTLA4	2		0.31							0.45						1	0	2	0	0	1	1	0	0	0	0	0	2q33	cytotoxic T-lymphocyte-associated protein 4
CTRB2	2	0.563333							0.588							1	0	2	0	0	1	1	0	0	0	0	0	16q23.1	chymotrypsinogen B2
CXCL13	2										0.294286			0.2625		1	0	2	0	0	1	1	0	0	0	0	0	4q21	chemokine (C-X-C motif) ligand 13
CYP1B1	2	0.773333	0.646667													1	0	2	0	0	1	1	0	0	0	0	0	2p21	cytochrome P450, family 1, subfamily B, polypeptide 1
CYP39A1	2										0.3645		0.286667			1	0	2	0	0	1	1	0	0	0	0	0	6p21.1-p11.2	cytochrome P450, family 39, subfamily A, polypeptide 1
DAAM1	2										0.4		0.327143			1	0	2	0	0	1	1	0	0	0	0	0	14q23.1	dishevelled associated activator of morphogenesis 1
DDIT3	2		0.613333			0.6575										1	0	2	0	0	1	1	0	0	0	0	0	12q13.1-q13.2	DNA-damage-inducible transcript 3
DEFB119	2										0.5525		0.44			1	0	2	0	0	1	1	0	0	0	0	0	20q11.1	defensin, beta 119
DGAT2L6	2			0.45									0.45			1	0	2	0	0	1	1	0	0	0	0	0	Xq13.1	diacylglycerol O-acyltransferase 2-like 6
DHRS4L1	2								0.58	0.23						1	0	2	0	0	1	1	0	0	0	0	0	14q11.2	dehydrogenase/reductase (SDR family) member 4 like 1
DLG2	2										0.495		0.316667			1	0	2	0	0	1	1	0	0	0	0	0	11q14.1	discs, large homolog 2 (Drosophila)
DNAJC6	2										0.26		0.335			1	0	2	0	0	1	1	0	0	0	0	0	1pter-q31.3	DnaJ (Hsp40) homolog, subfamily C, member 6
DSCAML1	2								0.51		0.376					1	0	2	0	0	1	1	0	0	0	0	0	11q23	Down syndrome cell adhesion molecule like 1
DSCR8	2										0.293333		0.35			1	0	2	0	0	1	1	0	0	0	0	0	21q22.2	Down syndrome critical region gene 8
DTHD1	2										0.321667				0.2575	0	1	2	0	0	1	1	0	0	0	0	0	4p14	death domain containing 1
DTNA	2										0.466146		0.355895			1	0	2	0	0	1	1	0	0	0	0	0	18q12	dystrobrevin, alpha
E2F5	2										0.613333			0.223333		1	0	2	0	0	1	1	0	0	0	0	0	8q21.2	E2F transcription factor 5, p130-binding
EEF1D	2	0.63875					0.481333									1	0	2	0	0	1	1	0	0	0	0	0	8q24.3	eukaryotic translation elongation factor 1 delta (guanine nucleotide exchange protein)
EMILIN3	2	0.43375				0.395										1	0	2	0	0	1	1	0	0	0	0	0	20q11.2-q12	elastin microfibril interfacer 3
EPHB6	2										0.371667		0.285			1	0	2	0	0	1	1	0	0	0	0	0	7q33-q35	EPH receptor B6
ESD	2										0.365		0.3725			1	0	2	0	0	1	1	0	0	0	0	0	13q14.1-q14.2	esterase D/formylglutathione hydrolase
EYA1	2										0.436286		0.279821			0	1	2	0	0	1	1	0	0	0	0	0	8q13.3	eyes absent homolog 1 (Drosophila)
F5	2										0.528889		0.296			1	0	2	0	0	1	1	0	0	0	0	0	1q23	coagulation factor V (proaccelerin, labile factor)
FAHD2B	2	0.781875								0.376						1	0	2	0	0	1	1	0	0	0	0	0	2q11.2	fumarylacetoacetate hydrolase domain containing 2B
FAM198B	2										0.438		0.312667			1	0	2	0	0	1	1	0	0	0	0	0	4q32.1	family with sequence similarity 198 member B
FAM54B	2		0.595					0.456667								1	0	2	0	0	0	1	0	0	0	1	0	1p36.11	family with sequence similarity 54, member B
FAR2	2										0.77375			0.386		0	1	2	0	0	1	1	0	0	0	0	0	12p11.22	fatty acyl CoA reductase 2
FAT3	2										0.642857		0.28			1	0	2	0	0	1	1	0	0	0	0	0	11q14.3	FAT tumor suppressor homolog 3 (Drosophila)
FGF17	2		0.845				0.773333									1	0	2	0	0	1	1	0	0	0	0	0	8p21	fibroblast growth factor 17
FGFRL1	2	0.4275					0.61									1	0	2	0	0	1	1	0	0	0	0	0	4p16	fibroblast growth factor receptor-like 1
FILIP1	2										0.375		0.312857			1	0	2	0	0	1	1	0	0	0	0	0	6q14.1	filamin A interacting protein 1
FLG2	2										0.364		0.293333			1	0	2	0	0	1	1	0	0	0	0	0	1q21.3	filaggrin family member 2
FLJ34503	2		0.61					0.93								1	0	2	0	0	1	1	0	0	0	0	0	6q22.1	hypothetical FLJ34503
FLNA	2	0.9325					0.243333									0	1	2	0	0	1	1	0	0	0	0	0	Xq28	filamin A, alpha (actin binding protein 280)
FLRT3	2												0.355	0.613333		1	0	2	0	0	1	1	0	0	0	0	0	20p11	fibronectin leucine rich transmembrane protein 3
FMO3	2										0.3275		0.3225			1	0	2	0	0	1	1	0	0	0	0	0	1q23-q25	flavin containing monooxygenase 3
FOXRED2	2						0.461429			0.13						1	0	2	0	0	1	1	0	0	0	0	0	22q12.3	FAD-dependent oxidoreductase domain containing 2
GAL3ST4	2	0.6525			0.71625											1	0	2	0	0	1	1	0	0	0	0	0	7q22.1	galactose-3-O-sulfotransferase 4
GCM1	2	0.556667	0.255													1	0	2	0	0	1	1	0	0	0	0	0	6p12.1	glial cells missing homolog 1 (Drosophila)
GDA	2					0.482857					0.426667					1	0	2	0	0	1	1	0	0	0	0	0	9q21.13	guanine deaminase
GDAP2	2										0.436		0.276667			1	0	2	0	0	1	1	0	0	0	0	0	1p12	ganglioside induced differentiation associated protein 2
GHITM	2												0.355	0.466		1	0	2	0	0	1	1	0	0	0	0	0	10q23.1	growth hormone inducible transmembrane protein
GJA1	2										0.56		0.31875			0	1	2	0	0	1	1	0	0	0	0	0	6q21-q23.2	gap junction protein, alpha 1, 43kDa
GLA	2										0.336		0.18			0	1	2	0	0	1	1	0	0	0	0	0	Xq22	galactosidase, alpha
GLRA2	2										0.556667		0.224			0	1	2	0	0	1	1	0	0	0	0	0	Xp22.1-p21.3	glycine receptor, alpha 2
GLS2	2	0.455					0.19									1	0	2	0	0	1	1	0	0	0	0	0	12q13	glutaminase 2 (liver, mitochondrial)
GNG2	2										0.486667		0.261			1	0	2	0	0	1	1	0	0	0	0	0	14q21	guanine nucleotide binding protein (G protein), gamma 2
GPM6B	2										0.386667		0.355			1	0	2	0	0	1	1	0	0	0	0	0	Xp22.2	glycoprotein M6B
GPR128	2										0.425			0.386		1	0	2	0	0	1	1	0	0	0	0	0	3q12.2	G protein-coupled receptor 128
GPR179	2	0.685								0.26						1	0	2	0	0	1	1	0	0	0	0	0	17q21.1	G protein-coupled receptor 179
GPR88	2		0.91		0.833333											1	0	2	0	0	1	1	0	0	0	0	0	1p21.3	G protein-coupled receptor 88
GRIA4	2										0.432		0.328571			1	0	2	0	0	1	1	0	0	0	0	0	11q22	glutamate receptor, ionotrophic, AMPA 4
GRIK1	2										0.263333		0.283333			1	0	2	0	0	1	1	0	0	0	0	0	21q22.11	glutamate receptor, ionotropic, kainate 1
GSG1L	2	1.55875			0.219333											1	0	2	0	0	1	1	0	0	0	0	0	16p11.2	GSG1-like
GSN	2		0.65										0.175			1	0	2	0	0	1	1	0	0	0	0	0	9q33	gelsolin (amyloidosis, Finnish type)
GUCY1B3	2										0.54			0.27		1	0	2	0	0	1	1	0	0	0	0	0	4q31.3-q33	guanylate cyclase 1, soluble, beta 3
HDGFL1	2	0.6325					0.41									1	0	2	0	0	1	1	0	0	0	0	0	6p22.3	hepatoma derived growth factor-like 1
HDLBP	2									0.235			0.18			1	0	2	0	0	1	1	0	0	0	0	0	2q37.3	high density lipoprotein binding protein
HIST1H4B	2										0.413		0.28			1	0	2	0	0	1	1	0	0	0	0	0	6p21.3	histone cluster 1, H4b
HNRNPH2	2										0.336		0.18			0	1	2	0	0	1	1	0	0	0	0	0	Xq22	heterogeneous nuclear ribonucleoprotein H2 (H')
HPCA	2	0.47625				0.37										1	0	2	0	0	1	1	0	0	0	0	0	1p35-p34.2	hippocalcin
HPDL	2		0.695				0.63									1	0	2	0	0	1	1	0	0	0	0	0	1p34.1	4-hydroxyphenylpyruvate dioxygenase-like
HSF2BP	2			0.458333						0.46						1	0	2	0	0	1	1	0	0	0	0	0	21q22.3	heat shock transcription factor 2 binding protein
HSPB6	2						0.582727		0.5275							1	0	2	0	0	1	1	0	0	0	0	0	19q13.12	heat shock protein, alpha-crystallin-related, B6
HTR2A	2										0.381429			0.414		1	0	2	0	0	1	1	0	0	0	0	0	13q14-q21	5-hydroxytryptamine (serotonin) receptor 2A
HTR2B	2										0.3		0.29			1	0	2	0	0	1	1	0	0	0	0	0	2q36.3-q37.1	5-hydroxytryptamine (serotonin) receptor 2B
IAPP	2										0.326667		0.39			1	0	2	0	0	1	1	0	0	0	0	0	12p12.3-p12.1	islet amyloid polypeptide
ICOS	2										0.442222		0.288462			1	0	2	0	0	1	1	0	0	0	0	0	2q33	inducible T-cell co-stimulator
IL21	2										0.67			0.2		1	0	2	0	0	1	1	0	0	0	0	0	4q26-q27	interleukin 21
IL4	2									0.225			0.425			1	0	2	0	0	1	1	0	0	0	0	0	5q31.1	interleukin 4
IRF4	2										0.374		0.27			1	0	2	0	0	1	1	0	0	0	0	0	6p25-p23	interferon regulatory factor 4
JAM3	2										0.45375		0.26			1	0	2	0	0	1	1	0	0	0	0	0	11q25	junctional adhesion molecule 3
KCNA6	2	0.443333					0.245									1	0	2	0	0	1	1	0	0	0	0	0	12p13	potassium voltage-gated channel, shaker-related subfamily, member 6
KCNJ1	2	0.57											0.385			1	0	2	0	0	1	1	0	0	0	0	0	11q24	potassium inwardly-rectifying channel, subfamily J, member 1
KCNJ15	2						1.59						0.295			1	0	2	0	0	1	1	0	0	0	0	0	21q22.2	potassium inwardly-rectifying channel, subfamily J, member 15
KCNK3	2	0.51						0.41								1	0	2	0	0	1	1	0	0	0	0	0	2p23	potassium channel, subfamily K, member 3
KCNK9	2	1.25833			0.848333											1	0	2	0	0	1	1	0	0	0	0	0	8q24.3	potassium channel, subfamily K, member 9
KCTD1	2	1.3875									0.372					0	1	2	0	0	1	1	0	0	0	0	0	18q11.2	potassium channel tetramerisation domain containing 1
KCTD5	2					0.5675	0.281667									1	0	2	0	0	1	1	0	0	0	0	0	16p13.3	potassium channel tetramerisation domain containing 5
KDM5B	2								0.3		0.436667					1	0	2	0	0	1	1	0	0	0	0	0	1q32.1	lysine (K)-specific demethylase 5B
KISS1R	2							0.813333	0.5							1	0	2	0	0	1	1	0	0	0	0	0	19p13.3	KISS1 receptor
KRT20	2			0.46									0.274			1	0	2	0	0	1	1	0	0	0	0	0	17q21.2	keratin 20
KRT37	2			0.333333			0.392									1	0	2	0	0	1	1	0	0	0	0	0	17q12-q21	keratin 37
KRT83	2						0.33		0.435							1	0	2	0	0	1	1	0	0	0	0	0	12q13	keratin 83
L3MBTL3	2										0.45		0.366667			1	0	2	0	0	1	1	0	0	0	0	0	6q23	l(3)mbt-like 3 (Drosophila)
LCE1C	2										0.456667		0.285714			1	0	2	0	0	1	1	0	0	0	0	0	1q21.3	late cornified envelope 1C
LGALS3	2					0.82	0.89									1	0	2	0	0	1	1	0	0	0	0	0	14q21-q22	lectin, galactoside-binding, soluble, 3
LIPJ	2										0.417		0.3175			1	0	2	0	0	1	1	0	0	0	0	0	10q23.31	lipase, family member J
LIPN	2										0.424667		0.333333			1	0	2	0	0	1	1	0	0	0	0	0	10q23.31	lipase, family member N
LOC100129550	2										0.415		0.313333			1	0	2	0	0	1	1	0	0	0	0	0	3q21.1	hypothetical LOC100129550
LOC285194	2										0.386667		0.21			1	0	2	0	0	1	1	0	0	0	0	0	3q13.31	hypothetical LOC285194
LOC286367	2										0.245			0.37		1	0	2	0	0	1	1	0	0	0	0	0	9q31.1	FP944
LOC389458	2	0.678	0.226667													1	0	2	0	0	1	1	0	0	0	0	0	7p22.1	hypothetical LOC389458
LOC643719	2	0.672377							0.4625							1	0	2	0	0	1	1	0	0	0	0	0	19q13.11	secretoglobin, family 1B, member 2, pseudogene
LOC646498	2			0.654545									0.255			1	0	2	0	0	1	1	0	0	0	0	0	3p21.31	hypothetical LOC646498
LOC653113	2	0.45					0.9									1	0	2	0	0	1	1	0	0	0	0	0	12p13.31	family with sequence similarity 86, member A pseudogene
LRCH2	2										0.366		0.475			1	0	2	0	0	1	1	0	0	0	0	0	Xq23	leucine-rich repeats and calponin homology (CH) domain containing 2
LRRC32	2	0.461	0.565													1	0	2	0	0	1	1	0	0	0	0	0	11q13.5-q14	leucine rich repeat containing 32
LUZP2	2										0.441667		0.286			1	0	2	0	0	1	1	0	0	0	0	0	11p14.3	leucine zipper protein 2
LYPD2	2	0.25							0.468							1	0	2	0	0	1	1	0	0	0	0	0	8q24.3	LY6/PLAUR domain containing 2
LYRM2	2										0.4925		0.175			1	0	2	0	0	1	1	0	0	0	0	0	6q14.2-q16.1	LYR motif containing 2
MACROD2	2										0.31		0.472			1	0	2	0	0	1	1	0	0	0	0	0	20p12.1	MACRO domain containing 2
MADD	2						0.43		0.4875							1	0	2	0	0	1	1	0	0	0	0	0	11p11.2	MAP-kinase activating death domain
MAPK12	2	0.63					0.35									1	0	2	0	0	1	1	0	0	0	0	0	22q13.33	mitogen-activated protein kinase 12
MBD6	2		0.613333			0.6575										1	0	2	0	0	1	1	0	0	0	0	0	-	methyl-CpG binding domain protein 6
MGST1	2										0.4375		0.36			1	0	2	0	0	1	1	0	0	0	0	0	12p12.3-p12.1	microsomal glutathione S-transferase 1
MICAL3	2		0.517273			0.335										1	0	2	0	0	1	1	0	0	0	0	0	22q11.21	microtubule associated monoxygenase, calponin and LIM domain containing 3
MLLT11	2					0.5	0.983333									1	0	2	0	0	1	1	0	0	0	0	0	1q21	myeloid/lymphoid or mixed-lineage leukemia (trithorax homolog, Drosophila); translocated to, 11
MMP16	2	1.39167				0.96875										1	0	2	0	0	1	1	0	0	0	0	0	8q21.3	matrix metallopeptidase 16 (membrane-inserted)
MMP2	2	0.821667			1.775											1	0	2	0	0	1	1	0	0	0	0	0	16q13-q21	matrix metallopeptidase 2 (gelatinase A, 72kDa gelatinase, 72kDa type IV collagenase)
MPPED2	2												0.365	0.3		1	0	2	0	0	1	1	0	0	0	0	0	11p13	metallophosphoesterase domain containing 2
MRAP2	2										0.283333			0.35		1	0	2	0	0	1	1	0	0	0	0	0	6q14.3	melanocortin 2 receptor accessory protein 2
MRAS	2	0.448	0.3775													1	0	2	0	0	0	1	0	0	0	1	0	3q22.3	muscle RAS oncogene homolog
MRPS18C	2										0.464167		0.317857			1	0	2	0	0	1	1	0	0	0	0	0	4q21.23	mitochondrial ribosomal protein S18C
MS4A14	2										0.312		0.3335			1	0	2	0	0	1	1	0	0	0	0	0	11q12.2	membrane-spanning 4-domains, subfamily A, member 14
MTM1	2		0.578			0.584										0	1	2	0	0	1	1	0	0	0	0	0	Xq28	myotubularin 1
MTMR7	2										0.39		0.23			1	0	2	0	0	0	1	0	0	0	1	0	8p22	myotubularin related protein 7
MYLK	2										0.41		0.235			1	0	2	0	0	1	1	0	0	0	0	0	3q21	myosin light chain kinase
MYLK4	2										0.55125		0.348			1	0	2	0	0	1	1	0	0	0	0	0	6p25.2	myosin light chain kinase family, member 4
NDUFB10	2	0.45							0.44							1	0	2	0	0	1	1	0	0	0	0	0	16p13.3	NADH dehydrogenase (ubiquinone) 1 beta subcomplex, 10, 22kDa
NDUFV1	2		0.225	0.3225												1	0	2	0	0	1	1	0	0	0	0	0	11q13	NADH dehydrogenase (ubiquinone) flavoprotein 1, 51kDa
NLGN4X	2										0.323333		0.39			0	1	2	0	0	1	1	0	0	0	0	0	Xp22.32-p22.31	neuroligin 4, X-linked
NLRP14	2	1.54333									0.4825					1	0	2	0	0	1	1	0	0	0	0	0	11p15.4	NLR family, pyrin domain containing 14
NOX3	2										0.434167		0.2625			1	0	2	0	0	1	1	0	0	0	0	0	6q25.1-q26	NADPH oxidase 3
NPTX2	2						1.175				0.3575					1	0	2	0	0	1	1	0	0	0	0	0	7q21.3-q22.1	neuronal pentraxin II
NRG3	2	0.99			0.47											1	0	2	0	0	1	1	0	0	0	0	0	10q22-q23	neuregulin 3
NTS	2										0.395556		0.43			1	0	2	0	0	1	1	0	0	0	0	0	12q21	neurotensin
OLFM3	2										0.449		0.368182			1	0	2	0	0	1	1	0	0	0	0	0	1p22	olfactomedin 3
OPN5	2										0.325		0.293333			1	0	2	0	0	1	1	0	0	0	0	0	6p12.3	opsin 5
OR52N5	2										0.325714		0.39			0	1	2	0	0	1	1	0	0	0	0	0	11p15.4	olfactory receptor, family 52, subfamily N, member 5
OR5H14	2										0.42		0.42			1	0	2	0	0	1	1	0	0	0	0	0	3q12.1	olfactory receptor, family 5, subfamily H, member 14
OR5K4	2										0.386		0.39			1	0	2	0	0	1	1	0	0	0	0	0	3q12.1	olfactory receptor, family 5, subfamily K, member 4
OR5M1	2										0.266667		0.26625			0	1	2	0	0	1	1	0	0	0	0	0	11q11	olfactory receptor, family 5, subfamily M, member 1
P2RY12	2										0.444167		0.285455			1	0	2	0	0	1	1	0	0	0	0	0	3q24-q25	purinergic receptor P2Y, G-protein coupled, 12
PACRG	2										0.554167		0.334545			1	0	2	0	0	1	1	0	0	0	0	0	6q26	PARK2 co-regulated
PAQR4	2						0.42		0.555							1	0	2	0	0	1	1	0	0	0	0	0	16p13.3	progestin and adipoQ receptor family member IV
PAQR8	2	0.494							0.51							0	1	2	0	0	1	1	0	0	0	0	0	6p12.1	progestin and adipoQ receptor family member VIII
PCP2	2	0.732222						0.165								1	0	2	0	0	1	1	0	0	0	0	0	19p13.2	Purkinje cell protein 2
PDE3B	2										0.355		0.185833			1	0	2	0	0	1	1	0	0	0	0	0	11p15.1	phosphodiesterase 3B, cGMP-inhibited
PGPEP1	2		0.418							0.525						1	0	2	0	0	1	1	0	0	0	0	0	19p13.11	pyroglutamyl-peptidase I
PHTF2	2										0.494476		0.258333			1	0	2	0	0	1	1	0	0	0	0	0	7q11.23-q21	putative homeodomain transcription factor 2
PIGR	2					0.51			0.715							1	0	2	0	0	1	1	0	0	0	0	0	1q31-q41	polymeric immunoglobulin receptor
PLA2G2C	2					0.567143			0.822857							1	0	2	0	0	1	1	0	0	0	0	0	1p36.12	phospholipase A2, group IIC
PLEKHG6	2	0.6					0.815									1	0	2	0	0	1	1	0	0	0	0	0	12p13.31	pleckstrin homology domain containing, family G (with RhoGef domain) member 6
PLEKHG7	2										0.51		0.2875			1	0	2	0	0	1	1	0	0	0	0	0	12q22	pleckstrin homology domain containing, family G (with RhoGef domain) member 7
PM20D1	2		1.4	0.63												1	0	2	0	0	1	1	0	0	0	0	0	1q32.1	peptidase M20 domain containing 1
PMEPA1	2	0.862857							0.61							1	0	2	0	0	0	1	0	0	0	1	0	20q13.31|20q13.31-q13.33	prostate transmembrane protein, androgen induced 1
PNLIPRP3	2										0.347778		0.28			1	0	2	0	0	1	1	0	0	0	0	0	10q25.3	pancreatic lipase-related protein 3
PPAPDC1A	2	0.969238						0.72								1	0	2	0	0	1	1	0	0	0	0	0	10q26.12	phospholipid phosphatase 4
PPM1M	2	0.86				0.14										0	1	2	0	0	1	1	0	0	0	0	0	3p21.1	protein phosphatase 1M (PP2C domain containing)
PPP1R1C	2										0.18		0.296364			1	0	2	0	0	1	1	0	0	0	0	0	2q31.3	protein phosphatase 1, regulatory (inhibitor) subunit 1C
PROS1	2										0.3825		0.49			1	0	2	0	0	1	1	0	0	0	0	0	3q11.2	protein S (alpha)
PSMA1	2										0.355		0.185833			1	0	2	0	0	1	1	0	0	0	0	0	11p15.1	proteasome (prosome, macropain) subunit, alpha type, 1
PSMF1	2					0.5925			0.5225							1	0	2	0	0	1	1	0	0	0	0	0	20p13	proteasome (prosome, macropain) inhibitor subunit 1 (PI31)
PXT1	2										0.3		0.3425			1	0	2	0	0	1	1	0	0	0	0	0	6p21.31	peroxisomal, testis specific 1
RHOA	2										0.286667			0.366667		1	0	2	0	0	1	1	0	0	0	0	0	3p21.3	ras homolog gene family, member A
ROBO1	2										0.391667		0.2925			1	0	2	0	0	1	1	0	0	0	0	0	3p12	roundabout, axon guidance receptor, homolog 1 (Drosophila)
RRP1B	2			0.458333						0.46						1	0	2	0	0	1	1	0	0	0	0	0	21q22.3	ribosomal RNA processing 1 homolog B (S. cerevisiae)
SAA3P	2										0.376667		0.29			1	0	2	0	0	1	1	0	0	0	0	0	11p15.1-p14	serum amyloid A3 pseudogene
SAMD3	2										0.425556		0.357143			1	0	2	0	0	1	1	0	0	0	0	0	6q23.1	sterile alpha motif domain containing 3
SAMD8	2					0.282377	0.4425									1	0	2	0	0	1	1	0	0	0	0	0	10q22.2	sterile alpha motif domain containing 8
SCG3	2				0.976667						0.72					1	0	2	0	0	1	1	0	0	0	0	0	15q21	secretogranin III
SCOC	2										0.411417		0.29			1	0	2	0	0	1	1	0	0	0	0	0	4q31.1	short coiled-coil protein
SDPR	2										0.445714			0.435		1	0	2	0	0	1	1	0	0	0	0	0	2q32-q33	serum deprivation response (phosphatidylserine binding protein)
SEMA3A	2										0.256667		0.288889			1	0	2	0	0	1	1	0	0	0	0	0	7p12.1	sema domain, immunoglobulin domain (Ig), short basic domain, secreted, (semaphorin) 3A
SEPN1	2						0.633333			0.7125						1	0	2	0	0	1	1	0	0	0	0	0	1p36.13	selenoprotein N, 1
SERPINB2	2										0.345				0.21	0	1	2	0	0	1	1	0	0	0	0	0	18q21.3	serpin peptidase inhibitor, clade B (ovalbumin), member 2
SERPIND1	2	0.818182					0.386667									1	0	2	0	0	1	1	0	0	0	0	0	22q11.2|22q11.21	serpin peptidase inhibitor, clade D (heparin cofactor), member 1
SGK269	2										0.43625		0.32			1	0	2	0	0	0	1	0	0	0	1	0	15q24.3	NKF3 kinase family member
SLC39A8	2										0.51		0.23			1	0	2	0	0	1	1	0	0	0	0	0	4q22-q24	solute carrier family 39 (zinc transporter), member 8
SLC43A3	2		0.556667								0.45					1	0	2	0	0	1	1	0	0	0	0	0	11q11	solute carrier family 43, member 3
SLC6A3	2		0.763333			0.6325										1	0	2	0	0	1	1	0	0	0	0	0	5p15.3	solute carrier family 6 (neurotransmitter transporter, dopamine), member 3
SLC9A2	2			1.91667							0.46					1	0	2	0	0	1	1	0	0	0	0	0	2q11.2	solute carrier family 9 (sodium/hydrogen exchanger), member 2
SLIT2	2							1.375		0.55						1	0	2	0	0	1	1	0	0	0	0	0	4p15.2	slit homolog 2 (Drosophila)
SLITRK3	2										0.448571		0.312222			1	0	2	0	0	1	1	0	0	0	0	0	3q26.1	SLIT and NTRK-like family, member 3
SMOC2	2						0.765				0.438333					1	0	2	0	0	1	1	0	0	0	0	0	6q27	SPARC related modular calcium binding 2
SNAI1	2		0.471429						0.726667							1	0	2	0	0	1	1	0	0	0	0	0	20q13.1-q13.2	snail homolog 1 (Drosophila)
SNORA1	2										0.58125		0.485556			1	0	2	0	0	1	1	0	0	0	0	0	11q21	small nucleolar RNA, H/ACA box 1
SNORA18	2										0.58125		0.485556			1	0	2	0	0	1	1	0	0	0	0	0	11q21	small nucleolar RNA, H/ACA box 18
SNORA25	2										0.58125		0.485556			1	0	2	0	0	1	1	0	0	0	0	0	11q21	small nucleolar RNA, H/ACA box 25
SNORA29	2										0.53		0.3			1	0	2	0	0	1	1	0	0	0	0	0	6q25.3	small nucleolar RNA, H/ACA box 29
SNORA32	2										0.58125		0.485556			1	0	2	0	0	1	1	0	0	0	0	0	11q21	small nucleolar RNA, H/ACA box 32
SNORA39	2	0.653333					0.462857									1	0	2	0	0	1	1	0	0	0	0	0	20q11.23	small nucleolar RNA, H/ACA box 39
SNORA40	2										0.58125		0.485556			1	0	2	0	0	1	1	0	0	0	0	0	11q21	small nucleolar RNA, H/ACA box 40
SNORA8	2										0.58125		0.485556			1	0	2	0	0	1	1	0	0	0	0	0	11q21	small nucleolar RNA, H/ACA box 8
SNORD15B	2					0.495556							0.215			1	0	2	0	0	1	1	0	0	0	0	0	11q13.3-q13.5	small nucleolar RNA, C/D box 15B
SNORD17	2										0.18		0.33			1	0	2	0	0	1	1	0	0	0	0	0	20p11.23	small nucleolar RNA, C/D box 17
SNORD5	2										0.58125		0.485556			1	0	2	0	0	1	1	0	0	0	0	0	11q21	small nucleolar RNA, C/D box 5
SNORD6	2										0.58125		0.485556			1	0	2	0	0	1	1	0	0	0	0	0	11q21	small nucleolar RNA, C/D box 6
SOX11	2		0.686667				0.43									1	0	2	0	0	1	1	0	0	0	0	0	2p25	SRY (sex determining region Y)-box 11
SPIRE1	2										0.323333		0.315			1	0	2	0	0	1	1	0	0	0	0	0	18p11.21	spire homolog 1 (Drosophila)
SPP1	2										0.436		0.322			1	0	2	0	0	1	1	0	0	0	0	0	4q21-q25	secreted phosphoprotein 1
SSTR1	2	3.165									0.782857					0	1	2	0	0	1	1	0	0	0	0	0	14q13	somatostatin receptor 1
ST6GALNAC4	2						1.71333		0.543							1	0	2	0	0	1	1	0	0	0	0	0	9q34	ST6 (alpha-N-acetyl-neuraminyl-2,3-beta-galactosyl-1,3)-N-acetylgalactosaminide alpha-2,6-sialyltransferase 4
STIP1	2						0.332	0.342								1	0	2	0	0	1	1	0	0	0	0	0	11q13	stress-induced-phosphoprotein 1
STK32C	2						0.27		0.5575							1	0	2	0	0	1	1	0	0	0	0	0	10q26.3	serine/threonine kinase 32C
SULT1B1	2										0.4275		0.31			1	0	2	0	0	1	1	0	0	0	0	0	4q13.3	sulfotransferase family, cytosolic, 1B, member 1
SYDE1	2				0.925714			0.45								1	0	2	0	0	1	1	0	0	0	0	0	19p13.12	synapse defective 1, Rho GTPase, homolog 1 (C. elegans)
SYTL2	2										0.383929		0.293333			1	0	2	0	0	1	1	0	0	0	0	0	11q14	synaptotagmin-like 2
TBCCD1	2	0.436											0.466667			1	0	2	0	0	1	1	0	0	0	0	0	3q27.3	TBCC domain containing 1
TCP1	2										0.53		0.3			1	0	2	0	0	1	1	0	0	0	0	0	6q25.3-q26	t-complex 1
TCTEX1D4	2	1.14944					0.951924									1	0	2	0	0	1	1	0	0	0	0	0	1p34.1	Tctex1 domain containing 4
TDRD1	2										0.492857			0.265		1	0	2	0	0	1	1	0	0	0	0	0	10q25.3	tudor domain containing 1
TDRG1	2	0.73							0.51							1	0	2	0	0	1	1	0	0	0	0	0	6p21.2	testis development related protein 1
TECTA	2										0.436667			0.256667		1	0	2	0	0	1	1	0	0	0	0	0	11q22-q24	tectorin alpha
TEX101	2			0.3						0.388						1	0	2	0	0	1	1	0	0	0	0	0	19q13.31	testis expressed 101
THEMIS	2										0.5225		0.461667			1	0	2	0	0	1	1	0	0	0	0	0	6q22.33	thymocyte selection associated
THRAP3	2										0.41			0.295		1	0	2	0	0	1	1	0	0	0	0	0	1p34.3	thyroid hormone receptor associated protein 3
THRSP	2	0.778333					0.266364									1	0	2	0	0	1	1	0	0	0	0	0	11q13.5	thyroid hormone responsive (SPOT14 homolog, rat)
TLK1	2										0.43		0.363333			1	0	2	0	0	1	1	0	0	0	0	0	2q31.1	tousled-like kinase 1
TM9SF4	2										0.433333		0.246667			1	0	2	0	0	1	1	0	0	0	0	0	20q11.21	transmembrane 9 superfamily protein member 4
TMCC1	2										0.4325		0.32			1	0	2	0	0	1	1	0	0	0	0	0	3q21.3	transmembrane and coiled-coil domain family 1
TMCO2	2										0.455		0.228333			1	0	2	0	0	1	1	0	0	0	0	0	1p34.2	transmembrane and coiled-coil domains 2
TMIE	2				0.522					0.195						1	0	2	0	0	1	1	0	0	0	0	0	3p21	transmembrane inner ear
TNNI1	2	0.552	0.55													1	0	2	0	0	1	1	0	0	0	0	0	1q31.3	troponin I type 1 (skeletal, slow)
TNP2	2		0.4225						0.336667							1	0	2	0	0	1	1	0	0	0	0	0	16p13.13	transition protein 2 (during histone to protamine replacement)
TPRG1	2			0.366667							0.48					1	0	2	0	0	1	1	0	0	0	0	0	3q28	tumor protein p63 regulated 1
TRIM69	2								0.525		0.665					1	0	2	0	0	1	1	0	0	0	0	0	15q21.1	tripartite motif-containing 69
TRPA1	2	0.2175			0.419167											0	1	2	0	0	1	1	0	0	0	0	0	8q13	transient receptor potential cation channel, subfamily A, member 1
TRPS1	2										0.259		0.31			1	0	2	0	0	1	1	0	0	0	0	0	8q24.12	trichorhinophalangeal syndrome I
TSPYL4	2										0.423636		0.28			1	0	2	0	0	1	1	0	0	0	0	0	6q22.1	TSPY-like 4
TXNDC6	2										0.326		0.423333			1	0	2	0	0	1	1	0	0	0	0	0	3q22.3	thioredoxin domain containing 6
UCHL1	2										0.35625		0.345			0	1	2	0	0	1	1	0	0	0	0	0	4p14	ubiquitin carboxyl-terminal esterase L1 (ubiquitin thiolesterase)
UGDH	2												0.37		0.95	1	0	2	0	0	1	1	0	0	0	0	0	4p15.1	UDP-glucose dehydrogenase
UGT2A1	2										0.518		0.315556			1	0	2	0	0	1	1	0	0	0	0	0	4q13	UDP glucuronosyltransferase 2 family, polypeptide A1
UPP2	2										0.2175		0.38			1	0	2	0	0	1	1	0	0	0	0	0	2q24.1	uridine phosphorylase 2
UTF1	2			0.9	0.62											1	0	2	0	0	1	1	0	0	0	0	0	10q26	undifferentiated embryonic cell transcription factor 1
UTS2D	2										0.628		0.298333			1	0	2	0	0	1	1	0	0	0	0	0	3q28	urotensin 2 domain containing
VASN	2		0.22				0.267143									1	0	2	0	0	1	1	0	0	0	0	0	16p13.3	vasorin
VCAM1	2										0.36			0.19		1	0	2	0	0	1	1	0	0	0	0	0	1p32-p31	vascular cell adhesion molecule 1
VCX3B	2								0.591667		0.145					0	1	2	0	0	1	1	0	0	0	0	0	Xp22.31	variable charge, X-linked 3B
VPS39	2										0.297778		0.381458			1	0	2	0	0	1	1	0	0	0	0	0	15q15.1	vacuolar protein sorting 39 homolog (S. cerevisiae)
VWCE	2	0.82875	0.428571													1	0	2	0	0	1	1	0	0	0	0	0	11q12.2	von Willebrand factor C and EGF domains
WNT11	2						0.446667	0.695								0	1	2	0	0	1	1	0	0	0	0	0	11q13.5	wingless-type MMTV integration site family, member 11
WNT6	2		0.753333		0.723333											1	0	2	0	0	1	1	0	0	0	0	0	2q35	wingless-type MMTV integration site family, member 6
XKR4	2	0.13									0.31					1	0	2	0	0	1	1	0	0	0	0	0	8q12.1	XK, Kell blood group complex subunit-related family, member 4
ZBTB38	2										0.3875		0.29			1	0	2	0	0	1	1	0	0	0	0	0	3q23	zinc finger and BTB domain containing 38
ZDHHC19	2	0.73375							0.568889							1	0	2	0	0	1	1	0	0	0	0	0	3q29	zinc finger, DHHC-type containing 19
ZFP37	2				0.343333			0.26								1	0	2	0	0	1	1	0	0	0	0	0	9q32	zinc finger protein 37 homolog (mouse)
ZNF300	2			0.674286							0.295					1	0	2	0	0	1	1	0	0	0	0	0	5q33.1	zinc finger protein 300
ZNF334	2	1.71111									0.2125					1	0	2	0	0	1	1	0	0	0	0	0	20q13.12	zinc finger protein 334
ZNF347	2					0.33					0.475					1	0	2	0	0	1	1	0	0	0	0	0	19q13.41	zinc finger protein 347
ZNF385B	2										0.469167		0.255556			1	0	2	0	0	1	1	0	0	0	0	0	2q31.2-q31.3	zinc finger protein 385B
ZNF510	2										0.425		0.382			1	0	2	0	0	1	1	0	0	0	0	0	9q22.33	zinc finger protein 510
ZNF583	2	0.473333	0.3													1	0	2	0	0	1	1	0	0	0	0	0	19q13.43	zinc finger protein 583
ZNF75A	2						0.886667				0.575					1	0	2	0	0	1	1	0	0	0	0	0	16p13.11	zinc finger protein 75a
ZNRD1	2					0.675							0.35			1	0	2	0	0	1	1	0	0	0	0	0	6p21.3	zinc ribbon domain containing 1
ZP2	2										0.335		0.334			1	0	2	0	0	1	1	0	0	0	0	0	16p12	zona pellucida glycoprotein 2 (sperm receptor)
MBNL2	1												0.85			1	0	6	0	0	1	1	1	1	1	1	0	13q32.1	muscleblind-like 2 (Drosophila)
C2orf39	1										0.296667					1	0	5	0	0	1	1	0	1	1	1	0	2p23.3	chromosome 2 open reading frame 39
EDAR	1												0.24			1	0	5	0	0	1	1	0	1	1	1	0	2q11-q13	ectodysplasin A receptor
GABRA3	1	0.8225														0	1	5	0	0	1	1	0	1	1	1	0	Xq28	gamma-aminobutyric acid (GABA) A receptor, alpha 3
GPC4	1												0.246667			1	0	5	0	1	1	1	0	0	1	1	0	Xq26.1	glypican 4
HSD17B10	1													0.39		0	1	5	0	0	1	1	0	1	1	1	0	Xp11.2	hydroxysteroid (17-beta) dehydrogenase 10
KCNAB1	1			0.69												1	0	5	0	0	1	1	0	1	1	1	0	3q26.1	potassium voltage-gated channel, shaker-related subfamily, beta member 1
NBL1	1						0.58									1	0	5	0	0	1	1	0	1	1	1	0	1p36.13	neuroblastoma, suppression of tumorigenicity 1
PDE1C	1	1.3175														1	0	5	0	0	1	1	0	1	1	1	0	7p15.1-p14.3	phosphodiesterase 1C, calmodulin-dependent 70kDa
SNORA31	1												0.3125			1	0	5	0	0	1	1	0	1	1	1	0	13q14.13	small nucleolar RNA, H/ACA box 31
ZFX	1										0.235					1	0	5	0	0	1	1	0	1	1	1	0	Xp21.3	zinc finger protein, X-linked
MARCH-III	1	1.25														1	0	4	0	0	1	1	0	0	1	1	0	5q23.2	membrane associated ring-CH-type finger 3
ASB9	1												0.2125			1	0	4	0	0	0	1	0	1	1	1	0	-	ankyrin repeat and SOCS box-containing 9
BCLAF1	1										0.385					1	0	4	0	0	1	1	0	0	1	1	0	6q22-q23	BCL2-associated transcription factor 1
C14orf115	1										0.415					1	0	4	0	0	1	1	0	0	1	1	0	14q24.3	chromosome 14 open reading frame 115
C14orf184	1	0.443333														1	0	4	0	0	1	1	0	0	1	1	0	14q32.12	chromosome 14 open reading frame 184
C15orf27	1										0.533333					1	0	4	0	0	1	1	0	0	1	1	0	15q24.2	chromosome 15 open reading frame 27
C4BPB	1										0.32					1	0	4	0	0	1	1	0	0	1	1	0	1q32	complement component 4 binding protein, beta
CDK14	1										0.45					1	0	4	0	0	1	1	0	0	1	1	0	7q21-q22	cyclin-dependent kinase 14
CLCN4	1										0.486					1	0	4	0	0	1	1	0	0	1	1	0	Xp22.3	chloride channel 4
CLEC2L	1						0.175									1	0	4	0	0	1	1	0	0	1	1	0	7q34	C-type lectin domain family 2, member L
CPT1A	1			0.45												1	0	4	0	0	1	1	0	0	1	1	0	11q13.1-q13.2	carnitine palmitoyltransferase 1A (liver)
EXOC7	1								0.518695							1	0	4	0	0	1	1	0	0	1	1	0	17q25.1	exocyst complex component 7
FAM101A	1						0.463158									0	1	4	0	0	1	1	0	0	1	1	0	12q24.31	family with sequence similarity 101, member A
FAM110B	1										0.53875					1	0	4	0	0	1	1	0	0	1	1	0	8q12.1	family with sequence similarity 110, member B
GCNT3	1												0.85			1	0	4	0	0	1	1	0	0	1	1	0	15q21.3	glucosaminyl (N-acetyl) transferase 3, mucin type
GJB6	1				0.311111											1	0	4	0	0	1	1	0	0	1	1	0	13q11-q12.1|13q12	gap junction protein, beta 6, 30kDa
GNE	1												0.446667			1	0	4	0	0	1	1	0	0	1	1	0	9p13.3	glucosamine (UDP-N-acetyl)-2-epimerase/N-acetylmannosamine kinase
GREM2	1										0.23					1	0	4	0	0	1	1	0	0	1	1	0	1q43	gremlin 2, cysteine knot superfamily, homolog (Xenopus laevis)
HEPACAM2	1										0.5115					1	0	4	0	0	1	1	0	0	1	1	0	7q21.3	HEPACAM family member 2
HS3ST1	1										0.32					1	0	4	0	0	1	1	0	0	1	1	0	4p16	heparan sulfate (glucosamine) 3-O-sulfotransferase 1
MYEOV2	1								0.5							1	0	4	0	0	1	1	0	0	1	1	0	2q37.3	myeloma overexpressed 2
MYOM1	1													0.45		1	0	4	0	0	1	1	0	0	1	1	0	18p11.31	myomesin 1, 185kDa
NHS	1										0.348333					1	0	4	0	0	1	1	0	0	1	1	0	Xp22.13	Nance-Horan syndrome (congenital cataracts and dental anomalies)
OXT	1								0.516							1	0	4	0	0	1	1	0	0	1	1	0	20p13	oxytocin, prepropeptide
PJA1	1												0.283333			0	1	4	0	0	1	1	0	0	1	1	0	Xq13.1	praja ring finger 1
PNOC	1				0.472											1	0	4	0	0	1	1	0	0	1	1	0	8p21	prepronociceptin
PRG4	1												0.29375			1	0	4	0	0	1	1	0	0	1	1	0	1q25-q31	proteoglycan 4
RAB6B	1							0.165								1	0	4	0	0	1	1	0	0	1	1	0	3q22.1	RAB6B, member RAS oncogene family
RAD51C	1										0.43					1	0	4	0	0	1	1	0	0	1	1	0	17q22-q23	RAD51 homolog C (S. cerevisiae)
RASGRP1	1										0.313333					1	0	4	0	0	1	1	0	0	1	1	0	15q14	RAS guanyl releasing protein 1 (calcium and DAG-regulated)
RHBDL3	1	0.673333														1	0	4	0	0	1	1	0	0	1	1	0	17q11.2	rhomboid, veinlet-like 3 (Drosophila)
S100B	1									0.3						1	0	4	0	0	1	1	0	0	1	1	0	21q22.3	S100 calcium binding protein B
S100Z	1						0.39									1	0	4	0	0	1	1	0	0	1	1	0	5q13.3	S100 calcium binding protein Z
SPSB4	1				1.46375											1	0	4	0	0	1	1	0	0	1	1	0	3q23	splA/ryanodine receptor domain and SOCS box containing 4
TEX14	1										0.43					1	0	4	0	0	1	1	0	0	1	1	0	17q22	testis expressed 14
UGCG	1										0.345					1	0	4	0	0	1	1	0	0	1	1	0	9q31	UDP-glucose ceramide glucosyltransferase
WARS	1										0.416667					1	0	4	0	0	1	1	0	0	1	1	0	14q32.31	tryptophanyl-tRNA synthetase
WDR25	1										0.416667					1	0	4	0	0	1	1	0	0	1	1	0	14q32.2	WD repeat domain 25
ZNF354C	1	0.883333														1	0	4	0	0	1	1	0	0	1	1	0	5q35	zinc finger protein 354C
ABCF1	1												0.575			1	0	3	0	0	1	1	0	0	0	1	0	6p21.33	ATP-binding cassette, sub-family F (GCN20), member 1
AGAP2	1	0.5985														1	0	3	0	0	1	1	0	0	0	1	0	12q14.1	ArfGAP with GTPase domain, ankyrin repeat and PH domain 2
ATF7	1													0.34		1	0	3	0	0	1	1	0	0	0	1	0	12q13	activating transcription factor 7
B4GALNT4	1	0.45														1	0	3	0	0	1	1	0	0	0	1	0	11p15.5	beta-1,4-N-acetyl-galactosaminyl transferase 4
BIRC7	1	0.256667														1	0	3	0	0	1	1	0	0	0	1	0	20q13.3	baculoviral IAP repeat-containing 7
BMPR1B	1										0.62					1	0	3	0	1	1	1	0	0	0	0	0	4q22-q24	bone morphogenetic protein receptor, type IB
C14orf118	1													0.33		1	0	3	0	0	1	1	0	0	0	1	0	14q22.1-q24.3	chromosome 14 open reading frame 118
C18orf62	1													0.59		1	0	3	0	0	1	1	0	0	0	1	0	18q22.3	chromosome 18 open reading frame 62
C1orf21	1					0.5										0	1	3	0	0	1	1	0	0	0	1	0	1q25	chromosome 1 open reading frame 21
CACYBP	1												0.26			1	0	3	0	0	1	1	0	0	0	1	0	1q24-q25	calcyclin binding protein
CALB1	1										0.516667					1	0	3	0	1	1	1	0	0	0	0	0	8q21.3-q22.1	calbindin 1, 28kDa
CCR3	1			0.743333												1	0	3	0	0	1	1	0	0	0	1	0	3p21.3	chemokine (C-C motif) receptor 3
CDKL5	1		0.1275													1	0	3	0	0	1	1	0	0	0	1	0	Xp22	cyclin-dependent kinase-like 5
CDKN1C	1									0.56						1	0	3	0	0	1	1	0	0	0	1	0	11p15.5	cyclin-dependent kinase inhibitor 1C (p57, Kip2)
CECR6	1						0.64									1	0	3	0	0	1	1	0	0	0	1	0	-	cat eye syndrome chromosome region, candidate 6
CHRNB2	1				0.1325											0	1	3	0	0	1	1	0	0	0	1	0	1q21.3	cholinergic receptor, nicotinic, beta 2 (neuronal)
CLRN3	1												0.25			1	0	3	0	0	0	1	0	0	1	1	0	10q26.2	clarin 3
CRISPLD2	1							0.377								1	0	3	0	0	1	1	0	0	0	1	0	16q24.1	cysteine-rich secretory protein LCCL domain containing 2
DDX3Y	1												0.35			1	0	3	0	0	1	1	0	0	0	1	0	Yq11	DEAD (Asp-Glu-Ala-Asp) box polypeptide 3, Y-linked
DNAH8	1												0.18			1	0	3	0	0	1	1	0	0	0	1	0	6p21.31-p21.1	dynein, axonemal, heavy chain 8
FAM120B	1		0.625													1	0	3	0	0	0	1	0	0	1	1	0	6q27	family with sequence similarity 120B
FAM135B	1							0.653333								1	0	3	0	0	1	1	0	0	0	1	0	8q24.23	family with sequence similarity 135, member B
FAM13C	1										0.248333					1	0	3	0	0	1	1	0	0	0	1	0	10q21.1	family with sequence similarity 13, member C
FAM43B	1							0.26								1	0	3	0	0	1	1	0	0	0	1	0	1p36.12	family with sequence similarity 43, member B
FOXN3	1												0.186667			1	0	3	0	0	1	1	0	0	0	1	0	14q31.3	forkhead box N3
G6PC3	1												0.46			1	0	3	0	0	1	1	0	0	0	1	0	17q21.31	glucose 6 phosphatase, catalytic, 3
GOT1L1	1								0.636667							1	0	3	0	0	1	1	0	0	0	1	0	8p12	glutamic-oxaloacetic transaminase 1-like 1
GRM3	1										0.233333					1	0	3	0	0	1	1	0	0	0	1	0	7q21.1-q21.2	glutamate receptor, metabotropic 3
GSTM5	1	0.78														1	0	3	0	0	1	1	0	0	0	1	0	1p13.3	glutathione S-transferase mu 5
HSD3B2	1												0.49			0	1	3	0	1	1	1	0	0	0	0	0	1p13.1	hydroxy-delta-5-steroid dehydrogenase, 3 beta- and steroid delta-isomerase 2
HSPBP1	1			0.2325												1	0	3	0	0	1	1	0	0	0	1	0	19q13.42	HSPA (heat shock 70kDa) binding protein, cytoplasmic cochaperone 1
HTR1D	1												0.49			1	0	3	0	0	1	1	0	0	0	1	0	1p36.3-p34.3	5-hydroxytryptamine (serotonin) receptor 1D
INTS1	1			0.396667												1	0	3	0	0	1	1	0	0	0	1	0	7p22.3	integrator complex subunit 1
IRF8	1												0.298333			1	0	3	0	0	1	1	0	0	0	1	0	16q24.1	interferon regulatory factor 8
LPAR1	1										0.592					1	0	3	0	0	0	1	0	0	1	1	0	9q31.3	lysophosphatidic acid receptor 1
LPAR4	1										0.568333					1	0	3	0	1	1	1	0	0	0	0	0	Xq13-q21.1	lysophosphatidic acid receptor 4
LPL	1										0.496667					1	0	3	0	0	0	1	0	0	1	1	0	8p22	lipoprotein lipase
NAALAD2	1													0.215		0	1	3	0	0	1	1	0	0	0	1	0	11q14.3-q21	N-acetylated alpha-linked acidic dipeptidase 2
NFATC2	1	0.89														1	0	3	0	0	1	1	0	0	0	1	0	20q13.2-q13.3	nuclear factor of activated T-cells, cytoplasmic, calcineurin-dependent 2
NPHS2	1												0.281667			1	0	3	0	0	1	1	0	0	0	1	0	1q25.2	nephrosis 2, idiopathic, steroid-resistant (podocin)
PCGF5	1										0.365					0	1	3	0	0	1	1	0	0	0	1	0	10q23.32	polycomb group ring finger 5
PEBP4	1	1.165														1	0	3	0	0	1	1	0	0	0	1	0	8p21.3	phosphatidylethanolamine-binding protein 4
PHGDH	1					1.3625										0	1	3	0	0	1	1	0	0	0	1	0	1p12	phosphoglycerate dehydrogenase
PLAC9	1										0.4					0	1	3	0	0	0	1	0	0	1	1	0	10q22.3	placenta-specific 9
PRPF40B	1										0.3475					1	0	3	0	0	1	1	0	0	0	1	0	12q	PRP40 pre-mRNA processing factor 40 homolog B (S. cerevisiae)
PTCHD2	1		0.48													1	0	3	0	0	1	1	0	0	0	1	0	1p36.22	patched domain containing 2
RBM47	1										0.387143					1	0	3	0	0	1	1	0	0	0	1	0	4p13-p12	RNA binding motif protein 47
RFFL	1										0.488889					1	0	3	0	0	1	1	0	0	0	1	0	17q12	ring finger and FYVE-like domain containing 1
RFPL4B	1										1.82					1	0	3	0	0	1	1	0	0	0	1	0	6q21	ret finger protein-like 4B
SEC31B	1										0.554					1	0	3	0	0	1	1	0	0	0	1	0	10q24.31	SEC31 homolog B (S. cerevisiae)
SEMA6A	1							0.819238								1	0	3	0	0	1	1	0	0	0	1	0	5q23.1	sema domain, transmembrane domain (TM), and cytoplasmic domain, (semaphorin) 6A
SFRP1	1										0.9					1	0	3	0	0	1	1	0	0	0	1	0	8p12-p11.1	secreted frizzled-related protein 1
SGMS1	1										0.5375					1	0	3	0	0	1	1	0	0	0	1	0	10q11.2	sphingomyelin synthase 1
SLC35F1	1										0.312857					1	0	3	0	0	1	1	0	0	0	1	0	6q22.2-q22.31	solute carrier family 35, member F1
SLC7A14	1				0.276667											1	0	3	0	0	1	1	0	0	0	1	0	3q26.2	solute carrier family 7 (cationic amino acid transporter, y+ system), member 14
SORBS1	1														0.356667	1	0	3	0	0	0	1	0	0	1	1	0	10q23.3-q24.1	sorbin and SH3 domain containing 1
TMEM232	1										0.36125					1	0	3	0	0	1	1	0	0	0	1	0	5q22.1	transmembrane protein 232
TRIM68	1												0.34			1	0	3	0	0	1	1	0	0	0	1	0	11p15.4	tripartite motif-containing 68
TTC33	1										0.514286					1	0	3	0	0	1	1	0	0	0	1	0	5p15.2-p12	tetratricopeptide repeat domain 33
TUBA1A	1												0.325			1	0	3	0	0	1	1	0	0	0	1	0	12q12-q14.3	tubulin, alpha 1a
TXNRD1	1										0.292667					1	0	3	0	0	1	1	0	0	0	1	0	12q23-q24.1	thioredoxin reductase 1
ZNF605	1	0.641818														1	0	3	0	0	1	1	0	0	0	1	0	12q24.33	zinc finger protein 605
ZNF804B	1					2.28										1	0	3	0	1	1	1	0	0	0	0	0	7q21.13	zinc finger protein 804B
ZNF878	1					0.475										1	0	3	0	0	1	1	0	0	0	1	0	19p13.2	zinc finger protein 878
ABCB4	1										0.455					1	0	2	0	0	1	1	0	0	0	0	0	7q21.1	ATP-binding cassette, sub-family B (MDR/TAP), member 4
ABCF3	1												0.293333			1	0	2	0	0	1	1	0	0	0	0	0	3q27.1	ATP-binding cassette, sub-family F (GCN20), member 3
ABHD6	1										0.24					1	0	2	0	0	1	1	0	0	0	0	0	3p14.3	abhydrolase domain containing 6
ABL2	1										0.421833					1	0	2	0	0	1	1	0	0	0	0	0	1q24-q25	v-abl Abelson murine leukemia viral oncogene homolog 2 (arg, Abelson-related gene)
ABLIM2	1		0.514													1	0	2	0	0	1	1	0	0	0	0	0	4p16.1	actin binding LIM protein family, member 2
ACRBP	1			0.83												1	0	2	0	0	1	1	0	0	0	0	0	12p13.31	acrosin binding protein
ADAM2	1										0.475					1	0	2	0	0	1	1	0	0	0	0	0	8p11.2	ADAM metallopeptidase domain 2
ADAM5P	1												0.3225			1	0	2	0	0	1	1	0	0	0	0	0	8p11.23	ADAM metallopeptidase domain 5 pseudogene
ADCY1	1	0.483636														1	0	2	0	0	1	1	0	0	0	0	0	7p13-p12	adenylate cyclase 1 (brain)
AKAP6	1										0.36					1	0	2	0	0	1	1	0	0	0	0	0	14q13.1	A kinase (PRKA) anchor protein 6
AMBN	1												0.36			1	0	2	0	0	1	1	0	0	0	0	0	4q21	ameloblastin (enamel matrix protein)
ANKRD55	1										0.213333					1	0	2	0	0	1	1	0	0	0	0	0	5q11.2	ankyrin repeat domain 55
APOA1	1	0.68														1	0	2	0	0	1	1	0	0	0	0	0	11q23-q24	apolipoprotein A-I
APOBEC3G	1					0.32										1	0	2	0	0	1	1	0	0	0	0	0	22q13.1-q13.2	apolipoprotein B mRNA editing enzyme, catalytic polypeptide-like 3G
ARGFX	1										0.386667					1	0	2	0	0	1	1	0	0	0	0	0	3q13.33	arginine-fifty homeobox
ARHGAP20	1	1.6														1	0	2	0	0	1	1	0	0	0	0	0	11q22.3-q23.1	Rho GTPase activating protein 20
ARMC3	1		0.55													1	0	2	0	0	1	1	0	0	0	0	0	10p12.31	armadillo repeat containing 3
ARPC1B	1						0.91									1	0	2	0	0	1	1	0	0	0	0	0	7q22.1	actin related protein 2/3 complex, subunit 1B, 41kDa
ASAP3	1									0.34						1	0	2	0	0	1	1	0	0	0	0	0	1p36.12	ArfGAP with SH3 domain, ankyrin repeat and PH domain 3
ASPH	1												0.235			1	0	2	0	0	1	1	0	0	0	0	0	8q12.1	aspartate beta-hydroxylase
ASXL1	1										0.428571					1	0	2	0	0	1	1	0	0	0	0	0	20q11.1	additional sex combs like 1 (Drosophila)
ATOH1	1		1.86143													1	0	2	0	0	1	1	0	0	0	0	0	4q22	atonal homolog 1 (Drosophila)
ATP10D	1										0.76					1	0	2	0	0	1	1	0	0	0	0	0	4p12	ATPase, class V, type 10D
B3GNT8	1									0.435						1	0	2	0	0	0	1	0	0	0	1	0	19q13.2	UDP-GlcNAc:betaGal beta-1,3-N-acetylglucosaminyltransferase 8
BAHD1	1	0.862857														1	0	2	0	0	1	1	0	0	0	0	0	15q15.1	bromo adjacent homology domain containing 1
BAI3	1												0.26			1	0	2	0	0	1	1	0	0	0	0	0	6q12	brain-specific angiogenesis inhibitor 3
BCAR3	1													0.235		1	0	2	0	0	1	1	0	0	0	0	0	1p22.1	breast cancer anti-estrogen resistance 3
BCAS1	1							0.765								1	0	2	0	0	1	1	0	0	0	0	0	20q13.2	breast carcinoma amplified sequence 1
BDH2	1										0.295					1	0	2	0	0	1	1	0	0	0	0	0	4q24	3-hydroxybutyrate dehydrogenase, type 2
BRCC3	1										0.3					0	1	2	0	0	1	1	0	0	0	0	0	Xq28	BRCA1/BRCA2-containing complex, subunit 3
BTF3L1	1												0.25			1	0	2	0	0	1	1	0	0	0	0	0	13q22	basic transcription factor 3, like 1 pseudogene
BTLA	1												0.23625			1	0	2	0	0	1	1	0	0	0	0	0	3q13.2	B and T lymphocyte associated
C10orf107	1												0.218			0	1	2	0	0	1	1	0	0	0	0	0	10q21.2	chromosome 10 open reading frame 107
C10orf46	1										0.486667					1	0	2	0	0	1	1	0	0	0	0	0	10q26.11	chromosome 10 open reading frame 46
C10orf55	1										0.3625					1	0	2	0	0	1	1	0	0	0	0	0	10q22.2	chromosome 10 open reading frame 55
C10orf93	1	0.52														1	0	2	0	0	1	1	0	0	0	0	0	10q26.3	chromosome 10 open reading frame 93
C12orf60	1										0.486869					1	0	2	0	0	1	1	0	0	0	0	0	12p12.3	chromosome 12 open reading frame 60
C12orf74	1										0.235					1	0	2	0	0	1	1	0	0	0	0	0	12q22	chromosome 12 open reading frame 74
C13orf26	1												0.37			1	0	2	0	0	1	1	0	0	0	0	0	13q12.3	chromosome 13 open reading frame 26
C17orf102	1	0.981538														1	0	2	0	0	1	1	0	0	0	0	0	17q12	chromosome 17 open reading frame 102
C17orf42	1								0.815							1	0	2	0	0	1	1	0	0	0	0	0	-	chromosome 17 open reading frame 42
C19orf30	1					1.22333										1	0	2	0	0	1	1	0	0	0	0	0	19p13.3	chromosome 19 open reading frame 30
C19orf66	1	0.752														1	0	2	0	0	1	1	0	0	0	0	0	19p13.2	chromosome 19 open reading frame 66
C1orf100	1													0.246667		1	0	2	0	0	0	1	0	0	0	1	0	1q44	chromosome 1 open reading frame 100
C1orf146	1										0.353333					1	0	2	0	0	1	1	0	0	0	0	0	1p22.1	chromosome 1 open reading frame 146
C1orf161	1										0.584					1	0	2	0	0	1	1	0	0	0	0	0	1p13.1	chromosome 1 open reading frame 161
C1orf168	1								0.53							1	0	2	0	0	1	1	0	0	0	0	0	1p32.2	chromosome 1 open reading frame 168
C1QBP	1										0.276667					1	0	2	0	0	1	1	0	0	0	0	0	17p13.3	complement component 1, q subcomponent binding protein
C1QTNF4	1		0.41													0	1	2	0	0	1	1	0	0	0	0	0	11q11	C1q and tumor necrosis factor related protein 4
C20orf29	1		0.522													1	0	2	0	0	0	1	0	0	0	1	0	20p13	chromosome 20 open reading frame 29
C21orf7	1												0.39			1	0	2	0	0	1	1	0	0	0	0	0	21q22.3	chromosome 21 open reading frame 7
C3AR1	1										0.3475					1	0	2	0	0	1	1	0	0	0	0	0	12p13.31	complement component 3a receptor 1
C3orf14	1										0.465					1	0	2	0	0	1	1	0	0	0	0	0	3p14.2	chromosome 3 open reading frame 14
C3orf15	1				0.525											1	0	2	0	0	1	1	0	0	0	0	0	3q12-q13.3	chromosome 3 open reading frame 15
C3orf49	1													0.25		1	0	2	0	0	1	1	0	0	0	0	0	3p14.1	chromosome 3 open reading frame 49
C4orf31	1														0.1975	1	0	2	0	0	1	1	0	0	0	0	0	4q27	chromosome 4 open reading frame 31
C4orf45	1										0.52					1	0	2	0	0	1	1	0	0	0	0	0	4q32.1	chromosome 4 open reading frame 45
C4orf6	1												0.35			1	0	2	0	0	1	1	0	0	0	0	0	4p16.1	chromosome 4 open reading frame 6
C5orf24	1										0.365					1	0	2	0	0	1	1	0	0	0	0	0	5q31.1	chromosome 5 open reading frame 24
C6orf174	1										0.33					1	0	2	0	0	1	1	0	0	0	0	0	6q22.33	chromosome 6 open reading frame 174
C7orf52	1					0.653333										1	0	2	0	0	1	1	0	0	0	0	0	7q22.1	chromosome 7 open reading frame 52
C7orf58	1										0.315					1	0	2	0	0	1	1	0	0	0	0	0	7q31.31	chromosome 7 open reading frame 58
C8orf31	1					0.626667										1	0	2	0	0	1	1	0	0	0	0	0	8q24.3	chromosome 8 open reading frame 31
CA8	1										0.566667					1	0	2	0	0	1	1	0	0	0	0	0	8q11-q12	carbonic anhydrase VIII
CACHD1	1					0.873333										1	0	2	0	0	1	1	0	0	0	0	0	1p31.3	cache domain containing 1
CACNA1G	1				1.39111											1	0	2	0	0	1	1	0	0	0	0	0	17q22	calcium channel, voltage-dependent, T type, alpha 1G subunit
CALCR	1					1.99444										1	0	2	0	0	1	1	0	0	0	0	0	7q21.3	calcitonin receptor
CASP1	1												0.27			1	0	2	0	0	1	1	0	0	0	0	0	11q23	caspase 1, apoptosis-related cysteine peptidase (interleukin 1, beta, convertase)
CASP4	1													0.21		1	0	2	0	0	1	1	0	0	0	0	0	11q22.2-q22.3	caspase 4, apoptosis-related cysteine peptidase
CAST	1										0.33					1	0	2	0	0	1	1	0	0	0	0	0	5q15	calpastatin
CBFB	1								0.675							1	0	2	0	0	1	1	0	0	0	0	0	16q22.1	core-binding factor, beta subunit
CBX2	1												0.3			1	0	2	0	0	1	1	0	0	0	0	0	17q25.3	chromobox homolog 2 (Pc class homolog, Drosophila)
CCDC50	1						0.57									1	0	2	0	0	1	1	0	0	0	0	0	3q28	coiled-coil domain containing 50
CD47	1										0.34					1	0	2	0	0	1	1	0	0	0	0	0	3q13.1-q13.2	CD47 molecule
CD82	1										0.45					1	0	2	0	0	1	1	0	0	0	0	0	11p11.2	CD82 molecule
CDC42EP2	1						0.613333									1	0	2	0	0	0	1	0	0	0	1	0	11q13	CDC42 effector protein (Rho GTPase binding) 2
CDKL2	1										0.533333					0	1	2	0	0	1	1	0	0	0	0	0	4q21.1	cyclin-dependent kinase-like 2 (CDC2-related kinase)
CEACAM18	1												0.355			1	0	2	0	0	1	1	0	0	0	0	0	19q13.33	carcinoembryonic antigen-related cell adhesion molecule 18
CENPL	1										0.693333					1	0	2	0	0	1	1	0	0	0	0	0	1q25.1	centromere protein L
CERKL	1								0.776667							1	0	2	0	0	1	1	0	0	0	0	0	2q31.3	ceramide kinase-like
CHAC1	1										0.55					0	1	2	0	0	1	1	0	0	0	0	0	15q15.1	ChaC, cation transport regulator homolog 1 (E. coli)
CHST11	1					1.11286										1	0	2	0	0	1	1	0	0	0	0	0	12q	carbohydrate (chondroitin 4) sulfotransferase 11
CISD3	1								0.485							1	0	2	0	0	1	1	0	0	0	0	0	17q12	CDGSH iron sulfur domain 3
CLLU1	1										0.47					1	0	2	0	0	1	1	0	0	0	0	0	12q22	chronic lymphocytic leukemia up-regulated 1
CLLU1OS	1										0.275					1	0	2	0	0	1	1	0	0	0	0	0	12q22	chronic lymphocytic leukemia up-regulated 1 opposite strand
CLVS2	1										0.588333					1	0	2	0	0	1	1	0	0	0	0	0	6q22.31	clavesin 2
CMC1	1												0.28			1	0	2	0	0	1	1	0	0	0	0	0	3p24.1	COX assembly mitochondrial protein homolog (S. cerevisiae)
CNGA4	1	0.553333														0	1	2	0	0	1	1	0	0	0	0	0	11p15.4	cyclic nucleotide gated channel alpha 4
CNST	1										0.43					1	0	2	0	0	1	1	0	0	0	0	0	9p13	ciliary neurotrophic factor receptor
CNTNAP2	1										0.29					1	0	2	0	0	1	1	0	0	0	0	0	7q35-q36	contactin associated protein-like 2
COL19A1	1												0.39			1	0	2	0	0	1	1	0	0	0	0	0	6q12-q13	collagen, type XIX, alpha 1
COL21A1	1										0.414286					1	0	2	0	0	1	1	0	0	0	0	0	6p12.3-p11.2|6p12.3-p11.2	collagen, type XXI, alpha 1
COL25A1	1										0.39					1	0	2	0	0	1	1	0	0	0	0	0	4q25	collagen, type XXV, alpha 1
COL5A2	1										0.452727					1	0	2	0	0	1	1	0	0	0	0	0	2q14-q32	collagen, type V, alpha 2
COPZ2	1		0.126667													1	0	2	0	0	1	1	0	0	0	0	0	17q21.32	coatomer protein complex, subunit zeta 2
COX4I2	1								0.14							1	0	2	0	0	1	1	0	0	0	0	0	20q11.21	cytochrome c oxidase subunit IV isoform 2 (lung)
CPNE4	1										0.44					1	0	2	0	0	1	1	0	0	0	0	0	3q22.1	copine IV
CR2	1												0.236667			1	0	2	0	0	1	1	0	0	0	0	0	1q32	complement component (3d/Epstein Barr virus) receptor 2
CREBZF	1												0.335			1	0	2	0	0	1	1	0	0	0	0	0	11q14	CREB/ATF bZIP transcription factor
CRISP2	1										0.434					1	0	2	0	0	1	1	0	0	0	0	0	6p21-qter	cysteine-rich secretory protein 2
CUTA	1	0.565														1	0	2	0	0	1	1	0	0	0	0	0	6pter-p21.31	cutA divalent cation tolerance homolog (E. coli)
CXCR4	1				2.176											1	0	2	0	0	1	1	0	0	0	0	0	2q21	chemokine (C-X-C motif) receptor 4
CYB5R2	1						0.47									1	0	2	0	0	1	1	0	0	0	0	0	11p15.4	cytochrome b5 reductase 2
CYGB	1	0.276667														1	0	2	0	0	1	1	0	0	0	0	0	17q25.3	cytoglobin
CYP20A1	1												0.33			1	0	2	0	0	1	1	0	0	0	0	0	2q33.2	cytochrome P450, family 20, subfamily A, polypeptide 1
CYP27C1	1	0.7375														1	0	2	0	0	1	1	0	0	0	0	0	2q14.3	cytochrome P450, family 27, subfamily C, polypeptide 1
DAB2	1										0.461429					1	0	2	0	0	1	1	0	0	0	0	0	5p13	disabled homolog 2, mitogen-responsive phosphoprotein (Drosophila)
DAOA	1												0.386667			1	0	2	0	0	1	1	0	0	0	0	0	13q33.2|13q34	D-amino acid oxidase activator
DDOST	1				0.395											1	0	2	0	0	1	1	0	0	0	0	0	1p36.1	dolichyl-diphosphooligosaccharide-protein glycosyltransferase
DHRS9	1										0.526667					1	0	2	0	0	1	1	0	0	0	0	0	2q31.1	dehydrogenase/reductase (SDR family) member 9
DIDO1	1										0.35					1	0	2	0	0	1	1	0	0	0	0	0	20q13.33	death inducer-obliterator 1
DIO2	1										0.4275					1	0	2	0	0	1	1	0	0	0	0	0	14q24.2-q24.3	deiodinase, iodothyronine, type II
DIRAS2	1												0.194286			1	0	2	0	0	1	1	0	0	0	0	0	9q22.2	DIRAS family, GTP-binding RAS-like 2
DISP1	1												0.342			1	0	2	0	0	1	1	0	0	0	0	0	1q41	dispatched homolog 1 (Drosophila)
DKFZp686O24166	1										0.525714					1	0	2	0	0	1	1	0	0	0	0	0	11p15.1	hypothetical protein DKFZp686O24166
DNASE1L1	1								0.4175							1	0	2	0	0	1	1	0	0	0	0	0	Xq28	deoxyribonuclease I-like 1
DOCK2	1	0.98														1	0	2	0	0	1	1	0	0	0	0	0	5q35.1	dedicator of cytokinesis 2
DPPA5	1								0.47							1	0	2	0	0	1	1	0	0	0	0	0	6q13	developmental pluripotency associated 5
DUSP26	1										0.59					1	0	2	0	0	1	1	0	0	0	0	0	8p12	dual specificity phosphatase 26 (putative)
EBF2	1	1.39842														1	0	2	0	0	1	1	0	0	0	0	0	8p21.2	early B-cell factor 2
EFCAB8	1								0.4							1	0	2	0	0	1	1	0	0	0	0	0	20q11.21	EF-hand calcium binding domain 8
EGF	1										0.4825					1	0	2	0	0	1	1	0	0	0	0	0	4q25	epidermal growth factor (beta-urogastrone)
EGLN1	1										0.35					1	0	2	0	0	1	1	0	0	0	0	0	1q42.1	egl nine homolog 1 (C. elegans)
EGR2	1	1.2175														1	0	2	0	0	1	1	0	0	0	0	0	10q21.1	early growth response 2 (Krox-20 homolog, Drosophila)
EIF5	1										0.345					1	0	2	0	0	1	1	0	0	0	0	0	14q32.32	eukaryotic translation initiation factor 5
ELAC2	1													0.265		1	0	2	0	0	1	1	0	0	0	0	0	17p11.2	elaC homolog 2 (E. coli)
ELN	1						0.316									1	0	2	0	0	1	1	0	0	0	0	0	7q11.23	elastin
EMX1	1				1.17778											0	1	2	0	0	1	1	0	0	0	0	0	2p14-p13	empty spiracles homeobox 1
ENOSF1	1												0.22			1	0	2	0	0	1	1	0	0	0	0	0	18p11.32	enolase superfamily member 1
ENPP4	1										0.415					1	0	2	0	0	1	1	0	0	0	0	0	6p12.3	ectonucleotide pyrophosphatase/phosphodiesterase 4 (putative function)
EPB41L4B	1												0.284			1	0	2	0	0	1	1	0	0	0	0	0	9q31-q32	erythrocyte membrane protein band 4.1 like 4B
EPHA5	1										0.28					0	1	2	0	0	1	1	0	0	0	0	0	4q13.1	EPH receptor A5
EPN3	1								0.766667							1	0	2	0	0	1	1	0	0	0	0	0	17q21.33	epsin 3
EPS15	1												0.293333			1	0	2	0	0	1	1	0	0	0	0	0	1p32	epidermal growth factor receptor pathway substrate 15
ETS1	1										0.571429					1	0	2	0	0	1	1	0	0	0	0	0	11q23.3	v-ets erythroblastosis virus E26 oncogene homolog 1 (avian)
EXOSC9	1												0.2225			1	0	2	0	0	1	1	0	0	0	0	0	4q27	exosome component 9
F2RL2	1												0.35125			1	0	2	0	0	1	1	0	0	0	0	0	5q13	coagulation factor II (thrombin) receptor-like 2
FAAH2	1										0.39					1	0	2	0	0	1	1	0	0	0	0	0	Xp11.1	fatty acid amide hydrolase 2
FABP7	1										0.475					1	0	2	0	0	1	1	0	0	0	0	0	6q22-q23	fatty acid binding protein 7, brain
FAM129B	1						0.622857									1	0	2	0	0	1	1	0	0	0	0	0	9q34.11	family with sequence similarity 129, member B
FAM165B	1	0.45														1	0	2	0	0	1	1	0	0	0	0	0	21q22.12	family with sequence similarity 165, member B
FAM46A	1												0.3			1	0	2	0	0	1	1	0	0	0	0	0	6q14	family with sequence similarity 46, member A
FAM49A	1								0.78							1	0	2	0	0	1	1	0	0	0	0	0	2p24.3	family with sequence similarity 49, member A
FAT2	1													0.325		0	1	2	0	0	1	1	0	0	0	0	0	5q32-q33	FAT tumor suppressor homolog 2 (Drosophila)
FBXO39	1							0.386667								0	1	2	0	0	1	1	0	0	0	0	0	17p13.2	F-box protein 39
FER1L6	1		0.71													1	0	2	0	0	1	1	0	0	0	0	0	8q24.1	fer-1-like 6 (C. elegans)
FLG	1										0.55					1	0	2	0	0	1	1	0	0	0	0	0	1q21.3	filaggrin
FLI1	1				0.81											0	1	2	0	0	1	1	0	0	0	0	0	11q24.1-q24.3	Friend leukemia virus integration 1
FLJ26850	1			0.856667												1	0	2	0	0	1	1	0	0	0	0	0	19q13.33	FLJ26850 protein
FNDC4	1					0.455										1	0	2	0	0	0	0	0	0	1	1	0	2p23.3	fibronectin type III domain containing 4
FOXC1	1						1.25533									1	0	2	0	0	1	1	0	0	0	0	0	6p25	forkhead box C1
FOXI3	1												0.385			1	0	2	0	0	1	1	0	0	0	0	0	2p11.2	forkhead box I3
FRY	1										0.566					1	0	2	0	0	1	1	0	0	0	0	0	13q13.1	furry homolog (Drosophila)
GABRA2	1										0.445					1	0	2	0	0	1	1	0	0	0	0	0	4p12	gamma-aminobutyric acid (GABA) A receptor, alpha 2
GBE1	1												0.475			1	0	2	0	0	1	1	0	0	0	0	0	3p12.3	glucan (1,4-alpha-), branching enzyme 1
GCKR	1					0.455										1	0	2	0	0	1	1	0	0	0	0	0	2p23	glucokinase (hexokinase 4) regulator
GFM1	1												0.385			1	0	2	0	0	1	1	0	0	0	0	0	3q25.1-q26.2	G elongation factor, mitochondrial 1
GHR	1										0.54					1	0	2	0	0	1	1	0	0	0	0	0	5p13-p12	growth hormone receptor
GLI3	1	0.621111														0	1	2	0	0	1	1	0	0	0	0	0	7p13	GLI-Kruppel family member GLI3
GNA14	1												0.38			1	0	2	0	0	1	1	0	0	0	0	0	9q21	guanine nucleotide binding protein (G protein), alpha 14
GPR120	1	1.86143														1	0	2	0	0	1	1	0	0	0	0	0	10q23.33	G protein-coupled receptor 120
GPR3	1							0.46								1	0	2	0	0	1	1	0	0	0	0	0	1p36.1-p35	G protein-coupled receptor 3
GPR61	1	0.47														1	0	2	0	0	1	1	0	0	0	0	0	1p13.3	G protein-coupled receptor 61
GPRASP2	1	0.455														1	0	2	0	0	1	1	0	0	0	0	0	Xq22.1	G protein-coupled receptor associated sorting protein 2
GSTA3	1												0.4225			1	0	2	0	0	1	1	0	0	0	0	0	6p12.1	glutathione S-transferase alpha 3
GUCY1A2	1					0.842857										1	0	2	0	0	1	1	0	0	0	0	0	11q21-q22	guanylate cyclase 1, soluble, alpha 2
HARS2	1										0.36					1	0	2	0	0	1	1	0	0	0	0	0	5q31.3	histidyl-tRNA synthetase 2, mitochondrial (putative)
HCG22	1														0.51	1	0	2	0	0	1	1	0	0	0	0	0	6p21.33	HLA complex group 22
HEATR6	1												0.23			1	0	2	0	0	1	1	0	0	0	0	0	17q23.1	HEAT repeat containing 6
HEATR7B2	1										0.4275					1	0	2	0	0	1	1	0	0	0	0	0	5p13.1	HEAT repeat family member 7B2
HES3	1		0.496													1	0	2	0	0	1	1	0	0	0	0	0	1p36.31	hairy and enhancer of split 3 (Drosophila)
HEY2	1					0.942222										0	1	2	0	0	1	1	0	0	0	0	0	6q21	hairy/enhancer-of-split related with YRPW motif 2
HHIPL2	1		0.35													1	0	2	0	0	1	1	0	0	0	0	0	1q41	HHIP-like 2
HMGB4	1										0.483333					0	1	2	0	0	1	1	0	0	0	0	0	1p35.1	high-mobility group box 4
HMX3	1	2.47857														0	1	2	0	0	1	1	0	0	0	0	0	10q26.13	H6 family homeobox 3
HNRNPH3	1										0.476667					1	0	2	0	0	1	1	0	0	0	0	0	10q22	heterogeneous nuclear ribonucleoprotein H3 (2H9)
HSD11B1	1												0.465			1	0	2	0	0	1	1	0	0	0	0	0	1q32-q41	hydroxysteroid (11-beta) dehydrogenase 1
HSDL1	1												0.465			1	0	2	0	0	1	1	0	0	0	0	0	16q24.1	hydroxysteroid dehydrogenase like 1
IFI44L	1												0.12			1	0	2	0	0	1	1	0	0	0	0	0	1p31.1	interferon-induced protein 44-like
IGBP1	1												0.313333			1	0	2	0	0	1	1	0	0	0	0	0	Xq13.1-q13.3	immunoglobulin (CD79A) binding protein 1
IGF2R	1										0.51					1	0	2	0	0	1	1	0	0	0	0	0	6q26	insulin-like growth factor 2 receptor
IGFBP2	1		0.4225													1	0	2	0	0	1	1	0	0	0	0	0	2q33-q34	insulin-like growth factor binding protein 2, 36kDa
IGFBP4	1											0.425				0	1	2	0	0	1	1	0	0	0	0	0	17q12-q21.1	insulin-like growth factor binding protein 4
IKZF3	1						0.325									1	0	2	0	0	1	1	0	0	0	0	0	17q21	IKAROS family zinc finger 3 (Aiolos)
IL1RAPL1	1										0.483333					1	0	2	0	0	0	1	0	0	0	1	0	Xp22.1-p21.3	interleukin 1 receptor accessory protein-like 1
INSC	1	0.48														1	0	2	0	0	1	1	0	0	0	0	0	11p15.2	inscuteable homolog (Drosophila)
IPCEF1	1						0.396364									1	0	2	0	0	1	1	0	0	0	0	0	6q25.2	interaction protein for cytohesin exchange factors 1
IQCG	1										0.646667					1	0	2	0	0	1	1	0	0	0	0	0	3q29	IQ motif containing G
IRAK3	1			0.343333												1	0	2	0	0	1	1	0	0	0	0	0	12q14.3	interleukin-1 receptor-associated kinase 3
ISG20	1								0.4375							1	0	2	0	0	1	1	0	0	0	0	0	15q26	interferon stimulated exonuclease gene 20kDa
ITGB7	1	0.443333														1	0	2	0	0	0	1	0	0	0	1	0	12q13.13	integrin, beta 7
KANK2	1	0.47														1	0	2	0	0	1	1	0	0	0	0	0	19p13.2	KN motif and ankyrin repeat domains 2
KCNJ2	1										0.265					1	0	2	0	0	1	1	0	0	0	0	0	17q23.1-q24.2	potassium inwardly-rectifying channel, subfamily J, member 2
KCNN2	1	0.938														1	0	2	0	0	1	1	0	0	0	0	0	5q22.3	potassium intermediate/small conductance calcium-activated channel, subfamily N, member 2
KIAA0947	1												0.374286			1	0	2	0	0	1	1	0	0	0	0	0	5p15.32	KIAA0947 protein
KIF19	1				0.636667											1	0	2	0	0	1	1	0	0	0	0	0	17q25.1	kinesin family member 19
KIF2A	1												0.39			1	0	2	0	0	1	1	0	0	0	0	0	5q12-q13	kinesin heavy chain member 2A
KLHL10	1				0.19											1	0	2	0	0	1	1	0	0	0	0	0	17q21.2	kelch-like 10 (Drosophila)
KLRG2	1	1.15														0	1	2	0	0	1	1	0	0	0	0	0	7q34	killer cell lectin-like receptor subfamily G, member 2
KRT31	1								0.436667							1	0	2	0	0	1	1	0	0	0	0	0	17q12-q21	keratin 31
KRT39	1						0.342833									1	0	2	0	0	1	1	0	0	0	0	0	17q21.2	keratin 39
L3MBTL4	1												0.25			1	0	2	0	0	1	1	0	0	0	0	0	18p11.31	l(3)mbt-like 4 (Drosophila)
LAGE3	1						0.525									1	0	2	0	0	1	1	0	0	0	0	0	Xq28	L antigen family, member 3
LHX3	1									0.47						1	0	2	0	0	1	1	0	0	0	0	0	9q34.3	LIM homeobox 3
LIPF	1										0.186667					1	0	2	0	0	1	1	0	0	0	0	0	10q23.31	lipase, gastric
LMOD3	1												0.327273			1	0	2	0	0	1	1	0	0	0	0	0	3p14.1	leiomodin 3 (fetal)
LOC100190939	1												0.3125			1	0	2	0	0	1	1	0	0	0	0	0	-	hypothetical LOC100190939
LOC283731	1							0.225								1	0	2	0	0	1	1	0	0	0	0	0	15q22.33	hypothetical protein LOC283731
LOC284551	1				1.8											1	0	2	0	0	1	1	0	0	0	0	0	1p35.2	hypothetical protein LOC284551
LOC286094	1										0.75					0	1	2	0	0	1	1	0	0	0	0	0	8q24.22	hypothetical LOC286094
LOC728640	1										0.533333					1	0	2	0	0	1	1	0	0	0	0	0	10q21.1	similar to FAM133B protein
LOXL2	1					0.47										1	0	2	0	0	1	1	0	0	0	0	0	8p21.3-p21.2	lysyl oxidase-like 2
LPPR4	1	2.96667														1	0	2	0	0	1	1	0	0	0	0	0	1p21.2	plasticity related gene 1
LQK1	1			0.21												1	0	2	0	0	1	1	0	0	0	0	0	1q32.3	LQK1 hypothetical protein short isoform
LRCH1	1										0.52					1	0	2	0	0	1	1	0	0	0	0	0	13q14.13-q14.2	leucine-rich repeats and calponin homology (CH) domain containing 1
LRRC3B	1										0.481667					1	0	2	0	0	1	1	0	0	0	0	0	3p24	leucine rich repeat containing 3B
LRRC4C	1														0.133333	1	0	2	0	0	1	1	0	0	0	0	0	11p12	leucine rich repeat containing 4C
LRRN3	1												0.245			1	0	2	0	0	1	1	0	0	0	0	0	7q31.1	leucine rich repeat neuronal 3
LYL1	1	0.955														1	0	2	0	0	1	1	0	0	0	0	0	19p13.2	lymphoblastic leukemia derived sequence 1
LYSMD2	1												0.32			1	0	2	0	0	1	1	0	0	0	0	0	15q21.2	LysM, putative peptidoglycan-binding, domain containing 2
MAFB	1	0.54														1	0	2	0	0	1	1	0	0	0	0	0	20q11.2-q13.1	v-maf musculoaponeurotic fibrosarcoma oncogene homolog B (avian)
MAGEH1	1							0.32								1	0	2	0	0	1	1	0	0	0	0	0	Xp11.21	melanoma antigen family H, 1
MAP2	1												0.416			1	0	2	0	0	1	1	0	0	0	0	0	2q34-q35	microtubule-associated protein 2
MAP3K13	1										0.35					1	0	2	0	0	1	1	0	0	0	0	0	3q27	mitogen-activated protein kinase kinase kinase 13
MAPRE1	1					0.274										1	0	2	0	0	1	1	0	0	0	0	0	20q11.1-q11.23	microtubule-associated protein, RP/EB family, member 1
MASP1	1		0.545													1	0	2	0	0	1	1	0	0	0	0	0	3q27-q28	mannan-binding lectin serine peptidase 1 (C4/C2 activating component of Ra-reactive factor)
MBL2	1										0.62					1	0	2	0	0	1	1	0	0	0	0	0	10q11.2-q21	mannose-binding lectin (protein C) 2, soluble (opsonic defect)
MBNL1	1												0.13			1	0	2	0	0	1	1	0	0	0	0	0	3q25	muscleblind-like (Drosophila)
MEF2C	1													0.23		1	0	2	0	0	1	1	0	0	0	0	0	5q14	myocyte enhancer factor 2C
MEPE	1										0.38375					1	0	2	0	0	1	1	0	0	0	0	0	4q21.1	matrix extracellular phosphoglycoprotein
MGC23270	1	0.675														1	0	2	0	0	1	1	0	0	0	0	0	14q32.33	hypothetical LOC196872
MGC27382	1										0.3375					1	0	2	0	0	1	1	0	0	0	0	0	1p31.1	hypothetical protein MGC27382
MGMT	1	0.89														1	0	2	0	0	1	1	0	0	0	0	0	10q26	O-6-methylguanine-DNA methyltransferase
MLANA	1													0.655		1	0	2	0	0	1	1	0	0	0	0	0	9p24.1	melan-A
MLKL	1														0.266667	1	0	2	0	0	1	1	0	0	0	0	0	16q22.3	mixed lineage kinase domain-like
MMP25	1	0.742857														1	0	2	0	0	1	1	0	0	0	0	0	16p13.3	matrix metallopeptidase 25
MNAT1	1										0.424					1	0	2	0	0	1	1	0	0	0	0	0	14q23	menage a trois homolog 1, cyclin H assembly factor (Xenopus laevis)
MOBKL3	1										0.325					1	0	2	0	0	1	1	0	0	0	0	0	2q33.1	MOB1, Mps One Binder kinase activator-like 3 (yeast)
MOSPD1	1					0.5925										1	0	2	0	0	1	1	0	0	0	0	0	Xq26.3	motile sperm domain containing 1
MPP2	1			0.65												1	0	2	0	0	1	1	0	0	0	0	0	17q12-q21	membrane protein, palmitoylated 2 (MAGUK p55 subfamily member 2)
MPP4	1										0.583333					1	0	2	0	0	1	1	0	0	0	0	0	2q33.2	membrane protein, palmitoylated 4 (MAGUK p55 subfamily member 4)
MRPL11	1	0.75														1	0	2	0	0	1	1	0	0	0	0	0	11q13.3	mitochondrial ribosomal protein L11
MRTO4	1										0.595					1	0	2	0	0	1	1	0	0	0	0	0	1p36.13	mRNA turnover 4 homolog (S. cerevisiae)
MSMB	1												0.265			1	0	2	0	0	1	1	0	0	0	0	0	10q11.2	microseminoprotein, beta-
MT3	1					0.47875										0	1	2	0	0	1	1	0	0	0	0	0	16q13	metallothionein 3
MTCP1	1										0.3					0	1	2	0	0	1	1	0	0	0	0	0	Xq28	mature T-cell proliferation 1
MTCP1NB	1										0.3					0	1	2	0	0	1	1	0	0	0	0	0	Xq28	C-x(9)-C motif containing 4
MTOR	1												0.31			1	0	2	0	0	1	1	0	0	0	0	0	1p36.2	mechanistic target of rapamycin (serine/threonine kinase)
MTPAP	1										0.373333					1	0	2	0	0	1	1	0	0	0	0	0	10p11.23	mitochondrial poly(A) polymerase
MXRA5	1		0.51													1	0	2	0	0	1	1	0	0	0	0	0	Xp22.33	matrix-remodelling associated 5
MYO1H	1				0.253333											1	0	2	0	0	1	1	0	0	0	0	0	12q24.11	myosin IH
MYOT	1										0.489					1	0	2	0	0	1	1	0	0	0	0	0	5q31	myotilin
NAGLU	1					0.262857										1	0	2	0	0	1	1	0	0	0	0	0	17q21	N-acetylglucosaminidase, alpha-
NCAM2	1	1.25556														1	0	2	0	0	1	1	0	0	0	0	0	21q21.1	neural cell adhesion molecule 2
NCRNA00169	1												0.316			1	0	2	0	0	1	1	0	0	0	0	0	16p12.2	non-protein coding RNA 169
NDNL2	1													0.3775		1	0	2	0	0	1	1	0	0	0	0	0	15q13.1	necdin-like 2
NEK10	1										0.385					1	0	2	0	0	1	1	0	0	0	0	0	3p24.1	NIMA (never in mitosis gene a)- related kinase 10
NEK9	1										0.625					1	0	2	0	0	1	1	0	0	0	0	0	14q24.3	NIMA (never in mitosis gene a)- related kinase 9
NHSL1	1												0.28			1	0	2	0	0	1	1	0	0	0	0	0	6q23.3	NHS-like 1
NLRC5	1												0.24			1	0	2	0	0	1	1	0	0	0	0	0	16q13	NLR family, CARD domain containing 5
NMUR2	1										0.477143					1	0	2	0	0	1	1	0	0	0	0	0	5q33.1	neuromedin U receptor 2
NOX4	1										0.745					0	1	2	0	0	1	1	0	0	0	0	0	11q14.2-q21	NADPH oxidase 4
NSUN7	1													0.85		1	0	2	0	0	1	1	0	0	0	0	0	4p14	NOL1/NOP2/Sun domain family, member 7
NT5C3L	1				0.19											1	0	2	0	0	1	1	0	0	0	0	0	17q21.2	5'-nucleotidase, cytosolic III-like
NUDT6	1													0.55		1	0	2	0	0	1	1	0	0	0	0	0	4q26	nudix (nucleoside diphosphate linked moiety X)-type motif 6
NUFIP1	1										0.571667					1	0	2	0	0	1	1	0	0	0	0	0	13q14	nuclear fragile X mental retardation protein interacting protein 1
ODF2L	1										0.38875					1	0	2	0	0	1	1	0	0	0	0	0	1p22.3	outer dense fiber of sperm tails 2-like
OFD1	1										0.485					0	1	2	0	0	1	1	0	0	0	0	0	Xp22	oral-facial-digital syndrome 1
OLFM2	1					1.192										1	0	2	0	0	1	1	0	0	0	0	0	19p13.2	olfactomedin 2
OLFML1	1			1.1												1	0	2	0	0	1	1	0	0	0	0	0	11p15.4	olfactomedin-like 1
OR10H2	1								0.52							1	0	2	0	0	1	1	0	0	0	0	0	19p13.1	olfactory receptor, family 10, subfamily H, member 2
OR10V1	1										0.5125					1	0	2	0	0	1	1	0	0	0	0	0	11q12.1	olfactory receptor, family 10, subfamily V, member 1
OR2D3	1												0.385			1	0	2	0	0	1	1	0	0	0	0	0	11p15.4	olfactory receptor, family 2, subfamily D, member 3
OR4A15	1												0.51			0	1	2	0	0	1	1	0	0	0	0	0	11q11	olfactory receptor, family 4, subfamily A, member 15
OR52I1	1												0.31			1	0	2	0	0	1	1	0	0	0	0	0	11p15.4	olfactory receptor, family 52, subfamily I, member 1
OR5H15	1										0.323333					1	0	2	0	0	1	1	0	0	0	0	0	3q12.1	olfactory receptor, family 5, subfamily H, member 15
OR5K3	1												0.268571			1	0	2	0	0	1	1	0	0	0	0	0	3q12.1	olfactory receptor, family 5, subfamily K, member 3
OR6K2	1										0.42					1	0	2	0	0	1	1	0	0	0	0	0	1q23.1	olfactory receptor, family 6, subfamily K, member 2
OR6W1P	1												0.358			1	0	2	0	0	1	1	0	0	0	0	0	7q34	olfactory receptor, family 6, subfamily W, member 1 pseudogene
OR9A2	1												0.35			1	0	2	0	0	1	1	0	0	0	0	0	7q34	olfactory receptor, family 9, subfamily A, member 2
PARP15	1												0.453333			1	0	2	0	0	1	1	0	0	0	0	0	3q21.1	poly (ADP-ribose) polymerase family, member 15
PATE3	1												0.2475			1	0	2	0	0	1	1	0	0	0	0	0	-	prostate and testis expressed 3
PCDHB5	1										0.52					1	0	2	0	0	1	1	0	0	0	0	0	5q31	protocadherin beta 5
PDCL2	1										0.19					1	0	2	0	0	1	1	0	0	0	0	0	4q12	phosducin-like 2
PDLIM4	1	0.498462														1	0	2	0	0	1	1	0	0	0	0	0	5q31.1	PDZ and LIM domain 4
PDLIM5	1										0.718					1	0	2	0	0	1	1	0	0	0	0	0	4q22	PDZ and LIM domain 5
PEX14	1										0.185					1	0	2	0	0	1	1	0	0	0	0	0	1p36.22	peroxisomal biogenesis factor 14
PGLYRP3	1										0.535					1	0	2	0	0	1	1	0	0	0	0	0	1q21	peptidoglycan recognition protein 3
PGLYRP4	1					0.441429										1	0	2	0	0	1	1	0	0	0	0	0	1q21	peptidoglycan recognition protein 4
PHOSPHO1	1					0.835455										1	0	2	0	0	1	1	0	0	0	0	0	17q21.32	phosphatase, orphan 1
PLA2G4D	1	0.536667														1	0	2	0	0	1	1	0	0	0	0	0	15q15.1	phospholipase A2, group IVD (cytosolic)
PLA2G7	1													0.2425		1	0	2	0	0	1	1	0	0	0	0	0	6p21.2-p12	phospholipase A2, group VII (platelet-activating factor acetylhydrolase, plasma)
PLAU	1	0.388333														1	0	2	0	0	1	1	0	0	0	0	0	10q24	plasminogen activator, urokinase
PLEKHO2	1				0.485											1	0	2	0	0	1	1	0	0	0	0	0	15q22.1	pleckstrin homology domain containing, family O member 2
PLK1S1	1														0.415	1	0	2	0	0	1	1	0	0	0	0	0	3	polo-like kinase 1 substrate 1
POU5F1B	1										0.555					1	0	2	0	0	1	1	0	0	0	0	0	10q26.12	phosphatidic acid phosphatase type 2 domain containing 1A
PPP1R13L	1	0.792														1	0	2	0	0	1	1	0	0	0	0	0	19q13.32	protein phosphatase 1, regulatory (inhibitor) subunit 13 like
PPP1R16B	1										0.245					1	0	2	0	0	1	1	0	0	0	0	0	20q11.23	protein phosphatase 1, regulatory (inhibitor) subunit 16B
PTENP1	1												0.295			1	0	2	0	0	1	1	0	0	0	0	0	9p21	phosphatase and tensin homolog pseudogene 1
PTF1A	1				0.573333											1	0	2	0	0	1	1	0	0	0	0	0	10p12.2	pancreas specific transcription factor, 1a
PYGB	1										0.273333					1	0	2	0	0	1	1	0	0	0	0	0	20p11.2-p11.1	phosphorylase, glycogen; brain
QSER1	1										0.496667					1	0	2	0	0	1	1	0	0	0	0	0	11p13	glutamine and serine rich 1
RAB42	1		0.1275													1	0	2	0	0	1	1	0	0	0	0	0	1p35.3	RAB42, member RAS oncogene family
RAD52	1	1.3475														1	0	2	0	0	1	1	0	0	0	0	0	12p13-p12.2	RAD52 homolog (S. cerevisiae)
RASSF9	1										0.325					1	0	2	0	0	1	1	0	0	0	0	0	12q21.31	Ras association (RalGDS/AF-6) domain family (N-terminal) member 9
RBM12B	1										0.53625					1	0	2	0	0	1	1	0	0	0	0	0	8q22.1	RNA binding motif protein 12B
REG4	1										0.485					1	0	2	0	0	1	1	0	0	0	0	0	1p13.1-p12	regenerating islet-derived family, member 4
RFPL3S	1										0.4					1	0	2	0	0	1	1	0	0	0	0	0	22q12.3	RFPL3 antisense RNA (non-protein coding)
RFX6	1												0.365			1	0	2	0	0	1	1	0	0	0	0	0	6q22.2	regulatory factor X, 6
RHCG	1													0.24		1	0	2	0	0	1	1	0	0	0	0	0	15q25	Rh family, C glycoprotein
RNF141	1										0.28					1	0	2	0	0	1	1	0	0	0	0	0	11p15.4	ring finger protein 141
RNF150	1													0.36		1	0	2	0	0	1	1	0	0	0	0	0	4q31.21	ring finger protein 150
RNF212	1	0.556667														1	0	2	0	0	1	1	0	0	0	0	0	4p16.3	ring finger protein 212
ROBO4	1									0.28						1	0	2	0	0	1	1	0	0	0	0	0	11q24.2	roundabout homolog 4, magic roundabout (Drosophila)
RTP3	1												0.3			1	0	2	0	0	1	1	0	0	0	0	0	3p21.3	receptor (chemosensory) transporter protein 3
S100A4	1						1.75556									1	0	2	0	0	1	1	0	0	0	0	0	1q21	S100 calcium binding protein A4
SAC3D1	1								0.628							1	0	2	0	0	1	1	0	0	0	0	0	11q13.1	SAC3 domain containing 1
SCGN	1										0.292					1	0	2	0	0	1	1	0	0	0	0	0	6p22.3-p22.1	secretagogin, EF-hand calcium binding protein
SEMA4D	1									0.3						1	0	2	0	0	1	1	0	0	0	0	0	9q22.2	sema domain, immunoglobulin domain (Ig), transmembrane domain (TM) and short cytoplasmic domain, (semaphorin) 4D
SERPINA5	1				0.59											1	0	2	0	0	1	1	0	0	0	0	0	14q32.1	serpin peptidase inhibitor, clade A (alpha-1 antiproteinase, antitrypsin), member 5
SERPINB9	1							0.913333								1	0	2	0	0	1	1	0	0	0	0	0	6p25	serpin peptidase inhibitor, clade B (ovalbumin), member 9
SFRP5	1				0.613333											1	0	2	0	0	1	1	0	0	0	0	0	10q24.1	secreted frizzled-related protein 5
SFXN1	1												0.43			1	0	2	0	0	1	1	0	0	0	0	0	-	sideroflexin 1
SHANK2	1	0.666667														1	0	2	0	0	1	1	0	0	0	0	0	11q13.3	SH3 and multiple ankyrin repeat domains 2
SHC3	1										0.5575					1	0	2	0	0	1	1	0	0	0	0	0	9q22.1	SHC (Src homology 2 domain containing) transforming protein 3
SHROOM2	1								0.5							1	0	2	0	0	1	1	0	0	0	0	0	Xp22.3	shroom family member 2
SIDT1	1												0.336667			1	0	2	0	0	1	1	0	0	0	0	0	3q13.2	SID1 transmembrane family, member 1
SKAP1	1	0.735														1	0	2	0	0	1	1	0	0	0	0	0	17q21.32	src kinase associated phosphoprotein 1
SLC16A12	1	0.793333														1	0	2	0	0	1	1	0	0	0	0	0	10q23.31	solute carrier family 16, member 12 (monocarboxylic acid transporter 12)
SLC16A4	1												0.934			1	0	2	0	0	1	1	0	0	0	0	0	1p13.3	solute carrier family 16, member 4 (monocarboxylic acid transporter 5)
SLC22A13	1			0.858												1	0	2	0	0	1	1	0	0	0	0	0	3p21.3	solute carrier family 22 (organic anion transporter), member 13
SLC26A3	1										0.4925					1	0	2	0	0	1	1	0	0	0	0	0	7q31	solute carrier family 26, member 3
SLC28A2	1												0.376667			1	0	2	0	0	1	1	0	0	0	0	0	15q15	solute carrier family 28 (sodium-coupled nucleoside transporter), member 2
SLC30A3	1					2.24										0	1	2	0	0	1	1	0	0	0	0	0	2p23.3	solute carrier family 30 (zinc transporter), member 3
SLC45A4	1								0.456667							1	0	2	0	0	1	1	0	0	0	0	0	8q24.3	solute carrier family 45, member 4
SLCO1A2	1										0.371					1	0	2	0	0	1	1	0	0	0	0	0	12p12	solute carrier organic anion transporter family, member 1A2
SMAD2	1										0.17					1	0	2	0	0	1	1	0	0	0	0	0	18q21.1	SMAD family member 2
SMC2	1												0.333			1	0	2	0	0	1	1	0	0	0	0	0	9q31.1	structural maintenance of chromosomes 2
SMCP	1										0.425					1	0	2	0	0	1	1	0	0	0	0	0	1q21.3	sperm mitochondria-associated cysteine-rich protein
SMS	1										0.2					1	0	2	0	0	1	1	0	0	0	0	0	Xp22.1	spermine synthase
SNHG6	1										0.52					1	0	2	0	0	1	1	0	0	0	0	0	8q13|8q13	small nucleolar RNA host gene 6 (non-protein coding)
SNORA27	1										0.482857					1	0	2	0	0	1	1	0	0	0	0	0	13q12.2	small nucleolar RNA, H/ACA box 27
SORCS3	1	0.731429														1	0	2	0	0	1	1	0	0	0	0	0	10q23-q25	sortilin-related VPS10 domain containing receptor 3
SPATA24	1								0.525							1	0	2	0	0	1	1	0	0	0	0	0	18; 18 B3	spermatogenesis associated 24
SPRY4	1							0.594								1	0	2	0	0	1	1	0	0	0	0	0	5q31.3	sprouty homolog 4 (Drosophila)
SRCIN1	1	0.455														1	0	2	0	0	1	1	0	0	0	0	0	1q42.12	signal recognition particle 9kDa
SRRM4	1	1.17412														1	0	2	0	0	1	1	0	0	0	0	0	12q24.23	serine/arginine repetitive matrix 4
ST8SIA3	1					0.336667										1	0	2	0	0	1	1	0	0	0	0	0	18q21.31	ST8 alpha-N-acetyl-neuraminide alpha-2,8-sialyltransferase 3
SYCN	1						0.32									1	0	2	0	0	1	1	0	0	0	0	0	19q13.2	syncollin
SYNGAP1	1	0.565														1	0	2	0	0	1	1	0	0	0	0	0	6p21.3	synaptic Ras GTPase activating protein 1 homolog (rat)
SYNGR3	1					0.38										1	0	2	0	0	1	1	0	0	0	0	0	16p13	synaptogyrin 3
TAF1C	1		0.595													1	0	2	0	0	1	1	0	0	0	0	0	16q24	TATA box binding protein (TBP)-associated factor, RNA polymerase I, C, 110kDa
TAS2R38	1												0.335			1	0	2	0	0	1	1	0	0	0	0	0	7q34	taste receptor, type 2, member 38
TAZ	1								0.4175							1	0	2	0	0	1	1	0	0	0	0	0	Xq28	tafazzin
TCTE1	1					0.722222										1	0	2	0	0	1	1	0	0	0	0	0	6p21.1	t-complex-associated-testis-expressed 1
TECTB	1										0.338333					1	0	2	0	0	1	1	0	0	0	0	0	10q25-q26	tectorin beta
TFR2	1								0.524							1	0	2	0	0	0	1	0	0	0	1	0	7q22	transferrin receptor 2
TKT	1						0.467692									1	0	2	0	0	1	1	0	0	0	0	0	3p14.3	transketolase
TLR10	1												0.716667			1	0	2	0	0	1	1	0	0	0	0	0	4p14	toll-like receptor 10
TMC3	1										0.365					1	0	2	0	0	1	1	0	0	0	0	0	15q25.1	transmembrane channel-like 3
TMEM128	1										0.425					1	0	2	0	0	1	1	0	0	0	0	0	4p16.2	transmembrane protein 128
TMEM132E	1	0.981538														1	0	2	0	0	1	1	0	0	0	0	0	17q12	transmembrane protein 132E
TMEM144	1													0.335		1	0	2	0	0	1	1	0	0	0	0	0	4q32.1	transmembrane protein 144
TMEM178	1												0.37			1	0	2	0	0	1	1	0	0	0	0	0	2p22.1	transmembrane protein 178
TMEM225	1										0.53875					1	0	2	0	0	0	1	0	0	0	1	0	11q24.1	transmembrane protein 225
TMEM26	1										0.196667					1	0	2	0	0	1	1	0	0	0	0	0	10q21.2	transmembrane protein 26
TMEM98	1		1.9													1	0	2	0	0	1	1	0	0	0	0	0	17q11.2	transmembrane protein 98
TMOD2	1												0.32			1	0	2	0	0	1	1	0	0	0	0	0	15q21.1-q21.2	tropomodulin 2 (neuronal)
TNC	1												0.375			1	0	2	0	0	1	1	0	0	0	0	0	9q33	tenascin C
TRAPPC2	1										0.485					0	1	2	0	0	1	1	0	0	0	0	0	Xp22	trafficking protein particle complex 2
TRIM39	1					0.4375										0	1	2	0	0	1	1	0	0	0	0	0	6p21.3	tripartite motif-containing 39
TTC13	1						0.666667									1	0	2	0	0	1	1	0	0	0	0	0	1q42.2	tetratricopeptide repeat domain 13
TTC9B	1			0.59												1	0	2	0	0	1	1	0	0	0	0	0	19q13.2	tetratricopeptide repeat domain 9B
TUBB8	1	0.537778														1	0	2	0	0	1	1	0	0	0	0	0	10p15.3	tubulin, beta 8 class VIII
UBFD1	1														0.25	1	0	2	0	0	1	1	0	0	0	0	0	16p12	ubiquitin family domain containing 1
UNC5C	1										0.31					1	0	2	0	0	1	1	0	0	0	0	0	4q21-q23	unc-5 homolog C (C. elegans)
USP50	1													0.37		1	0	2	0	0	1	1	0	0	0	0	0	15q21.1	ubiquitin specific peptidase 50
VAX2	1		0.485													1	0	2	0	0	1	1	0	0	0	0	0	2p13	ventral anterior homeobox 2
VCAN	1					1.4875										1	0	2	0	0	1	1	0	0	0	0	0	5q14.3	versican
VGLL2	1				0.99388											1	0	2	0	0	1	1	0	0	0	0	0	6q22.2	vestigial like 2 (Drosophila)
VHLL	1						0.25									1	0	2	0	0	1	1	0	0	0	0	0	1q22	von Hippel-Lindau tumor suppressor-like
VSIG1	1												0.336			1	0	2	0	0	1	1	0	0	0	0	0	Xq22.3	V-set and immunoglobulin domain containing 1
WARS2	1												0.245			1	0	2	0	0	1	1	0	0	0	0	0	1p13.3-p13.1	tryptophanyl tRNA synthetase 2, mitochondrial
WBSCR17	1						0.1									1	0	2	0	0	1	1	0	0	0	0	0	7q11.23	Williams-Beuren syndrome chromosome region 17
WDR52	1												0.275			1	0	2	0	0	1	1	0	0	0	0	0	3q13.2	WD repeat domain 52
WDSUB1	1												0.41			1	0	2	0	0	1	1	0	0	0	0	0	2q24.2	WD repeat, sterile alpha motif and U-box domain containing 1
WEE2	1												0.245			1	0	2	0	0	1	1	0	0	0	0	0	7q32-q32	WEE1 homolog 2 (S. pombe)
WIPF3	1										0.3925					1	0	2	0	0	1	1	0	0	0	0	0	7p15.1	WAS/WASL interacting protein family, member 3
YIPF4	1												0.31			1	0	2	0	0	1	1	0	0	0	0	0	2p22.3	Yip1 domain family, member 4
ZC3HC1	1												0.37			1	0	2	0	0	1	1	0	0	0	0	0	7q32.2	zinc finger, C3HC-type containing 1
ZDHHC15	1	0.93125														1	0	2	0	0	1	1	0	0	0	0	0	Xq13.3	zinc finger, DHHC-type containing 15
ZDHHC9	1		0.38													0	1	2	0	0	1	1	0	0	0	0	0	Xq26.1	zinc finger, DHHC-type containing 9
ZMAT1	1										0.43					1	0	2	0	0	1	1	0	0	0	0	0	Xq21	zinc finger, matrin type 1
ZMYND12	1										0.445					1	0	2	0	0	1	1	0	0	0	0	0	1p34.2	zinc finger, MYND-type containing 12
ZNF169	1										0.325					1	0	2	0	0	1	1	0	0	0	0	0	9q22.32	zinc finger protein 169
ZNF222	1										0.345					1	0	2	0	0	1	1	0	0	0	0	0	19q13.2	zinc finger protein 222
ZNF418	1				0.568333											1	0	2	0	0	1	1	0	0	0	0	0	19q13.43	zinc finger protein 418
ZNF471	1	0.785714														1	0	2	0	0	1	1	0	0	0	0	0	19q13.43	zinc finger protein 471
ZNF485	1					0.853333										1	0	2	0	0	1	1	0	0	0	0	0	10q11.21	zinc finger protein 485
ZNF563	1												0.45			1	0	2	0	0	1	1	0	0	0	0	0	19p13.2	zinc finger protein 563
ZNF585A	1										0.135					1	0	2	0	0	1	1	0	0	0	0	0	19q13.12	zinc finger protein 585A
ZNF721	1								0.39							1	0	2	0	0	1	1	0	0	0	0	0	4p16.3	zinc finger protein 721
ZNF772	1										0.25					1	0	2	0	0	1	1	0	0	0	0	0	19q13.43	zinc finger protein 772
ZPBP2	1						0.325									1	0	2	0	0	1	1	0	0	0	0	0	17q12	zona pellucida binding protein 2
				0	0.2	0.4	0.6	0.8	1							Beta difference >0.2
				0	0.2	0.4	0.6	0.8	1							1
				The methylation level(Log2 ratio)												The methylation level

## Sheet: Sheet2
Sheet 2. Comparison of hypomethylated genes among XWLC tissues, XWLC cell lines, BaP-exposed IHBECs, and BaP-exposed murine tissues.
Gene	14 XWLC tissues															XWLC cell lines		BaP-exposed IHBECs									BaP-exposed murine tissues	Chromosome location	Description
																		Frequency2	16HBE				HBEpiC
																			8 days		24 days		8 days		24 days
	Frequency1	747	843	797	790	759	711	709	781	770	827	829	793	823	803	XL-JT	XLA-07		0.1 nM BaP	1 nM BaP	0.1 nM BaP	1 nM BaP	0.1 nM BaP	1 nM BaP	0.1 nM BaP	1 nM BaP
TUB	4		-0.120833						-0.6525	-0.64				-0.39		1	1	2	0	0	1	1	0	0	0	0	0	11p15.5	tubby homolog (mouse)
NCOR2	2					-0.105				-1.19						1	1	3	0	0	1	1	0	0	0	1	0	12q24	nuclear receptor co-repressor 2
DSTYK	2						-0.34			-0.318						1	1	2	0	0	1	1	0	0	0	0	0	1q32.1	dual serine/threonine and tyrosine protein kinase
PORCN	2							-0.433077		-0.265						1	1	2	0	0	1	1	0	0	0	0	0	Xp11.23	porcupine homolog (Drosophila)
DUSP21	1				0.875							-0.986667				1	0	4	0	0	1	1	0	0	0	1	1	Xp11.4-p11.23	dual specificity phosphatase 21
MST1R	1				-0.6125											1	0	3	0	0	1	1	0	0	0	0	1	3p21.3	macrophage stimulating 1 receptor (c-met-related tyrosine kinase)
PHLDB2	1						-0.383333						0.355			1	1	2	0	0	1	1	0	0	0	0	0	3q13.2	pleckstrin homology-like domain, family B, member 2
TMEM216	1				-0.557143											1	1	2	0	0	1	1	0	0	0	0	0	11q13.1	transmembrane protein 216
ZNF879	1						-0.15									1	1	2	0	0	0	1	0	0	0	1	0	5q35.3	zinc finger protein 879
OSBPL5	8		-0.347273	-0.124		-0.484		-0.365	-0.27	0.423			-0.366667	-0.491667	-0.325	1	0	4	0	0	1	1	0	0	1	1	0	11p15.4	oxysterol binding protein-like 5
NAV2	8	0.66875	-0.294706		0.428		0.3825		-0.13	-0.56	-0.436	-1.11667	-0.22	-0.283333	-0.5	1	0	2	0	0	1	1	0	0	0	0	0	11p15.1	neuron navigator 2
OR51Q1	7	0.225	-0.21	-0.440769			-0.366	-0.33	-0.128393	0.404			-0.000555556	-0.52	-0.465	1	0	3	0	0	1	1	0	0	0	1	0	11p15.4	olfactory receptor, family 51, subfamily Q, member 1
C4orf50	7	-0.435	-0.554483	0.535	-0.392			-0.266	-0.304444	-0.583636					-0.370625	1	0	2	0	0	1	1	0	0	0	0	0	4p16.2	chromosome 4 open reading frame 50
CSAG1	7	-0.448	0.298571	0.53	-0.786875	0.32		-0.1875	-0.63	-0.501667				-0.319118	-0.290667	1	0	2	0	0	1	1	0	0	0	0	0	Xq28	chondrosarcoma associated gene 1
LOC643955	7	0.341429	-0.94		-0.4125	-0.245		-0.215		-0.73				-0.46	-0.372857	1	0	2	0	0	1	1	0	0	0	0	0	7q11.21	zinc finger protein 479 pseudogene
MAGEA12	7	-0.448	0.298571	0.53	-0.786875	0.32		-0.1875	-0.63	-0.501667				-0.319118	-0.290667	1	0	2	0	0	1	1	0	0	0	0	0	Xq28	melanoma antigen family A, 12
ATP10A	6		-0.492778		-0.963333	0.215	0.55125	-0.357273	-0.28	0.67875				-0.427857	-0.345	1	0	3	0	0	1	1	0	0	0	1	0	15q11.2	ATPase, class V, type 10A
FAM83A	6		0.46375	-0.538333	-1.18583			-0.08		-0.461875				-0.31	-0.385	0	1	2	0	0	1	1	0	0	0	0	0	8q24.13	family with sequence similarity 83, member A
PDCD1	5	-0.44	0.23	0.41	-0.44625		0.686667			-0.319333				-0.214	-0.491667	1	0	4	0	0	1	1	0	0	1	1	0	2q37.3	programmed cell death 1
OR51S1	5		-0.385		-0.82			-0.538571						-0.294286	-0.786	1	0	3	0	0	1	1	0	0	0	1	0	11p15.4	olfactory receptor, family 51, subfamily S, member 1
PTPRE	5	0.275833	0.385	0.349444	-0.769091		0.427917	-0.208333	-0.37				-0.39	-0.41		1	0	3	0	0	1	1	0	0	0	1	0	10q26	protein tyrosine phosphatase, receptor type, E
TNS1	5		-0.155		-0.735	0.452		-0.304		0.77	-0.265			-0.603333	0.63	1	0	3	0	0	1	1	0	0	0	1	0	2q35-q36	tensin 1
C14orf180	5			0.649231	-0.886154	-0.161429		0.113333		-0.14				-0.321667	-0.373158	1	0	2	0	0	0	1	0	0	0	1	0	14q32.33	chromosome 14 open reading frame 180
C1orf106	5		-0.29625	0.553333	-0.625	0.282045	0.402	-0.816667		-0.71					-0.528571	1	0	2	0	0	1	1	0	0	0	0	0	1q32.1	chromosome 1 open reading frame 106
CCR6	5		-0.778667	0.313333		-0.286667	0.153333		0.0375	-0.7625			0.4275	-0.44375	-0.242857	1	0	2	0	0	1	1	0	0	0	0	0	6q27	chemokine (C-C motif) receptor 6
ENTHD1	5	0.43				-0.466		-0.39	-0.1	0.465			-0.856	-0.542		1	0	2	0	0	0	1	0	0	0	1	0	22q13.1	ENTH domain containing 1
F13A1	5		-0.344286	-0.385		-0.13	-0.303333				-0.366					1	0	2	0	0	1	1	0	0	0	0	0	6p25.3-p24.3	coagulation factor XIII, A1 polypeptide
MRGPRE	5				0.009		0.3225	0.254	-0.346667	0.09375	-0.24		-0.388333	-0.572857	-0.4425	1	0	2	0	0	1	1	0	0	0	0	0	11p15.4	MAS-related GPR, member E
OR6B2	5	0.378	-0.0480159		-0.484583	-0.3	-0.0458333	-0.421333					-0.618333	-0.376667		1	0	2	0	0	1	1	0	0	0	0	0	2q37.3	olfactory receptor, family 6, subfamily B, member 2
OR6F1	5		-0.94625				-0.43	-0.205		0.736667			0.565	-0.628	-0.57	1	0	2	0	0	0	1	0	0	0	1	0	1q44	olfactory receptor, family 6, subfamily F, member 1
PHACTR3	5		-1.13852		0.635		-0.336667		-0.848	0.511429				-0.725	-0.374	1	0	2	0	0	1	1	0	0	0	0	0	20q13.32	phosphatase and actin regulator 3
RNF186	5	-0.453333			-0.374		0.653333	-0.417083		-0.456				-0.402	0.295	1	0	2	0	0	0	1	0	0	0	1	0	1p36.13	ring finger protein 186
SIGLEC12	5		-0.525312		-0.423871					-0.225				-0.421364	-0.501	1	0	2	0	0	1	1	0	0	0	0	0	19q13.4	sialic acid binding Ig-like lectin 12
SIGLEC8	5		-0.534231	0.515714	-0.841429					-0.412				-0.421	-0.564	1	0	2	0	0	1	1	0	0	0	0	0	19q13.33-q13.41	sialic acid binding Ig-like lectin 8
UBXN11	5	0.0958333	0.346		-0.594	-0.26	0.581333	-0.21		-0.325				-0.815714		1	0	2	0	0	1	1	0	0	0	0	0	1p36.11	UBX domain protein 11
XAGE3	5		-0.78	0.503333	-0.403889	0.038	0.555694			-0.518375				-0.3625	-0.245	1	0	2	0	0	1	1	0	0	0	0	0	Xp11.22-p11.21	X antigen family, member 3
GALP	4	0.265		0.33	-0.592222	0.137143	0.417619	-0.289333		-0.495				-0.25		1	0	3	0	0	1	1	0	0	0	1	0	19q13.42	galanin-like peptide
LOC732275	4		-0.405	0.38	-0.726									-0.488333	-0.3575	1	0	3	0	0	1	1	0	0	0	1	0	16q24.1	similar to hCG1645603
PCBP3	4		-0.595	0.285			0.531667	-0.4325		-0.685714		-1.06				1	0	3	0	0	1	1	0	0	0	1	0	21q22.3	poly(rC) binding protein 3
PDE6B	4	0.308182		0.628333	-0.839088	-0.16			-0.482222	-0.0158333				-0.344167		1	0	3	0	0	1	1	0	0	0	1	0	4p16.3	phosphodiesterase 6B, cGMP-specific, rod, beta
RBMY1F	4		-0.145		-0.693333		0.0883654		-0.197143					-0.278462		1	0	3	0	0	0	1	0	0	1	1	0	Yq11.223	RNA binding motif protein, Y-linked, family 1, member F
SYT5	4	0.276	-0.239375	0.558333	-0.65375			0.268571		-0.4625				0.294286	-0.48875	1	0	3	0	0	1	1	0	0	0	1	0	19q|11p	synaptotagmin V
ACSBG2	4						0.625714	-0.351667	-0.43	-0.51125				-0.351667	0.418333	1	0	2	0	0	1	1	0	0	0	0	0	19p13.3	acyl-CoA synthetase bubblegum family member 2
ALDH3B2	4		0.476			-0.28875		-0.2725						-0.355714	-0.3275	1	0	2	0	0	1	1	0	0	0	0	0	11q13	aldehyde dehydrogenase 3 family, member B2
ANKRD27	4	0.401667		1.162			0.537143	-0.504		-0.502222		-1.41333		-0.45		1	0	2	0	0	1	1	0	0	0	0	0	19q13.11	ankyrin repeat domain 27 (VPS9 domain)
CLDN8	4		-1.116	-0.5	-0.35	0.26			0.3865				0.425	-0.257143	0.413333	1	0	2	0	0	1	1	0	0	0	0	0	21q22.11	claudin 8
COX7B2	4		-0.21	-0.571429							-0.545		0.51	-0.476667		1	0	2	0	0	1	1	0	0	0	0	0	4p12	cytochrome c oxidase subunit VIIb2
CTSD	4		-0.105		-0.213333		0.63	-0.298889						-0.506		1	0	2	0	0	1	1	0	0	0	0	0	11p15.5	cathepsin D
DNAJB8	4	-0.0492857	-0.03875			0.23	0.563571		-0.262	-0.695556				-0.418333	-0.24375	1	0	2	0	0	1	1	0	0	0	0	0	3q21.3	DnaJ (Hsp40) homolog, subfamily B, member 8
EDN3	4		-1.272	0.3575			-0.356			0.7375			-1.17667	-0.646667	0.97	1	0	2	0	0	1	1	0	0	0	0	0	20q13.2-q13.3	endothelin 3
ELFN1	4	0.305	0.34	0.732741	-0.703333		0.34	-0.274		-0.8225				-0.349143		1	0	2	0	0	1	1	0	0	0	0	0	7p22.3	extracellular leucine-rich repeat and fibronectin type III domain containing 1
GPIHBP1	4	-0.23375	0.284	0.939	-1.264	0.363333	0.305	-0.24375		-0.412333					0.245	1	0	2	0	0	1	1	0	0	0	0	0	8q24.3	glycosylphosphatidylinositol anchored high density lipoprotein binding protein 1
HRH1	4		-0.458654				-0.255	0.106	-0.13125			0.185	0.52	-0.255		1	0	2	0	0	1	1	0	0	0	0	0	3p25	histamine receptor H1
KIAA1644	4				-0.21			-0.295	-0.214286						-0.333333	1	0	2	0	0	1	1	0	0	0	0	0	-	KIAA1644 protein
KLK11	4		-0.316154				0.348	-0.316154		0.196667				-0.155	-0.235	1	0	2	0	0	1	1	0	0	0	0	0	19q13.3-q13.4	kallikrein-related peptidase 11
LILRA4	4				-0.754286	-0.2875				-0.67875				-0.526		1	0	2	0	0	1	1	0	0	0	0	0	19q13.4	leukocyte immunoglobulin-like receptor, subfamily A (with TM domain), member 4
LILRB5	4				-0.502857					-0.607857				-0.468571	-0.55	1	0	2	0	0	1	1	0	0	0	0	0	19q13.4	leukocyte immunoglobulin-like receptor, subfamily B (with TM and ITIM domains), member 5
LILRP2	4		-0.7885							-0.506				-0.524	-0.996	1	0	2	0	0	1	1	0	0	0	0	0	19q13.4	leukocyte immunoglobulin-like receptor pseudogene 2
MRPL23	4			0.385	-0.428		0.41		-0.345	-0.465	-0.323333					1	0	2	0	0	1	1	0	0	0	0	0	11p15.5-p15.4	mitochondrial ribosomal protein L23
OR1A1	4		-0.74				-0.293333						0.403333	-0.826	-0.27	1	0	2	0	0	1	1	0	0	0	0	0	17p13.3	olfactory receptor, family 1, subfamily A, member 1
PDE2A	4	0.17	-0.312013	0.559899	-0.536833					-0.357917				-0.365	0.374286	1	0	2	0	0	1	1	0	0	0	0	0	11q13.4	phosphodiesterase 2A, cGMP-stimulated
RGS9BP	4	0.401667		1.162			0.537143	-0.504		-0.502222		-1.41333		-0.45		1	0	2	0	0	1	1	0	0	0	0	0	19q13.11	regulator of G protein signaling 9 binding protein
RSPO4	4				-0.56375	0.273333				-0.375				-0.216667	-0.248889	1	0	2	0	0	1	1	0	0	0	0	0	20p13	R-spondin family, member 4
SIGLECP3	4		-0.526364	0.556667	-0.783333									-0.464444	-0.495	1	0	2	0	0	1	1	0	0	0	0	0	19q13.3	sialic acid binding Ig-like lectin, pseudogene 3
SPINLW1	4		-0.46		-0.77		0.701429	-0.62		0.719048				-0.512143	0.258	1	0	2	0	0	1	1	0	0	0	0	0	20q12-q13.2	serine peptidase inhibitor-like, with Kunitz and WAP domains 1 (eppin)
SYT8	4	0.18		0.488182	-0.501538			-0.534545		-0.483				-0.193333		1	0	2	0	0	1	1	0	0	0	0	0	11p15.5	synaptotagmin VIII
MYOM2	3								-0.18					-0.491667	-0.398	1	0	5	0	0	0	1	1	1	1	1	0	8p23.3	myomesin (M-protein) 2, 165kDa
KLK1	3							-0.125		-0.527647				-0.115		1	0	4	0	0	1	1	0	0	1	1	0	19q13.3	kallikrein 1
MGAT5B	3	0.2765	0.268333	0.7235	-0.703846			-0.109583					-0.854			1	0	4	0	0	1	1	0	0	1	1	0	17q25.2	mannosyl (alpha-1,6-)-glycoprotein beta-1,6-N-acetyl-glucosaminyltransferase, isozyme B
CD19	3						0.441667	-0.3925		-0.584				-0.5		1	0	3	0	0	1	1	0	0	0	1	0	16p11.2	CD19 molecule
FLJ43860	3		-0.669875	0.753889	-0.616667			0.3						-0.2275		1	0	3	0	0	1	1	0	0	0	1	0	8q24.3	FLJ43860 protein
IL17REL	3	0.34	0.61	0.450625	-0.34					-0.675				-0.396667		1	0	3	0	0	1	1	0	0	0	1	0	22q13.33	interleukin 17 receptor E-like
KIF25	3	-0.53	-0.947143				0.0643333	-0.706667		0.383333					0.28	1	0	3	0	0	1	1	0	0	0	1	0	6q27	kinesin family member 25
OR1F2P	3						-0.381667			-0.598333				-0.45	-0.0876667	1	0	3	0	0	1	1	0	0	0	1	0	16p13.3	olfactory receptor, family 1, subfamily F, member 2
RBMY2FP	3		-0.145		-0.693333		0.0883654		-0.197143					-0.278462		1	0	3	0	0	0	1	0	0	1	1	0	Yq11.223	RNA binding motif protein, Y-linked, family 2, member F pseudogene
C10orf58	3		-0.4125		0.13		0.50875			-0.345			0.335	-0.605		1	0	2	0	0	1	1	0	0	0	0	0	10q23.1	chromosome 10 open reading frame 58
C13orf28	3		-0.545455						-0.368					-0.552		1	0	2	0	0	1	1	0	0	0	0	0	13q34	chromosome 13 open reading frame 28
C20orf151	3			0.443571	-0.366		0.4125			-0.293333				-0.22		1	0	2	0	0	1	1	0	0	0	0	0	20q13.33	chromosome 20 open reading frame 151
C21orf81	3			0.381			0.521667	-0.265		-0.49					-0.253333	1	0	2	0	0	1	1	0	0	0	0	0	21q11.2	chromosome 21 open reading frame 81
FFAR2	3		0.989286		-0.542			-0.19						-0.344286		1	0	2	0	0	1	1	0	0	0	0	0	19q13.1	free fatty acid receptor 2
KALRN	3		-0.683077										-0.575714	-0.488182		1	0	2	0	0	1	1	0	0	0	0	0	3q21.1-q21.2	kalirin, RhoGEF kinase
KLK14	3						0.71	-0.402	-0.25					-0.215		1	0	2	0	0	1	1	0	0	0	0	0	19q13.3-q13.4	kallikrein-related peptidase 14
LCK	3		0.508	0.5125			0.541389		-0.555	-0.55				-0.54697		1	0	2	0	0	1	1	0	0	0	0	0	1p34.3	lymphocyte-specific protein tyrosine kinase
LILRA3	3				-0.721111									-0.56	-0.408	1	0	2	0	0	1	1	0	0	0	0	0	19q13.4	leukocyte immunoglobulin-like receptor, subfamily A (without TM domain), member 3
LOC100128239	3		-0.62			-0.295	0.735							-0.399167		1	0	2	0	0	1	1	0	0	0	0	0	11q25	hypothetical LOC100128239
LOC340094	3		-1.21636		-0.596			-0.3675								1	0	2	0	0	1	1	0	0	0	0	0	5p15.32	hypothetical LOC340094
MAGEA1	3		-1.106							-0.31375				-0.311667		1	0	2	0	0	1	1	0	0	0	0	0	Xq28	melanoma antigen family A, 1 (directs expression of antigen MZ2-E)
OR2Z1	3	0.265	-0.75125							0.53875				-0.218571	-0.28	1	0	2	0	0	1	1	0	0	0	0	0	19p13.2	olfactory receptor, family 2, subfamily Z, member 1
OR7E91P	3		-0.625					-0.528						-0.36		1	0	2	0	0	1	1	0	0	0	0	0	2p13.3	olfactory receptor, family 7, subfamily E, member 91 pseudogene
OR8B4	3									-0.756				-0.423333	-0.72	1	0	2	0	0	1	1	0	0	0	0	0	11q24.2	olfactory receptor, family 8, subfamily B, member 4
PAGE4	3		-0.392		-0.455714	-0.293333									-0.08	1	0	2	0	0	1	1	0	0	0	0	0	Xp11.23	P antigen family, member 4 (prostate associated)
PLEKHA7	3		-0.378571			0.205		-0.833333		-0.39						1	0	2	0	0	1	1	0	0	0	0	0	11p15.1	pleckstrin homology domain containing, family A member 7
PPP1R13B	3			0.395				-0.283333		-0.2875				-0.255		1	0	2	0	0	1	1	0	0	0	0	0	14q32.33	protein phosphatase 1, regulatory (inhibitor) subunit 13B
STAT5B	3			0.421667	-0.71125	0.235	0.535	-0.236667							-0.39	1	0	2	0	0	1	1	0	0	0	0	0	17q11.2	signal transducer and activator of transcription 5B
TAAR9	3		-0.67			0.335	-0.2975	-0.3	0.319231				0.34		0.27	1	0	2	0	0	1	1	0	0	0	0	0	6q23.2	trace amine associated receptor 9
TCL6	3		-0.915455					-0.324		-0.908571				-0.36	-0.453333	1	0	2	0	0	1	1	0	0	0	0	0	14q32.1	T-cell leukemia/lymphoma 6
TGM2	3	0.11		0.441429	-0.684286		0.32	-0.237143		-0.127333						1	0	2	0	0	1	1	0	0	0	0	0	20q12	transglutaminase 2 (C polypeptide, protein-glutamine-gamma-glutamyltransferase)
XAGE5	3		-0.429286				0.376667	-0.36						-0.223333		1	0	2	0	0	1	1	0	0	0	0	0	Xp11.22	X antigen family, member 5
ZBTB4	3	-0.334444	0.413333		0.3675	0.22				-0.571518				-0.372857		1	0	2	0	0	1	1	0	0	0	0	0	17p13.1	zinc finger and BTB domain containing 4
ZMYND15	3		0.495		-0.645556	-0.396667	0.296667							-0.2625	0.183333	1	0	2	0	0	1	1	0	0	0	0	0	17p13.2	zinc finger, MYND-type containing 15
ZNF648	3	0.466667			-0.517778								-0.6275	-0.381111		1	0	2	0	0	1	1	0	0	0	0	0	1q25.3	zinc finger protein 648
ZNF716	3		-0.696							-0.5					-0.368	1	0	2	0	0	1	1	0	0	0	0	0	7p11.1	zinc finger protein 716
ELF3	2		0.5		-0.21										-0.481667	1	0	4	0	0	1	1	0	0	1	1	0	1q32.2	E74-like factor 3 (ets domain transcription factor, epithelial-specific )
KCNAB2	2				-0.895			0.283333						-0.540909		1	0	4	0	0	1	1	0	0	1	1	0	1p36.3	potassium voltage-gated channel, shaker-related subfamily, beta member 2
RASGEF1C	2				-0.9375									-0.368		1	0	4	0	0	0	1	0	1	1	1	0	5q35.3	RasGEF domain family, member 1C
SH3BP4	2		-0.766		0.366667			0.366667						-0.923333		1	0	4	0	0	1	1	0	0	1	1	0	2q37.1-q37.2	SH3-domain binding protein 4
ASB14	2			-0.592857			-0.265385		0.314615				0.44125			1	0	3	0	0	1	1	0	0	0	1	0	3p21.1	ankyrin repeat and SOCS box-containing 14
ERRFI1	2	0.2425	0.523333							-1.06					-0.345	1	0	3	0	0	0	1	0	0	1	1	0	1p36	ERBB receptor feedback inhibitor 1
S100A16	2		0.43		0.171667	0.3275		-0.291667		-1.3375						1	0	3	0	0	1	1	0	0	0	1	0	1q21	S100 calcium binding protein A16
ABHD3	2				-0.424					-0.445						1	0	2	0	0	1	1	0	0	0	0	0	18q11.2	abhydrolase domain containing 3
ALDH1A3	2		-0.6325	0.538	-0.365											1	0	2	0	0	1	1	0	0	0	0	0	15q26.3	aldehyde dehydrogenase 1 family, member A3
ALPL	2			-0.33	-0.9425		0.625								0.352857	1	0	2	0	0	1	1	0	0	0	0	0	1p36.12	alkaline phosphatase, liver/bone/kidney
AP3B2	2	-0.508				0.592			-0.446667							1	0	2	0	0	1	1	0	0	0	0	0	15q	adaptor-related protein complex 3, beta 2 subunit
C14orf43	2									-0.32					-0.14	1	0	2	0	0	1	1	0	0	0	0	0	14q24.3	chromosome 14 open reading frame 43
C15orf37	2									-0.395					-0.276667	1	0	2	0	0	1	1	0	0	0	0	0	15q25.1	chromosome 15 open reading frame 37
CCNJ	2		-0.7325		0.485								-0.24			1	0	2	0	0	1	1	0	0	0	0	0	10pter-q26.12	cyclin J
CHRM1	2			0.594211	-0.505									-0.257333	0.157143	1	0	2	0	0	1	1	0	0	0	0	0	11q13	cholinergic receptor, muscarinic 1
FAM131B	2							-0.265	0.348571	-0.245						1	0	2	0	0	1	1	0	0	0	0	0	7q34	family with sequence similarity 131, member B
FAM41C	2		0.16	0.445	-0.668571					0.255				-0.343333		1	0	2	0	0	1	1	0	0	0	0	0	1p36.33	family with sequence similarity 41, member C
FCGRT	2				-0.286667					-0.483333						1	0	2	0	0	1	1	0	0	0	0	0	19q13.3	Fc fragment of IgG, receptor, transporter, alpha
FCN1	2	0.29	-0.753889												-0.2975	1	0	2	0	0	1	1	0	0	0	0	0	9q34	ficolin (collagen/fibrinogen domain containing) 1
HMGA2	2						-0.12			-0.486667						1	0	2	0	0	1	1	0	0	0	0	0	12q15	high mobility group AT-hook 2
HOPX	2						-0.3725		0.023		-0.68					1	0	2	0	0	1	1	0	0	0	0	0	4q11-q12	HOP homeobox
IQSEC2	2							-0.248		0.39463					-0.41	1	0	2	0	0	1	1	0	0	0	0	0	Xp11.22	IQ motif and Sec7 domain 2
KCND3	2				-0.103333									-0.29		1	0	2	0	0	1	1	0	0	0	0	0	1p13.3	potassium voltage-gated channel, Shal-related subfamily, member 3
KIAA0495	2		-0.7975	0.74				-0.378								1	0	2	0	0	1	1	0	0	0	0	0	1p36.32	KIAA0495
LCN6	2		-0.268							-0.53						1	0	2	0	0	1	1	0	0	0	0	0	9q34.3	lipocalin 6
LILRA2	2				-0.48									-0.685		1	0	2	0	0	1	1	0	0	0	0	0	19q13.4	leukocyte immunoglobulin-like receptor, subfamily A (with TM domain), member 2
LOC113230	2	0.25		0.438333					-0.5375	-0.2175						1	0	2	0	0	1	1	0	0	0	0	0	19p13.12	hypothetical protein LOC113230
LOC729375	2		0.22		-0.5775					-0.6175						1	0	2	0	0	1	1	0	0	0	0	0	3q21.3	family with sequence similarity 86, member A pseudogene
LPAR2	2				-0.185					-0.291429						1	0	2	0	0	1	1	0	0	0	0	0	19p12	lysophosphatidic acid receptor 2
MEFV	2		0.53875	0.382857	-0.46									-0.1	-0.532727	1	0	2	0	0	1	1	0	0	0	0	0	16p13.3	Mediterranean fever
MUC5B	2				-0.29875		0.3925							-0.224		1	0	2	0	0	1	1	0	0	0	0	0	11p15.5	mucin 5B, oligomeric mucus/gel-forming
NLRC3	2					-0.154								-0.62		1	0	2	0	0	1	1	0	0	0	0	0	16p13.3	NLR family, CARD domain containing 3
NLRP6	2				-0.617									-0.365	0.512	1	0	2	0	0	0	1	0	0	0	1	0	11p15	NLR family, pyrin domain containing 6
OR2A14	2		-0.383333			0.332857				0.457				-0.668571		1	0	2	0	0	0	1	0	0	0	1	0	7q35	olfactory receptor, family 2, subfamily A, member 14
OR4D6	2		-1.258	-0.481818						0.514545						1	0	2	0	0	1	1	0	0	0	0	0	11q12.1	olfactory receptor, family 4, subfamily D, member 6
OR51T1	2		-0.6675				-0.2575									1	0	2	0	0	1	1	0	0	0	0	0	11p15.4	olfactory receptor, family 51, subfamily T, member 1
PNPLA5	2			0.614		0.13				-0.34				-0.481429		1	0	2	0	0	1	1	0	0	0	0	0	22q13.31	patatin-like phospholipase domain containing 5
POU6F2	2		-0.54		0.27						-0.643333					1	0	2	0	0	1	1	0	0	0	0	0	7p14-p13	POU class 6 homeobox 2
RSPRY1	2	0.675	-1.3275							-0.505			0.36			1	0	2	0	0	1	1	0	0	0	0	0	16q13	ring finger and SPRY domain containing 1
SCNN1A	2		0.111806		-0.504286		0.34			-0.58381						1	0	2	0	0	1	1	0	0	0	0	0	12p13	sodium channel, nonvoltage-gated 1 alpha
TMEM132B	2		-0.705												-0.416667	1	0	2	0	0	1	1	0	0	0	0	0	12q24.31-q24.32	transmembrane protein 132B
TMEM31	2								-0.318333	0.796				-0.538333		1	0	2	0	0	1	1	0	0	0	0	0	Xq22.2	transmembrane protein 31
TNFRSF19	2					-0.248333	-0.39		0.00958333				0.49875			1	0	2	0	0	1	1	0	0	0	0	0	13q12.11-q12.3	tumor necrosis factor receptor superfamily, member 19
TRPC7	2								-0.345		-0.075					1	0	2	0	0	1	1	0	0	0	0	0	5q31.2	transient receptor potential cation channel, subfamily C, member 7
UNC13A	2		-0.3325				0.246667							-0.215		1	0	2	0	0	1	1	0	0	0	0	0	19p13.11	unc-13 homolog A (C. elegans)
UNC13D	2	0.46			-0.67	-0.2075										1	0	2	0	0	1	1	0	0	0	0	0	17q25.1	unc-13 homolog D (C. elegans)
ZNF557	2					0.26	-0.47							-0.57		1	0	2	0	0	1	1	0	0	0	0	0	19p13.2	zinc finger protein 557
ZNF831	2				-0.563333				0.285						-0.146667	1	0	2	0	0	1	1	0	0	0	0	0	20q13.32	zinc finger protein 831
CSGALNACT1	1										-0.213333					1	0	4	1	1	1	1	0	0	0	0	0	8p21.3	chondroitin sulfate N-acetylgalactosaminyltransferase 1
PRDM9	1		0.51							-0.583						1	0	4	0	0	1	1	0	0	1	1	0	5p14	PR domain containing 9
ZC4H2	1						-0.325						0.266667			1	0	4	0	0	1	1	0	0	1	1	0	Xq11.1	zinc finger, C4H2 domain containing
ABCC5	1	0.25	-0.703333													1	0	3	0	0	1	1	0	0	0	1	0	3q27	ATP-binding cassette, sub-family C (CFTR/MRP), member 5
C7orf51	1									-0.535						1	0	3	0	0	1	1	0	0	0	1	0	7q22.1	chromosome 7 open reading frame 51
EFHC2	1						-0.355									1	0	3	0	0	1	1	0	0	0	1	0	Xp11.3	EF-hand domain (C-terminal) containing 2
FAM127C	1							-0.156667								1	0	3	0	0	1	1	0	0	0	1	0	Xq26.3	family with sequence similarity 127, member C
GUSB	1		-0.226667													1	0	3	0	0	0	1	0	0	1	1	0	7q21.11	glucuronidase, beta
IFT52	1									-0.463333						1	0	3	0	0	1	1	0	0	0	1	0	-	intraflagellar transport 52 homolog (Chlamydomonas)
KIAA2022	1														-0.3075	1	0	3	0	0	1	1	0	0	0	1	0	Xq13.3	KIAA2022
LUZP1	1									-0.636667						1	0	3	0	0	1	1	0	0	0	1	0	1p36	leucine zipper protein 1
NACC2	1													-0.575		1	0	3	0	0	1	1	0	0	0	1	0	9q34.3	NACC family member 2, BEN and BTB (POZ) domain containing
PKNOX2	1	0.1					0.3525			-0.46						1	0	3	0	0	1	1	0	0	0	1	0	-	PBX/knotted 1 homeobox 2
RPL28	1				-0.545											1	0	3	0	0	1	1	0	0	0	1	0	19q13.4	ribosomal protein L28
VENTXP1	1				-0.41											1	0	3	0	0	1	1	0	0	0	1	0	Xp21.3	VENT homeobox (Xenopus laevis) pseudogene 1
XIRP1	1													-0.313333		1	0	3	0	0	1	1	0	0	0	1	0	3p22.2	xin actin-binding repeat containing 1
AMAC1L3	1		0.413333			0.22				-0.784286						1	0	2	0	0	1	1	0	0	0	0	0	17p13.1	acyl-malonyl condensing enzyme 1-like 3
ANKRD56	1						-0.235									1	0	2	0	0	1	1	0	0	0	0	0	4q21.1	ankyrin repeat domain 56
BSG	1						-0.25									1	0	2	0	0	1	1	0	0	0	0	0	19p13.3	basigin (Ok blood group)
BTK	1														-0.495	1	0	2	0	0	1	1	0	0	0	0	0	Xq21.33-q22	Bruton agammaglobulinemia tyrosine kinase
C6orf195	1													-0.26		1	0	2	0	0	1	1	0	0	0	0	0	6p25.2	chromosome 6 open reading frame 195
C8orf22	1						-0.43									1	0	2	0	0	1	1	0	0	0	0	0	8q11	chromosome 8 open reading frame 22
CDYL	1							-0.311667	0.18							1	0	2	0	0	1	1	0	0	0	0	0	6p25.1	chromodomain protein, Y-like
CEACAM7	1													-0.34		1	0	2	0	0	1	1	0	0	0	0	0	19q13.2	carcinoembryonic antigen-related cell adhesion molecule 7
CHST9	1						-0.41875		0.413333							1	0	2	0	0	1	1	0	0	0	0	0	18q11.2	carbohydrate (N-acetylgalactosamine 4-0) sulfotransferase 9
COMMD7	1		0.326667					-0.335								1	0	2	0	0	1	1	0	0	0	0	0	20q11.21	COMM domain containing 7
DENND1C	1													-0.623333		1	0	2	0	0	0	1	0	0	0	1	0	19p13.3	DENN/MADD domain containing 1C
DFNA5	1						-0.2725									1	0	2	0	0	1	1	0	0	0	0	0	7p15	deafness, autosomal dominant 5
DPF1	1									-0.523333						1	0	2	0	0	1	1	0	0	0	0	0	19q13.13-q13.2	D4, zinc and double PHD fingers family 1
DYRK1B	1					-0.07										1	0	2	0	0	1	1	0	0	0	0	0	19q12-q13.1	dual-specificity tyrosine-(Y)-phosphorylation regulated kinase 1B
EHD2	1						0.51			-1.03857						1	0	2	0	0	1	1	0	0	0	0	0	19q13.3	EH-domain containing 2
FAM169A	1						-0.262		0.2425							1	0	2	0	0	1	1	0	0	0	0	0	5q13.3	family with sequence similarity 169, member A
FARP1	1									-0.2275						1	0	2	0	0	1	1	0	0	0	0	0	13q32.2	FERM, RhoGEF (ARHGEF) and pleckstrin domain protein 1 (chondrocyte-derived)
FLJ36031	1						-0.595				0.2825					1	0	2	0	0	1	1	0	0	0	0	0	7q22.3	hypothetical protein FLJ36031
GLRB	1						-0.362		0.315							1	0	2	0	0	1	1	0	0	0	0	0	4q31.3	glycine receptor, beta
GPR68	1									-0.415						1	0	2	0	0	1	1	0	0	0	0	0	14q31	G protein-coupled receptor 68
GTF2IRD1	1									-0.432308						1	0	2	0	0	1	1	0	0	0	0	0	7q11.23	GTF2I repeat domain containing 1
HBBP1	1						-0.313333		0.305							1	0	2	0	0	1	1	0	0	0	0	0	11p15.5	hemoglobin, beta pseudogene 1
HBM	1									-0.395						1	0	2	0	0	1	1	0	0	0	0	0	16p13.3	hemoglobin, mu
HDAC11	1		-0.265													1	0	2	0	0	1	1	0	0	0	0	0	3p25.1	histone deacetylase 11
HIST1H2BE	1						-0.3025									1	0	2	0	0	1	1	0	0	0	0	0	6p21.3	histone cluster 1, H2be
HMGA1	1			0.29						-0.63						1	0	2	0	0	1	1	0	0	0	0	0	6p21	high mobility group AT-hook 1
KIAA1199	1						-0.395									1	0	2	0	0	1	1	0	0	0	0	0	15q24	KIAA1199
KLHL32	1						-0.38		0.315							1	0	2	0	0	1	1	0	0	0	0	0	6q16.1	kelch-like 32 (Drosophila)
LMO4	1						-0.786667						0.36			1	0	2	0	0	1	1	0	0	0	0	0	1p22.3	LIM domain only 4
LOC168474	1						-0.323333									1	0	2	0	0	1	1	0	0	0	0	0	7q11.21	selenophosphate synthetase pseudogene
LOC642597	1						-0.31									1	0	2	0	0	1	1	0	0	0	0	0	18p11.31	similar to hCG1795978
LSAMP	1						-0.376667									1	0	2	0	0	1	1	0	0	0	0	0	3q13.2-q21	limbic system-associated membrane protein
MID2	1									-0.2825						1	0	2	0	0	1	1	0	0	0	0	0	Xq22	midline 2
MIER3	1									-0.226667						1	0	2	0	0	1	1	0	0	0	0	0	5q11.2	mesoderm induction early response 1, family member 3
MYEOV	1		-0.271429													1	0	2	0	0	1	1	0	0	0	0	0	11q13	myeloma overexpressed (in a subset of t(11;14) positive multiple myelomas)
NAP1L6	1						-0.4									1	0	2	0	0	1	1	0	0	0	0	0	Xq13.2	nucleosome assembly protein 1-like 6
NCOA2	1									-0.276429						1	0	2	0	0	1	1	0	0	0	0	0	8q13.3	nuclear receptor coactivator 2
NIPAL1	1						-0.7						0.55			1	0	2	0	0	1	1	0	0	0	0	0	4p12	NIPA like domain containing 1
NXF5	1		-0.497143										0.245			1	0	2	0	0	1	1	0	0	0	0	0	Xq22	nuclear RNA export factor 5
ODZ1	1						-0.364						0.340625			1	0	2	0	0	1	1	0	0	0	0	0	Xq25	odz, odd Oz/ten-m homolog 1(Drosophila)
OLFM1	1							-0.523333								1	0	2	0	0	1	1	0	0	0	0	0	9q34.3	olfactomedin 1
OR2T6	1						-0.53									1	0	2	0	0	0	1	0	0	0	1	0	1q44	olfactory receptor, family 2, subfamily T, member 6
OR4B1	1								-0.57							1	0	2	0	0	1	1	0	0	0	0	0	11p11.2	olfactory receptor, family 4, subfamily B, member 1
OR51B4	1										-1.54333		0.48			1	0	2	0	0	1	1	0	0	0	0	0	11p15	olfactory receptor, family 51, subfamily B, member 4
OR8H3	1		-1.10571										0.36775			1	0	2	0	0	1	1	0	0	0	0	0	11q11	olfactory receptor, family 8, subfamily H, member 3
P2RY10	1						-0.25									1	0	2	0	0	1	1	0	0	0	0	0	Xq21.1	purinergic receptor P2Y, G-protein coupled, 10
POM121L12	1		-0.28			0.08										1	0	2	0	0	1	1	0	0	0	0	0	7p12.1	POM121 transmembrane nucleoporin like 12
PPM1H	1						-0.326667									1	0	2	0	0	1	1	0	0	0	0	0	12q14.1-q14.2	protein phosphatase 1H (PP2C domain containing)
PSORS1C1	1		0.285							-0.49						0	1	2	0	0	1	1	0	0	0	0	0	6p21.3	psoriasis susceptibility 1 candidate 1
PTGS2	1						-0.49		0.3175							1	0	2	0	0	1	1	0	0	0	0	0	1q25.2-q25.3	prostaglandin-endoperoxide synthase 2 (prostaglandin G/H synthase and cyclooxygenase)
SERPINH1	1									-0.5						1	0	2	0	0	1	1	0	0	0	0	0	11q13.5	serpin peptidase inhibitor, clade H (heat shock protein 47), member 1, (collagen binding protein 1)
SPIN1	1				-0.35											1	0	2	0	0	1	1	0	0	0	0	0	9q22.1-q22.3	spindlin 1
SPINT2	1							-0.247273								1	0	2	0	0	1	1	0	0	0	0	0	19q13.1	serine peptidase inhibitor, Kunitz type, 2
TRAF6	1						-0.446667									1	0	2	0	0	1	1	0	0	0	0	0	11p12	TNF receptor-associated factor 6
TREML2	1				-0.861111											1	0	2	0	0	1	1	0	0	0	0	0	6p21.1	triggering receptor expressed on myeloid cells-like 2
TRIM7	1									-0.823333						1	0	2	0	0	1	1	0	0	0	0	0	5q35.3	tripartite motif-containing 7
ZFHX4	1						-0.3625									1	0	2	0	0	0	1	0	0	0	1	0	8q21.11	zinc finger homeobox 4
ZNF528	1													-0.334		1	0	2	0	0	1	1	0	0	0	0	0	19q13	zinc finger protein 528
				0	-0.2	-0.4	-0.6	-0.8	-1							Beta difference < -0.2
				0	-0.2	-0.4	-0.6	-0.8	-1							1
				The methylation level(Log2 ratio)												The methylation level
