# Supplementary material for: Air pollution and DNA methylation alterations in lung cancer: A systematic and comparative study
Source: Oncotarget. 2016 Nov 25;8(1):1369–91. doi: 10.18632/oncotarget.13622 (PMC5352062; doi:10.18632/oncotarget.13622)
Supplement: Supplementary file 10 [file oncotarget-08-1369-s010.xlsx]

## Sheet: Supplementary Table 11
Supplementary Table 11: Comparison of differentially methylated sites (DMSs) which occurred in gene 5'UTR, 1st exon, TSS200, TSS1500, body and 3'UTR regions in IHBECs between BaP plus VitC and BaP alone treatments.
TargetID	Gene symbol	Group	Chromosome location (Coordinate_36)		BaP-exposed IHBECs
					16HBE		HBEpiC
			Chromosome	Location
					BaP	BaP + VitC	BaP	BaP + VitC
cg03847895	ANKRD52	TSS1500	12	54939212	0.42487	0.336483	0.343137
cg05917188	CD36	5'UTR	7	80113806	0.459974	0.312036	0.211363
cg13308279	HECW2	5'UTR	2	197165198	0.830408	0.657375	0.292187
cg20690028	PRRC1	TSS1500	5	126880854	0.400561	0.267709	0.228376	0.312195
cg03537872	SVOP	TSS200	12	107943407	0.635999	0.452451	0.273831
cg09533063	ALDH8A1	TSS1500	6	135313282	0.386482	0.323211	0.246914	0.267656
cg27555092	ALPK2	TSS200	18	54447334	0.809714	0.703324	0.43791	0.370401
cg27153798	ARAF	TSS1500	X	47305236	0.230435		0.204447
cg09449853	ATP13A5	TSS1500	3	194579530	0.363631	0.366448	0.252958
cg03031988	BAT1	TSS1500	6	31618708	0.466834	0.298695
cg06941037	BMPR1A	5'UTR	10	88524953	0.341297	0.262519	0.231189
cg10338785	C11orf93	5'UTR	11	110678113	0.263564		0.250792
cg27096572	C18orf62	TSS1500	18	71270029	0.497129	0.416338	0.22041
cg15138396	C2orf39	TSS1500	2	26477954	0.270783	0.214662	0.258097	0.458242
cg10202557	CCDC149	TSS1500	4	24591271	0.581488	0.52855	0.337937	0.245213
cg24342146	CD48	TSS1500	1	158948632	0.40985	0.292148	0.218832
cg02057681	CHL1	5'UTR	3	260234	0.709135	0.5073
cg16140952	CHRDL1	TSS200	X	109926141	0.317274	0.247444	0.258261
cg01835620	CHRNE	TSS1500	17	4748537	0.431211	0.3184	0.202304	0.239656
cg05147692	CRP	TSS1500	1	157951308			0.282123
cg24254937	E2F2	TSS1500	1	23730888	0.28865
cg01537645	ESRRG	5'UTR	1	215177228	0.660095	0.481118
cg03447800	ESX1	5'UTR	X	103386241	0.224039		0.214921	0.223289
cg25851313	FAM131C	TSS1500	1	16273252	0.416362	0.298628		0.20489
cg20747739	FAM132A	TSS1500	1	1173120	0.392094	0.220763	0.231656
cg25280509	FAM58A	TSS1500	X	152518206	0.217348		0.201198
cg15657390	FAM82A1	TSS200	2	38009347	0.355578	0.279328	0.233685
cg22533480	FHIT	5'UTR	3	60534874	0.479417	0.338481
cg04308274	FLJ30058	5'UTR	X	130034968	0.322672	0.298705	0.225588
cg20168514	FMO4	TSS1500	1	169549231	0.54952	0.3857	0.263122
cg04885581	FRMD6	5'UTR	14	51184994	0.429956	0.335215		-0.364971
cg25652859	GNAS	TSS1500	20	56860807	0.360263	0.286875	0.323234
cg01817393	GNAS	TSS1500	20	56861037	0.500256	0.395738	0.351364
cg17223593	GPC4	TSS200	X	132376963	0.555268	0.451911	0.323862
cg24286301	GUCY2F	TSS1500	X	108612196	0.716848	0.55916	0.206046	0.228749
cg11724147	HIBADH	TSS1500	7	27669961	0.785694	0.663964		0.217726
cg09798023	HOXA3	5'UTR	7	27128149	0.863613	0.769641
cg00888758	HRNR	TSS200	1	150463298	0.577729	0.398179	0.217286	0.200939
cg02116333	HSD17B10	TSS200	X	53478158	0.54579	0.504289	0.228783
cg24628310	ITIH1	TSS200	3	52788913	0.363929	0.249208	0.305475	0.270329
cg10259191	KAL1	TSS1500	X	8660842	0.207212		0.242373
cg03493032	KLC2	TSS1500	11	65781063	0.213313		0.266949
cg05578291	KLHL15	5'UTR	X	23952286	0.554699	0.44475	0.29875
cg20479688	KRT2	TSS1500	12	51332780	0.65159	0.510076	0.333854	0.373653
cg24786671	KRTAP23-1	TSS1500	21	30643872	0.392059	0.28621	0.2272
cg24000437	LCE3E	5'UTR	1	150805481	0.603474	0.403484	0.343543
cg06182018	LIFR	5'UTR	5	38590535	0.414291	0.322106	0.283307	0.292404
cg03534662	LIMD1	TSS200	3	45611229	0.548314	0.457198
cg00919013	LONRF1	TSS1500	8	12658218	0.20593		0.353088
cg08395108	MAGED2	5'UTR	X	54852097	0.701549	0.592208	0.376764	0.381301
cg05433642	MBNL2	TSS1500	13	96671993	0.200719		0.249449
cg25622910	MCTS1	5'UTR	X	119621913	0.582042	0.506387	0.211568
cg03860250	MICAL2	5'UTR	11	12096715	0.402868	0.318789	0.351283
cg08111960	MS4A3	TSS1500	11	59579341	0.410506	0.339494	0.211364
cg17117049	MTUS1	TSS200	8	17624015	0.387951	0.292954	0.355397
cg15621458	NEDD1	TSS1500	12	95824560	0.481267	0.398146	0.253361	0.442259
cg27319263	NRXN2	5'UTR	11	64239694	0.44341	0.424413	0.229614
cg25851651	OR7A5	TSS200	19	14800300	0.421359	0.378633	0.202066
cg03439703	PDE3B	TSS1500	11	14621567	0.697829	0.573421
cg17865482	POLA1	TSS1500	X	24621624	0.453609	0.386063	0.230328
cg00730266	PPP1R9A	TSS1500	7	94375652	0.406028	0.297951
cg10446009	PRPS1	TSS1500	X	106757916	0.439217	0.326016	0.207541
cg21080294	PRPS1	TSS200	X	106758134	0.576988	0.517513	0.304249	0.294579
cg00375105	RPL10	TSS1500	X	153278979	0.666866	0.557009	0.31989
cg25286012	S100A9	TSS1500	1	151595685	0.266925		0.215277
cg03871354	SCARA5	TSS1500	8	27906636	0.694672	0.517573	0.285767
cg20738719	SEMA5B	5'UTR	3	124210778	0.505555	0.409368	0.388413	0.210082
cg24838764	SEMA5B	5'UTR	3	124203302	0.463439	0.388458	0.345541	0.286371
cg21090344	SLC16A11	TSS1500	17	6888747	0.59755	0.465817	0.282185
cg02405517	SNAPC2	TSS1500	19	7890832	0.370747	0.346438	0.290024
cg11218434	SNORA31	TSS200	13	44809764	0.499859	0.40256	0.313091
cg03509565	SRPX	TSS1500	X	37965369	0.441231	0.405991	0.243416
cg22983460	SUV39H1	TSS1500	X	48439846	0.598384	0.422023	0.238643	0.283424
cg21389621	TMSB4X	TSS200	X	12903085	0.675939	0.650078	0.229767
cg20064153	TMSL3	5'UTR	X	12903680	0.69594	0.594117
cg26099018	TRIM60	5'UTR	4	166173930	0.649508	0.549479	0.208753
cg08551047	UNC45A	5'UTR	15	89274573	0.66721	0.567636	0.291521	0.225429
cg06580419	VWC2L	TSS1500	2	214984401	0.565203	0.387651	0.274892	0.358611
cg10237576	WDR13	TSS200	X	48340649	0.612209	0.472465	0.213925
cg05181702	WWC3	TSS1500	X	9943462	0.671323	0.66418	0.293108	0.292016
cg14936904	ZCCHC12	TSS1500	X	117841593	0.5882	0.437358	0.226912
cg01274826	ZNF709	TSS1500	19	12457128	0.282987		0.344846
cg02803670	ZNF75D	TSS1500	X	134306417	0.519679	0.438342	0.279342
cg03817621	A1CF	5'UTR	10	52315405	0.208976
cg23669440	A4GNT	TSS1500	3	139334466			0.277016
cg05523882	AARS	TSS1500	16	68881416	-0.368119	-0.294584	0.336531
cg16586594	ABAT	5'UTR	16	8714070	0.485463	0.368174
cg10292855	ABAT	5'UTR	16	8714519	0.827748	0.673863
cg16822666	ACACA	5'UTR	17	32730773	0.583611	0.455722
cg19635884	ACSL4	TSS1500	X	108863481	0.540407	0.472383
cg18733757	ACSL5	TSS1500	10	114124868	0.29932	0.217291	0.259633
cg13816419	ADIG	TSS1500	20	36642441	0.501536	0.388012		-0.281093
cg17874413	AGER	TSS1500	6	32260247	0.365006	0.301808
cg18042806	AGXT2L2	TSS200	5	177592577	0.324433			-0.25391
cg09183450	AHNAK	5'UTR	11	62065089	0.357689	0.356605	0.267277	0.326221
cg16717549	AIRE	TSS200	21	44530127	0.365119	0.261355
cg12787571	ALDH3A1	5'UTR	17	19589643	0.721615	0.468217
cg18957070	ALDH3A1	5'UTR	17	19589562	0.584619	0.447448
cg12128683	ALG13	TSS1500	X	110811068	0.606	0.61509
cg20493526	ALLC	5'UTR	2	3692811	0.268957			-0.334188
cg25752514	ALPI	TSS200	2	233029004			0.223486	0.390763
cg05782651	AMMECR1	5'UTR	X	109448403	0.590236	0.547779	0.316141	0.248646
cg13680016	AMMECR1	5'UTR	X	109448205	0.640285	0.624813
cg21597797	AMMECR1	5'UTR	X	109448169	0.691267	0.662404		0.239958
cg16623734	ANKRD11	5'UTR	16	87977524	0.477123	0.422452
cg11223373	APC2	TSS1500	19	1400056	0.331415	0.288504		-0.203188
cg11469866	APOOL	TSS1500	X	84145139	0.655478	0.530162		0.280743
cg02916147	AQP8	TSS1500	16	25134603	0.357888	0.224736		0.236955
cg11577097	AQP9	5'UTR	15	56217974	0.596418	0.471034	0.2547
cg15700582	ARHGAP25	TSS1500	2	68814160	0.550686	0.385814	0.230063
cg06641503	ARIH2	5'UTR	3	48934345	0.523785	0.415727	0.250127	0.212873
cg14870234	ARMCX3	5'UTR	X	100765673	0.352538		0.247993
cg14928964	ARMCX5	5'UTR	X	101741250	0.601223	0.509837	0.227394
cg20463407	ARMCX5	5'UTR	X	101741127	0.525657	0.461651
cg05655647	ATF1	TSS1500	12	49443290	0.416887	0.296765
cg24082680	ATG4C	TSS1500	1	63021787	0.346972	0.261299	0.302199	0.227697
cg10347293	ATP6AP2	TSS200	X	40325114	0.53074	0.511045		-0.317396
cg18555073	B2M	TSS1500	15	42789954	0.400817	0.284508
cg25734539	B3GALT5	TSS1500	21	39949986	0.76095	0.627088	0.251897
cg11337388	B4GALT2	5'UTR	1	44218679	0.271393	0.227555	0.230962
cg01775265	BASE	TSS1500	20	31244543	0.650456	0.5549		0.234286
cg00876127	BBS2	TSS1500	16	55111814	0.371912	0.294392
cg17687040	BCAS4	TSS1500	20	48844602	0.31274	0.242978	-0.415578	-0.411051
cg08328483	BCKDK	TSS1500	16	31026697	0.440206	0.33836		-0.247084
cg20197861	BCOR	5'UTR	X	39849173	0.619159	0.582948	0.231432
cg07660473	BEAN	5'UTR	16	65059991	0.384655	0.250634	0.266912	0.218303
cg13521842	BEGAIN	TSS200	14	100105955	0.260531		0.247005	0.402221
cg03166428	BGN	TSS200	X	152413361	0.326888	0.252317
cg15494458	BPI	TSS1500	20	36364926	0.639365	0.551723	0.266125
cg19245011	BRDT	TSS1500	1	92186809	0.292199	0.228972
cg18018603	BTBD16	TSS200	10	124020730	0.691084	0.703982
cg24139737	C10orf72	TSS200	10	49993714	0.351008	0.201993	0.208379
cg07491676	C15orf27	5'UTR	15	74187838	0.373064	0.299325	0.206639
cg04297457	C16orf63	TSS1500	16	15890624	0.796435	0.669528	0.314068	0.329729
cg05933815	C16orf65	TSS1500	16	21920244	0.517151	0.438136		0.320391
cg25425074	C17orf53	TSS1500	17	39574438	0.436178	0.332437		0.296541
cg09461728	C19orf40	5'UTR	19	38155191	0.448222	0.35528	0.343453
cg00667343	C1orf101	TSS1500	1	242690872	0.320203	0.267651	0.209041	0.396209
cg03763518	C1orf54	TSS200	1	148511668	0.439249	0.308453
cg04067612	C1QTNF7	TSS200	4	15038670	0.439622	0.389762
cg09742177	C20orf71	5'UTR	20	31268952	0.694087	0.659681	0.2402	0.349069
cg16246713	C21orf130	TSS200	21	41441879	0.360944	0.277587	0.260294
cg25545878	C21orf56	5'UTR	21	46428789	0.59625	0.514568	0.393026
cg02341197	C21orf62	5'UTR	21	33107797	-0.458026	-0.377247	0.269823	0.209512
cg03113871	C22orf27	TSS1500	22	29647787	0.263247			0.218369
cg16446577	C6orf89	TSS1500	6	36961302	0.489944	0.411044	0.279679	0.221845
cg01615114	C7orf50	TSS1500	7	1145600	0.561854	0.466056	0.329536	0.3315
cg09453760	C7orf65	TSS1500	7	47660155	0.637297	0.521291
cg05445291	C8orf12	TSS200	8	11263285	0.21054		0.294811
cg20503956	CA13	TSS1500	8	86344645	0.553183	0.454007
cg17580331	CACNG2	TSS200	22	35428983	0.539708	0.3468		0.251137
cg17548613	CASK	TSS200	X	41667266	0.604658	0.557468	0.299397	0.263507
cg03164928	CBFA2T3	5'UTR	16	87533433	0.31818	0.243074	-0.244076
cg27635976	CBFA2T3	5'UTR	16	87511568	0.370488	0.263244
cg02633398	CBFA2T3	5'UTR	16	87502445	0.51202	0.283505
cg05302211	CCDC101	TSS1500	16	28472498	0.340097	0.206527
cg01265662	CCDC150	TSS1500	2	197212291	0.710427	0.527871	0.203713	0.201573
cg01324543	CCDC30	TSS1500	1	42772026	0.35794	0.325757	0.278752	0.312419
cg06631317	CCK	5'UTR	3	42280520	0.546372	0.43722		0.273207
cg14076417	CCL28	TSS200	5	43448358	0.399636	0.320549	0.35786	0.204172
cg21587066	CCNA1	TSS1500	13	35902940	0.405169	0.379053
cg16182743	CD248	TSS1500	11	65842422	0.252827		0.458953
cg08956138	CD3E	5'UTR	11	117680594	0.605046	0.514689	0.273523
cg09864245	CD59	5'UTR	11	33703002	0.562743	0.392918	0.309765
cg05676441	CDH18	TSS1500	5	20024557	0.580808	0.44937	0.257335	0.206757
cg17523769	CDH18	TSS1500	5	20024423	0.419327	0.338619	0.202741
cg15728909	CDH19	TSS1500	18	62422449	0.417909	0.350542	0.342605
cg03112433	CDK14	TSS200	7	90176491	0.418974	0.321867	0.22123	0.330393
cg08091707	CFD	TSS200	19	810554	0.295701	0.251983
cg03974286	CFLAR	TSS1500	2	201688883	0.30817	0.24607
cg13578841	CGNL1	5'UTR	15	55507214	0.750836	0.617382	0.239893
cg13134650	CHI3L1	TSS1500	1	201423387	0.377828	0.221475
cg23245147	CHRDL1	TSS1500	X	109926198	0.242565		0.236888	0.295689
cg05302212	CHST7	TSS200	X	46317959	0.583485	0.449047	0.226465
cg21481141	CIRBP	TSS1500	19	1219838	0.262714	0.266729
cg10071929	CIZ1	TSS1500	9	129994956	-0.686368	-0.38135	0.248978
cg21892973	CLCN4	TSS1500	X	10084573	0.460944	0.346717	0.23647	0.312455
cg16734817	CLCN5	TSS200	X	49573811	0.380442	0.289502
cg20924286	CLDN11	TSS1500	3	171618853	0.583297	0.467139		0.225327
cg15833657	CLEC2L	TSS1500	7	138858511	0.353038	0.297737	0.233215	0.272122
cg21572719	CNR1	5'UTR	6	88911974	0.272287	0.287233
cg14562086	COL1A1	TSS1500	17	45634264	0.62417	0.544052	0.210421	0.210917
cg24198004	COL8A1	5'UTR	3	100846751	0.458974	0.399201		0.28117
cg16664570	CRH	TSS1500	8	67254134	0.246009		0.325715	0.237949
cg10064892	CRISPLD2	5'UTR	16	83418267	0.334924	0.244073	0.2797	0.320507
cg11941420	CRYBA4	TSS200	22	25347904	0.70437	0.605863	0.203918
cg17182184	CRYBB1	TSS200	22	25344006	0.387758	0.343896
cg17504145	CRYBB2	5'UTR	22	23947229	0.605357	0.530191	0.213445	0.214905
cg16492211	CSF1R	5'UTR	5	149467437	0.239883		0.352918	0.402106
cg03812679	CSF3	TSS1500	17	35424158	0.698122	0.52969	0.20091
cg07398661	CSNK1A1P	TSS1500	15	34899221	0.392203	0.250641
cg17928268	CST11	TSS200	20	23381503	0.594989	0.362283	0.387829
cg11835442	CST8	TSS1500	20	23418461	0.492001	0.324643
cg14791530	CTBS	TSS1500	1	84813445	0.661196	0.598965		0.229373
cg23105471	CTDSP2	TSS1500	12	56527482	0.832773	0.647409	0.22693
cg06277697	CTRB2	TSS1500	16	73798806	0.70463	0.480919
cg05724197	CX3CL1	TSS1500	16	55963545	0.407743	0.323855
cg04559909	CXCL5	TSS1500	4	75083589	0.734667	0.689129
cg07868155	CXCL5	TSS1500	4	75083573	0.847698	0.745952	0.223204
cg00815770	CXorf58	TSS1500	X	23835375	0.592391	0.44456
cg05062676	CYP1B1	TSS1500	2	38158229	0.649147	0.467586
cg18413900	CYP27B1	TSS200	12	56447256	0.810186	0.636079
cg05442599	CYP4A22	TSS200	1	47375597	0.795037	0.720118	0.230691
cg20862097	DAAM2	TSS200	6	39868754	0.356763	0.276972	0.282622
cg17448028	DAB1	5'UTR	1	58226228	0.507345	0.489072	0.230365
cg06437799	DAP3	5'UTR	1	153926343	0.782559	0.430031	-0.266518
cg13682325	DBC1	5'UTR	9	121151001	0.520596	0.340129		-0.34156
cg15718287	DCLK1	5'UTR	13	35600658	0.399709	0.296766
cg17631150	DCPS	TSS1500	11	125678471	0.327921	0.255191	-0.29322	-0.298819
cg22252475	DDX26B	TSS200	X	134482049	0.466336	0.324138	0.242864
cg09637885	DDX4	TSS1500	5	55068709	0.38072	0.238845	0.262514
cg21216130	DEFB128	TSS1500	20	118511	0.580527	0.457007	0.263597
cg21203643	DEGS2	TSS1500	14	99696765	0.275511
cg19360316	DHRS7B	TSS1500	17	20969781	0.547037	0.410878	0.232381	0.312203
cg26495179	DLGAP4	TSS1500	20	34427692	0.336585	0.293024	0.241528	0.308611
cg14092276	DLK1	TSS1500	14	100262605	0.211567		0.390543	0.392576
cg01137471	DMRT1	TSS1500	9	831340	0.599715	0.499033	0.363037	0.243405
cg04581728	DNAH8	TSS1500	6	38798135	0.710514	0.619857	0.231342
cg06084034	DNASE1L1	5'UTR	X	153291021	0.474915	0.349158
cg10005998	DNMBP	5'UTR	10	101744315	0.793799	0.626171
cg22575892	DOCK11	TSS1500	X	117513372	0.805895	0.656225
cg21771173	DOCK2	TSS200	5	168996649	0.301013	0.224475
cg14015441	DPYS	TSS200	8	105548494	0.529768	0.300877		0.349239
cg20774846	DPYS	TSS200	8	105548596	0.336414	0.249343	0.295904
cg02790691	DTNA	5'UTR	18	30543548	0.658659	0.492126		0.328368
cg07859880	ECH1	TSS1500	19	44014900	0.544256	0.470969	0.213492
cg05515143	EDAR	5'UTR	2	108922836	0.572392	0.485968
cg00492108	EDAR	5'UTR	2	108917626	0.241918		0.230809	0.396079
cg14073716	EEF1G	TSS1500	11	62099306	0.53192	0.425576	0.250178	0.279445
cg00823357	EFNB1	TSS1500	X	67965288	0.544177	0.435245	0.305993	0.395831
cg21184800	EGFL7	5'UTR	9	138679593	0.228871		0.235598
cg07940714	EID2B	TSS1500	19	44716789	0.440831	0.374194
cg01644972	EIF1AY	TSS200	Y	21146944	0.33079
cg00915663	ELF1	5'UTR	13	40479930	0.367173	0.292771
cg17207724	ELF4	TSS1500	X	129072406	0.69269	0.637718		0.231067
cg12966778	EMR2	TSS1500	19	14750720	0.453478	0.345818
cg26147845	EP400	TSS1500	12	130999791	0.671521	0.438492	0.458521	0.271587
cg12689022	ERCC6L	TSS1500	X	71375844	0.5153	0.412959
cg05467600	ESX1	TSS200	X	103386380	0.463758	0.409758
cg08122232	EXOC7	TSS1500	17	71611727	0.472525	0.322813	0.205298	0.235644
cg14140118	EXPH5	TSS200	11	107928241	0.537969	0.519188	0.206778
cg13912545	EYA4	TSS1500	6	133603342	0.497833	0.343133		-0.389865
cg15729404	EYA4	TSS1500	6	133603307	0.381596	0.33129
cg24842760	EYA4	TSS1500	6	133603412	0.455871	0.405984
cg01901290	FAM110A	5'UTR	20	772422	-0.413037	-0.298802	0.35159	0.373265
cg04922020	FAM127A	TSS1500	X	133993675	0.501421	0.373099	0.259668	0.312229
cg07449620	FAM133A	5'UTR	X	92816102	0.566853	0.476635
cg25744056	FAM163B	TSS1500	9	135435416	0.432585	0.323205		-0.291884
cg02663821	FAM46A	TSS1500	6	82520630	0.396715	0.282523
cg04566359	FAM46C	TSS1500	1	117948909	0.671621	0.589643	0.286034	0.306527
cg12497786	FAM50B	TSS200	6	3794576	0.457181	0.396569	0.237482
cg00381442	FAM92B	TSS200	16	83703679	0.429867	0.316587	0.238209
cg15255859	FANCB	TSS1500	X	14801522	0.63569	0.567121
cg19235109	FANCB	TSS1500	X	14801512	0.605063	0.529016
cg20684197	FGF1	5'UTR	5	142047122	0.526743	0.413798
cg14825736	FGF1	TSS1500	5	142058133	0.520185	0.380463		0.208194
cg01245531	FGF13	5'UTR	X	138104733	0.32736	0.269553		-0.223271
cg24683623	FGF2	TSS1500	4	123966897	0.313966	0.273079	-0.228629
cg15238012	FHIT	5'UTR	3	60631217	0.429774	0.420916
cg12924956	FITM1	TSS200	14	23670409	0.362672	0.219073	0.222706
cg10500702	FLG	TSS1500	1	150565665	0.833503	0.621593
cg25548414	FLJ30058	TSS200	X	130019841	0.393139	0.352631	0.284405	0.300989
cg22655436	FLJ43860	TSS1500	8	142586735			0.243464	0.261994
cg03672021	FLNA	5'UTR	X	153255852	0.34625	0.251585
cg14721213	FMO2	5'UTR	1	169421236	0.34425	0.227635
cg06041466	FMO6P	TSS1500	1	169373021	0.629452	0.407382	0.209325
cg24117017	FMO9P	TSS1500	1	164838315	0.615433	0.319311
cg17716100	FOXO4	TSS1500	X	70232443	0.298948	0.294674
cg14356190	FREM1	5'UTR	9	14898132	0.372922	0.327602	0.243689
cg15922956	FUNDC2	TSS200	X	153908158	0.309028	0.244552
cg17758583	FUNDC2	TSS200	X	153908110	0.497254	0.336867
cg03063015	FUT9	5'UTR	6	96741074			0.267146	0.29714
cg22243039	G6PC3	TSS1500	17	39502991	0.51536	0.374911	0.234988
cg11452781	GAB3	TSS1500	X	153632792	0.794848	0.74874
cg12257233	GABBR1	TSS1500	6	29705062	0.630158	0.490205		0.226595
cg24171764	GABRB2	5'UTR	5	160906772	0.312587	0.263684
cg15706156	GABRQ	TSS200	X	151557184	0.506783	0.431033	0.271086	0.209949
cg18769303	GABRQ	TSS1500	X	151557008	0.537242	0.453808
cg22996440	GALNT14	TSS1500	2	31215322	0.461678	0.333828	0.334
cg10618704	GAS7	TSS1500	17	9881695	0.470391	0.3916	0.221598
cg08382072	GCNT2	TSS1500	6	10629295	0.513742	0.414896	0.227122	0.304113
cg20813081	GFI1	5'UTR	1	92723286	0.403917	0.333154
cg00323915	GIMAP4	5'UTR	7	149895920	0.256463	0.241462
cg20549290	GIMAP4	TSS1500	7	149894255			0.234158	0.327874
cg26717009	GJA3	TSS1500	13	19633967			0.200988
cg08650784	GJB3	5'UTR	1	35022816	0.545522	0.441143
cg21815704	GLRX2	TSS1500	1	191341872	0.492498	0.361176
cg00377653	GLS2	TSS1500	12	55168802	0.318404	0.243164		0.33852
cg07711097	GML	TSS1500	8	143912956	0.686677	0.570913	0.294423	0.344044
cg04257105	GNAS	TSS1500	20	56861108	0.295121	0.231998	0.371352
cg19589727	GNAS	TSS1500	20	56861157	0.54542	0.444386	0.260487
cg20528838	GNAS	TSS1500	20	56861125	0.667062	0.484175	0.210687
cg27661264	GNAS	TSS1500	20	56861133	0.520321	0.428678	0.245189
cg00943909	GNAS	TSS200	20	56861337	0.968896	0.6217	0.329224
cg07105596	GNAS	TSS1500	20	56860867	0.679464	0.514465	0.397123	0.269266
cg10302550	GNAS	TSS1500	20	56861216	0.820791	0.613107	0.231081
cg17414107	GNAS	TSS1500	20	56861225	0.905037	0.781518	0.264729
cg19640589	GNAS	TSS200	20	56861368	0.954767	0.734931	0.348879
cg06065549	GNAS	TSS1500	20	56860838	0.365924	0.315436	0.204896
cg02890368	GNAS	TSS1500	20	56861045	0.500077	0.48782
cg03466124	GNB4	5'UTR	3	180650850	0.641074	0.535045	0.281296
cg09261791	GNG2	5'UTR	14	51417718	0.369972	0.248383
cg12620265	GNL3L	TSS1500	X	54573154	0.567812	0.515661	0.239588	0.330735
cg16648137	GOT1L1	TSS1500	8	37917313	0.756584	0.61411
cg12600766	GPC4	TSS1500	X	132377797	0.742728	0.701694
cg25075069	GPR101	TSS200	X	135941630	0.473087	0.369834
cg20968821	GPR132	5'UTR	14	104593729	0.212738		0.242768
cg18741908	GPR160	5'UTR	3	171239512	0.609349	0.502964
cg02859554	GPR64	5'UTR	X	19050280	0.774237	0.67204
cg06247406	GRIK2	TSS200	6	101953512			0.336789	0.461085
cg27451362	GRIK2	TSS1500	6	101953371	0.67485	0.545212
cg26560871	GRM1	TSS200	6	146390309	0.419578	0.342179
cg10083824	GRM4	TSS1500	6	34210125	0.619953	0.456711
cg04292993	GTF2IRD1	5'UTR	7	73532666	0.607629	0.554545
cg24216990	GUCA1A	TSS1500	6	42229789	0.531872	0.451942
cg02276314	H6PD	5'UTR	1	9223691	0.309424	0.239485
cg07796014	HCCS	TSS200	X	11039211	0.58173	0.465857
cg24711407	HCCS	TSS1500	X	11039092	0.389788	0.327175
cg25529889	HCCS	5'UTR	X	11039678	0.680328	0.576234		0.358284
cg02762546	HDAC11	TSS1500	3	13495685			0.328677	0.218797
cg12252865	HDAC11	TSS1500	3	13495771			0.265828
cg18989057	HDAC6	TSS200	X	48545384	0.321796			-0.205275
cg04158739	HDAC8	5'UTR	X	71709668	0.436304	0.325567	0.230537
cg19321437	HDX	TSS200	X	83644192	0.255518	0.227038	0.226188	0.258952
cg16639627	HDX	5'UTR	X	83644070	0.607476	0.556871
cg16616765	HECW2	5'UTR	2	197164779	0.842406	0.667676	0.330825	0.247006
cg09317502	HEPACAM2	TSS1500	7	92695196	0.550995	0.484948	0.201618
cg17602126	HEYL	TSS1500	1	39878274	0.867974	0.69708
cg07022477	HIF3A	TSS1500	19	51490709	0.455564	0.321381	0.258443	0.267306
cg16523490	HIVEP3	5'UTR	1	41888416	0.4961	0.391199
cg21151963	HLA-DPB1	TSS1500	6	33151198	0.739383	0.640563	0.216244	0.333995
cg07477034	HLF	TSS1500	17	50696968	0.584181	0.502552	0.419839	0.350393
cg24413879	HMGXB4	TSS1500	22	33982951	0.573092	0.458115	0.491688	0.353046
cg14951292	HMOX2	TSS1500	16	4465987	0.676638	0.514329
cg13275679	HN1	TSS1500	17	70662744	0.50706	0.403748	0.25325
cg00533390	HNRNPU	TSS1500	1	243095280	0.820962	0.622132	0.246246	0.22896
cg25975485	HOXC4	5'UTR	12	52732804	0.473581	0.338645		0.219672
cg08712054	HOXC4	5'UTR	12	52732843	0.558567	0.434294		0.330284
cg24417499	HPCA	TSS1500	1	33124240	0.565471	0.442867	-0.572607	-0.558416
cg15075851	HPRT1	TSS1500	X	133421611	0.339245	0.295773
cg19022966	HPRT1	5'UTR	X	133421876	0.408209	0.368778
cg26020982	HRNR	5'UTR	1	150462730	0.562888	0.420613
cg14047130	HS3ST1	5'UTR	4	11036798	0.208275		0.226126
cg20414217	HSD3B2	TSS1500	1	119758903	0.304285	0.240452
cg17839166	HSPB3	TSS200	5	53787029	0.311278	0.226883	0.266681	0.273606
cg16921789	HTR1F	5'UTR	3	88114463	0.338033	0.220948	0.242114
cg14402017	IFITM5	TSS1500	11	290490	0.305747	0.213508
cg02897824	IGFN1	TSS1500	1	199426308	0.500473	0.297292	0.389837	0.371902
cg25888867	IGSF1	5'UTR	X	130250695	0.37939	0.362997
cg27066438	IGSF22	TSS200	11	18704495	0.342536	0.247639		-0.352909
cg08873063	IKBKG	5'UTR	X	153429301	0.391304	0.298541
cg10479672	IL1F8	TSS1500	2	113527112	0.404676	0.300227	0.234579	0.261251
cg16454902	IL21R	TSS200	16	27321773	0.26946		0.264922
cg08281777	IL34	TSS1500	16	69236679	0.529468	0.469326
cg12486635	INHBC	TSS200	12	56114728			0.243548	0.255585
cg10683615	INMT	TSS1500	7	30757208	0.369458	0.271424	0.200458	0.280958
cg22031873	INPP4B	5'UTR	4	143985107	0.479934	0.391913
cg24338752	INS	TSS1500	11	2139248	0.329711	0.319559
cg22588144	ISM1	TSS1500	20	13148929	0.816033	0.505276
cg04276417	ITGB1	5'UTR	10	33267915	0.349693	0.256989
cg24963526	KBTBD12	TSS1500	3	129124063	0.323047	0.266479
cg04074481	KCNA6	TSS1500	12	4788001	0.448476	0.413753
cg13252968	KCNIP2	TSS1500	10	103594212	0.580261	0.456874	0.214038
cg24471894	KIAA0020	5'UTR	9	2828508	0.478401	0.349223	0.381176	0.384773
cg12420683	KIAA0087	TSS200	7	26545072			0.208775
cg23175533	KIAA1467	TSS1500	12	13088143			0.218325	0.335272
cg17740541	KIF4A	5'UTR	X	69426837	0.534049	0.418374
cg05478253	KLHL13	TSS1500	X	117136450	0.388388	0.359949
cg07468307	KLHL13	5'UTR	X	116990830	0.380516	0.366373
cg23556525	KLHL15	5'UTR	X	23953301	0.423278	0.430802	0.262302
cg23562473	KLK15	TSS200	19	56026784	0.303081		0.292399
cg14782970	KRT3	TSS200	12	51476227	0.447426	0.295597	0.240632
cg06821079	KRT40	TSS200	17	36397093	0.766875	0.619636	0.207084	0.263484
cg19345970	KRT84	TSS1500	12	51066926	0.317583	0.215227
cg09784886	KRTAP5-11	TSS200	11	70971644	0.499224	0.371888	0.220438	0.424323
cg17293195	KRTAP5-7	TSS1500	11	70915170	-0.328018	-0.256935	0.262527
cg20696605	KTELC1	TSS1500	3	120670116	0.683604	0.529142
cg23685650	KTN1	TSS1500	14	55115647	0.542232	0.442714		-0.226013
cg22601123	L3MBTL	TSS200	20	41576409	0.271602		0.236118
cg13366738	LCE6A	5'UTR	1	151082467	0.786678	0.586716	0.204032
cg09899215	LDHD	TSS200	16	73708300	0.551721	0.41686	0.353727
cg16540789	LDHD	TSS200	16	73708285	0.700761	0.50416	0.266703	0.37377
cg11005845	LDOC1	TSS200	X	140098980	0.932316	0.749002
cg19208477	LDOC1	TSS1500	X	140099270	0.633104	0.497458
cg16265717	LEPR	5'UTR	1	65765737	0.487323	0.404834
cg22713958	LGALS3BP	TSS200	17	74487840	0.550489	0.382173	0.219793
cg12920361	LOC100128542	TSS1500	7	150076407	0.506397	0.441454	0.231591
cg21429107	LOC100130274	TSS200	8	144862305	0.316805	0.24128
cg15562212	LOC220429	TSS1500	13	49361193	0.219998		-0.249549
cg01522335	LOC347376	TSS1500	X	50663858	0.544882	0.383422	0.217348	0.275702
cg12120360	LOC619207	TSS200	10	135117320	0.294119		0.298209	0.218653
cg17531456	LOC644538	TSS200	X	133952605	0.873984	0.697724
cg07844563	LOC653566	TSS200	1	28295726	0.785992	0.593986
cg06010659	LOC728613	TSS1500	5	1687505	0.384649	0.356065
cg00401265	LPAR4	TSS200	X	77889769	0.465284	0.396139		0.22502
cg23082281	LQK1	TSS1500	1	211099300	0.596926	0.493282
cg02488702	LRP1B	TSS200	2	142605862	0.837606	0.718661	0.25331	0.294501
cg22830273	LRP1B	TSS200	2	142605753	0.742166	0.549413	0.241464
cg04548519	LRRC31	TSS1500	3	171070930	0.43141	0.295592	0.208936
cg13689261	LRRC3B	TSS1500	3	26638744	0.208083
cg07042014	LTB4R	5'UTR	14	23853460	0.647403	0.46537	0.358995	0.254273
cg26944725	LYPD6B	5'UTR	2	149634984	0.347848	0.2603	0.324821	0.259081
cg19778698	MAFK	TSS1500	7	1536586	0.316176	0.212425	0.237679
cg16341056	MAGEA5	TSS200	X	151037204	0.408512	0.306855	0.213019
cg25206760	MAGED1	5'UTR	X	51653404	0.66071	0.552227	0.342701
cg22660483	MAGED2	5'UTR	X	54852107	0.691705	0.594995	0.265048	0.298721
cg20372745	MAP3K7IP3	5'UTR	X	30817038	0.728223	0.671123
cg00699617	MAPT	5'UTR	17	41382288	0.554176	0.418656
cg19459056	MB	TSS1500	22	34344249	0.46097	0.386145	0.200316	0.209488
cg00661523	MBNL1	TSS1500	3	153468116	0.355536	0.303094	-0.213955	-0.208529
cg01991530	MBTPS2	TSS200	X	21767553	0.685359	0.593624	0.245572	0.317686
cg19911179	MCTS1	TSS1500	X	119621723	0.581278	0.46641
cg11203041	MGST1	TSS1500	12	16391452	0.438814	0.372085
cg20857470	MID1	5'UTR	X	10548738	0.606863	0.53681	0.412397	0.36881
cg00481280	MIR122	TSS200	18	54269270	0.506707	0.399555	0.236813
cg08469305	MIR1265	TSS200	10	14518434	0.503808	0.394555	0.203793
cg04524088	MIR129-1	TSS200	7	127635071	0.852964	0.765994	0.209176	0.235683
cg10489614	MIR137	TSS1500	1	98284782	0.842776	0.734129
cg05880105	MIR150	TSS1500	19	54696437	0.448513	0.349725	0.412134	0.279096
cg07035704	MIR2052	TSS1500	8	75779088	0.367255	0.28376
cg22781400	MIR372	TSS1500	19	58982574	0.394232	0.411332
cg08430604	MIR564	TSS1500	3	44877964	0.862362	0.796576
cg07059402	MIR659	TSS1500	22	36574727	0.941493	0.73264	0.328398
cg09978395	MIR802	TSS1500	21	36013991	0.264347	0.238671
cg10974479	MLN	TSS1500	6	33879995	0.385164	0.301708
cg17014186	MOSPD3	TSS1500	7	100046469	0.259793	0.209857	0.238008	0.258889
cg20849025	MPEG1	TSS1500	11	58737619	0.532538	0.461964
cg04784122	MPP1	5'UTR	X	153686882	0.591671	0.489333		0.300559
cg09929856	MPPED1	5'UTR	22	42147267	0.641708	0.457414		-0.21973
cg19912141	MRGPRE	5'UTR	11	3208336	0.278201	0.229939	0.327451	0.304188
cg23754934	MS4A4A	TSS1500	11	59804059	0.474901	0.409964
cg06943437	MSN	TSS200	X	64804090	0.354215	0.21069
cg13822691	MSN	TSS200	X	64804080	0.519785	0.4441		-0.264975
cg01996818	MST4	5'UTR	X	130985243	0.667237	0.588842
cg27078591	MTM1	5'UTR	X	149487993	0.583601	0.510558		0.243925
cg02580986	MUM1L1	5'UTR	X	105308258	0.263879
cg12080492	MYBPH	TSS1500	1	201412279	0.242747		0.210571	0.211857
cg06520300	MYCN	5'UTR	2	15999275	0.359319	0.280639	0.377005
cg07628769	MYEOV2	TSS1500	2	240724881	0.784336	0.520349	0.270697	0.271107
cg22062537	MYEOV2	TSS1500	2	240724871	0.84133	0.692514	0.253269	0.283311
cg24128316	MYOM1	5'UTR	18	3209966	0.50865	0.408642	0.258133	0.232583
cg14284055	MYOM3	TSS1500	1	24311986	-0.502089		0.209599	0.280482
cg04672837	N4BP1	TSS1500	16	47201950	0.359228	0.220723
cg04899681	NAGPA	TSS1500	16	5024546	0.555085	0.427556	0.32542
cg21813747	NBL1	TSS1500	1	19842518	0.213808		0.381313
cg04650971	NCRNA00086	TSS200	X	134383399	0.630043	0.559322	0.260672
cg14970569	NCRNA00086	TSS200	X	134383380	0.630757	0.556885	0.272268	0.226005
cg19525496	NCRNA00086	TSS200	X	134383377	0.537921	0.487721	0.309048
cg16710313	NCRNA00086	TSS200	X	134383489	0.433822	0.299395
cg11021222	NEDD1	TSS1500	12	95824548	0.525507	0.382918	0.362327	0.530631
cg21721825	NEDD1	TSS1500	12	95824541	0.458757	0.34534	0.340741	0.49057
cg20207567	NEIL2	TSS1500	8	11663919	0.483264	0.332436
cg17532978	NEUROD4	TSS1500	12	53699661	0.709733	0.466866
cg14181289	NFASC	5'UTR	1	203066511	0.343901		0.270226	0.272598
cg05782975	NGFRAP1	TSS1500	X	102518064	0.694249	0.650136	0.36842	0.362002
cg17003375	NKRF	TSS1500	X	118624542	0.262045	0.21679
cg02055483	NPAS4	TSS1500	11	65944595	0.396066	0.360047
cg07921314	NRF1	5'UTR	7	129040405	0.383419	0.295423	-0.322688	-0.200742
cg24421094	NTSR2	TSS1500	2	11728048	0.432527	0.397648
cg08370839	OBFC1	TSS1500	10	105668644	0.363295	0.2434	0.228209	0.217029
cg27633753	OCRL	TSS200	X	128501903	0.428002	0.309954
cg19495614	ODF3L1	TSS1500	15	73803111	0.634011	0.481642	0.20112
cg23211736	OMA1	TSS1500	1	58785408	0.412508	0.306976		-0.214882
cg03975156	OR10A3	TSS1500	11	7918092	0.658503	0.588986	0.215481
cg23493119	OR10G2	TSS200	14	21172922			0.376788
cg03215160	OR2H1	TSS1500	6	29532905	0.586489	0.510463
cg22965752	OR2H1	TSS1500	6	29533864	0.340852	0.265109	0.305249
cg22237261	OR3A2	TSS200	17	3129063	0.658803	0.539067
cg01464104	OR5T1	TSS200	11	55799616			0.312205	0.29577
cg00999410	OR6C1	TSS200	12	54000493	0.505197	0.362891	-0.265179
cg09369190	OR9Q2	TSS200	11	57714396	0.626647	0.580025	-0.215843
cg04731988	OXT	TSS1500	20	2999954	0.689301	0.4117	0.296693	0.290159
cg00364287	P2RX7	5'UTR	12	120055135	0.809576	0.605343
cg03363256	PAG1	5'UTR	8	82186008	0.79598	0.681863		-0.204334
cg09833249	PAH	TSS1500	12	101836949	0.488232	0.311088		0.40773
cg14688956	PAK3	5'UTR	X	110226518	0.609148	0.568659		-0.343183
cg06455967	PAK3	TSS200	X	110074077	0.484348	0.369184	0.230371	0.25444
cg25958561	PAK3	TSS1500	X	110073835			0.339735	0.420437
cg25488669	PAK7	TSS200	20	9767717	0.861104	0.396453
cg02978150	PATE4	TSS1500	11	125207802	0.272505	0.215414
cg02069772	PBXIP1	TSS1500	1	153195941	0.393904	0.280116
cg25067940	PCP2	TSS200	19	7604583	0.304843	0.21217
cg17627526	PCYT1B	TSS200	X	24575429	0.636563	0.59559	0.211577	0.403444
cg02857273	PDE12	TSS1500	3	57516417	0.336865	0.27848
cg00326908	PDE7A	TSS1500	8	66917674	0.21646		0.272294
cg06070414	PDK4	TSS1500	7	95064348	0.370055	0.276997
cg03892808	PDZD4	TSS1500	X	152749501	0.488196	0.39416	0.290165
cg06546607	PEPD	TSS1500	19	38704859	0.222152		0.20065
cg06488842	PES1	TSS1500	22	29318475	0.628195	0.54033	0.352082
cg18885073	PGRMC1	TSS200	X	118254176	0.552325	0.483866	0.200674
cg23892645	PGRMC1	TSS200	X	118254190	0.409954	0.254139	0.305868
cg06874640	PHACTR1	TSS1500	6	12824641	0.270601	0.300926		0.254217
cg17548969	PIGA	TSS1500	X	15263903	0.665126	0.57593	0.238277
cg24092340	PIK3R6	5'UTR	17	8711633	0.287978	0.20769	0.240793	0.221214
cg14430524	PJA1	TSS200	X	68302122	0.466916	0.400793	0.332322
cg22220722	PLA2G2A	5'UTR	1	20179228	0.452333	0.28633	0.23256
cg12635662	PLAC1L	TSS1500	11	59563757	0.339148	0.209772	0.37481	0.423409
cg24578857	PLD6	TSS1500	17	17050932	0.302174	0.237104	0.346069
cg08749443	PLIN1	TSS1500	15	88025102	0.61134	0.500644	0.265831
cg13077562	PNOC	TSS200	8	28230374	0.428703	0.245223	0.249117	0.27607
cg01737421	PORCN	TSS1500	X	48252013	0.54156	0.318556		-0.211672
cg02725692	PORCN	5'UTR	X	48252913	0.248116
cg08785133	PORCN	TSS200	X	48252137	0.628143	0.530123	0.235377	0.303564
cg18877558	POTEF	5'UTR	2	130594783	-0.25283
cg16505550	PPAP2B	TSS1500	1	56818296	0.474218	0.463441	-0.315761
cg21748751	PPARD	TSS1500	6	35417845	0.546022	0.412797	0.255705	0.302542
cg00546153	PPIE	5'UTR	1	39977853	0.304661	0.256724		0.321527
cg24920358	PPIE	TSS1500	1	39976872	0.665402	0.537985	0.255005	0.257766
cg04769268	PQBP1	5'UTR	X	48640706	0.505916	0.413716
cg16932094	PRAME	TSS1500	22	21232237	0.285771	0.206584
cg11225751	PRAME	TSS200	22	21231661	0.59576	0.502074	0.207336
cg23372297	PRB2	TSS1500	12	11440459	0.705981	0.621001
cg08583780	PRDM7	TSS200	16	88670026	0.484662	0.331209		0.282698
cg24459209	PRG3	5'UTR	11	56904791	0.315167	0.299578	0.325598
cg10726931	PRICKLE2	5'UTR	3	64170452	0.585902	0.458116	0.262825	0.215646
cg04004590	PRKG1	TSS1500	10	52420302	0.333349	0.209736
cg08855742	PROM1	TSS1500	4	15695183	0.454481	0.36507
cg03734864	PRR5L	5'UTR	11	36353088	0.830349	0.711638
cg06189653	PRR7	TSS1500	5	176805938	0.370963	0.317217
cg02762363	PRRC1	TSS1500	5	126880897	0.699607	0.51731	0.28825	0.397973
cg26144627	PRRC1	TSS1500	5	126880963	0.492726	0.396195		0.319061
cg21961766	PRRG2	5'UTR	19	54778190	0.22332		0.274665
cg14795939	PRSS1	TSS200	7	142136858	0.694336	0.619301		-0.212669
cg13806767	PSMD14	TSS1500	2	161872373	0.704317	0.597356	0.29963	0.34577
cg07856761	PVALB	TSS1500	22	35545976	0.644573	0.521287	0.2651	0.351882
cg04267284	PYGB	TSS1500	20	25175488	0.587834	0.408807
cg16347279	RAB37	5'UTR	17	70179304	0.350501	0.252028	0.209169
cg22429911	RAI14	TSS1500	5	34722257	0.551786	0.489542	0.243165	0.314215
cg04402486	RAP2C	TSS200	X	131179923	0.629099	0.589386
cg25549819	RAP2C	TSS200	X	131179911	0.65824	0.561292	0.209094
cg01947226	RBBP7	TSS1500	X	16799168	0.471487	0.395287
cg12251508	RBM3	5'UTR	X	48317941	0.529793	0.402836
cg13072508	REN	TSS1500	1	202403279	0.776421	0.627273
cg10575236	REPS2	TSS200	X	16874662	0.503284	0.425545
cg18244845	RFX2	TSS1500	19	6062541	0.691479	0.559942
cg13178597	RGS17	5'UTR	6	153447552	0.411973	0.3556	0.33893
cg09552761	RNASEH2A	TSS200	19	12778249	0.310898	0.231148	0.216535
cg13372635	RNASEL	TSS1500	1	180823840	0.312351	0.248828
cg09319695	RNF182	5'UTR	6	14084703	0.703089	0.640278		0.496108
cg12449685	ROBO4	TSS1500	11	124274160	0.356953	0.245781
cg14091713	RP2	TSS1500	X	46581037	0.235661	0.204621
cg01789150	RPA2	TSS1500	1	28114082	0.854682	0.668073	0.220627
cg16219535	RPS29	TSS1500	14	49124162	0.504814	0.457456
cg00642679	RSBN1	TSS1500	1	114157216	0.226367	0.221731	0.245665	0.263315
cg02892624	S100A7	5'UTR	1	151698752	0.522375	0.392372
cg03261155	S100A7L2	TSS1500	1	151680564	0.293893	0.232449	0.304861	0.362444
cg14333338	S100B	TSS1500	21	46850609	0.379198	0.275631	0.343801	0.35584
cg17831869	SAT1	TSS200	X	23711165	0.578534	0.521671
cg20308511	SAT1	TSS1500	X	23710977	0.635429	0.541043
cg23866916	SBNO2	5'UTR	19	1106738			0.248964
cg08300622	SCML2	TSS200	X	18282884	0.887754	0.79409	0.249539	0.299276
cg17727916	SCML2	TSS200	X	18282943	0.70523	0.609758	0.233286	0.312701
cg18426142	SCN8A	TSS1500	12	50270513	0.488631	0.405535
cg19964641	SEC14L4	TSS200	22	29231780	0.616659	0.535596	0.370351
cg15829116	SEC14L4	TSS200	22	29231876	0.32187	0.223947
cg08314408	SEPHS2	TSS1500	16	30364994	0.41561	0.346431	0.320974	0.284724
cg13251750	SERPINA9	TSS1500	14	94012987	0.539498	0.389661	0.314859	0.337024
cg24930416	SGOL2	TSS1500	2	201098550	0.497883	0.369297		0.202181
cg02279625	SH2D7	TSS1500	15	76171575	0.309763	0.286594	0.2452	0.472381
cg07313078	SHROOM2	TSS1500	X	9713497	0.553702	0.417273		-0.272608
cg19495714	SIVA1	TSS1500	14	104289596	0.31521		0.227773	0.279755
cg27321439	SLC12A5	TSS1500	20	44089966	0.421721	0.295717		0.224952
cg00708678	SLC16A12	5'UTR	10	91284819	0.600695	0.554361
cg01944226	SLC16A3	5'UTR	17	77781345	0.438955	0.298669	0.240127	0.272676
cg21627181	SLC17A4	TSS1500	6	25862169	0.536273	0.439496	0.340912
cg15916061	SLC17A4	TSS1500	6	25862198	0.43113	0.350959	0.249452	0.239665
cg22175856	SLC1A6	TSS1500	19	14945302	0.348422	0.242564	0.217634
cg24867653	SLC22A13	TSS1500	3	38281598	0.433966	0.352914
cg07751764	SLC22A9	TSS200	11	62893701	0.318389	0.293639
cg17124408	SLC22A9	5'UTR	11	62893974	0.267974	0.250347
cg22505977	SLC36A2	TSS1500	5	150707652	-0.210379		0.247313	0.439397
cg18077304	SLC4A8	TSS1500	12	50104316	0.612595	0.406638	0.342391	0.356488
cg14588399	SLC7A13	TSS200	8	87311746	0.360854	0.232147
cg02003117	SLC9A8	TSS1500	20	47861725			0.288251	0.214173
cg09759588	SMTNL1	TSS1500	11	57065185	0.332925	0.266256	0.204053
cg18258770	SNCA	5'UTR	4	90976837	0.419019	0.346694
cg25508633	SNORD105	TSS200	19	10079184	0.28266	0.218345	0.259458
cg22555495	SNRPN	5'UTR	15	22752317	0.549285	0.450642
cg21177502	SNTG1	5'UTR	8	51131131	0.364461	0.345366
cg22023531	SORD	TSS1500	15	43102207	0.772082	0.601798
cg27073142	SORD	TSS1500	15	43102225	0.764222	0.565734	-0.229649
cg18544938	SOSTDC1	TSS1500	7	16472787			0.328747
cg09302010	SPIN3	5'UTR	X	57038227	0.517874	0.387562	0.223515	0.25058
cg14126777	SPIRE1	TSS1500	18	12649100	0.206412
cg15789095	SPOCD1	5'UTR	1	32054053	0.54584	0.458423
cg04993112	SPRR2A	TSS1500	1	151297138	0.625299	0.498041	0.261384	0.274748
cg20612962	SPRR2B	5'UTR	1	151309984	0.544281	0.378696
cg11925263	STARD4	TSS1500	5	110877003	0.601329	0.482143	0.329329
cg16688533	STC1	TSS1500	8	23768961	0.288311		0.249716	0.259778
cg16899088	STYK1	TSS1500	12	10718850	0.319908	0.225841
cg15058894	SWAP70	TSS1500	11	9641685	0.315295	0.243568
cg05401575	SYNPR	TSS200	3	63403627	0.632734	0.610653	0.266619
cg07947459	TAS1R2	TSS200	1	19058832	0.38311	0.28436
cg13728104	TBL1X	TSS200	X	9393105	0.580945	0.489374
cg14105781	TBL1X	5'UTR	X	9393597	0.553264	0.491071
cg22865368	TBL1X	5'UTR	X	9392922	0.435963	0.308238
cg03942051	TBX15	TSS1500	1	119334178	0.404739	0.311486	0.211703
cg03327000	TCEAL1	5'UTR	X	102771289	0.702112	0.635305	0.350108	0.373866
cg06705078	TCEAL1	5'UTR	X	102771194	0.583473	0.488914		0.310704
cg26937423	TCEAL2	TSS1500	X	101267093	0.713662	0.473423	0.278849	0.258276
cg03043804	TCL1B	TSS200	14	95222459	0.374538	0.27574
cg08537660	TEAD1	5'UTR	11	12656237	0.339	0.288219	0.378602	0.292766
cg07661899	TENC1	TSS1500	12	51729324	0.833412	0.692743
cg19421218	TIGIT	TSS200	3	115495349	-0.217472		0.322389	0.240439
cg24837219	TMEM108	5'UTR	3	134255382			0.225256
cg14074581	TMEM149	5'UTR	19	40924058	0.492684	0.342871	0.220647
cg05565052	TMEM184B	TSS1500	22	36999441	0.3573	0.334846	0.402547
cg01323706	TMEM209	TSS1500	7	129633068	0.500526	0.389273	0.220021	0.278877
cg17871910	TMEM90A	5'UTR	14	73962294	0.330635	0.27863	0.298301
cg15583517	TMOD2	5'UTR	15	49838434	0.407333	0.235827
cg19434750	TMSB15B	5'UTR	X	103104426	0.357847	0.269581	-0.273696	-0.274773
cg00241907	TMSB4X	TSS200	X	12903077	0.601092	0.554147	0.294058
cg17625764	TMSL3	TSS1500	X	12902605	0.608917	0.525086
cg15690400	TNFRSF8	5'UTR	1	12112434	0.448713	0.342213	0.21953	0.236673
cg02589576	TNNT2	5'UTR	1	199611416	0.568879	0.382491	0.23914
cg03485840	TPD52L3	5'UTR	9	6318386	0.275275	0.262168
cg07244098	TRIM21	TSS1500	11	4371779	0.443662	0.370263
cg08577913	TRIM21	TSS1500	11	4371769	0.39769	0.314006	0.292386
cg01505275	TRIM68	5'UTR	11	4585399	0.435449	0.340044	0.335221	0.32827
cg11708328	TRMT2B	TSS200	X	100193798	0.503284	0.453179	0.273945	0.32808
cg15089387	TSLP	TSS1500	5	110434560	0.429833	0.317918		0.303463
cg09623623	TSPAN18	5'UTR	11	44819369	0.645654	0.493353	0.322007	0.241543
cg11972564	TSPAN18	5'UTR	11	44803243	0.235404
cg21872204	TSPAN18	5'UTR	11	44757116	0.393484	0.322713
cg25262147	TSPAN18	5'UTR	11	44794544	0.480558	0.408421	0.246614
cg02588309	TTC33	TSS1500	5	40792219	0.285549	0.241684	0.3024
cg00425431	TTLL13	TSS1500	15	88593227	0.573371	0.436569		-0.231502
cg05890011	TTTY15	TSS200	Y	13283589	0.438917
cg00505318	UBA3	TSS1500	3	69213608	0.355958	0.274063	0.201655
cg07326586	UBD	TSS1500	6	29636098	0.567894	0.402158		0.209876
cg16211147	UBE2A	5'UTR	X	118592644	0.666076	0.611771
cg12586718	UBL4A	TSS200	X	153368249	0.499642	0.495069
cg27112414	UBL4A	TSS1500	X	153368533	0.689666	0.633869
cg23993375	UBQLN2	TSS200	X	56606676	0.373794	0.299042	0.219259	0.204627
cg01472113	UGCG	TSS1500	9	113698016	0.428468	0.363406	0.204936
cg08939371	UNC45A	TSS1500	15	89274063	0.65239	0.47585		0.333266
cg01351822	UNC45A	5'UTR	15	89274479	0.614454	0.532908		0.249119
cg15681351	UPF3B	TSS200	X	118871191	0.656288	0.636963	-0.338614	-0.400733
cg03883256	USP2	TSS1500	11	118741012	0.382708	0.348268	0.378987	0.351463
cg12570013	USP29	TSS1500	19	62321972	0.420371	0.338517
cg02236650	VIM	TSS1500	10	17309781	0.584807	0.530383	0.303907
cg04899753	WARS	TSS1500	14	99913084	0.512644	0.395423	0.422734	0.335377
cg17243896	WDR17	TSS1500	4	177223739	0.524563	0.398009	0.241542
cg16932304	WFDC6	TSS1500	20	43602210	0.440167	0.375399	0.215624	0.340293
cg02903822	WISP1	5'UTR	8	134272561	0.534257	0.43491
cg26502852	XAF1	5'UTR	17	6599923	0.346016	0.250042		0.26146
cg12039967	YIPF6	TSS1500	X	67635218	0.460866	0.346115
cg23796713	ZBTB22	TSS1500	6	33394863	0.372809	0.249968
cg08964402	ZBTB33	TSS200	X	119268437	0.535789	0.409587	0.213795
cg13136655	ZC3H12D	5'UTR	6	149847824	0.498022	0.437088	0.309253	0.377922
cg00018261	ZCCHC12	TSS200	X	117841717	0.93094	0.780667	0.2227	0.219415
cg20289741	ZDHHC9	TSS200	X	128805179	0.523554	0.355846		-0.219277
cg24837623	ZFY	TSS1500	Y	2862900	0.403009	0.222476
cg06558765	ZFY	5'UTR	Y	2863610	0.225701
cg00473929	ZNF30	TSS1500	19	40109099			0.221161
cg05483406	ZNF34	TSS1500	8	145984033	0.386563	0.32565	-0.494873	-0.229629
cg14957359	ZNF396	TSS1500	18	31211577	0.418463	0.359949	-0.288084
cg26732544	ZNF438	5'UTR	10	31348098	0.529488	0.459941
cg17219326	ZNF445	5'UTR	3	44492850	0.510899	0.413615	-0.311674	-0.319265
cg13461273	ZNF620	TSS1500	3	40522236	0.523297	0.425068		0.328812
cg23930923	ZNF665	TSS1500	19	58388698	0.600677	0.481298	0.341324	0.362042
cg03134962	ZNF668	5'UTR	16	30990906	0.498025	0.354697	-0.357574	-0.360494
cg26778571	ZNF673	TSS1500	X	46191104	0.522287	0.400827
cg19257537	ZNF673	5'UTR	X	46191719	0.546946	0.46579
cg05237609	ZNF674	5'UTR	X	46289551	0.523885	0.429709		0.245568
cg04696720	ZSCAN4	TSS1500	19	62871772	0.433857	0.373317
cg09068004	2014-03-03	TSS1500	5	126395183	0.467095	0.288511
cg07641535	2014-09-14	TSS1500	7	55898247	0.267264	0.293473
cg07863022	2015-09-09	5'UTR	17	72826703	0.862151	0.65589	0.245298	0.234142
cg08772789	2015-09-09	5'UTR	17	72830250	0.834075	0.659107		0.206315
cg15661536	2015-09-09	5'UTR	17	72828780	0.848294	0.672872
cg18241962	2015-09-09	5'UTR	17	72897027	0.249942	0.237164	-0.271143	-0.203912
cg04661929	2015-09-09	5'UTR	17	72831630	0.792705	0.582008
cg08564487	2015-09-09	5'UTR	17	72831346	0.719825	0.543448
cg10611580	2015-09-09	5'UTR	17	72831537	0.731055	0.609337
cg18271897	2015-09-09	5'UTR	17	72828379	0.659337	0.477819
cg15401418	2015-09-09	5'UTR	17	72827978	0.931933	0.6915
cg04505750	AADACL3	TSS1500	1	12697402	0.816116	0.62598
cg19620994	AADACL3	TSS1500	1	12697491	0.643565	0.501407	0.235476	0.280908
cg00910127	AARS2	TSS1500	6	44389727	0.461511	0.341355
cg07439546	ABAT	5'UTR	16	8720858	0.826151	0.619549
cg01221157	ABAT	5'UTR	16	8714512	0.74677	0.580317
cg05372963	ABAT	5'UTR	16	8714527	0.815791	0.596149
cg13806966	ABCA2	TSS1500	9	139043388	0.366098	0.225345
cg24086348	ABCA6	TSS200	17	64649733	0.516554	0.522545		0.273824
cg18912768	ABCB11	5'UTR	2	169596065	0.377223	0.257642
cg17850367	ABI1	TSS1500	10	27190504	0.814091	0.708925
cg06960024	ABI1	TSS1500	10	27190535	0.622909	0.52542
cg14362370	ABL1	5'UTR	9	132579475	0.239323
cg10228162	ABL1	5'UTR	9	132579314	0.302297	0.248245		-0.313612
cg05459971	ABLIM3	TSS200	5	148501087	0.344899	0.214237		0.231858
cg18129178	ABLIM3	TSS200	5	148501047	0.420914	0.267174
cg14240646	ACBD5	TSS1500	10	27572251	0.334062	0.287657	0.212765	0.239992
cg14321697	ACCN1	TSS1500	17	28644933	0.346218	0.227231
cg09367198	ACIN1	TSS1500	14	22611363	0.331239	0.237716
cg09061583	ACOT9	TSS200	X	23671333	0.581082	0.499515
cg06861011	ACOXL	5'UTR	2	111241684	0.648906	0.523193
cg16523868	ACPL2	5'UTR	3	142457657	0.714015	0.55588
cg08256781	ACSBG2	TSS200	19	6086510	0.212051		0.209812	0.23804
cg11072201	ACSL4	5'UTR	X	108862819	0.644614	0.573117	0.220275	0.283162
cg15536552	ACSL4	5'UTR	X	108862691	0.658373	0.551867
cg09620718	ACSM1	TSS1500	16	20610373	0.201465
cg27229613	ACTA1	5'UTR	1	227635669	0.498544	0.319679	0.215031
cg14088161	ACTL6B	TSS1500	7	100092979	0.491928	0.372499		-0.352984
cg01621764	ACTL9	TSS200	19	8670175	0.33551	0.221197
cg16682903	ACVR1	5'UTR	2	158402916	0.793427	0.632877		-0.408394
cg01903327	ACYP1	TSS1500	14	74601535	0.423877	0.327573
cg11896113	ADAMTSL2	5'UTR	9	135387561	0.48441	0.335181
cg16166011	ADD2	TSS1500	2	70849529			0.297271	0.364662
cg25341032	ADD3	5'UTR	10	111756039	0.715443	0.500906	0.381593
cg18994606	ADD3	5'UTR	10	111817956	0.510635	0.32833
cg16126291	ADIPOQ	TSS200	3	188043003	0.384055	0.268356
cg23249140	ADIPOQ	TSS200	3	188043147	0.276667	0.227987	0.342374	0.231129
cg02227453	ADM2	TSS1500	22	49266348	0.647168	0.575201	0.265168	0.2246
cg26001125	ADORA2A	TSS1500	22	23153050	0.375859	0.251469
cg19806221	ADRB3	TSS1500	8	37943922	0.478616	0.401562
cg18085176	AFAP1	5'UTR	4	7990840	0.863326	0.752469
cg13928116	AFF2	TSS200	X	147389745	0.408945	0.393116
cg20321768	AFF2	TSS1500	X	147389628	0.632449	0.583506
cg24097460	AGBL3	TSS1500	7	134321564	0.292822	0.239465
cg03571320	AGPAT2	TSS1500	9	138702210	0.410207	0.361304	0.202755
cg02869163	AGPAT3	5'UTR	21	44188838			0.28804	0.311043
cg24681307	AHCYL1	TSS1500	1	110327714	0.299876	0.244195
cg25954354	AIF1L	TSS1500	9	132961369	0.549151	0.406188
cg24659758	AIFM2	5'UTR	10	71561129	0.220964
cg11923631	AIRE	TSS200	21	44530149	0.21377
cg10359332	AKAP6	5'UTR	14	31904998	0.32225	0.251072
cg11693019	AKR1B10	TSS1500	7	133862160	0.414302	0.285643
cg12001930	AKR1B10	TSS200	7	133862879	0.646301	0.549304
cg22074467	AKR1C2	TSS1500	10	5050566	0.385195	0.369413
cg18641876	AKR1C2	TSS200	10	5050291	0.287575	0.269757
cg14011422	AKR1CL1	TSS1500	10	5217757	0.295968	0.259017	0.201307
cg27451508	ALDH3A1	TSS1500	17	19592849	0.854263	0.72941
cg01471036	ALDH3A1	5'UTR	17	19589564	0.676144	0.509341
cg05447343	ALDH3A1	5'UTR	17	19589517	0.701413	0.493588
cg15849060	ALDH3A1	5'UTR	17	19589596	0.774186	0.569923
cg18229767	ALDH3B1	TSS1500	11	67533152	0.454791	0.374828	-0.209111
cg11490276	ALDH3B2	TSS1500	11	67199273	0.571726	0.533689
cg14353201	ALDH3B2	5'UTR	11	67204971	0.639573	0.613859
cg00583733	ALDOA	TSS1500	16	29982603	0.529007	0.388794
cg04416734	ALDOA	TSS1500	16	29982693	0.729136	0.532474
cg01986682	ALDOA	TSS200	16	29983018	0.65004	0.536431
cg04306817	ALDOA	TSS200	16	29983048	0.645684	0.479611
cg19963797	ALG13	TSS1500	X	110811123	0.57856	0.537604
cg05551025	ALG13	TSS1500	X	110811011	0.489126	0.432171
cg15612444	ALG13	TSS1500	X	110811045	0.584847	0.502891		0.216419
cg14975154	ALMS1P	TSS1500	2	73724738	0.341136	0.263195
cg07910680	ALPK2	TSS1500	18	54447429	0.861855	0.681121
cg22681190	ALPL	5'UTR	1	21735519	0.635337	0.480579
cg23352747	ALPL	TSS1500	1	21708023	0.733774	0.495571
cg00887112	ALS2	5'UTR	2	202352817	-0.349011	-0.225586	0.236833
cg10221596	ALS2CR12	TSS200	2	201930518	0.502615	0.384989
cg26878893	ALX3	TSS1500	1	110416300	0.484638	0.409853		-0.25394
cg14322040	AMBN	TSS200	4	71492469	0.432551	0.329553
cg05666287	AMIGO3	TSS1500	3	49732474	0.294795	0.253014	-0.323469
cg12242224	AMMECR1	5'UTR	X	109548788	0.606451	0.533124
cg16841389	AMMECR1	5'UTR	X	109548931	0.420162	0.362642
cg19846758	AMMECR1	5'UTR	X	109548402	0.303472	0.227929		0.284518
cg00402910	AMMECR1	5'UTR	X	109447877	0.62161	0.601305
cg04424654	AMMECR1	5'UTR	X	109448180	0.709311	0.652023
cg13208429	AMMECR1	5'UTR	X	109448164	0.639787	0.628199
cg17380767	AMOT	TSS1500	X	111971569	0.62535	0.501318	-0.260585	-0.254981
cg10028049	AMOT	5'UTR	X	111954362	0.708973	0.612477
cg14605748	AMOT	TSS200	X	111953164	0.804877	0.66958
cg26044428	ANGEL1	TSS200	14	76349161	0.623875	0.532867
cg04852821	ANGEL1	TSS1500	14	76349481			0.222384	0.36501
cg19737225	ANKLE1	TSS200	19	17253320	0.369622	0.293588	-0.330847	-0.366285
cg05015495	ANKRD32	5'UTR	5	93983538	0.541962	0.400293
cg05469591	ANKRD34C	5'UTR	15	77367253	0.433247	0.328193
cg16411361	ANKRD44	TSS1500	2	197771898			0.291491
cg17014785	ANKRD45	TSS200	1	171905758	0.335763	0.299912
cg08990507	ANKRD55	TSS200	5	55564970	0.334873	0.233627
cg19678610	ANKRD55	TSS200	5	55565132	0.520342	0.406551
cg27248583	ANKRD58	TSS200	X	118776450	0.448603	0.386906
cg27296089	ANKRD58	TSS1500	X	118776066	0.464696	0.377368		0.382144
cg00515954	ANKS1B	TSS200	12	98072635	0.349082	0.249679
cg19405555	ANPEP	TSS1500	15	88159487	0.543334	0.438945	-0.234429	-0.289525
cg05095428	ANTXR1	TSS1500	2	69093180	0.246363		0.235537	0.238378
cg13313836	ANXA2	5'UTR	15	58474576	0.261497	0.211785
cg21623671	ANXA6	5'UTR	5	150517044	0.670639	0.583256
cg19290738	AP3D1	TSS1500	19	2103184	0.597247	0.394551
cg21576154	AP3S2	TSS1500	15	88238895	0.604171	0.466632
cg13937817	APBA1	5'UTR	9	71324569	0.726567	0.642801
cg04728480	APBB1IP	TSS1500	10	26766993	0.498843	0.3216
cg06378434	APBB1IP	5'UTR	10	26769185			0.346524
cg16348715	APBB1IP	5'UTR	10	26803093			0.240764
cg25611723	APCDD1	TSS1500	18	10443624	0.241507		-0.206961
cg13968061	APCS	TSS1500	1	157823881	0.469297	0.3471	-0.214919	-0.230134
cg09242541	APITD1	TSS200	1	10412612	0.281944		0.237779
cg13803915	APITD1	TSS200	1	10412650	0.368524
cg15155441	APLNR	TSS1500	11	56762557	0.783392	0.648423
cg25072179	APLNR	TSS200	11	56761510	0.549212	0.433752	-0.276693	-0.302405
cg08922317	APOA2	TSS1500	1	159460589	0.475617	0.314644
cg05921324	APOA4	TSS200	11	116199324	0.398974	0.359208
cg19264170	APOBEC4	TSS200	1	181889093	0.254472		0.320322	0.298616
cg07773593	APOC1	TSS200	19	50109633	0.415595	0.36006
cg00965578	APOL3	5'UTR	22	34890747	0.576478	0.452289
cg18003012	APOOL	TSS200	X	84145433	0.547467	0.432889		0.234978
cg24389217	APOOL	TSS200	X	84145542	0.612207	0.505219
cg25153266	APOOL	TSS1500	X	84145108	0.623189	0.537201
cg25085925	AR	TSS200	X	66680416	0.919956	0.701918
cg13789561	ARAF	TSS200	X	47305397	0.497325	0.374347
cg23210049	ARC	TSS200	8	143692895	0.376475	0.278093
cg26529516	ARFGAP3	TSS200	22	41583491	0.282756	0.247245
cg16209860	ARFRP1	TSS1500	20	61810642	0.63454	0.529349		-0.295816
cg02775617	ARHGAP12	5'UTR	10	32257287	0.211324
cg03026004	ARHGAP28	TSS1500	18	6823417	0.402336	0.341771		0.20603
cg09162146	ARHGAP29	TSS1500	1	94476095	0.594087	0.483041	-0.342516	-0.325609
cg20133129	ARHGAP4	TSS1500	X	152845627	0.689541	0.574748		-0.321972
cg26918720	ARHGAP4	TSS200	X	152845078	0.813588	0.673064	0.231027	0.291991
cg12434779	ARHGAP6	TSS1500	X	11594025	0.543445	0.495444
cg06457408	ARHGDIA	5'UTR	17	77421171	0.50028	0.402007
cg06395232	ARHGDIB	5'UTR	12	14996921	0.42285	0.359205		0.227851
cg00156551	ARHGEF10	5'UTR	8	1767731	0.870716	0.625361	-0.267036	-0.247765
cg11902180	ARHGEF10	5'UTR	8	1767649	0.514828	0.436403	0.227062
cg18754629	ARHGEF4	5'UTR	2	131404976	0.37355	0.289053
cg02853801	ARHGEF7	TSS1500	13	110564340	-0.543214	-0.421763	0.223223
cg15917786	ARHGEF9	TSS200	X	62891876	0.545473	0.495652	-0.245453	-0.310517
cg06120399	ARL5C	TSS200	17	34576066	0.336379	0.223387
cg11879577	ARL6IP1	TSS1500	16	18721020	0.48847	0.382532	-0.381094	-0.294295
cg13010344	ARL6IP4	TSS1500	12	122030593	0.362696	0.250305
cg07435237	ARMC5	TSS1500	16	31377063	0.918	0.711849
cg20593767	ARMCX1	TSS1500	X	100690692	0.402171	0.342966
cg22606540	ARMCX2	5'UTR	X	100801139			0.241235	0.263023
cg02295504	ARMCX3	5'UTR	X	100765018	0.549031	0.52964
cg00968771	ARMCX5	5'UTR	X	101740950	0.403311	0.354089		-0.224971
cg27375748	ARMCX5	TSS1500	X	101740777	0.39724	0.311645
cg12030973	ARMCX6	TSS200	X	100759649	0.30975	0.205081
cg13357341	ARNT	TSS1500	1	149116588	0.41308	0.289667		0.346122
cg10614223	ARRDC2	TSS1500	19	17972389	0.539293	0.481274
cg00452819	ARSD	TSS200	X	2857503	0.542246	0.483946
cg00911398	ARSF	TSS1500	X	2994598	0.345473	0.282672
cg18102233	ARX	TSS200	X	24944014	0.280411			0.316371
cg07609372	ASB10	TSS1500	7	150516294	0.292525		0.230991	0.289244
cg14464052	ASB18	TSS200	2	236837810	0.493508	0.333896	0.221891
cg27465534	ASB9	TSS200	X	15198216			0.291771	0.250986
cg07525299	ASCL2	TSS1500	11	2249747	0.389477	0.328424		0.249657
cg06623151	ASCL2	TSS1500	11	2249777	0.376844	0.278129
cg09394785	ASCL2	TSS1500	11	2249787	0.279335	0.215513	0.232468
cg24353535	ASCL2	TSS1500	11	2249624	0.424545	0.353782		0.205677
cg14018648	ASGR1	TSS200	17	7023739	0.220236		0.329338
cg19619206	ASGR2	5'UTR	17	6958293	0.362484	0.27998	0.247668	0.215937
cg01141645	ASPH	TSS1500	8	62790391	0.799245	0.589266
cg12640109	ASRGL1	TSS200	11	61861296	0.34249	0.250119
cg12443227	ATCAY	TSS200	19	3831535	0.538493	0.406866
cg04203508	ATF3	5'UTR	1	210846155	0.544277	0.339154		-0.219416
cg04404543	ATF7	5'UTR	12	52305574	0.710898	0.519089
cg06285727	ATG16L2	TSS1500	11	72201676	0.604264	0.559862
cg18124706	ATG4A	TSS1500	X	107220194	0.526219	0.414708	0.245968
cg18044482	ATG4A	TSS1500	X	107221282	0.494995	0.395928
cg09354267	ATG5	TSS1500	6	106880757	0.810859	0.641996
cg20963030	ATP10B	TSS1500	5	160212893	0.393663	0.289024
cg08951164	ATP11C	TSS1500	X	138743082	0.472842	0.393412
cg01347335	ATP2B2	5'UTR	3	10466630	0.419092	0.363501
cg06417752	ATP5L	TSS1500	11	117776624	0.577838	0.457391
cg00902308	ATP6AP2	TSS1500	X	40324637	0.575179	0.460037		-0.402731
cg11014998	ATP6AP2	TSS1500	X	40324684	0.552179	0.500585		0.262713
cg18679504	ATP6AP2	TSS1500	X	40324928	0.680769	0.644434
cg18934443	ATP6V0E2	TSS1500	7	149200709	0.660557	0.596682
cg12644885	ATP8B2	TSS200	1	152564609	0.40443	0.25948
cg05264764	ATP9A	TSS1500	20	49818692	-0.226872
cg06687040	ATRIP	TSS1500	3	48462475			0.295015	0.326215
cg03661529	ATRX	TSS200	X	76928484	0.566551	0.487259
cg04298609	ATRX	TSS200	X	76928378	0.439923	0.326162
cg12220696	ATRX	TSS1500	X	76928673	0.496391	0.457551	0.237249	0.206163
cg00464814	ATXN1	5'UTR	6	16866868	0.5461	0.489989
cg00983705	ATXN1	5'UTR	6	16798965	0.442218	0.33801		-0.209656
cg16280399	ATXN1	5'UTR	6	16813507	0.515131	0.423116
cg24067911	ATXN1	5'UTR	6	16837589	0.67656	0.575378
cg18664667	ATXN7L1	TSS1500	7	105305198	0.401676	0.375338
cg26183021	AURKB	TSS1500	17	8055237	0.538312	0.426467
cg15067665	AVPR2	TSS1500	X	152819838	0.498335	0.409171
cg26429636	AZGP1	TSS200	7	99411683	0.437106	0.350196	0.207689	0.231366
cg09767126	AZIN1	TSS1500	8	103946541			-0.337841	-0.231484
cg03752203	AZIN1	5'UTR	8	103943575	0.628649	0.559262	0.206006	0.216776
cg23627149	B3GALT2	5'UTR	1	191421896	-0.510363	-0.21079	0.342537
cg16744531	B3GNT3	TSS1500	19	17766626	0.6379	0.557479
cg17170190	B4GALT2	5'UTR	1	44218566	0.289564	0.245909		-0.210005
cg13458211	B4GALT2	TSS1500	1	44216804	0.256032			-0.232291
cg03152092	B9D2	5'UTR	19	46561385	0.343926	0.290598
cg05935311	BANK1	TSS200	4	102930725	0.334046	0.259917
cg16380885	BASP1	5'UTR	5	17272936	0.786726	0.748704
cg27024161	BASP1	5'UTR	5	17291232	0.845387	0.763754	0.253452	0.243111
cg11015678	BAT1	TSS1500	6	31618882	0.578579	0.398258	-0.208431	-0.215102
cg04755523	BAT1	5'UTR	6	31616644	-0.267587	-0.293467
cg06818532	BBX	5'UTR	3	108800722	0.841334	0.757676
cg24964364	BCAP31	TSS1500	X	152643989	0.337017	0.2524
cg06041068	BCAP31	TSS1500	X	152643535	0.699283	0.62472	-0.219013	-0.257838
cg09643398	BCL6	5'UTR	3	188937176	0.689706	0.524327
cg17394304	BCL6	5'UTR	3	188936667	0.664905	0.565062
cg13195895	BCL9	TSS1500	1	145479412	0.884565	0.606774
cg24307292	BCL9	TSS1500	1	145479426	0.837134	0.540759		0.213263
cg23997339	BCL9	TSS1500	1	145479308	0.848389	0.533657
cg01544877	BCLAF1	5'UTR	6	136650845	0.779121	0.716131
cg15133344	BCOR	5'UTR	X	39919825	0.534977	0.358467
cg23496314	BCOR	5'UTR	X	39841478	0.63569	0.5837
cg18535534	BCORL1	TSS1500	X	128943139	0.412927	0.336561
cg23934598	BCORL1	5'UTR	X	128945957	0.524117	0.314448
cg09228985	BCORL2	TSS1500	Y	20125466	-0.457948			-0.302254
cg08664487	BEND6	TSS1500	6	56926368	0.446792	0.285425	0.256302	0.33197
cg11014463	BEND6	TSS1500	6	56926438	0.764426	0.610584	0.308669
cg15110101	BEST1	TSS200	11	61473910	0.462038	0.323581		0.216614
cg06068935	BEST1	TSS1500	11	61473581	0.641502	0.537895
cg20584555	BEST1	5'UTR	11	61474356			0.278064
cg14603520	BGN	TSS200	X	152413442	0.340436	0.333972
cg19618706	BGN	5'UTR	X	152414100	0.354189	0.220453
cg20061890	BHLHA15	TSS1500	7	97678937	0.775055	0.563339
cg01321189	BICD1	TSS1500	12	32150605	0.263839		0.308301
cg15721145	BIRC7	TSS200	20	61337650	0.434006	0.345258	0.299559	0.355708
cg22843950	BIRC7	TSS200	20	61337657	0.295424	0.221312
cg09310185	BIRC7	TSS1500	20	61337405	0.321433	0.305157		-0.342461
cg00216901	BLCAP	TSS1500	20	35590333	0.408175	0.302663
cg04287168	BMP8A	TSS1500	1	39728791			0.215979	0.203832
cg02297616	BMP8B	TSS1500	1	40027727	0.364057	0.268094
cg12007466	BMPR1B	5'UTR	4	96244516	0.764714	0.690158
cg00652846	BOC	5'UTR	3	114416777	0.451281	0.407441
cg20946805	BPESC1	TSS1500	3	140304462	0.456061	0.381904		0.224499
cg24229276	BPI	TSS1500	20	36364701	0.330063	0.2398
cg16001335	BRD1	TSS1500	22	48605916	0.294175
cg09250199	BRDT	5'UTR	1	92187733	0.24783			-0.249958
cg05517527	BRE	5'UTR	2	27967966	0.469507	0.313249
cg17293395	BRS3	TSS1500	X	135396343	0.374506	0.288758
cg03433986	BSCL2	TSS1500	11	62234200	0.272101	0.200077
cg21163128	BSCL2	TSS1500	11	62233938	0.412224	0.335515
cg05399330	BSND	TSS200	1	55237118	0.421451	0.394792	-0.21414	-0.405148
cg02078690	BSX	TSS200	11	122357664	0.451102	0.405547
cg07021181	BSX	TSS1500	11	122358783			0.212292
cg11711057	BTBD11	TSS200	12	106498574	0.745729	0.620138
cg03156260	BTC	TSS1500	4	75940385	0.355422	0.290729
cg22806002	BTG4	TSS200	11	110888293	0.766453	0.582792		-0.263773
cg18515591	BTG4	TSS1500	11	110888498	0.666337	0.571549
cg23465465	BTN3A2	TSS1500	6	26472707	0.356918	0.34106
cg23423227	BUB3	TSS1500	10	124903436	0.51293	0.329733	0.264119
cg02798801	BUD31	TSS1500	7	98843199			0.232268	0.204783
cg11914795	C10orf107	TSS200	10	63092561	0.862912	0.657187
cg24693376	C10orf11	TSS1500	10	77211770	0.739613	0.596737
cg15840151	C10orf120	TSS1500	10	124449671	0.509651	0.376133
cg00828709	C10orf71	TSS200	10	50177077	0.375947	0.256199
cg06325088	C10orf71	TSS1500	10	50176754	0.467361	0.323982
cg22045288	C10orf91	TSS1500	10	134108411	0.25385		-0.234381
cg21488132	C11orf31	TSS200	11	57265121	0.641883	0.522957
cg11623855	C11orf41	TSS200	11	33520296	0.475661	0.39431
cg27649396	C11orf53	5'UTR	11	110653963	0.717445	0.60334
cg01872872	C11orf64	TSS1500	11	60139499	0.288374	0.275671	0.248467
cg10467098	C11orf68	TSS1500	11	65444468	0.28155	0.275397		0.200039
cg05974629	C11orf86	TSS1500	11	66498875	0.461357	0.369503
cg08368973	C11orf9	TSS1500	11	61276354	0.447594	0.442458		0.203682
cg11620409	C11orf9	TSS1500	11	61276263	0.568016	0.545038
cg08743634	C12orf29	TSS1500	12	86953025	0.404981	0.273864		0.402595
cg14476397	C12orf34	TSS1500	12	108635454	0.476428	0.318054
cg25935014	C12orf42	5'UTR	12	102413172	0.341705	0.223019
cg01031441	C12orf56	TSS1500	12	63070930	0.392614	0.316266
cg15731056	C12orf56	TSS200	12	63070750	0.728833	0.472029
cg20116199	C12orf56	TSS1500	12	63070953	0.638517	0.443759
cg24990968	C12orf56	TSS1500	12	63070893	0.358339	0.232504
cg06252333	C12orf60	5'UTR	12	14866299	0.374814	0.274153
cg03191029	C12orf62	TSS1500	12	48791430	0.822479	0.62361
cg27220934	C12orf75	TSS1500	12	104248034	0.350524	0.305038	-0.336134	-0.349265
cg24286613	C13orf15	TSS1500	13	40928070	0.380611	0.307837
cg07409200	C13orf30	TSS1500	13	42252674	0.430563	0.340792
cg18860329	C13orf30	TSS1500	13	42252421	0.344749	0.274554
cg19957032	C14orf166	TSS1500	14	51525555	0.415187	0.392613
cg24887211	C14orf166B	TSS200	14	76362378	0.390085	0.283333		-0.333328
cg19764096	C14orf184	TSS200	14	91111249			0.218071	0.212699
cg03519879	C14orf43	5'UTR	14	73297252	0.462811	0.315644	0.211221
cg16702313	C14orf43	5'UTR	14	73321679	0.493878	0.424325
cg10919522	C14orf43	5'UTR	14	73297194	0.405885	0.332703
cg09949816	C15orf29	TSS1500	15	32290783			0.25777	0.226015
cg08120462	C15orf42	TSS1500	15	87919178	0.753333	0.613663
cg22299719	C15orf60	TSS200	15	71522376	0.372765	0.310896
cg01303183	C16orf68	TSS1500	16	8622294	0.270116	0.210648		-0.207405
cg08959396	C16orf73	TSS200	16	1862217	0.535099	0.351101
cg07775371	C16orf73	5'UTR	16	1862156	0.710018	0.35992
cg02502358	C17orf108	TSS1500	17	23245216	0.521017	0.382922
cg08875884	C17orf53	TSS1500	17	39574434	0.461455	0.390103	-0.268993
cg07432352	C17orf57	5'UTR	17	42758705	0.571704	0.440327		-0.442838
cg24092442	C17orf66	TSS200	17	31220136			0.214073	0.286474
cg07830449	C17orf72	TSS1500	17	59428835	0.5826	0.415135	0.200857
cg16886882	C18orf32	TSS1500	18	45268258	0.489492	0.401929
cg23756872	C18orf32	TSS1500	18	45268087	0.604264	0.524697	0.239548	0.247395
cg12068124	C19orf26	TSS1500	19	1189538	0.228137		0.256136
cg08266655	C19orf30	TSS200	19	4720001	0.238185
cg05887082	C19orf38	TSS200	19	10820073	0.305214	0.248836
cg26495839	C19orf39	TSS1500	19	11345842	0.49642	0.4058	0.285956	0.248671
cg26527457	C19orf45	TSS200	19	7468425	0.661096	0.526959
cg17149359	C1GALT1C1	TSS200	X	119648159	0.416235	0.358657
cg16564156	C1orf106	TSS1500	1	199126494	0.233529
cg05968010	C1orf107	TSS1500	1	208067506	0.424353	0.273337
cg06783102	C1orf114	5'UTR	1	167661148	0.523825	0.455667
cg17878878	C1orf158	TSS1500	1	12727875	0.375399	0.286172
cg26669624	C1orf187	5'UTR	1	11683919	0.494079	0.337639		0.234378
cg19662687	C1orf192	TSS200	1	159604303			-0.244934
cg14701962	C1orf226	TSS1500	1	160614634	0.368123	0.263975		0.278104
cg03044096	C1orf228	5'UTR	1	44913456	0.736301	0.559569
cg19729188	C1orf52	TSS1500	1	85498519	0.369291	0.26533
cg27202708	C1orf65	TSS200	1	221633332	0.358374	0.269892
cg03961283	C1orf65	5'UTR	1	221633384	0.616707	0.48112
cg21262649	C1orf65	TSS200	1	221633266	0.461638	0.301447
cg22372182	C1orf65	TSS200	1	221633292	0.695048	0.469633
cg26603179	C1orf65	TSS200	1	221633269	0.352011	0.275209
cg05333568	C1orf65	5'UTR	1	221633417	0.434251	0.393108
cg14856698	C1orf86	5'UTR	1	2125805	0.548448	0.303063
cg16117513	C1orf86	TSS1500	1	2129517	0.655689	0.418333
cg03516026	C1orf89	TSS1500	1	16437238	0.53152	0.403674		0.287699
cg16348470	C1orf94	5'UTR	1	34415196	0.397873	0.289298
cg10916651	C1QA	TSS200	1	22835573	0.799219	0.561367
cg12891160	C1QL2	TSS1500	2	119633156	0.358314	0.277145
cg18752880	C1QTNF3	TSS200	5	34079266	0.36895	0.284497	0.217541	0.213245
cg06179228	C1QTNF7	TSS200	4	15038613	0.650754	0.582727
cg03718414	C20orf107	TSS200	20	54541631	0.440609	0.361989
cg06477069	C20orf117	TSS1500	20	34926792	0.41027	0.346235
cg17775490	C20orf123	TSS200	20	44612761	0.456333	0.294674	0.30469	0.257579
cg17801864	C20orf123	TSS200	20	44612752	0.446418	0.312933	0.229643	0.274431
cg13672800	C20orf141	TSS1500	20	2743194	-0.384145
cg26379383	C20orf166	5'UTR	20	60558853	0.275341	0.254809
cg24272002	C20orf70	TSS1500	20	31218827	0.295968	0.204994
cg02518824	C21orf121	TSS200	21	42315126	0.476714	0.318561
cg26146900	C21orf33	TSS1500	21	44376984	0.381149	0.3016
cg07747299	C21orf56	5'UTR	21	46428480	0.271852		0.357001
cg21046160	C22orf15	TSS200	22	22435147	0.226454	0.206615
cg05450667	C22orf27	TSS200	22	29648103	0.264772
cg17468100	C22orf27	TSS200	22	29648147	0.293447	0.240839
cg21712830	C22orf36	TSS1500	22	23319335	0.564355	0.437247
cg10308949	C22orf40	TSS1500	22	45026284	0.588928	0.486224
cg02413370	C22orf41	5'UTR	22	49345820	0.292618	0.281409	0.200481
cg15223899	C22orf45	TSS1500	22	23221158			0.372348
cg24104611	C22orf9	TSS1500	22	44015796	0.598518	0.478361
cg23058548	C2orf16	TSS1500	2	27652249	0.387168	0.305363
cg02946570	C2orf43	TSS1500	2	20886868			0.245325	0.365624
cg07622096	C2orf48	TSS1500	2	10198709	0.285127	0.212789
cg03975271	C2orf51	TSS1500	2	88604369	0.32941	0.248236
cg27423177	C3AR1	TSS1500	12	8110625	0.427284	0.320189
cg02765820	C3orf22	TSS1500	3	127760710	0.73881	0.573368
cg02100848	C3orf32	TSS200	3	8668859	0.429528	0.349875
cg11070419	C4BPA	TSS1500	1	205343833	0.541727	0.423303
cg21571160	C4BPB	5'UTR	1	205329176	0.46609	0.334539		0.297604
cg12209861	C4orf19	5'UTR	4	37135472			0.27539	0.225339
cg02149446	C5AR1	TSS1500	19	52504359	0.320712	0.252288
cg16439948	C5orf13	TSS1500	5	111121844	0.718803	0.546146
cg20442289	C5orf15	TSS1500	5	133333603	0.439709	0.359119		0.383754
cg14722162	C5orf20	TSS200	5	134811085	0.636682	0.452565
cg00520708	C5orf24	TSS200	5	134209165	0.445325	0.350501
cg21184216	C5orf30	5'UTR	5	102625933	0.808168	0.514487
cg05598363	C5orf32	TSS1500	5	139534491	0.380436	0.256785
cg25502093	C5orf54	TSS1500	5	159759911	0.291173	0.207514		-0.289939
cg24883742	C6	5'UTR	5	41255276	0.800976	0.670633
cg09606840	C6orf108	TSS1500	6	43305522	0.355711	0.209986
cg02086355	C6orf126	TSS1500	6	35851085			0.233764
cg19666256	C6orf136	TSS1500	6	30722401	0.258362
cg06182584	C6orf136	TSS1500	6	30722308	0.271867	0.20963
cg20229609	C6orf173	TSS1500	6	126702565			0.216279
cg01431340	C6orf186	TSS1500	6	110786778			0.298313
cg09041720	C6orf195	TSS200	6	2580496	0.741309	0.680509
cg05678462	C6orf195	5'UTR	6	2579099	0.369868	0.292238
cg15627108	C6orf208	TSS1500	6	169931789			0.237007
cg14186264	C6orf58	TSS200	6	127939998	0.564689	0.627733	-0.345178
cg26184028	C6orf97	TSS1500	6	151856625	0.576212	0.449201
cg25610200	C7orf34	TSS1500	7	142346493	0.426314	0.299892
cg20249277	C7orf53	TSS200	7	111908113	0.45603	0.345354
cg05792786	C7orf57	TSS1500	7	48040219	0.445046	0.372081
cg01597480	C7orf58	5'UTR	7	120416640	0.838046	0.727072
cg04455137	C7orf58	5'UTR	7	120416552	0.867296	0.698758
cg08541497	C8orf76	TSS1500	8	124323010	0.594796	0.488685
cg16175700	C8orf79	5'UTR	8	12874178	0.260031
cg24392274	C9orf16	TSS1500	9	129961663	0.409428	0.323909
cg13413488	C9orf16	TSS1500	9	129961734	0.648448	0.4793
cg00755588	C9orf172	TSS1500	9	138857614	0.246512		0.215254
cg13390231	C9orf3	TSS1500	9	96528418	0.323326	0.256958
cg07763768	C9orf45	TSS200	9	124917744			0.224295
cg11727569	C9orf5	TSS1500	9	110922613	0.468741	0.319813	0.303651	0.541014
cg25592977	CA10	TSS1500	17	47592314	0.400159	0.245943
cg08919494	CA8	TSS200	8	61356665	0.770001	0.420068
cg18617589	CA8	TSS200	8	61356662	0.466296	0.275047
cg24703660	CABYR	5'UTR	18	19973547	0.328666	0.296883
cg03119731	CACNG6	TSS1500	19	59186470	0.704494	0.752503
cg25195288	CADM1	TSS1500	11	114881392	0.356078	0.275072	0.242167
cg06203976	CADM3	TSS1500	1	157407069			0.215205
cg06281795	CALB1	TSS200	8	91164290	0.487693	0.394013
cg14348532	CALCA	5'UTR	11	14950138	0.338312	0.271913
cg10024587	CALHM2	5'UTR	10	105201743	0.793393	0.676294
cg23175074	CALHM2	TSS1500	10	105202480	0.761697	0.614701
cg17832674	CALM3	TSS1500	19	51795558	0.647009	0.538221		0.274448
cg02241986	CALML3	TSS1500	10	5556543	0.473168	0.341299
cg01396022	CAMK1	TSS1500	3	9786990	0.486382	0.401627
cg16073349	CAMK2B	TSS1500	7	44332061	0.254115
cg09143221	CAMKK1	TSS1500	17	3741406	0.521327	0.319784
cg22496986	CAMKK1	TSS1500	17	3741322	0.672515	0.511914
cg04548463	CAND2	TSS1500	3	12812740	0.488873	0.386959		0.26606
cg03025013	CANT1	TSS1500	17	74517781	0.500732	0.282723
cg23013864	CAP2	TSS1500	6	17501375	0.365976	0.264059
cg03333253	CAPN11	TSS1500	6	44233671	0.324419	0.261077
cg07810162	CAPN12	TSS1500	19	43927776			0.274962
cg16495448	CARD11	5'UTR	7	2985786			0.281046	0.208765
cg20338030	CARD18	TSS200	11	104515673	0.411397	0.340139		-0.240423
cg26146287	CARTPT	TSS1500	5	71050517	0.494867	0.281436
cg02161125	CASK	TSS1500	X	41667636	0.438071	0.399977	0.206233	0.247417
cg12614178	CASK	TSS1500	X	41667629	0.38562	0.276915
cg16269097	CASK	TSS1500	X	41668099	0.4275	0.227639
cg24931882	CASK	TSS200	X	41667272	0.496808	0.428654	0.263266	0.242361
cg17008031	CASP1	TSS1500	11	104478117	0.381909	0.332125
cg01999333	CASP14	TSS1500	19	15023623	0.461099	0.317458
cg05937969	CASR	5'UTR	3	123385706	0.328966	0.271691	0.218394
cg19108881	CASR	TSS200	3	123385200	0.332309	0.291333
cg13764116	CASR	5'UTR	3	123389647	0.411577	0.312249	0.223073	0.220952
cg06782676	CASR	TSS1500	3	123384073	0.534683	0.41446
cg09326204	CASR	5'UTR	3	123435939			0.374728
cg05398769	CASZ1	5'UTR	1	10684570			0.267027
cg13167443	CATSPERB	5'UTR	14	91265991	0.427816	0.349711	0.268037	0.290799
cg25515317	CAV1	TSS1500	7	115951344	0.448902	0.383157
cg08443038	CBFA2T3	5'UTR	16	87534378	0.456974	0.28837
cg00231483	CBLN2	TSS1500	18	68362939	0.376573	0.285374		-0.29541
cg03566107	CBLN2	TSS1500	18	68362942	0.463025	0.380736
cg18045515	CBX2	TSS1500	17	75365664	0.886519	0.700662		-0.317905
cg08897924	CC2D1B	TSS1500	1	52605248			0.231883	0.248721
cg12747469	CCDC108	TSS1500	2	219615469	0.728168	0.604427
cg12478092	CCDC116	TSS200	22	20316960	0.466213	0.467747
cg24144883	CCDC116	TSS200	22	20316985	0.402306	0.316747
cg18604842	CCDC116	5'UTR	22	20317190	0.213388		0.290019	0.33885
cg14202048	CCDC126	TSS1500	7	23603269			0.254987	0.280241
cg03539789	CCDC140	5'UTR	2	222875414	-0.216926		0.304291	0.318483
cg19818218	CCDC146	5'UTR	7	76590076	0.345531
cg17601287	CCDC153	TSS200	11	118571816	0.458199	0.380341
cg00762681	CCDC160	TSS1500	X	133197244	0.236372		0.209659	0.362823
cg22675593	CCDC27	TSS1500	1	3657355	0.291281		0.214561	0.2952
cg14192542	CCDC46	5'UTR	17	61618043	0.372013	0.265457	0.256619
cg12686273	CCDC64B	TSS1500	16	3025868	0.333703	0.321373
cg03002136	CCDC70	5'UTR	13	51335323	0.481881	0.421058
cg20272205	CCDC80	TSS1500	3	113843444	0.544936	0.487535
cg06241374	CCDC85A	TSS1500	2	56263575	0.458954	0.325696
cg06394820	CCDC86	TSS1500	11	60364867	0.822808	0.697467
cg06456738	CCDC87	TSS1500	11	66117657	0.561225	0.509917
cg26706759	CCDC99	5'UTR	5	168944324	0.528955	0.446764	-0.210728
cg12727529	CCK	TSS1500	3	42282765	0.510748	0.425399
cg18789547	CCK	TSS1500	3	42282803	0.563564	0.413153
cg25531987	CCL23	TSS1500	17	31370494	0.484834	0.385056	-0.248371	-0.32404
cg05034363	CCL24	TSS200	7	75281129	0.302467
cg06083483	CCL8	TSS200	17	29670119			0.205873
cg12417071	CCNA1	TSS1500	13	35903489	0.670184	0.61238
cg07743747	CCR2	TSS1500	3	46369554	0.408668	0.290146
cg16752389	CCR4	TSS1500	3	32966689	0.447863	0.35383
cg19688584	CCR6	5'UTR	6	167449668	0.300871
cg25641439	CCR6	5'UTR	6	167464891	0.337956		0.207714
cg16021018	CCRL2	5'UTR	3	46424317	-0.249742		0.385953	0.248366
cg02601618	CCT8L2	TSS1500	22	15455046	-0.454133	-0.3041	0.27775	0.342344
cg22009923	CD151	TSS1500	11	822065	0.246016
cg12126686	CD22	5'UTR	19	40513474	0.366549	0.325028
cg19090861	CD248	TSS1500	11	65842534	0.458029	0.408433
cg22908581	CD4	5'UTR	12	6769236	0.29393
cg17216759	CD47	TSS1500	3	109293051	0.56301	0.456138
cg11139878	CD5L	TSS200	1	156078414			0.200646
cg13014558	CD6	TSS200	11	60495547	0.407689	0.353773
cg09970481	CD79A	TSS1500	19	47071584	0.448885	0.369619
cg19825589	CD79A	TSS1500	19	47071550	0.439221	0.369313		0.29397
cg11705746	CD81	TSS1500	11	2354637	0.548571	0.464544	-0.235045
cg05175803	CD82	5'UTR	11	44553695	0.440443	0.359058
cg01436254	CD86	TSS200	3	123279270	0.384431	0.265846
cg16331599	CD86	TSS200	3	123279317	0.516065	0.448108
cg09459339	CD96	TSS200	3	112743583	0.690556	0.643553
cg03372815	CD99L2	TSS1500	X	149818055	0.715654	0.623977	-0.238546	-0.390479
cg04087271	CDA	TSS200	1	20787921	0.652111	0.469115	0.25116
cg26009195	CDC25B	TSS200	20	3724274	0.476649	0.317403
cg10124993	CDCA4	5'UTR	14	104549757	0.738537	0.595896
cg09631415	CDH11	5'UTR	16	63654576	0.757114	0.584109
cg04480386	CDH12	5'UTR	5	22888891	0.719938	0.677598	0.243691
cg00423443	CDH13	TSS1500	16	81217877	0.347209	0.252463		0.232339
cg05808793	CDH17	5'UTR	8	95298701	0.396803	0.265495
cg22137572	CDH18	5'UTR	5	19951359	0.739239	0.637071
cg16489926	CDH19	TSS200	18	62422321	0.533521	0.460565	0.266804
cg18608017	CDH23	5'UTR	10	72828078	0.460324	0.333952		-0.306527
cg00234046	CDH23	5'UTR	10	72839251			0.309728
cg06697455	CDH9	TSS1500	5	27075722	0.428332	0.354742
cg24060173	CDK18	5'UTR	1	203754866	0.480578	0.287122
cg09106999	CDK2	TSS1500	12	54646332	0.481621	0.360515		0.249886
cg13127506	CDK2AP1	TSS1500	12	122322971	0.223962
cg01885202	CDKL5	TSS1500	X	18353378	0.529786	0.445301		0.238938
cg02939364	CDKL5	TSS200	X	18353629	0.599219	0.488695	0.316265
cg04716051	CDKL5	TSS1500	X	18353177	0.540785	0.474465
cg06408185	CDKL5	TSS200	X	18353635	0.524861	0.463404	0.325003
cg07519908	CDKL5	TSS200	X	18353644	0.555802	0.44435	0.251378
cg05559445	CDKN1C	TSS1500	11	2864250	0.30219	0.26216		-0.207531
cg05267118	CDKN1C	TSS1500	11	2864460	0.560501	0.461889
cg00908631	CDKN2C	TSS1500	1	51206204	0.346013	0.354565	0.226851
cg02400565	CEACAM6	TSS200	19	46951075	0.711833	0.634713
cg22676000	CEACAM6	TSS1500	19	46950921	0.576011	0.511903
cg03282993	CECR6	TSS200	22	15982259	0.338923	0.264705
cg26538442	CES3	TSS200	16	65552448	0.371938	0.214815	0.211933
cg27396498	CES4	TSS200	16	54351979	0.26091
cg08794265	CES4	TSS1500	16	54350701	0.354677	0.280117		0.217149
cg03284670	CES7	TSS1500	16	54467233	0.572356	0.376338
cg13539395	CFD	TSS200	19	810507	0.313323	0.22335	0.224134	0.208298
cg11177404	CGB2	TSS200	19	54226891	0.620199	0.491995
cg11120551	CHD1L	TSS1500	1	145180620	0.304091
cg01901466	CHGA	TSS1500	14	92458633	0.394213	0.326684
cg23013853	CHGA	TSS1500	14	92458855	0.568247	0.440308
cg02097014	CHI3L1	TSS1500	1	201422997	0.406266	0.263662
cg26366091	CHI3L2	TSS200	1	111571797	0.329976
cg11165881	CHL1	TSS1500	3	213048	0.621079	0.500034
cg10783797	CHPF2	5'UTR	7	150561469	0.347941	0.269878		-0.31214
cg00619443	CHRDL1	TSS1500	X	109926192	0.441676	0.34788	0.248129	0.327618
cg25903474	CHRDL1	TSS200	X	109926128	0.325807	0.274121	0.254384
cg19053358	CHRDL1	5'UTR	X	109925734	0.599807	0.536808	-0.240925	-0.304045
cg23476456	CHRDL1	5'UTR	X	109925848	0.409003	0.297623
cg07051329	CHRDL1	TSS200	X	109926025	0.560913	0.499322
cg23914031	CHRDL1	5'UTR	X	109923466	0.502466	0.379016
cg27452062	CHRDL1	TSS200	X	109926070	0.472405	0.435394
cg16057587	CHRM2	5'UTR	7	136349106		-0.203095	0.386998	0.313485
cg17405012	CHRM2	TSS1500	7	136203803	0.292708	0.212703
cg18853490	CHRM3	5'UTR	1	237949463	0.233996		0.270066	0.337708
cg05506446	CHRM4	TSS1500	11	46366077			0.25364	0.260233
cg18738190	CHST3	5'UTR	10	73410297	0.830749	0.702475
cg00191052	CHST7	TSS1500	X	46317714	0.419635	0.347709
cg00742121	CHST8	TSS1500	19	38804144	0.251651	0.214728
cg04716996	CHURC1	TSS1500	14	64450330			0.286056	0.229476
cg27492942	CISD3	TSS1500	17	34139491	0.279267
cg00238131	CITED1	TSS1500	X	71444023	0.435323	0.365934
cg23710475	CITED1	5'UTR	X	71442438	0.536888	0.505486
cg03752015	CITED1	TSS1500	X	71443669	0.532632	0.490163
cg09976142	CIZ1	5'UTR	9	129995257	-0.702284	-0.40508	0.286813
cg14532894	CIZ1	5'UTR	9	130004739	0.684516	0.501066
cg08793208	CKLF	TSS1500	16	65142950	0.259303
cg18597415	CLC	TSS1500	19	44921206	0.47105	0.201119
cg23296791	CLC	TSS1500	19	44921606	0.225764
cg26068654	CLCC1	5'UTR	1	109306602	0.332431	0.260823	0.313002	0.209123
cg03670355	CLCN4	5'UTR	X	10086353	0.663606	0.591978
cg25427918	CLCN5	TSS200	X	49573916	0.645945	0.566395
cg11145160	CLDN11	TSS1500	3	171618972	0.441675	0.358888
cg27138949	CLDN18	TSS1500	3	139199440	0.463551	0.368852		-0.238516
cg01472101	CLEC10A	TSS1500	17	6924715	0.414036	0.267313
cg15722751	CLEC1A	TSS200	12	10142905	0.423167	0.338976
cg05626117	CLEC4G	TSS1500	19	7704327	0.536108	0.419635		-0.258467
cg23175055	CLIC1	TSS1500	6	31812717	0.44589	0.337113	0.204943
cg13003571	CLLU1	5'UTR	12	91342371	0.488047	0.365254
cg06051146	CLP1	TSS1500	11	57180860	-0.750113	-0.548482
cg08737743	CLVS2	5'UTR	6	123359722	0.447431	0.396931
cg22566694	CMBL	TSS1500	5	10362123	0.433408	0.356282
cg11419186	CMIP	TSS1500	16	80034874	0.409226	0.298544	0.213666
cg07919167	CMKLR1	TSS1500	12	107238984	0.59454	0.554952	0.235184
cg23803206	CMPK1	TSS1500	1	47571434	0.421022	0.343695		0.259112
cg01434608	CMTM3	TSS1500	16	65195428	0.530118	0.363945
cg17107617	CNFN	TSS1500	19	47586533	0.265339		0.212316	0.235656
cg24494102	CNGA1	TSS1500	4	47710738	0.312476	0.227014	0.232646
cg16184827	CNGA3	TSS1500	2	98328256	0.585752	0.42384
cg05444994	CNKSR2	TSS1500	X	21302245	0.706985	0.461593		0.286883
cg20644952	CNO	TSS1500	4	6768332	0.311606	0.37822
cg20141118	CNTLN	TSS1500	9	17124569	0.500537	0.460606
cg11830800	CNTN1	5'UTR	12	39373787	0.359277	0.234005
cg16966992	COCH	TSS1500	14	30413107	0.475056	0.393666		0.224961
cg09708959	COL11A2	TSS1500	6	33269085	0.653812	0.345984
cg16630229	COL11A2	TSS1500	6	33268582	0.63684	0.532854
cg09251959	COL16A1	TSS1500	1	31943094	0.705055	0.623408
cg17158750	COL20A1	TSS200	20	61394827	0.379266	0.246332
cg25552435	COL23A1	5'UTR	5	177949906	0.592527	0.411795
cg07095995	COL25A1	TSS200	4	110443429	0.855554	0.731928
cg08963132	COL29A1	TSS200	3	131546951	0.601133	0.545618	0.284629	0.254643
cg02420724	COL5A2	TSS1500	2	189753228	0.844772	0.733271
cg03034070	COL5A2	TSS1500	2	189753086	0.604101	0.452743	-0.250507	-0.324623
cg10765212	COL5A2	TSS200	2	189752883	0.816157	0.665793
cg14288066	COL6A3	5'UTR	2	237972081	0.481787	0.328763
cg15164782	COL8A1	5'UTR	3	100989738	0.205037		0.290902	0.33406
cg18105675	COLEC11	TSS1500	2	3620275			0.334992	0.209063
cg19382657	COLEC12	TSS1500	18	491234	0.391708	0.287102
cg00595051	COPS4	TSS1500	4	84174453	0.377429	0.250812		0.304468
cg12800915	CORO2A	5'UTR	9	99992450	0.35855	0.228139
cg12327691	COX15	TSS1500	10	101483312	0.828492	0.710851
cg27413508	COX4I2	TSS200	20	29689178	0.521599	0.395987		0.283265
cg08995662	CPAMD8	TSS200	19	16998689	0.429979	0.380597
cg16903913	CPAMD8	TSS200	19	16998714	0.687814	0.595605
cg26982364	CPLX2	5'UTR	5	175232445	0.400661	0.325513
cg01563071	CPNE4	5'UTR	3	133130370	0.844389	0.720295	-0.243579	-0.217299
cg05531409	CPNE4	5'UTR	3	133119862	0.725928	0.631613
cg19139832	CPNE4	5'UTR	3	133114531	0.540523	0.454288
cg11203985	CPNE7	TSS1500	16	88168555	0.724788	0.548447
cg03483464	CPOX	TSS1500	3	99795661	0.675244	0.553066
cg08813944	CPSF4L	TSS1500	17	68770184	0.50353	0.340485
cg00449201	CPT1C	TSS1500	19	54885249	0.897471	0.699832		-0.214268
cg23283187	CPZ	TSS1500	4	8643919	0.447641	0.415745		-0.313524
cg14339343	CPZ	5'UTR	4	8653456	0.335779	0.308952	-0.260568
cg25706990	CPZ	TSS1500	4	8644565	0.320621	0.295756		0.253141
cg05508558	CR2	TSS1500	1	205693995	0.573078	0.389356	-0.294372	-0.281157
cg19932080	CRABP1	TSS1500	15	76418234	0.420908	0.272213		-0.306888
cg05384271	CRB3	TSS1500	19	6415029	-0.42064	-0.283358	0.352748
cg14803765	CREB5	TSS1500	7	28417212	0.415872	0.333068
cg14927519	CREB5	TSS1500	7	28417221	0.430494	0.357339		0.216215
cg23606079	CRISPLD2	5'UTR	16	83411372	0.504591	0.426665		-0.350634
cg03543081	CRP	TSS200	1	157951110			0.271654	0.261568
cg20193872	CRY1	TSS1500	12	106012726	0.515586	0.351577
cg12205591	CRYAA	TSS1500	21	43461621			0.268735	0.388851
cg12033214	CRYBA4	TSS200	22	25347910	0.48151	0.423382
cg16446484	CSDAP1	TSS1500	16	31488810	0.413448	0.31594	0.24827
cg12862231	CSF1R	5'UTR	5	149446284	0.45757	0.311309
cg15210817	CSF3R	TSS1500	1	36722105	0.515474	0.382868
cg26286961	CSGALNACT1	TSS200	8	19504488	0.706084	0.411933
cg12059540	CSGALNACT1	5'UTR	8	19488699			0.212819	0.404096
cg03680517	CSGALNACT2	TSS1500	10	42952973	0.3777	0.263755
cg21320567	CSPP1	TSS1500	8	68138434	0.468868	0.36091
cg02254461	CSRNP1	TSS1500	3	39170908	0.495949	0.455313	-0.21115
cg19216731	CSRP3	TSS200	11	19180211	0.56508	0.483616
cg11657817	CST11	TSS200	20	23381608	0.745808	0.458595	0.302508
cg03026311	CSTF2	TSS1500	X	99961739	0.493508	0.410825
cg12728820	CSTF2	TSS200	X	99961903	0.51009	0.359527
cg00327332	CSTT	TSS1500	20	23446993	0.757567	0.448387		-0.204055
cg15842722	CSTT	TSS200	20	23447644	0.611637	0.292646
cg23992194	CTBP2	5'UTR	10	126834984	0.674317	0.504427
cg02732509	CTDSP2	TSS1500	12	56527467	0.651614	0.483607
cg00481227	CTNNBL1	TSS1500	20	35755483	0.34466	0.262319		-0.206613
cg16048517	CTNND2	TSS1500	5	11957442	0.669959	0.547512
cg10331779	CTNND2	TSS1500	5	11957811	0.301162	0.266847
cg23669043	CTSF	TSS200	11	66092820	0.48127	0.422826
cg07631828	CTSZ	TSS1500	20	57015976	0.429807	0.33348
cg12831034	CTSZ	TSS1500	20	57016366	0.379642	0.31125
cg06830319	CX3CL1	TSS1500	16	55963575	0.398602	0.2615
cg24284822	CXCL13	TSS1500	4	78651035	0.332975	0.293104
cg17001652	CXCL13	TSS1500	4	78651427	0.536782	0.38856
cg13215970	CXCL5	TSS200	4	75083460	0.761194	0.670354		0.283949
cg16055869	CXCL5	TSS200	4	75083476	0.899681	0.657771
cg12463851	CXCR7	TSS1500	2	237141925	0.425767	0.353582		0.220225
cg22010317	CXorf36	TSS1500	X	44945488	0.44882	0.371092
cg02597128	CXorf41	TSS200	X	106336479	0.493692	0.348539
cg03537243	CXorf41	TSS200	X	106336386	0.598732	0.539585
cg03878985	CXorf41	TSS200	X	106336395	0.611641	0.482674
cg19218988	CXorf41	TSS200	X	106336380	0.649951	0.586126
cg26555756	CXorf41	TSS200	X	106336458	0.618075	0.535488
cg22010900	CXorf42	TSS1500	X	119263365	0.433689	0.32149
cg19398192	CXorf57	TSS200	X	105741708	0.598245	0.538458	-0.310687	-0.263238
cg04924696	CXorf58	TSS1500	X	23835667	0.608637	0.557213
cg22881447	CXorf58	TSS1500	X	23835698	0.548697	0.499774	0.222108
cg05442715	CXorf58	5'UTR	X	23836062	0.563056	0.441786
cg11016745	CXorf58	5'UTR	X	23836235	0.583362	0.500875		0.362201
cg02211783	CXorf61	TSS1500	X	115508855	0.354366	0.266051
cg01008405	CXXC5	5'UTR	5	139019210	0.36354	0.333163
cg15165154	CXXC5	5'UTR	5	139021198			0.274901
cg11176694	CXXC5	5'UTR	5	139030599	0.498518	0.339475		-0.218737
cg05227215	CXXC5	5'UTR	5	139037680			0.204096	0.308243
cg12597839	CYB561D1	TSS1500	1	109837664	0.318112	0.321749		-0.327228
cg04242898	CYB5R3	TSS200	22	41373075	0.466393	0.364771
cg25044876	CYB5R3	5'UTR	22	41371090	0.440032	0.337358	0.21248
cg08690876	CYB5R3	5'UTR	22	41370665	0.365037	0.296538
cg05621349	CYorf15A	TSS200	Y	20188457	0.466634
cg17790333	CYP11A1	TSS200	15	72447318	0.324012	0.211267		-0.230568
cg10500909	CYP11B2	TSS1500	8	143997017	0.423019	0.336749		0.204562
cg13216022	CYP19A1	TSS1500	15	49418979	0.353891	0.245757		0.382871
cg12802310	CYP1B1	TSS1500	2	38158224	0.600149	0.509482
cg02604290	CYP24A1	TSS200	20	52223996	0.65165	0.585468
cg02673418	CYP24A1	TSS1500	20	52224385	0.552303	0.479368
cg13482327	CYP2A13	TSS1500	19	46285301	0.743864	0.657149
cg07506573	CYP2A13	TSS1500	19	46285835	0.591153	0.558497
cg15597984	CYP2D6	TSS200	22	40857005			0.279872
cg11267879	CYP2F1	TSS1500	19	46311792	0.422372	0.316813
cg00503298	CYP4B1	TSS1500	1	47036300	0.673889	0.529911		-0.328692
cg08550407	CYP4F8	TSS1500	19	15585798	0.869024	0.746856		-0.210294
cg14404298	CYP8B1	TSS1500	3	42894029	0.317069	0.28872
cg26124860	CYP8B1	TSS1500	3	42893685	0.337867	0.254557
cg02386599	DAAM2	5'UTR	6	39877520	0.398677	0.257488		0.303039
cg06710648	DAB1	TSS200	1	58488965	0.383711	0.300021
cg22525715	DAB1	5'UTR	1	57962727	0.539235	0.482384	-0.327208
cg01305539	DAB2IP	TSS1500	9	123368148	0.452455	0.311504
cg00993140	DACH2	TSS1500	X	85289778	0.79419	0.585121
cg08637905	DACH2	TSS200	X	85290057	0.598103	0.517773
cg16144072	DACH2	TSS200	X	85289956	0.432961	0.369028
cg16259355	DACH2	TSS1500	X	85289299	0.73654	0.638168
cg21379639	DALRD3	5'UTR	3	49031424	0.340428	0.300665	0.251183
cg18650307	DCAF16	5'UTR	4	17418566	0.424486	0.377206
cg12223258	DCAKD	5'UTR	17	40472552	0.434188	0.292032	0.202138	0.300253
cg16770368	DCHS1	5'UTR	11	6630360	0.251669	0.227528
cg05561193	DCLK2	TSS1500	4	151218492	0.358307	0.314177
cg00777315	DCT	TSS1500	13	93931340			0.247107
cg16811558	DDC	TSS1500	7	50601746	0.248423	0.256489
cg24164005	DDC	5'UTR	7	50596912			0.327086	0.396973
cg07164639	DDO	TSS1500	6	110843651	0.276611		0.203705
cg21880888	DDR2	5'UTR	1	160869157	0.202539		0.257161
cg11502844	DDX1	TSS1500	2	15648815	0.572203	0.443208
cg24826812	DDX26B	5'UTR	X	134482278	0.597478	0.451149
cg18077436	DDX3Y	TSS200	Y	13526016	0.5076	0.28379
cg09856092	DDX3Y	TSS200	Y	13525984	0.535457
cg04253037	DDX56	TSS1500	7	44581014	0.478685	0.451943
cg16773563	DDX56	TSS1500	7	44581000	0.450185	0.359528
cg05758978	DDX56	TSS200	7	44580830	0.735846	0.589683
cg00466436	DEFB126	TSS200	20	71163			0.318357	0.357885
cg26818165	DENND1C	TSS200	19	6432857	0.491219	0.393053		-0.232707
cg07675337	DEPDC7	TSS1500	11	32993150	0.289321	0.236268
cg25487529	DGKG	TSS1500	3	187562937	0.557785	0.493357
cg08470131	DGKK	TSS200	X	50230582	0.48148	0.363829		0.318862
cg20378070	DHX16	TSS1500	6	30749158	0.324142	0.262454
cg26784957	DHX36	TSS1500	3	155525456	0.30341	0.226916	0.214305	0.378395
cg08368055	DHX38	5'UTR	16	70686816	0.244155	0.210621		-0.210862
cg11824111	DKC1	TSS1500	X	153643870	0.484628	0.389846
cg19944582	DKC1	TSS200	X	153644148	0.44805	0.364537
cg01157070	DKFZP434H168	TSS200	16	54786012	0.461506	0.316896
cg27369423	DKFZP434H168	TSS1500	16	54786402	0.684376	0.54132
cg14330675	DKFZp434J0226	TSS200	19	51405304	0.658358	0.636404
cg21629821	DKFZp434J0226	TSS200	19	51405313	0.453315	0.378282
cg01600123	DLG3	5'UTR	X	69589160	0.47596	0.376017
cg10401741	DLGAP4	TSS1500	20	34427728	0.44614	0.371748
cg00337916	DLX6AS	TSS1500	7	96481622	0.490077	0.423413
cg03578951	DMAP1	TSS1500	1	44451378	0.475406	0.431073		0.216744
cg11976790	DMBT1	TSS200	10	124310054	0.405171	0.277198
cg01377936	DMD	5'UTR	X	32083481			0.230299
cg25905812	DMRT1	TSS200	9	831632	0.551415	0.512366	0.233714
cg04897208	DNAH8	TSS1500	6	38797648	0.244802	0.214002
cg02070028	DNAJB13	TSS200	11	73338898	0.795716	0.715957
cg10235741	DNASE1L3	5'UTR	3	58175366	-0.828119	-0.515048	0.208811
cg26002091	DNMBP	5'UTR	10	101726250	0.678515	0.568696
cg27319563	DNMBP	5'UTR	10	101757342	0.421075	0.310916
cg21892967	DNMT1	TSS1500	19	10167043	0.33996	0.256185	0.212402
cg02931604	DPPA5	TSS1500	6	74121019	0.256565	0.202945
cg09435415	DPYS	TSS200	8	105548559	0.550365	0.43371
cg01337047	DSG1	TSS1500	18	27151111			0.239001
cg25015271	DUPD1	TSS1500	10	76488803	0.347869	0.239229
cg13442201	DUSP10	5'UTR	1	219975358	0.337241	0.237089	0.250638
cg23612030	DUSP2	TSS1500	2	96175260	0.496695	0.309695	-0.271992	-0.20631
cg05085049	DUSP9	5'UTR	X	152563186	0.719852	0.545681
cg13915726	DUSP9	5'UTR	X	152561503	0.694971	0.605893	-0.369469	-0.31487
cg09552277	DYNC1LI2	TSS1500	16	65343733	0.210298
cg24090346	DYNLT3	TSS200	X	37591969	0.448607	0.360827
cg09135343	DYRK2	TSS1500	12	66327695	0.461146	0.400175
cg09375033	DZIP1L	5'UTR	3	139316324	0.529444	0.406178		-0.244026
cg20683656	EBF2	TSS200	8	25958468	0.727537	0.561192
cg20540913	EDA	5'UTR	X	68752833	0.624246	0.553999
cg12447182	EDA	TSS200	X	68752582	0.613344	0.503127
cg06495401	EDAR	5'UTR	2	108925844	0.242973
cg09088437	EDAR	5'UTR	2	108925444	0.375751	0.252398
cg16264526	EDNRA	TSS1500	4	148620723	0.376057	0.238814
cg02147695	EDNRB	TSS1500	13	77391658	0.462838	0.355852
cg07035515	EDNRB	TSS1500	13	77391705	0.702912	0.510072
cg19759502	EDNRB	TSS1500	13	77392068	0.229837
cg14292823	EEF1D	TSS1500	8	144752240	0.387129	0.326064
cg23902550	EEF1D	TSS1500	8	144752249	0.319907	0.244716
cg10397070	EEF1G	TSS1500	11	62098803	0.42085	0.348596
cg03535793	EFCAB4B	TSS1500	12	3732855	0.278494	0.249947
cg17904739	EFCAB4B	5'UTR	12	3731828	0.331761	0.233403
cg14759043	EFCAB4B	TSS1500	12	3732858	0.373949	0.323269
cg00585901	EFNA4	TSS1500	1	153302012	0.74496	0.502827
cg15141467	EFNA4	TSS1500	1	153301999	0.828411	0.515711
cg21544051	EFNB1	TSS1500	X	67964829	0.319097	0.235651
cg23545272	EFNB1	5'UTR	X	67966338	0.576789	0.471616	-0.294427	-0.303874
cg05251755	EFR3B	TSS1500	2	25117311	0.740358	0.600235
cg00932276	EGFL6	5'UTR	X	13497897	0.387377	0.321938	-0.226845	-0.271194
cg05037688	EGFL7	TSS1500	9	138676375			0.328231	0.233182
cg20682143	EGLN1	TSS1500	1	229627775	0.507138	0.362157
cg01988452	EIF1AY	TSS1500	Y	21145916	0.510422	0.229815
cg10620659	EIF1AY	TSS1500	Y	21146779	0.464668		-0.244515
cg14611683	EIF2B3	TSS1500	1	45225167	0.404438	0.332829	0.230339
cg26073060	EIF3I	TSS1500	1	32459323	0.302633	0.234814
cg07179068	EIF4E1B	5'UTR	5	175992771			0.38617
cg05921913	EIF5	TSS1500	14	102868774	0.714683	0.625935
cg11802299	ELAC2	TSS1500	17	12863564	0.744375	0.599635		0.29471
cg11049154	ELF4	TSS1500	X	129072497	0.450506	0.357938
cg25918359	ELF4	TSS1500	X	129072413	0.354848	0.346421	0.20494	0.207457
cg09160231	ELFN1	5'UTR	7	1731839	0.320904	0.257563
cg00107982	ELFN2	5'UTR	22	36143044	0.289363	0.275985
cg21055910	ELFN2	5'UTR	22	36103984	0.367493	0.244718
cg21511948	ELFN2	5'UTR	22	36150182	0.424632	0.330315
cg11111083	ELK1	TSS1500	X	47395533	0.373945	0.329717
cg27101034	ELOVL7	5'UTR	5	60173514	0.351582	0.268074
cg22104242	ELOVL7	5'UTR	5	60174640			0.223232
cg19459207	EMB	TSS1500	5	49773530	-0.412781	-0.396731	0.397045	0.259715
cg11779941	EMD	TSS1500	X	153259529	0.460777	0.334563
cg04344997	EMD	TSS1500	X	153260323	0.647897	0.589895	0.200743
cg05025071	EMR1	TSS200	19	6838530	0.480463	0.432038		-0.213489
cg23772205	EN2	TSS1500	7	154942702	0.809497	0.696641
cg00509187	ENOX1	TSS1500	13	43260093	0.537092	0.453518
cg06295352	ENOX2	5'UTR	X	129864831	0.575491	0.481925
cg20964758	ENOX2	5'UTR	X	129864838	0.501412	0.458679	0.275855
cg01661247	ENPP1	TSS1500	6	132170030	0.595398	0.526942
cg20988616	ENPP3	TSS1500	6	131999837	0.380505	0.344509	-0.256118
cg10658197	ENTHD1	TSS1500	22	38620698	0.394116	0.357457
cg12497543	ENTPD1	TSS1500	10	97505367	0.350524	0.288364		0.27984
cg13471990	ENTPD1	TSS1500	10	97505212	0.469814	0.267035	-0.228824	-0.330058
cg25329685	ENTPD4	TSS1500	8	23371694	0.634823	0.522835	-0.348418	-0.308966
cg12728621	EPB41L1	5'UTR	20	34206506	0.552773	0.450477
cg06550462	EPB41L3	TSS1500	18	5534208	0.701917	0.603508
cg23847381	EPB41L3	TSS200	18	5534031	0.884901	0.653783	0.217694
cg10122079	EPHA10	TSS1500	1	38004812	0.532427	0.441565	0.200952
cg04424060	EPHB6	5'UTR	7	142269997	0.559564	0.443249
cg12599168	EPHB6	5'UTR	7	142264661	0.517781	0.407864	-0.302646	-0.404959
cg25152404	EPHX1	5'UTR	1	224065806	0.789056	0.47481
cg00501904	EPHX1	5'UTR	1	224068298	0.652322	0.415594		-0.248701
cg01585794	EPHX2	TSS1500	8	27403289			0.274378	0.211732
cg01447748	EPS15	TSS1500	1	51757847	0.462429	0.301619		0.210986
cg02023717	ERBB2	5'UTR	17	35100223	0.517032	0.392723		-0.237091
cg13079837	ERC1	5'UTR	12	974713	0.214794		0.240161
cg07100595	ERC2	TSS1500	3	56478880	0.281161
cg09743261	ERCC6L	TSS200	X	71375596	0.473464	0.355676		0.26456
cg26108843	ERG	TSS1500	21	38956641	0.688116	0.575312
cg07841477	ERN2	TSS200	16	23632402			0.213862
cg06159484	ERRFI1	TSS1500	1	8010177	0.678414	0.583471
cg10426370	ESM1	TSS1500	5	54318216	0.479816	0.321262		-0.292457
cg20893956	ESR1	5'UTR	6	152168429	0.386349	0.311752
cg08415493	ESR1	5'UTR	6	152166508	0.462665	0.356284
cg23284245	ESR2	5'UTR	14	63827432	0.299639	0.28746
cg04732303	ESRRB	5'UTR	14	75917834	0.472088	0.347851
cg25389804	ESRRG	5'UTR	1	215144021	0.53799	0.384745		-0.208497
cg22469897	ETFB	TSS200	19	56550088	0.728629	0.623262
cg16792062	ETS1	TSS1500	11	127963363	0.231534	0.231879		-0.205186
cg25578781	ETS1	5'UTR	11	127951280	0.34045	0.233163
cg05131488	ETV1	TSS1500	7	13998347			0.277534	0.208773
cg01519765	ETV5	TSS1500	3	187310814	0.352175	0.255766
cg21151960	EXOC3	5'UTR	5	497080	0.240636	0.208043		-0.325821
cg19128082	EXOG	TSS1500	3	38512283	0.469227	0.355122	0.204411	0.368364
cg06713675	EXOSC9	TSS1500	4	122941432	0.655575	0.574929
cg16808120	EYA1	TSS1500	8	72432045	0.266529
cg08234354	EYA1	TSS1500	8	72431952	0.546213	0.443184
cg06764333	EYA4	5'UTR	6	133606159	0.615702	0.472743
cg10675276	EYA4	TSS1500	6	133603591	0.794646	0.643725
cg17985029	EYA4	TSS1500	6	133603340	0.409074
cg18714224	EYA4	5'UTR	6	133606271	0.628314	0.580109
cg21296676	EYA4	TSS1500	6	133603353	0.425287	0.335512
cg21390624	EYA4	TSS1500	6	133603370	0.484468	0.385219		-0.371244
cg26871350	F2RL2	TSS1500	5	75955237	0.452685	0.324666
cg23772843	F7	TSS200	13	112807910	0.39207	0.288732	0.232562
cg12671744	FAAH	TSS200	1	46632361	-0.796619	-0.460411	0.204737	0.205309
cg26932018	FAAH2	TSS1500	X	57329274	0.540541	0.38908
cg14427243	FABP1	TSS1500	2	88209637	0.483348	0.375846
cg24046616	FABP1	TSS200	2	88208745	0.392059	0.316149
cg22511455	FAIM3	TSS1500	1	205163396	0.555218	0.387621	0.281554	0.227978
cg15158847	FAIM3	5'UTR	1	205161938	0.42778	0.280122
cg26662578	FAM101A	5'UTR	12	123348399			0.222219
cg11830605	FAM110B	5'UTR	8	59089041	0.547057	0.361265		0.2024
cg08199506	FAM120C	TSS1500	X	54226641	0.538529	0.427893
cg26428339	FAM120C	5'UTR	X	54226404	0.689824	0.623747
cg04889508	FAM122B	TSS200	X	133759046	0.573577	0.507172
cg23616046	FAM122B	TSS1500	X	133759307			0.302297	0.396696
cg14972002	FAM122C	TSS200	X	133768773	0.457421	0.366951
cg16510010	FAM122C	TSS200	X	133768829	0.543727	0.46834
cg24248049	FAM122C	TSS200	X	133768856	0.642375	0.560131	0.270208
cg26764180	FAM122C	TSS200	X	133768860	0.578297	0.450405
cg01309671	FAM122C	5'UTR	X	133768891	0.497986	0.430869
cg21052415	FAM123A	TSS1500	13	24644587	0.268078
cg05687312	FAM123B	TSS200	X	63342519	0.384338	0.295265	0.236109
cg19407266	FAM123B	5'UTR	X	63341847	0.600419	0.542697	-0.340837
cg27083627	FAM123B	5'UTR	X	63342262	0.364361	0.347785
cg18335505	FAM123C	5'UTR	2	131231058	0.25501
cg07794384	FAM123C	5'UTR	2	131234601	0.45967	0.331306
cg01833675	FAM124B	TSS200	2	224975120	0.46415	0.371774
cg25313930	FAM124B	TSS200	2	224975027	0.416805	0.363425
cg10001778	FAM127A	TSS200	X	133993841	0.509919	0.44659	0.237866
cg15043283	FAM127A	TSS200	X	133993871	0.603762	0.509979
cg17558827	FAM127A	TSS200	X	133993799	0.500219	0.367011	0.207758	0.234736
cg03466522	FAM131C	TSS1500	1	16273341	0.303157
cg08968222	FAM13C	TSS1500	10	60793096	0.402603	0.257998	0.28226
cg06965744	FAM153A	5'UTR	5	177129471	0.337566	0.242929
cg15248636	FAM155B	TSS1500	X	68640457			0.263864	0.326547
cg08849150	FAM162B	TSS200	6	117193703	0.452552	0.255
cg12080566	FAM176A	TSS1500	2	75651740	0.407719	0.340648
cg03455713	FAM176A	5'UTR	2	75634648	0.642056	0.421043
cg10600536	FAM180B	TSS200	11	47564780	0.347392	0.30685
cg00357213	FAM188A	TSS1500	10	15942737	0.734513	0.583239	0.309945
cg19707359	FAM188A	TSS1500	10	15942878	0.674216	0.574466		-0.29462
cg20565833	FAM190A	5'UTR	4	91356320	0.338026	0.299708
cg24069653	FAM196B	TSS1500	5	169340879	0.384606	0.229752
cg12417685	FAM19A4	TSS200	3	69064542	0.610384	0.445865
cg04304705	FAM19A5	TSS1500	22	47263624	0.57743	0.416243
cg14894848	FAM19A5	TSS1500	22	47263609	0.544356	0.346385
cg01036409	FAM20A	TSS1500	17	64108967	0.480327	0.377927
cg11058154	FAM20A	TSS1500	17	64108973	0.502126	0.450493
cg23969274	FAM26D	5'UTR	6	116958429	0.763614	0.640306
cg08657886	FAM32A	TSS1500	19	16156868	0.297146	0.225552
cg24376266	FAM3B	TSS200	21	41610520	0.835967	0.697658
cg21684179	FAM40A	TSS1500	1	110378456	0.554642	0.402544	0.362253	0.294004
cg07813254	FAM43B	TSS1500	1	20750260	0.645249	0.445312	0.282716	0.343548
cg09324018	FAM49A	5'UTR	2	16703091	0.645193	0.512616
cg24242519	FAM49A	5'UTR	2	16710050	-0.24362	-0.223029
cg10106284	FAM49A	TSS1500	2	16711469	0.485911	0.376752
cg25552548	FAM49A	5'UTR	2	16633167	0.834452	0.715392		-0.277606
cg06511189	FAM58A	TSS200	X	152518024	0.448341	0.365975
cg14815778	FAM58A	TSS1500	X	152518489	0.545537	0.448968	0.206497
cg09028383	FAM63A	5'UTR	1	149247035	0.546364	0.38823	0.249253
cg01045946	FAM63A	5'UTR	1	149246838			0.23422	0.212522
cg21329507	FAM70A	TSS200	X	119329558	0.286384	0.241974		-0.245014
cg03483944	FAM71E2	TSS200	19	60566512	0.318433	0.286246		-0.255391
cg21009400	FAM74A3	TSS1500	9	40704141	0.381942	0.29525
cg16391327	FAM98B	TSS1500	15	36533340	0.4708	0.373423		-0.204604
cg09007161	FANCF	TSS1500	11	22604226	0.832694	0.5925
cg01926066	FANCF	TSS200	11	22603973	0.478976	0.383076
cg21522988	FAR2	5'UTR	12	29268139	0.68374	0.525908
cg01811153	FARP1	5'UTR	13	97650935	0.459133	0.332264
cg26531286	FARP1	5'UTR	13	97597359	0.466272	0.314351
cg04025965	FASTK	TSS1500	7	150410043	0.600126	0.359448
cg25302888	FASTK	TSS1500	7	150410087	0.282723
cg27608032	FASTK	TSS1500	7	150409859	0.333642	0.2921
cg11823624	FASTK	TSS1500	7	150409657	0.309203	0.259407
cg19290902	FBXL4	TSS1500	6	99503066	0.492567	0.328245		0.2143
cg13893555	FBXO10	5'UTR	9	37564338	0.481548	0.424371
cg24010336	FBXO17	TSS1500	19	44159098	0.261556		0.201408
cg02239453	FBXO3	TSS1500	11	33754099	0.250987
cg01411725	FBXW10	TSS1500	17	18587557			0.304741	0.224293
cg00586700	FCGRT	TSS1500	19	54706990	0.419087	0.328012
cg06352803	FDPS	TSS1500	1	153543997	0.356241	0.210158
cg05741490	FDX1	TSS1500	11	109805371	0.329254	0.307738	0.360719
cg27259408	FDX1L	TSS1500	19	10288154	0.271529	0.214992
cg23242649	FER1L4	TSS1500	20	33659879	0.474762	0.361954	0.231749	0.232508
cg00723017	FER1L6	5'UTR	8	125022831	0.285263	0.283956	-0.211605
cg06385449	FERMT3	TSS200	11	63730699	0.771117	0.647749
cg12005186	FERMT3	TSS200	11	63730528	0.707144	0.614542	-0.351316	-0.201736
cg01047748	FFAR3	TSS1500	19	40540864	0.518298	0.420275
cg11809958	FGD4	TSS200	12	32546196	0.320794	0.277072	-0.251087
cg07206630	FGF1	5'UTR	5	142046952	0.720854	0.589183
cg06981242	FGF13	TSS1500	X	138115195	0.257312	0.226425	-0.207665	-0.356491
cg10052922	FGF13	5'UTR	X	138104570	0.343316	0.279445
cg12813325	FGF13	TSS1500	X	138115279	0.249109	0.225269	-0.224369
cg07768177	FGF13	5'UTR	X	138114426	0.560663	0.489755	-0.326215	-0.272769
cg25228188	FGF13	5'UTR	X	138114705	0.529726	0.378156	-0.213778	-0.217219
cg26096837	FGF19	TSS1500	11	69229155	0.377193	0.313582		-0.223807
cg15128226	FGF2	TSS200	4	123967122	0.645942	0.523694
cg21550024	FGF2	TSS1500	4	123966983	0.445025	0.338335
cg03159252	FGF22	TSS1500	19	590161	0.395278	0.393181
cg00406976	FGF22	TSS1500	19	589588	0.298378
cg23219570	FGF23	5'UTR	12	4359154	0.550982	0.400911
cg17091967	FGFBP1	TSS1500	4	15549995	0.397178	0.290399	0.253715	0.256632
cg08722122	FGFR1	TSS1500	8	38445731			0.216908
cg11836372	FGFR2	TSS200	10	123343812	0.317793	0.250369
cg13175830	FGFR2	TSS200	10	123343946	0.419759	0.300629
cg15049101	FGFR2	TSS200	10	123343879	0.873044	0.745235
cg14856220	FGFR2	TSS200	10	123343490	0.337556	0.278346
cg01593385	FGG	TSS1500	4	155753599	0.606885	0.443146
cg16747973	FGG	5'UTR	4	155753234	0.523847	0.435327	0.311173
cg21616031	FHAD1	5'UTR	1	15448981	0.726437	0.498691
cg08195983	FHIT	5'UTR	3	61210869	0.319247	0.261836	0.301999
cg10541332	FHIT	TSS1500	3	61212752	0.347996	0.235346	0.244632
cg21541638	FHIT	5'UTR	3	61211056	0.251424	0.228099	0.238799
cg25736251	FHIT	5'UTR	3	61210909	0.290739	0.230057	0.264818
cg19652483	FILIP1	5'UTR	6	76248533	0.526548	0.432764
cg02962499	FITM2	TSS1500	20	42373688	0.342314	0.24835
cg03566156	FKBP11	TSS1500	12	47605825	0.417764	0.270746	0.224484
cg00901401	FKBP1B	TSS1500	2	24125548	0.422442	0.298518
cg25114611	FKBP5	TSS1500	6	35804848	0.270753	0.200911
cg22719314	FLG	5'UTR	1	150556958	0.542284	0.379528
cg03957898	FLG2	TSS1500	1	150600047	0.818866	0.663921		0.207451
cg17542852	FLG2	TSS200	1	150599275	0.714091	0.584164
cg23197405	FLJ12825	TSS200	12	52738205	0.380521
cg07141565	FLJ26850	TSS1500	19	55245054	0.296444	0.279339
cg05867448	FLJ30058	5'UTR	X	130020256	0.55239	0.452541
cg09407917	FLJ30058	TSS200	X	130019832	0.258922
cg02328035	FLJ33360	TSS1500	5	6391017			0.267322	0.255514
cg18997137	FLJ37307	TSS1500	13	51317690	0.777538	0.642692
cg24762962	FLJ37543	5'UTR	5	60973658	0.549429	0.409958	0.20614
cg23645302	FLJ41562	TSS1500	4	68767318	0.756539	0.638852
cg08528984	FLJ42875	TSS1500	1	2975078	0.751435	0.577712
cg01459854	FLJ43390	TSS1500	14	61653141	0.294957	0.239117		-0.267497
cg21074347	FLJ46111	TSS1500	11	9071585			0.256003
cg15391239	FLNA	TSS200	X	153256365	0.498506	0.428358
cg19953646	FLRT2	5'UTR	14	85070695	0.482518	0.304383
cg04906740	FLT3	TSS1500	13	27572998	0.621481	0.571211
cg18375642	FMO2	5'UTR	1	169421099	0.464664	0.314494
cg07676849	FOLR3	TSS1500	11	71523313	0.70601	0.638128
cg15846641	FOXN2	TSS1500	2	48394768	0.506436	0.352326
cg21571793	FOXN3	5'UTR	14	88980157	0.455534	0.281618
cg04977856	FOXN3	5'UTR	14	88956694	0.525313	0.419888
cg06719445	FOXN3	5'UTR	14	88995221	0.516691	0.419843
cg26545730	FOXO4	TSS1500	X	70232382	0.387002	0.300632
cg05399036	FOXP1	5'UTR	3	71652127	0.313909	0.245737
cg14564722	FOXP1	5'UTR	3	71334291	0.308393	0.285105
cg13816423	FOXP4	TSS1500	6	41621144	0.428181	0.372954
cg17432154	FRG2B	TSS1500	10	135291362	-0.207011		0.349494
cg20344448	FRMD4A	5'UTR	10	14412437	0.33141	0.223931
cg09359810	FRMD6	5'UTR	14	51118171	0.842144	0.728488
cg22672606	FRMPD4	5'UTR	X	12066639	0.47578	0.401775
cg16158863	FRY	TSS1500	13	31503218	0.446209	0.342359
cg05475091	FRYL	5'UTR	4	48339282	0.205217		0.231513
cg14341289	FSD1L	TSS1500	9	107249605	0.346268	0.266018
cg15380263	FSTL4	TSS1500	5	132976414	0.667668	0.488636
cg05494459	FTSJ1	TSS1500	X	48219281	0.348921	0.235817
cg12513189	FTSJ1	TSS1500	X	48219279	0.368618	0.260896
cg06852103	FTSJ1	5'UTR	X	48219910	0.552718	0.434085	-0.222032	-0.27629
cg21528040	FUCA1	TSS1500	1	24067814	0.565027	0.460273	-0.264712	-0.256522
cg11171549	FXYD6	TSS1500	11	117253722	0.333459	0.248265	-0.228026
cg20283221	FYTTD1	TSS1500	3	198959917			0.241953
cg01102379	GAB2	TSS1500	11	77807515	0.253506	0.272083	0.213306
cg11681617	GAB3	TSS1500	X	153632843	0.806433	0.735368	0.361605
cg02225164	GAB3	TSS1500	X	153632782	0.762772	0.673918
cg23160016	GABRA2	TSS1500	4	46086686	0.657828	0.574471
cg11166197	GABRA3	5'UTR	X	151312240			0.257483	0.260151
cg00796569	GABRA5	TSS1500	15	24662533			0.373015	0.231138
cg00252615	GABRB2	TSS1500	5	160908861	0.72385	0.538677
cg01480550	GABRE	TSS1500	X	150894182	0.857694	0.705274
cg07053880	GABRE	TSS1500	X	150894171	0.873925	0.669689	-0.276732	-0.357897
cg08566437	GABRG2	TSS200	5	161427078	0.391891	0.27516
cg05849875	GABRQ	TSS200	X	151557284	0.570431	0.445312
cg19137564	GABRQ	TSS200	X	151557107	0.45991	0.392081
cg21864225	GABRQ	TSS200	X	151557212	0.640675	0.506844
cg08042220	GALNT13	TSS1500	2	154435731	0.543391	0.355524
cg23762263	GALNT13	5'UTR	2	154438572	0.594297	0.405768	0.239722
cg27309383	GALNT14	TSS1500	2	31215289	0.53765	0.426474	0.225115
cg25360385	GALNT6	TSS1500	12	50072814			0.217479	0.393446
cg12229387	GAST	TSS1500	17	37120854	0.451275	0.344874
cg13808674	GATA2	5'UTR	3	129692009	0.439918	0.341039
cg13409449	GATA3	5'UTR	10	8137360	0.248951
cg11322879	GATSL1	TSS1500	7	74016774	0.374309	0.338699
cg11625933	GBE1	TSS1500	3	81894012	0.534669	0.436408
cg02087383	GC	TSS1500	4	72869966	0.784558	0.714639
cg12013321	GCLC	TSS1500	6	53518141	0.576744	0.461707
cg07378350	GDF5	TSS1500	20	33490738	0.589068	0.46244		0.210063
cg18796341	GDI1	TSS1500	X	153318097	0.47574	0.305502		-0.268567
cg22951728	GDI1	TSS1500	X	153318099	0.646301	0.574236
cg05222959	GDI1	TSS200	X	153318297	0.405924	0.272333		-0.218956
cg00791905	GFI1	5'UTR	1	92723060	0.422058	0.3404	-0.297243	-0.291233
cg01258522	GFI1	5'UTR	1	92723353	0.540043	0.467868
cg05001389	GFI1B	TSS1500	9	134842855	0.247174			0.279133
cg24012811	GFRA1	TSS1500	10	118024347	0.78223	0.649132
cg15153131	GHRHR	TSS1500	7	30969525			0.206163	0.291297
cg07848409	GHSR	TSS1500	3	173649681	0.396861	0.342508
cg18538812	GIF	TSS1500	11	59370671	0.335095	0.277151	-0.24205
cg02355809	GIMAP1	TSS1500	7	150043648	0.38321	0.322491
cg24116513	GIMAP1	TSS1500	7	150044097	0.574308	0.489922	0.23019
cg05725719	GIMAP5	TSS1500	7	150064761	0.54713	0.423626
cg03801183	GIMAP7	5'UTR	7	149843806	0.401024	0.32261
cg12155963	GIMAP8	TSS1500	7	149778486	0.291915	0.201748
cg14827502	GIMAP8	5'UTR	7	149778958	0.359417	0.238582	0.216777	0.210935
cg26571870	GINS2	TSS1500	16	84280651	0.205828		-0.2336	-0.36082
cg01716680	GJA4	5'UTR	1	35032337	0.400113	0.302469
cg21776794	GJB6	TSS1500	13	19704746	0.293556	0.208032		-0.247393
cg06811801	GJB7	5'UTR	6	88085417	0.465895	0.353147
cg01789576	GJC2	TSS1500	1	226403934	0.600338	0.392229
cg10950111	GJC2	TSS200	1	226404002	0.478935	0.356
cg26368752	GK	TSS200	X	30581259	0.639705	0.556819
cg06616245	GLI1	5'UTR	12	56140503	0.490889	0.29175	-0.268361	-0.275607
cg08635064	GLI3	5'UTR	7	42239915	0.35509	0.37999
cg18767735	GLIS1	TSS1500	1	53973008	0.580312	0.444941
cg21142398	GLIS1	TSS1500	1	53972666	0.68828	0.594758
cg06993512	GLRA1	TSS1500	5	151285336			0.368694	0.291221
cg05206587	GLRA2	5'UTR	X	14457801	0.527775	0.441579		0.272133
cg20045970	GLTP	TSS1500	12	108803402	0.40625	0.307666
cg02526508	GLYAT	5'UTR	11	58250946	0.242869	0.2234
cg04841806	GLYAT	TSS1500	11	58256597	0.467264	0.367535		0.230752
cg15423764	GLYAT	TSS200	11	58256109	0.778606	0.69292
cg17417347	GLYATL3	5'UTR	6	49582382	0.433634	0.288355
cg11324420	GLYCAM1	TSS1500	12	53291664			0.220519
cg26102475	GMFG	TSS200	19	44518661	0.429689	0.329608
cg04156464	GNAO1	TSS1500	16	54782005	0.636308	0.506956	0.212862
cg21938532	GNAS	TSS1500	20	56860326	0.517822	0.367013
cg27304369	GNAS	TSS1500	20	56860878	0.234324		0.473767	0.34813
cg13728472	GNAS	TSS1500	20	56860512	0.34108	0.273908
cg26811638	GNAS	TSS1500	20	56860888			0.240017
cg22941294	GNAT2	TSS1500	1	109957633	0.430091	0.370111		0.32897
cg08134671	GNG7	5'UTR	19	2493837	0.541261	0.414592	0.202437
cg18801825	GNG7	5'UTR	19	2599560	0.521451	0.404333	-0.20731	-0.461582
cg00426968	GNG8	TSS1500	19	51830124	0.266369
cg00046099	GNL3L	TSS200	X	54573168	0.572283	0.485037
cg07946630	GNL3L	TSS200	X	54573171	0.623347	0.56109
cg13441872	GNL3L	5'UTR	X	54573668	0.490379	0.395207	-0.247856	-0.362627
cg23541617	GNPTAB	TSS1500	12	100749466	0.771098	0.648406	0.247371
cg01687189	GNPTAB	TSS1500	12	100749496	0.518897	0.375035
cg00626466	GNS	TSS1500	12	63440249	0.444656	0.328097
cg09904296	GOLGA3	TSS1500	12	131916120	0.341635	0.222917
cg24798047	GOLT1A	TSS1500	1	202450278	0.458224	0.30105		-0.245488
cg17906339	GOLT1A	TSS1500	1	202450152	0.478567	0.342272	0.243491
cg00094913	GP5	TSS1500	3	195602238	0.446705	0.308622
cg25290227	GPAM	TSS1500	10	113934104	0.623535	0.422889
cg23837911	GPC3	TSS200	X	132947353	0.367607	0.297991
cg27382931	GPC4	TSS1500	X	132377356	0.530004	0.455806
cg09290120	GPD2	TSS1500	2	157000005	0.311544	0.23399
cg03245641	GPHA2	TSS200	11	64459991	0.417767	0.289762
cg20333676	GPKOW	TSS200	X	48867076	0.521875	0.394633		0.330391
cg06067593	GPM6A	5'UTR	4	177155803	0.307022	0.301981
cg05566296	GPR101	TSS1500	X	135941713	0.334809	0.294024
cg06469252	GPR101	TSS200	X	135941651	0.68418	0.530476
cg13937075	GPR101	TSS200	X	135941548	0.348523	0.285164
cg06223806	GPR101	TSS200	X	135941664	0.295885	0.231315
cg05907034	GPR113	TSS1500	2	26395692	0.541689	0.431663
cg09069593	GPR114	TSS1500	16	56133786	0.242939		0.335866
cg16671899	GPR120	TSS1500	10	95316023	0.523022	0.360664
cg04527220	GPR132	5'UTR	14	104593006	0.611899	0.377964	0.218088	0.239691
cg16533530	GPR156	TSS1500	3	121446541			0.251325	0.246996
cg18040436	GPR157	TSS200	1	9111899			-0.356245	-0.311518
cg10479629	GPR179	TSS200	17	33753371	0.347315	0.277927
cg26047950	GPR26	TSS200	10	125415682	0.259598	0.240603
cg01859669	GPR31	TSS200	6	167491318	0.442136	0.289314
cg13097816	GPR35	TSS1500	2	241217112	0.258967
cg23229604	GPR61	TSS1500	1	109883322	0.263924	0.213954
cg26174752	GPR63	TSS1500	6	97392669	0.314423	0.258731
cg00510011	GPR98	5'UTR	5	89890407	0.297782
cg18406472	GPRASP2	5'UTR	X	101854299	0.425887	0.391929
cg22807592	GPRASP2	TSS200	X	101853963	0.508737	0.428289
cg23066860	GPRASP2	5'UTR	X	101854213	0.502539	0.42302	-0.205548
cg03780561	GPRC5B	TSS1500	16	19804594	0.414837	0.362262
cg14665366	GPRIN3	5'UTR	4	90446763	0.817047	0.746044
cg00859129	GPSM2	5'UTR	1	109223707	0.301486	0.211513
cg24811740	GPT	5'UTR	8	145700345	0.329436	0.24687		0.216515
cg08891071	GPX3	TSS200	5	150380102	0.798434	0.589344
cg05555633	GPX6	TSS200	6	28591670	0.242716
cg27032813	GRAMD2	TSS1500	15	70277571	0.792384	0.645994		-0.299916
cg00635674	GRAMD2	TSS1500	15	70277502	0.461041	0.25797
cg01692252	GRB7	TSS1500	17	35146531	0.256535		0.331834
cg00697095	GRB7	5'UTR	17	35150602	-0.391763	-0.230179
cg09107161	GREM2	5'UTR	1	238841359	0.73679	0.523336
cg11308643	GRIA4	TSS200	11	104985998	0.419717	0.369249
cg09111223	GRID2	TSS1500	4	93444109	0.318238
cg08685096	GRIK1	TSS1500	21	30234514	0.489112	0.363819
cg16009558	GRIK2	TSS200	6	101953428	0.239728		0.318074	0.236042
cg05942459	GRIK2	TSS200	6	101953526			0.29186	0.255748
cg13080565	GRIK2	TSS200	6	101953518			0.239424
cg00791406	GRIN2B	5'UTR	12	14010147	0.356726	0.328593		0.270175
cg04277998	GRIPAP1	TSS200	X	48743632	0.511112	0.384321		-0.343604
cg07906564	GRIPAP1	TSS200	X	48743743	0.620328	0.627648	-0.269235	-0.388706
cg13443410	GRIPAP1	TSS200	X	48743630	0.601519	0.532847	-0.200354	-0.493805
cg15392343	GRIPAP1	TSS200	X	48743776	0.552241	0.484427
cg10451200	GRM5	5'UTR	11	88421212	0.297816	0.233505
cg04625528	GRPR	TSS1500	X	16050572	0.228892		0.325455
cg01469715	GSG1L	TSS1500	16	27808217	0.391927	0.22027		-0.24536
cg14399183	GSN	5'UTR	9	123088129	0.643374	0.466666
cg09805403	GSPT1	TSS1500	16	11918199	-0.348542	-0.212229	0.342333	0.278569
cg12242502	GSTA1	TSS200	6	52776802	0.227484	0.209419
cg11680055	GSTM1	TSS200	1	110031775	0.489765	0.334583	0.316152
cg21451998	GSTM4	TSS1500	1	109999763	0.29639	0.291427	0.22618
cg25520068	GSTM5	TSS200	1	110056202	0.648027	0.463764
cg05738924	GTDC1	5'UTR	2	144711918	0.602975	0.475618
cg10430205	GTF2B	TSS1500	1	89130576			0.278058	0.279068
cg25714115	GTF2IRD1	5'UTR	7	73532997	0.592569	0.564641	-0.242644	-0.205863
cg14120784	GTF2IRD1	TSS1500	7	73505393	-0.304221	-0.253843	0.300771	0.363906
cg14848143	GUCA2B	TSS200	1	42391478	0.542547	0.434807
cg10179693	GUCA2B	TSS200	1	42391526	0.558915	0.40294
cg25918303	GUCY1A2	TSS200	11	106394544	0.293986
cg00267207	GUCY2C	TSS200	12	14740846	0.310807	0.220442
cg09305096	GULP1	5'UTR	2	188899900	0.309342	0.215744
cg19202813	GULP1	5'UTR	2	188924861			0.451465
cg17985533	H19	TSS200	11	1975692	0.20885
cg26902279	H2AFY	TSS1500	5	134764497	0.309297	0.210638		-0.463512
cg18156471	HAPLN1	5'UTR	5	83047122	0.442979	0.358442
cg00935394	HCCS	TSS1500	X	11039036	0.579529	0.445154	0.239568
cg25492195	HCCS	TSS200	X	11039218	0.606283	0.561171		-0.307861
cg14119792	HCG22	TSS1500	6	31129401	0.423122	0.350904
cg00757933	HCG4	TSS200	6	29868843	0.306017	0.215205
cg23961091	HCG4	TSS1500	6	29869841	0.389122	0.326323
cg24751894	HCG4P6	TSS1500	6	30002120	0.48685	0.454634
cg15458222	HCLS1	TSS1500	3	122863223			0.377237	0.342275
cg11285003	HCN1	TSS1500	5	45732349	0.371637	0.351691	0.223295
cg08987387	HDAC4	TSS1500	2	239988746	0.518404	0.359357
cg22455616	HDAC8	TSS200	X	71709726	0.504129	0.409748	-0.20461
cg02587120	HDC	5'UTR	15	48345165			0.244441
cg16450200	HEATR3	TSS1500	16	48657107	0.434187	0.346903
cg00514713	HECW1	5'UTR	7	43125313	0.49299	0.336908
cg04442388	HECW1	TSS1500	7	43117693	0.352089	0.258401
cg00402533	HECW2	TSS1500	2	197166940	0.422337	0.39283		-0.207034
cg09763790	HEPACAM	5'UTR	11	124311383	0.600724	0.426676
cg16441388	HEPACAM2	TSS1500	7	92687394	0.859299	0.728604
cg12160637	HEYL	TSS1500	1	39878293	0.784807	0.62075
cg17449954	HEYL	TSS1500	1	39878254	0.964374	0.773044
cg11781718	HIST1H4E	TSS1500	6	26312312	0.383644	0.377728
cg15452381	HIVEP3	5'UTR	1	41835077	0.44592	0.316664
cg23448505	HKR1	5'UTR	19	42517848			0.200423
cg05043389	HLA-DOA	TSS1500	6	33086494	0.406141	0.323135
cg24310786	HLA-DPB2	TSS1500	6	33188032			0.225423
cg11201654	HLA-F	TSS1500	6	29798745	0.447748	0.414035
cg23611220	HLA-G	TSS1500	6	29901586	0.261267	0.240385
cg24573261	HLCS	5'UTR	21	37271939			0.239676
cg15833843	HLF	TSS1500	17	50696242	0.448952	0.311955
cg01807728	HMGB3	TSS200	X	149902282	0.509786	0.468531
cg05379196	HMGB3	TSS200	X	149902238	0.292556	0.259847
cg00008945	HMGN5	5'UTR	X	80264035	0.491078	0.380595
cg02132188	HMGN5	5'UTR	X	80264064	0.559597	0.495179
cg11732306	HN1	TSS1500	17	70662719	0.456778	0.368241
cg08314996	HNF4A	TSS1500	20	42417513	0.264321		0.204074	0.213376
cg15854321	HNRNPH2	TSS1500	X	100549577	0.579925	0.481109
cg16896539	HNRNPH3	5'UTR	10	69766488	0.400301	0.381374
cg18977999	HOXA11	TSS200	7	27191447	0.59879	0.4936
cg19817912	HOXA3	5'UTR	7	27129293	0.622435	0.492773
cg06837799	HOXA3	5'UTR	7	27127485	0.706925	0.5782
cg18430152	HOXA3	5'UTR	7	27128926	0.852183	0.775496
cg07094847	HOXA3	5'UTR	7	27127111	0.815133	0.69806
cg20688917	HOXA3	5'UTR	7	27127199	0.80022	0.694833
cg24469729	HOXA3	5'UTR	7	27127045	0.766895	0.583778
cg20712820	HOXA3	5'UTR	7	27126801	0.344005	0.240216
cg23590202	HOXA6	TSS1500	7	27155295	0.478293	0.405469
cg03218689	HOXB9	TSS200	17	44058869	0.557962	0.443065
cg03762366	HOXC11	TSS1500	12	52652481	-0.324848	-0.225487	0.332552	0.286929
cg26201952	HOXC4	5'UTR	12	52732520			0.205084	0.268939
cg08106887	HOXC4	5'UTR	12	52698832	0.249176
cg15611151	HOXC4	5'UTR	12	52698536	0.557811	0.490472
cg27613172	HOXC8	TSS1500	12	52687932			0.233934	0.275394
cg08299809	HPCAL1	5'UTR	2	10462516	0.603729	0.46952
cg16246488	HPCAL1	5'UTR	2	10362372	0.49857	0.355105
cg18022012	HPCAL1	5'UTR	2	10362208	0.435322	0.351389
cg13181537	HPGD	TSS200	4	175680695	0.448315	0.368289
cg16170944	HPRT1	TSS200	X	133421776	0.645565	0.553737
cg27468704	HPS4	TSS1500	22	25205823	0.237838	0.209874		0.449059
cg17515545	HPSE	TSS1500	4	84476058	0.480654	0.46971
cg23860325	HPVC1	TSS1500	7	54238646	0.31847	0.284905
cg05919907	HRH2	5'UTR	5	175037956	0.429333	0.274163
cg14345676	HRH2	5'UTR	5	175041704	0.266	0.238301
cg09575258	HRH2	TSS1500	5	175017324	0.68476	0.499747
cg05604487	HRNBP3	5'UTR	17	74897872	0.406346	0.256627	0.242611	0.249889
cg01455398	HRNBP3	5'UTR	17	74712076	0.472659	0.34397
cg27066122	HRNBP3	5'UTR	17	74741837	0.603207	0.456849	-0.270797	-0.326084
cg09463656	HS3ST3A1	TSS1500	17	13446476	0.527181	0.415231
cg12503102	HS3ST3A1	TSS1500	17	13446283	0.69036	0.540135
cg15214448	HS3ST3A1	TSS1500	17	13446955			0.276811
cg26933063	HS3ST4	TSS200	16	25610654	0.442187	0.22707
cg20941184	HSD11B1	5'UTR	1	207944801	0.712629	0.500692
cg09366519	HSD11B1	5'UTR	1	207944593	0.550202	0.380915
cg16897216	HSD11B1	5'UTR	1	207943460	0.555274	0.418263
cg24552529	HSD17B10	TSS1500	X	53478265	0.443853	0.371506
cg09894383	HSD17B2	TSS1500	16	80624946	0.405633	0.324292
cg03811260	HSF4	5'UTR	16	65755716	0.614046	0.456961
cg18424091	HSPA1L	5'UTR	6	31889793	0.464168	0.380494
cg21467935	HSPA1L	5'UTR	6	31889885	0.717591	0.623232
cg15646763	HSPG2	TSS200	1	22136423	0.297246	0.257314	-0.22339
cg01938887	HTATSF1	TSS1500	X	135406772	0.422768	0.303555		0.225773
cg11514288	HTR2A	TSS200	13	46369198	0.565504	0.458891
cg09361691	HTR2A	TSS200	13	46369170	0.543074	0.519143
cg27068143	HTR2A	TSS200	13	46369265	0.40042	0.262894
cg04042861	HTR2B	TSS200	2	231698068	0.323355	0.256738
cg19500607	HTR4	TSS1500	5	148014512			0.202012	0.23394
cg03319489	HUWE1	TSS1500	X	53730598	0.522026	0.439954
cg21675254	HVCN1	TSS200	12	109612187	0.416012	0.301138	0.216548	0.218055
cg06360465	HYAL1	TSS200	3	50316187	0.551678	0.462025		-0.213157
cg11607701	HYAL1	TSS200	3	50316078	0.460438	0.391669
cg27261665	HYDIN	TSS1500	16	69822521	0.240151
cg11195002	ICAM5	TSS1500	19	10260805	0.606832	0.461724	0.231297
cg09386073	ICT1	TSS1500	17	70519342			0.200528
cg09858862	ID3	TSS1500	1	23760101	0.736968	0.578236
cg06137672	IDH3G	TSS200	X	152713220	0.397032	0.272597		0.278849
cg14783837	IDH3G	TSS200	X	152713360	0.608126	0.549393	0.264893	0.336669
cg10778971	IFI27	5'UTR	14	93646854	0.383667	0.327016		-0.260052
cg06872964	IFI44L	TSS1500	1	78857838	0.823612	0.676037
cg11055449	IFIT1L	TSS1500	10	91126385	0.554383	0.448344
cg01886988	IFITM1	TSS1500	11	302560	0.343803	0.270412
cg15758700	IFLTD1	TSS1500	12	25598934	0.262343		0.227449	0.273339
cg20000468	IFNAR2	TSS1500	21	33523556			0.278969
cg22545138	IGF2BP3	TSS200	7	23476530	0.57643	0.51829
cg03776080	IGFBP3	TSS1500	7	45927980	0.54245	0.437873
cg24772240	IGFBP3	TSS1500	7	45928062	0.514664	0.404457		0.215124
cg26434048	IGFBP3	TSS1500	7	45928094	0.467517	0.399619	0.209248
cg22083798	IGFBP3	TSS1500	7	45927926	0.475669	0.440971
cg20850023	IGFBP3	TSS1500	7	45928710	0.59117	0.476443		0.236787
cg22489583	IGLON5	TSS1500	19	56506577	0.462639	0.33093
cg12162305	IGSF1	5'UTR	X	130250888	0.364794	0.347413
cg01010618	IGSF1	5'UTR	X	130250811	0.470329	0.471219
cg07091548	IGSF21	TSS1500	1	18305547	0.211379		0.335216	0.339065
cg08261878	IHH	TSS200	2	219633574	0.497092	0.468011
cg06226724	IL11RA	TSS1500	9	34641674	0.524889	0.423085		0.29149
cg07175580	IL19	TSS1500	1	205038228	0.746234	0.508916
cg20998511	IL19	TSS200	1	205038736	0.662166	0.423697
cg02229946	IL1F7	TSS1500	2	113386383	0.480573	0.34239
cg12290450	IL1F7	TSS1500	2	113386606	0.319808	0.21769	0.309194	0.240035
cg15657888	IL1F9	5'UTR	2	113452083	0.42447	0.328064	-0.211281
cg21603144	IL1R2	TSS200	2	101974665	0.236842		0.212671
cg21762935	IL1RAPL2	TSS1500	X	103696822	0.46516	0.305244
cg05555050	IL1RAPL2	TSS1500	X	103696461	0.359979	0.268018		-0.207883
cg00136405	IL21	5'UTR	4	123761648	0.420627	0.284749
cg06448442	IL22RA2	TSS200	6	137536612	0.545726	0.456226
cg17078369	IL23A	TSS1500	12	55018057	0.419005	0.349115	-0.217261
cg12377972	IL4	5'UTR	5	132037529	0.644926	0.596693		-0.297596
cg23943829	IL4	TSS1500	5	132037010	0.543015	0.354081
cg23032421	IL5RA	5'UTR	3	3127038	0.416863	0.382181	-0.349846	-0.261855
cg10159529	IL5RA	TSS1500	3	3127530	-0.669399	-0.509695	0.258309	0.415918
cg17067544	IL6	TSS1500	7	22731846	0.46295	0.371829		-0.203745
cg24729879	IL6ST	5'UTR	5	55324649	0.356858	0.258938	-0.252197	-0.339566
cg12575771	IL9	TSS200	5	135259476	0.234072
cg05343021	ILF3	5'UTR	19	10634698	0.42392	0.323986
cg26747413	INE2	TSS1500	X	15717061	0.48177	0.467297	-0.276688
cg22151773	INO80C	TSS1500	18	31332239			0.2225	0.42966
cg06942110	INTS1	TSS1500	7	1511911	0.716259	0.53774	0.268913	0.352051
cg24635109	IPCEF1	5'UTR	6	154682584	0.70714	0.600463
cg22677858	IPO9	TSS1500	1	200064345	0.246526		0.278777	0.306005
cg23716309	IQCF5	TSS1500	3	51885278	0.612442	0.479365
cg04235837	IQSEC1	TSS1500	3	13090104	0.333893	0.260326
cg10752676	IQUB	TSS1500	7	122962702	0.442421	0.343745	0.273014	0.303946
cg27167979	IRAK1	TSS1500	X	152938839	0.495351	0.427976
cg19757535	IRF2	5'UTR	4	185606102	0.416403	0.356113	-0.337781
cg06381350	IRGC	TSS1500	19	48910811	0.329252	0.28543
cg06549607	IRS2	TSS1500	13	109238353	0.525547	0.496549
cg06443888	IRS4	TSS1500	X	107866788	0.789845	0.708139
cg18161489	IRS4	TSS1500	X	107866800	0.440992	0.381809
cg12448198	ISM1	TSS1500	20	13149193	0.677099	0.446154
cg05991220	ITIH1	TSS200	3	52788899	0.289035	0.210769
cg10219425	ITIH2	TSS1500	10	7784637	0.464414	0.369075
cg04935278	ITPRIP	TSS200	10	106083820	0.415799	0.324679
cg23523388	ITPRIP	5'UTR	10	106068015			0.208602
cg03609666	IZUMO1	TSS1500	19	53942251	0.862942	0.771591
cg08536841	IZUMO1	TSS1500	19	53942264	0.783863	0.716099
cg15085603	IZUMO1	TSS200	19	53942064	0.794587	0.67556
cg15146515	IZUMO1	TSS1500	19	53942373	0.692732	0.500294
cg27177839	JAG2	TSS1500	14	104706814	0.443322	0.287586
cg07798602	JAK1	5'UTR	1	65130981			0.250453	0.358678
cg02369820	JAKMIP1	5'UTR	4	6251510	0.330814	0.325851
cg11723066	JAM3	TSS1500	11	133442685	0.336855	0.256302
cg24899571	JAM3	TSS200	11	133444020	0.733849	0.5786
cg13300911	JMJD7	TSS1500	15	39907243	0.304277	0.228859
cg01588224	JTB	TSS1500	1	152217491	0.257371	0.201986
cg03655142	JTB	TSS1500	1	152217467	0.510658	0.381908		0.260101
cg24743423	KAL1	TSS1500	X	8661002	0.35924	0.254596
cg17683336	KANK2	5'UTR	19	11166924	0.433879	0.408058
cg19558029	KATNAL2	TSS200	18	42780603	0.810838	0.691489	0.213185
cg09689137	KBTBD11	5'UTR	8	1936653	0.896927	0.796432
cg06312848	KBTBD2	5'UTR	7	32886029	0.603776	0.556962		-0.350807
cg09084477	KBTBD7	TSS1500	13	40666978	0.561846	0.501815
cg04299028	KCNA10	TSS200	1	110863374	0.637246	0.464144
cg12957986	KCNA10	TSS200	1	110863352	0.488695	0.366342
cg16773028	KCNA2	5'UTR	1	110949862			0.339266
cg26450866	KCNA7	TSS200	19	54268053	0.436633	0.369345	0.21062
cg24926465	KCNAB1	TSS1500	3	157490481			0.377138	0.280896
cg19734433	KCNAB2	5'UTR	1	6016848	0.508697	0.359012		0.46992
cg06753281	KCNAB2	5'UTR	1	6009239	0.435675	0.298044
cg16701939	KCND3	TSS1500	1	112334783	0.364277	0.287011
cg17517865	KCND3	TSS1500	1	112333608	0.652933	0.541272
[truncated: 97,153 more rows]
