# Supplementary material for: Air pollution and DNA methylation alterations in lung cancer: A systematic and comparative study
Source: Oncotarget. 2016 Nov 25;8(1):1369–91. doi: 10.18632/oncotarget.13622 (PMC5352062; doi:10.18632/oncotarget.13622)
Supplement: Supplementary file 11 [file oncotarget-08-1369-s011.xlsx]

## Sheet: Supplementary Table 12
Supplementary Table 12: Comparison of differentially methylated sites (DMSs) which occurred in gene 5'UTR, 1st exon, TSS200, TSS1500, body and 3'UTR regions in IHBECs between BaP plus VB6 and BaP alone treatments.
TargetID	Gene symbol	Accession number	Group	Chromosome location (Coordinate_36)		BaP-exposed IHBECs
						16HBE		HBEpiC
				Chromosome	Location
						BaP	BaP + VB6	BaP	BaP + VB6
cg03847895	ANKRD52	NM_173595	TSS1500	12	54939212	0.42487	0.365526	0.343137
cg05917188	CD36	NM_001001548	5'UTR	7	80113806	0.459974	0.371695	0.211363	0.322618
cg13308279	HECW2	NM_020760	5'UTR	2	197165198	0.830408	0.797705	0.292187	-0.289589
cg20690028	PRRC1	NM_130809	TSS1500	5	126880854	0.400561	0.308433	0.228376	0.43476
cg03537872	SVOP	NM_018711	TSS200	12	107943407	0.635999	0.601998	0.273831
cg09533063	ALDH8A1	NM_170771	TSS1500	6	135313282	0.386482	0.295316	0.246914	0.298869
cg27555092	ALPK2	NM_052947	TSS200	18	54447334	0.809714	0.770172	0.43791	0.401864
cg27153798	ARAF	NM_001654	TSS1500	X	47305236	0.230435	0.220898	0.204447
cg09449853	ATP13A5	NM_198505	TSS1500	3	194579530	0.363631	0.389665	0.252958	0.313287
cg03031988	BAT1	NM_004640	TSS1500	6	31618708	0.466834	0.383518
cg06941037	BMPR1A	NM_004329	5'UTR	10	88524953	0.341297	0.273026	0.231189	0.277843
cg10338785	C11orf93	NM_001136105	5'UTR	11	110678113	0.263564	0.241838	0.250792	-0.326898
cg27096572	C18orf62	NM_001037331	TSS1500	18	71270029	0.497129	0.444855	0.22041	-0.227261
cg15138396	C2orf39	NM_145038	TSS1500	2	26477954	0.270783	0.235717	0.258097	0.551271
cg10202557	CCDC149	NM_173463	TSS1500	4	24591271	0.581488	0.593332	0.337937
cg24342146	CD48	NM_001778	TSS1500	1	158948632	0.40985	0.353968	0.218832	-0.296927
cg02057681	CHL1	NM_006614	5'UTR	3	260234	0.709135	0.61342		-0.239781
cg16140952	CHRDL1	NM_001143982	TSS200	X	109926141	0.317274	0.315906	0.258261
cg01835620	CHRNE	NM_000080	TSS1500	17	4748537	0.431211	0.301947	0.202304	0.219324
cg05147692	CRP	NM_000567	TSS1500	1	157951308			0.282123
cg24254937	E2F2	NM_004091	TSS1500	1	23730888	0.28865
cg01537645	ESRRG	NM_206594	5'UTR	1	215177228	0.660095	0.537204		-0.229278
cg03447800	ESX1	NM_153448	5'UTR	X	103386241	0.224039	0.258491	0.214921	0.30399
cg25851313	FAM131C	NM_182623	TSS1500	1	16273252	0.416362	0.420756
cg20747739	FAM132A	NM_001014980	TSS1500	1	1173120	0.392094	0.370737	0.231656
cg25280509	FAM58A	NM_001130997	TSS1500	X	152518206	0.217348		0.201198
cg15657390	FAM82A1	NM_001170792	TSS200	2	38009347	0.355578	0.325281	0.233685
cg22533480	FHIT	NM_001166243	5'UTR	3	60534874	0.479417	0.444341
cg04308274	FLJ30058	NM_144967	5'UTR	X	130034968	0.322672	0.287977	0.225588
cg20168514	FMO4	NM_002022	TSS1500	1	169549231	0.54952	0.473434	0.263122
cg04885581	FRMD6	NM_001042481	5'UTR	14	51184994	0.429956	0.383097		-0.370044
cg25652859	GNAS	NM_080425	TSS1500	20	56860807	0.360263	0.323597	0.323234
cg01817393	GNAS	NM_080425	TSS1500	20	56861037	0.500256	0.463401	0.351364
cg17223593	GPC4	NM_001448	TSS200	X	132376963	0.555268	0.58089	0.323862
cg24286301	GUCY2F	NM_001522	TSS1500	X	108612196	0.716848	0.678883	0.206046
cg11724147	HIBADH	NM_152740	TSS1500	7	27669961	0.785694	0.704439
cg09798023	HOXA3	NM_153631	5'UTR	7	27128149	0.863613	0.829171		-0.286606
cg00888758	HRNR	NM_001009931	TSS200	1	150463298	0.577729	0.54555	0.217286
cg02116333	HSD17B10	NM_001037811	TSS200	X	53478158	0.54579	0.536646	0.228783
cg24628310	ITIH1	NM_001166435	TSS200	3	52788913	0.363929	0.306657	0.305475	0.483461
cg10259191	KAL1	NM_000216	TSS1500	X	8660842	0.207212	0.204641	0.242373
cg03493032	KLC2	NM_001134776	TSS1500	11	65781063	0.213313		0.266949
cg05578291	KLHL15	NM_030624	5'UTR	X	23952286	0.554699	0.591131	0.29875
cg20479688	KRT2	NM_000423	TSS1500	12	51332780	0.65159	0.587243	0.333854	0.438894
cg24786671	KRTAP23-1	NM_181624	TSS1500	21	30643872	0.392059	0.377414	0.2272	-0.317845
cg24000437	LCE3E	NM_178435	5'UTR	1	150805481	0.603474	0.573262	0.343543
cg06182018	LIFR	NM_001127671	5'UTR	5	38590535	0.414291	0.377473	0.283307
cg03534662	LIMD1	NM_014240	TSS200	3	45611229	0.548314	0.54723
cg00919013	LONRF1	NM_152271	TSS1500	8	12658218	0.20593		0.353088
cg08395108	MAGED2	NM_177433	5'UTR	X	54852097	0.701549	0.698594	0.376764	0.430423
cg05433642	MBNL2	NM_144778	TSS1500	13	96671993	0.200719		0.249449	0.225516
cg25622910	MCTS1	NM_014060	5'UTR	X	119621913	0.582042	0.576217	0.211568
cg03860250	MICAL2	NM_014632	5'UTR	11	12096715	0.402868	0.378187	0.351283	0.271935
cg08111960	MS4A3	NM_001031809	TSS1500	11	59579341	0.410506	0.381314	0.211364
cg17117049	MTUS1	NM_001001931	TSS200	8	17624015	0.387951	0.329446	0.355397
cg15621458	NEDD1	NM_152905	TSS1500	12	95824560	0.481267	0.442427	0.253361	0.599354
cg27319263	NRXN2	NM_015080	5'UTR	11	64239694	0.44341	0.432519	0.229614	-0.226535
cg25851651	OR7A5	NM_017506	TSS200	19	14800300	0.421359	0.412919	0.202066
cg03439703	PDE3B	NM_000922	TSS1500	11	14621567	0.697829	0.625051		-0.243197
cg17865482	POLA1	NM_016937	TSS1500	X	24621624	0.453609	0.485584	0.230328
cg00730266	PPP1R9A	NM_001166161	TSS1500	7	94375652	0.406028	0.365359
cg10446009	PRPS1	NM_002764	TSS1500	X	106757916	0.439217	0.24629	0.207541
cg21080294	PRPS1	NM_002764	TSS200	X	106758134	0.576988	0.54164	0.304249	0.399911
cg00375105	RPL10	NM_006013	TSS1500	X	153278979	0.666866	0.588693	0.31989
cg25286012	S100A9	NM_002965	TSS1500	1	151595685	0.266925	0.236352	0.215277
cg03871354	SCARA5	NM_173833	TSS1500	8	27906636	0.694672	0.637546	0.285767	-0.213179
cg20738719	SEMA5B	NM_001031702	5'UTR	3	124210778	0.505555	0.465493	0.388413
cg24838764	SEMA5B	NM_001031702	5'UTR	3	124203302	0.463439	0.481207	0.345541
cg21090344	SLC16A11	NM_153357	TSS1500	17	6888747	0.59755	0.548672	0.282185
cg02405517	SNAPC2	NR_030717	TSS1500	19	7890832	0.370747	0.427858	0.290024
cg11218434	SNORA31	NR_002967	TSS200	13	44809764	0.499859	0.496707	0.313091
cg03509565	SRPX	NM_001170752	TSS1500	X	37965369	0.441231	0.442176	0.243416
cg22983460	SUV39H1	NM_003173	TSS1500	X	48439846	0.598384	0.576275	0.238643	0.44649
cg21389621	TMSB4X	NM_021109	TSS200	X	12903085	0.675939	0.677505	0.229767	-0.258241
cg20064153	TMSL3	NM_183049	5'UTR	X	12903680	0.69594	0.736875
cg26099018	TRIM60	NM_152620	5'UTR	4	166173930	0.649508	0.63215	0.208753
cg08551047	UNC45A	NM_001039675	5'UTR	15	89274573	0.66721	0.643624	0.291521
cg06580419	VWC2L	NM_001080500	TSS1500	2	214984401	0.565203	0.519272	0.274892	0.450297
cg10237576	WDR13	NR_029427	TSS200	X	48340649	0.612209	0.533526	0.213925
cg05181702	WWC3	NM_015691	TSS1500	X	9943462	0.671323	0.732124	0.293108	0.391786
cg14936904	ZCCHC12	NM_173798	TSS1500	X	117841593	0.5882	0.58285	0.226912	-0.234282
cg01274826	ZNF709	NM_152601	TSS1500	19	12457128	0.282987	0.302397	0.344846	-0.216702
cg02803670	ZNF75D	NM_007131	TSS1500	X	134306417	0.519679	0.462067	0.279342
cg03817621	A1CF	NM_138933	5'UTR	10	52315405	0.208976
cg23669440	A4GNT	NM_016161	TSS1500	3	139334466			0.277016
cg05523882	AARS	NM_001605	TSS1500	16	68881416	-0.368119	-0.361497	0.336531
cg16586594	ABAT	NM_020686	5'UTR	16	8714070	0.485463	0.424333		0.237444
cg10292855	ABAT	NM_020686	5'UTR	16	8714519	0.827748	0.781859
cg16822666	ACACA	NM_198838	5'UTR	17	32730773	0.583611	0.534439
cg19635884	ACSL4	NM_022977	TSS1500	X	108863481	0.540407	0.573773
cg18733757	ACSL5	NM_016234	TSS1500	10	114124868	0.29932	0.274111	0.259633
cg13816419	ADIG	NM_001018082	TSS1500	20	36642441	0.501536	0.441056		-0.537189
cg17874413	AGER	NM_172197	TSS1500	6	32260247	0.365006	0.369506		-0.333693
cg18042806	AGXT2L2	NM_153373	TSS200	5	177592577	0.324433	0.310062		-0.30311
cg09183450	AHNAK	NM_024060	5'UTR	11	62065089	0.357689	0.384051	0.267277	0.270961
cg16717549	AIRE	NM_000383	TSS200	21	44530127	0.365119	0.343889
cg12787571	ALDH3A1	NM_000691	5'UTR	17	19589643	0.721615	0.601041
cg18957070	ALDH3A1	NM_000691	5'UTR	17	19589562	0.584619	0.554616
cg12128683	ALG13	NR_033132	TSS1500	X	110811068	0.606	0.59692
cg20493526	ALLC	NM_018436	5'UTR	2	3692811	0.268957	0.25996		-0.737967
cg25752514	ALPI	NM_001631	TSS200	2	233029004			0.223486	0.414807
cg05782651	AMMECR1	NM_001171689	5'UTR	X	109448403	0.590236	0.612871	0.316141	0.458535
cg13680016	AMMECR1	NM_001171689	5'UTR	X	109448205	0.640285	0.700092		-0.213349
cg21597797	AMMECR1	NM_001171689	5'UTR	X	109448169	0.691267	0.747064		0.41963
cg16623734	ANKRD11	NM_013275	5'UTR	16	87977524	0.477123	0.466644
cg11223373	APC2	NM_005883	TSS1500	19	1400056	0.331415	0.336927		-0.301886
cg11469866	APOOL	NM_198450	TSS1500	X	84145139	0.655478	0.617889		0.400462
cg02916147	AQP8	NM_001169	TSS1500	16	25134603	0.357888	0.324181
cg11577097	AQP9	NM_020980	5'UTR	15	56217974	0.596418	0.514642	0.2547	-0.202963
cg15700582	ARHGAP25	NM_001166277	TSS1500	2	68814160	0.550686	0.506879	0.230063
cg06641503	ARIH2	NM_006321	5'UTR	3	48934345	0.523785	0.360274	0.250127
cg14870234	ARMCX3	NM_016607	5'UTR	X	100765673	0.352538	0.298552	0.247993
cg14928964	ARMCX5	NM_001168485	5'UTR	X	101741250	0.601223	0.580391	0.227394	0.207048
cg20463407	ARMCX5	NM_001168485	5'UTR	X	101741127	0.525657	0.532749
cg05655647	ATF1	NM_005171	TSS1500	12	49443290	0.416887	0.389834
cg24082680	ATG4C	NM_178221	TSS1500	1	63021787	0.346972	0.291095	0.302199	0.397694
cg10347293	ATP6AP2	NM_005765	TSS200	X	40325114	0.53074	0.552533		-0.443553
cg18555073	B2M	NM_004048	TSS1500	15	42789954	0.400817	0.365218
cg25734539	B3GALT5	NM_033171	TSS1500	21	39949986	0.76095	0.764795	0.251897
cg11337388	B4GALT2	NM_003780	5'UTR	1	44218679	0.271393	0.247588	0.230962
cg01775265	BASE	NR_026760	TSS1500	20	31244543	0.650456	0.616505		0.364066
cg00876127	BBS2	NM_031885	TSS1500	16	55111814	0.371912	0.350905
cg17687040	BCAS4	NM_198799	TSS1500	20	48844602	0.31274	0.297867	-0.415578	-0.480953
cg08328483	BCKDK	NM_001122957	TSS1500	16	31026697	0.440206	0.374378		-0.614189
cg20197861	BCOR	NM_001123384	5'UTR	X	39849173	0.619159	0.602737	0.231432	0.321514
cg07660473	BEAN	NM_001136106	5'UTR	16	65059991	0.384655	0.365873	0.266912
cg13521842	BEGAIN	NM_020836	TSS200	14	100105955	0.260531	0.217848	0.247005	0.548891
cg03166428	BGN	NM_001711	TSS200	X	152413361	0.326888	0.276582
cg15494458	BPI	NM_001725	TSS1500	20	36364926	0.639365	0.613972	0.266125	0.281702
cg19245011	BRDT	NM_207189	TSS1500	1	92186809	0.292199	0.283547
cg18018603	BTBD16	NM_144587	TSS200	10	124020730	0.691084	0.722342
cg24139737	C10orf72	NM_144984	TSS200	10	49993714	0.351008	0.33055	0.208379	0.243609
cg07491676	C15orf27	NM_152335	5'UTR	15	74187838	0.373064	0.384324	0.206639	-0.317297
cg04297457	C16orf63	NM_144600	TSS1500	16	15890624	0.796435	0.743634	0.314068	0.415072
cg05933815	C16orf65	NM_173806	TSS1500	16	21920244	0.517151	0.505537		0.278233
cg25425074	C17orf53	NM_024032	TSS1500	17	39574438	0.436178	0.422747		0.432065
cg09461728	C19orf40	NM_152266	5'UTR	19	38155191	0.448222	0.422529	0.343453
cg00667343	C1orf101	NM_001130957	TSS1500	1	242690872	0.320203	0.261375	0.209041	0.459522
cg03763518	C1orf54	NM_024579	TSS200	1	148511668	0.439249	0.442672
cg04067612	C1QTNF7	NM_031911	TSS200	4	15038670	0.439622	0.418865
cg09742177	C20orf71	NM_178466	5'UTR	20	31268952	0.694087	0.733759	0.2402	0.383344
cg16246713	C21orf130	NR_024100	TSS200	21	41441879	0.360944	0.318781	0.260294
cg25545878	C21orf56	NM_032261	5'UTR	21	46428789	0.59625	0.599523	0.393026
cg02341197	C21orf62	NM_001162495	5'UTR	21	33107797	-0.458026	-0.419222	0.269823
cg03113871	C22orf27	NR_026920	TSS1500	22	29647787	0.263247	0.200565
cg16446577	C6orf89	NM_152734	TSS1500	6	36961302	0.489944	0.460494	0.279679	0.298725
cg01615114	C7orf50	NM_032350	TSS1500	7	1145600	0.561854	0.530579	0.329536	0.342732
cg09453760	C7orf65	NM_001123065	TSS1500	7	47660155	0.637297	0.519851		-0.215665
cg05445291	C8orf12	NR_026814	TSS200	8	11263285	0.21054		0.294811
cg20503956	CA13	NM_198584	TSS1500	8	86344645	0.553183	0.507558
cg17580331	CACNG2	NM_006078	TSS200	22	35428983	0.539708	0.563943
cg17548613	CASK	NM_001126055	TSS200	X	41667266	0.604658	0.60682	0.299397	0.32863
cg03164928	CBFA2T3	NM_175931	5'UTR	16	87533433	0.31818	0.285802	-0.244076
cg27635976	CBFA2T3	NM_175931	5'UTR	16	87511568	0.370488	0.330019
cg02633398	CBFA2T3	NM_175931	5'UTR	16	87502445	0.51202	0.435129
cg05302211	CCDC101	NM_138414	TSS1500	16	28472498	0.340097	0.296929		0.220806
cg01265662	CCDC150	NM_001080539	TSS1500	2	197212291	0.710427	0.654004	0.203713	0.221906
cg01324543	CCDC30	NM_001080850	TSS1500	1	42772026	0.35794	0.36955	0.278752	0.348234
cg06631317	CCK	NM_000729	5'UTR	3	42280520	0.546372	0.517916		0.339753
cg14076417	CCL28	NM_148672	TSS200	5	43448358	0.399636	0.309505	0.35786
cg21587066	CCNA1	NM_001111047	TSS1500	13	35902940	0.405169	0.395227
cg16182743	CD248	NM_020404	TSS1500	11	65842422	0.252827	0.223626	0.458953
cg08956138	CD3E	NM_000733	5'UTR	11	117680594	0.605046	0.537973	0.273523
cg09864245	CD59	NM_203330	5'UTR	11	33703002	0.562743	0.521697	0.309765
cg05676441	CDH18	NM_004934	TSS1500	5	20024557	0.580808	0.542683	0.257335
cg17523769	CDH18	NM_004934	TSS1500	5	20024423	0.419327	0.403656	0.202741
cg15728909	CDH19	NM_021153	TSS1500	18	62422449	0.417909	0.3773	0.342605	-0.260396
cg03112433	CDK14	NM_012395	TSS200	7	90176491	0.418974	0.392217	0.22123	0.407439
cg08091707	CFD	NM_001928	TSS200	19	810554	0.295701	0.278218
cg03974286	CFLAR	NM_003879	TSS1500	2	201688883	0.30817	0.246139		-0.309761
cg13578841	CGNL1	NM_032866	5'UTR	15	55507214	0.750836	0.656199	0.239893
cg13134650	CHI3L1	NM_001276	TSS1500	1	201423387	0.377828	0.335614
cg23245147	CHRDL1	NM_001143983	TSS1500	X	109926198	0.242565		0.236888	0.525268
cg05302212	CHST7	NM_019886	TSS200	X	46317959	0.583485	0.527232	0.226465
cg21481141	CIRBP	NM_001280	TSS1500	19	1219838	0.262714	0.232299
cg10071929	CIZ1	NM_001131017	TSS1500	9	129994956	-0.686368	-0.547498	0.248978
cg21892973	CLCN4	NM_001830	TSS1500	X	10084573	0.460944	0.394534	0.23647	0.287651
cg16734817	CLCN5	NM_001127898	TSS200	X	49573811	0.380442	0.407448
cg20924286	CLDN11	NM_005602	TSS1500	3	171618853	0.583297	0.564896
cg15833657	CLEC2L	NM_001080511	TSS1500	7	138858511	0.353038	0.362865	0.233215	0.472315
cg21572719	CNR1	NM_016083	5'UTR	6	88911974	0.272287	0.272025
cg14562086	COL1A1	NM_000088	TSS1500	17	45634264	0.62417	0.595801	0.210421	0.296313
cg24198004	COL8A1	NM_001850	5'UTR	3	100846751	0.458974	0.444993		0.312471
cg16664570	CRH	NM_000756	TSS1500	8	67254134	0.246009	0.205001	0.325715
cg10064892	CRISPLD2	NM_031476	5'UTR	16	83418267	0.334924	0.329548	0.2797	0.240511
cg11941420	CRYBA4	NM_001886	TSS200	22	25347904	0.70437	0.679227	0.203918
cg17182184	CRYBB1	NM_001887	TSS200	22	25344006	0.387758	0.405156		-0.302938
cg17504145	CRYBB2	NM_000496	5'UTR	22	23947229	0.605357	0.59094	0.213445	0.236547
cg16492211	CSF1R	NM_005211	5'UTR	5	149467437	0.239883	0.211402	0.352918	0.445073
cg03812679	CSF3	NM_172220	TSS1500	17	35424158	0.698122	0.611333	0.20091
cg07398661	CSNK1A1P	NR_027320	TSS1500	15	34899221	0.392203	0.349137
cg17928268	CST11	NM_130794	TSS200	20	23381503	0.594989	0.532955	0.387829	0.233338
cg11835442	CST8	NM_005492	TSS1500	20	23418461	0.492001	0.48074
cg14791530	CTBS	NM_004388	TSS1500	1	84813445	0.661196	0.602031		0.369534
cg23105471	CTDSP2	NM_005730	TSS1500	12	56527482	0.832773	0.790196	0.22693	0.309581
cg06277697	CTRB2	NM_001025200	TSS1500	16	73798806	0.70463	0.668334
cg05724197	CX3CL1	NM_002996	TSS1500	16	55963545	0.407743	0.414412		0.208301
cg04559909	CXCL5	NM_002994	TSS1500	4	75083589	0.734667	0.728881		-0.456376
cg07868155	CXCL5	NM_002994	TSS1500	4	75083573	0.847698	0.828177	0.223204	0.206962
cg00815770	CXorf58	NM_001169574	TSS1500	X	23835375	0.592391	0.495135
cg05062676	CYP1B1	NM_000104	TSS1500	2	38158229	0.649147	0.516202
cg18413900	CYP27B1	NM_000785	TSS200	12	56447256	0.810186	0.727323
cg05442599	CYP4A22	NM_001010969	TSS200	1	47375597	0.795037	0.781468	0.230691
cg20862097	DAAM2	NM_015345	TSS200	6	39868754	0.356763	0.365844	0.282622
cg17448028	DAB1	NM_021080	5'UTR	1	58226228	0.507345	0.521795	0.230365
cg06437799	DAP3	NM_004632	5'UTR	1	153926343	0.782559	0.691457	-0.266518
cg13682325	DBC1	NM_014618	5'UTR	9	121151001	0.520596	0.452789		-0.411312
cg15718287	DCLK1	NM_004734	5'UTR	13	35600658	0.399709	0.39253
cg17631150	DCPS	NM_014026	TSS1500	11	125678471	0.327921	0.265545	-0.29322	-0.549595
cg22252475	DDX26B	NM_182540	TSS200	X	134482049	0.466336	0.443373	0.242864
cg09637885	DDX4	NM_024415	TSS1500	5	55068709	0.38072	0.353829	0.262514
cg21216130	DEFB128	NM_001037732	TSS1500	20	118511	0.580527	0.569007	0.263597
cg21203643	DEGS2	NM_206918	TSS1500	14	99696765	0.275511	0.26423
cg19360316	DHRS7B	NM_015510	TSS1500	17	20969781	0.547037	0.502019	0.232381	0.467687
cg26495179	DLGAP4	NM_014902	TSS1500	20	34427692	0.336585	0.317637	0.241528	0.436324
cg14092276	DLK1	NM_003836	TSS1500	14	100262605	0.211567	0.221561	0.390543	0.366211
cg01137471	DMRT1	NM_021951	TSS1500	9	831340	0.599715	0.549832	0.363037	0.407353
cg04581728	DNAH8	NM_001371	TSS1500	6	38798135	0.710514	0.670989	0.231342	-0.243827
cg06084034	DNASE1L1	NM_001009934	5'UTR	X	153291021	0.474915	0.458925
cg10005998	DNMBP	NM_015221	5'UTR	10	101744315	0.793799	0.75243
cg22575892	DOCK11	NM_144658	TSS1500	X	117513372	0.805895	0.754582		-0.203992
cg21771173	DOCK2	NM_004946	TSS200	5	168996649	0.301013	0.28752
cg14015441	DPYS	NM_001385	TSS200	8	105548494	0.529768	0.478688		0.460333
cg20774846	DPYS	NM_001385	TSS200	8	105548596	0.336414	0.306705	0.295904
cg02790691	DTNA	NM_001128175	5'UTR	18	30543548	0.658659	0.416771		0.374103
cg07859880	ECH1	NM_001398	TSS1500	19	44014900	0.544256	0.467948	0.213492	-0.275867
cg05515143	EDAR	NM_022336	5'UTR	2	108922836	0.572392	0.559785
cg00492108	EDAR	NM_022336	5'UTR	2	108917626	0.241918	0.223379	0.230809	0.44605
cg14073716	EEF1G	NM_001404	TSS1500	11	62099306	0.53192	0.503377	0.250178	0.303685
cg00823357	EFNB1	NM_004429	TSS1500	X	67965288	0.544177	0.498224	0.305993	0.316953
cg21184800	EGFL7	NM_201446	5'UTR	9	138679593	0.228871	0.235661	0.235598	0.232388
cg07940714	EID2B	NM_152361	TSS1500	19	44716789	0.440831	0.38623
cg01644972	EIF1AY	NM_004681	TSS200	Y	21146944	0.33079
cg00915663	ELF1	NM_172373	5'UTR	13	40479930	0.367173	0.361748
cg17207724	ELF4	NM_001421	TSS1500	X	129072406	0.69269	0.658181		0.273197
cg12966778	EMR2	NM_152918	TSS1500	19	14750720	0.453478	0.375239
cg26147845	EP400	NM_015409	TSS1500	12	130999791	0.671521	0.562864	0.458521
cg12689022	ERCC6L	NM_017669	TSS1500	X	71375844	0.5153	0.47431
cg05467600	ESX1	NM_153448	TSS200	X	103386380	0.463758	0.477251
cg08122232	EXOC7	NR_028133	TSS1500	17	71611727	0.472525	0.458233	0.205298
cg14140118	EXPH5	NM_001144763	TSS200	11	107928241	0.537969	0.529491	0.206778
cg13912545	EYA4	NM_172105	TSS1500	6	133603342	0.497833	0.467072		-0.610839
cg15729404	EYA4	NM_172105	TSS1500	6	133603307	0.381596	0.361757
cg24842760	EYA4	NM_172105	TSS1500	6	133603412	0.455871	0.446512		-0.209478
cg01901290	FAM110A	NM_207121	5'UTR	20	772422	-0.413037	-0.473949	0.35159	0.414225
cg04922020	FAM127A	NM_001078171	TSS1500	X	133993675	0.501421	0.493079	0.259668	0.322572
cg07449620	FAM133A	NM_173698	5'UTR	X	92816102	0.566853	0.596616
cg25744056	FAM163B	NM_001080515	TSS1500	9	135435416	0.432585	0.401541		-0.328686
cg02663821	FAM46A	NM_017633	TSS1500	6	82520630	0.396715	0.332498
cg04566359	FAM46C	NM_017709	TSS1500	1	117948909	0.671621	0.659741	0.286034	0.309109
cg12497786	FAM50B	NM_012135	TSS200	6	3794576	0.457181	0.468473	0.237482	-0.30413
cg00381442	FAM92B	NM_198491	TSS200	16	83703679	0.429867	0.364078	0.238209
cg15255859	FANCB	NM_001018113	TSS1500	X	14801522	0.63569	0.635315
cg19235109	FANCB	NM_001018113	TSS1500	X	14801512	0.605063	0.623895
cg20684197	FGF1	NM_001144935	5'UTR	5	142047122	0.526743	0.519628
cg14825736	FGF1	NR_026696	TSS1500	5	142058133	0.520185	0.402562
cg01245531	FGF13	NM_001139501	5'UTR	X	138104733	0.32736	0.305246		-0.377936
cg24683623	FGF2	NM_002006	TSS1500	4	123966897	0.313966	0.265741	-0.228629
cg15238012	FHIT	NM_001166243	5'UTR	3	60631217	0.429774	0.426748
cg12924956	FITM1	NM_203402	TSS200	14	23670409	0.362672	0.359624	0.222706
cg10500702	FLG	NM_002016	TSS1500	1	150565665	0.833503	0.773896		-0.470211
cg25548414	FLJ30058	NM_144967	TSS200	X	130019841	0.393139	0.399724	0.284405	0.367324
cg22655436	FLJ43860	NM_207414	TSS1500	8	142586735			0.243464	0.284616
cg03672021	FLNA	NM_001456	5'UTR	X	153255852	0.34625	0.30108
cg14721213	FMO2	NM_001460	5'UTR	1	169421236	0.34425	0.286592
cg06041466	FMO6P	NR_002601	TSS1500	1	169373021	0.629452	0.562503	0.209325	-0.233895
cg24117017	FMO9P	NR_002925	TSS1500	1	164838315	0.615433	0.542779
cg17716100	FOXO4	NM_001170931	TSS1500	X	70232443	0.298948	0.320547
cg14356190	FREM1	NM_144966	5'UTR	9	14898132	0.372922	0.392016	0.243689
cg15922956	FUNDC2	NM_023934	TSS200	X	153908158	0.309028	0.279438		-0.208119
cg17758583	FUNDC2	NM_023934	TSS200	X	153908110	0.497254	0.344161		0.201649
cg03063015	FUT9	NM_006581	5'UTR	6	96741074			0.267146	0.455164
cg22243039	G6PC3	NR_028582	TSS1500	17	39502991	0.51536	0.419097	0.234988
cg11452781	GAB3	NM_080612	TSS1500	X	153632792	0.794848	0.771806
cg12257233	GABBR1	NM_021903	TSS1500	6	29705062	0.630158	0.61003		0.522451
cg24171764	GABRB2	NM_000813	5'UTR	5	160906772	0.312587	0.303534
cg15706156	GABRQ	NM_018558	TSS200	X	151557184	0.506783	0.513436	0.271086	0.226244
cg18769303	GABRQ	NM_018558	TSS1500	X	151557008	0.537242	0.508135		-0.24305
cg22996440	GALNT14	NM_024572	TSS1500	2	31215322	0.461678	0.439142	0.334	0.267323
cg10618704	GAS7	NM_201432	TSS1500	17	9881695	0.470391	0.475228	0.221598
cg08382072	GCNT2	NM_145649	TSS1500	6	10629295	0.513742	0.369532	0.227122	0.236585
cg20813081	GFI1	NM_001127216	5'UTR	1	92723286	0.403917	0.361788
cg00323915	GIMAP4	NM_018326	5'UTR	7	149895920	0.256463	0.275436
cg20549290	GIMAP4	NM_018326	TSS1500	7	149894255			0.234158	0.561583
cg26717009	GJA3	NM_021954	TSS1500	13	19633967			0.200988	0.218651
cg08650784	GJB3	NM_001005752	5'UTR	1	35022816	0.545522	0.574358
cg21815704	GLRX2	NM_197962	TSS1500	1	191341872	0.492498	0.410968
cg00377653	GLS2	NM_013267	TSS1500	12	55168802	0.318404	0.313533		0.465977
cg07711097	GML	NM_002066	TSS1500	8	143912956	0.686677	0.686934	0.294423	0.377968
cg04257105	GNAS	NM_080425	TSS1500	20	56861108	0.295121	0.282207	0.371352
cg19589727	GNAS	NM_080425	TSS1500	20	56861157	0.54542	0.519241	0.260487
cg20528838	GNAS	NM_080425	TSS1500	20	56861125	0.667062	0.613897	0.210687
cg27661264	GNAS	NM_080425	TSS1500	20	56861133	0.520321	0.530125	0.245189
cg00943909	GNAS	NM_080425	TSS200	20	56861337	0.968896	0.826772	0.329224
cg07105596	GNAS	NM_080425	TSS1500	20	56860867	0.679464	0.619223	0.397123	0.427629
cg10302550	GNAS	NM_080425	TSS1500	20	56861216	0.820791	0.767797	0.231081
cg17414107	GNAS	NM_080425	TSS1500	20	56861225	0.905037	0.883444	0.264729
cg19640589	GNAS	NM_080425	TSS200	20	56861368	0.954767	0.895067	0.348879
cg06065549	GNAS	NM_080425	TSS1500	20	56860838	0.365924	0.352109	0.204896
cg02890368	GNAS	NM_080425	TSS1500	20	56861045	0.500077	0.512187
cg03466124	GNB4	NM_021629	5'UTR	3	180650850	0.641074	0.619597	0.281296
cg09261791	GNG2	NM_053064	5'UTR	14	51417718	0.369972	0.349257
cg12620265	GNL3L	NM_019067	TSS1500	X	54573154	0.567812	0.563607	0.239588	0.32097
cg16648137	GOT1L1	NM_152413	TSS1500	8	37917313	0.756584	0.759293
cg12600766	GPC4	NM_001448	TSS1500	X	132377797	0.742728	0.753012		-0.262325
cg25075069	GPR101	NM_054021	TSS200	X	135941630	0.473087	0.398602
cg20968821	GPR132	NM_013345	5'UTR	14	104593729	0.212738		0.242768
cg18741908	GPR160	NM_014373	5'UTR	3	171239512	0.609349	0.596937
cg02859554	GPR64	NM_005756	5'UTR	X	19050280	0.774237	0.780954		0.219736
cg06247406	GRIK2	NM_021956	TSS200	6	101953512			0.336789	0.393924
cg27451362	GRIK2	NM_175768	TSS1500	6	101953371	0.67485	0.625092
cg26560871	GRM1	NM_000838	TSS200	6	146390309	0.419578	0.405164
cg10083824	GRM4	NM_000841	TSS1500	6	34210125	0.619953	0.601741
cg04292993	GTF2IRD1	NM_016328	5'UTR	7	73532666	0.607629	0.58739		-0.309853
cg24216990	GUCA1A	NM_000409	TSS1500	6	42229789	0.531872	0.497074		0.328517
cg02276314	H6PD	NM_004285	5'UTR	1	9223691	0.309424	0.312964		-0.245898
cg07796014	HCCS	NM_005333	TSS200	X	11039211	0.58173	0.582951
cg24711407	HCCS	NM_001122608	TSS1500	X	11039092	0.389788	0.448776
cg25529889	HCCS	NM_001122608	5'UTR	X	11039678	0.680328	0.628122		0.478847
cg02762546	HDAC11	NM_001136041	TSS1500	3	13495685			0.328677	0.279843
cg12252865	HDAC11	NM_001136041	TSS1500	3	13495771			0.265828
cg18989057	HDAC6	NM_006044	TSS200	X	48545384	0.321796	0.438065		-0.346026
cg04158739	HDAC8	NM_001166418	5'UTR	X	71709668	0.436304	0.428396	0.230537
cg19321437	HDX	NM_144657	TSS200	X	83644192	0.255518	0.22041	0.226188	0.302253
cg16639627	HDX	NM_144657	5'UTR	X	83644070	0.607476	0.614753
cg16616765	HECW2	NM_020760	5'UTR	2	197164779	0.842406	0.801867	0.330825
cg09317502	HEPACAM2	NM_001039372	TSS1500	7	92695196	0.550995	0.526956	0.201618
cg17602126	HEYL	NM_014571	TSS1500	1	39878274	0.867974	0.829646		-0.267249
cg07022477	HIF3A	NM_152795	TSS1500	19	51490709	0.455564	0.457772	0.258443	0.321142
cg16523490	HIVEP3	NM_024503	5'UTR	1	41888416	0.4961	0.443593
cg21151963	HLA-DPB1	NM_002121	TSS1500	6	33151198	0.739383	0.709572	0.216244	0.356874
cg07477034	HLF	NM_002126	TSS1500	17	50696968	0.584181	0.5952	0.419839	0.386304
cg24413879	HMGXB4	NM_001003681	TSS1500	22	33982951	0.573092	0.562757	0.491688	0.388228
cg14951292	HMOX2	NM_001127204	TSS1500	16	4465987	0.676638	0.648304		-0.360924
cg13275679	HN1	NM_001002033	TSS1500	17	70662744	0.50706	0.349211	0.25325
cg00533390	HNRNPU	NM_031844	TSS1500	1	243095280	0.820962	0.749496	0.246246	0.266368
cg25975485	HOXC4	NM_014620	5'UTR	12	52732804	0.473581	0.46211		0.307669
cg08712054	HOXC4	NM_014620	5'UTR	12	52732843	0.558567	0.530587		0.238882
cg24417499	HPCA	NM_002143	TSS1500	1	33124240	0.565471	0.553376	-0.572607	-0.614177
cg15075851	HPRT1	NM_000194	TSS1500	X	133421611	0.339245	0.344609
cg19022966	HPRT1	NM_000194	5'UTR	X	133421876	0.408209	0.394661
cg26020982	HRNR	NM_001009931	5'UTR	1	150462730	0.562888	0.527665
cg14047130	HS3ST1	NM_005114	5'UTR	4	11036798	0.208275	0.207026	0.226126
cg20414217	HSD3B2	NM_000198	TSS1500	1	119758903	0.304285	0.309673
cg17839166	HSPB3	NM_006308	TSS200	5	53787029	0.311278	0.306862	0.266681	0.338238
cg16921789	HTR1F	NM_000866	5'UTR	3	88114463	0.338033	0.256538	0.242114
cg14402017	IFITM5	NM_001025295	TSS1500	11	290490	0.305747	0.270316
cg02897824	IGFN1	NM_001164586	TSS1500	1	199426308	0.500473	0.427945	0.389837	0.495519
cg25888867	IGSF1	NM_205833	5'UTR	X	130250695	0.37939	0.39801
cg27066438	IGSF22	NM_173588	TSS200	11	18704495	0.342536	0.359237		-0.430829
cg08873063	IKBKG	NM_001145255	5'UTR	X	153429301	0.391304	0.357411
cg10479672	IL1F8	NM_014438	TSS1500	2	113527112	0.404676	0.386853	0.234579	0.484913
cg16454902	IL21R	NM_181079	TSS200	16	27321773	0.26946	0.235506	0.264922
cg08281777	IL34	NM_152456	TSS1500	16	69236679	0.529468	0.565314
cg12486635	INHBC	NM_005538	TSS200	12	56114728			0.243548	0.323581
cg10683615	INMT	NM_006774	TSS1500	7	30757208	0.369458	0.339804	0.200458	0.293975
cg22031873	INPP4B	NM_001101669	5'UTR	4	143985107	0.479934	0.358882
cg24338752	INS	NM_000207	TSS1500	11	2139248	0.329711	0.328001
cg22588144	ISM1	NM_080826	TSS1500	20	13148929	0.816033	0.704248
cg04276417	ITGB1	NM_002211	5'UTR	10	33267915	0.349693	0.328782
cg24963526	KBTBD12	NM_207335	TSS1500	3	129124063	0.323047	0.268442
cg04074481	KCNA6	NM_002235	TSS1500	12	4788001	0.448476	0.429739		-0.315001
cg13252968	KCNIP2	NM_173195	TSS1500	10	103594212	0.580261	0.535143	0.214038
cg24471894	KIAA0020	NM_014878	5'UTR	9	2828508	0.478401	0.351178	0.381176	0.424792
cg12420683	KIAA0087	NR_022006	TSS200	7	26545072			0.208775
cg23175533	KIAA1467	NM_020853	TSS1500	12	13088143			0.218325	0.393556
cg17740541	KIF4A	NM_012310	5'UTR	X	69426837	0.534049	0.525795
cg05478253	KLHL13	NM_001168301	TSS1500	X	117136450	0.388388	0.425334		-0.226505
cg07468307	KLHL13	NM_001168303	5'UTR	X	116990830	0.380516	0.367808
cg23556525	KLHL15	NM_030624	5'UTR	X	23953301	0.423278	0.481938	0.262302
cg23562473	KLK15	NM_017509	TSS200	19	56026784	0.303081	0.307995	0.292399
cg14782970	KRT3	NM_057088	TSS200	12	51476227	0.447426	0.414268	0.240632
cg06821079	KRT40	NM_182497	TSS200	17	36397093	0.766875	0.753175	0.207084	0.308591
cg19345970	KRT84	NM_033045	TSS1500	12	51066926	0.317583	0.261241
cg09784886	KRTAP5-11	NM_001005405	TSS200	11	70971644	0.499224	0.448007	0.220438	0.57087
cg17293195	KRTAP5-7	NM_001012503	TSS1500	11	70915170	-0.328018	-0.251795	0.262527
cg20696605	KTELC1	NR_024265	TSS1500	3	120670116	0.683604	0.592598
cg23685650	KTN1	NM_001079522	TSS1500	14	55115647	0.542232	0.523349		-0.407288
cg22601123	L3MBTL	NM_032107	TSS200	20	41576409	0.271602	0.269669	0.236118
cg13366738	LCE6A	NM_001128600	5'UTR	1	151082467	0.786678	0.763356	0.204032
cg09899215	LDHD	NM_153486	TSS200	16	73708300	0.551721	0.466889	0.353727
cg16540789	LDHD	NM_153486	TSS200	16	73708285	0.700761	0.562774	0.266703	0.516316
cg11005845	LDOC1	NM_012317	TSS200	X	140098980	0.932316	0.872413		-0.219161
cg19208477	LDOC1	NM_012317	TSS1500	X	140099270	0.633104	0.586694
cg16265717	LEPR	NM_001003680	5'UTR	1	65765737	0.487323	0.461148
cg22713958	LGALS3BP	NM_005567	TSS200	17	74487840	0.550489	0.435223	0.219793
cg12920361	LOC100128542	NM_001162367	TSS1500	7	150076407	0.506397	0.506528	0.231591
cg21429107	LOC100130274	NM_001162914	TSS200	8	144862305	0.316805	0.315924
cg15562212	LOC220429	NR_003268	TSS1500	13	49361193	0.219998		-0.249549
cg01522335	LOC347376	NR_003933	TSS1500	X	50663858	0.544882	0.464473	0.217348	0.242237
cg12120360	LOC619207	NR_002934	TSS200	10	135117320	0.294119	0.261104	0.298209
cg17531456	LOC644538	NM_001163438	TSS200	X	133952605	0.873984	0.819604
cg07844563	LOC653566	NR_027268	TSS200	1	28295726	0.785992	0.746089
cg06010659	LOC728613	NR_003713	TSS1500	5	1687505	0.384649	0.385805
cg00401265	LPAR4	NM_005296	TSS200	X	77889769	0.465284	0.423022		0.35004
cg23082281	LQK1	NR_027286	TSS1500	1	211099300	0.596926	0.565059
cg02488702	LRP1B	NM_018557	TSS200	2	142605862	0.837606	0.824083	0.25331	0.322084
cg22830273	LRP1B	NM_018557	TSS200	2	142605753	0.742166	0.717791	0.241464	-0.217184
cg04548519	LRRC31	NM_024727	TSS1500	3	171070930	0.43141	0.400645	0.208936
cg13689261	LRRC3B	NM_052953	TSS1500	3	26638744	0.208083
cg07042014	LTB4R	NM_001143919	5'UTR	14	23853460	0.647403	0.61779	0.358995
cg26944725	LYPD6B	NM_177964	5'UTR	2	149634984	0.347848	0.301349	0.324821	0.339343
cg19778698	MAFK	NM_002360	TSS1500	7	1536586	0.316176	0.218361	0.237679
cg16341056	MAGEA5	NM_021049	TSS200	X	151037204	0.408512	0.37699	0.213019
cg25206760	MAGED1	NM_001005332	5'UTR	X	51653404	0.66071	0.639326	0.342701
cg22660483	MAGED2	NM_177433	5'UTR	X	54852107	0.691705	0.704004	0.265048	0.32364
cg20372745	MAP3K7IP3	NM_152787	5'UTR	X	30817038	0.728223	0.695793
cg00699617	MAPT	NM_001123067	5'UTR	17	41382288	0.554176	0.562911
cg19459056	MB	NM_203378	TSS1500	22	34344249	0.46097	0.418369	0.200316
cg00661523	MBNL1	NM_207292	TSS1500	3	153468116	0.355536	0.346162	-0.213955	-0.345908
cg01991530	MBTPS2	NM_015884	TSS200	X	21767553	0.685359	0.661753	0.245572	0.363361
cg19911179	MCTS1	NM_001137554	TSS1500	X	119621723	0.581278	0.541217
cg11203041	MGST1	NM_145791	TSS1500	12	16391452	0.438814	0.386308		-0.480544
cg20857470	MID1	NM_001098624	5'UTR	X	10548738	0.606863	0.607609	0.412397	0.43895
cg00481280	MIR122	NR_029667	TSS200	18	54269270	0.506707	0.4745	0.236813
cg08469305	MIR1265	NR_031668	TSS200	10	14518434	0.503808	0.4757	0.203793
cg04524088	MIR129-1	NR_029596	TSS200	7	127635071	0.852964	0.823312	0.209176	0.219119
cg10489614	MIR137	NR_029679	TSS1500	1	98284782	0.842776	0.823712
cg05880105	MIR150	NR_029703	TSS1500	19	54696437	0.448513	0.42359	0.412134	0.324767
cg07035704	MIR2052	NR_031744	TSS1500	8	75779088	0.367255	0.362619
cg22781400	MIR372	NR_029865	TSS1500	19	58982574	0.394232	0.384733
cg08430604	MIR564	NR_030290	TSS1500	3	44877964	0.862362	0.852051
cg07059402	MIR659	NR_030396	TSS1500	22	36574727	0.941493	0.887117	0.328398
cg09978395	MIR802	NR_030414	TSS1500	21	36013991	0.264347	0.271974		-0.319052
cg10974479	MLN	NM_001040109	TSS1500	6	33879995	0.385164	0.333826
cg17014186	MOSPD3	NM_001040097	TSS1500	7	100046469	0.259793	0.227197	0.238008	0.301133
cg20849025	MPEG1	NM_001039396	TSS1500	11	58737619	0.532538	0.527755
cg04784122	MPP1	NM_001166462	5'UTR	X	153686882	0.591671	0.574322		0.447047
cg09929856	MPPED1	NM_001044370	5'UTR	22	42147267	0.641708	0.633266		-0.246217
cg19912141	MRGPRE	NM_001039165	5'UTR	11	3208336	0.278201	0.261086	0.327451	0.477862
cg23754934	MS4A4A	NM_148975	TSS1500	11	59804059	0.474901	0.45999		-0.202323
cg06943437	MSN	NM_002444	TSS200	X	64804090	0.354215	0.299232		-0.264802
cg13822691	MSN	NM_002444	TSS200	X	64804080	0.519785	0.494663		-0.483926
cg01996818	MST4	NM_001042453	5'UTR	X	130985243	0.667237	0.623781
cg27078591	MTM1	NM_000252	5'UTR	X	149487993	0.583601	0.604577		0.235451
cg02580986	MUM1L1	NM_152423	5'UTR	X	105308258	0.263879	0.266984
cg12080492	MYBPH	NM_004997	TSS1500	1	201412279	0.242747		0.210571	0.231369
cg06520300	MYCN	NM_005378	5'UTR	2	15999275	0.359319	0.332998	0.377005
cg07628769	MYEOV2	NM_138336	TSS1500	2	240724881	0.784336	0.681132	0.270697
cg22062537	MYEOV2	NM_138336	TSS1500	2	240724871	0.84133	0.804005	0.253269	0.239019
cg24128316	MYOM1	NM_003803	5'UTR	18	3209966	0.50865	0.463358	0.258133
cg14284055	MYOM3	NM_152372	TSS1500	1	24311986	-0.502089	-0.348005	0.209599
cg04672837	N4BP1	NM_153029	TSS1500	16	47201950	0.359228	0.313812
cg04899681	NAGPA	NM_016256	TSS1500	16	5024546	0.555085	0.527416	0.32542	-0.319263
cg21813747	NBL1	NM_005380	TSS1500	1	19842518	0.213808		0.381313
cg04650971	NCRNA00086	NR_024359	TSS200	X	134383399	0.630043	0.612655	0.260672
cg14970569	NCRNA00086	NR_024359	TSS200	X	134383380	0.630757	0.628134	0.272268	0.231127
cg19525496	NCRNA00086	NR_024359	TSS200	X	134383377	0.537921	0.545175	0.309048
cg16710313	NCRNA00086	NR_024359	TSS200	X	134383489	0.433822	0.381944
cg11021222	NEDD1	NM_152905	TSS1500	12	95824548	0.525507	0.482107	0.362327	0.735803
cg21721825	NEDD1	NM_152905	TSS1500	12	95824541	0.458757	0.416992	0.340741	0.658316
cg20207567	NEIL2	NM_001135747	TSS1500	8	11663919	0.483264	0.450443
cg17532978	NEUROD4	NM_021191	TSS1500	12	53699661	0.709733	0.64605
cg14181289	NFASC	NM_015090	5'UTR	1	203066511	0.343901	0.274541	0.270226	0.205989
cg05782975	NGFRAP1	NM_014380	TSS1500	X	102518064	0.694249	0.685635	0.36842	0.433784
cg17003375	NKRF	NM_017544	TSS1500	X	118624542	0.262045	0.233853
cg02055483	NPAS4	NM_178864	TSS1500	11	65944595	0.396066	0.419533
cg07921314	NRF1	NM_005011	5'UTR	7	129040405	0.383419	0.318353	-0.322688	-0.608521
cg24421094	NTSR2	NM_012344	TSS1500	2	11728048	0.432527	0.426645
cg08370839	OBFC1	NM_024928	TSS1500	10	105668644	0.363295	0.317178	0.228209
cg27633753	OCRL	NM_001587	TSS200	X	128501903	0.428002	0.356327
cg19495614	ODF3L1	NM_175881	TSS1500	15	73803111	0.634011	0.55127	0.20112	0.205133
cg23211736	OMA1	NM_145243	TSS1500	1	58785408	0.412508	0.395574
cg03975156	OR10A3	NM_001003745	TSS1500	11	7918092	0.658503	0.628631	0.215481
cg23493119	OR10G2	NM_001005466	TSS200	14	21172922			0.376788
cg03215160	OR2H1	NM_030883	TSS1500	6	29532905	0.586489	0.562673
cg22965752	OR2H1	NM_030883	TSS1500	6	29533864	0.340852	0.340966	0.305249	-0.229545
cg22237261	OR3A2	NM_002551	TSS200	17	3129063	0.658803	0.682231
cg01464104	OR5T1	NM_001004745	TSS200	11	55799616			0.312205	0.313549
cg00999410	OR6C1	NM_001005182	TSS200	12	54000493	0.505197	0.511219	-0.265179	-0.211113
cg09369190	OR9Q2	NM_001005283	TSS200	11	57714396	0.626647	0.586193	-0.215843
cg04731988	OXT	NM_000915	TSS1500	20	2999954	0.689301	0.605234	0.296693	0.368442
cg00364287	P2RX7	NM_002562	5'UTR	12	120055135	0.809576	0.762272
cg03363256	PAG1	NM_018440	5'UTR	8	82186008	0.79598	0.747449		-0.385398
cg09833249	PAH	NM_000277	TSS1500	12	101836949	0.488232	0.417913		0.464366
cg14688956	PAK3	NM_001128166	5'UTR	X	110226518	0.609148	0.609535		-0.55427
cg06455967	PAK3	NM_001128167	TSS200	X	110074077	0.484348	0.495778	0.230371	0.316685
cg25958561	PAK3	NM_001128167	TSS1500	X	110073835			0.339735	0.414364
cg25488669	PAK7	NM_177990	TSS200	20	9767717	0.861104	0.663476
cg02978150	PATE4	NM_001144874	TSS1500	11	125207802	0.272505	0.286601		-0.234205
cg02069772	PBXIP1	NM_020524	TSS1500	1	153195941	0.393904	0.351664		-0.222977
cg25067940	PCP2	NM_174895	TSS200	19	7604583	0.304843	0.285757
cg17627526	PCYT1B	NM_004845	TSS200	X	24575429	0.636563	0.616965	0.211577
cg02857273	PDE12	NM_177966	TSS1500	3	57516417	0.336865	0.315295
cg00326908	PDE7A	NM_002604	TSS1500	8	66917674	0.21646		0.272294
cg06070414	PDK4	NM_002612	TSS1500	7	95064348	0.370055	0.307498
cg03892808	PDZD4	NM_032512	TSS1500	X	152749501	0.488196	0.445394	0.290165
cg06546607	PEPD	NM_001166057	TSS1500	19	38704859	0.222152	0.233373	0.20065
cg06488842	PES1	NM_014303	TSS1500	22	29318475	0.628195	0.607603	0.352082
cg18885073	PGRMC1	NM_006667	TSS200	X	118254176	0.552325	0.522516	0.200674
cg23892645	PGRMC1	NM_006667	TSS200	X	118254190	0.409954	0.309931	0.305868
cg06874640	PHACTR1	NM_030948	TSS1500	6	12824641	0.270601	0.364681		0.229821
cg17548969	PIGA	NM_002641	TSS1500	X	15263903	0.665126	0.66392	0.238277
cg24092340	PIK3R6	NM_001010855	5'UTR	17	8711633	0.287978	0.248717	0.240793
cg14430524	PJA1	NM_022368	TSS200	X	68302122	0.466916	0.470248	0.332322
cg22220722	PLA2G2A	NM_000300	5'UTR	1	20179228	0.452333	0.403552	0.23256
cg12635662	PLAC1L	NM_173801	TSS1500	11	59563757	0.339148	0.303928	0.37481	0.552707
cg24578857	PLD6	NM_178836	TSS1500	17	17050932	0.302174	0.272133	0.346069	-0.268284
cg08749443	PLIN1	NM_001145311	TSS1500	15	88025102	0.61134	0.545608	0.265831
cg13077562	PNOC	NM_006228	TSS200	8	28230374	0.428703	0.389539	0.249117	0.301431
cg01737421	PORCN	NM_203473	TSS1500	X	48252013	0.54156	0.412461
cg02725692	PORCN	NM_203476	5'UTR	X	48252913	0.248116	0.210559
cg08785133	PORCN	NM_203476	TSS200	X	48252137	0.628143	0.597445	0.235377	0.287755
cg18877558	POTEF	NM_001099771	5'UTR	2	130594783	-0.25283
cg16505550	PPAP2B	NM_177414	TSS1500	1	56818296	0.474218	0.475775	-0.315761	-0.403039
cg21748751	PPARD	NM_177435	TSS1500	6	35417845	0.546022	0.429595	0.255705	0.384412
cg00546153	PPIE	NM_203457	5'UTR	1	39977853	0.304661	0.31326		0.357619
cg24920358	PPIE	NM_203457	TSS1500	1	39976872	0.665402	0.664618	0.255005	0.420934
cg04769268	PQBP1	NM_001032384	5'UTR	X	48640706	0.505916	0.48672
cg16932094	PRAME	NM_206953	TSS1500	22	21232237	0.285771	0.257366
cg11225751	PRAME	NM_206956	TSS200	22	21231661	0.59576	0.54135	0.207336
cg23372297	PRB2	NM_006248	TSS1500	12	11440459	0.705981	0.660573
cg08583780	PRDM7	NM_001098173	TSS200	16	88670026	0.484662	0.465086		0.311138
cg24459209	PRG3	NM_006093	5'UTR	11	56904791	0.315167	0.289977	0.325598	-0.234792
cg10726931	PRICKLE2	NM_198859	5'UTR	3	64170452	0.585902	0.556563	0.262825	0.253792
cg04004590	PRKG1	NM_001098512	TSS1500	10	52420302	0.333349	0.328292		0.254721
cg08855742	PROM1	NM_001145847	TSS1500	4	15695183	0.454481	0.469381
cg03734864	PRR5L	NM_001160167	5'UTR	11	36353088	0.830349	0.789153		-0.220714
cg06189653	PRR7	NM_030567	TSS1500	5	176805938	0.370963	0.319462
cg02762363	PRRC1	NM_130809	TSS1500	5	126880897	0.699607	0.5597	0.28825	0.582315
cg26144627	PRRC1	NM_130809	TSS1500	5	126880963	0.492726	0.467856		0.455534
cg21961766	PRRG2	NM_000951	5'UTR	19	54778190	0.22332	0.210514	0.274665
cg14795939	PRSS1	NM_002769	TSS200	7	142136858	0.694336	0.685168		-0.260295
cg13806767	PSMD14	NM_005805	TSS1500	2	161872373	0.704317	0.682475	0.29963	0.457426
cg07856761	PVALB	NM_002854	TSS1500	22	35545976	0.644573	0.631621	0.2651	0.59139
cg04267284	PYGB	NM_002862	TSS1500	20	25175488	0.587834	0.519044
cg16347279	RAB37	NM_175738	5'UTR	17	70179304	0.350501	0.308484	0.209169
cg22429911	RAI14	NM_001145523	TSS1500	5	34722257	0.551786	0.512409	0.243165	0.468615
cg04402486	RAP2C	NM_021183	TSS200	X	131179923	0.629099	0.610393		-0.337853
cg25549819	RAP2C	NM_021183	TSS200	X	131179911	0.65824	0.646605	0.209094
cg01947226	RBBP7	NM_002893	TSS1500	X	16799168	0.471487	0.490976
cg12251508	RBM3	NM_006743	5'UTR	X	48317941	0.529793	0.46832
cg13072508	REN	NM_000537	TSS1500	1	202403279	0.776421	0.764119
cg10575236	REPS2	NM_004726	TSS200	X	16874662	0.503284	0.444495
cg18244845	RFX2	NM_000635	TSS1500	19	6062541	0.691479	0.609734
cg13178597	RGS17	NM_012419	5'UTR	6	153447552	0.411973	0.392385	0.33893	-0.235844
cg09552761	RNASEH2A	NM_006397	TSS200	19	12778249	0.310898	0.217904	0.216535
cg13372635	RNASEL	NM_021133	TSS1500	1	180823840	0.312351	0.299959
cg09319695	RNF182	NM_001165032	5'UTR	6	14084703	0.703089	0.725778		0.619008
cg12449685	ROBO4	NM_019055	TSS1500	11	124274160	0.356953
cg14091713	RP2	NM_006915	TSS1500	X	46581037	0.235661	0.209537		-0.376617
cg01789150	RPA2	NM_002946	TSS1500	1	28114082	0.854682	0.768898	0.220627
cg16219535	RPS29	NM_001030001	TSS1500	14	49124162	0.504814	0.487009		-0.22952
cg00642679	RSBN1	NM_018364	TSS1500	1	114157216	0.226367		0.245665	0.312062
cg02892624	S100A7	NM_002963	5'UTR	1	151698752	0.522375	0.509704		0.208776
cg03261155	S100A7L2	NM_001045479	TSS1500	1	151680564	0.293893	0.291309	0.304861	0.333207
cg14333338	S100B	NM_006272	TSS1500	21	46850609	0.379198	0.39697	0.343801	0.468016
cg17831869	SAT1	NR_027783	TSS200	X	23711165	0.578534	0.552503
cg20308511	SAT1	NM_002970	TSS1500	X	23710977	0.635429	0.624714
cg23866916	SBNO2	NM_014963	5'UTR	19	1106738			0.248964
cg08300622	SCML2	NM_006089	TSS200	X	18282884	0.887754	0.846678	0.249539	0.431828
cg17727916	SCML2	NM_006089	TSS200	X	18282943	0.70523	0.685678	0.233286	0.336214
cg18426142	SCN8A	NM_014191	TSS1500	12	50270513	0.488631	0.490213
cg19964641	SEC14L4	NM_174977	TSS200	22	29231780	0.616659	0.625013	0.370351
cg15829116	SEC14L4	NM_174977	TSS200	22	29231876	0.32187	0.29963		0.262954
cg08314408	SEPHS2	NM_012248	TSS1500	16	30364994	0.41561	0.345467	0.320974
cg13251750	SERPINA9	NM_175739	TSS1500	14	94012987	0.539498	0.493042	0.314859	0.466134
cg24930416	SGOL2	NM_001160046	TSS1500	2	201098550	0.497883	0.4402		0.396422
cg02279625	SH2D7	NM_001101404	TSS1500	15	76171575	0.309763	0.300284	0.2452	0.52651
cg07313078	SHROOM2	NM_001649	TSS1500	X	9713497	0.553702	0.523131		-0.361514
cg19495714	SIVA1	NM_021709	TSS1500	14	104289596	0.31521	0.252999	0.227773
cg27321439	SLC12A5	NM_020708	TSS1500	20	44089966	0.421721	0.386736		0.232111
cg00708678	SLC16A12	NM_213606	5'UTR	10	91284819	0.600695	0.603524
cg01944226	SLC16A3	NM_001042422	5'UTR	17	77781345	0.438955	0.363527	0.240127	0.332029
cg21627181	SLC17A4	NM_005495	TSS1500	6	25862169	0.536273	0.527259	0.340912
cg15916061	SLC17A4	NM_005495	TSS1500	6	25862198	0.43113	0.423944	0.249452	0.210186
cg22175856	SLC1A6	NM_005071	TSS1500	19	14945302	0.348422	0.293619	0.217634
cg24867653	SLC22A13	NM_004256	TSS1500	3	38281598	0.433966	0.423028
cg07751764	SLC22A9	NM_080866	TSS200	11	62893701	0.318389	0.241011		-0.202506
cg17124408	SLC22A9	NM_080866	5'UTR	11	62893974	0.267974	0.277595		-0.224422
cg22505977	SLC36A2	NM_181776	TSS1500	5	150707652	-0.210379	-0.205594	0.247313	0.459221
cg18077304	SLC4A8	NM_004858	TSS1500	12	50104316	0.612595	0.55953	0.342391	0.481984
cg14588399	SLC7A13	NM_138817	TSS200	8	87311746	0.360854	0.440838
cg02003117	SLC9A8	NM_015266	TSS1500	20	47861725			0.288251
cg09759588	SMTNL1	NM_001105565	TSS1500	11	57065185	0.332925	0.350283	0.204053
cg18258770	SNCA	NM_001146055	5'UTR	4	90976837	0.419019	0.376675
cg25508633	SNORD105	NR_004381	TSS200	19	10079184	0.28266	0.232968	0.259458
cg22555495	SNRPN	NM_003097	5'UTR	15	22752317	0.549285	0.519826		-0.395833
cg21177502	SNTG1	NM_018967	5'UTR	8	51131131	0.364461	0.213991
cg22023531	SORD	NM_003104	TSS1500	15	43102207	0.772082	0.733206
cg27073142	SORD	NM_003104	TSS1500	15	43102225	0.764222	0.724904	-0.229649
cg18544938	SOSTDC1	NM_015464	TSS1500	7	16472787			0.328747	-0.20146
cg09302010	SPIN3	NM_001010862	5'UTR	X	57038227	0.517874	0.504888	0.223515	0.252462
cg14126777	SPIRE1	NM_020148	TSS1500	18	12649100	0.206412	0.231766
cg15789095	SPOCD1	NM_144569	5'UTR	1	32054053	0.54584	0.533252		-0.20368
cg04993112	SPRR2A	NM_005988	TSS1500	1	151297138	0.625299	0.604515	0.261384	0.365567
cg20612962	SPRR2B	NM_001017418	5'UTR	1	151309984	0.544281	0.513561
cg11925263	STARD4	NM_139164	TSS1500	5	110877003	0.601329	0.570718	0.329329	-0.233819
cg16688533	STC1	NM_003155	TSS1500	8	23768961	0.288311	0.286998	0.249716	0.378999
cg16899088	STYK1	NM_018423	TSS1500	12	10718850	0.319908	0.268815
cg15058894	SWAP70	NM_015055	TSS1500	11	9641685	0.315295	0.317914
cg05401575	SYNPR	NM_144642	TSS200	3	63403627	0.632734	0.623568	0.266619	-0.365598
cg07947459	TAS1R2	NM_152232	TSS200	1	19058832	0.38311	0.380094
cg13728104	TBL1X	NM_005647	TSS200	X	9393105	0.580945	0.558451
cg14105781	TBL1X	NM_001139467	5'UTR	X	9393597	0.553264	0.55667
cg22865368	TBL1X	NM_001139467	5'UTR	X	9392922	0.435963	0.431693
cg03942051	TBX15	NM_152380	TSS1500	1	119334178	0.404739	0.39271	0.211703
cg03327000	TCEAL1	NM_004780	5'UTR	X	102771289	0.702112	0.7062	0.350108	0.517597
cg06705078	TCEAL1	NM_004780	5'UTR	X	102771194	0.583473	0.54421		0.383154
cg26937423	TCEAL2	NM_080390	TSS1500	X	101267093	0.713662	0.638952	0.278849	0.323601
cg03043804	TCL1B	NM_199206	TSS200	14	95222459	0.374538	0.35673
cg08537660	TEAD1	NM_021961	5'UTR	11	12656237	0.339	0.242399	0.378602
cg07661899	TENC1	NM_170754	TSS1500	12	51729324	0.833412	0.802845
cg19421218	TIGIT	NM_173799	TSS200	3	115495349	-0.217472		0.322389
cg24837219	TMEM108	NM_001136469	5'UTR	3	134255382			0.225256	-0.2718
cg14074581	TMEM149	NM_024660	5'UTR	19	40924058	0.492684	0.435024	0.220647
cg05565052	TMEM184B	NM_012264	TSS1500	22	36999441	0.3573	0.323457	0.402547
cg01323706	TMEM209	NM_032842	TSS1500	7	129633068	0.500526	0.473164	0.220021	0.300948
cg17871910	TMEM90A	NM_001105579	5'UTR	14	73962294	0.330635	0.322775	0.298301
cg15583517	TMOD2	NM_014548	5'UTR	15	49838434	0.407333	0.33497
cg19434750	TMSB15B	NM_194324	5'UTR	X	103104426	0.357847	0.290765	-0.273696	-0.461234
cg00241907	TMSB4X	NM_021109	TSS200	X	12903077	0.601092	0.605462	0.294058
cg17625764	TMSL3	NM_183049	TSS1500	X	12902605	0.608917	0.55712
cg15690400	TNFRSF8	NM_152942	5'UTR	1	12112434	0.448713	0.311937	0.21953
cg02589576	TNNT2	NM_001001431	5'UTR	1	199611416	0.568879	0.525268	0.23914
cg03485840	TPD52L3	NM_001001874	5'UTR	9	6318386	0.275275	0.283071		-0.223877
cg07244098	TRIM21	NM_003141	TSS1500	11	4371779	0.443662	0.406259		-0.308021
cg08577913	TRIM21	NM_003141	TSS1500	11	4371769	0.39769	0.347408	0.292386	0.22042
cg01505275	TRIM68	NM_018073	5'UTR	11	4585399	0.435449	0.354212	0.335221	0.461543
cg11708328	TRMT2B	NM_024917	TSS200	X	100193798	0.503284	0.434076	0.273945	0.533653
cg15089387	TSLP	NM_033035	TSS1500	5	110434560	0.429833	0.393209		0.415758
cg09623623	TSPAN18	NM_130783	5'UTR	11	44819369	0.645654	0.559712	0.322007	0.38215
cg11972564	TSPAN18	NM_130783	5'UTR	11	44803243	0.235404	0.222749
cg21872204	TSPAN18	NM_130783	5'UTR	11	44757116	0.393484	0.399268
cg25262147	TSPAN18	NM_130783	5'UTR	11	44794544	0.480558	0.463524	0.246614
cg02588309	TTC33	NM_012382	TSS1500	5	40792219	0.285549	0.277613	0.3024
cg00425431	TTLL13	NM_001029964	TSS1500	15	88593227	0.573371	0.540042		-0.246214
cg05890011	TTTY15	NR_001545	TSS200	Y	13283589	0.438917	0.206323
cg00505318	UBA3	NM_198195	TSS1500	3	69213608	0.355958	0.341863	0.201655
cg07326586	UBD	NM_006398	TSS1500	6	29636098	0.567894	0.521595		0.289342
cg16211147	UBE2A	NM_003336	5'UTR	X	118592644	0.666076	0.645114
cg12586718	UBL4A	NM_014235	TSS200	X	153368249	0.499642	0.528237
cg27112414	UBL4A	NM_014235	TSS1500	X	153368533	0.689666	0.68941		0.335433
cg23993375	UBQLN2	NM_013444	TSS200	X	56606676	0.373794	0.383735	0.219259
cg01472113	UGCG	NM_003358	TSS1500	9	113698016	0.428468	0.370657	0.204936
cg08939371	UNC45A	NM_001039675	TSS1500	15	89274063	0.65239	0.628821
cg01351822	UNC45A	NM_001039675	5'UTR	15	89274479	0.614454	0.58487
cg15681351	UPF3B	NM_023010	TSS200	X	118871191	0.656288	0.638945	-0.338614	-0.555259
cg03883256	USP2	NM_171997	TSS1500	11	118741012	0.382708	0.362213	0.378987	0.479723
cg12570013	USP29	NM_020903	TSS1500	19	62321972	0.420371	0.403058
cg02236650	VIM	NM_003380	TSS1500	10	17309781	0.584807	0.581231	0.303907
cg04899753	WARS	NM_173701	TSS1500	14	99913084	0.512644	0.466392	0.422734	0.461378
cg17243896	WDR17	NM_181265	TSS1500	4	177223739	0.524563	0.497348	0.241542
cg16932304	WFDC6	NM_080827	TSS1500	20	43602210	0.440167	0.386603	0.215624	0.420955
cg02903822	WISP1	NM_003882	5'UTR	8	134272561	0.534257	0.498907		-0.239452
cg26502852	XAF1	NM_017523	5'UTR	17	6599923	0.346016	0.269661		0.423221
cg12039967	YIPF6	NM_173834	TSS1500	X	67635218	0.460866	0.413063
cg23796713	ZBTB22	NM_005453	TSS1500	6	33394863	0.372809	0.34623
cg08964402	ZBTB33	NM_006777	TSS200	X	119268437	0.535789	0.550212	0.213795	0.220495
cg13136655	ZC3H12D	NM_207360	5'UTR	6	149847824	0.498022	0.566766	0.309253	0.455322
cg00018261	ZCCHC12	NM_173798	TSS200	X	117841717	0.93094	0.905202	0.2227
cg20289741	ZDHHC9	NM_001008222	TSS200	X	128805179	0.523554	0.501103		-0.230275
cg24837623	ZFY	NM_003411	TSS1500	Y	2862900	0.403009	0.420086
cg06558765	ZFY	NM_003411	5'UTR	Y	2863610	0.225701
cg00473929	ZNF30	NM_001099437	TSS1500	19	40109099			0.221161	-0.341753
cg05483406	ZNF34	NM_030580	TSS1500	8	145984033	0.386563	0.3248	-0.494873	-0.252285
cg14957359	ZNF396	NM_145756	TSS1500	18	31211577	0.418463	0.332672	-0.288084
cg26732544	ZNF438	NM_001143766	5'UTR	10	31348098	0.529488	0.522887
cg17219326	ZNF445	NM_181489	5'UTR	3	44492850	0.510899	0.523428	-0.311674	-0.384879
cg13461273	ZNF620	NR_024114	TSS1500	3	40522236	0.523297	0.50151		0.375494
cg23930923	ZNF665	NM_024733	TSS1500	19	58388698	0.600677	0.569538	0.341324	0.478223
cg03134962	ZNF668	NM_024706	5'UTR	16	30990906	0.498025	0.384564	-0.357574	-0.507421
cg26778571	ZNF673	NM_001129900	TSS1500	X	46191104	0.522287	0.496495
cg19257537	ZNF673	NM_001129899	5'UTR	X	46191719	0.546946	0.543057
cg05237609	ZNF674	NM_001146291	5'UTR	X	46289551	0.523885	0.477261		0.374324
cg04696720	ZSCAN4	NM_152677	TSS1500	19	62871772	0.433857	0.416577		-0.334025
cg09068004	2014-03-03	NM_178450	TSS1500	5	126395183	0.467095	0.434346
cg07641535	2014-09-14	NM_207366	TSS1500	7	55898247	0.267264	0.289844
cg07863022	2015-09-09	NM_001113492	5'UTR	17	72826703	0.862151	0.811015	0.245298	0.232398
cg08772789	2015-09-09	NM_001113492	5'UTR	17	72830250	0.834075	0.681555
cg15661536	2015-09-09	NM_001113492	5'UTR	17	72828780	0.848294	0.813666		-0.33718
cg18241962	2015-09-09	NM_001113494	5'UTR	17	72897027	0.249942	0.263662	-0.271143
cg04661929	2015-09-09	NM_001113492	5'UTR	17	72831630	0.792705	0.694263		-0.254128
cg08564487	2015-09-09	NM_001113492	5'UTR	17	72831346	0.719825	0.667634		-0.366488
cg10611580	2015-09-09	NM_001113492	5'UTR	17	72831537	0.731055	0.684268
cg18271897	2015-09-09	NM_001113492	5'UTR	17	72828379	0.659337	0.624236
cg15401418	2015-09-09	NM_006640	5'UTR	17	72827978	0.931933	0.85439
cg04505750	AADACL3	NM_001103170	TSS1500	1	12697402	0.816116	0.758396
cg19620994	AADACL3	NM_001103170	TSS1500	1	12697491	0.643565	0.450132	0.235476	0.4425
cg00910127	AARS2	NM_020745	TSS1500	6	44389727	0.461511	0.437138
cg07439546	ABAT	NM_020686	5'UTR	16	8720858	0.826151	0.748949
cg01221157	ABAT	NM_020686	5'UTR	16	8714512	0.74677	0.719587		0.248974
cg05372963	ABAT	NM_020686	5'UTR	16	8714527	0.815791	0.731468		-0.203589
cg13806966	ABCA2	NM_001606	TSS1500	9	139043388	0.366098	0.327068		0.257394
cg24086348	ABCA6	NM_080284	TSS200	17	64649733	0.516554	0.50398		0.515952
cg18912768	ABCB11	NM_003742	5'UTR	2	169596065	0.377223	0.345617
cg17850367	ABI1	NM_001012752	TSS1500	10	27190504	0.814091	0.753318		-0.212659
cg06960024	ABI1	NM_001012752	TSS1500	10	27190535	0.622909	0.581743
cg14362370	ABL1	NM_007313	5'UTR	9	132579475	0.239323	0.218577		-0.255231
cg10228162	ABL1	NM_007313	5'UTR	9	132579314	0.302297	0.289005		-0.316914
cg05459971	ABLIM3	NM_014945	TSS200	5	148501087	0.344899	0.317492		0.233255
cg18129178	ABLIM3	NM_014945	TSS200	5	148501047	0.420914	0.385372
cg14240646	ACBD5	NR_024150	TSS1500	10	27572251	0.334062	0.297015	0.212765	0.375508
cg14321697	ACCN1	NM_183377	TSS1500	17	28644933	0.346218	0.317981
cg09367198	ACIN1	NM_001164817	TSS1500	14	22611363	0.331239			-0.361948
cg09061583	ACOT9	NM_001033583	TSS200	X	23671333	0.581082	0.539599
cg06861011	ACOXL	NM_001142807	5'UTR	2	111241684	0.648906	0.631102		-0.34766
cg16523868	ACPL2	NM_001037172	5'UTR	3	142457657	0.714015	0.668531
cg08256781	ACSBG2	NM_030924	TSS200	19	6086510	0.212051	0.204964	0.209812	0.249099
cg11072201	ACSL4	NM_022977	5'UTR	X	108862819	0.644614	0.588462	0.220275	0.300589
cg15536552	ACSL4	NM_022977	5'UTR	X	108862691	0.658373	0.62339
cg09620718	ACSM1	NM_052956	TSS1500	16	20610373	0.201465			-0.419941
cg27229613	ACTA1	NM_001100	5'UTR	1	227635669	0.498544	0.457574	0.215031	0.226091
cg14088161	ACTL6B	NM_016188	TSS1500	7	100092979	0.491928	0.440505		-0.703291
cg01621764	ACTL9	NM_178525	TSS200	19	8670175	0.33551	0.307923
cg16682903	ACVR1	NM_001105	5'UTR	2	158402916	0.793427	0.742569		-0.518517
cg01903327	ACYP1	NM_001107	TSS1500	14	74601535	0.423877	0.407789		-0.669528
cg11896113	ADAMTSL2	NM_001145320	5'UTR	9	135387561	0.48441	0.447788
cg16166011	ADD2	NM_017488	TSS1500	2	70849529			0.297271	0.474502
cg25341032	ADD3	NM_019903	5'UTR	10	111756039	0.715443	0.64946	0.381593
cg18994606	ADD3	NM_016824	5'UTR	10	111817956	0.510635	0.495289
cg16126291	ADIPOQ	NM_004797	TSS200	3	188043003	0.384055	0.354911
cg23249140	ADIPOQ	NM_004797	TSS200	3	188043147	0.276667	0.250124	0.342374
cg02227453	ADM2	NM_024866	TSS1500	22	49266348	0.647168	0.618564	0.265168	0.344581
cg26001125	ADORA2A	NM_000675	TSS1500	22	23153050	0.375859	0.350457
cg19806221	ADRB3	NM_000025	TSS1500	8	37943922	0.478616	0.457913		-0.218043
cg18085176	AFAP1	NM_198595	5'UTR	4	7990840	0.863326	0.828927
cg13928116	AFF2	NM_002025	TSS200	X	147389745	0.408945	0.454519
cg20321768	AFF2	NM_001169125	TSS1500	X	147389628	0.632449	0.664533		-0.458987
cg24097460	AGBL3	NM_178563	TSS1500	7	134321564	0.292822	0.276412
cg03571320	AGPAT2	NM_006412	TSS1500	9	138702210	0.410207	0.395975	0.202755
cg02869163	AGPAT3	NM_001037553	5'UTR	21	44188838			0.28804	0.254386
cg24681307	AHCYL1	NM_006621	TSS1500	1	110327714	0.299876
cg25954354	AIF1L	NM_031426	TSS1500	9	132961369	0.549151	0.488046
cg24659758	AIFM2	NM_032797	5'UTR	10	71561129	0.220964
cg11923631	AIRE	NM_000383	TSS200	21	44530149	0.21377
cg10359332	AKAP6	NM_004274	5'UTR	14	31904998	0.32225	0.290547
cg11693019	AKR1B10	NM_020299	TSS1500	7	133862160	0.414302	0.362867
cg12001930	AKR1B10	NM_020299	TSS200	7	133862879	0.646301	0.571764
cg22074467	AKR1C2	NM_205845	TSS1500	10	5050566	0.385195	0.369281
cg18641876	AKR1C2	NM_205845	TSS200	10	5050291	0.287575	0.261179
cg14011422	AKR1CL1	NR_027916	TSS1500	10	5217757	0.295968	0.275122	0.201307
cg27451508	ALDH3A1	NM_000691	TSS1500	17	19592849	0.854263	0.821428		-0.246868
cg01471036	ALDH3A1	NM_000691	5'UTR	17	19589564	0.676144	0.625586
cg05447343	ALDH3A1	NM_000691	5'UTR	17	19589517	0.701413	0.595397
cg15849060	ALDH3A1	NM_000691	5'UTR	17	19589596	0.774186	0.69924
cg18229767	ALDH3B1	NM_001030010	TSS1500	11	67533152	0.454791	0.332045	-0.209111	-0.388151
cg11490276	ALDH3B2	NM_000695	TSS1500	11	67199273	0.571726	0.552484
cg14353201	ALDH3B2	NM_001031615	5'UTR	11	67204971	0.639573	0.609895		-0.362988
cg00583733	ALDOA	NM_001127617	TSS1500	16	29982603	0.529007	0.500423
cg04416734	ALDOA	NM_001127617	TSS1500	16	29982693	0.729136	0.696937
cg01986682	ALDOA	NM_184043	TSS200	16	29983018	0.65004	0.599498
cg04306817	ALDOA	NM_184043	TSS200	16	29983048	0.645684	0.561457
cg19963797	ALG13	NR_033132	TSS1500	X	110811123	0.57856	0.594897
cg05551025	ALG13	NR_033132	TSS1500	X	110811011	0.489126	0.43221
cg15612444	ALG13	NR_033132	TSS1500	X	110811045	0.584847	0.5723		0.373512
cg14975154	ALMS1P	NR_003683	TSS1500	2	73724738	0.341136	0.310018		-0.214254
cg07910680	ALPK2	NM_052947	TSS1500	18	54447429	0.861855	0.777085
cg22681190	ALPL	NM_000478	5'UTR	1	21735519	0.635337	0.594735
cg23352747	ALPL	NM_000478	TSS1500	1	21708023	0.733774	0.685725
cg00887112	ALS2	NM_001135745	5'UTR	2	202352817	-0.349011	-0.404978	0.236833	-0.259343
cg10221596	ALS2CR12	NM_139163	TSS200	2	201930518	0.502615	0.476999
cg26878893	ALX3	NM_006492	TSS1500	1	110416300	0.484638	0.499188		-0.375897
cg14322040	AMBN	NM_016519	TSS200	4	71492469	0.432551	0.398358
cg05666287	AMIGO3	NM_198722	TSS1500	3	49732474	0.294795	0.317463	-0.323469
cg12242224	AMMECR1	NM_001171689	5'UTR	X	109548788	0.606451	0.596491
cg16841389	AMMECR1	NM_001171689	5'UTR	X	109548931	0.420162	0.394503
cg19846758	AMMECR1	NM_001171689	5'UTR	X	109548402	0.303472	0.202475		0.357627
cg00402910	AMMECR1	NM_001171689	5'UTR	X	109447877	0.62161	0.655048
cg04424654	AMMECR1	NM_001171689	5'UTR	X	109448180	0.709311	0.712723		0.283852
cg13208429	AMMECR1	NM_001171689	5'UTR	X	109448164	0.639787	0.655084
cg17380767	AMOT	NM_133265	TSS1500	X	111971569	0.62535	0.594556	-0.260585	-0.401152
cg10028049	AMOT	NM_133265	5'UTR	X	111954362	0.708973	0.66902
cg14605748	AMOT	NM_001113490	TSS200	X	111953164	0.804877	0.76377
cg26044428	ANGEL1	NM_015305	TSS200	14	76349161	0.623875	0.502976
cg04852821	ANGEL1	NM_015305	TSS1500	14	76349481			0.222384	0.38361
cg19737225	ANKLE1	NM_152363	TSS200	19	17253320	0.369622	0.363381	-0.330847	-0.402487
cg05015495	ANKRD32	NM_032290	5'UTR	5	93983538	0.541962	0.41909		0.247795
cg05469591	ANKRD34C	NM_001146341	5'UTR	15	77367253	0.433247	0.368763
cg16411361	ANKRD44	NM_153697	TSS1500	2	197771898			0.291491
cg17014785	ANKRD45	NM_198493	TSS200	1	171905758	0.335763	0.31668
cg08990507	ANKRD55	NM_024669	TSS200	5	55564970	0.334873	0.314123
cg19678610	ANKRD55	NM_024669	TSS200	5	55565132	0.520342	0.524908
cg27248583	ANKRD58	NM_001105576	TSS200	X	118776450	0.448603	0.384311
cg27296089	ANKRD58	NM_001105576	TSS1500	X	118776066	0.464696	0.39341		0.312433
cg00515954	ANKS1B	NM_020140	TSS200	12	98072635	0.349082	0.284713
cg19405555	ANPEP	NM_001150	TSS1500	15	88159487	0.543334	0.515665	-0.234429	-0.365212
cg05095428	ANTXR1	NM_032208	TSS1500	2	69093180	0.246363	0.237501	0.235537
cg13313836	ANXA2	NM_001136015	5'UTR	15	58474576	0.261497
cg21623671	ANXA6	NM_001155	5'UTR	5	150517044	0.670639	0.659516
cg19290738	AP3D1	NM_003938	TSS1500	19	2103184	0.597247	0.512863
cg21576154	AP3S2	NR_023361	TSS1500	15	88238895	0.604171	0.577727
cg13937817	APBA1	NM_001163	5'UTR	9	71324569	0.726567	0.69689
cg04728480	APBB1IP	NM_019043	TSS1500	10	26766993	0.498843	0.44197
cg06378434	APBB1IP	NM_019043	5'UTR	10	26769185			0.346524
cg16348715	APBB1IP	NM_019043	5'UTR	10	26803093			0.240764
cg25611723	APCDD1	NM_153000	TSS1500	18	10443624	0.241507	0.237224	-0.206961
cg13968061	APCS	NM_001639	TSS1500	1	157823881	0.469297	0.440939	-0.214919	-0.650804
cg09242541	APITD1	NM_198544	TSS200	1	10412612	0.281944	0.301537	0.237779
cg13803915	APITD1	NM_198544	TSS200	1	10412650	0.368524	0.334864
cg15155441	APLNR	NM_005161	TSS1500	11	56762557	0.783392	0.735183
cg25072179	APLNR	NR_027991	TSS200	11	56761510	0.549212	0.522701	-0.276693	-0.585458
cg08922317	APOA2	NM_001643	TSS1500	1	159460589	0.475617	0.430813
cg05921324	APOA4	NM_000482	TSS200	11	116199324	0.398974	0.435214
cg19264170	APOBEC4	NM_203454	TSS200	1	181889093	0.254472	0.237067	0.320322	0.252323
cg07773593	APOC1	NM_001645	TSS200	19	50109633	0.415595	0.396438
cg00965578	APOL3	NM_145641	5'UTR	22	34890747	0.576478	0.558599
cg18003012	APOOL	NM_198450	TSS200	X	84145433	0.547467	0.534241		0.299663
cg24389217	APOOL	NM_198450	TSS200	X	84145542	0.612207	0.592467
cg25153266	APOOL	NM_198450	TSS1500	X	84145108	0.623189	0.619681
cg25085925	AR	NM_000044	TSS200	X	66680416	0.919956	0.865246
cg13789561	ARAF	NM_001654	TSS200	X	47305397	0.497325	0.444673		0.244378
cg23210049	ARC	NM_015193	TSS200	8	143692895	0.376475	0.383799
cg26529516	ARFGAP3	NM_014570	TSS200	22	41583491	0.282756	0.306193
cg16209860	ARFRP1	NM_001134758	TSS1500	20	61810642	0.63454	0.622111		-0.413932
cg02775617	ARHGAP12	NM_018287	5'UTR	10	32257287	0.211324
cg03026004	ARHGAP28	NM_030672	TSS1500	18	6823417	0.402336	0.397666		0.256826
cg09162146	ARHGAP29	NM_004815	TSS1500	1	94476095	0.594087	0.567025	-0.342516	-0.399864
cg20133129	ARHGAP4	NM_001666	TSS1500	X	152845627	0.689541	0.662445		-0.397455
cg26918720	ARHGAP4	NM_001164741	TSS200	X	152845078	0.813588	0.771035	0.231027	0.362822
cg12434779	ARHGAP6	NM_013427	TSS1500	X	11594025	0.543445	0.513885		0.308228
cg06457408	ARHGDIA	NM_004309	5'UTR	17	77421171	0.50028	0.44165
cg06395232	ARHGDIB	NM_001175	5'UTR	12	14996921	0.42285	0.370245		0.21212
cg00156551	ARHGEF10	NM_014629	5'UTR	8	1767731	0.870716	0.80674	-0.267036	-0.209262
cg11902180	ARHGEF10	NM_014629	5'UTR	8	1767649	0.514828	0.48218	0.227062	0.257045
cg18754629	ARHGEF4	NM_032995	5'UTR	2	131404976	0.37355	0.396618		-0.568836
cg02853801	ARHGEF7	NM_001113511	TSS1500	13	110564340	-0.543214	-0.455237	0.223223
cg15917786	ARHGEF9	NM_015185	TSS200	X	62891876	0.545473	0.527672	-0.245453	-0.31117
cg06120399	ARL5C	NM_001143968	TSS200	17	34576066	0.336379	0.319956
cg11879577	ARL6IP1	NM_015161	TSS1500	16	18721020	0.48847	0.447662	-0.381094	-0.406494
cg13010344	ARL6IP4	NM_018694	TSS1500	12	122030593	0.362696	0.327508
cg07435237	ARMC5	NM_001105247	TSS1500	16	31377063	0.918	0.884929
cg20593767	ARMCX1	NM_016608	TSS1500	X	100690692	0.402171	0.396738		-0.488429
cg22606540	ARMCX2	NM_014782	5'UTR	X	100801139			0.241235	0.300752
cg02295504	ARMCX3	NM_016607	5'UTR	X	100765018	0.549031	0.541495		-0.254252
cg00968771	ARMCX5	NM_001168485	5'UTR	X	101740950	0.403311	0.402116		-0.460299
cg27375748	ARMCX5	NM_001168482	TSS1500	X	101740777	0.39724	0.497702		0.215579
cg12030973	ARMCX6	NM_019007	TSS200	X	100759649	0.30975	0.284002		-0.219216
cg13357341	ARNT	NM_178427	TSS1500	1	149116588	0.41308	0.391818		0.485146
cg10614223	ARRDC2	NM_001025604	TSS1500	19	17972389	0.539293	0.546844
cg00452819	ARSD	NM_001669	TSS200	X	2857503	0.542246	0.51312
cg00911398	ARSF	NM_004042	TSS1500	X	2994598	0.345473	0.332246		0.24372
cg18102233	ARX	NM_139058	TSS200	X	24944014	0.280411	0.2297		0.394748
cg07609372	ASB10	NM_001142459	TSS1500	7	150516294	0.292525	0.260492	0.230991	0.250848
cg14464052	ASB18	NM_212556	TSS200	2	236837810	0.493508	0.472669	0.221891
cg27465534	ASB9	NM_001168530	TSS200	X	15198216			0.291771	0.317536
cg07525299	ASCL2	NM_005170	TSS1500	11	2249747	0.389477	0.342369		0.35732
cg06623151	ASCL2	NM_005170	TSS1500	11	2249777	0.376844	0.357477		-0.252269
cg09394785	ASCL2	NM_005170	TSS1500	11	2249787	0.279335	0.237148	0.232468
cg24353535	ASCL2	NM_005170	TSS1500	11	2249624	0.424545	0.414498		0.346875
cg14018648	ASGR1	NM_001671	TSS200	17	7023739	0.220236		0.329338
cg19619206	ASGR2	NM_001181	5'UTR	17	6958293	0.362484	0.338656	0.247668	0.271197
cg01141645	ASPH	NM_001164755	TSS1500	8	62790391	0.799245	0.71394
cg12640109	ASRGL1	NM_025080	TSS200	11	61861296	0.34249	0.332334
cg12443227	ATCAY	NM_033064	TSS200	19	3831535	0.538493	0.503082
cg04203508	ATF3	NM_001030287	5'UTR	1	210846155	0.544277	0.509016		-0.224178
cg04404543	ATF7	NM_001130060	5'UTR	12	52305574	0.710898	0.64451
cg06285727	ATG16L2	NM_033388	TSS1500	11	72201676	0.604264	0.507513		-0.219295
cg18124706	ATG4A	NM_178270	TSS1500	X	107220194	0.526219	0.480988	0.245968	0.208885
cg18044482	ATG4A	NM_178270	TSS1500	X	107221282	0.494995	0.505604
cg09354267	ATG5	NM_004849	TSS1500	6	106880757	0.810859	0.743559
cg20963030	ATP10B	NM_025153	TSS1500	5	160212893	0.393663	0.382628
cg08951164	ATP11C	NM_001010986	TSS1500	X	138743082	0.472842	0.486209
cg01347335	ATP2B2	NM_001001331	5'UTR	3	10466630	0.419092	0.39341
cg06417752	ATP5L	NM_006476	TSS1500	11	117776624	0.577838	0.496949
cg00902308	ATP6AP2	NM_005765	TSS1500	X	40324637	0.575179	0.596111		-0.39751
cg11014998	ATP6AP2	NM_005765	TSS1500	X	40324684	0.552179	0.547208		0.407297
cg18679504	ATP6AP2	NM_005765	TSS1500	X	40324928	0.680769	0.670021
cg18934443	ATP6V0E2	NM_001100592	TSS1500	7	149200709	0.660557	0.69579		-0.273015
cg12644885	ATP8B2	NM_001005855	TSS200	1	152564609	0.40443	0.391166
cg05264764	ATP9A	NM_006045	TSS1500	20	49818692	-0.226872
cg06687040	ATRIP	NM_130384	TSS1500	3	48462475			0.295015	0.384729
cg03661529	ATRX	NM_000489	TSS200	X	76928484	0.566551	0.5647
cg04298609	ATRX	NM_000489	TSS200	X	76928378	0.439923	0.404912
cg12220696	ATRX	NM_138270	TSS1500	X	76928673	0.496391	0.486031	0.237249
cg00464814	ATXN1	NM_001128164	5'UTR	6	16866868	0.5461	0.43826
cg00983705	ATXN1	NM_001128164	5'UTR	6	16798965	0.442218	0.326707		-0.461454
cg16280399	ATXN1	NM_001128164	5'UTR	6	16813507	0.515131	0.492898
cg24067911	ATXN1	NM_001128164	5'UTR	6	16837589	0.67656	0.52316
cg18664667	ATXN7L1	NM_020725	TSS1500	7	105305198	0.401676	0.388681
cg26183021	AURKB	NM_004217	TSS1500	17	8055237	0.538312	0.546461
cg15067665	AVPR2	NR_027419	TSS1500	X	152819838	0.498335	0.484886
cg26429636	AZGP1	NM_001185	TSS200	7	99411683	0.437106	0.435904	0.207689	0.330132
cg09767126	AZIN1	NM_148174	TSS1500	8	103946541		0.21272	-0.337841
cg03752203	AZIN1	NM_015878	5'UTR	8	103943575	0.628649	0.567173	0.206006
cg23627149	B3GALT2	NM_003783	5'UTR	1	191421896	-0.510363	-0.48354	0.342537
cg16744531	B3GNT3	NM_014256	TSS1500	19	17766626	0.6379	0.623279		-0.246953
cg17170190	B4GALT2	NM_003780	5'UTR	1	44218566	0.289564	0.268427		-0.229773
cg13458211	B4GALT2	NM_003780	TSS1500	1	44216804	0.256032			-0.259328
cg03152092	B9D2	NM_030578	5'UTR	19	46561385	0.343926	0.306927
cg05935311	BANK1	NM_017935	TSS200	4	102930725	0.334046	0.299595
cg16380885	BASP1	NM_006317	5'UTR	5	17272936	0.786726	0.775937
cg27024161	BASP1	NM_006317	5'UTR	5	17291232	0.845387	0.803814	0.253452	0.394364
cg11015678	BAT1	NM_004640	TSS1500	6	31618882	0.578579	0.516422	-0.208431	-0.246928
cg04755523	BAT1	NM_004640	5'UTR	6	31616644	-0.267587	-0.345924
cg06818532	BBX	NM_020235	5'UTR	3	108800722	0.841334	0.852977
cg24964364	BCAP31	NR_024450	TSS1500	X	152643989	0.337017	0.323318
cg06041068	BCAP31	NM_001139441	TSS1500	X	152643535	0.699283	0.654645	-0.219013	-0.489953
cg09643398	BCL6	NM_001706	5'UTR	3	188937176	0.689706	0.604892
cg17394304	BCL6	NM_001706	5'UTR	3	188936667	0.664905	0.623416
cg13195895	BCL9	NM_004326	TSS1500	1	145479412	0.884565	0.667281
cg24307292	BCL9	NM_004326	TSS1500	1	145479426	0.837134	0.697215
cg23997339	BCL9	NM_004326	TSS1500	1	145479308	0.848389	0.730881
cg01544877	BCLAF1	NM_001077440	5'UTR	6	136650845	0.779121	0.719057
cg15133344	BCOR	NM_001123384	5'UTR	X	39919825	0.534977	0.475418
cg23496314	BCOR	NM_001123384	5'UTR	X	39841478	0.63569	0.617269
cg18535534	BCORL1	NM_021946	TSS1500	X	128943139	0.412927	0.436356
cg23934598	BCORL1	NM_021946	5'UTR	X	128945957	0.524117	0.478098
cg09228985	BCORL2	NR_002923	TSS1500	Y	20125466	-0.457948
cg08664487	BEND6	NM_152731	TSS1500	6	56926368	0.446792	0.316295	0.256302	0.280334
cg11014463	BEND6	NM_152731	TSS1500	6	56926438	0.764426	0.682182	0.308669
cg15110101	BEST1	NM_004183	TSS200	11	61473910	0.462038	0.342469		0.254107
cg06068935	BEST1	NM_001139443	TSS1500	11	61473581	0.641502	0.54397
cg20584555	BEST1	NM_004183	5'UTR	11	61474356			0.278064
cg14603520	BGN	NM_001711	TSS200	X	152413442	0.340436	0.277989		-0.479596
cg19618706	BGN	NM_001711	5'UTR	X	152414100	0.354189	0.363375
cg20061890	BHLHA15	NM_177455	TSS1500	7	97678937	0.775055	0.742945
cg01321189	BICD1	NM_001714	TSS1500	12	32150605	0.263839	0.229754	0.308301
cg15721145	BIRC7	NM_022161	TSS200	20	61337650	0.434006	0.395651	0.299559	0.374508
cg22843950	BIRC7	NM_022161	TSS200	20	61337657	0.295424	0.268028
cg09310185	BIRC7	NM_139317	TSS1500	20	61337405	0.321433	0.287591		-0.6949
cg00216901	BLCAP	NM_001167820	TSS1500	20	35590333	0.408175	0.388994
cg04287168	BMP8A	NM_181809	TSS1500	1	39728791			0.215979	0.28628
cg02297616	BMP8B	NM_001720	TSS1500	1	40027727	0.364057	0.334236
cg12007466	BMPR1B	NM_001203	5'UTR	4	96244516	0.764714	0.706676
cg00652846	BOC	NM_033254	5'UTR	3	114416777	0.451281	0.365907
cg20946805	BPESC1	NR_026783	TSS1500	3	140304462	0.456061	0.416245		0.286213
cg24229276	BPI	NM_001725	TSS1500	20	36364701	0.330063	0.28131
cg16001335	BRD1	NM_014577	TSS1500	22	48605916	0.294175	0.266163
cg09250199	BRDT	NM_207189	5'UTR	1	92187733	0.24783	0.286789		-0.320141
cg05517527	BRE	NM_199193	5'UTR	2	27967966	0.469507	0.385332
cg17293395	BRS3	NM_001727	TSS1500	X	135396343	0.374506	0.364283		-0.263624
cg03433986	BSCL2	NM_001130702	TSS1500	11	62234200	0.272101	0.223226
cg21163128	BSCL2	NM_001130702	TSS1500	11	62233938	0.412224	0.369217
cg05399330	BSND	NM_057176	TSS200	1	55237118	0.421451	0.39132	-0.21414	-0.527466
cg02078690	BSX	NM_001098169	TSS200	11	122357664	0.451102	0.508469
cg07021181	BSX	NM_001098169	TSS1500	11	122358783			0.212292
cg11711057	BTBD11	NM_001017523	TSS200	12	106498574	0.745729	0.720008
cg03156260	BTC	NM_001729	TSS1500	4	75940385	0.355422	0.346696
cg22806002	BTG4	NM_017589	TSS200	11	110888293	0.766453	0.73948		-0.347812
cg18515591	BTG4	NM_017589	TSS1500	11	110888498	0.666337	0.65148
cg23465465	BTN3A2	NM_007047	TSS1500	6	26472707	0.356918	0.277841
cg23423227	BUB3	NM_004725	TSS1500	10	124903436	0.51293	0.498774	0.264119
cg02798801	BUD31	NM_003910	TSS1500	7	98843199			0.232268	0.332137
cg11914795	C10orf107	NM_173554	TSS200	10	63092561	0.862912	0.837264
cg24693376	C10orf11	NM_032024	TSS1500	10	77211770	0.739613	0.710146
cg15840151	C10orf120	NM_001010912	TSS1500	10	124449671	0.509651	0.463053
cg00828709	C10orf71	NM_001135196	TSS200	10	50177077	0.375947	0.30062
cg06325088	C10orf71	NM_199459	TSS1500	10	50176754	0.467361	0.421466
cg22045288	C10orf91	NM_173541	TSS1500	10	134108411	0.25385	0.232272	-0.234381
cg21488132	C11orf31	NM_170746	TSS200	11	57265121	0.641883	0.600429
cg11623855	C11orf41	NM_012194	TSS200	11	33520296	0.475661	0.454053
cg27649396	C11orf53	NM_198498	5'UTR	11	110653963	0.717445	0.730832
cg01872872	C11orf64	NR_026946	TSS1500	11	60139499	0.288374	0.305046	0.248467
cg10467098	C11orf68	NM_031450	TSS1500	11	65444468	0.28155	0.253374
cg05974629	C11orf86	NM_001136485	TSS1500	11	66498875	0.461357	0.354297
cg08368973	C11orf9	NM_001127392	TSS1500	11	61276354	0.447594	0.431043		0.372092
cg11620409	C11orf9	NM_001127392	TSS1500	11	61276263	0.568016	0.558726
cg08743634	C12orf29	NM_001009894	TSS1500	12	86953025	0.404981	0.364387		0.463618
cg14476397	C12orf34	NM_032829	TSS1500	12	108635454	0.476428	0.418228		-0.210463
cg25935014	C12orf42	NM_198521	5'UTR	12	102413172	0.341705	0.322559
cg01031441	C12orf56	NM_001099676	TSS1500	12	63070930	0.392614	0.386332		0.260234
cg15731056	C12orf56	NM_001170633	TSS200	12	63070750	0.728833	0.672004
cg20116199	C12orf56	NM_001099676	TSS1500	12	63070953	0.638517	0.589489
cg24990968	C12orf56	NM_001099676	TSS1500	12	63070893	0.358339	0.361246
cg06252333	C12orf60	NM_175874	5'UTR	12	14866299	0.374814	0.357657
cg03191029	C12orf62	NM_032901	TSS1500	12	48791430	0.822479	0.752644		-0.26561
cg27220934	C12orf75	NM_001145199	TSS1500	12	104248034	0.350524	0.300061	-0.336134	-0.428019
cg24286613	C13orf15	NM_014059	TSS1500	13	40928070	0.380611	0.379033		0.220162
cg07409200	C13orf30	NM_182508	TSS1500	13	42252674	0.430563	0.361856		-0.451126
cg18860329	C13orf30	NM_182508	TSS1500	13	42252421	0.344749	0.327529
cg19957032	C14orf166	NM_016039	TSS1500	14	51525555	0.415187	0.474575
cg24887211	C14orf166B	NM_194287	TSS200	14	76362378	0.390085	0.344688		-0.67892
cg19764096	C14orf184	NM_001080113	TSS200	14	91111249			0.218071	0.247581
cg03519879	C14orf43	NM_001043318	5'UTR	14	73297252	0.462811	0.425602	0.211221
cg16702313	C14orf43	NM_001043318	5'UTR	14	73321679	0.493878	0.485902
cg10919522	C14orf43	NM_001043318	5'UTR	14	73297194	0.405885	0.307954
cg09949816	C15orf29	NM_024713	TSS1500	15	32290783			0.25777	0.32961
cg08120462	C15orf42	NM_152259	TSS1500	15	87919178	0.753333	0.683961
cg22299719	C15orf60	NM_001042367	TSS200	15	71522376	0.372765	0.285982
cg01303183	C16orf68	NM_024109	TSS1500	16	8622294	0.270116	0.273768		-0.416442
cg08959396	C16orf73	NM_001163560	TSS200	16	1862217	0.535099	0.533844
cg07775371	C16orf73	NM_001163560	5'UTR	16	1862156	0.710018	0.569603
cg02502358	C17orf108	NM_001076680	TSS1500	17	23245216	0.521017	0.533402		-0.589766
cg08875884	C17orf53	NM_024032	TSS1500	17	39574434	0.461455	0.456776	-0.268993
cg07432352	C17orf57	NM_152347	5'UTR	17	42758705	0.571704	0.499338		-0.532744
cg24092442	C17orf66	NM_152781	TSS200	17	31220136			0.214073	0.29289
cg07830449	C17orf72	NM_001164257	TSS1500	17	59428835	0.5826	0.531282	0.200857
cg16886882	C18orf32	NM_001035005	TSS1500	18	45268258	0.489492	0.407803		-0.353879
cg23756872	C18orf32	NM_001035005	TSS1500	18	45268087	0.604264	0.569389	0.239548	0.260731
cg12068124	C19orf26	NM_152769	TSS1500	19	1189538	0.228137		0.256136
cg08266655	C19orf30	NR_027148	TSS200	19	4720001	0.238185	0.219852
cg05887082	C19orf38	NM_001136482	TSS200	19	10820073	0.305214	0.293428
cg26495839	C19orf39	NM_175871	TSS1500	19	11345842	0.49642	0.525704	0.285956	0.512781
cg26527457	C19orf45	NM_198534	TSS200	19	7468425	0.661096	0.640288
cg17149359	C1GALT1C1	NM_152692	TSS200	X	119648159	0.416235	0.431751
cg16564156	C1orf106	NM_018265	TSS1500	1	199126494	0.233529
cg05968010	C1orf107	NM_014388	TSS1500	1	208067506	0.424353	0.417204
cg06783102	C1orf114	NM_021179	5'UTR	1	167661148	0.523825	0.520443
cg17878878	C1orf158	NM_152290	TSS1500	1	12727875	0.375399	0.346251		0.380659
cg26669624	C1orf187	NM_198545	5'UTR	1	11683919	0.494079	0.45152		0.253814
cg19662687	C1orf192	NM_001013625	TSS200	1	159604303			-0.244934	-0.266939
cg14701962	C1orf226	NM_001135240	TSS1500	1	160614634	0.368123	0.340303		0.409923
cg03044096	C1orf228	NM_001145636	5'UTR	1	44913456	0.736301	0.660965
cg19729188	C1orf52	NM_198077	TSS1500	1	85498519	0.369291	0.32599
cg27202708	C1orf65	NM_152610	TSS200	1	221633332	0.358374	0.328772
cg03961283	C1orf65	NM_152610	5'UTR	1	221633384	0.616707	0.598612
cg21262649	C1orf65	NM_152610	TSS200	1	221633266	0.461638	0.420125
cg22372182	C1orf65	NM_152610	TSS200	1	221633292	0.695048	0.623472
cg26603179	C1orf65	NM_152610	TSS200	1	221633269	0.352011	0.34225
cg05333568	C1orf65	NM_152610	5'UTR	1	221633417	0.434251	0.45416
cg14856698	C1orf86	NM_001146310	5'UTR	1	2125805	0.548448	0.425883
cg16117513	C1orf86	NM_001146310	TSS1500	1	2129517	0.655689	0.502654
cg03516026	C1orf89	NM_030907	TSS1500	1	16437238	0.53152	0.475768
cg16348470	C1orf94	NM_001134734	5'UTR	1	34415196	0.397873	0.361929
cg10916651	C1QA	NM_015991	TSS200	1	22835573	0.799219	0.719299		0.223468
cg12891160	C1QL2	NM_182528	TSS1500	2	119633156	0.358314	0.336963
cg18752880	C1QTNF3	NM_181435	TSS200	5	34079266	0.36895	0.317887	0.217541	0.240521
cg06179228	C1QTNF7	NM_031911	TSS200	4	15038613	0.650754	0.643673
cg03718414	C20orf107	NM_001013646	TSS200	20	54541631	0.440609	0.450582		-0.356125
cg06477069	C20orf117	NM_080627	TSS1500	20	34926792	0.41027	0.384958
cg17775490	C20orf123	NM_080721	TSS200	20	44612761	0.456333	0.414259	0.30469	0.319758
cg17801864	C20orf123	NM_080721	TSS200	20	44612752	0.446418	0.431765	0.229643	0.364328
cg13672800	C20orf141	NM_080739	TSS1500	20	2743194	-0.384145	-0.347914		0.234909
cg26379383	C20orf166	NM_178463	5'UTR	20	60558853	0.275341	0.276393
cg24272002	C20orf70	NM_080574	TSS1500	20	31218827	0.295968	0.303009		-0.252479
cg02518824	C21orf121	NR_027273	TSS200	21	42315126	0.476714	0.4256
cg26146900	C21orf33	NM_004649	TSS1500	21	44376984	0.381149	0.329691
cg07747299	C21orf56	NM_032261	5'UTR	21	46428480	0.271852	0.22404	0.357001
cg21046160	C22orf15	NM_182520	TSS200	22	22435147	0.226454
cg05450667	C22orf27	NR_026920	TSS200	22	29648103	0.264772	0.243122
cg17468100	C22orf27	NR_026920	TSS200	22	29648147	0.293447	0.285837		-0.228699
cg21712830	C22orf36	NM_207644	TSS1500	22	23319335	0.564355	0.417367
cg10308949	C22orf40	NM_207327	TSS1500	22	45026284	0.588928	0.556996
cg02413370	C22orf41	NM_001123225	5'UTR	22	49345820	0.292618	0.277955	0.200481
cg15223899	C22orf45	NR_028483	TSS1500	22	23221158			0.372348
cg24104611	C22orf9	NM_001009880	TSS1500	22	44015796	0.598518	0.463489
cg23058548	C2orf16	NM_032266	TSS1500	2	27652249	0.387168	0.355569
cg02946570	C2orf43	NM_021925	TSS1500	2	20886868			0.245325	0.353177
cg07622096	C2orf48	NM_182626	TSS1500	2	10198709	0.285127	0.272613
cg03975271	C2orf51	NM_152670	TSS1500	2	88604369	0.32941	0.293763
cg27423177	C3AR1	NM_004054	TSS1500	12	8110625	0.427284	0.412172
cg02765820	C3orf22	NM_152533	TSS1500	3	127760710	0.73881	0.700297
cg02100848	C3orf32	NM_015931	TSS200	3	8668859	0.429528	0.34741		-0.355558
cg11070419	C4BPA	NM_000715	TSS1500	1	205343833	0.541727	0.532019
cg21571160	C4BPB	NM_001017365	5'UTR	1	205329176	0.46609	0.407494		0.327193
cg12209861	C4orf19	NM_001104629	5'UTR	4	37135472			0.27539	0.343435
cg02149446	C5AR1	NM_001736	TSS1500	19	52504359	0.320712
cg16439948	C5orf13	NM_001142481	TSS1500	5	111121844	0.718803	0.696097
cg20442289	C5orf15	NM_020199	TSS1500	5	133333603	0.439709	0.409504		0.710503
cg14722162	C5orf20	NM_130848	TSS200	5	134811085	0.636682	0.589327		-0.260509
cg00520708	C5orf24	NM_152409	TSS200	5	134209165	0.445325	0.229777
cg21184216	C5orf30	NM_033211	5'UTR	5	102625933	0.808168	0.742259		-0.22515
cg05598363	C5orf32	NM_032412	TSS1500	5	139534491	0.380436	0.366576
cg25502093	C5orf54	NM_022090	TSS1500	5	159759911	0.291173	0.242438		-0.397912
cg24883742	C6	NM_001115131	5'UTR	5	41255276	0.800976	0.761922
cg09606840	C6orf108	NM_006443	TSS1500	6	43305522	0.355711	0.34009
cg02086355	C6orf126	NM_207409	TSS1500	6	35851085		0.261701	0.233764
cg19666256	C6orf136	NM_001161376	TSS1500	6	30722401	0.258362	0.211148
cg06182584	C6orf136	NM_001161376	TSS1500	6	30722308	0.271867	0.245813
cg20229609	C6orf173	NM_001012507	TSS1500	6	126702565			0.216279	0.214582
cg01431340	C6orf186	NM_001123364	TSS1500	6	110786778			0.298313
cg09041720	C6orf195	NM_152554	TSS200	6	2580496	0.741309	0.71301		-0.529697
cg05678462	C6orf195	NM_152554	5'UTR	6	2579099	0.369868	0.364137
cg15627108	C6orf208	NR_026780	TSS1500	6	169931789			0.237007
cg14186264	C6orf58	NM_001010905	TSS200	6	127939998	0.564689	0.640576	-0.345178
cg26184028	C6orf97	NM_025059	TSS1500	6	151856625	0.576212	0.54274
cg25610200	C7orf34	NM_178829	TSS1500	7	142346493	0.426314	0.369631
cg20249277	C7orf53	NM_001134468	TSS200	7	111908113	0.45603	0.382068
cg05792786	C7orf57	NM_001100159	TSS1500	7	48040219	0.445046	0.299603
cg01597480	C7orf58	NM_024913	5'UTR	7	120416640	0.838046	0.792143		0.333797
cg04455137	C7orf58	NM_024913	5'UTR	7	120416552	0.867296	0.83494
cg08541497	C8orf76	NM_032847	TSS1500	8	124323010	0.594796	0.560333
cg16175700	C8orf79	NM_020844	5'UTR	8	12874178	0.260031	0.244546
cg24392274	C9orf16	NM_024112	TSS1500	9	129961663	0.409428	0.378311
cg13413488	C9orf16	NM_024112	TSS1500	9	129961734	0.648448	0.611171
cg00755588	C9orf172	NM_001080482	TSS1500	9	138857614	0.246512	0.20763	0.215254
cg13390231	C9orf3	NM_032823	TSS1500	9	96528418	0.323326	0.365005
cg07763768	C9orf45	NR_026677	TSS200	9	124917744			0.224295
cg11727569	C9orf5	NM_032012	TSS1500	9	110922613	0.468741	0.322527	0.303651	0.643022
cg25592977	CA10	NM_020178	TSS1500	17	47592314	0.400159	0.360599
cg08919494	CA8	NM_004056	TSS200	8	61356665	0.770001	0.628603
cg18617589	CA8	NM_004056	TSS200	8	61356662	0.466296	0.380604
cg24703660	CABYR	NM_153768	5'UTR	18	19973547	0.328666	0.3248		-0.209737
cg03119731	CACNG6	NM_145815	TSS1500	19	59186470	0.704494	0.759691
cg25195288	CADM1	NM_001098517	TSS1500	11	114881392	0.356078	0.328763	0.242167
cg06203976	CADM3	NM_001127173	TSS1500	1	157407069			0.215205	-0.465959
cg06281795	CALB1	NM_004929	TSS200	8	91164290	0.487693	0.51965
cg14348532	CALCA	NM_001033953	5'UTR	11	14950138	0.338312	0.384028
cg10024587	CALHM2	NM_015916	5'UTR	10	105201743	0.793393	0.818881
cg23175074	CALHM2	NR_024552	TSS1500	10	105202480	0.761697	0.742977		0.247754
cg17832674	CALM3	NM_005184	TSS1500	19	51795558	0.647009	0.550599		0.605456
cg02241986	CALML3	NM_005185	TSS1500	10	5556543	0.473168	0.408427		0.229137
cg01396022	CAMK1	NM_003656	TSS1500	3	9786990	0.486382	0.47872
cg16073349	CAMK2B	NM_172078	TSS1500	7	44332061	0.254115	0.231073
cg09143221	CAMKK1	NM_172206	TSS1500	17	3741406	0.521327	0.408325
cg22496986	CAMKK1	NM_172206	TSS1500	17	3741322	0.672515	0.576443
cg04548463	CAND2	NM_001162499	TSS1500	3	12812740	0.488873	0.466481		0.287135
cg03025013	CANT1	NM_138793	TSS1500	17	74517781	0.500732	0.389719
cg23013864	CAP2	NM_006366	TSS1500	6	17501375	0.365976	0.303711
cg03333253	CAPN11	NM_007058	TSS1500	6	44233671	0.324419	0.333626
cg07810162	CAPN12	NM_144691	TSS1500	19	43927776			0.274962
cg16495448	CARD11	NM_032415	5'UTR	7	2985786			0.281046
cg20338030	CARD18	NM_021571	TSS200	11	104515673	0.411397	0.357169
cg26146287	CARTPT	NM_004291	TSS1500	5	71050517	0.494867	0.448206		0.321658
cg02161125	CASK	NM_001126054	TSS1500	X	41667636	0.438071	0.451996	0.206233	0.273032
cg12614178	CASK	NM_001126054	TSS1500	X	41667629	0.38562	0.35471
cg16269097	CASK	NM_001126054	TSS1500	X	41668099	0.4275	0.354331
cg24931882	CASK	NM_001126055	TSS200	X	41667272	0.496808	0.450948	0.263266	0.287366
cg17008031	CASP1	NM_033294	TSS1500	11	104478117	0.381909	0.394118
cg01999333	CASP14	NM_012114	TSS1500	19	15023623	0.461099	0.40172		0.222374
cg05937969	CASR	NM_000388	5'UTR	3	123385706	0.328966	0.333562	0.218394
cg19108881	CASR	NM_000388	TSS200	3	123385200	0.332309	0.331843		-0.238572
cg13764116	CASR	NM_000388	5'UTR	3	123389647	0.411577	0.382853	0.223073	0.262392
cg06782676	CASR	NM_000388	TSS1500	3	123384073	0.534683	0.463253
cg09326204	CASR	NM_000388	5'UTR	3	123435939			0.374728
cg05398769	CASZ1	NM_001079843	5'UTR	1	10684570			0.267027	-0.246912
cg13167443	CATSPERB	NM_024764	5'UTR	14	91265991	0.427816	0.433042	0.268037	0.349045
cg25515317	CAV1	NM_001753	TSS1500	7	115951344	0.448902	0.447426
cg08443038	CBFA2T3	NM_175931	5'UTR	16	87534378	0.456974	0.439166
cg00231483	CBLN2	NM_182511	TSS1500	18	68362939	0.376573	0.387811		-0.444416
cg03566107	CBLN2	NM_182511	TSS1500	18	68362942	0.463025	0.458156
cg18045515	CBX2	NM_005189	TSS1500	17	75365664	0.886519	0.820493		-0.479378
cg08897924	CC2D1B	NM_032449	TSS1500	1	52605248			0.231883	0.381352
cg12747469	CCDC108	NM_152389	TSS1500	2	219615469	0.728168	0.709611
cg12478092	CCDC116	NM_152612	TSS200	22	20316960	0.466213	0.482084
cg24144883	CCDC116	NM_152612	TSS200	22	20316985	0.402306	0.349118
cg18604842	CCDC116	NM_152612	5'UTR	22	20317190	0.213388	0.256083	0.290019	0.36376
cg14202048	CCDC126	NM_138771	TSS1500	7	23603269			0.254987	0.435198
cg03539789	CCDC140	NM_153038	5'UTR	2	222875414	-0.216926	-0.22202	0.304291	0.475252
cg19818218	CCDC146	NM_020879	5'UTR	7	76590076	0.345531	0.329101		0.37379
cg17601287	CCDC153	NM_001145018	TSS200	11	118571816	0.458199	0.463539
cg00762681	CCDC160	NM_001101357	TSS1500	X	133197244	0.236372	0.251362	0.209659	0.385039
cg22675593	CCDC27	NM_152492	TSS1500	1	3657355	0.291281	0.270931	0.214561	0.281953
cg14192542	CCDC46	NM_145036	5'UTR	17	61618043	0.372013	0.404411	0.256619	-0.21088
cg12686273	CCDC64B	NM_001103175	TSS1500	16	3025868	0.333703	0.310534
cg03002136	CCDC70	NM_031290	5'UTR	13	51335323	0.481881	0.426311		-0.264434
cg20272205	CCDC80	NM_199512	TSS1500	3	113843444	0.544936	0.489089
cg06241374	CCDC85A	NM_001080433	TSS1500	2	56263575	0.458954	0.397374
cg06394820	CCDC86	NM_024098	TSS1500	11	60364867	0.822808	0.801698
cg06456738	CCDC87	NM_018219	TSS1500	11	66117657	0.561225	0.55154
cg26706759	CCDC99	NM_017785	5'UTR	5	168944324	0.528955	0.529387	-0.210728	-0.52385
cg12727529	CCK	NM_000729	TSS1500	3	42282765	0.510748	0.510245		0.233015
cg18789547	CCK	NM_000729	TSS1500	3	42282803	0.563564	0.545382		0.256182
cg25531987	CCL23	NM_005064	TSS1500	17	31370494	0.484834	0.471535	-0.248371	-0.665577
cg05034363	CCL24	NM_002991	TSS200	7	75281129	0.302467	0.275842
cg06083483	CCL8	NM_005623	TSS200	17	29670119			0.205873	-0.20264
cg12417071	CCNA1	NM_001111047	TSS1500	13	35903489	0.670184	0.660841
cg07743747	CCR2	NM_001123041	TSS1500	3	46369554	0.408668	0.361533		0.257804
cg16752389	CCR4	NM_005508	TSS1500	3	32966689	0.447863	0.454312
cg19688584	CCR6	NM_004367	5'UTR	6	167449668	0.300871	0.27558
cg25641439	CCR6	NM_031409	5'UTR	6	167464891	0.337956	0.302211	0.207714
cg16021018	CCRL2	NM_003965	5'UTR	3	46424317	-0.249742	-0.285859	0.385953
cg02601618	CCT8L2	NM_014406	TSS1500	22	15455046	-0.454133	-0.425193	0.27775	0.367389
cg22009923	CD151	NM_139030	TSS1500	11	822065	0.246016	0.240994
cg12126686	CD22	NM_001771	5'UTR	19	40513474	0.366549	0.337914
cg19090861	CD248	NM_020404	TSS1500	11	65842534	0.458029	0.395098
cg22908581	CD4	NM_000616	5'UTR	12	6769236	0.29393	0.316788
cg17216759	CD47	NM_198793	TSS1500	3	109293051	0.56301	0.567139
cg11139878	CD5L	NM_005894	TSS200	1	156078414			0.200646
cg13014558	CD6	NM_006725	TSS200	11	60495547	0.407689	0.387519
cg09970481	CD79A	NM_001783	TSS1500	19	47071584	0.448885	0.33286
cg19825589	CD79A	NM_001783	TSS1500	19	47071550	0.439221	0.392992		0.440642
cg11705746	CD81	NM_004356	TSS1500	11	2354637	0.548571	0.537791	-0.235045	-0.298395
cg05175803	CD82	NM_002231	5'UTR	11	44553695	0.440443	0.420385
cg01436254	CD86	NM_006889	TSS200	3	123279270	0.384431	0.361497
cg16331599	CD86	NM_006889	TSS200	3	123279317	0.516065	0.514134
cg09459339	CD96	NM_198196	TSS200	3	112743583	0.690556	0.648955
cg03372815	CD99L2	NM_031462	TSS1500	X	149818055	0.715654	0.659787	-0.238546	-0.546403
cg04087271	CDA	NM_001785	TSS200	1	20787921	0.652111	0.619944	0.25116
cg26009195	CDC25B	NM_021872	TSS200	20	3724274	0.476649	0.344621
cg10124993	CDCA4	NM_017955	5'UTR	14	104549757	0.738537	0.699993
cg09631415	CDH11	NM_001797	5'UTR	16	63654576	0.757114	0.745379
cg04480386	CDH12	NM_004061	5'UTR	5	22888891	0.719938	0.72239	0.243691
cg00423443	CDH13	NM_001257	TSS1500	16	81217877	0.347209	0.335768		0.382635
cg05808793	CDH17	NM_001144663	5'UTR	8	95298701	0.396803	0.341494
cg22137572	CDH18	NM_001167667	5'UTR	5	19951359	0.739239	0.770312
cg16489926	CDH19	NM_021153	TSS200	18	62422321	0.533521	0.476722	0.266804
cg18608017	CDH23	NM_052836	5'UTR	10	72828078	0.460324	0.405038		-0.452726
cg00234046	CDH23	NM_052836	5'UTR	10	72839251			0.309728
cg06697455	CDH9	NM_016279	TSS1500	5	27075722	0.428332	0.422238
cg24060173	CDK18	NM_002596	5'UTR	1	203754866	0.480578	0.457951		0.248494
cg09106999	CDK2	NM_001798	TSS1500	12	54646332	0.481621	0.426978		0.50393
cg13127506	CDK2AP1	NM_004642	TSS1500	12	122322971	0.223962
cg01885202	CDKL5	NM_003159	TSS1500	X	18353378	0.529786	0.490098		0.359477
cg02939364	CDKL5	NM_003159	TSS200	X	18353629	0.599219	0.546794	0.316265	0.293984
cg04716051	CDKL5	NM_003159	TSS1500	X	18353177	0.540785	0.509507		0.25439
cg06408185	CDKL5	NM_003159	TSS200	X	18353635	0.524861	0.53782	0.325003	0.220024
cg07519908	CDKL5	NM_003159	TSS200	X	18353644	0.555802	0.48358	0.251378
cg05559445	CDKN1C	NM_000076	TSS1500	11	2864250	0.30219	0.304221		-0.387577
cg05267118	CDKN1C	NM_000076	TSS1500	11	2864460	0.560501	0.539969		-0.224432
cg00908631	CDKN2C	NM_001262	TSS1500	1	51206204	0.346013	0.356577	0.226851
cg02400565	CEACAM6	NM_002483	TSS200	19	46951075	0.711833	0.696354
cg22676000	CEACAM6	NM_002483	TSS1500	19	46950921	0.576011	0.591314
cg03282993	CECR6	NM_031890	TSS200	22	15982259	0.338923	0.328487
cg26538442	CES3	NM_024922	TSS200	16	65552448	0.371938	0.306397	0.211933
cg27396498	CES4	NR_003276	TSS200	16	54351979	0.26091	0.25219		-0.308125
cg08794265	CES4	NR_003276	TSS1500	16	54350701	0.354677	0.360663
cg03284670	CES7	NM_001143685	TSS1500	16	54467233	0.572356	0.547039		-0.343192
cg13539395	CFD	NM_001928	TSS200	19	810507	0.313323	0.267483	0.224134	0.326115
cg11177404	CGB2	NM_033378	TSS200	19	54226891	0.620199	0.587333
cg11120551	CHD1L	NM_004284	TSS1500	1	145180620	0.304091	0.233376		-0.393111
cg01901466	CHGA	NM_001275	TSS1500	14	92458633	0.394213	0.408382		0.234625
cg23013853	CHGA	NM_001275	TSS1500	14	92458855	0.568247	0.534536
cg02097014	CHI3L1	NM_001276	TSS1500	1	201422997	0.406266	0.338362
cg26366091	CHI3L2	NM_001025197	TSS200	1	111571797	0.329976
cg11165881	CHL1	NM_006614	TSS1500	3	213048	0.621079	0.58122
cg10783797	CHPF2	NM_019015	5'UTR	7	150561469	0.347941	0.323232		-0.336203
cg00619443	CHRDL1	NM_001143983	TSS1500	X	109926192	0.441676	0.434019	0.248129	0.481049
cg25903474	CHRDL1	NM_001143982	TSS200	X	109926128	0.325807	0.308054	0.254384
cg19053358	CHRDL1	NM_001143981	5'UTR	X	109925734	0.599807	0.593616	-0.240925	-0.382722
cg23476456	CHRDL1	NM_001143981	5'UTR	X	109925848	0.409003	0.355849
cg07051329	CHRDL1	NM_001143982	TSS200	X	109926025	0.560913	0.509928
cg23914031	CHRDL1	NM_001143981	5'UTR	X	109923466	0.502466	0.479842
cg27452062	CHRDL1	NM_001143982	TSS200	X	109926070	0.472405	0.455551
cg16057587	CHRM2	NM_001006631	5'UTR	7	136349106		-0.214157	0.386998	0.335582
cg17405012	CHRM2	NM_001006631	TSS1500	7	136203803	0.292708	0.328122
cg18853490	CHRM3	NM_000740	5'UTR	1	237949463	0.233996	0.227719	0.270066	0.359258
cg05506446	CHRM4	NM_000741	TSS1500	11	46366077			0.25364	0.20639
cg18738190	CHST3	NM_004273	5'UTR	10	73410297	0.830749	0.817064
cg00191052	CHST7	NM_019886	TSS1500	X	46317714	0.419635	0.371988
cg00742121	CHST8	NM_001127895	TSS1500	19	38804144	0.251651	0.239115
cg04716996	CHURC1	NM_145165	TSS1500	14	64450330			0.286056	0.352859
cg27492942	CISD3	NM_001136498	TSS1500	17	34139491	0.279267
cg00238131	CITED1	NM_001144886	TSS1500	X	71444023	0.435323	0.422183
cg23710475	CITED1	NM_001144886	5'UTR	X	71442438	0.536888	0.546633
cg03752015	CITED1	NM_001144887	TSS1500	X	71443669	0.532632	0.50872
cg09976142	CIZ1	NM_012127	5'UTR	9	129995257	-0.702284	-0.560691	0.286813
cg14532894	CIZ1	NM_012127	5'UTR	9	130004739	0.684516	0.65249
cg08793208	CKLF	NM_181640	TSS1500	16	65142950	0.259303	0.253048		-0.287052
cg18597415	CLC	NM_001828	TSS1500	19	44921206	0.47105	0.385691
cg23296791	CLC	NM_001828	TSS1500	19	44921606	0.225764
cg26068654	CLCC1	NM_001048210	5'UTR	1	109306602	0.332431	0.280757	0.313002	0.229676
cg03670355	CLCN4	NM_001830	5'UTR	X	10086353	0.663606	0.672719		0.200755
cg25427918	CLCN5	NM_001127898	TSS200	X	49573916	0.645945	0.592325		-0.390447
cg11145160	CLDN11	NM_005602	TSS1500	3	171618972	0.441675	0.428112
cg27138949	CLDN18	NM_001002026	TSS1500	3	139199440	0.463551	0.427066		-0.296365
cg01472101	CLEC10A	NM_006344	TSS1500	17	6924715	0.414036	0.340774
cg15722751	CLEC1A	NM_016511	TSS200	12	10142905	0.423167	0.384589
cg05626117	CLEC4G	NM_198492	TSS1500	19	7704327	0.536108	0.442485		-0.615936
cg23175055	CLIC1	NM_001288	TSS1500	6	31812717	0.44589	0.40224	0.204943	0.259423
cg13003571	CLLU1	NM_001025233	5'UTR	12	91342371	0.488047	0.40761
cg06051146	CLP1	NM_001142597	TSS1500	11	57180860	-0.750113	-0.698795
cg08737743	CLVS2	NM_001010852	5'UTR	6	123359722	0.447431	0.444781
cg22566694	CMBL	NM_138809	TSS1500	5	10362123	0.433408	0.338074
cg11419186	CMIP	NM_198390	TSS1500	16	80034874	0.409226	0.363025	0.213666
cg07919167	CMKLR1	NM_001142345	TSS1500	12	107238984	0.59454	0.504077	0.235184
cg23803206	CMPK1	NM_016308	TSS1500	1	47571434	0.421022	0.321185
cg01434608	CMTM3	NM_144601	TSS1500	16	65195428	0.530118	0.44245
cg17107617	CNFN	NM_032488	TSS1500	19	47586533	0.265339	0.243132	0.212316	0.370942
cg24494102	CNGA1	NM_000087	TSS1500	4	47710738	0.312476	0.277331	0.232646
cg16184827	CNGA3	NM_001079878	TSS1500	2	98328256	0.585752	0.578629		-0.220353
cg05444994	CNKSR2	NM_001168647	TSS1500	X	21302245	0.706985	0.615741		0.31211
cg20644952	CNO	NM_018366	TSS1500	4	6768332	0.311606	0.362839
cg20141118	CNTLN	NM_017738	TSS1500	9	17124569	0.500537	0.456563
cg11830800	CNTN1	NM_175038	5'UTR	12	39373787	0.359277	0.313897
cg16966992	COCH	NM_001135058	TSS1500	14	30413107	0.475056	0.477912
cg09708959	COL11A2	NM_080679	TSS1500	6	33269085	0.653812	0.557735
cg16630229	COL11A2	NM_080679	TSS1500	6	33268582	0.63684	0.590865
cg09251959	COL16A1	NM_001856	TSS1500	1	31943094	0.705055	0.652456
cg17158750	COL20A1	NM_020882	TSS200	20	61394827	0.379266	0.341907
cg25552435	COL23A1	NM_173465	5'UTR	5	177949906	0.592527	0.573112
cg07095995	COL25A1	NM_032518	TSS200	4	110443429	0.855554	0.837298
cg08963132	COL29A1	NM_153264	TSS200	3	131546951	0.601133	0.56058	0.284629
cg02420724	COL5A2	NM_000393	TSS1500	2	189753228	0.844772	0.84262		-0.206405
cg03034070	COL5A2	NM_000393	TSS1500	2	189753086	0.604101	0.58296	-0.250507	-0.399223
cg10765212	COL5A2	NM_000393	TSS200	2	189752883	0.816157	0.733259
cg14288066	COL6A3	NM_057165	5'UTR	2	237972081	0.481787	0.436438
cg15164782	COL8A1	NM_001850	5'UTR	3	100989738	0.205037		0.290902	0.30397
cg18105675	COLEC11	NM_024027	TSS1500	2	3620275			0.334992
cg19382657	COLEC12	NM_130386	TSS1500	18	491234	0.391708	0.398268
cg00595051	COPS4	NM_016129	TSS1500	4	84174453	0.377429	0.35586		0.34725
cg12800915	CORO2A	NM_052820	5'UTR	9	99992450	0.35855	0.313228
cg12327691	COX15	NM_004376	TSS1500	10	101483312	0.828492	0.801353
cg27413508	COX4I2	NM_032609	TSS200	20	29689178	0.521599	0.482032		0.251636
cg08995662	CPAMD8	NM_015692	TSS200	19	16998689	0.429979	0.420026
cg16903913	CPAMD8	NM_015692	TSS200	19	16998714	0.687814	0.691453
cg26982364	CPLX2	NM_001008220	5'UTR	5	175232445	0.400661	0.408308
cg01563071	CPNE4	NM_130808	5'UTR	3	133130370	0.844389	0.816242	-0.243579	-0.268099
cg05531409	CPNE4	NM_130808	5'UTR	3	133119862	0.725928	0.732975
cg19139832	CPNE4	NM_130808	5'UTR	3	133114531	0.540523	0.542375
cg11203985	CPNE7	NM_153636	TSS1500	16	88168555	0.724788	0.687684
cg03483464	CPOX	NM_000097	TSS1500	3	99795661	0.675244	0.636821
cg08813944	CPSF4L	NM_001129885	TSS1500	17	68770184	0.50353	0.438155
cg00449201	CPT1C	NM_152359	TSS1500	19	54885249	0.897471	0.859507		-0.304502
cg23283187	CPZ	NM_001014448	TSS1500	4	8643919	0.447641	0.41606		-0.505433
cg14339343	CPZ	NM_001014448	5'UTR	4	8653456	0.335779	0.318811	-0.260568	-0.249641
cg25706990	CPZ	NM_001014448	TSS1500	4	8644565	0.320621	0.348755		0.372555
cg05508558	CR2	NM_001006658	TSS1500	1	205693995	0.573078	0.515662	-0.294372	-0.354682
cg19932080	CRABP1	NM_004378	TSS1500	15	76418234	0.420908	0.398787		-0.346199
cg05384271	CRB3	NM_139161	TSS1500	19	6415029	-0.42064	-0.405301	0.352748
cg14803765	CREB5	NM_182898	TSS1500	7	28417212	0.415872	0.439737
cg14927519	CREB5	NM_182898	TSS1500	7	28417221	0.430494	0.416577		0.334124
cg23606079	CRISPLD2	NM_031476	5'UTR	16	83411372	0.504591	0.456874		-0.49439
cg03543081	CRP	NM_000567	TSS200	1	157951110			0.271654	0.309825
cg20193872	CRY1	NM_004075	TSS1500	12	106012726	0.515586	0.456362
cg12205591	CRYAA	NM_000394	TSS1500	21	43461621			0.268735	0.525053
cg12033214	CRYBA4	NM_001886	TSS200	22	25347910	0.48151	0.492566
cg16446484	CSDAP1	NR_027011	TSS1500	16	31488810	0.413448	0.395763	0.24827	0.346662
cg12862231	CSF1R	NM_005211	5'UTR	5	149446284	0.45757	0.400283		-0.232304
cg15210817	CSF3R	NM_172313	TSS1500	1	36722105	0.515474	0.510356
cg26286961	CSGALNACT1	NM_001130518	TSS200	8	19504488	0.706084	0.632861
cg12059540	CSGALNACT1	NM_001130518	5'UTR	8	19488699			0.212819	0.463372
cg03680517	CSGALNACT2	NM_018590	TSS1500	10	42952973	0.3777	0.312097
cg21320567	CSPP1	NM_024790	TSS1500	8	68138434	0.468868	0.39096
cg02254461	CSRNP1	NM_033027	TSS1500	3	39170908	0.495949	0.486286	-0.21115
cg19216731	CSRP3	NM_001127656	TSS200	11	19180211	0.56508	0.472806
cg11657817	CST11	NM_130794	TSS200	20	23381608	0.745808	0.674408	0.302508
cg03026311	CSTF2	NM_001325	TSS1500	X	99961739	0.493508	0.511582
cg12728820	CSTF2	NM_001325	TSS200	X	99961903	0.51009	0.488544
cg00327332	CSTT	NR_001279	TSS1500	20	23446993	0.757567	0.687975		-0.237658
cg15842722	CSTT	NR_001279	TSS200	20	23447644	0.611637	0.485831		-0.215767
cg23992194	CTBP2	NM_001083914	5'UTR	10	126834984	0.674317	0.498407
cg02732509	CTDSP2	NM_005730	TSS1500	12	56527467	0.651614	0.607149
cg00481227	CTNNBL1	NM_030877	TSS1500	20	35755483	0.34466	0.304087		-0.489924
cg16048517	CTNND2	NM_001332	TSS1500	5	11957442	0.669959	0.672724
cg10331779	CTNND2	NM_001332	TSS1500	5	11957811	0.301162	0.308613
cg23669043	CTSF	NM_003793	TSS200	11	66092820	0.48127	0.459081		0.232808
cg07631828	CTSZ	NM_001336	TSS1500	20	57015976	0.429807	0.400883
cg12831034	CTSZ	NM_001336	TSS1500	20	57016366	0.379642	0.367312		-0.261795
cg06830319	CX3CL1	NM_002996	TSS1500	16	55963575	0.398602	0.354132
cg24284822	CXCL13	NM_006419	TSS1500	4	78651035	0.332975	0.363333
cg17001652	CXCL13	NM_006419	TSS1500	4	78651427	0.536782	0.433336
cg13215970	CXCL5	NM_002994	TSS200	4	75083460	0.761194	0.718537
cg16055869	CXCL5	NM_002994	TSS200	4	75083476	0.899681	0.806032
cg12463851	CXCR7	NM_020311	TSS1500	2	237141925	0.425767	0.406163
cg22010317	CXorf36	NM_176819	TSS1500	X	44945488	0.44882	0.480608
cg02597128	CXorf41	NM_001169154	TSS200	X	106336479	0.493692	0.510186
cg03537243	CXorf41	NM_001169154	TSS200	X	106336386	0.598732	0.611696
cg03878985	CXorf41	NM_001169154	TSS200	X	106336395	0.611641	0.590152
cg19218988	CXorf41	NM_001169154	TSS200	X	106336380	0.649951	0.662693
cg26555756	CXorf41	NM_001169154	TSS200	X	106336458	0.618075	0.629602
cg22010900	CXorf42	NR_027131	TSS1500	X	119263365	0.433689	0.406306
cg19398192	CXorf57	NM_018015	TSS200	X	105741708	0.598245	0.589083	-0.310687	-0.429078
cg04924696	CXorf58	NM_001169574	TSS1500	X	23835667	0.608637	0.568437
cg22881447	CXorf58	NM_001169574	TSS1500	X	23835698	0.548697	0.56449	0.222108
cg05442715	CXorf58	NM_001169574	5'UTR	X	23836062	0.563056	0.475818		-0.257276
cg11016745	CXorf58	NM_001169574	5'UTR	X	23836235	0.583362	0.585161		0.352973
cg02211783	CXorf61	NM_001017978	TSS1500	X	115508855	0.354366	0.374911		-0.242951
cg01008405	CXXC5	NM_016463	5'UTR	5	139019210	0.36354	0.218789
cg15165154	CXXC5	NM_016463	5'UTR	5	139021198			0.274901	0.26357
cg11176694	CXXC5	NM_016463	5'UTR	5	139030599	0.498518	0.429897		-0.374773
cg05227215	CXXC5	NM_016463	5'UTR	5	139037680			0.204096	0.222453
cg12597839	CYB561D1	NM_001134403	TSS1500	1	109837664	0.318112	0.335245		-0.301103
cg04242898	CYB5R3	NM_007326	TSS200	22	41373075	0.466393	0.427963
cg25044876	CYB5R3	NM_007326	5'UTR	22	41371090	0.440032	0.423494	0.21248
cg08690876	CYB5R3	NM_007326	5'UTR	22	41370665	0.365037	0.307575
cg05621349	CYorf15A	NM_001005852	TSS200	Y	20188457	0.466634
cg17790333	CYP11A1	NM_000781	TSS200	15	72447318	0.324012	0.289827		-0.47477
cg10500909	CYP11B2	NM_000498	TSS1500	8	143997017	0.423019	0.363435		0.266905
cg13216022	CYP19A1	NM_000103	TSS1500	15	49418979	0.353891	0.356167		0.484952
cg12802310	CYP1B1	NM_000104	TSS1500	2	38158224	0.600149	0.533598
cg02604290	CYP24A1	NM_000782	TSS200	20	52223996	0.65165	0.613072
cg02673418	CYP24A1	NM_000782	TSS1500	20	52224385	0.552303	0.497423
cg13482327	CYP2A13	NM_000766	TSS1500	19	46285301	0.743864	0.715623		-0.27926
cg07506573	CYP2A13	NM_000766	TSS1500	19	46285835	0.591153	0.593188
cg15597984	CYP2D6	NM_001025161	TSS200	22	40857005			0.279872
cg11267879	CYP2F1	NM_000774	TSS1500	19	46311792	0.422372	0.348799		-0.441348
cg00503298	CYP4B1	NM_001099772	TSS1500	1	47036300	0.673889	0.616167		-0.236936
cg08550407	CYP4F8	NM_007253	TSS1500	19	15585798	0.869024	0.824894		-0.629528
cg14404298	CYP8B1	NM_004391	TSS1500	3	42894029	0.317069	0.329501		0.312314
cg26124860	CYP8B1	NM_004391	TSS1500	3	42893685	0.337867	0.331669
cg02386599	DAAM2	NM_015345	5'UTR	6	39877520	0.398677	0.361291		0.372849
cg06710648	DAB1	NM_021080	TSS200	1	58488965	0.383711	0.373314
cg22525715	DAB1	NM_021080	5'UTR	1	57962727	0.539235	0.526951	-0.327208	-0.635828
cg01305539	DAB2IP	NM_032552	TSS1500	9	123368148	0.452455	0.408978
cg00993140	DACH2	NM_001139514	TSS1500	X	85289778	0.79419	0.735967		-0.250438
cg08637905	DACH2	NM_001139514	TSS200	X	85290057	0.598103	0.588267
cg16144072	DACH2	NM_001139514	TSS200	X	85289956	0.432961	0.391487
cg16259355	DACH2	NM_001139514	TSS1500	X	85289299	0.73654	0.679986
cg21379639	DALRD3	NM_018114	5'UTR	3	49031424	0.340428	0.335929	0.251183
cg18650307	DCAF16	NM_017741	5'UTR	4	17418566	0.424486	0.365962
cg12223258	DCAKD	NM_024819	5'UTR	17	40472552	0.434188	0.434149	0.202138	0.401949
cg16770368	DCHS1	NM_003737	5'UTR	11	6630360	0.251669	0.252053
cg05561193	DCLK2	NM_001040261	TSS1500	4	151218492	0.358307	0.333741
cg00777315	DCT	NM_001129889	TSS1500	13	93931340			0.247107
cg16811558	DDC	NM_001082971	TSS1500	7	50601746	0.248423	0.273816		-0.350953
cg24164005	DDC	NM_001082971	5'UTR	7	50596912			0.327086	0.495124
cg07164639	DDO	NM_004032	TSS1500	6	110843651	0.276611		0.203705	-0.276467
cg21880888	DDR2	NM_006182	5'UTR	1	160869157	0.202539		0.257161
cg11502844	DDX1	NM_004939	TSS1500	2	15648815	0.572203	0.508558
cg24826812	DDX26B	NM_182540	5'UTR	X	134482278	0.597478	0.541715
cg18077436	DDX3Y	NM_004660	TSS200	Y	13526016	0.5076	0.441641
cg09856092	DDX3Y	NM_004660	TSS200	Y	13525984	0.535457
cg04253037	DDX56	NM_019082	TSS1500	7	44581014	0.478685	0.504773
cg16773563	DDX56	NM_019082	TSS1500	7	44581000	0.450185	0.433501
cg05758978	DDX56	NM_019082	TSS200	7	44580830	0.735846	0.677754
cg00466436	DEFB126	NM_030931	TSS200	20	71163			0.318357	0.295185
cg26818165	DENND1C	NM_024898	TSS200	19	6432857	0.491219	0.450845		-0.322999
cg07675337	DEPDC7	NM_139160	TSS1500	11	32993150	0.289321	0.278326
cg25487529	DGKG	NM_001346	TSS1500	3	187562937	0.557785	0.521273
cg08470131	DGKK	NM_001013742	TSS200	X	50230582	0.48148	0.46944		0.483251
cg20378070	DHX16	NM_001164239	TSS1500	6	30749158	0.324142	0.359553
cg26784957	DHX36	NM_001114397	TSS1500	3	155525456	0.30341	0.273748	0.214305	0.548059
cg08368055	DHX38	NM_014003	5'UTR	16	70686816	0.244155	0.25747		-0.264785
cg11824111	DKC1	NM_001142463	TSS1500	X	153643870	0.484628	0.456911
cg19944582	DKC1	NM_001363	TSS200	X	153644148	0.44805	0.405748
cg01157070	DKFZP434H168	NR_026889	TSS200	16	54786012	0.461506	0.467192
cg27369423	DKFZP434H168	NR_026889	TSS1500	16	54786402	0.684376	0.661
cg14330675	DKFZp434J0226	NR_027003	TSS200	19	51405304	0.658358	0.656391
cg21629821	DKFZp434J0226	NR_027003	TSS200	19	51405313	0.453315	0.413162
cg01600123	DLG3	NM_020730	5'UTR	X	69589160	0.47596	0.475725
cg10401741	DLGAP4	NM_014902	TSS1500	20	34427728	0.44614	0.457883
cg00337916	DLX6AS	NR_015448	TSS1500	7	96481622	0.490077	0.497003
cg03578951	DMAP1	NM_001034023	TSS1500	1	44451378	0.475406	0.431654		0.509884
cg11976790	DMBT1	NM_017579	TSS200	10	124310054	0.405171	0.237543
cg01377936	DMD	NM_004021	5'UTR	X	32083481			0.230299	-0.212087
cg25905812	DMRT1	NM_021951	TSS200	9	831632	0.551415	0.54038	0.233714
cg04897208	DNAH8	NM_001371	TSS1500	6	38797648	0.244802	0.253553
cg02070028	DNAJB13	NM_153614	TSS200	11	73338898	0.795716	0.787142
cg10235741	DNASE1L3	NM_004944	5'UTR	3	58175366	-0.828119	-0.77646	0.208811
cg26002091	DNMBP	NM_015221	5'UTR	10	101726250	0.678515	0.615926		-0.4547
cg27319563	DNMBP	NM_015221	5'UTR	10	101757342	0.421075	0.426312
cg21892967	DNMT1	NM_001379	TSS1500	19	10167043	0.33996	0.247161	0.212402
cg02931604	DPPA5	NM_001025290	TSS1500	6	74121019	0.256565	0.258118
cg09435415	DPYS	NM_001385	TSS200	8	105548559	0.550365	0.530192
cg01337047	DSG1	NM_001942	TSS1500	18	27151111			0.239001
cg25015271	DUPD1	NM_001003892	TSS1500	10	76488803	0.347869	0.323588
cg13442201	DUSP10	NM_144728	5'UTR	1	219975358	0.337241	0.333934	0.250638	-0.418766
cg23612030	DUSP2	NM_004418	TSS1500	2	96175260	0.496695	0.47205	-0.271992	-0.327769
cg05085049	DUSP9	NM_001395	5'UTR	X	152563186	0.719852	0.69673
cg13915726	DUSP9	NM_001395	5'UTR	X	152561503	0.694971	0.694874	-0.369469	-0.518174
cg09552277	DYNC1LI2	NM_006141	TSS1500	16	65343733	0.210298
cg24090346	DYNLT3	NM_006520	TSS200	X	37591969	0.448607	0.457268
cg09135343	DYRK2	NM_003583	TSS1500	12	66327695	0.461146	0.376963
cg09375033	DZIP1L	NM_173543	5'UTR	3	139316324	0.529444	0.535265		-0.350807
cg20683656	EBF2	NM_022659	TSS200	8	25958468	0.727537	0.723904
cg20540913	EDA	NM_001399	5'UTR	X	68752833	0.624246	0.61068
cg12447182	EDA	NM_001005615	TSS200	X	68752582	0.613344	0.58566
cg06495401	EDAR	NM_022336	5'UTR	2	108925844	0.242973	0.237629
cg09088437	EDAR	NM_022336	5'UTR	2	108925444	0.375751	0.349409
cg16264526	EDNRA	NM_001957	TSS1500	4	148620723	0.376057	0.209961
cg02147695	EDNRB	NM_003991	TSS1500	13	77391658	0.462838	0.431628
cg07035515	EDNRB	NM_003991	TSS1500	13	77391705	0.702912	0.641773
cg19759502	EDNRB	NM_003991	TSS1500	13	77392068	0.229837	0.219515		0.20397
cg14292823	EEF1D	NM_032378	TSS1500	8	144752240	0.387129	0.319122
cg23902550	EEF1D	NM_032378	TSS1500	8	144752249	0.319907	0.282438
cg10397070	EEF1G	NM_001404	TSS1500	11	62098803	0.42085	0.411487
cg03535793	EFCAB4B	NM_001144959	TSS1500	12	3732855	0.278494	0.261828
cg17904739	EFCAB4B	NM_001144959	5'UTR	12	3731828	0.331761	0.31742
cg14759043	EFCAB4B	NM_001144959	TSS1500	12	3732858	0.373949	0.387149
cg00585901	EFNA4	NM_182690	TSS1500	1	153302012	0.74496	0.691978
cg15141467	EFNA4	NM_182690	TSS1500	1	153301999	0.828411	0.763878
cg21544051	EFNB1	NM_004429	TSS1500	X	67964829	0.319097	0.35736
cg23545272	EFNB1	NM_004429	5'UTR	X	67966338	0.576789	0.571751	-0.294427	-0.570386
cg05251755	EFR3B	NM_014971	TSS1500	2	25117311	0.740358	0.707026		-0.396057
cg00932276	EGFL6	NM_001167890	5'UTR	X	13497897	0.387377	0.378512	-0.226845	-0.354582
cg05037688	EGFL7	NM_016215	TSS1500	9	138676375			0.328231
cg20682143	EGLN1	NM_022051	TSS1500	1	229627775	0.507138	0.419648
cg01988452	EIF1AY	NM_004681	TSS1500	Y	21145916	0.510422	0.325715
cg10620659	EIF1AY	NM_004681	TSS1500	Y	21146779	0.464668	0.250197	-0.244515
cg14611683	EIF2B3	NM_020365	TSS1500	1	45225167	0.404438	0.381647	0.230339	-0.247169
cg26073060	EIF3I	NM_003757	TSS1500	1	32459323	0.302633	0.301361
cg07179068	EIF4E1B	NM_001099408	5'UTR	5	175992771			0.38617
cg05921913	EIF5	NM_001969	TSS1500	14	102868774	0.714683	0.712041		-0.305796
cg11802299	ELAC2	NM_018127	TSS1500	17	12863564	0.744375	0.734802		0.204681
cg11049154	ELF4	NM_001421	TSS1500	X	129072497	0.450506	0.398952
cg25918359	ELF4	NM_001421	TSS1500	X	129072413	0.354848	0.363509	0.20494	0.350732
cg09160231	ELFN1	NM_001128636	5'UTR	7	1731839	0.320904	0.314116
cg00107982	ELFN2	NM_052906	5'UTR	22	36143044	0.289363	0.255201
cg21055910	ELFN2	NM_052906	5'UTR	22	36103984	0.367493	0.374476
cg21511948	ELFN2	NM_052906	5'UTR	22	36150182	0.424632	0.363753
cg11111083	ELK1	NM_005229	TSS1500	X	47395533	0.373945	0.375481
cg27101034	ELOVL7	NM_024930	5'UTR	5	60173514	0.351582	0.331032
cg22104242	ELOVL7	NM_024930	5'UTR	5	60174640			0.223232
cg19459207	EMB	NM_198449	TSS1500	5	49773530	-0.412781	-0.449812	0.397045	0.368253
cg11779941	EMD	NM_000117	TSS1500	X	153259529	0.460777	0.427133
cg04344997	EMD	NM_000117	TSS1500	X	153260323	0.647897	0.62312	0.200743	0.260432
cg05025071	EMR1	NM_001974	TSS200	19	6838530	0.480463	0.492767		-0.494226
cg23772205	EN2	NM_001427	TSS1500	7	154942702	0.809497	0.80047
cg00509187	ENOX1	NM_017993	TSS1500	13	43260093	0.537092	0.501909		-0.219805
cg06295352	ENOX2	NM_006375	5'UTR	X	129864831	0.575491	0.600939		-0.288734
cg20964758	ENOX2	NM_006375	5'UTR	X	129864838	0.501412	0.530241	0.275855
cg01661247	ENPP1	NM_006208	TSS1500	6	132170030	0.595398	0.572996		-0.270219
cg20988616	ENPP3	NM_005021	TSS1500	6	131999837	0.380505	0.394905	-0.256118
cg10658197	ENTHD1	NM_152512	TSS1500	22	38620698	0.394116	0.406543
cg12497543	ENTPD1	NM_001164182	TSS1500	10	97505367	0.350524	0.345602		0.394153
cg13471990	ENTPD1	NM_001164182	TSS1500	10	97505212	0.469814	0.407245	-0.228824	-0.638584
cg25329685	ENTPD4	NM_004901	TSS1500	8	23371694	0.634823	0.584187	-0.348418
cg12728621	EPB41L1	NM_012156	5'UTR	20	34206506	0.552773	0.504686
cg06550462	EPB41L3	NM_012307	TSS1500	18	5534208	0.701917	0.677292
cg23847381	EPB41L3	NM_012307	TSS200	18	5534031	0.884901	0.814539	0.217694
cg10122079	EPHA10	NM_001099439	TSS1500	1	38004812	0.532427	0.498419	0.200952	0.390952
cg04424060	EPHB6	NM_004445	5'UTR	7	142269997	0.559564	0.519212
cg12599168	EPHB6	NM_004445	5'UTR	7	142264661	0.517781	0.515411	-0.302646	-0.460782
cg25152404	EPHX1	NM_001136018	5'UTR	1	224065806	0.789056	0.695062		-0.206145
cg00501904	EPHX1	NM_001136018	5'UTR	1	224068298	0.652322	0.481232		-0.460884
cg01585794	EPHX2	NM_001979	TSS1500	8	27403289			0.274378
cg01447748	EPS15	NM_001981	TSS1500	1	51757847	0.462429	0.347102		0.278417
cg02023717	ERBB2	NM_001005862	5'UTR	17	35100223	0.517032	0.491383		-0.730632
cg13079837	ERC1	NM_178040	5'UTR	12	974713	0.214794		0.240161
cg07100595	ERC2	NM_015576	TSS1500	3	56478880	0.281161	0.246679		-0.316165
cg09743261	ERCC6L	NM_017669	TSS200	X	71375596	0.473464	0.425644		0.255946
cg26108843	ERG	NM_001136154	TSS1500	21	38956641	0.688116	0.652206		-0.232547
cg07841477	ERN2	NM_033266	TSS200	16	23632402			0.213862
cg06159484	ERRFI1	NM_018948	TSS1500	1	8010177	0.678414	0.638896
cg10426370	ESM1	NM_001135604	TSS1500	5	54318216	0.479816	0.436933		-0.348086
cg20893956	ESR1	NM_001122742	5'UTR	6	152168429	0.386349	0.383375
cg08415493	ESR1	NM_001122742	5'UTR	6	152166508	0.462665	0.455423		0.208749
cg23284245	ESR2	NM_001040276	5'UTR	14	63827432	0.299639	0.319298
cg04732303	ESRRB	NM_004452	5'UTR	14	75917834	0.472088	0.449241
cg25389804	ESRRG	NM_206594	5'UTR	1	215144021	0.53799	0.405837		-0.282381
cg22469897	ETFB	NM_001014763	TSS200	19	56550088	0.728629	0.687405		-0.337885
cg16792062	ETS1	NM_001143820	TSS1500	11	127963363	0.231534			-0.484048
cg25578781	ETS1	NM_001143820	5'UTR	11	127951280	0.34045	0.294361
cg05131488	ETV1	NM_001163148	TSS1500	7	13998347			0.277534
cg01519765	ETV5	NM_004454	TSS1500	3	187310814	0.352175	0.291108
cg21151960	EXOC3	NM_007277	5'UTR	5	497080	0.240636	0.215669		-0.403589
cg19128082	EXOG	NM_001145464	TSS1500	3	38512283	0.469227	0.451776	0.204411	0.31041
cg06713675	EXOSC9	NM_005033	TSS1500	4	122941432	0.655575	0.610209
cg16808120	EYA1	NM_172059	TSS1500	8	72432045	0.266529	0.234695
cg08234354	EYA1	NM_172059	TSS1500	8	72431952	0.546213	0.542128		-0.225902
cg06764333	EYA4	NM_004100	5'UTR	6	133606159	0.615702	0.571205
cg10675276	EYA4	NM_172105	TSS1500	6	133603591	0.794646	0.764634
cg17985029	EYA4	NM_172105	TSS1500	6	133603340	0.409074			-0.324135
cg18714224	EYA4	NM_004100	5'UTR	6	133606271	0.628314	0.58156
cg21296676	EYA4	NM_172105	TSS1500	6	133603353	0.425287	0.407183		-0.444823
cg21390624	EYA4	NM_172105	TSS1500	6	133603370	0.484468	0.436058		-0.634893
cg26871350	F2RL2	NM_004101	TSS1500	5	75955237	0.452685	0.42714		-0.601228
cg23772843	F7	NM_019616	TSS200	13	112807910	0.39207	0.321932	0.232562
cg12671744	FAAH	NM_001441	TSS200	1	46632361	-0.796619	-0.712073	0.204737
cg26932018	FAAH2	NM_174912	TSS1500	X	57329274	0.540541	0.471025
cg14427243	FABP1	NM_001443	TSS1500	2	88209637	0.483348	0.485021
cg24046616	FABP1	NM_001443	TSS200	2	88208745	0.392059	0.409424
cg22511455	FAIM3	NM_005449	TSS1500	1	205163396	0.555218	0.536716	0.281554	0.391255
cg15158847	FAIM3	NM_001142472	5'UTR	1	205161938	0.42778	0.332786
cg26662578	FAM101A	NM_181709	5'UTR	12	123348399			0.222219
cg11830605	FAM110B	NM_147189	5'UTR	8	59089041	0.547057	0.500229
cg08199506	FAM120C	NM_017848	TSS1500	X	54226641	0.538529	0.500765
cg26428339	FAM120C	NM_017848	5'UTR	X	54226404	0.689824	0.722174
cg04889508	FAM122B	NM_001166600	TSS200	X	133759046	0.573577	0.543453
cg23616046	FAM122B	NM_001166599	TSS1500	X	133759307			0.302297	0.438387
cg14972002	FAM122C	NM_001170783	TSS200	X	133768773	0.457421	0.44143
cg16510010	FAM122C	NM_001170783	TSS200	X	133768829	0.543727	0.541273
cg24248049	FAM122C	NM_001170783	TSS200	X	133768856	0.642375	0.609705	0.270208
cg26764180	FAM122C	NM_001170783	TSS200	X	133768860	0.578297	0.56403
cg01309671	FAM122C	NM_001170782	5'UTR	X	133768891	0.497986	0.472031
cg21052415	FAM123A	NM_152704	TSS1500	13	24644587	0.268078	0.255301
cg05687312	FAM123B	NM_152424	TSS200	X	63342519	0.384338	0.35447	0.236109
cg19407266	FAM123B	NM_152424	5'UTR	X	63341847	0.600419	0.603869	-0.340837
cg27083627	FAM123B	NM_152424	5'UTR	X	63342262	0.364361	0.377471
cg18335505	FAM123C	NM_152698	5'UTR	2	131231058	0.25501	0.234281		-0.248682
cg07794384	FAM123C	NM_152698	5'UTR	2	131234601	0.45967	0.421873
cg01833675	FAM124B	NM_024785	TSS200	2	224975120	0.46415	0.450423		0.223936
cg25313930	FAM124B	NM_024785	TSS200	2	224975027	0.416805	0.388864
cg10001778	FAM127A	NM_001078171	TSS200	X	133993841	0.509919	0.530462	0.237866	0.264622
cg15043283	FAM127A	NM_001078171	TSS200	X	133993871	0.603762	0.606001
cg17558827	FAM127A	NM_001078171	TSS200	X	133993799	0.500219	0.495294	0.207758	0.296434
cg03466522	FAM131C	NM_182623	TSS1500	1	16273341	0.303157	0.235306
cg08968222	FAM13C	NM_198215	TSS1500	10	60793096	0.402603	0.378008	0.28226
cg06965744	FAM153A	NM_173663	5'UTR	5	177129471	0.337566	0.26458
cg15248636	FAM155B	NM_015686	TSS1500	X	68640457			0.263864	0.312621
cg08849150	FAM162B	NM_001085480	TSS200	6	117193703	0.452552	0.388325
cg12080566	FAM176A	NM_032181	TSS1500	2	75651740	0.407719	0.414151
cg03455713	FAM176A	NM_032181	5'UTR	2	75634648	0.642056	0.563542
cg10600536	FAM180B	NM_001164379	TSS200	11	47564780	0.347392	0.317994		-0.233934
cg00357213	FAM188A	NM_024948	TSS1500	10	15942737	0.734513	0.712417	0.309945	-0.227259
cg19707359	FAM188A	NM_024948	TSS1500	10	15942878	0.674216	0.642512		-0.534973
cg20565833	FAM190A	NM_001145065	5'UTR	4	91356320	0.338026	0.295998
cg24069653	FAM196B	NM_001129891	TSS1500	5	169340879	0.384606	0.314574
cg12417685	FAM19A4	NM_001005527	TSS200	3	69064542	0.610384	0.546879
cg04304705	FAM19A5	NM_001082967	TSS1500	22	47263624	0.57743	0.537365
cg14894848	FAM19A5	NM_001082967	TSS1500	22	47263609	0.544356	0.482165
cg01036409	FAM20A	NM_017565	TSS1500	17	64108967	0.480327	0.432929
cg11058154	FAM20A	NM_017565	TSS1500	17	64108973	0.502126	0.491011
cg23969274	FAM26D	NM_153036	5'UTR	6	116958429	0.763614	0.683698
cg08657886	FAM32A	NM_014077	TSS1500	19	16156868	0.297146	0.292598
cg24376266	FAM3B	NM_058186	TSS200	21	41610520	0.835967	0.813311
cg21684179	FAM40A	NM_033088	TSS1500	1	110378456	0.554642	0.491778	0.362253
cg07813254	FAM43B	NM_207334	TSS1500	1	20750260	0.645249	0.584903	0.282716	0.369194
cg09324018	FAM49A	NM_030797	5'UTR	2	16703091	0.645193	0.594069
cg24242519	FAM49A	NM_030797	5'UTR	2	16710050	-0.24362	-0.358573
cg10106284	FAM49A	NM_030797	TSS1500	2	16711469	0.485911	0.454917
cg25552548	FAM49A	NM_030797	5'UTR	2	16633167	0.834452	0.805635		-0.325914
cg06511189	FAM58A	NM_001130997	TSS200	X	152518024	0.448341	0.406732
cg14815778	FAM58A	NM_001130997	TSS1500	X	152518489	0.545537	0.513909	0.206497
cg09028383	FAM63A	NM_018379	5'UTR	1	149247035	0.546364	0.47515	0.249253
cg01045946	FAM63A	NM_018379	5'UTR	1	149246838			0.23422	0.317525
cg21329507	FAM70A	NM_001104544	TSS200	X	119329558	0.286384	0.265153		-0.351047
cg03483944	FAM71E2	NM_001145402	TSS200	19	60566512	0.318433	0.243138		-0.206174
cg21009400	FAM74A3	NR_026801	TSS1500	9	40704141	0.381942	0.349954
cg16391327	FAM98B	NM_173611	TSS1500	15	36533340	0.4708	0.369716		-0.33821
cg09007161	FANCF	NM_022725	TSS1500	11	22604226	0.832694	0.744243
cg01926066	FANCF	NM_022725	TSS200	11	22603973	0.478976	0.478408
cg21522988	FAR2	NM_018099	5'UTR	12	29268139	0.68374	0.644731
cg01811153	FARP1	NM_001001715	5'UTR	13	97650935	0.459133	0.412087
cg26531286	FARP1	NM_001001715	5'UTR	13	97597359	0.466272	0.38991
cg04025965	FASTK	NM_033015	TSS1500	7	150410043	0.600126	0.326837
cg25302888	FASTK	NM_033015	TSS1500	7	150410087	0.282723	0.251694
cg27608032	FASTK	NM_033015	TSS1500	7	150409859	0.333642	0.252936
cg11823624	FASTK	NM_033015	TSS1500	7	150409657	0.309203	0.246234
cg19290902	FBXL4	NM_012160	TSS1500	6	99503066	0.492567	0.406739		0.207965
cg13893555	FBXO10	NM_012166	5'UTR	9	37564338	0.481548	0.454831
cg24010336	FBXO17	NM_024907	TSS1500	19	44159098	0.261556	0.260545	0.201408
cg02239453	FBXO3	NM_012175	TSS1500	11	33754099	0.250987
cg01411725	FBXW10	NM_031456	TSS1500	17	18587557			0.304741	0.381984
cg00586700	FCGRT	NM_001136019	TSS1500	19	54706990	0.419087	0.388383
cg06352803	FDPS	NM_001135822	TSS1500	1	153543997	0.356241	0.288543		0.397597
cg05741490	FDX1	NM_004109	TSS1500	11	109805371	0.329254	0.311703	0.360719
cg27259408	FDX1L	NM_001031734	TSS1500	19	10288154	0.271529
cg23242649	FER1L4	NR_024377	TSS1500	20	33659879	0.474762	0.470734	0.231749	0.229565
cg00723017	FER1L6	NM_001039112	5'UTR	8	125022831	0.285263	0.302783	-0.211605
cg06385449	FERMT3	NM_031471	TSS200	11	63730699	0.771117	0.739153
cg12005186	FERMT3	NM_031471	TSS200	11	63730528	0.707144	0.717531	-0.351316	-0.247657
cg01047748	FFAR3	NM_005304	TSS1500	19	40540864	0.518298	0.514853
cg11809958	FGD4	NM_139241	TSS200	12	32546196	0.320794	0.294179	-0.251087
cg07206630	FGF1	NM_001144935	5'UTR	5	142046952	0.720854	0.599048
cg06981242	FGF13	NM_001139500	TSS1500	X	138115195	0.257312		-0.207665	-0.481186
cg10052922	FGF13	NM_001139501	5'UTR	X	138104570	0.343316	0.380068
cg12813325	FGF13	NM_001139500	TSS1500	X	138115279	0.249109	0.309181	-0.224369
cg07768177	FGF13	NM_001139501	5'UTR	X	138114426	0.560663	0.580023	-0.326215	-0.362474
cg25228188	FGF13	NM_001139501	5'UTR	X	138114705	0.529726	0.538218	-0.213778	-0.515011
cg26096837	FGF19	NM_005117	TSS1500	11	69229155	0.377193	0.368558
cg15128226	FGF2	NM_002006	TSS200	4	123967122	0.645942	0.606102
cg21550024	FGF2	NM_002006	TSS1500	4	123966983	0.445025	0.345103
cg03159252	FGF22	NM_020637	TSS1500	19	590161	0.395278	0.406223
cg00406976	FGF22	NM_020637	TSS1500	19	589588	0.298378	0.266596		0.210042
cg23219570	FGF23	NM_020638	5'UTR	12	4359154	0.550982	0.492017
cg17091967	FGFBP1	NM_005130	TSS1500	4	15549995	0.397178	0.365796	0.253715	0.23012
cg08722122	FGFR1	NM_023111	TSS1500	8	38445731			0.216908
cg11836372	FGFR2	NM_001144916	TSS200	10	123343812	0.317793	0.266482		-0.231476
cg13175830	FGFR2	NM_001144916	TSS200	10	123343946	0.419759	0.392635
cg15049101	FGFR2	NM_001144916	TSS200	10	123343879	0.873044	0.826465
cg14856220	FGFR2	NM_001144913	TSS200	10	123343490	0.337556	0.329364
cg01593385	FGG	NM_021870	TSS1500	4	155753599	0.606885	0.535961
cg16747973	FGG	NM_021870	5'UTR	4	155753234	0.523847	0.495953	0.311173
cg21616031	FHAD1	NM_052929	5'UTR	1	15448981	0.726437	0.655211
cg08195983	FHIT	NM_001166243	5'UTR	3	61210869	0.319247	0.330254	0.301999
cg10541332	FHIT	NM_001166243	TSS1500	3	61212752	0.347996	0.270255	0.244632
cg21541638	FHIT	NM_001166243	5'UTR	3	61211056	0.251424	0.271492	0.238799
cg25736251	FHIT	NM_001166243	5'UTR	3	61210909	0.290739	0.280708	0.264818
cg19652483	FILIP1	NM_015687	5'UTR	6	76248533	0.526548	0.500058
cg02962499	FITM2	NM_001080472	TSS1500	20	42373688	0.342314	0.252155
cg03566156	FKBP11	NM_001143781	TSS1500	12	47605825	0.417764	0.347507	0.224484
cg00901401	FKBP1B	NM_004116	TSS1500	2	24125548	0.422442	0.403795		-0.23855
cg25114611	FKBP5	NM_001145775	TSS1500	6	35804848	0.270753
cg22719314	FLG	NM_002016	5'UTR	1	150556958	0.542284	0.467058		0.225778
cg03957898	FLG2	NM_001014342	TSS1500	1	150600047	0.818866	0.795681
cg17542852	FLG2	NM_001014342	TSS200	1	150599275	0.714091	0.687497		-0.394443
cg23197405	FLJ12825	NR_026655	TSS200	12	52738205	0.380521	0.356406		0.219123
cg07141565	FLJ26850	NR_027257	TSS1500	19	55245054	0.296444	0.317599
cg05867448	FLJ30058	NM_144967	5'UTR	X	130020256	0.55239	0.532722
cg09407917	FLJ30058	NM_144967	TSS200	X	130019832	0.258922	0.268111		-0.326296
cg02328035	FLJ33360	NR_028351	TSS1500	5	6391017			0.267322	0.227168
cg18997137	FLJ37307	NR_027048	TSS1500	13	51317690	0.777538	0.696361
cg24762962	FLJ37543	NM_173667	5'UTR	5	60973658	0.549429	0.465575	0.20614
cg23645302	FLJ41562	NM_001129907	TSS1500	4	68767318	0.756539	0.723216
cg08528984	FLJ42875	NR_015440	TSS1500	1	2975078	0.751435	0.71015
cg01459854	FLJ43390	NR_015358	TSS1500	14	61653141	0.294957	0.250043		-0.583682
cg21074347	FLJ46111	NR_027713	TSS1500	11	9071585			0.256003
cg15391239	FLNA	NM_001456	TSS200	X	153256365	0.498506	0.498728		-0.3394
cg19953646	FLRT2	NM_013231	5'UTR	14	85070695	0.482518	0.401539
cg04906740	FLT3	NM_004119	TSS1500	13	27572998	0.621481	0.604336
cg18375642	FMO2	NM_001460	5'UTR	1	169421099	0.464664	0.425347		0.313748
cg07676849	FOLR3	NM_000804	TSS1500	11	71523313	0.70601	0.696482
cg15846641	FOXN2	NM_002158	TSS1500	2	48394768	0.506436	0.465348
cg21571793	FOXN3	NM_001085471	5'UTR	14	88980157	0.455534	0.374919
cg04977856	FOXN3	NM_001085471	5'UTR	14	88956694	0.525313	0.499373		0.211771
cg06719445	FOXN3	NM_001085471	5'UTR	14	88995221	0.516691	0.488214		-0.219689
cg26545730	FOXO4	NM_001170931	TSS1500	X	70232382	0.387002	0.401458
cg05399036	FOXP1	NM_032682	5'UTR	3	71652127	0.313909	0.260691
cg14564722	FOXP1	NM_032682	5'UTR	3	71334291	0.308393	0.282051
cg13816423	FOXP4	NM_001012426	TSS1500	6	41621144	0.428181	0.360786
cg17432154	FRG2B	NM_001080998	TSS1500	10	135291362	-0.207011		0.349494
cg20344448	FRMD4A	NM_018027	5'UTR	10	14412437	0.33141	0.331435
cg09359810	FRMD6	NM_001042481	5'UTR	14	51118171	0.842144	0.822975		-0.516739
cg22672606	FRMPD4	NM_014728	5'UTR	X	12066639	0.47578	0.469303
cg16158863	FRY	NM_023037	TSS1500	13	31503218	0.446209	0.295847
cg05475091	FRYL	NM_015030	5'UTR	4	48339282	0.205217		0.231513
cg14341289	FSD1L	NM_001145313	TSS1500	9	107249605	0.346268	0.301686
cg15380263	FSTL4	NM_015082	TSS1500	5	132976414	0.667668	0.643998
cg05494459	FTSJ1	NM_012280	TSS1500	X	48219281	0.348921	0.327361
cg12513189	FTSJ1	NM_012280	TSS1500	X	48219279	0.368618	0.36794		0.303727
cg06852103	FTSJ1	NM_177439	5'UTR	X	48219910	0.552718	0.479295	-0.222032	-0.575886
cg21528040	FUCA1	NM_000147	TSS1500	1	24067814	0.565027	0.502321	-0.264712	-0.275816
cg11171549	FXYD6	NM_001164836	TSS1500	11	117253722	0.333459	0.339916	-0.228026	-0.239336
cg20283221	FYTTD1	NM_001011537	TSS1500	3	198959917			0.241953	-0.321262
cg01102379	GAB2	NM_080491	TSS1500	11	77807515	0.253506	0.293097	0.213306
cg11681617	GAB3	NM_080612	TSS1500	X	153632843	0.806433	0.7898	0.361605
cg02225164	GAB3	NM_080612	TSS1500	X	153632782	0.762772	0.730071
cg23160016	GABRA2	NM_001114175	TSS1500	4	46086686	0.657828	0.647478
cg11166197	GABRA3	NM_000808	5'UTR	X	151312240			0.257483	0.313908
cg00796569	GABRA5	NM_001165037	TSS1500	15	24662533			0.373015	0.308867
cg00252615	GABRB2	NM_000813	TSS1500	5	160908861	0.72385	0.695448
cg01480550	GABRE	NM_004961	TSS1500	X	150894182	0.857694	0.812499
cg07053880	GABRE	NM_004961	TSS1500	X	150894171	0.873925	0.826394	-0.276732	-0.411607
cg08566437	GABRG2	NM_198903	TSS200	5	161427078	0.391891	0.376552
cg05849875	GABRQ	NM_018558	TSS200	X	151557284	0.570431	0.562714
cg19137564	GABRQ	NM_018558	TSS200	X	151557107	0.45991	0.44764
cg21864225	GABRQ	NM_018558	TSS200	X	151557212	0.640675	0.596432
cg08042220	GALNT13	NM_052917	TSS1500	2	154435731	0.543391	0.508896		-0.290437
cg23762263	GALNT13	NM_052917	5'UTR	2	154438572	0.594297	0.550378	0.239722
cg27309383	GALNT14	NM_024572	TSS1500	2	31215289	0.53765	0.496696	0.225115
cg25360385	GALNT6	NM_007210	TSS1500	12	50072814			0.217479	0.368877
cg12229387	GAST	NM_000805	TSS1500	17	37120854	0.451275	0.393861
cg13808674	GATA2	NM_032638	5'UTR	3	129692009	0.439918	0.364391
cg13409449	GATA3	NM_002051	5'UTR	10	8137360	0.248951	0.225121
cg11322879	GATSL1	NM_001145063	TSS1500	7	74016774	0.374309	0.334898
cg11625933	GBE1	NM_000158	TSS1500	3	81894012	0.534669	0.477257		0.279064
cg02087383	GC	NM_000583	TSS1500	4	72869966	0.784558	0.783092
cg12013321	GCLC	NM_001498	TSS1500	6	53518141	0.576744	0.531882		0.35274
cg07378350	GDF5	NM_000557	TSS1500	20	33490738	0.589068	0.585219		0.220568
cg18796341	GDI1	NM_001493	TSS1500	X	153318097	0.47574	0.415469		-0.426319
cg22951728	GDI1	NM_001493	TSS1500	X	153318099	0.646301	0.622091		-0.284351
cg05222959	GDI1	NM_001493	TSS200	X	153318297	0.405924	0.413224		-0.331494
cg00791905	GFI1	NM_001127216	5'UTR	1	92723060	0.422058	0.408224	-0.297243	-0.30422
cg01258522	GFI1	NM_001127216	5'UTR	1	92723353	0.540043	0.555094
cg05001389	GFI1B	NM_004188	TSS1500	9	134842855	0.247174			0.415621
cg24012811	GFRA1	NM_005264	TSS1500	10	118024347	0.78223	0.738974
cg15153131	GHRHR	NM_000823	TSS1500	7	30969525			0.206163	0.366273
cg07848409	GHSR	NM_198407	TSS1500	3	173649681	0.396861	0.400383
cg18538812	GIF	NM_005142	TSS1500	11	59370671	0.335095	0.34351	-0.24205	-0.228454
cg02355809	GIMAP1	NM_130759	TSS1500	7	150043648	0.38321	0.376794		-0.56417
cg24116513	GIMAP1	NM_130759	TSS1500	7	150044097	0.574308	0.561519	0.23019	0.258921
cg05725719	GIMAP5	NM_018384	TSS1500	7	150064761	0.54713	0.563295
cg03801183	GIMAP7	NM_153236	5'UTR	7	149843806	0.401024	0.429701
cg12155963	GIMAP8	NM_175571	TSS1500	7	149778486	0.291915	0.295766
cg14827502	GIMAP8	NM_175571	5'UTR	7	149778958	0.359417	0.30069	0.216777	0.378101
cg26571870	GINS2	NM_016095	TSS1500	16	84280651	0.205828	0.214857	-0.2336	-0.587392
cg01716680	GJA4	NM_002060	5'UTR	1	35032337	0.400113	0.297295		-0.35436
cg21776794	GJB6	NM_001110220	TSS1500	13	19704746	0.293556	0.310264
cg06811801	GJB7	NM_198568	5'UTR	6	88085417	0.465895	0.49455
cg01789576	GJC2	NM_020435	TSS1500	1	226403934	0.600338	0.50908		-0.207387
cg10950111	GJC2	NM_020435	TSS200	1	226404002	0.478935	0.354881
cg26368752	GK	NM_001128127	TSS200	X	30581259	0.639705	0.625827
cg06616245	GLI1	NM_001167609	5'UTR	12	56140503	0.490889	0.443647	-0.268361	-0.258461
cg08635064	GLI3	NM_000168	5'UTR	7	42239915	0.35509	0.425387
cg18767735	GLIS1	NM_147193	TSS1500	1	53973008	0.580312	0.441234
cg21142398	GLIS1	NM_147193	TSS1500	1	53972666	0.68828	0.686711
cg06993512	GLRA1	NM_001146040	TSS1500	5	151285336			0.368694	0.447343
cg05206587	GLRA2	NM_001118885	5'UTR	X	14457801	0.527775	0.530426		0.332244
cg20045970	GLTP	NM_016433	TSS1500	12	108803402	0.40625	0.369779
cg02526508	GLYAT	NM_201648	5'UTR	11	58250946	0.242869	0.211575
cg04841806	GLYAT	NM_201648	TSS1500	11	58256597	0.467264	0.40594		0.225709
cg15423764	GLYAT	NM_201648	TSS200	11	58256109	0.778606	0.738834
cg17417347	GLYATL3	NM_001010904	5'UTR	6	49582382	0.433634	0.334028
cg11324420	GLYCAM1	NR_003039	TSS1500	12	53291664			0.220519	0.234322
cg26102475	GMFG	NM_004877	TSS200	19	44518661	0.429689	0.411238
cg04156464	GNAO1	NM_020988	TSS1500	16	54782005	0.636308	0.614125	0.212862
cg21938532	GNAS	NM_080425	TSS1500	20	56860326	0.517822	0.510216
cg27304369	GNAS	NM_080425	TSS1500	20	56860878	0.234324	0.219722	0.473767	0.392178
cg13728472	GNAS	NM_080425	TSS1500	20	56860512	0.34108	0.312748
cg26811638	GNAS	NM_080425	TSS1500	20	56860888			0.240017
cg22941294	GNAT2	NM_005272	TSS1500	1	109957633	0.430091	0.457734		0.343486
cg08134671	GNG7	NM_052847	5'UTR	19	2493837	0.541261	0.371769	0.202437
cg18801825	GNG7	NM_052847	5'UTR	19	2599560	0.521451	0.467788	-0.20731	-0.523922
cg00426968	GNG8	NM_033258	TSS1500	19	51830124	0.266369	0.242797
cg00046099	GNL3L	NM_019067	TSS200	X	54573168	0.572283	0.549772
cg07946630	GNL3L	NM_019067	TSS200	X	54573171	0.623347	0.602125
cg13441872	GNL3L	NM_019067	5'UTR	X	54573668	0.490379	0.496888	-0.247856	-0.293688
cg23541617	GNPTAB	NM_024312	TSS1500	12	100749466	0.771098	0.746033	0.247371	0.28284
cg01687189	GNPTAB	NM_024312	TSS1500	12	100749496	0.518897	0.469607		-0.234071
cg00626466	GNS	NM_002076	TSS1500	12	63440249	0.444656	0.437916		-0.447336
cg09904296	GOLGA3	NM_005895	TSS1500	12	131916120	0.341635	0.319895
cg24798047	GOLT1A	NM_198447	TSS1500	1	202450278	0.458224	0.411648		-0.402055
cg17906339	GOLT1A	NM_198447	TSS1500	1	202450152	0.478567	0.459501	0.243491
cg00094913	GP5	NM_004488	TSS1500	3	195602238	0.446705	0.399995
cg25290227	GPAM	NM_020918	TSS1500	10	113934104	0.623535	0.607557		-0.218078
cg23837911	GPC3	NM_001164619	TSS200	X	132947353	0.367607	0.338042		-0.248901
cg27382931	GPC4	NM_001448	TSS1500	X	132377356	0.530004	0.541518
cg09290120	GPD2	NM_000408	TSS1500	2	157000005	0.311544
cg03245641	GPHA2	NM_130769	TSS200	11	64459991	0.417767	0.386946
cg20333676	GPKOW	NM_015698	TSS200	X	48867076	0.521875	0.462274		0.386267
cg06067593	GPM6A	NM_005277	5'UTR	4	177155803	0.307022	0.298345
cg05566296	GPR101	NM_054021	TSS1500	X	135941713	0.334809	0.358615		-0.436456
cg06469252	GPR101	NM_054021	TSS200	X	135941651	0.68418	0.707075
cg13937075	GPR101	NM_054021	TSS200	X	135941548	0.348523	0.319877
cg06223806	GPR101	NM_054021	TSS200	X	135941664	0.295885	0.257427
cg05907034	GPR113	NM_001145169	TSS1500	2	26395692	0.541689	0.45936
cg09069593	GPR114	NM_153837	TSS1500	16	56133786	0.242939	0.221267	0.335866
cg16671899	GPR120	NM_181745	TSS1500	10	95316023	0.523022	0.445017		-0.388893
cg04527220	GPR132	NM_013345	5'UTR	14	104593006	0.611899	0.527478	0.218088	0.389895
cg16533530	GPR156	NM_153002	TSS1500	3	121446541			0.251325
cg18040436	GPR157	NM_024980	TSS200	1	9111899		0.241263	-0.356245	-0.294851
cg10479629	GPR179	NM_001004334	TSS200	17	33753371	0.347315	0.329419
cg26047950	GPR26	NM_153442	TSS200	10	125415682	0.259598	0.256228
cg01859669	GPR31	NM_005299	TSS200	6	167491318	0.442136	0.442592
cg13097816	GPR35	NM_005301	TSS1500	2	241217112	0.258967	0.233571
cg23229604	GPR61	NM_031936	TSS1500	1	109883322	0.263924	0.232596
cg26174752	GPR63	NM_001143957	TSS1500	6	97392669	0.314423	0.310062
cg00510011	GPR98	NM_032119	5'UTR	5	89890407	0.297782	0.273562
cg18406472	GPRASP2	NM_138437	5'UTR	X	101854299	0.425887	0.439314
cg22807592	GPRASP2	NM_001004051	TSS200	X	101853963	0.508737	0.483978		-0.236437
cg23066860	GPRASP2	NM_138437	5'UTR	X	101854213	0.502539	0.497876	-0.205548	-0.283344
cg03780561	GPRC5B	NM_016235	TSS1500	16	19804594	0.414837	0.427931		-0.237684
cg14665366	GPRIN3	NM_198281	5'UTR	4	90446763	0.817047	0.798247
cg00859129	GPSM2	NM_013296	5'UTR	1	109223707	0.301486	0.211671
cg24811740	GPT	NM_005309	5'UTR	8	145700345	0.329436	0.279711		0.236087
cg08891071	GPX3	NM_002084	TSS200	5	150380102	0.798434	0.734798
cg05555633	GPX6	NM_182701	TSS200	6	28591670	0.242716	0.266982
cg27032813	GRAMD2	NM_001012642	TSS1500	15	70277571	0.792384	0.756434		-0.331061
cg00635674	GRAMD2	NM_001012642	TSS1500	15	70277502	0.461041	0.391149
cg01692252	GRB7	NM_005310	TSS1500	17	35146531	0.256535	0.202691	0.331834
cg00697095	GRB7	NM_005310	5'UTR	17	35150602	-0.391763	-0.319791
cg09107161	GREM2	NM_022469	5'UTR	1	238841359	0.73679	0.704511
cg11308643	GRIA4	NM_001077244	TSS200	11	104985998	0.419717	0.423623
cg09111223	GRID2	NM_001510	TSS1500	4	93444109	0.318238	0.243865
cg08685096	GRIK1	NM_000830	TSS1500	21	30234514	0.489112	0.492036
cg16009558	GRIK2	NM_021956	TSS200	6	101953428	0.239728		0.318074	0.280315
cg05942459	GRIK2	NM_021956	TSS200	6	101953526			0.29186	0.231546
cg13080565	GRIK2	NM_021956	TSS200	6	101953518			0.239424
cg00791406	GRIN2B	NM_000834	5'UTR	12	14010147	0.356726	0.364842		0.412681
cg04277998	GRIPAP1	NM_020137	TSS200	X	48743632	0.511112	0.496273		-0.542094
cg07906564	GRIPAP1	NM_020137	TSS200	X	48743743	0.620328	0.604848	-0.269235	-0.473143
cg13443410	GRIPAP1	NM_020137	TSS200	X	48743630	0.601519	0.60343	-0.200354	-0.627006
cg15392343	GRIPAP1	NM_020137	TSS200	X	48743776	0.552241	0.562306
cg10451200	GRM5	NM_000842	5'UTR	11	88421212	0.297816	0.304285		-0.200932
cg04625528	GRPR	NM_005314	TSS1500	X	16050572	0.228892	0.220376	0.325455
cg01469715	GSG1L	NM_144675	TSS1500	16	27808217	0.391927	0.329033		-0.353965
cg14399183	GSN	NM_001127664	5'UTR	9	123088129	0.643374	0.617918		-0.317545
cg09805403	GSPT1	NM_001130006	TSS1500	16	11918199	-0.348542	-0.28603	0.342333	0.260969
cg12242502	GSTA1	NM_145740	TSS200	6	52776802	0.227484			-0.235025
cg11680055	GSTM1	NM_146421	TSS200	1	110031775	0.489765	0.450724	0.316152
cg21451998	GSTM4	NM_147148	TSS1500	1	109999763	0.29639	0.321783	0.22618
cg25520068	GSTM5	NM_000851	TSS200	1	110056202	0.648027	0.481608
cg05738924	GTDC1	NM_001164629	5'UTR	2	144711918	0.602975	0.570043		0.317995
cg10430205	GTF2B	NM_001514	TSS1500	1	89130576			0.278058	0.346096
cg25714115	GTF2IRD1	NM_016328	5'UTR	7	73532997	0.592569	0.60932	-0.242644	-0.243089
cg14120784	GTF2IRD1	NM_005685	TSS1500	7	73505393	-0.304221	-0.383575	0.300771	0.435038
cg14848143	GUCA2B	NM_007102	TSS200	1	42391478	0.542547	0.515773
cg10179693	GUCA2B	NM_007102	TSS200	1	42391526	0.558915	0.511492		0.230925
cg25918303	GUCY1A2	NM_000855	TSS200	11	106394544	0.293986	0.248524
cg00267207	GUCY2C	NM_004963	TSS200	12	14740846	0.310807	0.281092
cg09305096	GULP1	NM_016315	5'UTR	2	188899900	0.309342	0.274698
cg19202813	GULP1	NM_016315	5'UTR	2	188924861			0.451465
cg17985533	H19	NR_002196	TSS200	11	1975692	0.20885
cg26902279	H2AFY	NM_004893	TSS1500	5	134764497	0.309297	0.288751		-0.652977
cg18156471	HAPLN1	NM_001884	5'UTR	5	83047122	0.442979	0.331988
cg00935394	HCCS	NM_001122608	TSS1500	X	11039036	0.579529	0.54726	0.239568	0.255157
cg25492195	HCCS	NM_005333	TSS200	X	11039218	0.606283	0.594379		-0.501995
cg14119792	HCG22	NR_003948	TSS1500	6	31129401	0.423122	0.442154
cg00757933	HCG4	NR_002139	TSS200	6	29868843	0.306017	0.274908
cg23961091	HCG4	NR_002139	TSS1500	6	29869841	0.389122	0.416783
cg24751894	HCG4P6	NR_001317	TSS1500	6	30002120	0.48685	0.491719
cg15458222	HCLS1	NM_005335	TSS1500	3	122863223			0.377237	0.421825
cg11285003	HCN1	NM_021072	TSS1500	5	45732349	0.371637	0.413456	0.223295
cg08987387	HDAC4	NM_006037	TSS1500	2	239988746	0.518404	0.482825
cg22455616	HDAC8	NM_001166418	TSS200	X	71709726	0.504129	0.493795	-0.20461	-0.341065
cg02587120	HDC	NM_002112	5'UTR	15	48345165			0.244441
cg16450200	HEATR3	NM_182922	TSS1500	16	48657107	0.434187	0.311131		-0.363704
cg00514713	HECW1	NM_015052	5'UTR	7	43125313	0.49299	0.480799
cg04442388	HECW1	NM_015052	TSS1500	7	43117693	0.352089	0.344544		0.282702
cg00402533	HECW2	NM_020760	TSS1500	2	197166940	0.422337	0.427368
cg09763790	HEPACAM	NM_152722	5'UTR	11	124311383	0.600724	0.587999		0.262439
cg16441388	HEPACAM2	NM_198151	TSS1500	7	92687394	0.859299	0.83961
cg12160637	HEYL	NM_014571	TSS1500	1	39878293	0.784807	0.766225
cg17449954	HEYL	NM_014571	TSS1500	1	39878254	0.964374	0.922148
cg11781718	HIST1H4E	NM_003545	TSS1500	6	26312312	0.383644	0.353435
cg15452381	HIVEP3	NM_024503	5'UTR	1	41835077	0.44592	0.4345
cg23448505	HKR1	NM_181786	5'UTR	19	42517848			0.200423
cg05043389	HLA-DOA	NM_002119	TSS1500	6	33086494	0.406141	0.388809
cg24310786	HLA-DPB2	NR_001435	TSS1500	6	33188032			0.225423	-0.287719
cg11201654	HLA-F	NM_001098478	TSS1500	6	29798745	0.447748	0.501036
cg23611220	HLA-G	NM_002127	TSS1500	6	29901586	0.261267	0.265099
cg24573261	HLCS	NM_000411	5'UTR	21	37271939			0.239676
cg15833843	HLF	NM_002126	TSS1500	17	50696242	0.448952	0.421565		-0.483147
cg01807728	HMGB3	NM_005342	TSS200	X	149902282	0.509786	0.514842
cg05379196	HMGB3	NM_005342	TSS200	X	149902238	0.292556	0.380535
cg00008945	HMGN5	NM_030763	5'UTR	X	80264035	0.491078	0.451007
cg02132188	HMGN5	NM_030763	5'UTR	X	80264064	0.559597	0.57208		-0.259198
cg11732306	HN1	NM_001002033	TSS1500	17	70662719	0.456778	0.425536
cg08314996	HNF4A	NM_001030004	TSS1500	20	42417513	0.264321	0.264709	0.204074
cg15854321	HNRNPH2	NM_019597	TSS1500	X	100549577	0.579925	0.559094		-0.251695
cg16896539	HNRNPH3	NM_021644	5'UTR	10	69766488	0.400301	0.387778
cg18977999	HOXA11	NM_005523	TSS200	7	27191447	0.59879	0.611775
cg19817912	HOXA3	NM_153631	5'UTR	7	27129293	0.622435	0.600835
cg06837799	HOXA3	NM_153631	5'UTR	7	27127485	0.706925	0.612928
cg18430152	HOXA3	NM_153631	5'UTR	7	27128926	0.852183	0.856986
cg07094847	HOXA3	NM_153631	5'UTR	7	27127111	0.815133	0.773365
cg20688917	HOXA3	NM_153631	5'UTR	7	27127199	0.80022	0.767608
cg24469729	HOXA3	NM_153631	5'UTR	7	27127045	0.766895	0.716472
cg20712820	HOXA3	NM_153631	5'UTR	7	27126801	0.344005	0.277373		-0.336888
cg23590202	HOXA6	NM_024014	TSS1500	7	27155295	0.478293	0.360714		-0.281664
cg03218689	HOXB9	NM_024017	TSS200	17	44058869	0.557962	0.509542
cg03762366	HOXC11	NM_014212	TSS1500	12	52652481	-0.324848	-0.533082	0.332552	0.367299
cg26201952	HOXC4	NM_014620	5'UTR	12	52732520			0.205084	0.238468
cg08106887	HOXC4	NM_014620	5'UTR	12	52698832	0.249176	0.25695
cg15611151	HOXC4	NM_014620	5'UTR	12	52698536	0.557811	0.544237
cg27613172	HOXC8	NM_022658	TSS1500	12	52687932			0.233934	0.350651
cg08299809	HPCAL1	NM_002149	5'UTR	2	10462516	0.603729	0.568333
cg16246488	HPCAL1	NM_002149	5'UTR	2	10362372	0.49857	0.440966
cg18022012	HPCAL1	NM_002149	5'UTR	2	10362208	0.435322	0.265337
cg13181537	HPGD	NR_027332	TSS200	4	175680695	0.448315	0.467381
cg16170944	HPRT1	NM_000194	TSS200	X	133421776	0.645565	0.597852
cg27468704	HPS4	NM_152841	TSS1500	22	25205823	0.237838	0.218718		0.623461
cg17515545	HPSE	NM_006665	TSS1500	4	84476058	0.480654	0.452689
cg23860325	HPVC1	NR_004422	TSS1500	7	54238646	0.31847	0.316827
cg05919907	HRH2	NM_001131055	5'UTR	5	175037956	0.429333	0.38582
cg14345676	HRH2	NM_022304	5'UTR	5	175041704	0.266	0.236036
cg09575258	HRH2	NM_001131055	TSS1500	5	175017324	0.68476	0.648904
cg05604487	HRNBP3	NM_001082575	5'UTR	17	74897872	0.406346	0.409709	0.242611	0.30503
cg01455398	HRNBP3	NM_001082575	5'UTR	17	74712076	0.472659	0.408684		-0.280651
cg27066122	HRNBP3	NM_001082575	5'UTR	17	74741837	0.603207	0.574075	-0.270797	-0.675112
cg09463656	HS3ST3A1	NM_006042	TSS1500	17	13446476	0.527181	0.44645
cg12503102	HS3ST3A1	NM_006042	TSS1500	17	13446283	0.69036	0.629522
cg15214448	HS3ST3A1	NM_006042	TSS1500	17	13446955			0.276811
cg26933063	HS3ST4	NM_006040	TSS200	16	25610654	0.442187	0.42525
cg20941184	HSD11B1	NM_181755	5'UTR	1	207944801	0.712629	0.635129
cg09366519	HSD11B1	NM_181755	5'UTR	1	207944593	0.550202	0.464019
cg16897216	HSD11B1	NM_181755	5'UTR	1	207943460	0.555274	0.540915
cg24552529	HSD17B10	NM_001037811	TSS1500	X	53478265	0.443853	0.420591
cg09894383	HSD17B2	NM_002153	TSS1500	16	80624946	0.405633	0.27252
cg03811260	HSF4	NM_001040667	5'UTR	16	65755716	0.614046	0.54344
cg18424091	HSPA1L	NM_005527	5'UTR	6	31889793	0.464168	0.461666
cg21467935	HSPA1L	NM_005527	5'UTR	6	31889885	0.717591	0.639529
cg15646763	HSPG2	NM_005529	TSS200	1	22136423	0.297246	0.315613	-0.22339
cg01938887	HTATSF1	NM_014500	TSS1500	X	135406772	0.422768	0.353654
cg11514288	HTR2A	NM_000621	TSS200	13	46369198	0.565504	0.437253
cg09361691	HTR2A	NM_000621	TSS200	13	46369170	0.543074	0.565933
cg27068143	HTR2A	NM_000621	TSS200	13	46369265	0.40042	0.3658
cg04042861	HTR2B	NM_000867	TSS200	2	231698068	0.323355	0.290304
cg19500607	HTR4	NM_000870	TSS1500	5	148014512			0.202012
cg03319489	HUWE1	NM_031407	TSS1500	X	53730598	0.522026	0.512713		-0.266085
cg21675254	HVCN1	NM_001040107	TSS200	12	109612187	0.416012	0.379094	0.216548	0.221524
cg06360465	HYAL1	NM_153285	TSS200	3	50316187	0.551678	0.505213		-0.211773
cg11607701	HYAL1	NM_153285	TSS200	3	50316078	0.460438	0.412044
cg27261665	HYDIN	NM_017558	TSS1500	16	69822521	0.240151	0.260075
cg11195002	ICAM5	NM_003259	TSS1500	19	10260805	0.606832	0.59502	0.231297
cg09386073	ICT1	NM_001545	TSS1500	17	70519342		-0.221737	0.200528	-0.301638
cg09858862	ID3	NM_002167	TSS1500	1	23760101	0.736968	0.580501
cg06137672	IDH3G	NM_174869	TSS200	X	152713220	0.397032	0.374425		0.280423
cg14783837	IDH3G	NM_174869	TSS200	X	152713360	0.608126	0.608566	0.264893	0.411179
cg10778971	IFI27	NM_005532	5'UTR	14	93646854	0.383667	0.219315
cg06872964	IFI44L	NM_006820	TSS1500	1	78857838	0.823612	0.789391
cg11055449	IFIT1L	NM_001010987	TSS1500	10	91126385	0.554383	0.514367
cg01886988	IFITM1	NM_003641	TSS1500	11	302560	0.343803	0.330075
cg15758700	IFLTD1	NM_001145728	TSS1500	12	25598934	0.262343	0.24599	0.227449	0.285561
cg20000468	IFNAR2	NM_207584	TSS1500	21	33523556		0.202306	0.278969
cg22545138	IGF2BP3	NM_006547	TSS200	7	23476530	0.57643	0.53496
cg03776080	IGFBP3	NM_000598	TSS1500	7	45927980	0.54245	0.50944
cg24772240	IGFBP3	NM_000598	TSS1500	7	45928062	0.514664	0.500687		0.304958
cg26434048	IGFBP3	NM_000598	TSS1500	7	45928094	0.467517	0.460315	0.209248
cg22083798	IGFBP3	NM_000598	TSS1500	7	45927926	0.475669	0.487109
cg20850023	IGFBP3	NM_000598	TSS1500	7	45928710	0.59117	0.541519		0.389695
cg22489583	IGLON5	NM_001101372	TSS1500	19	56506577	0.462639	0.38255
cg12162305	IGSF1	NM_205833	5'UTR	X	130250888	0.364794	0.321109
cg01010618	IGSF1	NM_205833	5'UTR	X	130250811	0.470329	0.518216
cg07091548	IGSF21	NM_032880	TSS1500	1	18305547	0.211379		0.335216	0.407563
cg08261878	IHH	NM_002181	TSS200	2	219633574	0.497092	0.549231
cg06226724	IL11RA	NM_001142784	TSS1500	9	34641674	0.524889	0.512481		0.39393
cg07175580	IL19	NM_153758	TSS1500	1	205038228	0.746234	0.680278
cg20998511	IL19	NM_153758	TSS200	1	205038736	0.662166	0.606577		-0.380791
cg02229946	IL1F7	NM_014439	TSS1500	2	113386383	0.480573	0.466402
cg12290450	IL1F7	NM_014439	TSS1500	2	113386606	0.319808	0.275289	0.309194	0.270059
cg15657888	IL1F9	NM_019618	5'UTR	2	113452083	0.42447	0.413502	-0.211281	-0.559385
cg21603144	IL1R2	NM_004633	TSS200	2	101974665	0.236842		0.212671
cg21762935	IL1RAPL2	NM_017416	TSS1500	X	103696822	0.46516	0.450014
cg05555050	IL1RAPL2	NM_017416	TSS1500	X	103696461	0.359979	0.34534		-0.562946
cg00136405	IL21	NM_021803	5'UTR	4	123761648	0.420627	0.366287		-0.248727
cg06448442	IL22RA2	NM_181309	TSS200	6	137536612	0.545726
cg17078369	IL23A	NM_016584	TSS1500	12	55018057	0.419005	0.388561	-0.217261	-0.211361
cg12377972	IL4	NM_000589	5'UTR	5	132037529	0.644926	0.607265		-0.57905
cg23943829	IL4	NM_172348	TSS1500	5	132037010	0.543015	0.478944
cg23032421	IL5RA	NM_175727	5'UTR	3	3127038	0.416863	0.377087	-0.349846
cg10159529	IL5RA	NM_175728	TSS1500	3	3127530	-0.669399	-0.662562	0.258309	0.597559
cg17067544	IL6	NM_000600	TSS1500	7	22731846	0.46295	0.442407		-0.764877
cg24729879	IL6ST	NM_002184	5'UTR	5	55324649	0.356858	0.238168	-0.252197	-0.375592
cg12575771	IL9	NM_000590	TSS200	5	135259476	0.234072	0.251849		-0.364131
cg05343021	ILF3	NM_012218	5'UTR	19	10634698	0.42392	0.350209
cg26747413	INE2	NR_002725	TSS1500	X	15717061	0.48177	0.454568	-0.276688
cg22151773	INO80C	NM_194281	TSS1500	18	31332239			0.2225	0.547652
cg06942110	INTS1	NM_001080453	TSS1500	7	1511911	0.716259	0.658652	0.268913	0.439265
cg24635109	IPCEF1	NM_001130700	5'UTR	6	154682584	0.70714	0.645602
cg22677858	IPO9	NM_018085	TSS1500	1	200064345	0.246526	0.239373	0.278777	0.202995
cg23716309	IQCF5	NM_001145059	TSS1500	3	51885278	0.612442	0.59551
cg04235837	IQSEC1	NM_001134382	TSS1500	3	13090104	0.333893	0.344529
cg10752676	IQUB	NM_178827	TSS1500	7	122962702	0.442421	0.399544	0.273014	0.242268
cg27167979	IRAK1	NM_001025242	TSS1500	X	152938839	0.495351	0.44185
cg19757535	IRF2	NM_002199	5'UTR	4	185606102	0.416403	0.394418	-0.337781
cg06381350	IRGC	NM_019612	TSS1500	19	48910811	0.329252	0.299711
cg06549607	IRS2	NM_003749	TSS1500	13	109238353	0.525547	0.480283		0.38811
cg06443888	IRS4	NM_003604	TSS1500	X	107866788	0.789845	0.77622
cg18161489	IRS4	NM_003604	TSS1500	X	107866800	0.440992	0.453096		-0.312073
cg12448198	ISM1	NM_080826	TSS1500	20	13149193	0.677099	0.571936
cg05991220	ITIH1	NM_001166435	TSS200	3	52788899	0.289035	0.268538
cg10219425	ITIH2	NM_002216	TSS1500	10	7784637	0.464414	0.413008
cg04935278	ITPRIP	NM_033397	TSS200	10	106083820	0.415799	0.388191
cg23523388	ITPRIP	NM_033397	5'UTR	10	106068015			0.208602
cg03609666	IZUMO1	NM_182575	TSS1500	19	53942251	0.862942	0.843085
cg08536841	IZUMO1	NM_182575	TSS1500	19	53942264	0.783863	0.776804
cg15085603	IZUMO1	NM_182575	TSS200	19	53942064	0.794587	0.753459
cg15146515	IZUMO1	NM_182575	TSS1500	19	53942373	0.692732	0.651067		-0.358689
cg27177839	JAG2	NM_002226	TSS1500	14	104706814	0.443322	0.39104
cg07798602	JAK1	NM_002227	5'UTR	1	65130981			0.250453	0.398618
cg02369820	JAKMIP1	NM_001099433	5'UTR	4	6251510	0.330814	0.347901
cg11723066	JAM3	NM_032801	TSS1500	11	133442685	0.336855	0.343621		0.237469
cg24899571	JAM3	NM_032801	TSS200	11	133444020	0.733849	0.675506
cg13300911	JMJD7	NM_001114632	TSS1500	15	39907243	0.304277	0.320172
cg01588224	JTB	NM_006694	TSS1500	1	152217491	0.257371	0.204204
cg03655142	JTB	NM_006694	TSS1500	1	152217467	0.510658	0.448829		0.219781
cg24743423	KAL1	NM_000216	TSS1500	X	8661002	0.35924	0.31913
cg17683336	KANK2	NM_001136191	5'UTR	19	11166924	0.433879	0.353377
cg19558029	KATNAL2	NM_031303	TSS200	18	42780603	0.810838	0.81762	0.213185	0.496148
cg09689137	KBTBD11	NM_014867	5'UTR	8	1936653	0.896927	0.850856
cg06312848	KBTBD2	NM_015483	5'UTR	7	32886029	0.603776	0.586331		-0.444236
cg09084477	KBTBD7	NM_032138	TSS1500	13	40666978	0.561846	0.564756
cg04299028	KCNA10	NM_005549	TSS200	1	110863374	0.637246	0.587563
cg12957986	KCNA10	NM_005549	TSS200	1	110863352	0.488695	0.459067
cg16773028	KCNA2	NM_004974	5'UTR	1	110949862			0.339266	0.302557
cg26450866	KCNA7	NM_031886	TSS200	19	54268053	0.436633	0.446644	0.21062
cg24926465	KCNAB1	NM_172159	TSS1500	3	157490481			0.377138	0.206991
cg19734433	KCNAB2	NM_003636	5'UTR	1	6016848	0.508697	0.498141		0.603531
cg06753281	KCNAB2	NM_003636	5'UTR	1	6009239	0.435675	0.359555
cg16701939	KCND3	NM_172198	TSS1500	1	112334783	0.364277	0.341041
cg17517865	KCND3	NM_172198	TSS1500	1	112333608	0.652933	0.611162
[truncated: 97,153 more rows]
