# Supplementary material for: Air pollution and DNA methylation alterations in lung cancer: A systematic and comparative study
Source: Oncotarget. 2016 Nov 25;8(1):1369–91. doi: 10.18632/oncotarget.13622 (PMC5352062; doi:10.18632/oncotarget.13622)
Supplement: Supplementary file 12 [file oncotarget-08-1369-s012.xlsx]

## Sheet: Annotation
Supplementary Table 13: Comparison of differentially methylated regions (DMRs) in murine tissues treated either with BaP alone or with BaP plus VitC treatments.
Sheet 1. Comparison of hypermethylated regions in murine tissues treated either with BaP alone or with BaP plus VitC treatments.
Sheet 2. Comparison of hypomethylated regions in murine tissues treated either with BaP alone or with BaP plus VitC treatments.

## Sheet: Sheet1
Sheet 1. Comparison of hypermethylated regions in murine tissues treated either with BaP alone or with BaP plus VitC treatments.
Gene symbol	Genetic	Frequency		Murine tissue treated with 5 nM BaP					Murine tissue treated with 5 nM BaP plus VitC					Chromosome Location			Strand	GeneID	Description	CGI
				Peaks			Fold	P-value	Peaks			Fold	P-value
		5 nM BaP	5 nM BaP+VC	chr	start	end			chr	start	end			refseq_chr	refseq_start	refseq_end
0610005C13Rik	NR_038165-TTR	1	0	chr7	45565670	45565989	0.935149	0.0445709						chr7	45567794	45575176	-	71661	RIKEN cDNA 0610005C13 gene	NA
1200014J11Rik	NM_025818-intron	1	0	chr11	73050754	73051252	0.75336	0.0171398						chr11	73047866	73083579	+	66874	RIKEN cDNA 1200014J11 gene	chr11-73047667-73048396-CpG:_79-CGI-downstream-shelf
1600016N20Rik	NM_028050-TTR	1	0	chr7	141206088	141206491	0.777608	0.0343754						chr7	141210042	141214080	-	72000	RIKEN cDNA 1600016N20 gene	NA
1700021F05Rik	NM_026411-CDS	1	0	chr10	43532891	43533364	0.630766	0.0469063						chr10	43525120	43540994	-	67851	RIKEN cDNA 1700021F05 gene	NA
1700021F05Rik	NM_026411-exon	1	0	chr10	43532891	43533364	0.630766	0.0469063						chr10	43525120	43540994	-	67851	RIKEN cDNA 1700021F05 gene	NA
1700021F05Rik	NM_026411-fiveUTR	1	0	chr10	43532891	43533364	0.630766	0.0469063						chr10	43525120	43540994	-	67851	RIKEN cDNA 1700021F05 gene	NA
1700021F05Rik	NM_026411-intron	1	0	chr10	43532891	43533364	0.630766	0.0469063						chr10	43525120	43540994	-	67851	RIKEN cDNA 1700021F05 gene	NA
1700024P16Rik	NM_001162980-CDS	1	0	chr4	104988907	104989285	1.5502	0.000382153						chr4	104913455	105016863	+	242594	RIKEN cDNA 1700024P16 gene	NA
1700024P16Rik	NM_001162980-exon	1	0	chr4	104988907	104989285	1.5502	0.000382153						chr4	104913455	105016863	+	242594	RIKEN cDNA 1700024P16 gene	NA
1700024P16Rik	NM_001162980-intron	1	0	chr4	104969716	104970142	0.851608	0.0292308						chr4	104913455	105016863	+	242594	RIKEN cDNA 1700024P16 gene	NA
1700025F24Rik	NR_040578-intron	1	0	chr10	119419761	119420038	1.17616	0.0154805						chr10	119413443	119426864	+	67081	RIKEN cDNA 1700025F24 gene	NA
1700029J03Rik	NR_040494-exon	1	0	chr16	93458216	93458956	0.686842	0.0142597						chr16	93396814	93458872	-	72264	RIKEN cDNA 1700029J03 gene	NA
1700029J03Rik	NR_040494-intron	1	0	chr16	93458216	93458956	0.686842	0.0142597						chr16	93396814	93458872	-	72264	RIKEN cDNA 1700029J03 gene	NA
1700029J03Rik	NR_040494-promoter	1	0	chr16	93458216	93458956	0.686842	0.0142597						chr16	93396814	93458872	-	72264	RIKEN cDNA 1700029J03 gene	NA
1700052I22Rik	NR_033786-TTR	1	0	chr12	80919835	80920316	0.777608	0.0387343						chr12	80923431	80924447	-	67340	RIKEN cDNA 1700052I22 gene	NA
1700113H08Rik	NM_029685-intron	1	0	chr10	87097172	87097478	0.935149	0.0445709						chr10	87058045	87230599	+	76640	RIKEN cDNA 1700113H08 gene	NA
1700120E14Rik	NR_045368-promoter	1	0	chr18	74533991	74534215	1.13124	0.0366006						chr18	74495677	74531124	-	73606	RIKEN cDNA 1700120E14 gene	NA
2310057M21Rik	NM_026655-CDS	1	0	chr7	131350309	131351243	0.504043	0.0488035						chr7	131342717	131362698	-	68277	RIKEN cDNA 2310057M21 gene	NA
2310057M21Rik	NM_026655-exon	1	0	chr7	131350309	131351243	0.504043	0.0488035						chr7	131342717	131362698	-	68277	RIKEN cDNA 2310057M21 gene	NA
2310057M21Rik	NM_026655-intron	1	0	chr7	131350309	131351243	0.504043	0.0488035						chr7	131342717	131362698	-	68277	RIKEN cDNA 2310057M21 gene	NA
2610008E11Rik	NM_001004362-intron	1	0	chr10	79087614	79088104	1.04064	0.00160098						chr10	79064373	79097600	-	72128	RIKEN cDNA 2610008E11 gene	NA
2610307P16Rik	NR_045054-intron	1	0	chr13	28871206	28871521	0.881944	0.019879						chr13	28460033	28885422	-	72518	RIKEN cDNA 2610307P16 gene	NA
3110002H16Rik	NM_029623-CDS	1	0	chr18	12171389	12171804	0.742842	0.0496459						chr18	12168729	12189969	+	76482	RIKEN cDNA 3110002H16 gene	chr18-12168679-12168976-CpG:_42-CGI-downstream-shelf
3110002H16Rik	NM_029623-exon	1	0	chr18	12171389	12171804	0.742842	0.0496459						chr18	12168729	12189969	+	76482	RIKEN cDNA 3110002H16 gene	chr18-12168679-12168976-CpG:_42-CGI-downstream-shelf
3110002H16Rik	NM_029623-intron	1	0	chr18	12171389	12171804	0.742842	0.0496459						chr18	12168729	12189969	+	76482	RIKEN cDNA 3110002H16 gene	chr18-12168679-12168976-CpG:_42-CGI-downstream-shelf
4930432M17Rik	NM_001033814-TTR	1	0	chr3	121685257	121685578	1.05063	0.0270309						chr3	121670762	121682982	+	619318	RIKEN cDNA 4930432M17 gene	NA
4930440C22Rik	NR_040473-intron	1	0	chr1	94798949	94799240	1.07306	0.0299766						chr1	94797441	94802472	+	74689	RIKEN cDNA 4930440C22 gene	NA
4930528D03Rik	NR_045977-promoter	1	0	chr13	59729185	59729552	0.777608	0.0492862						chr13	59733649	59737470	+	75223	RIKEN cDNA 4930528D03 gene	NA
4930558K02Rik	NM_001204904-intron	1	0	chr1	161954318	161954582	1	0.0369306						chr1	161942088	161979636	-	75368	RIKEN cDNA 4930558K02 gene	NA
4930578N18Rik	NR_040575-TTR	1	0	chr16	76157265	76157626	0.921997	0.0168991						chr16	76122612	76156086	+	78215	RIKEN cDNA 4930578N18 gene	NA
4933411K16Rik	NM_025752-CDS	1	0	chr19	42052539	42053044	0.744441	0.0440027						chr19	42052227	42053628	+	66765	RIKEN cDNA 4933411K16 gene	NA
4933411K16Rik	NM_025752-exon	1	0	chr19	42052539	42053044	0.744441	0.0440027						chr19	42052227	42053628	+	66765	RIKEN cDNA 4933411K16 gene	NA
4933417A18Rik	NM_025750-intron	1	0	chr13	34948756	34949029	1.40564	0.0026249						chr13	34924408	34953196	+	66761	RIKEN cDNA 4933417A18 gene	NA
6030458C11Rik	NM_029998-intron	1	0	chr15	12812117	12812565	0.824913	0.00824412						chr15	12808176	12824657	-	77877	RIKEN cDNA 6030458C11 gene	NA
9030624J02Rik	NM_027815-CDS	1	0	chr7	118772476	118773248	0.740133	0.00913351						chr7	118740270	118841491	+	71517	RIKEN cDNA 9030624J02 gene	NA
9030624J02Rik	NM_027815-exon	1	0	chr7	118772476	118773248	0.740133	0.00913351						chr7	118740270	118841491	+	71517	RIKEN cDNA 9030624J02 gene	NA
9030624J02Rik	NM_027815-intron	1	0	chr7	118772476	118773248	0.740133	0.00913351						chr7	118740270	118841491	+	71517	RIKEN cDNA 9030624J02 gene	NA
9130019O22Rik	NM_030226-promoter	1	0	chr7	127391565	127391895	1.06301	0.00963518						chr7	127382259	127387166	-	78921	RIKEN cDNA 9130019O22 gene	chr7-127393091-127393508-CpG:_34-CGI-upstream-shore
9430076C15Rik	NR_015553-intron	1	0	chr6	53359755	53360029	1.08017	0.0106388						chr6	53287294	53397216	+	320189	RIKEN cDNA 9430076C15 gene	NA
9530026P05Rik	NR_015530-intron	1	0	chr6	92948615	92949209	0.673772	0.022505						chr6	92940581	93111749	+	330385	RIKEN cDNA 9530026P05 gene	NA
A130077B15Rik	NR_040616-TTR	1	0	chr10	122564544	122564938	1.07717	0.017781						chr10	122565022	122569891	-	319272	RIKEN cDNA A130077B15 gene	NA
A730056A06Rik	NR_040324-intron	1	0	chr7	73363722	73364034	0.921997	0.0168991						chr7	73313805	73375774	-	319783	RIKEN cDNA A730056A06 gene	NA
AA467197	NM_001004174-promoter	1	0	chr2	122633618	122633875	1	0.0369306						chr2	122637886	122641076	+	433470	expressed sequence AA467197	chr2-122630580-122631741-CpG:_122-CGI-downstream-shelf
Aatk	NM_001198787-intron	1	0	chr11	120028325	120028710	0.851608	0.0292308						chr11	120007315	120041781	-	11302	apoptosis-associated tyrosine kinase	NA
Abat	NM_001170978-intron	1	0	chr16	8527571	8527993	0.815082	0.0380816						chr16	8513428	8621567	+	268860	4-aminobutyrate aminotransferase	NA
Abca8b	NM_013851-CDS	1	0	chr11	109971440	109971844	0.915111	0.0353541						chr11	109933405	109995816	-	27404	ATP-binding cassette, sub-family A (ABC1), member 8b	NA
Abca8b	NM_013851-exon	1	0	chr11	109971440	109971844	0.915111	0.0353541						chr11	109933405	109995816	-	27404	ATP-binding cassette, sub-family A (ABC1), member 8b	NA
Abca8b	NM_013851-intron	1	0	chr11	109958014	109958421	0.839008	0.0183546						chr11	109933405	109995816	-	27404	ATP-binding cassette, sub-family A (ABC1), member 8b	NA
Abcb8	NM_029020-CDS	1	0	chr5	24406532	24406963	0.85561	0.0328735						chr5	24394155	24409947	+	74610	ATP-binding cassette, sub-family B (MDR/TAP), member 8	NA
Abcb8	NM_029020-exon	1	0	chr5	24406532	24406963	0.85561	0.0328735						chr5	24394155	24409947	+	74610	ATP-binding cassette, sub-family B (MDR/TAP), member 8	NA
Abcb8	NM_029020-intron	1	0	chr5	24406532	24406963	0.85561	0.0328735						chr5	24394155	24409947	+	74610	ATP-binding cassette, sub-family B (MDR/TAP), member 8	NA
Abcc2	NM_013806-CDS	1	0	chr19	43836423	43836903	0.718714	0.0390368						chr19	43782307	43838218	+	12780	ATP-binding cassette, sub-family C (CFTR/MRP), member 2	NA
Abcc2	NM_013806-exon	1	0	chr19	43836423	43836903	0.718714	0.0390368						chr19	43782307	43838218	+	12780	ATP-binding cassette, sub-family C (CFTR/MRP), member 2	NA
Abcc2	NM_013806-intron	1	0	chr19	43836423	43836903	0.718714	0.0390368						chr19	43782307	43838218	+	12780	ATP-binding cassette, sub-family C (CFTR/MRP), member 2	NA
Abcc4	NM_001163675-intron	1	0	chr14	118539522	118540297	0.584963	0.0199557						chr14	118482691	118676931	-	239273	ATP-binding cassette, sub-family C (CFTR/MRP), member 4	NA
Abcc8	NM_011510-intron	1	0	chr7	46142967	46143260	0.924449	0.0396936						chr7	46104522	46180033	-	20927	ATP-binding cassette, sub-family C (CFTR/MRP), member 8	NA
Abcc9	NM_001044720-intron	1	0	chr6	142701207	142701718	0.726982	0.0243541						chr6	142587861	142702274	-	20928	ATP-binding cassette, sub-family C (CFTR/MRP), member 9	NA
Abcg2	NM_011920-intron	1	0	chr6	58669494	58670121	0.910874	0.00274393						chr6	58596671	58692451	+	26357	ATP-binding cassette, sub-family G (WHITE), member 2	NA
Abhd10	NR_073572-intron	1	0	chr16	45734395	45734677	0.870717	0.0469011						chr16	45729724	45742955	-	213012	abhydrolase domain containing 10	NA
Abi3bp	NM_001014423-intron	1	0	chr16	56550915	56551237	0.819428	0.0484165						chr16	56477845	56690135	+	320712	ABI gene family, member 3 (NESH) binding protein	NA
Abi3bp	NM_001014423-promoter	1	0	chr16	56476886	56477238	1.05063	0.0270309						chr16	56477845	56690135	+	320712	ABI gene family, member 3 (NESH) binding protein	NA
Abr	NM_198894-intron	1	0	chr11	76519291	76519636	1.11864	0.00775245						chr11	76416733	76577727	-	109934	active BCR-related gene	NA
Abt1	NM_013924-CDS	1	0	chr13	23421845	23422764	0.555215	0.0172811						chr13	23418360	23423866	-	30946	activator of basal transcription 1	chr13-23423504-23423926-CpG:_38-CGI-upstream-shore
Abt1	NM_013924-exon	1	0	chr13	23421845	23422764	0.555215	0.0172811						chr13	23418360	23423866	-	30946	activator of basal transcription 1	chr13-23423504-23423926-CpG:_38-CGI-upstream-shore
Abt1	NM_013924-intron	1	0	chr13	23421845	23422764	0.555215	0.0172811						chr13	23418360	23423866	-	30946	activator of basal transcription 1	chr13-23423504-23423926-CpG:_38-CGI-upstream-shore
Abt1	NM_013924-threeUTR	1	0	chr13	23421845	23422764	0.555215	0.0172811						chr13	23418360	23423866	-	30946	activator of basal transcription 1	chr13-23423504-23423926-CpG:_38-CGI-upstream-shore
Acaa1a	NM_130864-promoter	1	0	chr9	119337252	119337616	0.947533	0.011414						chr9	119341293	119350295	+	113868	acetyl-Coenzyme A acyltransferase 1A	chr9-119341510-119341967-CpG:_50-CGI-upstream-shelf
Acbd3	NM_133225-CDS	1	0	chr1	180752105	180752774	1.04064	0.00160098						chr1	180726042	180754204	+	170760	acyl-Coenzyme A binding domain containing 3	NA
Acbd3	NM_133225-exon	1	0	chr1	180752105	180752774	1.04064	0.00160098						chr1	180726042	180754204	+	170760	acyl-Coenzyme A binding domain containing 3	NA
Acbd3	NM_133225-intron	1	0	chr1	180752105	180752774	1.04064	0.00160098						chr1	180726042	180754204	+	170760	acyl-Coenzyme A binding domain containing 3	NA
Acbd3	NM_133225-threeUTR	1	0	chr1	180752105	180752774	1.04064	0.00160098						chr1	180726042	180754204	+	170760	acyl-Coenzyme A binding domain containing 3	NA
Adam19	NM_009616-CDS	1	0	chr11	46112628	46112964	0.691878	0.0437054						chr11	46055986	46147342	+	11492	a disintegrin and metallopeptidase domain 19 (meltrin beta)	NA
Adam19	NM_009616-exon	1	0	chr11	46112628	46112964	0.691878	0.0437054						chr11	46055986	46147342	+	11492	a disintegrin and metallopeptidase domain 19 (meltrin beta)	NA
Adam19	NM_009616-intron	1	0	chr11	46112628	46112964	0.691878	0.0437054						chr11	46055986	46147342	+	11492	a disintegrin and metallopeptidase domain 19 (meltrin beta)	NA
Adam32	NM_153397-intron	1	0	chr8	24904674	24905019	1.22507	0.011001						chr8	24836142	24948804	-	353188	a disintegrin and metallopeptidase domain 32	NA
Adamts20	NM_177431-intron	1	0	chr15	94335899	94336383	0.663951	0.0299876						chr15	94270162	94404350	-	223838	a disintegrin-like and metallopeptidase (reprolysin type) with thrombospondin type 1 motif, 20	NA
Adat3	NM_001100606-CDS	1	0	chr10	80607042	80607553	0.620882	0.0409816						chr10	80602879	80607654	+	100113398	adenosine deaminase, tRNA-specific 3	chr10-80602805-80603198-CpG:_49-CGI-downstream-shelf
Adat3	NM_001100606-exon	1	0	chr10	80607042	80607553	0.620882	0.0409816						chr10	80602879	80607654	+	100113398	adenosine deaminase, tRNA-specific 3	chr10-80602805-80603198-CpG:_49-CGI-downstream-shelf
Adat3	NM_001100606-threeUTR	1	0	chr10	80607042	80607553	0.620882	0.0409816						chr10	80602879	80607654	+	100113398	adenosine deaminase, tRNA-specific 3	chr10-80606488-80606948-CpG:_34-CGI-downstream-shore
Adck1	NM_028105-CDS	1	0	chr12	88458926	88459405	0.877143	0.0177299						chr12	88360781	88461726	+	72113	aarF domain containing kinase 1	NA
Adck1	NM_028105-exon	1	0	chr12	88458926	88459405	0.877143	0.0177299						chr12	88360781	88461726	+	72113	aarF domain containing kinase 1	NA
Adck1	NM_028105-intron	1	0	chr12	88458926	88459405	0.877143	0.0177299						chr12	88360781	88461726	+	72113	aarF domain containing kinase 1	NA
Adcy3	NM_138305-TTR	1	0	chr12	4216497	4216815	1.12156	0.0129005						chr12	4134152	4213524	+	104111	adenylate cyclase 3	NA
Adcy9	NM_009624-threeUTR	1	0	chr16	4287635	4288753	0.536599	0.0248629						chr16	4287544	4419587	-	11515	adenylate cyclase 9	NA
Ado	NM_001005419-TTR	1	0	chr10	67540403	67541090	0.777608	0.0169974						chr10	67544510	67548955	-	211488	2-aminoethanethiol (cysteamine) dioxygenase	chr10-67538299-67539109-CpG:_58-CGI-downstream-shore
Adpgk	NM_028121-CDS	1	0	chr9	59314786	59315370	0.799303	0.00788397						chr9	59291571	59316200	+	72141	ADP-dependent glucokinase	NA
Adpgk	NM_028121-exon	1	0	chr9	59314786	59315370	0.799303	0.00788397						chr9	59291571	59316200	+	72141	ADP-dependent glucokinase	NA
Adpgk	NM_028121-threeUTR	1	0	chr9	59314786	59315370	0.799303	0.00788397						chr9	59291571	59316200	+	72141	ADP-dependent glucokinase	NA
Adprhl2	NM_133883-TTR	1	0	chr4	126311948	126312488	0.717901	0.0134829						chr4	126316350	126321703	-	100206	ADP-ribosylhydrolase like 2	NA
Aff1	NM_001080798-CDS	1	0	chr5	103850534	103850949	0.647547	0.0478481						chr5	103754572	103855322	+	17355	AF4/FMR2 family, member 1	NA
Aff1	NM_001080798-exon	1	0	chr5	103850534	103850949	0.647547	0.0478481						chr5	103754572	103855322	+	17355	AF4/FMR2 family, member 1	NA
Aff1	NM_001080798-intron	1	0	chr5	103850534	103850949	0.647547	0.0478481						chr5	103754572	103855322	+	17355	AF4/FMR2 family, member 1	NA
Aff1	NM_001080798-threeUTR	1	0	chr5	103850534	103850949	0.647547	0.0478481						chr5	103754572	103855322	+	17355	AF4/FMR2 family, member 1	NA
Aff3	NM_010678-intron	1	0	chr1	38218508	38219055	0.751612	0.0216275						chr1	38177326	38664955	-	16764	AF4/FMR2 family, member 3	NA
Ahr	NM_013464-CDS	1	0	chr12	35504062	35505038	0.520111	0.0462721						chr12	35497978	35534989	-	11622	aryl-hydrocarbon receptor	NA
Ahr	NM_013464-exon	1	0	chr12	35504062	35505038	0.520111	0.0462721						chr12	35497978	35534989	-	11622	aryl-hydrocarbon receptor	NA
Aip	NM_001276284-CDS	1	0	chr19	4118048	4118447	0.830075	0.0115956						chr19	4113755	4121575	-	11632	aryl-hydrocarbon receptor-interacting protein	chr19-4121243-4121518-CpG:_24-CGI-upstream-shelf
Aip	NM_001276284-exon	1	0	chr19	4118048	4118447	0.830075	0.0115956						chr19	4113755	4121575	-	11632	aryl-hydrocarbon receptor-interacting protein	chr19-4121243-4121518-CpG:_24-CGI-upstream-shelf
Aip	NM_001276284-intron	1	0	chr19	4118048	4118447	0.830075	0.0115956						chr19	4113755	4121575	-	11632	aryl-hydrocarbon receptor-interacting protein	chr19-4121243-4121518-CpG:_24-CGI-upstream-shelf
Aipl1	NM_053245-CDS	1	0	chr11	72036476	72036983	0.660251	0.0336802						chr11	72028721	72037509	-	114230	aryl hydrocarbon receptor-interacting protein-like 1	NA
Aipl1	NM_053245-exon	1	0	chr11	72036476	72036983	0.660251	0.0336802						chr11	72028721	72037509	-	114230	aryl hydrocarbon receptor-interacting protein-like 1	NA
Aipl1	NM_053245-intron	1	0	chr11	72036476	72036983	0.660251	0.0336802						chr11	72028721	72037509	-	114230	aryl hydrocarbon receptor-interacting protein-like 1	NA
Ak5	NM_001081277-CDS	1	0	chr3	152660314	152660578	0.815082	0.0380816						chr3	152462814	152668140	-	229949	adenylate kinase 5	NA
Ak5	NM_001081277-exon	1	0	chr3	152660314	152660578	0.815082	0.0380816						chr3	152462814	152668140	-	229949	adenylate kinase 5	NA
Akap12	NM_031185-intron	1	0	chr10	4322742	4323079	0.984058	0.0330612						chr10	4266328	4359471	+	83397	A kinase (PRKA) anchor protein (gravin) 12	NA
Akap7	NM_018747-exon	1	0	chr10	25298849	25299334	1.01862	0.00389097						chr10	25169089	25299163	-	432442	A kinase (PRKA) anchor protein 7	chr10-25296719-25297222-CpG:_62-CGI-downstream-shore
Akap7	NM_018747-fiveUTR	1	0	chr10	25298849	25299334	1.01862	0.00389097						chr10	25169089	25299163	-	432442	A kinase (PRKA) anchor protein 7	chr10-25296719-25297222-CpG:_62-CGI-downstream-shelf
Akap7	NM_018747-promoter	1	0	chr10	25298849	25299334	1.01862	0.00389097						chr10	25169089	25299163	-	432442	A kinase (PRKA) anchor protein 7	chr10-25296719-25297222-CpG:_62-CGI-downstream-shore
Aldh1l1	NM_027406-CDS	1	0	chr6	90576538	90577039	0.630766	0.0469063						chr6	90550847	90599171	+	107747	aldehyde dehydrogenase 1 family, member L1	NA
Aldh1l1	NM_027406-exon	1	0	chr6	90576538	90577039	0.630766	0.0469063						chr6	90550847	90599171	+	107747	aldehyde dehydrogenase 1 family, member L1	NA
Aldh1l1	NM_027406-intron	1	0	chr6	90576538	90577039	0.630766	0.0469063						chr6	90550847	90599171	+	107747	aldehyde dehydrogenase 1 family, member L1	NA
Aldh7a1	NM_001127338-promoter	1	0	chr18	56575321	56575780	0.652077	0.0425426						chr18	56525735	56572939	-	110695	aldehyde dehydrogenase family 7, member A1	chr18-56572801-56573559-CpG:_84-CGI-downstream-shore
Alpk1	NM_027808-CDS	1	0	chr3	127679546	127680025	0.713477	0.049604						chr3	127670309	127780527	-	71481	alpha-kinase 1	NA
Alpk1	NM_027808-exon	1	0	chr3	127679546	127680025	0.713477	0.049604						chr3	127670309	127780527	-	71481	alpha-kinase 1	NA
Alpl	NM_007431-TTR	1	0	chr4	137736836	137737151	0.870717	0.0469011						chr4	137741731	137796377	-	11647	alkaline phosphatase, liver/bone/kidney	NA
Amacr	NM_008537-promoter	1	0	chr15	10978407	10978684	0.915111	0.0353541						chr15	10981755	10996624	+	17117	alpha-methylacyl-CoA racemase	chr15-10981770-10982073-CpG:_36-CGI-upstream-shelf
Amph	NM_175007-intron	1	0	chr13	19031012	19031315	1.26303	0.0118806						chr13	18948370	19150915	+	218038	amphiphysin	NA
Angpt4	NM_009641-CDS	1	0	chr2	151927173	151927462	1.03136	0.0243354						chr2	151911331	151944654	+	11602	angiopoietin 4	NA
Angpt4	NM_009641-exon	1	0	chr2	151927173	151927462	1.03136	0.0243354						chr2	151911331	151944654	+	11602	angiopoietin 4	NA
Angpt4	NM_009641-intron	1	0	chr2	151927173	151927462	1.03136	0.0243354						chr2	151911331	151944654	+	11602	angiopoietin 4	NA
Ank3	NM_170688-intron	1	0	chr10	69596524	69597062	0.647547	0.0478481						chr10	69533707	70027436	+	11735	ankyrin 3, epithelial	NA
Ankrd26	NM_001081112-CDS	1	0	chr6	118548156	118548481	0.924449	0.0396936						chr6	118502563	118562256	-	232339	ankyrin repeat domain 26	NA
Ankrd26	NM_001081112-exon	1	0	chr6	118548156	118548481	0.924449	0.0396936						chr6	118502563	118562256	-	232339	ankyrin repeat domain 26	NA
Ankrd26	NM_001081112-intron	1	0	chr6	118548156	118548481	0.924449	0.0396936						chr6	118502563	118562256	-	232339	ankyrin repeat domain 26	NA
Ankrd28	NM_001024604-intron	1	0	chr14	31798875	31799255	1.04064	0.0145087						chr14	31700014	31830415	-	105522	ankyrin repeat domain 28	NA
Ankrd29	NM_001190371-CDS	1	0	chr18	12295646	12296012	0.742842	0.0496459						chr18	12252356	12305720	-	225187	ankyrin repeat domain 29	NA
Ankrd29	NM_001190371-exon	1	0	chr18	12295646	12296012	0.742842	0.0496459						chr18	12252356	12305720	-	225187	ankyrin repeat domain 29	NA
Ankrd29	NM_001190371-intron	1	0	chr18	12295646	12296012	0.742842	0.0496459						chr18	12252356	12305720	-	225187	ankyrin repeat domain 29	NA
Anks1b	NM_001128086-intron	1	0	chr10	90497976	90498225	0.924449	0.0396936						chr10	89873508	90972984	+	77531	ankyrin repeat and sterile alpha motif domain containing 1B	NA
Ano10	NM_133979-intron	1	0	chr9	122280538	122280759	1.05063	0.0270309						chr9	122175873	122294423	-	102566	anoctamin 10	NA
Ano6	NM_001253813-intron	1	0	chr15	95795846	95796186	0.924449	0.0396936						chr15	95790842	95975472	+	105722	anoctamin 6	NA
Ano8	NM_001164679-TTR	1	0	chr8	71471719	71471998	1.04064	0.0459494						chr8	71476018	71486067	-	382014	anoctamin 8	chr8-71468951-71469712-CpG:_72-CGI-downstream-shelf
Antxr1	NM_054041-intron	1	0	chr6	87252804	87253189	0.86507	0.0416395						chr6	87133852	87335775	-	69538	anthrax toxin receptor 1	NA
Apbb2	NM_001201415-intron	1	0	chr5	66575193	66575483	1.13124	0.0366006						chr5	66298724	66618817	-	11787	amyloid beta (A4) precursor protein-binding, family B, member 2	NA
Arhgap10	NM_030113-intron	1	0	chr8	77371363	77371977	0.722466	0.0103377						chr8	77250365	77517907	-	78514	Rho GTPase activating protein 10	NA
Arhgap28	NM_172964-intron	1	0	chr17	67886767	67887220	0.938072	0.0211476						chr17	67842707	68004108	-	268970	Rho GTPase activating protein 28	NA
Arhgef11	NM_001003912-TTR	1	0	chr3	87742682	87743146	0.844722	0.0231434						chr3	87618750	87738033	+	213498	Rho guanine nucleotide exchange factor (GEF) 11	NA
Arhgef37	NM_177828-CDS	1	0	chr18	61504245	61504628	1.01027	0.00640872						chr18	61493793	61536536	-	328967	Rho guanine nucleotide exchange factor (GEF) 37	NA
Arhgef37	NM_177828-exon	1	0	chr18	61504245	61504628	1.01027	0.00640872						chr18	61493793	61536536	-	328967	Rho guanine nucleotide exchange factor (GEF) 37	NA
Arhgef37	NM_177828-intron	1	0	chr18	61504245	61504628	1.01027	0.00640872						chr18	61493793	61536536	-	328967	Rho guanine nucleotide exchange factor (GEF) 37	NA
Arhgef38	NM_029953-intron	1	0	chr3	133163854	133164294	1.19265	0.0101337						chr3	133159530	133234889	-	77669	Rho guanine nucleotide exchange factor (GEF) 38	NA
Arl2	NM_019722-promoter	1	0	chr19	6144391	6144629	1.07306	0.0299766						chr19	6134388	6141137	-	56327	ADP-ribosylation factor-like 2	chr19-6140554-6141406-CpG:_70-CGI-downstream-shelf
Arvcf	NM_001272028-CDS	1	0	chr16	18402360	18403224	0.494877	0.0468964						chr16	18380782	18407074	+	11877	armadillo repeat gene deleted in velo-cardio-facial syndrome	NA
Arvcf	NM_001272028-exon	1	0	chr16	18402360	18403224	0.494877	0.0468964						chr16	18380782	18407074	+	11877	armadillo repeat gene deleted in velo-cardio-facial syndrome	NA
Arvcf	NM_001272028-intron	1	0	chr16	18402360	18403224	0.494877	0.0468964						chr16	18380782	18407074	+	11877	armadillo repeat gene deleted in velo-cardio-facial syndrome	NA
Asb17	NM_025758-CDS	1	0	chr3	153844368	153845055	0.777608	0.0134911						chr3	153844246	153853615	+	66772	ankyrin repeat and SOCS box-containing 17	NA
Asb17	NM_025758-exon	1	0	chr3	153844368	153845055	0.777608	0.0134911						chr3	153844246	153853615	+	66772	ankyrin repeat and SOCS box-containing 17	NA
Asb17	NM_025758-intron	1	0	chr3	153844368	153845055	0.777608	0.0134911						chr3	153844246	153853615	+	66772	ankyrin repeat and SOCS box-containing 17	NA
Ascc1	NM_026937-intron	1	0	chr10	60050692	60050989	1.16463	0.00929668						chr10	60002804	60099990	+	69090	activating signal cointegrator 1 complex subunit 1	NA
Ascc2	NM_029291-CDS	1	0	chr11	4682858	4683463	0.873823	0.00553046						chr11	4637792	4683386	+	75452	activating signal cointegrator 1 complex subunit 2	NA
Ascc2	NM_029291-exon	1	0	chr11	4682858	4683463	0.873823	0.00553046						chr11	4637792	4683386	+	75452	activating signal cointegrator 1 complex subunit 2	NA
Ascc2	NM_029291-intron	1	0	chr11	4682858	4683463	0.873823	0.00553046						chr11	4637792	4683386	+	75452	activating signal cointegrator 1 complex subunit 2	NA
Ascc2	NM_029291-threeUTR	1	0	chr11	4682858	4683463	0.873823	0.00553046						chr11	4637792	4683386	+	75452	activating signal cointegrator 1 complex subunit 2	NA
Ascc2	NM_029291-TTR	1	0	chr11	4682858	4683463	0.873823	0.00553046						chr11	4637792	4683386	+	75452	activating signal cointegrator 1 complex subunit 2	NA
Asph	NM_023066-intron	1	0	chr4	9596726	9597013	1.01862	0.0412186						chr4	9449084	9669162	-	65973	aspartate-beta-hydroxylase	NA
Astn1	NM_001205204-intron	1	0	chr1	158639821	158640204	0.906891	0.0314944						chr1	158362303	158691786	+	11899	astrotactin 1	NA
Atg7	NM_028835-CDS	1	0	chr6	114680086	114680514	0.86007	0.0369883						chr6	114643096	114860614	+	74244	autophagy related 7	NA
Atg7	NM_028835-exon	1	0	chr6	114680086	114680514	0.86007	0.0369883						chr6	114643096	114860614	+	74244	autophagy related 7	NA
Atg7	NM_028835-intron	1	0	chr6	114680086	114680514	0.86007	0.0369883						chr6	114643096	114860614	+	74244	autophagy related 7	NA
Atp8a1	NM_009727-exon	1	0	chr5	67621387	67622047	0.595769	0.0412584						chr5	67618140	67847431	-	11980	ATPase, aminophospholipid transporter (APLT), class I, type 8A, member 1	NA
Atp8a1	NM_009727-threeUTR	1	0	chr5	67621387	67622047	0.595769	0.0412584						chr5	67618140	67847431	-	11980	ATPase, aminophospholipid transporter (APLT), class I, type 8A, member 1	NA
Atp8a2	NM_015803-CDS	1	0	chr14	60035118	60035503	1.02153	0.00710586						chr14	59647740	60086834	-	50769	ATPase, aminophospholipid transporter-like, class I, type 8A, member 2	NA
Atp8a2	NM_015803-exon	1	0	chr14	60035118	60035503	1.02153	0.00710586						chr14	59647740	60086834	-	50769	ATPase, aminophospholipid transporter-like, class I, type 8A, member 2	NA
Atp8a2	NM_015803-intron	1	0	chr14	60035118	60035503	1.02153	0.00710586						chr14	59647740	60086834	-	50769	ATPase, aminophospholipid transporter-like, class I, type 8A, member 2	NA
Atp9b	NM_001201569-intron	1	0	chr18	80779124	80779519	0.691878	0.0437054						chr18	80734140	80934058	-	50771	ATPase, class II, type 9B	NA
Atpaf2	NM_145427-CDS	1	0	chr11	60404417	60404681	1.21057	0.0168601						chr11	60400623	60417099	-	246782	ATP synthase mitochondrial F1 complex assembly factor 2	NA
Atpaf2	NM_145427-exon	1	0	chr11	60404417	60404681	1.21057	0.0168601						chr11	60400623	60417099	-	246782	ATP synthase mitochondrial F1 complex assembly factor 2	NA
Atpaf2	NM_145427-intron	1	0	chr11	60404417	60404681	1.21057	0.0168601						chr11	60400623	60417099	-	246782	ATP synthase mitochondrial F1 complex assembly factor 2	NA
Auts2	NM_177047-intron	1	0	chr5	131941390	131941868	0.718714	0.0390368						chr5	131437681	132542343	-	319974	autism susceptibility candidate 2	NA
B230120H23Rik	NM_178084-intron	1	0	chr2	72379113	72379735	0.839892	0.00453458						chr2	72285700	72389839	+	65964	RIKEN cDNA B230120H23 gene	NA
B4galnt3	NM_198884-intron	1	0	chr6	120282356	120282686	0.742842	0.0496459						chr6	120203809	120294559	-	330406	beta-1,4-N-acetyl-galactosaminyl transferase 3	NA
Bach2	NM_001109661-CDS	1	0	chr4	32562335	32563154	0.523851	0.0314455						chr4	32417434	32586108	+	12014	BTB and CNC homology 2	NA
Bach2	NM_001109661-exon	1	0	chr4	32562335	32563154	0.523851	0.0314455						chr4	32417434	32586108	+	12014	BTB and CNC homology 2	NA
Barx2	NM_013800-intron	1	0	chr9	31893615	31893896	1.22507	0.011001						chr9	31846043	31913285	-	12023	BarH-like homeobox 2	NA
Baz1a	NM_013815-CDS	1	0	chr12	54975074	54975507	0.745899	0.0390297						chr12	54892988	54986336	-	217578	bromodomain adjacent to zinc finger domain 1A	NA
Baz1a	NM_013815-exon	1	0	chr12	54900163	54900633	0.678072	0.034148						chr12	54892988	54986336	-	217578	bromodomain adjacent to zinc finger domain 1A	NA
Baz1a	NM_013815-intron	1	0	chr12	54975074	54975507	0.745899	0.0390297						chr12	54892988	54986336	-	217578	bromodomain adjacent to zinc finger domain 1A	NA
BC024582	NR_026843-exon	1	0	chr4	32562335	32563154	0.523851	0.0314455						chr4	32559679	32571662	-	414068	cDNA sequence BC024582	NA
BC024582	NR_026843-intron	1	0	chr4	32562335	32563154	0.523851	0.0314455						chr4	32559679	32571662	-	414068	cDNA sequence BC024582	NA
BC052040	NM_207264-intron	1	0	chr2	115652669	115652913	1	0.0369306						chr2	115581715	115778768	+	399568	cDNA sequence BC052040	NA
BC053749	NM_183321-promoter	1	0	chr7	30554117	30554706	1	0.00316953						chr7	30539133	30552272	-	333193	cDNA sequence BC053749	chr7-30552222-30552448-CpG:_20-CGI-downstream-shelf
Bcat2	NM_009737-promoter	1	0	chr7	45565670	45565989	0.935149	0.0445709						chr7	45570152	45589710	+	12036	branched chain aminotransferase 2, mitochondrial	NA
Blnk	NM_008528-CDS	1	0	chr19	40934346	40934844	0.670692	0.043208						chr19	40928926	40994535	-	17060	B cell linker	NA
Blnk	NM_008528-exon	1	0	chr19	40934346	40934844	0.670692	0.043208						chr19	40928926	40994535	-	17060	B cell linker	NA
Blnk	NM_008528-intron	1	0	chr19	40981959	40982338	1.09954	0.0117273						chr19	40928926	40994535	-	17060	B cell linker	NA
Bmp5	NM_007555-intron	1	0	chr9	75796828	75797348	0.742842	0.0496459						chr9	75775364	75899017	+	12160	bone morphogenetic protein 5	NA
Bnc2	NM_172870-intron	1	0	chr4	84609253	84609541	1.21057	0.0168601						chr4	84272541	84675086	-	242509	basonuclin 2	NA
Brca2	NM_009765-TTR	1	0	chr5	150572720	150573057	0.932886	0.00916745						chr5	150522622	150569749	+	12190	breast cancer 2	NA
Bsn	NM_007567-promoter	1	0	chr9	108194320	108194595	0.870717	0.0469011						chr9	108096021	108190383	-	12217	bassoon	chr9-108190030-108190582-CpG:_68-CGI-downstream-shelf
C1qtnf3	NM_001204134-CDS	1	0	chr15	10978407	10978684	0.915111	0.0353541						chr15	10952356	10980162	+	81799	C1q and tumor necrosis factor related protein 3	chr15-10981770-10982073-CpG:_36-CGI-upstream-shelf
C1qtnf3	NM_001204134-exon	1	0	chr15	10978407	10978684	0.915111	0.0353541						chr15	10952356	10980162	+	81799	C1q and tumor necrosis factor related protein 3	chr15-10981770-10982073-CpG:_36-CGI-upstream-shelf
C1qtnf3	NM_001204134-intron	1	0	chr15	10978407	10978684	0.915111	0.0353541						chr15	10952356	10980162	+	81799	C1q and tumor necrosis factor related protein 3	chr15-10981770-10982073-CpG:_36-CGI-upstream-shelf
C1qtnf3	NM_001204134-threeUTR	1	0	chr15	10978407	10978684	0.915111	0.0353541						chr15	10952356	10980162	+	81799	C1q and tumor necrosis factor related protein 3	chr15-10981770-10982073-CpG:_36-CGI-upstream-shelf
C1rl	NM_181344-threeUTR	1	0	chr6	124508541	124509271	0.828234	0.0103462						chr6	124493112	124510643	+	232371	complement component 1, r subcomponent-like	NA
C2cd5	NM_001109688-intron	1	0	chr6	143024828	143025173	0.813231	0.0338078						chr6	143010919	143100107	-	74741	C2 calcium-dependent domain containing 5	NA
C4bp	NM_007576-promoter	1	0	chr1	130662795	130663129	1.01465	0.0218821						chr1	130635920	130661618	-	12269	complement component 4 binding protein	NA
Cacna1c	NM_001159534-CDS	1	0	chr6	118637565	118638191	0.820676	0.00623744						chr6	118592295	119108189	-	12288	calcium channel, voltage-dependent, L type, alpha 1C subunit	NA
Cacna1c	NM_001159534-exon	1	0	chr6	118637565	118638191	0.820676	0.00623744						chr6	118592295	119108189	-	12288	calcium channel, voltage-dependent, L type, alpha 1C subunit	NA
Cacna1c	NM_009781-intron	1	0	chr6	118962343	118962626	0.777608	0.0492862						chr6	118592295	119196409	-	12288	calcium channel, voltage-dependent, L type, alpha 1C subunit	NA
Cacna1e	NM_009782-intron	1	0	chr1	154559787	154560118	0.899598	0.0280619						chr1	154392518	154725920	-	12290	calcium channel, voltage-dependent, R type, alpha 1E subunit	NA
Cacna2d1	NM_001110845-intron	1	0	chr5	15965026	15965565	0.716207	0.0439891						chr5	15934690	16374511	+	12293	calcium channel, voltage-dependent, alpha2/delta subunit 1	NA
Cacnb1	NM_145121-CDS	1	0	chr11	98002738	98003228	0.777608	0.027125						chr11	98002900	98022627	-	12295	calcium channel, voltage-dependent, beta 1 subunit	NA
Cacnb1	NM_145121-exon	1	0	chr11	98002738	98003228	0.777608	0.027125						chr11	98002900	98022627	-	12295	calcium channel, voltage-dependent, beta 1 subunit	NA
Cacnb1	NM_145121-TTR	1	0	chr11	98002738	98003228	0.777608	0.027125						chr11	98002900	98022627	-	12295	calcium channel, voltage-dependent, beta 1 subunit	NA
Cacng8	NM_133190-CDS	1	0	chr7	3394164	3394528	1.01207	0.0117822						chr7	3394116	3415605	+	81905	calcium channel, voltage-dependent, gamma subunit 8	NA
Cacng8	NM_133190-exon	1	0	chr7	3394164	3394528	1.01207	0.0117822						chr7	3394116	3415605	+	81905	calcium channel, voltage-dependent, gamma subunit 8	NA
Cacng8	NM_133190-fiveUTR	1	0	chr7	3394164	3394528	1.01207	0.0117822						chr7	3394116	3415605	+	81905	calcium channel, voltage-dependent, gamma subunit 8	NA
Cacng8	NM_133190-intron	1	0	chr7	3394164	3394528	1.01207	0.0117822						chr7	3394116	3415605	+	81905	calcium channel, voltage-dependent, gamma subunit 8	NA
Calcr	NM_007588-CDS	1	0	chr6	3700006	3700381	0.86507	0.0416395						chr6	3685719	3764713	-	12311	calcitonin receptor	NA
Calcr	NM_007588-exon	1	0	chr6	3700006	3700381	0.86507	0.0416395						chr6	3685719	3764713	-	12311	calcitonin receptor	NA
Calcr	NM_007588-intron	1	0	chr6	3700006	3700381	0.86507	0.0416395						chr6	3685719	3764713	-	12311	calcitonin receptor	NA
Cand1	NM_027994-TTR	1	0	chr10	119197699	119198203	0.805088	0.0167419						chr10	119198811	119240055	-	71902	cullin associated and neddylation disassociated 1	NA
Capn1	NM_007600-CDS	1	0	chr19	6009019	6009429	0.920566	0.00736074						chr19	5988544	6015247	-	12333	calpain 1	NA
Capn1	NM_007600-exon	1	0	chr19	6009019	6009429	0.920566	0.00736074						chr19	5988544	6015247	-	12333	calpain 1	NA
Capn1	NM_007600-intron	1	0	chr19	6009019	6009429	0.920566	0.00736074						chr19	5988544	6015247	-	12333	calpain 1	NA
Capn13	NM_001033444-promoter	1	0	chr17	73399837	73400165	1.15612	0.0237446						chr17	73306463	73399296	-	381122	calpain 13	NA
Capza2	NM_007604-TTR	1	0	chr6	17668288	17668815	0.635589	0.0417467						chr6	17637097	17666536	+	12343	capping protein (actin filament) muscle Z-line, alpha 2	NA
Car8	NM_007592-intron	1	0	chr4	8163960	8164243	1.01862	0.0412186						chr4	8141492	8239041	-	12319	carbonic anhydrase 8	NA
Casd1	NM_145398-CDS	1	0	chr6	4623877	4624223	1.04064	0.0459494						chr6	4601065	4643381	+	213819	CAS1 domain containing 1	NA
Casd1	NM_145398-exon	1	0	chr6	4623877	4624223	1.04064	0.0459494						chr6	4601065	4643381	+	213819	CAS1 domain containing 1	NA
Casd1	NM_145398-intron	1	0	chr6	4623877	4624223	1.04064	0.0459494						chr6	4601065	4643381	+	213819	CAS1 domain containing 1	NA
Cblb	NM_001033238-intron	1	0	chr16	52198101	52198771	0.566103	0.0257145						chr16	52031548	52208046	+	208650	Casitas B-lineage lymphoma b	NA
Ccdc141	NM_001025576-CDS	1	0	chr2	77014948	77015307	0.899598	0.0280619						chr2	77009905	77170635	-	545428	coiled-coil domain containing 141	NA
Ccdc141	NM_001025576-exon	1	0	chr2	77014948	77015307	0.899598	0.0280619						chr2	77009905	77170635	-	545428	coiled-coil domain containing 141	NA
Ccdc141	NM_001025576-intron	1	0	chr2	77014948	77015307	0.899598	0.0280619						chr2	77009905	77170635	-	545428	coiled-coil domain containing 141	NA
Ccdc169	NM_177203-intron	1	0	chr3	55149182	55149627	1.04064	0.0145087						chr3	55140037	55172935	+	320604	coiled-coil domain containing 169	NA
Ccdc62	NM_001134767-promoter	1	0	chr5	123926991	123927557	0.80408	0.0149153						chr5	123930688	123969895	+	208908	coiled-coil domain containing 62	chr5-123930494-123930954-CpG:_56-CGI-upstream-shelf
Ccdc68	NM_201362-intron	1	0	chr18	69936775	69937177	0.748461	0.0307676						chr18	69925558	69969484	+	381175	coiled-coil domain containing 68	NA
Ccr6	NM_001190336-promoter	1	0	chr17	8241598	8241916	0.85561	0.0328735						chr17	8243806	8257129	+	12458	chemokine (C-C motif) receptor 6	NA
Ccrn4l	NM_009834-CDS	1	0	chr3	51247430	51248063	0.673772	0.022505						chr3	51224446	51251654	+	12457	CCR4 carbon catabolite repression 4-like (S. cerevisiae)	NA
Ccrn4l	NM_009834-exon	1	0	chr3	51247430	51248063	0.673772	0.022505						chr3	51224446	51251654	+	12457	CCR4 carbon catabolite repression 4-like (S. cerevisiae)	NA
Ccrn4l	NM_009834-intron	1	0	chr3	51247430	51248063	0.673772	0.022505						chr3	51224446	51251654	+	12457	CCR4 carbon catabolite repression 4-like (S. cerevisiae)	NA
Cd200r1	NM_021325-promoter	1	0	chr16	44765081	44765375	1.40988	0.0039859						chr16	44765735	44794977	+	57781	CD200 receptor 1	NA
Cd83	NM_009856-promoter	1	0	chr13	43782575	43782986	1	0.0106045						chr13	43785106	43803132	+	12522	CD83 antigen	chr13-43784970-43785437-CpG:_53-CGI-upstream-shore
Cdc42bpb	NM_183016-intron	1	0	chr12	111310398	111310894	0.888639	0.00863389						chr12	111292971	111377718	-	217866	CDC42 binding protein kinase beta	NA
Cdh5	NM_009868-intron	1	0	chr8	104113214	104114146	0.580162	0.0374097						chr8	104101624	104144502	+	12562	cadherin 5	NA
Cdh6	NM_007666-promoter	1	0	chr15	13177219	13177597	1.01465	0.0218821						chr15	13034199	13173639	-	12563	cadherin 6	chr15-13173108-13173414-CpG:_30-CGI-downstream-shelf
Cdhr2	NM_001033364-CDS	1	0	chr13	54726624	54726972	0.906891	0.0314944						chr13	54701462	54736662	+	268663	cadherin-related family member 2	NA
Cdhr2	NM_001033364-exon	1	0	chr13	54726624	54726972	0.906891	0.0314944						chr13	54701462	54736662	+	268663	cadherin-related family member 2	NA
Cdhr2	NM_001033364-intron	1	0	chr13	54726624	54726972	0.906891	0.0314944						chr13	54701462	54736662	+	268663	cadherin-related family member 2	NA
Cdk18	NM_008795-promoter	1	0	chr1	132142381	132142811	0.947533	0.00558476						chr1	132113546	132139685	-	18557	cyclin-dependent kinase 18	chr1-132139305-132139560-CpG:_33-CGI-downstream-shelf
Cdk5rap2	NM_145990-intron	1	0	chr4	70249548	70249842	0.921997	0.0168991						chr4	70223023	70410367	-	214444	CDK5 regulatory subunit associated protein 2	chr4-70249184-70249439-CpG:_29-CGI-downstream-shore
Cdkl5	NM_001024624-CDS	1	0	chrX	160833941	160834467	0.777608	0.0214514						chrX	160784307	160994681	-	382253	cyclin-dependent kinase-like 5	NA
Cdkl5	NM_001024624-exon	1	0	chrX	160833941	160834467	0.777608	0.0214514						chrX	160784307	160994681	-	382253	cyclin-dependent kinase-like 5	NA
Cenpo	NM_134046-CDS	1	0	chr12	4216497	4216815	1.12156	0.0129005						chr12	4211671	4234294	-	52504	centromere protein O	NA
Cenpo	NM_134046-exon	1	0	chr12	4216497	4216815	1.12156	0.0129005						chr12	4211671	4234294	-	52504	centromere protein O	NA
Cenpo	NM_134046-intron	1	0	chr12	4216497	4216815	1.12156	0.0129005						chr12	4211671	4234294	-	52504	centromere protein O	NA
Cep112	NM_145688-intron	1	0	chr11	108781902	108782256	1.01465	0.0218821						chr11	108682608	108860615	+	76380	centrosomal protein 112	NA
Cep164	NM_001081373-intron	1	0	chr9	45791210	45791658	0.897902	0.0107959						chr9	45766945	45828638	-	214552	centrosomal protein 164	NA
Cep44	NM_001009951-intron	1	0	chr8	56535403	56535638	1.14684	0.0141547						chr8	56531521	56550566	-	382010	centrosomal protein 44	NA
Chd2	NM_001081345-CDS	1	0	chr7	73429744	73430095	0.870717	0.0469011						chr7	73426651	73541746	-	244059	chromodomain helicase DNA binding protein 2	NA
Chd2	NM_001081345-exon	1	0	chr7	73469345	73469740	0.841738	0.0206063						chr7	73426651	73541746	-	244059	chromodomain helicase DNA binding protein 2	NA
Chd2	NM_001081345-intron	1	0	chr7	73469345	73469740	0.841738	0.0206063						chr7	73426651	73541746	-	244059	chromodomain helicase DNA binding protein 2	NA
Chmp5	NM_029814-CDS	1	0	chr4	40964379	40964710	0.870717	0.0469011						chr4	40948552	40965302	+	76959	charged multivesicular body protein 5	NA
Chmp5	NM_029814-exon	1	0	chr4	40964379	40964710	0.870717	0.0469011						chr4	40948552	40965302	+	76959	charged multivesicular body protein 5	NA
Chmp5	NM_029814-threeUTR	1	0	chr4	40964379	40964710	0.870717	0.0469011						chr4	40948552	40965302	+	76959	charged multivesicular body protein 5	NA
Chst8	NM_175140-intron	1	0	chr7	34790010	34790484	0.903138	0.0120742						chr7	34674467	34812711	-	68947	carbohydrate (N-acetylgalactosamine 4-0) sulfotransferase 8	NA
Cidea	NM_007702-TTR	1	0	chr18	67370607	67371012	0.747234	0.0346424						chr18	67343563	67367794	+	12683	cell death-inducing DNA fragmentation factor, alpha subunit-like effector A	NA
Clasp1	NM_001081276-CDS	1	0	chr1	118581102	118581442	1.0477	0.00871439						chr1	118389057	118609462	+	76707	CLIP associating protein 1	NA
Clasp1	NM_001081276-exon	1	0	chr1	118581102	118581442	1.0477	0.00871439						chr1	118389057	118609462	+	76707	CLIP associating protein 1	NA
Clasp1	NM_001081276-intron	1	0	chr1	118581102	118581442	1.0477	0.00871439						chr1	118389057	118609462	+	76707	CLIP associating protein 1	NA
Clcn4-2	NM_011334-CDS	1	0	chr7	7295789	7296245	0.828234	0.0103462						chr7	7282315	7299511	-	12727	chloride channel 4-2	chr7-7298064-7299770-CpG:_135-CGI-upstream-shelf
Clcn4-2	NM_011334-exon	1	0	chr7	7295789	7296245	0.828234	0.0103462						chr7	7282315	7299511	-	12727	chloride channel 4-2	chr7-7298064-7299770-CpG:_135-CGI-upstream-shelf
Clcn4-2	NM_011334-intron	1	0	chr7	7295789	7296245	0.828234	0.0103462						chr7	7282315	7299511	-	12727	chloride channel 4-2	chr7-7298064-7299770-CpG:_135-CGI-upstream-shore
Clcn5	NM_016691-CDS	1	0	chrX	7161203	7161904	0.705458	0.0116451						chrX	7158411	7188714	-	12728	chloride channel 5	NA
Clcn5	NM_016691-exon	1	0	chrX	7161203	7161904	0.705458	0.0116451						chrX	7158411	7188714	-	12728	chloride channel 5	NA
Clcn5	NM_016691-intron	1	0	chrX	7161203	7161904	0.705458	0.0116451						chrX	7158411	7188714	-	12728	chloride channel 5	NA
Cldn18	NM_001194921-intron	1	0	chr9	99716697	99716977	0.924449	0.0396936						chr9	99690796	99717267	-	56492	claudin 18	NA
Clec2l	NM_001101507-intron	1	0	chr6	38667710	38668252	0.751612	0.0216275						chr6	38663068	38680865	+	665180	C-type lectin domain family 2, member L	NA
Clip2	NM_009990-intron	1	0	chr5	134510962	134511216	1.41504	0.00607075						chr5	134489385	134552434	-	269713	CAP-GLY domain containing linker protein 2	NA
Clstn2	NM_022319-intron	1	0	chr9	98004091	98004450	0.915111	0.0353541						chr9	97444394	98033167	-	64085	calsyntenin 2	NA
Clstn3	NM_153508-CDS	1	0	chr6	124449450	124449950	0.810029	0.0266929						chr6	124430755	124464784	-	232370	calsyntenin 3	NA
Clstn3	NM_153508-exon	1	0	chr6	124449450	124449950	0.810029	0.0266929						chr6	124430755	124464784	-	232370	calsyntenin 3	NA
Clstn3	NM_153508-intron	1	0	chr6	124449450	124449950	0.810029	0.0266929						chr6	124430755	124464784	-	232370	calsyntenin 3	NA
Clvs1	NM_028940-intron	1	0	chr4	9385681	9386105	0.932886	0.00916745						chr4	9269316	9451691	+	74438	clavesin 1	NA
Cntln	NM_177385-CDS	1	0	chr4	84956955	84957315	0.86507	0.0416395						chr4	84884326	84958603	+	338349	centlein, centrosomal protein	NA
Cntln	NM_177385-exon	1	0	chr4	84956955	84957315	0.86507	0.0416395						chr4	84884326	84958603	+	338349	centlein, centrosomal protein	NA
Cntln	NM_177385-intron	1	0	chr4	84956955	84957315	0.86507	0.0416395						chr4	84884326	84958603	+	338349	centlein, centrosomal protein	NA
Cntln	NM_177385-threeUTR	1	0	chr4	84956955	84957315	0.86507	0.0416395						chr4	84884326	84958603	+	338349	centlein, centrosomal protein	NA
Cntn1	NM_001159647-CDS	1	0	chr15	92304993	92305324	0.777608	0.0492862						chr15	92161356	92341967	+	12805	contactin 1	NA
Cntn1	NM_001159647-exon	1	0	chr15	92304993	92305324	0.777608	0.0492862						chr15	92161356	92341967	+	12805	contactin 1	NA
Cntn1	NM_001159647-intron	1	0	chr15	92304993	92305324	0.777608	0.0492862						chr15	92161356	92341967	+	12805	contactin 1	NA
Cntn1	NM_001159647-TTR	1	0	chr15	92344235	92344913	0.658963	0.0228967						chr15	92161356	92341967	+	12805	contactin 1	NA
Cntn3	NM_008779-CDS	1	0	chr6	102186891	102187246	0.970253	0.0295803						chr6	102163305	102464667	-	18488	contactin 3	NA
Cntn3	NM_008779-exon	1	0	chr6	102186891	102187246	0.970253	0.0295803						chr6	102163305	102464667	-	18488	contactin 3	NA
Cntn3	NM_008779-intron	1	0	chr6	102186891	102187246	0.970253	0.0295803						chr6	102163305	102464667	-	18488	contactin 3	NA
Cog2	NM_029746-promoter	1	0	chr8	124517533	124517809	1.15612	0.0237446						chr8	124520766	124552007	+	76332	component of oligomeric golgi complex 2	chr8-124520634-124521036-CpG:_43-CGI-upstream-shelf
Cog3	NM_177381-CDS	1	0	chr14	75730359	75730903	0.777608	0.0151401						chr14	75702350	75754493	-	338337	component of oligomeric golgi complex 3	NA
Cog3	NM_177381-exon	1	0	chr14	75730359	75730903	0.777608	0.0151401						chr14	75702350	75754493	-	338337	component of oligomeric golgi complex 3	NA
Cog3	NM_177381-intron	1	0	chr14	75730359	75730903	0.777608	0.0151401						chr14	75702350	75754493	-	338337	component of oligomeric golgi complex 3	NA
Col18a1	NM_009929-intron	1	0	chr10	77124905	77125320	0.86007	0.0369883						chr10	77052178	77166530	-	12822	collagen, type XVIII, alpha 1	NA
Col25a1	NM_198711-CDS	1	0	chr3	130474505	130474949	0.851608	0.0292308						chr3	130180844	130599883	+	77018	collagen, type XXV, alpha 1	NA
Col25a1	NM_198711-exon	1	0	chr3	130474505	130474949	0.851608	0.0292308						chr3	130180844	130599883	+	77018	collagen, type XXV, alpha 1	NA
Col25a1	NM_198711-intron	1	0	chr3	130474505	130474949	0.851608	0.0292308						chr3	130180844	130599883	+	77018	collagen, type XXV, alpha 1	NA
Col4a3bp	NM_023420-intron	1	0	chr13	96610775	96611315	0.893085	0.0250093						chr13	96542734	96640167	+	68018	collagen, type IV, alpha 3 (Goodpasture antigen) binding protein	NA
Col8a2	NM_199473-CDS	1	0	chr4	126311948	126312488	0.717901	0.0134829						chr4	126286793	126314330	+	329941	collagen, type VIII, alpha 2	NA
Col8a2	NM_199473-exon	1	0	chr4	126311948	126312488	0.717901	0.0134829						chr4	126286793	126314330	+	329941	collagen, type VIII, alpha 2	NA
Col8a2	NM_199473-threeUTR	1	0	chr4	126311948	126312488	0.717901	0.0134829						chr4	126286793	126314330	+	329941	collagen, type VIII, alpha 2	NA
Comt	NM_001111063-TTR	1	0	chr16	18402360	18403224	0.494877	0.0468964						chr16	18406881	18413494	-	12846	catechol-O-methyltransferase	NA
Corin	NM_001122756-CDS	1	0	chr5	72435150	72435567	0.947533	0.023655						chr5	72300024	72504540	-	53419	corin	NA
Corin	NM_001122756-exon	1	0	chr5	72435150	72435567	0.947533	0.023655						chr5	72300024	72504540	-	53419	corin	NA
Corin	NM_001122756-intron	1	0	chr5	72435150	72435567	0.947533	0.023655						chr5	72300024	72504540	-	53419	corin	NA
Cox19	NM_197980-promoter	1	0	chr5	139349123	139349447	1.30117	0.019642						chr5	139337821	139345166	-	68033	cytochrome c oxidase assembly protein 19	chr5-139345029-139345328-CpG:_30-CGI-downstream-shelf
Cpped1	NM_146067-CDS	1	0	chr16	11828113	11828813	0.566103	0.0408189						chr16	11803720	11909423	-	223978	calcineurin-like phosphoesterase domain containing 1	NA
Cpped1	NM_146067-exon	1	0	chr16	11828113	11828813	0.566103	0.0408189						chr16	11803720	11909423	-	223978	calcineurin-like phosphoesterase domain containing 1	NA
Cpped1	NM_146067-intron	1	0	chr16	11828113	11828813	0.566103	0.0408189						chr16	11803720	11909423	-	223978	calcineurin-like phosphoesterase domain containing 1	NA
Cpsf2	NM_016856-CDS	1	0	chr12	101988571	101988868	0.893085	0.0250093						chr12	101975973	102005993	+	51786	cleavage and polyadenylation specific factor 2	NA
Cpsf2	NM_016856-exon	1	0	chr12	101988571	101988868	0.893085	0.0250093						chr12	101975973	102005993	+	51786	cleavage and polyadenylation specific factor 2	NA
Cpsf2	NM_016856-intron	1	0	chr12	101988571	101988868	0.893085	0.0250093						chr12	101975973	102005993	+	51786	cleavage and polyadenylation specific factor 2	NA
Cramp1l	NM_020608-CDS	1	0	chr17	24964657	24965013	1.21057	0.0168601						chr17	24961225	25015230	-	57354	Crm, cramped-like (Drosophila)	chr17-24960316-24960930-CpG:_61-CGI-downstream-shelf
Cramp1l	NM_020608-exon	1	0	chr17	24964657	24965013	1.21057	0.0168601						chr17	24961225	25015230	-	57354	Crm, cramped-like (Drosophila)	chr17-24960316-24960930-CpG:_61-CGI-downstream-shelf
Cramp1l	NM_020608-intron	1	0	chr17	24964657	24965013	1.21057	0.0168601						chr17	24961225	25015230	-	57354	Crm, cramped-like (Drosophila)	chr17-24960316-24960930-CpG:_61-CGI-downstream-shelf
Cramp1l	NM_020608-threeUTR	1	0	chr17	24964657	24965013	1.21057	0.0168601						chr17	24961225	25015230	-	57354	Crm, cramped-like (Drosophila)	chr17-24960316-24960930-CpG:_61-CGI-downstream-shelf
Crhr2	NM_009953-intron	1	0	chr6	55114110	55114438	1.03136	0.0243354						chr6	55090047	55132972	-	12922	corticotropin releasing hormone receptor 2	chr6-55117390-55118156-CpG:_70-CGI-upstream-shelf
Ctdsp2	NM_001113470-promoter	1	0	chr10	126976546	126976909	0.86007	0.0369883						chr10	126978716	126999975	+	52468	CTD (carboxy-terminal domain, RNA polymerase II, polypeptide A) small phosphatase 2	chr10-126978410-126980162-CpG:_176-CGI-upstream-shore
Ctnnd1	NM_007615-CDS	1	0	chr2	84619848	84620298	0.966641	0.00379448						chr2	84600780	84650740	-	12388	catenin (cadherin associated protein), delta 1	NA
Ctnnd1	NM_007615-exon	1	0	chr2	84619848	84620298	0.966641	0.00379448						chr2	84600780	84650740	-	12388	catenin (cadherin associated protein), delta 1	NA
Ctnnd1	NM_007615-intron	1	0	chr2	84619848	84620298	0.966641	0.00379448						chr2	84600780	84650740	-	12388	catenin (cadherin associated protein), delta 1	NA
Ctsk	NM_007802-CDS	1	0	chr3	95508515	95508914	0.870717	0.0469011						chr3	95499285	95509362	+	13038	cathepsin K	NA
Ctsk	NM_007802-exon	1	0	chr3	95508515	95508914	0.870717	0.0469011						chr3	95499285	95509362	+	13038	cathepsin K	NA
Ctsk	NM_007802-intron	1	0	chr3	95508515	95508914	0.870717	0.0469011						chr3	95499285	95509362	+	13038	cathepsin K	NA
Cttnbp2nl	NM_001163333-intron	1	0	chr3	105045761	105046245	1.00893	0.00351276						chr3	105001914	105052953	-	80281	CTTNBP2 N-terminal like	NA
Ctu1	NM_145582-intron	1	0	chr7	43674426	43674762	0.745899	0.0390297						chr7	43672030	43678297	+	233189	cytosolic thiouridylase subunit 1 homolog (S. pombe)	chr7-43676591-43676883-CpG:_21-CGI-upstream-shore
Cubn	NM_001081084-CDS	1	0	chr2	13333285	13333639	1.14018	0.00850082						chr2	13276337	13491876	-	65969	cubilin (intrinsic factor-cobalamin receptor)	NA
Cubn	NM_001081084-exon	1	0	chr2	13333285	13333639	1.14018	0.00850082						chr2	13276337	13491876	-	65969	cubilin (intrinsic factor-cobalamin receptor)	NA
Cycs	NM_007808-TTR	1	0	chr6	50559506	50559866	0.777608	0.0492862						chr6	50562562	50566474	-	13063	cytochrome c, somatic	NA
Cyfip1	NM_001164661-CDS	1	0	chr7	55892933	55893210	0.935149	0.0445709						chr7	55842070	55932633	+	20430	cytoplasmic FMR1 interacting protein 1	NA
Cyfip1	NM_001164661-exon	1	0	chr7	55892933	55893210	0.935149	0.0445709						chr7	55842070	55932633	+	20430	cytoplasmic FMR1 interacting protein 1	NA
Cyfip1	NM_001164661-intron	1	0	chr7	55892933	55893210	0.935149	0.0445709						chr7	55842070	55932633	+	20430	cytoplasmic FMR1 interacting protein 1	NA
Cyp26b1	NM_175475-CDS	1	0	chr6	84576719	84577252	0.666576	0.048643						chr6	84571413	84593810	-	232174	cytochrome P450, family 26, subfamily b, polypeptide 1	NA
Cyp26b1	NM_175475-exon	1	0	chr6	84576719	84577252	0.666576	0.048643						chr6	84571413	84593810	-	232174	cytochrome P450, family 26, subfamily b, polypeptide 1	NA
Cyp26b1	NM_175475-intron	1	0	chr6	84576719	84577252	0.666576	0.048643						chr6	84571413	84593810	-	232174	cytochrome P450, family 26, subfamily b, polypeptide 1	NA
Cyp2b19	NM_007814-TTR	1	0	chr7	26776630	26777035	0.811555	0.0300319						chr7	26757186	26772630	+	13090	cytochrome P450, family 2, subfamily b, polypeptide 19	NA
Cyp2j9	NM_028979-CDS	1	0	chr4	96573814	96574185	1.09954	0.0117273						chr4	96568428	96591485	-	74519	cytochrome P450, family 2, subfamily j, polypeptide 9	NA
Cyp2j9	NM_028979-exon	1	0	chr4	96573814	96574185	1.09954	0.0117273						chr4	96568428	96591485	-	74519	cytochrome P450, family 2, subfamily j, polypeptide 9	NA
Cyp2j9	NM_028979-intron	1	0	chr4	96573814	96574185	1.09954	0.0117273						chr4	96568428	96591485	-	74519	cytochrome P450, family 2, subfamily j, polypeptide 9	NA
Cyp2w1	NM_001160265-promoter	1	0	chr5	139349123	139349447	1.30117	0.019642						chr5	139352616	139357033	+	545817	cytochrome P450, family 2, subfamily w, polypeptide 1	chr5-139345029-139345328-CpG:_30-CGI-downstream-shelf
Cyp46a1	NM_010010-CDS	1	0	chr12	108351043	108351407	0.851608	0.0292308						chr12	108334380	108362234	+	13116	cytochrome P450, family 46, subfamily a, polypeptide 1	chr12-108352800-108353060-CpG:_23-CGI-upstream-shore
Cyp46a1	NM_010010-exon	1	0	chr12	108351043	108351407	0.851608	0.0292308						chr12	108334380	108362234	+	13116	cytochrome P450, family 46, subfamily a, polypeptide 1	chr12-108352800-108353060-CpG:_23-CGI-upstream-shore
Cyp46a1	NM_010010-intron	1	0	chr12	108351043	108351407	0.851608	0.0292308						chr12	108334380	108362234	+	13116	cytochrome P450, family 46, subfamily a, polypeptide 1	chr12-108352800-108353060-CpG:_23-CGI-upstream-shore
D630024D03Rik	NR_102311-promoter	1	0	chr11	31826470	31826973	0.921997	0.0168991						chr11	31817983	31824547	-	414116	RIKEN cDNA D630024D03 gene	NA
Dab1	NM_010014-intron	1	0	chr4	104572936	104573670	0.620882	0.0409816						chr4	104367559	104680382	+	13131	disabled 1	NA
Dcp2	NM_027490-intron	1	0	chr18	44390226	44390490	1.21057	0.0168601						chr18	44380499	44424969	+	70640	DCP2 decapping enzyme homolog (S. cerevisiae)	NA
Dda1	NM_025600-intron	1	0	chr8	71471719	71471998	1.04064	0.0459494						chr8	71469193	71476435	+	66498	DET1 and DDB1 associated 1	chr8-71468951-71469712-CpG:_72-CGI-downstream-shelf
Dennd2d	NM_001093754-intron	1	0	chr3	106493190	106493488	1.20645	0.00665637						chr3	106482430	106503030	+	72121	DENN/MADD domain containing 2D	NA
Denr	NM_026603-CDS	1	0	chr5	123926991	123927557	0.80408	0.0149153						chr5	123907274	123928832	+	68184	density-regulated protein	chr5-123930494-123930954-CpG:_56-CGI-upstream-shelf
Denr	NM_026603-exon	1	0	chr5	123926991	123927557	0.80408	0.0149153						chr5	123907274	123928832	+	68184	density-regulated protein	chr5-123930494-123930954-CpG:_56-CGI-upstream-shelf
Denr	NM_026603-intron	1	0	chr5	123926991	123927557	0.80408	0.0149153						chr5	123907274	123928832	+	68184	density-regulated protein	chr5-123930494-123930954-CpG:_56-CGI-upstream-shelf
Denr	NM_026603-promoter	1	0	chr5	123905164	123905694	0.747234	0.0346424						chr5	123907274	123928832	+	68184	density-regulated protein	chr5-123907065-123907486-CpG:_53-CGI-upstream-shore
Denr	NM_026603-threeUTR	1	0	chr5	123926991	123927557	0.80408	0.0149153						chr5	123907274	123928832	+	68184	density-regulated protein	chr5-123930494-123930954-CpG:_56-CGI-upstream-shelf
Deptor	NM_145470-CDS	1	0	chr15	55208474	55208881	0.899598	0.0280619						chr15	55112482	55252780	+	97998	DEP domain containing MTOR-interacting protein	NA
Deptor	NM_145470-exon	1	0	chr15	55208474	55208881	0.899598	0.0280619						chr15	55112482	55252780	+	97998	DEP domain containing MTOR-interacting protein	NA
Deptor	NM_145470-intron	1	0	chr15	55208474	55208881	0.899598	0.0280619						chr15	55112482	55252780	+	97998	DEP domain containing MTOR-interacting protein	NA
Dgki	NM_001081206-CDS	1	0	chr6	36994858	36995420	1	0.00174928						chr6	36846021	37299976	-	320127	diacylglycerol kinase, iota	NA
Dgki	NM_001081206-exon	1	0	chr6	36994858	36995420	1	0.00174928						chr6	36846021	37299976	-	320127	diacylglycerol kinase, iota	NA
Dgki	NM_001081206-intron	1	0	chr6	36994858	36995420	1	0.00174928						chr6	36846021	37299976	-	320127	diacylglycerol kinase, iota	NA
Dgkq	NM_199011-CDS	1	0	chr5	108649133	108649465	1.01862	0.0412186						chr5	108647043	108660769	-	110524	diacylglycerol kinase, theta	NA
Dgkq	NM_199011-exon	1	0	chr5	108649133	108649465	1.01862	0.0412186						chr5	108647043	108660769	-	110524	diacylglycerol kinase, theta	NA
Dgkq	NM_199011-intron	1	0	chr5	108649133	108649465	1.01862	0.0412186						chr5	108647043	108660769	-	110524	diacylglycerol kinase, theta	NA
Diap1	NM_007858-CDS	1	0	chr18	37853080	37853503	0.929611	0.0189046						chr18	37844824	37935411	-	13367	diaphanous homolog 1 (Drosophila)	NA
Diap1	NM_007858-exon	1	0	chr18	37853080	37853503	0.929611	0.0189046						chr18	37844824	37935411	-	13367	diaphanous homolog 1 (Drosophila)	NA
Diap2	NM_172493-intron	1	0	chrX	130429323	130429576	1.23704	0.0282319						chrX	129749741	130465833	+	54004	diaphanous homolog 2 (Drosophila)	NA
Dip2a	NM_001081419-CDS	1	0	chr10	76294257	76294857	0.544947	0.0439846						chr10	76263048	76345291	-	64451	DIP2 disco-interacting protein 2 homolog A (Drosophila)	NA
Dip2a	NM_001081419-exon	1	0	chr10	76294257	76294857	0.544947	0.0439846						chr10	76263048	76345291	-	64451	DIP2 disco-interacting protein 2 homolog A (Drosophila)	NA
Dip2a	NM_001081419-intron	1	0	chr10	76294257	76294857	0.544947	0.0439846						chr10	76263048	76345291	-	64451	DIP2 disco-interacting protein 2 homolog A (Drosophila)	NA
Dixdc1	NM_178118-intron	1	0	chr9	50717663	50718098	0.817136	0.0429239						chr9	50662752	50727984	-	330938	DIX domain containing 1	NA
Dlgap2	NM_001145965-intron	1	0	chr8	14648029	14648313	0.935149	0.0445709						chr8	14095874	14847686	+	244310	discs, large (Drosophila) homolog-associated protein 2	NA
Dmap1	NM_023178-intron	1	0	chr4	117679312	117679800	0.811555	0.0300319						chr4	117674685	117682225	-	66233	DNA methyltransferase 1-associated protein 1	chr4-117681897-117682403-CpG:_36-CGI-upstream-shelf
Dna2	NM_177372-CDS	1	0	chr10	62969554	62970113	0.670692	0.0247184						chr10	62947028	62974188	+	327762	DNA replication helicase 2 homolog (yeast)	NA
Dna2	NM_177372-exon	1	0	chr10	62969554	62970113	0.670692	0.0247184						chr10	62947028	62974188	+	327762	DNA replication helicase 2 homolog (yeast)	NA
Dna2	NM_177372-intron	1	0	chr10	62969554	62970113	0.670692	0.0247184						chr10	62947028	62974188	+	327762	DNA replication helicase 2 homolog (yeast)	NA
Dnah1	NM_001033668-CDS	1	0	chr14	31273923	31274258	0.86507	0.0416395						chr14	31260374	31323896	-	110084	dynein, axonemal, heavy chain 1	NA
Dnah1	NM_001033668-exon	1	0	chr14	31273923	31274258	0.86507	0.0416395						chr14	31260374	31323896	-	110084	dynein, axonemal, heavy chain 1	NA
Dnah1	NM_001033668-intron	1	0	chr14	31273923	31274258	0.86507	0.0416395						chr14	31260374	31323896	-	110084	dynein, axonemal, heavy chain 1	NA
Dnah11	NM_010060-CDS	1	0	chr12	118050607	118051257	0.845779	0.00578278						chr12	117877981	118199043	-	13411	dynein, axonemal, heavy chain 11	NA
Dnah11	NM_010060-exon	1	0	chr12	118050607	118051257	0.845779	0.00578278						chr12	117877981	118199043	-	13411	dynein, axonemal, heavy chain 11	NA
Dnah11	NM_010060-intron	1	0	chr12	118050607	118051257	0.845779	0.00578278						chr12	117877981	118199043	-	13411	dynein, axonemal, heavy chain 11	NA
Dnah6	NM_001164669-CDS	1	0	chr6	73192527	73192912	0.841738	0.0206063						chr6	73017606	73221631	-	330355	dynein, axonemal, heavy chain 6	NA
Dnah6	NM_001164669-exon	1	0	chr6	73192527	73192912	0.841738	0.0206063						chr6	73017606	73221631	-	330355	dynein, axonemal, heavy chain 6	NA
Dnah6	NM_001164669-intron	1	0	chr6	73192527	73192912	0.841738	0.0206063						chr6	73017606	73221631	-	330355	dynein, axonemal, heavy chain 6	NA
Dnajc3	NM_008929-TTR	1	0	chr14	118982809	118983361	0.745899	0.0390297						chr14	118937931	118981702	+	100037258	DnaJ (Hsp40) homolog, subfamily C, member 3	NA
Dnajc6	NM_198412-intron	1	0	chr4	101629765	101630110	0.924449	0.0396936						chr4	101496647	101642799	+	72685	DnaJ (Hsp40) homolog, subfamily C, member 6	NA
Dock10	NM_175291-intron	1	0	chr1	80522835	80523161	1.03136	0.0243354						chr1	80501072	80758553	-	210293	dedicator of cytokinesis 10	NA
Dock2	NM_033374-intron	1	0	chr11	34454165	34454521	0.815082	0.0380816						chr11	34226820	34783905	-	94176	dedicator of cyto-kinesis 2	NA
Dock5	NM_177780-intron	1	0	chr14	67926048	67926408	1.02554	0.00237141						chr14	67751927	67933572	-	68813	dedicator of cytokinesis 5	NA
Dock6	NM_177030-CDS	1	0	chr9	21832572	21833361	0.811555	0.00301155						chr9	21800179	21852635	-	319899	dedicator of cytokinesis 6	NA
Dock6	NM_177030-exon	1	0	chr9	21832572	21833361	0.811555	0.00301155						chr9	21800179	21852635	-	319899	dedicator of cytokinesis 6	NA
Dock6	NM_177030-intron	1	0	chr9	21832572	21833361	0.811555	0.00301155						chr9	21800179	21852635	-	319899	dedicator of cytokinesis 6	NA
Dock8	NM_028785-CDS	1	0	chr19	25182534	25183459	0.525421	0.0423945						chr19	24999528	25202432	+	76088	dedicator of cytokinesis 8	NA
Dock8	NM_028785-exon	1	0	chr19	25182534	25183459	0.525421	0.0423945						chr19	24999528	25202432	+	76088	dedicator of cytokinesis 8	NA
Dock8	NM_028785-intron	1	0	chr19	25182534	25183459	0.525421	0.0423945						chr19	24999528	25202432	+	76088	dedicator of cytokinesis 8	NA
Dscam	NM_031174-CDS	1	0	chr16	96685081	96685523	0.747234	0.0346424						chr16	96592078	97170735	-	13508	Down syndrome cell adhesion molecule	NA
Dscam	NM_031174-exon	1	0	chr16	96685081	96685523	0.747234	0.0346424						chr16	96592078	97170735	-	13508	Down syndrome cell adhesion molecule	NA
Dscam	NM_031174-intron	1	0	chr16	96685081	96685523	0.747234	0.0346424						chr16	96592078	97170735	-	13508	Down syndrome cell adhesion molecule	NA
Dst	NM_001276764-intron	1	0	chr1	33974425	33974788	0.970253	0.0077072						chr1	33908224	34308662	+	13518	dystonin	NA
Dtwd2	NM_001170960-exon	1	0	chr18	49697622	49697915	1.01862	0.0412186						chr18	49696144	49755601	-	68857	DTW domain containing 2	NA
Dtwd2	NM_001170960-threeUTR	1	0	chr18	49697622	49697915	1.01862	0.0412186						chr18	49696144	49755601	-	68857	DTW domain containing 2	NA
Dtx1	NM_008052-intron	1	0	chr5	120695497	120695902	0.695145	0.0388119						chr5	120680263	120711669	-	14357	deltex 1 homolog (Drosophila)	chr5-120694414-120695104-CpG:_77-CGI-downstream-shore
Dtx3l	NM_001013371-CDS	1	0	chr16	35932500	35933661	0.518873	0.0287199						chr16	35926514	35939027	-	209200	deltex 3-like (Drosophila)	NA
Dtx3l	NM_001013371-exon	1	0	chr16	35932500	35933661	0.518873	0.0287199						chr16	35926514	35939027	-	209200	deltex 3-like (Drosophila)	NA
Dym	NM_027727-intron	1	0	chr18	75175822	75176520	0.580162	0.0374097						chr18	75018771	75286966	+	69190	dymeclin	NA
E130018N17Rik	NR_040327-promoter	1	0	chr2	168155189	168155503	1.09954	0.0196327						chr2	168152602	168154513	-	77017	RIKEN cDNA E130018N17 gene	NA
E430018J23Rik	NM_198011-CDS	1	0	chr7	127391565	127391895	1.06301	0.00963518						chr7	127390835	127393621	-	101604	RIKEN cDNA E430018J23 gene	chr7-127393091-127393508-CpG:_34-CGI-upstream-shore
E430018J23Rik	NM_198011-exon	1	0	chr7	127391565	127391895	1.06301	0.00963518						chr7	127390835	127393621	-	101604	RIKEN cDNA E430018J23 gene	chr7-127393091-127393508-CpG:_34-CGI-upstream-shore
Eaf2	NM_001113401-TTR	1	0	chr16	36789202	36789589	1.08246	0.00640801						chr16	36792883	36828259	-	106389	ELL associated factor 2	NA
Eci3	NM_026947-CDS	1	0	chr13	34948756	34949029	1.40564	0.0026249						chr13	34946613	34963809	-	69123	enoyl-Coenzyme A delta isomerase 3	NA
Eci3	NM_026947-exon	1	0	chr13	34948756	34949029	1.40564	0.0026249						chr13	34946613	34963809	-	69123	enoyl-Coenzyme A delta isomerase 3	NA
Eci3	NM_026947-intron	1	0	chr13	34948756	34949029	1.40564	0.0026249						chr13	34946613	34963809	-	69123	enoyl-Coenzyme A delta isomerase 3	NA
Edar	NM_010100-CDS	1	0	chr10	58628238	58628562	0.86507	0.0416395						chr10	58600787	58675696	-	13608	ectodysplasin-A receptor	NA
Edar	NM_010100-exon	1	0	chr10	58628238	58628562	0.86507	0.0416395						chr10	58600787	58675696	-	13608	ectodysplasin-A receptor	NA
Edar	NM_010100-intron	1	0	chr10	58628238	58628562	0.86507	0.0416395						chr10	58600787	58675696	-	13608	ectodysplasin-A receptor	NA
Efhc1	NM_027974-CDS	1	0	chr1	20967350	20967753	0.777608	0.0492862						chr1	20951625	20990841	+	71877	EF-hand domain (C-terminal) containing 1	NA
Efhc1	NM_027974-exon	1	0	chr1	20967350	20967753	0.777608	0.0492862						chr1	20951625	20990841	+	71877	EF-hand domain (C-terminal) containing 1	NA
Efhc1	NM_027974-intron	1	0	chr1	20967350	20967753	0.777608	0.0492862						chr1	20951625	20990841	+	71877	EF-hand domain (C-terminal) containing 1	NA
Egr2	NM_010118-CDS	1	0	chr10	67540403	67541090	0.777608	0.0169974						chr10	67537868	67542188	+	13654	early growth response 2	chr10-67538299-67539109-CpG:_58-CGI-downstream-shore
Egr2	NM_010118-exon	1	0	chr10	67540403	67541090	0.777608	0.0169974						chr10	67537868	67542188	+	13654	early growth response 2	chr10-67538299-67539109-CpG:_58-CGI-downstream-shore
Egr2	NM_010118-threeUTR	1	0	chr10	67540403	67541090	0.777608	0.0169974						chr10	67537868	67542188	+	13654	early growth response 2	chr10-67538299-67539109-CpG:_58-CGI-downstream-shore
Eif2ak3	NM_010121-CDS	1	0	chr6	70858426	70858760	0.777608	0.0343754						chr6	70844526	70905240	+	13666	eukaryotic translation initiation factor 2 alpha kinase 3	NA
Eif2ak3	NM_010121-exon	1	0	chr6	70858426	70858760	0.777608	0.0343754						chr6	70844526	70905240	+	13666	eukaryotic translation initiation factor 2 alpha kinase 3	NA
Eif2ak3	NM_010121-intron	1	0	chr6	70858426	70858760	0.777608	0.0343754						chr6	70844526	70905240	+	13666	eukaryotic translation initiation factor 2 alpha kinase 3	NA
Eif2ak4	NM_013719-CDS	1	0	chr2	118421856	118422596	0.756849	0.0104402						chr2	118388616	118475234	+	27103	eukaryotic translation initiation factor 2 alpha kinase 4	NA
Eif2ak4	NM_013719-exon	1	0	chr2	118421856	118422596	0.756849	0.0104402						chr2	118388616	118475234	+	27103	eukaryotic translation initiation factor 2 alpha kinase 4	NA
Eif2ak4	NM_013719-intron	1	0	chr2	118421856	118422596	0.756849	0.0104402						chr2	118388616	118475234	+	27103	eukaryotic translation initiation factor 2 alpha kinase 4	NA
Eif2b5	NM_172265-CDS	1	0	chr16	20502271	20502974	0.739133	0.00996312						chr16	20498816	20509325	+	224045	eukaryotic translation initiation factor 2B, subunit 5 epsilon	chr16-20498869-20499147-CpG:_28-CGI-downstream-shelf
Eif2b5	NM_172265-exon	1	0	chr16	20502271	20502974	0.739133	0.00996312						chr16	20498816	20509325	+	224045	eukaryotic translation initiation factor 2B, subunit 5 epsilon	chr16-20498869-20499147-CpG:_28-CGI-downstream-shelf
Eif2b5	NM_172265-intron	1	0	chr16	20502271	20502974	0.739133	0.00996312						chr16	20498816	20509325	+	224045	eukaryotic translation initiation factor 2B, subunit 5 epsilon	chr16-20498869-20499147-CpG:_28-CGI-downstream-shelf
Eif3l	NM_145139-intron	1	0	chr15	79078530	79078796	0.935149	0.0445709						chr15	79075222	79094400	+	223691	eukaryotic translation initiation factor 3, subunit L	chr15-79075135-79075494-CpG:_42-CGI-downstream-shelf
Eif4a3	NM_138669-TTR	1	0	chr11	119283727	119284250	0.806177	0.0187999						chr11	119288362	119300043	-	192170	eukaryotic translation initiation factor 4A3	NA
Eif4g3	NM_001256198-CDS	1	0	chr4	138105324	138105983	0.569803	0.0450363						chr4	137993455	138207079	+	230861	eukaryotic translation initiation factor 4 gamma, 3	NA
Eif4g3	NM_001256198-exon	1	0	chr4	138165752	138166105	1	0.019658						chr4	137993455	138207079	+	230861	eukaryotic translation initiation factor 4 gamma, 3	NA
Eif4g3	NM_001256198-intron	1	0	chr4	138165752	138166105	1	0.019658						chr4	137993455	138207079	+	230861	eukaryotic translation initiation factor 4 gamma, 3	NA
Elf2	NM_023502-intron	1	0	chr3	51290587	51290913	0.817136	0.0429239						chr3	51255664	51325987	-	69257	E74-like factor 2	NA
Elf2	NM_023502-promoter	1	0	chr3	51329326	51329807	0.713477	0.049604						chr3	51255664	51325987	-	69257	E74-like factor 2	NA
Emc1	NM_146157-CDS	1	0	chr4	139375459	139375877	0.68834	0.0492467						chr4	139352592	139378730	+	230866	ER membrane protein complex subunit 1	NA
Emc1	NM_146157-exon	1	0	chr4	139375459	139375877	0.68834	0.0492467						chr4	139352592	139378730	+	230866	ER membrane protein complex subunit 1	NA
Emc1	NM_146157-threeUTR	1	0	chr4	139375459	139375877	0.68834	0.0492467						chr4	139352592	139378730	+	230866	ER membrane protein complex subunit 1	NA
Epas1	NM_010137-intron	1	0	chr17	86788698	86789077	0.721024	0.0346641						chr17	86753863	86833410	+	13819	endothelial PAS domain protein 1	NA
Epb4.1l3	NM_013813-CDS	1	0	chr17	69286855	69287574	0.504043	0.0488035						chr17	69156809	69289987	+	13823	erythrocyte protein band 4.1-like 3	NA
Epb4.1l3	NM_013813-exon	1	0	chr17	69286855	69287574	0.504043	0.0488035						chr17	69156809	69289987	+	13823	erythrocyte protein band 4.1-like 3	NA
Epc1	NM_007935-CDS	1	0	chr18	6449937	6450312	1.15612	0.0056153						chr18	6435950	6516108	-	13831	enhancer of polycomb homolog 1 (Drosophila)	NA
Epc1	NM_007935-exon	1	0	chr18	6449937	6450312	1.15612	0.0056153						chr18	6435950	6516108	-	13831	enhancer of polycomb homolog 1 (Drosophila)	NA
Epc1	NM_007935-intron	1	0	chr18	6449937	6450312	1.15612	0.0056153						chr18	6435950	6516108	-	13831	enhancer of polycomb homolog 1 (Drosophila)	NA
Epg5	NM_001195633-CDS	1	0	chr18	77984804	77985193	0.847997	0.0260039						chr18	77938466	78035027	+	100502841	ectopic P-granules autophagy protein 5 homolog (C. elegans)	NA
Epg5	NM_001195633-exon	1	0	chr18	77984804	77985193	0.847997	0.0260039						chr18	77938466	78035027	+	100502841	ectopic P-granules autophagy protein 5 homolog (C. elegans)	NA
Epg5	NM_001195633-intron	1	0	chr18	77984804	77985193	0.847997	0.0260039						chr18	77938466	78035027	+	100502841	ectopic P-granules autophagy protein 5 homolog (C. elegans)	NA
Ephb1	NM_173447-CDS	1	0	chr9	101970862	101971365	0.625604	0.0372127						chr9	101922127	102354693	-	270190	Eph receptor B1	NA
Ephb1	NM_173447-exon	1	0	chr9	101970862	101971365	0.625604	0.0372127						chr9	101922127	102354693	-	270190	Eph receptor B1	NA
Ephb1	NM_173447-intron	1	0	chr9	101970862	101971365	0.625604	0.0372127						chr9	101922127	102354693	-	270190	Eph receptor B1	NA
Eps8	NM_001271595-intron	1	0	chr6	137506748	137507064	0.881944	0.019879						chr6	137477244	137571009	-	13860	epidermal growth factor receptor pathway substrate 8	NA
Eps8l1	NM_026146-TTR	1	0	chr7	4483649	4484197	0.807355	0.0211202						chr7	4464741	4479242	+	67425	EPS8-like 1	NA
Ercc8	NM_028042-intron	1	0	chr13	108163972	108164496	0.915111	0.00295079						chr13	108158737	108194981	+	71991	excision repaiross-complementing rodent repair deficiency, complementation group 8	NA
Eri3	NM_080469-promoter	1	0	chr4	117546192	117546569	0.742842	0.0496459						chr4	117550493	117674281	+	140546	exoribonuclease 3	chr4-117550215-117550636-CpG:_45-CGI-upstream-shelf
Esrrg	NM_011935-CDS	1	0	chr1	188210742	188211403	0.648325	0.0303865						chr1	187997826	188214884	+	26381	estrogen-related receptor gamma	NA
Esrrg	NM_011935-exon	1	0	chr1	188210742	188211403	0.648325	0.0303865						chr1	187997826	188214884	+	26381	estrogen-related receptor gamma	NA
Esrrg	NM_011935-intron	1	0	chr1	188210742	188211403	0.648325	0.0303865						chr1	187997826	188214884	+	26381	estrogen-related receptor gamma	NA
Esrrg	NM_011935-threeUTR	1	0	chr1	188210742	188211403	0.648325	0.0303865						chr1	187997826	188214884	+	26381	estrogen-related receptor gamma	NA
Esyt1	NM_011843-promoter	1	0	chr10	128529571	128529871	1.16993	0.0402211						chr10	128510249	128525859	-	23943	extended synaptotagmin-like protein 1	chr10-128525060-128525800-CpG:_58-CGI-downstream-shelf
Exosc2	NM_144886-CDS	1	0	chr2	31679454	31680098	0.566103	0.0408189						chr2	31670736	31681307	+	227715	exosome component 2	NA
Exosc2	NM_144886-exon	1	0	chr2	31679454	31680098	0.566103	0.0408189						chr2	31670736	31681307	+	227715	exosome component 2	NA
Exosc2	NM_144886-intron	1	0	chr2	31679454	31680098	0.566103	0.0408189						chr2	31670736	31681307	+	227715	exosome component 2	NA
Fa2h	NM_178086-intron	1	0	chr8	111353280	111353573	0.924449	0.0396936						chr8	111345137	111393821	-	338521	fatty acid 2-hydroxylase	NA
Fam110a	NM_028666-CDS	1	0	chr2	151969813	151970228	0.899598	0.0280619						chr2	151969397	151973974	-	73847	family with sequence similarity 110, member A	chr2-151970535-151970877-CpG:_24-CGI-upstream-shore
Fam110a	NM_028666-exon	1	0	chr2	151969813	151970228	0.899598	0.0280619						chr2	151969397	151973974	-	73847	family with sequence similarity 110, member A	chr2-151970018-151970419-CpG:_29-CGI-upstream-shore
Fam110a	NM_028666-threeUTR	1	0	chr2	151969813	151970228	0.899598	0.0280619						chr2	151969397	151973974	-	73847	family with sequence similarity 110, member A	chr2-151970018-151970419-CpG:_29-CGI-upstream-shore
Fam126b	NM_172513-intron	1	0	chr1	58531768	58532048	1.03136	0.0243354						chr1	58522805	58586333	-	213056	family with sequence similarity 126, member B	NA
Fam149a	NM_153535-intron	1	0	chr8	45346938	45347534	0.625604	0.0281933						chr8	45336714	45382291	-	212326	family with sequence similarity 149, member A	NA
Fam155a	NM_173446-CDS	1	0	chr8	9769928	9770339	0.893085	0.0250093						chr8	9206009	9771023	-	270028	family with sequence similarity 155, member A	chr8-9771396-9771971-CpG:_50-CGI-upstream-shore
Fam155a	NM_173446-exon	1	0	chr8	9769928	9770339	0.893085	0.0250093						chr8	9206009	9771023	-	270028	family with sequence similarity 155, member A	chr8-9770334-9770674-CpG:_30-CGI
Fam155a	NM_173446-intron	1	0	chr8	9769928	9770339	0.893085	0.0250093						chr8	9206009	9771023	-	270028	family with sequence similarity 155, member A	chr8-9770334-9770674-CpG:_30-CGI-upstream-shore
Fam189a1	NM_183087-intron	1	0	chr7	65007864	65008274	1.08246	0.00640801						chr7	64756095	65156528	-	70638	family with sequence similarity 189, member A1	NA
Fam189a2	NM_001114174-TTR	1	0	chr19	23969262	23969867	0.68741	0.0241429						chr19	23972749	24031019	-	381217	family with sequence similarity 189, member A2	NA
Fam195a	NM_026633-CDS	1	0	chr17	25864492	25864877	0.929611	0.0189046						chr17	25863697	25868738	-	68241	family with sequence similarity 195, member A	chr17-25861288-25861702-CpG:_52-CGI-downstream-shelf
Fam195a	NM_026633-exon	1	0	chr17	25864492	25864877	0.929611	0.0189046						chr17	25863697	25868738	-	68241	family with sequence similarity 195, member A	chr17-25868303-25868806-CpG:_48-CGI-upstream-shelf
Fam195a	NM_026633-intron	1	0	chr17	25864492	25864877	0.929611	0.0189046						chr17	25863697	25868738	-	68241	family with sequence similarity 195, member A	chr17-25861288-25861702-CpG:_52-CGI-downstream-shelf
Fam19a5	NM_001252310-intron	1	0	chr15	87620222	87620520	1.05063	0.0270309						chr15	87544298	87759364	+	106014	family with sequence similarity 19, member A5	chr15-87624070-87625706-CpG:_196-CGI-upstream-shelf
Fam19a5	NM_134096-promoter	1	0	chr15	87620222	87620520	1.05063	0.0270309						chr15	87625229	87759364	+	106014	family with sequence similarity 19, member A5	chr15-87624070-87625706-CpG:_196-CGI-upstream-shelf
Fam210b	NM_025912-promoter	1	0	chr2	172342565	172343148	0.905363	0.00529522						chr2	172345576	172355749	+	67017	family with sequence similarity 210, member B	chr2-172345329-172345900-CpG:_50-CGI-upstream-shelf
Fam71e2	NM_172895-CDS	1	0	chr7	4770271	4770714	0.666576	0.048643						chr7	4753225	4771270	-	243822	family with sequence similarity 71, member E2	NA
Fam71e2	NM_172895-exon	1	0	chr7	4770271	4770714	0.666576	0.048643						chr7	4753225	4771270	-	243822	family with sequence similarity 71, member E2	NA
Fam71e2	NM_172895-intron	1	0	chr7	4770271	4770714	0.666576	0.048643						chr7	4753225	4771270	-	243822	family with sequence similarity 71, member E2	NA
Fam83a	NM_173862-intron	1	0	chr15	58002009	58002558	0.620882	0.0409816						chr15	57985902	58010702	+	239463	family with sequence similarity 83, member A	NA
Fam83g	NM_178618-CDS	1	0	chr11	61703172	61703633	1.06301	0.00963518						chr11	61684409	61709950	+	69640	family with sequence similarity 83, member G	NA
Fam83g	NM_178618-exon	1	0	chr11	61703172	61703633	1.06301	0.00963518						chr11	61684409	61709950	+	69640	family with sequence similarity 83, member G	NA
Fancm	NM_178912-CDS	1	0	chr12	65121586	65122077	0.691878	0.0437054						chr12	65075605	65132058	+	104806	Fanconi anemia, complementation group M	NA
Fancm	NM_178912-exon	1	0	chr12	65121586	65122077	0.691878	0.0437054						chr12	65075605	65132058	+	104806	Fanconi anemia, complementation group M	NA
Fasn	NM_007988-CDS	1	0	chr11	120820674	120821067	0.815082	0.0380816						chr11	120805957	120824547	-	14104	fatty acid synthase	chr11-120823573-120824995-CpG:_160-CGI-upstream-shelf
Fasn	NM_007988-exon	1	0	chr11	120820674	120821067	0.815082	0.0380816						chr11	120805957	120824547	-	14104	fatty acid synthase	chr11-120823573-120824995-CpG:_160-CGI-upstream-shelf
Fasn	NM_007988-intron	1	0	chr11	120820674	120821067	0.815082	0.0380816						chr11	120805957	120824547	-	14104	fatty acid synthase	chr11-120823573-120824995-CpG:_160-CGI-upstream-shelf
Fbln1	NM_010180-CDS	1	0	chr15	85263126	85263555	0.718714	0.0390368						chr15	85206007	85286294	+	14114	fibulin 1	NA
Fbln1	NM_010180-exon	1	0	chr15	85263126	85263555	0.718714	0.0390368						chr15	85206007	85286294	+	14114	fibulin 1	NA
Fbln1	NM_010180-intron	1	0	chr15	85263126	85263555	0.718714	0.0390368						chr15	85206007	85286294	+	14114	fibulin 1	NA
Fbrsl1	NM_001142642-intron	1	0	chr5	110382526	110382885	0.947533	0.023655						chr5	110361751	110448503	-	381668	fibrosin-like 1	chr5-110386444-110387322-CpG:_88-CGI-upstream-shelf
Fbxl17	NM_015794-intron	1	0	chr17	63065251	63065542	1.07717	0.017781						chr17	63045951	63500580	-	50758	F-box and leucine-rich repeat protein 17	NA
Fbxl21	NM_178674-CDS	1	0	chr13	56526726	56527248	0.777608	0.0190907						chr13	56522507	56537786	+	213311	F-box and leucine-rich repeat protein 21	chr13-56522227-56522816-CpG:_53-CGI-downstream-shelf
Fbxl21	NM_178674-exon	1	0	chr13	56526726	56527248	0.777608	0.0190907						chr13	56522507	56537786	+	213311	F-box and leucine-rich repeat protein 21	chr13-56522227-56522816-CpG:_53-CGI-downstream-shelf
Fbxl21	NM_178674-fiveUTR	1	0	chr13	56526726	56527248	0.777608	0.0190907						chr13	56522507	56537786	+	213311	F-box and leucine-rich repeat protein 21	chr13-56522227-56522816-CpG:_53-CGI-downstream-shelf
Fbxl21	NM_178674-intron	1	0	chr13	56526726	56527248	0.777608	0.0190907						chr13	56522507	56537786	+	213311	F-box and leucine-rich repeat protein 21	chr13-56522227-56522816-CpG:_53-CGI-downstream-shelf
Fbxl21	NM_178674-TTR	1	0	chr13	56542440	56542815	0.86507	0.0416395						chr13	56522507	56537786	+	213311	F-box and leucine-rich repeat protein 21	NA
Fbxl22	NM_175206-TTR	1	0	chr9	66504593	66505015	0.86507	0.0125981						chr9	66508458	66514593	-	74165	F-box and leucine-rich repeat protein 22	NA
Fbxo25	NM_025785-TTR	1	0	chr8	13941174	13941950	0.562869	0.0370667						chr8	13907805	13940521	+	66822	F-box protein 25	NA
Fbxo3	NM_212433-CDS	1	0	chr2	104045744	104046083	1.01465	0.0218821						chr2	104027798	104063237	+	57443	F-box protein 3	NA
Fbxo3	NM_212433-exon	1	0	chr2	104045744	104046083	1.01465	0.0218821						chr2	104027798	104063237	+	57443	F-box protein 3	NA
Fbxo3	NM_212433-intron	1	0	chr2	104045744	104046083	1.01465	0.0218821						chr2	104027798	104063237	+	57443	F-box protein 3	NA
Fcer1g	NM_010185-promoter	1	0	chr1	171236879	171237385	0.731804	0.0171853						chr1	171229571	171234349	-	14127	Fc receptor, IgE, high affinity I, gamma polypeptide	NA
Fgf1	NM_010197-intron	1	0	chr18	38902757	38903121	1.01465	0.0218821						chr18	38838672	38918699	-	14164	fibroblast growth factor 1	NA
Fgf12	NM_010199-intron	1	0	chr16	28725909	28726199	1.07717	0.017781						chr16	28158583	28753243	-	14167	fibroblast growth factor 12	NA
Fhad1	NM_177868-intron	1	0	chr4	141931615	141932196	0.663951	0.0299876						chr4	141890622	142011651	-	329977	forkhead-associated (FHA) phosphopeptide binding domain 1	NA
Fhod3	NM_175276-intron	1	0	chr18	24724322	24724633	1.04064	0.0145087						chr18	24709444	25133501	+	225288	formin homology 2 domain containing 3	NA
Fkbp5	NM_010220-CDS	1	0	chr17	28415738	28416031	0.915111	0.0353541						chr17	28398752	28486149	-	14229	FK506 binding protein 5	NA
Fkbp5	NM_010220-exon	1	0	chr17	28415738	28416031	0.915111	0.0353541						chr17	28398752	28486149	-	14229	FK506 binding protein 5	NA
Fkbp5	NM_010220-intron	1	0	chr17	28415738	28416031	0.915111	0.0353541						chr17	28398752	28486149	-	14229	FK506 binding protein 5	NA
Fli1	NM_008026-intron	1	0	chr9	32520266	32520616	0.847997	0.0260039						chr9	32422207	32541368	-	14247	Friend leukemia integration 1	NA
Flnb	NM_134080-CDS	1	0	chr14	7869482	7869819	1.19265	0.0101337						chr14	7817956	7951587	+	286940	filamin, beta	NA
Flnb	NM_134080-exon	1	0	chr14	7869482	7869819	1.19265	0.0101337						chr14	7817956	7951587	+	286940	filamin, beta	NA
Flnb	NM_134080-intron	1	0	chr14	7869482	7869819	1.19265	0.0101337						chr14	7817956	7951587	+	286940	filamin, beta	NA
Fmn1	NM_001043322-intron	1	0	chr2	113653095	113653616	0.841738	0.0206063						chr2	113327735	113716767	+	14260	formin 1	NA
Fmo3	NM_008030-CDS	1	0	chr1	162954170	162954485	0.85561	0.0328735						chr1	162953799	162984491	-	14262	flavin containing monooxygenase 3	NA
Fmo3	NM_008030-exon	1	0	chr1	162954170	162954485	0.85561	0.0328735						chr1	162953799	162984491	-	14262	flavin containing monooxygenase 3	NA
Fmo3	NM_008030-threeUTR	1	0	chr1	162954170	162954485	0.85561	0.0328735						chr1	162953799	162984491	-	14262	flavin containing monooxygenase 3	NA
Focad	NM_001081184-CDS	1	0	chr4	88128841	88129191	0.811555	0.0300319						chr4	88094629	88411011	+	230393	focadhesin	NA
Focad	NM_001081184-exon	1	0	chr4	88128841	88129191	0.811555	0.0300319						chr4	88094629	88411011	+	230393	focadhesin	NA
Focad	NM_001081184-intron	1	0	chr4	88128841	88129191	0.811555	0.0300319						chr4	88094629	88411011	+	230393	focadhesin	NA
Foxred2	NM_001017983-intron	1	0	chr15	77947431	77947911	0.777608	0.0241158						chr15	77940521	77956722	-	239554	FAD-dependent oxidoreductase domain containing 2	NA
Frem1	NM_177863-CDS	1	0	chr4	82940456	82940750	1.15612	0.0237446						chr4	82897926	83021102	-	329872	Fras1 related extracellular matrix protein 1	NA
Frem1	NM_177863-exon	1	0	chr4	82940456	82940750	1.15612	0.0237446						chr4	82897926	83021102	-	329872	Fras1 related extracellular matrix protein 1	NA
Frem1	NM_177863-intron	1	0	chr4	82940456	82940750	1.15612	0.0237446						chr4	82897926	83021102	-	329872	Fras1 related extracellular matrix protein 1	NA
Frmd4a	NM_172475-intron	1	0	chr2	4344557	4344801	1.16993	0.0402211						chr2	4152862	4614043	+	209630	FERM domain containing 4A	NA
Frmd4b	NM_145148-intron	1	0	chr6	97515747	97516057	1	0.019658						chr6	97286866	97617657	-	232288	FERM domain containing 4B	NA
Fto	NM_011936-intron	1	0	chr8	91446473	91446982	0.811555	0.0300319						chr8	91313524	91668433	+	26383	fat mass and obesity associated	NA
Fxyd6	NM_022004-intron	1	0	chr9	45387781	45388240	0.861672	0.0112474						chr9	45370184	45396159	+	59095	FXYD domain-containing ion transport regulator 6	NA
Fyco1	NM_001110253-CDS	1	0	chr9	123829118	123829530	0.777608	0.0436763						chr9	123789499	123851899	-	17281	FYVE and coiled-coil domain containing 1	NA
Fyco1	NM_001110253-exon	1	0	chr9	123829118	123829530	0.777608	0.0436763						chr9	123789499	123851899	-	17281	FYVE and coiled-coil domain containing 1	NA
Fyn	NM_001122893-CDS	1	0	chr10	39563568	39564192	0.705458	0.0116451						chr10	39369798	39565374	+	14360	Fyn proto-oncogene	NA
Fyn	NM_001122893-exon	1	0	chr10	39563568	39564192	0.705458	0.0116451						chr10	39369798	39565374	+	14360	Fyn proto-oncogene	NA
Fyn	NM_001122893-intron	1	0	chr10	39563568	39564192	0.705458	0.0116451						chr10	39369798	39565374	+	14360	Fyn proto-oncogene	NA
Fyn	NM_001122893-threeUTR	1	0	chr10	39563568	39564192	0.705458	0.0116451						chr10	39369798	39565374	+	14360	Fyn proto-oncogene	NA
Fzd6	NM_008056-CDS	1	0	chr15	39031184	39031897	0.641546	0.0139846						chr15	39006332	39038190	+	14368	frizzled homolog 6 (Drosophila)	NA
Fzd6	NM_008056-exon	1	0	chr15	39031184	39031897	0.641546	0.0139846						chr15	39006332	39038190	+	14368	frizzled homolog 6 (Drosophila)	NA
Fzd6	NM_008056-intron	1	0	chr15	39031184	39031897	0.641546	0.0139846						chr15	39006332	39038190	+	14368	frizzled homolog 6 (Drosophila)	NA
Gaa	NM_001159324-CDS	1	0	chr11	119283727	119284250	0.806177	0.0187999						chr11	119267966	119285698	+	14387	glucosidase, alpha, acid	NA
Gaa	NM_001159324-exon	1	0	chr11	119283727	119284250	0.806177	0.0187999						chr11	119267966	119285698	+	14387	glucosidase, alpha, acid	NA
Gaa	NM_001159324-intron	1	0	chr11	119283727	119284250	0.806177	0.0187999						chr11	119267966	119285698	+	14387	glucosidase, alpha, acid	NA
Garem	NM_001033445-CDS	1	0	chr18	21131340	21131630	0.745899	0.0390297						chr18	21127341	21300139	-	381126	GRB2 associated, regulator of MAPK1	NA
Garem	NM_001033445-exon	1	0	chr18	21131340	21131630	0.745899	0.0390297						chr18	21127341	21300139	-	381126	GRB2 associated, regulator of MAPK1	NA
Garem	NM_001033445-intron	1	0	chr18	21131340	21131630	0.745899	0.0390297						chr18	21127341	21300139	-	381126	GRB2 associated, regulator of MAPK1	NA
Garnl3	NM_178888-CDS	1	0	chr2	32986301	32986771	0.810029	0.0266929						chr2	32986365	33087204	-	99326	GTPase activating RANGAP domain-like 3	NA
Garnl3	NM_178888-exon	1	0	chr2	32986301	32986771	0.810029	0.0266929						chr2	32986365	33087204	-	99326	GTPase activating RANGAP domain-like 3	NA
Garnl3	NM_178888-threeUTR	1	0	chr2	32986301	32986771	0.810029	0.0266929						chr2	32986365	33087204	-	99326	GTPase activating RANGAP domain-like 3	NA
Garnl3	NM_178888-TTR	1	0	chr2	32986301	32986771	0.810029	0.0266929						chr2	32986365	33087204	-	99326	GTPase activating RANGAP domain-like 3	NA
Gcnt1	NM_010265-CDS	1	0	chr19	17329546	17330131	0.839008	0.0183546						chr19	17326140	17372844	-	14537	glucosaminyl (N-acetyl) transferase 1, core 2	NA
Gcnt1	NM_010265-exon	1	0	chr19	17329546	17330131	0.839008	0.0183546						chr19	17326140	17372844	-	14537	glucosaminyl (N-acetyl) transferase 1, core 2	NA
Gdf10	NM_145741-TTR	1	0	chr14	33935905	33936523	0.641952	0.0254604						chr14	33923586	33935282	+	14560	growth differentiation factor 10	NA
Gdf2	NM_019506-promoter	1	0	chr14	33935905	33936523	0.641952	0.0254604						chr14	33941038	33947198	+	12165	growth differentiation factor 2	NA
Gdpd1	NM_025638-intron	1	0	chr11	87046212	87046689	0.695145	0.0388119						chr11	87033793	87074137	-	66569	glycerophosphodiester phosphodiesterase domain containing 1	NA
Gli3	NM_008130-CDS	1	0	chr13	15719928	15720366	1.03395	0.00787278						chr13	15463722	15730025	+	14634	GLI-Kruppel family member GLI3	NA
Gli3	NM_008130-exon	1	0	chr13	15719928	15720366	1.03395	0.00787278						chr13	15463722	15730025	+	14634	GLI-Kruppel family member GLI3	NA
Gli3	NM_008130-intron	1	0	chr13	15719928	15720366	1.03395	0.00787278						chr13	15463722	15730025	+	14634	GLI-Kruppel family member GLI3	NA
Glis1	NM_147221-intron	1	0	chr4	107483344	107483910	0.820676	0.00623744						chr4	107434718	107635059	+	230587	GLIS family zinc finger 1	NA
Gm10768	NR_033472-promoter	1	0	chr19	43836423	43836903	0.718714	0.0390368						chr19	43838802	43840845	+	100038628	predicted gene 10768	NA
Gm10814	NR_045783-promoter	1	0	chr19	6009019	6009429	0.920566	0.00736074						chr19	6012619	6018459	+	100502985	predicted gene 10814	NA
Gm10863	NR_029470-intron	1	0	chr15	79202299	79202681	1.17971	0.00612371						chr15	79166065	79216401	+	100041655	predicted gene 10863	NA
Gm13483	NR_040362-intron	1	0	chr2	50375404	50375651	1.36257	0.0135529						chr2	50296809	50433967	+	100502624	predicted gene 13483	NA
Gm15612	NR_045880-TTR	1	0	chr6	88849926	88850350	0.906891	0.0314944						chr6	88842853	88847274	+	100038356	predicted gene 15612	NA
Gm1653	NR_040591-promoter	1	0	chr3	149271189	149271463	1.05772	0.0160736						chr3	149274736	149279980	+	381482	predicted gene 1653	NA
Gm4636	NM_001254951-intron	1	0	chr7	28003967	28004392	0.744441	0.0440027						chr7	27984470	28014115	-	100043772	predicted gene 4636	NA
Gm5087	NM_177813-intron	1	0	chr14	13240510	13240763	1.30812	0.0127451						chr14	13157387	13284638	-	328354	predicted gene 5087	NA
Gm5136	NM_203660-CDS	1	0	chr10	108699505	108700138	0.695145	0.0182612						chr10	108699043	108700160	-	368203	predicted gene 5136	NA
Gm5136	NM_203660-exon	1	0	chr10	108699505	108700138	0.695145	0.0182612						chr10	108699043	108700160	-	368203	predicted gene 5136	NA
Gm5136	NM_203660-fiveUTR	1	0	chr10	108699505	108700138	0.695145	0.0182612						chr10	108699043	108700160	-	368203	predicted gene 5136	NA
Gm5820	NM_001033789-intron	1	0	chr18	38902757	38903121	1.01465	0.0218821						chr18	38892455	38971274	+	545253	predicted gene 5820	NA
Gm6484	NM_001080940-promoter	1	0	chr9	21832572	21833361	0.811555	0.00301155						chr9	21835509	21837347	+	624219	predicted gene 6484	NA
Gm6498	NR_003630-promoter	1	0	chr14	48194696	48195020	0.86007	0.0369883						chr14	48198715	48228413	+	624367	glyceraldehyde-3-phosphate dehydrogenase pseudogene	NA
Gm6592	NM_001081564-TTR	1	0	chrX	8852507	8852749	0.95818	0.0264556						chrX	8843993	8849607	+	625480	predicted gene 6592	NA
Gnaz	NM_010311-intron	1	0	chr10	75005565	75005955	0.929611	0.0189046						chr10	74967230	75015877	+	14687	guanine nucleotide binding protein, alpha z subunit	NA
Gnb4	NM_013531-promoter	1	0	chr3	32618712	32618986	0.86507	0.0416395						chr3	32583527	32616535	-	14696	guanine nucleotide binding protein (G protein), beta 4	chr3-32616260-32616933-CpG:_81-CGI-downstream-shelf
Golga7b	NM_001141983-CDS	1	0	chr19	42266433	42267340	0.647023	0.0117723						chr19	42247577	42270348	+	71146	golgi autoantigen, golgin subfamily a, 7B	NA
Golga7b	NM_001141983-exon	1	0	chr19	42266433	42267340	0.647023	0.0117723						chr19	42247577	42270348	+	71146	golgi autoantigen, golgin subfamily a, 7B	NA
Golga7b	NM_001141983-intron	1	0	chr19	42266433	42267340	0.647023	0.0117723						chr19	42247577	42270348	+	71146	golgi autoantigen, golgin subfamily a, 7B	NA
Golgb1	NM_030035-CDS	1	0	chr16	36915998	36916777	0.609485	0.0200403						chr16	36885010	36933085	+	224139	golgi autoantigen, golgin subfamily b, macrogolgin 1	NA
Golgb1	NM_030035-exon	1	0	chr16	36915998	36916777	0.609485	0.0200403						chr16	36885010	36933085	+	224139	golgi autoantigen, golgin subfamily b, macrogolgin 1	NA
Gpr126	NM_001002268-CDS	1	0	chr10	14432912	14433208	1.07306	0.0299766						chr10	14402584	14545036	-	215798	G protein-coupled receptor 126	NA
Gpr126	NM_001002268-exon	1	0	chr10	14432912	14433208	1.07306	0.0299766						chr10	14402584	14545036	-	215798	G protein-coupled receptor 126	NA
Gpr183	NM_183031-CDS	1	0	chr14	121953858	121954256	0.777608	0.0492862						chr14	121952330	121965193	-	321019	G protein-coupled receptor 183	NA
Gpr183	NM_183031-exon	1	0	chr14	121953858	121954256	0.777608	0.0492862						chr14	121952330	121965193	-	321019	G protein-coupled receptor 183	NA
Gpr183	NM_183031-threeUTR	1	0	chr14	121953858	121954256	0.777608	0.0492862						chr14	121952330	121965193	-	321019	G protein-coupled receptor 183	NA
Grhl3	NM_001013756-CDS	1	0	chr4	135560779	135561324	0.579668	0.0452764						chr4	135541887	135573620	-	230824	grainyhead-like 3 (Drosophila)	NA
Grhl3	NM_001013756-exon	1	0	chr4	135560779	135561324	0.579668	0.0452764						chr4	135541887	135573620	-	230824	grainyhead-like 3 (Drosophila)	NA
Grhl3	NM_001013756-intron	1	0	chr4	135560779	135561324	0.579668	0.0452764						chr4	135541887	135573620	-	230824	grainyhead-like 3 (Drosophila)	NA
Grik1	NM_010348-intron	1	0	chr16	88267826	88268360	0.897902	0.0107959						chr16	87895896	88290258	-	14805	glutamate receptor, ionotropic, kainate 1	NA
Grip1	NM_133442-intron	1	0	chr10	119794656	119795440	0.829447	0.00260915						chr10	119454033	120077161	+	74053	glutamate receptor interacting protein 1	NA
Grip2	NM_001159507-CDS	1	0	chr6	91783570	91783960	0.813231	0.0338078						chr6	91761509	91807393	-	243547	glutamate receptor interacting protein 2	NA
Grip2	NM_001159507-exon	1	0	chr6	91783570	91783960	0.813231	0.0338078						chr6	91761509	91807393	-	243547	glutamate receptor interacting protein 2	NA
Grip2	NM_001159507-intron	1	0	chr6	91783570	91783960	0.813231	0.0338078						chr6	91761509	91807393	-	243547	glutamate receptor interacting protein 2	NA
Grpel1	NM_024478-TTR	1	0	chr5	36476123	36476674	0.754888	0.01363						chr5	36465184	36474077	+	17713	GrpE-like 1, mitochondrial	NA
Gsg1l	NM_001101488-intron	1	0	chr7	126055326	126055696	0.819428	0.0484165						chr7	125878418	126082411	-	269994	GSG1-like	NA
Gstm7	NM_026672-CDS	1	0	chr3	107929982	107930486	0.868755	0.0141144						chr3	107926333	107931745	-	68312	glutathione S-transferase, mu 7	NA
Gstm7	NM_026672-exon	1	0	chr3	107929982	107930486	0.868755	0.0141144						chr3	107926333	107931745	-	68312	glutathione S-transferase, mu 7	NA
Gstm7	NM_026672-intron	1	0	chr3	107929982	107930486	0.868755	0.0141144						chr3	107926333	107931745	-	68312	glutathione S-transferase, mu 7	NA
Gtf3c5	NM_148928-CDS	1	0	chr2	28570428	28570709	0.86507	0.0416395						chr2	28566262	28583279	-	70239	general transcription factor IIIC, polypeptide 5	NA
Gtf3c5	NM_148928-exon	1	0	chr2	28570428	28570709	0.86507	0.0416395						chr2	28566262	28583279	-	70239	general transcription factor IIIC, polypeptide 5	NA
Gtf3c5	NM_148928-intron	1	0	chr2	28570428	28570709	0.86507	0.0416395						chr2	28566262	28583279	-	70239	general transcription factor IIIC, polypeptide 5	NA
H60b	NM_001177775-CDS	1	0	chr10	22286732	22287085	0.777608	0.0492862						chr10	22273473	22288848	+	667281	histocompatibility 60b	NA
H60b	NM_001177775-exon	1	0	chr10	22286732	22287085	0.777608	0.0492862						chr10	22273473	22288848	+	667281	histocompatibility 60b	NA
H60b	NM_001177775-intron	1	0	chr10	22286732	22287085	0.777608	0.0492862						chr10	22273473	22288848	+	667281	histocompatibility 60b	NA
Hdac9	NM_024124-intron	1	0	chr12	34388454	34388821	1.07306	0.0299766						chr12	34371496	34528889	-	79221	histone deacetylase 9	NA
Herc1	NM_145617-CDS	1	0	chr9	66504593	66505015	0.86507	0.0125981						chr9	66350449	66508775	+	235439	hect (homologous to the E6-AP (UBE3A) carboxyl terminus) domain and RCC1 (CHC1)-like domain (RLD) 1	NA
Herc1	NM_145617-exon	1	0	chr9	66504593	66505015	0.86507	0.0125981						chr9	66350449	66508775	+	235439	hect (homologous to the E6-AP (UBE3A) carboxyl terminus) domain and RCC1 (CHC1)-like domain (RLD) 1	NA
Herc1	NM_145617-intron	1	0	chr9	66504593	66505015	0.86507	0.0125981						chr9	66350449	66508775	+	235439	hect (homologous to the E6-AP (UBE3A) carboxyl terminus) domain and RCC1 (CHC1)-like domain (RLD) 1	NA
Hmcn1	NM_001024720-intron	1	0	chr1	150575620	150576016	1.16463	0.00929668						chr1	150562501	150993435	-	545370	hemicentin 1	NA
Hn1l	NM_198937-promoter	1	0	chr17	24964657	24965013	1.21057	0.0168601						chr17	24942469	24960623	-	52009	hematological and neurological expressed 1-like	chr17-24960316-24960930-CpG:_61-CGI-downstream-shelf
Hnf1b	NM_009330-intron	1	0	chr11	83897115	83897352	1.13124	0.0366006						chr11	83850868	83905815	+	21410	HNF1 homeobox B	NA
Hoga1	NM_026152-intron	1	0	chr19	42052539	42053044	0.744441	0.0440027						chr19	42045850	42070939	+	67432	4-hydroxy-2-oxoglutarate aldolase 1	NA
Hsd17b14	NM_025330-CDS	1	0	chr7	45565670	45565989	0.935149	0.0445709						chr7	45554927	45567321	+	66065	hydroxysteroid (17-beta) dehydrogenase 14	NA
Hsd17b14	NM_025330-exon	1	0	chr7	45565670	45565989	0.935149	0.0445709						chr7	45554927	45567321	+	66065	hydroxysteroid (17-beta) dehydrogenase 14	NA
Hsd17b14	NM_025330-intron	1	0	chr7	45565670	45565989	0.935149	0.0445709						chr7	45554927	45567321	+	66065	hydroxysteroid (17-beta) dehydrogenase 14	NA
Hspb6	NM_001012401-CDS	1	0	chr7	30554117	30554706	1	0.00316953						chr7	30553301	30555439	+	243912	heat shock protein, alpha-crystallin-related, B6	chr7-30552222-30552448-CpG:_20-CGI-downstream-shore
Hspb6	NM_001012401-exon	1	0	chr7	30554117	30554706	1	0.00316953						chr7	30553301	30555439	+	243912	heat shock protein, alpha-crystallin-related, B6	chr7-30552222-30552448-CpG:_20-CGI-downstream-shore
Hspb6	NM_001012401-intron	1	0	chr7	30554117	30554706	1	0.00316953						chr7	30553301	30555439	+	243912	heat shock protein, alpha-crystallin-related, B6	chr7-30552222-30552448-CpG:_20-CGI-downstream-shelf
Hspb6	NM_001012401-threeUTR	1	0	chr7	30554117	30554706	1	0.00316953						chr7	30553301	30555439	+	243912	heat shock protein, alpha-crystallin-related, B6	chr7-30553245-30553517-CpG:_21-CGI-downstream-shore
Htt	NM_010414-TTR	1	0	chr5	34917484	34918069	0.936806	0.0022809						chr5	34761739	34912521	+	15194	huntingtin	NA
Hunk	NM_015755-intron	1	0	chr16	90454787	90455553	0.695145	0.0182612						chr16	90386396	90499553	+	26559	hormonally upregulated Neu-associated kinase	NA
Hydin	NM_172916-CDS	1	0	chr8	110581897	110582508	0.777608	0.0151401						chr8	110266976	110610253	+	244653	HYDIN, axonemal central pair apparatus protein	NA
Hydin	NM_172916-exon	1	0	chr8	110581897	110582508	0.777608	0.0151401						chr8	110266976	110610253	+	244653	HYDIN, axonemal central pair apparatus protein	NA
Hydin	NM_172916-intron	1	0	chr8	110581897	110582508	0.777608	0.0151401						chr8	110266976	110610253	+	244653	HYDIN, axonemal central pair apparatus protein	NA
Iffo2	NM_001205173-CDS	1	0	chr4	139606432	139606669	0.817136	0.0429239						chr4	139574719	139620382	+	212632	intermediate filament family orphan 2	chr4-139604975-139605198-CpG:_17-CGI-downstream-shore
Iffo2	NM_001205173-exon	1	0	chr4	139606432	139606669	0.817136	0.0429239						chr4	139574719	139620382	+	212632	intermediate filament family orphan 2	chr4-139604975-139605198-CpG:_17-CGI-downstream-shore
Iffo2	NM_001205173-intron	1	0	chr4	139606432	139606669	0.817136	0.0429239						chr4	139574719	139620382	+	212632	intermediate filament family orphan 2	chr4-139604975-139605198-CpG:_17-CGI-downstream-shore
Ifih1	NM_027835-intron	1	0	chr2	62618331	62618653	0.877143	0.0177299						chr2	62595792	62646255	-	71586	interferon induced with helicase C domain 1	NA
Ifng	NM_008337-CDS	1	0	chr10	118440743	118441217	0.872765	0.0158172						chr10	118441046	118445892	+	15978	interferon gamma	NA
Ifng	NM_008337-exon	1	0	chr10	118440743	118441217	0.872765	0.0158172						chr10	118441046	118445892	+	15978	interferon gamma	NA
Ifng	NM_008337-fiveUTR	1	0	chr10	118440743	118441217	0.872765	0.0158172						chr10	118441046	118445892	+	15978	interferon gamma	NA
Ifng	NM_008337-promoter	1	0	chr10	118440743	118441217	0.872765	0.0158172						chr10	118441046	118445892	+	15978	interferon gamma	NA
Ift27	NM_025931-intron	1	0	chr15	78162368	78163083	0.777608	0.00394987						chr15	78159462	78174108	-	67042	intraflagellar transport 27	NA
Igflr1	NM_145580-TTR	1	0	chr7	30569140	30569910	0.541795	0.0249409						chr7	30565426	30567962	+	101883	IGF-like family receptor 1	NA
Ikbkb	NM_001159774-intron	1	0	chr8	22661678	22662043	0.813231	0.0338078						chr8	22659204	22706583	-	16150	inhibitor of kappaB kinase beta	NA
Ikzf3	NM_011771-CDS	1	0	chr11	98466861	98467729	0.562869	0.0370667						chr11	98464692	98546031	-	22780	IKAROS family zinc finger 3	NA
Ikzf3	NM_011771-exon	1	0	chr11	98466861	98467729	0.562869	0.0370667						chr11	98464692	98546031	-	22780	IKAROS family zinc finger 3	NA
Ikzf3	NM_011771-intron	1	0	chr11	98466861	98467729	0.562869	0.0370667						chr11	98464692	98546031	-	22780	IKAROS family zinc finger 3	NA
Ikzf3	NM_011771-threeUTR	1	0	chr11	98466861	98467729	0.562869	0.0370667						chr11	98464692	98546031	-	22780	IKAROS family zinc finger 3	NA
Il11	NM_008350-TTR	1	0	chr7	4770271	4770714	0.666576	0.048643						chr7	4772377	4778141	-	16156	interleukin 11	NA
Il1r1	NM_008362-promoter	1	0	chr1	40222794	40223070	1.09954	0.0117273						chr1	40225079	40316177	+	16177	interleukin 1 receptor, type I	NA
Il20ra	NM_172786-promoter	1	0	chr10	19707937	19708269	0.984058	0.0330612						chr10	19712586	19760053	+	237313	interleukin 20 receptor, alpha	NA
Il31ra	NM_139299-intron	1	0	chr13	112565095	112565417	0.970253	0.0295803						chr13	112522806	112580662	-	218624	interleukin 31 receptor A	NA
Ildr1	NM_134109-intron	1	0	chr16	36704813	36705444	0.719505	0.0123254						chr16	36694037	36726741	+	106347	immunoglobulin-like domain containing receptor 1	NA
Invs	NM_010569-CDS	1	0	chr4	48389872	48390237	0.777608	0.0305267						chr4	48279801	48431953	+	16348	inversin	NA
Invs	NM_010569-exon	1	0	chr4	48389872	48390237	0.777608	0.0305267						chr4	48279801	48431953	+	16348	inversin	NA
Invs	NM_010569-intron	1	0	chr4	48389872	48390237	0.777608	0.0305267						chr4	48279801	48431953	+	16348	inversin	NA
Iqca	NM_029122-intron	1	0	chr1	90061521	90061980	0.777608	0.027125						chr1	90042131	90153401	-	74918	IQ motif containing with AAA domain	NA
Isoc1	NM_025478-CDS	1	0	chr18	58673058	58673466	0.777608	0.0343754						chr18	58659481	58679570	+	66307	isochorismatase domain containing 1	NA
Isoc1	NM_025478-exon	1	0	chr18	58673058	58673466	0.777608	0.0343754						chr18	58659481	58679570	+	66307	isochorismatase domain containing 1	NA
Isoc1	NM_025478-intron	1	0	chr18	58673058	58673466	0.777608	0.0343754						chr18	58659481	58679570	+	66307	isochorismatase domain containing 1	NA
Isoc2b	NM_026158-promoter	1	0	chr7	4866239	4866830	0.697437	0.0166531						chr7	4844959	4866179	-	67441	isochorismatase domain containing 2b	chr7-4865968-4866227-CpG:_22-CGI-downstream-shore
Itfg1	NM_028007-intron	1	0	chr8	85825701	85825960	1.07717	0.017781						chr8	85717556	85840949	-	71927	integrin alpha FG-GAP repeat containing 1	NA
Itga9	NM_133721-intron	1	0	chr9	118741062	118741503	1	0.019658						chr9	118606708	118901003	+	104099	integrin alpha 9	NA
Itpkb	NM_001081175-CDS	1	0	chr1	180421022	180421473	0.858528	0.0100439						chr1	180330475	180423659	+	320404	inositol 1,4,5-trisphosphate 3-kinase B	NA
Itpkb	NM_001081175-exon	1	0	chr1	180421022	180421473	0.858528	0.0100439						chr1	180330475	180423659	+	320404	inositol 1,4,5-trisphosphate 3-kinase B	NA
Itpkb	NM_001081175-intron	1	0	chr1	180421022	180421473	0.858528	0.0100439						chr1	180330475	180423659	+	320404	inositol 1,4,5-trisphosphate 3-kinase B	NA
Itpr2	NM_019923-CDS	1	0	chr6	146374268	146374704	0.813231	0.0338078						chr6	146108298	146502223	-	16439	inositol 1,4,5-triphosphate receptor 2	NA
Itpr2	NM_019923-exon	1	0	chr6	146374268	146374704	0.813231	0.0338078						chr6	146108298	146502223	-	16439	inositol 1,4,5-triphosphate receptor 2	NA
Itpr2	NM_019923-intron	1	0	chr6	146326722	146327424	0.537937	0.0435144						chr6	146108298	146502223	-	16439	inositol 1,4,5-triphosphate receptor 2	NA
Jup	NM_010593-CDS	1	0	chr11	100378040	100378569	0.615857	0.0458533						chr11	100368855	100397790	-	16480	junction plakoglobin	NA
Jup	NM_010593-exon	1	0	chr11	100378040	100378569	0.615857	0.0458533						chr11	100368855	100397790	-	16480	junction plakoglobin	NA
Jup	NM_010593-intron	1	0	chr11	100378040	100378569	0.615857	0.0458533						chr11	100368855	100397790	-	16480	junction plakoglobin	NA
Kansl2	NM_133714-CDS	1	0	chr15	98531518	98531760	1.16993	0.0402211						chr15	98519100	98534221	-	69612	KAT8 regulatory NSL complex subunit 2	chr15-98533652-98534489-CpG:_86-CGI-upstream-shelf
Kansl2	NM_133714-exon	1	0	chr15	98531518	98531760	1.16993	0.0402211						chr15	98519100	98534221	-	69612	KAT8 regulatory NSL complex subunit 2	chr15-98533652-98534489-CpG:_86-CGI-upstream-shore
Kansl2	NM_133714-intron	1	0	chr15	98531518	98531760	1.16993	0.0402211						chr15	98519100	98534221	-	69612	KAT8 regulatory NSL complex subunit 2	chr15-98533652-98534489-CpG:_86-CGI-upstream-shore
Kcnip1	NM_001190885-intron	1	0	chr11	33664146	33664451	1.17616	0.0154805						chr11	33629340	33843585	-	70357	Kv channel-interacting protein 1	NA
Kcnj6	NM_001025584-intron	1	0	chr16	94937506	94937845	0.906891	0.0314944						chr16	94748682	94997696	-	16522	potassium inwardly-rectifying channel, subfamily J, member 6	NA
Kcnk2	NM_001159850-intron	1	0	chr1	189226304	189226836	0.681392	0.0303803						chr1	189207929	189343353	-	16526	potassium channel, subfamily K, member 2	NA
Kcnt1	NM_175462-CDS	1	0	chr2	25901098	25901543	0.656301	0.0378442						chr2	25877860	25918273	+	227632	potassium channel, subfamily T, member 1	NA
Kcnt1	NM_175462-exon	1	0	chr2	25901098	25901543	0.656301	0.0378442						chr2	25877860	25918273	+	227632	potassium channel, subfamily T, member 1	NA
Kcnt1	NM_175462-intron	1	0	chr2	25901098	25901543	0.656301	0.0378442						chr2	25877860	25918273	+	227632	potassium channel, subfamily T, member 1	NA
Kif21b	NM_001039472-exon	1	0	chr1	136175976	136176459	0.730302	0.0192948						chr1	136131400	136178014	+	16565	kinesin family member 21B	NA
Kif21b	NM_001039472-intron	1	0	chr1	136141758	136142102	1.09954	0.0196327						chr1	136131400	136178014	+	16565	kinesin family member 21B	chr1-136140304-136140607-CpG:_24-CGI-downstream-shore
Kif21b	NM_001039472-threeUTR	1	0	chr1	136175976	136176459	0.730302	0.0192948						chr1	136131400	136178014	+	16565	kinesin family member 21B	NA
Klhdc3	NM_027910-CDS	1	0	chr17	46677841	46678559	0.643306	0.0179582						chr17	46674550	46680930	-	71765	kelch domain containing 3	chr17-46674014-46674430-CpG:_35-CGI-downstream-shelf
Klhdc3	NM_027910-exon	1	0	chr17	46677841	46678559	0.643306	0.0179582						chr17	46674550	46680930	-	71765	kelch domain containing 3	chr17-46674014-46674430-CpG:_35-CGI-downstream-shelf
Klhdc3	NM_027910-fiveUTR	1	0	chr17	46677841	46678559	0.643306	0.0179582						chr17	46674550	46680930	-	71765	kelch domain containing 3	chr17-46674014-46674430-CpG:_35-CGI-downstream-shelf
Klhdc3	NM_027910-intron	1	0	chr17	46677841	46678559	0.643306	0.0179582						chr17	46674550	46680930	-	71765	kelch domain containing 3	chr17-46680623-46681204-CpG:_54-CGI-upstream-shelf
Klhl2	NM_178633-CDS	1	0	chr8	64740664	64741006	0.870717	0.0469011						chr8	64739861	64779865	-	77113	kelch-like 2, Mayven	NA
Klhl2	NM_178633-exon	1	0	chr8	64740664	64741006	0.870717	0.0469011						chr8	64739861	64779865	-	77113	kelch-like 2, Mayven	NA
Klhl2	NM_178633-intron	1	0	chr8	64740664	64741006	0.870717	0.0469011						chr8	64739861	64779865	-	77113	kelch-like 2, Mayven	NA
Klhl2	NM_178633-threeUTR	1	0	chr8	64740664	64741006	0.870717	0.0469011						chr8	64739861	64779865	-	77113	kelch-like 2, Mayven	NA
Klhl29	NM_001164493-intron	1	0	chr12	5328647	5329022	1.21818	0.00438496						chr12	5077465	5375682	-	208439	kelch-like 29	NA
Kmt2a	NM_001081049-CDS	1	0	chr9	44848783	44849509	0.63743	0.011867						chr9	44803354	44881274	-	214162	lysine (K)-specific methyltransferase 2A	NA
Kmt2a	NM_001081049-exon	1	0	chr9	44848783	44849509	0.63743	0.011867						chr9	44803354	44881274	-	214162	lysine (K)-specific methyltransferase 2A	NA
Kmt2b	NM_029274-CDS	1	0	chr7	30569140	30569910	0.541795	0.0249409						chr7	30568854	30588726	-	75410	lysine (K)-specific methyltransferase 2B	NA
Kmt2b	NM_029274-exon	1	0	chr7	30569140	30569910	0.541795	0.0249409						chr7	30568854	30588726	-	75410	lysine (K)-specific methyltransferase 2B	NA
Kmt2b	NM_029274-intron	1	0	chr7	30569140	30569910	0.541795	0.0249409						chr7	30568854	30588726	-	75410	lysine (K)-specific methyltransferase 2B	NA
Kmt2b	NM_029274-threeUTR	1	0	chr7	30569140	30569910	0.541795	0.0249409						chr7	30568854	30588726	-	75410	lysine (K)-specific methyltransferase 2B	NA
Krt10	NM_010660-CDS	1	0	chr11	99387400	99387743	1.09954	0.0331719						chr11	99385255	99389364	-	16661	keratin 10	NA
Krt10	NM_010660-exon	1	0	chr11	99387400	99387743	1.09954	0.0331719						chr11	99385255	99389364	-	16661	keratin 10	NA
Krt10	NM_010660-intron	1	0	chr11	99387400	99387743	1.09954	0.0331719						chr11	99385255	99389364	-	16661	keratin 10	NA
Krt82	NM_053249-TTR	1	0	chr15	101540346	101540723	0.877143	0.0177299						chr15	101541220	101550659	-	114566	keratin 82	NA
L3mbtl3	NM_172787-intron	1	0	chr10	26346264	26346592	0.819428	0.0484165						chr10	26275451	26375185	-	237339	l(3)mbt-like 3 (Drosophila)	NA
Lama1	NM_008480-promoter	1	0	chr17	67696338	67696709	0.716207	0.0439891						chr17	67697264	67822645	+	16772	laminin, alpha 1	chr17-67697110-67697827-CpG:_69-CGI-upstream-shore
Lama5	NM_001081171-CDS	1	0	chr2	180206901	180207487	0.993336	0.000972959						chr2	180176372	180225859	-	16776	laminin, alpha 5	NA
Lama5	NM_001081171-exon	1	0	chr2	180206901	180207487	0.993336	0.000972959						chr2	180176372	180225859	-	16776	laminin, alpha 5	NA
Lama5	NM_001081171-intron	1	0	chr2	180206901	180207487	0.993336	0.000972959						chr2	180176372	180225859	-	16776	laminin, alpha 5	NA
Lamc2	NM_008485-CDS	1	0	chr1	153154324	153154853	0.698173	0.0344865						chr1	153122755	153186447	-	16782	laminin, gamma 2	NA
Lamc2	NM_008485-exon	1	0	chr1	153154324	153154853	0.698173	0.0344865						chr1	153122755	153186447	-	16782	laminin, gamma 2	NA
Lamc2	NM_008485-intron	1	0	chr1	153154324	153154853	0.698173	0.0344865						chr1	153122755	153186447	-	16782	laminin, gamma 2	NA
Larp6	NM_026235-CDS	1	0	chr9	60724051	60724398	0.808634	0.0237377						chr9	60713120	60738801	+	67557	La ribonucleoprotein domain family, member 6	NA
Larp6	NM_026235-exon	1	0	chr9	60724051	60724398	0.808634	0.0237377						chr9	60713120	60738801	+	67557	La ribonucleoprotein domain family, member 6	NA
Larp6	NM_026235-intron	1	0	chr9	60724051	60724398	0.808634	0.0237377						chr9	60713120	60738801	+	67557	La ribonucleoprotein domain family, member 6	NA
Lclat1	NM_001081071-intron	1	0	chr17	73172074	73172384	1.04064	0.0459494						chr17	73107984	73243366	+	225010	lysocardiolipin acyltransferase 1	NA
Ldb2	NM_010698-intron	1	0	chr5	44733188	44733745	0.836501	0.0163551						chr5	44472132	44799707	-	16826	LIM domain binding 2	NA
Ldlrad3	NM_178886-intron	1	0	chr2	102018314	102018980	0.630766	0.0469063						chr2	101950200	102186377	-	241576	low density lipoprotein receptor class A domain containing 3	NA
Lect2	NM_010702-CDS	1	0	chr13	56542440	56542815	0.86507	0.0416395						chr13	56542459	56548538	-	16841	leukocyte cell-derived chemotaxin 2	NA
Lect2	NM_010702-exon	1	0	chr13	56542440	56542815	0.86507	0.0416395						chr13	56542459	56548538	-	16841	leukocyte cell-derived chemotaxin 2	NA
Lect2	NM_010702-threeUTR	1	0	chr13	56542440	56542815	0.86507	0.0416395						chr13	56542459	56548538	-	16841	leukocyte cell-derived chemotaxin 2	NA
Lect2	NM_010702-TTR	1	0	chr13	56542440	56542815	0.86507	0.0416395						chr13	56542459	56548538	-	16841	leukocyte cell-derived chemotaxin 2	NA
Lgr6	NM_001033409-intron	1	0	chr1	134988344	134988822	0.839008	0.0183546						chr1	134986352	135105276	-	329252	leucine-rich repeat-containing G protein-coupled receptor 6	chr1-134987516-134988073-CpG:_47-CGI-downstream-shore
Lhb	NM_008497-TTR	1	0	chr7	45422117	45422913	0.550197	0.0402195						chr7	45420945	45421854	+	16866	luteinizing hormone beta	NA
Lin37	NM_029377-TTR	1	0	chr7	30554117	30554706	1	0.00316953						chr7	30555440	30559646	-	75660	lin-37 homolog (C. elegans)	chr7-30552222-30552448-CpG:_20-CGI-downstream-shore
Litaf	NM_019980-promoter	1	0	chr16	10997831	10998490	1.07306	0.00214484						chr16	10959272	10993121	-	56722	LPS-induced TN factor	NA
Lmna	NM_019390-CDS	1	0	chr3	88486420	88486868	0.777608	0.0134911						chr3	88483204	88493312	-	16905	lamin A	chr3-88484616-88485123-CpG:_37-CGI-downstream-shore
Lmna	NM_019390-exon	1	0	chr3	88486420	88486868	0.777608	0.0134911						chr3	88483204	88493312	-	16905	lamin A	chr3-88484616-88485123-CpG:_37-CGI-downstream-shore
Lmna	NM_019390-intron	1	0	chr3	88486420	88486868	0.777608	0.0134911						chr3	88483204	88493312	-	16905	lamin A	chr3-88484616-88485123-CpG:_37-CGI-downstream-shore
Lrch1	NM_001252132-CDS	1	0	chr14	74786098	74786450	0.777608	0.0241158						chr14	74754672	74947877	-	380916	leucine-rich repeats and calponin homology (CH) domain containing 1	NA
Lrch1	NM_001252132-exon	1	0	chr14	74786098	74786450	0.777608	0.0241158						chr14	74754672	74947877	-	380916	leucine-rich repeats and calponin homology (CH) domain containing 1	NA
Lrch1	NM_001252132-intron	1	0	chr14	74786098	74786450	0.777608	0.0241158						chr14	74754672	74947877	-	380916	leucine-rich repeats and calponin homology (CH) domain containing 1	NA
Lrfn2	NM_027452-CDS	1	0	chr17	49069888	49070255	0.68834	0.0492467						chr17	48932581	49097590	+	70530	leucine rich repeat and fibronectin type III domain containing 2	NA
Lrfn2	NM_027452-exon	1	0	chr17	49069888	49070255	0.68834	0.0492467						chr17	48932581	49097590	+	70530	leucine rich repeat and fibronectin type III domain containing 2	NA
Lrfn2	NM_027452-fiveUTR	1	0	chr17	49069888	49070255	0.68834	0.0492467						chr17	48932581	49097590	+	70530	leucine rich repeat and fibronectin type III domain containing 2	NA
Lrig2	NM_001025067-exon	1	0	chr3	104455508	104455849	1	0.019658						chr3	104453982	104511856	-	269473	leucine-rich repeats and immunoglobulin-like domains 2	NA
Lrig2	NM_001025067-threeUTR	1	0	chr3	104455508	104455849	1	0.019658						chr3	104453982	104511856	-	269473	leucine-rich repeats and immunoglobulin-like domains 2	NA
Lrp1b	NM_053011-intron	1	0	chr2	42166919	42167376	0.85561	0.0328735						chr2	40596772	42653598	-	94217	low density lipoprotein-related protein 1B (deleted in tumors)	NA
Lrp6	NM_008514-CDS	1	0	chr6	134468482	134468771	0.987061	0.0176476						chr6	134446477	134566913	-	16974	low density lipoprotein receptor-related protein 6	NA
Lrp6	NM_008514-exon	1	0	chr6	134468482	134468771	0.987061	0.0176476						chr6	134446477	134566913	-	16974	low density lipoprotein receptor-related protein 6	NA
Lrp6	NM_008514-intron	1	0	chr6	134468482	134468771	0.987061	0.0176476						chr6	134446477	134566913	-	16974	low density lipoprotein receptor-related protein 6	NA
Lrrc42	NM_029985-TTR	1	0	chr4	107230418	107230713	0.86507	0.0416395						chr4	107233513	107253533	-	77809	leucine rich repeat containing 42	NA
Lrrc52	NM_001013382-CDS	1	0	chr1	167445746	167446317	0.640104	0.0371706						chr1	167445674	167466780	-	240899	leucine rich repeat containing 52	NA
Lrrc52	NM_001013382-exon	1	0	chr1	167445746	167446317	0.640104	0.0371706						chr1	167445674	167466780	-	240899	leucine rich repeat containing 52	NA
Lrrc52	NM_001013382-intron	1	0	chr1	167445746	167446317	0.640104	0.0371706						chr1	167445674	167466780	-	240899	leucine rich repeat containing 52	NA
Lrrc52	NM_001013382-threeUTR	1	0	chr1	167445746	167446317	0.640104	0.0371706						chr1	167445674	167466780	-	240899	leucine rich repeat containing 52	NA
Lrrc56	NM_153777-CDS	1	0	chr7	141206088	141206491	0.777608	0.0343754						chr7	141195142	141210055	+	70552	leucine rich repeat containing 56	NA
Lrrc56	NM_153777-exon	1	0	chr7	141206088	141206491	0.777608	0.0343754						chr7	141195142	141210055	+	70552	leucine rich repeat containing 56	NA
Lrrc56	NM_153777-intron	1	0	chr7	141206088	141206491	0.777608	0.0343754						chr7	141195142	141210055	+	70552	leucine rich repeat containing 56	NA
Lrrc71	NM_028971-CDS	1	0	chr3	87742682	87743146	0.844722	0.0231434						chr3	87736922	87748623	-	74485	leucine rich repeat containing 71	NA
Lrrc71	NM_028971-exon	1	0	chr3	87742682	87743146	0.844722	0.0231434						chr3	87736922	87748623	-	74485	leucine rich repeat containing 71	NA
Lrrc71	NM_028971-intron	1	0	chr3	87742682	87743146	0.844722	0.0231434						chr3	87736922	87748623	-	74485	leucine rich repeat containing 71	NA
Ltn1	NM_001081068-CDS	1	0	chr16	87394365	87394827	1.42531	0.000351077						chr16	87376650	87432606	-	78913	listerin E3 ubiquitin protein ligase 1	NA
Ltn1	NM_001081068-exon	1	0	chr16	87394365	87394827	1.42531	0.000351077						chr16	87376650	87432606	-	78913	listerin E3 ubiquitin protein ligase 1	NA
Ltn1	NM_001081068-intron	1	0	chr16	87394365	87394827	1.42531	0.000351077						chr16	87376650	87432606	-	78913	listerin E3 ubiquitin protein ligase 1	NA
Macrod2	NM_001013802-intron	1	0	chr2	142218166	142218608	0.887232	0.0222943						chr2	140395429	142390050	+	72899	MACRO domain containing 2	NA
Mad1l1	NM_010752-CDS	1	0	chr5	140065751	140066192	0.744441	0.0440027						chr5	140008688	140321552	-	17120	MAD1 mitotic arrest deficient 1-like 1	NA
Mad1l1	NM_010752-exon	1	0	chr5	140065751	140066192	0.744441	0.0440027						chr5	140008688	140321552	-	17120	MAD1 mitotic arrest deficient 1-like 1	NA
Mad1l1	NM_010752-intron	1	0	chr5	140065751	140066192	0.744441	0.0440027						chr5	140008688	140321552	-	17120	MAD1 mitotic arrest deficient 1-like 1	NA
Map3k13	NM_172821-CDS	1	0	chr16	21892232	21892564	0.935149	0.0445709						chr16	21891968	21931877	+	71751	mitogen-activated protein kinase kinase kinase 13	NA
Map3k13	NM_172821-exon	1	0	chr16	21892232	21892564	0.935149	0.0445709						chr16	21891968	21931877	+	71751	mitogen-activated protein kinase kinase kinase 13	NA
Map3k13	NM_172821-intron	1	0	chr16	21892232	21892564	0.935149	0.0445709						chr16	21891968	21931877	+	71751	mitogen-activated protein kinase kinase kinase 13	NA
Map3k5	NM_008580-intron	1	0	chr10	20051839	20052170	0.777608	0.0387343						chr10	19934525	20142750	+	26408	mitogen-activated protein kinase kinase kinase 5	NA
Map4	NM_008633-intron	1	0	chr9	110052034	110052486	0.744441	0.0440027						chr9	109931773	110083954	+	17758	microtubule-associated protein 4	NA
Mapkap1	NM_177345-intron	1	0	chr2	34580382	34581142	0.740133	0.00913351						chr2	34432024	34624950	+	227743	mitogen-activated protein kinase associated protein 1	NA
Mast4	NM_175171-intron	1	0	chr13	103019084	103019467	0.777608	0.0492862						chr13	102732488	103334492	-	328329	microtubule associated serine/threonine kinase family member 4	NA
Mcm3ap	NM_019434-CDS	1	0	chr10	76470431	76471173	0.640104	0.019619						chr10	76468970	76515857	+	54387	minichromosome maintenance deficient 3 (S. cerevisiae) associated protein	chr10-76468675-76469198-CpG:_49-CGI-downstream-shore
Mcm3ap	NM_019434-exon	1	0	chr10	76470431	76471173	0.640104	0.019619						chr10	76468970	76515857	+	54387	minichromosome maintenance deficient 3 (S. cerevisiae) associated protein	chr10-76468675-76469198-CpG:_49-CGI-downstream-shore
Mcmbp	NM_145955-intron	1	0	chr7	128734564	128734890	0.893085	0.0250093						chr7	128696458	128740429	-	210711	MCM (minichromosome maintenance deficient) binding protein	NA
Mcu	NM_001033259-intron	1	0	chr10	59589943	59590388	0.777608	0.0305267						chr10	59446983	59616692	-	215999	mitochondrial calcium uniporter	NA
Mea1	NM_001277312-promoter	1	0	chr17	46677841	46678559	0.643306	0.0179582						chr17	46681179	46683126	+	17256	male enhanced antigen 1	chr17-46674014-46674430-CpG:_35-CGI-downstream-shelf
Meaf6	NM_027310-TTR	1	0	chr4	125112051	125112365	0.899598	0.0280619						chr4	125085146	125109889	+	70088	MYST/Esa1-associated factor 6	NA
Megf6	NM_001162977-intron	1	0	chr4	154217094	154217358	1.09954	0.0331719						chr4	154170712	154275721	+	230971	multiple EGF-like-domains 6	NA
Meis1	NM_010789-intron	1	0	chr11	18911496	18911779	1.07306	0.0299766						chr11	18880427	19018969	-	17268	Meis homeobox 1	NA
Meox2	NM_008584-CDS	1	0	chr12	37178149	37178696	1.02153	0.00710586						chr12	37108545	37179528	+	17286	mesenchyme homeobox 2	NA
Meox2	NM_008584-exon	1	0	chr12	37178149	37178696	1.02153	0.00710586						chr12	37108545	37179528	+	17286	mesenchyme homeobox 2	NA
Meox2	NM_008584-intron	1	0	chr12	37178149	37178696	1.02153	0.00710586						chr12	37108545	37179528	+	17286	mesenchyme homeobox 2	NA
Meox2	NM_008584-threeUTR	1	0	chr12	37178149	37178696	1.02153	0.00710586						chr12	37108545	37179528	+	17286	mesenchyme homeobox 2	NA
Mettl16	NM_026197-CDS	1	0	chr11	74817067	74817848	0.745186	0.00551715						chr11	74770862	74818692	+	67493	methyltransferase like 16	NA
Mettl16	NM_026197-exon	1	0	chr11	74817067	74817848	0.745186	0.00551715						chr11	74770862	74818692	+	67493	methyltransferase like 16	NA
Mettl16	NM_026197-intron	1	0	chr11	74817067	74817848	0.745186	0.00551715						chr11	74770862	74818692	+	67493	methyltransferase like 16	NA
Mettl16	NM_026197-threeUTR	1	0	chr11	74817067	74817848	0.745186	0.00551715						chr11	74770862	74818692	+	67493	methyltransferase like 16	NA
Mfsd8	NM_028140-intron	1	0	chr3	40828125	40828349	1.13124	0.0366006						chr3	40818171	40846854	-	72175	major facilitator superfamily domain containing 8	NA
Mgmt	NM_008598-intron	1	0	chr7	136997462	136997965	0.647547	0.0478481						chr7	136894610	137128188	+	17314	O-6-methylguanine-DNA methyltransferase	NA
Midn	NM_021565-CDS	1	0	chr10	80156576	80156918	0.716207	0.0439891						chr10	80148289	80158367	+	59090	midnolin	chr10-80159825-80160230-CpG:_41-CGI-upstream-shelf
Midn	NM_021565-exon	1	0	chr10	80156576	80156918	0.716207	0.0439891						chr10	80148289	80158367	+	59090	midnolin	chr10-80159825-80160230-CpG:_41-CGI-upstream-shelf
Midn	NM_021565-threeUTR	1	0	chr10	80156576	80156918	0.716207	0.0439891						chr10	80148289	80158367	+	59090	midnolin	chr10-80159825-80160230-CpG:_41-CGI-upstream-shelf
Mier1	NM_001039081-CDS	1	0	chr4	103148996	103149427	0.777608	0.0436763						chr4	103119389	103165749	+	71148	mesoderm induction early response 1 homolog (Xenopus laevis	NA
Mier1	NM_001039081-exon	1	0	chr4	103148996	103149427	0.777608	0.0436763						chr4	103119389	103165749	+	71148	mesoderm induction early response 1 homolog (Xenopus laevis	NA
Mier1	NM_001039081-intron	1	0	chr4	103148996	103149427	0.777608	0.0436763						chr4	103119389	103165749	+	71148	mesoderm induction early response 1 homolog (Xenopus laevis	NA
Mina	NM_025910-CDS	1	0	chr16	59480198	59480535	0.819428	0.0484165						chr16	59471774	59492451	+	67014	myc induced nuclear antigen	NA
Mina	NM_025910-exon	1	0	chr16	59480198	59480535	0.819428	0.0484165						chr16	59471774	59492451	+	67014	myc induced nuclear antigen	NA
Mina	NM_025910-intron	1	0	chr16	59480198	59480535	0.819428	0.0484165						chr16	59471774	59492451	+	67014	myc induced nuclear antigen	NA
Mipep	NM_027436-intron	1	0	chr14	60850108	60850529	0.777608	0.027125						chr14	60784565	60903613	+	70478	mitochondrial intermediate peptidase	NA
Mir1191	NR_035422-intron	1	0	chr5	76447727	76448043	0.984058	0.0330612						chr5	76206228	76469519	-	100316839	microRNA 1191	NA
Mir1953	NR_035478-promoter	1	0	chr2	151969813	151970228	0.899598	0.0280619						chr2	151967528	151967617	-	100316704	microRNA 1953	chr2-151970018-151970419-CpG:_29-CGI
Mir3094	NR_037277-promoter	1	0	chr4	40989404	40989791	1.01207	0.0117822						chr4	40993694	40993758	+	100526501	microRNA 3094	NA
Mir669a-1	NR_035408-intron	1	0	chr17	51391736	51392108	0.887232	0.0222943						chr17	51147895	51613053	+	735256	microRNA 669a-1	NA
Mir669a-10	NR_037264-intron	1	0	chr17	51391736	51392108	0.887232	0.0222943						chr17	51277987	51613053	+	100526494	microRNA 669a-10	NA
Mir669a-11	NR_037266-intron	1	0	chr17	51391736	51392108	0.887232	0.0222943						chr17	51277987	51613053	+	100526495	microRNA 669a-11	NA
Mir669a-12	NR_037268-intron	1	0	chr17	51391736	51392108	0.887232	0.0222943						chr17	51277987	51613053	+	100526496	microRNA 669a-12	NA
Mir669a-4	NR_037250-intron	1	0	chr17	51391736	51392108	0.887232	0.0222943						chr17	51277987	51613053	+	100526535	microRNA 669a-4	NA
Mir669a-5	NR_037251-intron	1	0	chr17	51391736	51392108	0.887232	0.0222943						chr17	51277987	51613053	+	100526483	microRNA 669a-5	NA
Mir669a-6	NR_037253-intron	1	0	chr17	51391736	51392108	0.887232	0.0222943						chr17	51277987	51613053	+	100526485	microRNA 669a-6	NA
Mir669a-7	NR_037255-intron	1	0	chr17	51391736	51392108	0.887232	0.0222943						chr17	51277987	51613053	+	100526536	microRNA 669a-7	NA
Mir669a-8	NR_037259-intron	1	0	chr17	51391736	51392108	0.887232	0.0222943						chr17	51277987	51613053	+	100526489	microRNA 669a-8	NA
Mir669a-9	NR_037260-intron	1	0	chr17	51391736	51392108	0.887232	0.0222943						chr17	51277987	51613053	+	100526491	microRNA 4669a-9	NA
Mir669p-1	NR_037257-intron	1	0	chr17	51391736	51392108	0.887232	0.0222943						chr17	51277987	51613053	+	100526552	microRNA 669p-1	NA
Mir669p-2	NR_037262-intron	1	0	chr17	51391736	51392108	0.887232	0.0222943						chr17	51277987	51613053	+	100526538	microRNA 669p-2	NA
Mir702	NR_030483-exon	1	0	chr5	136990382	136991639	0.449375	0.04327						chr5	136991432	136991541	+	735283	microRNA 702	chr5-136986864-136987844-CpG:_75-CGI-downstream-shelf
Mir702	NR_030483-promoter	1	0	chr5	136990382	136991639	0.449375	0.04327						chr5	136991432	136991541	+	735283	microRNA 702	chr5-136986864-136987844-CpG:_75-CGI-downstream-shelf
Mir702	NR_030483-TTR	1	0	chr5	136990382	136991639	0.449375	0.04327						chr5	136991432	136991541	+	735283	microRNA 702	chr5-136986864-136987844-CpG:_75-CGI-downstream-shelf
Mmp9	NM_013599-CDS	1	0	chr2	164950862	164951462	1	0.00103458						chr2	164948250	164955846	+	17395	matrix metallopeptidase 9	chr2-164949194-164949837-CpG:_52-CGI-downstream-shore
Mmp9	NM_013599-exon	1	0	chr2	164950862	164951462	1	0.00103458						chr2	164948250	164955846	+	17395	matrix metallopeptidase 9	chr2-164953348-164953565-CpG:_17-CGI-upstream-shore
Mmp9	NM_013599-intron	1	0	chr2	164950862	164951462	1	0.00103458						chr2	164948250	164955846	+	17395	matrix metallopeptidase 9	chr2-164949194-164949837-CpG:_52-CGI-downstream-shore
Mphosph6	NM_026758-promoter	1	0	chr8	117806500	117807001	0.893085	0.00381032						chr8	117791644	117801929	-	68533	M phase phosphoprotein 6	NA
Mprip	NM_201245-promoter	1	0	chr11	59658230	59658579	0.819428	0.0484165						chr11	59662494	59780860	+	26936	myosin phosphatase Rho interacting protein	chr11-59662147-59663016-CpG:_94-CGI-upstream-shelf
Mpzl2	NM_007962-intron	1	0	chr9	45047738	45048096	0.877143	0.0177299						chr9	45042343	45054043	+	14012	myelin protein zero-like 2	NA
Mrps6	NM_080456-CDS	1	0	chr16	92099514	92100135	0.667425	0.0271634						chr16	92058335	92112227	+	121022	mitochondrial ribosomal protein S6	NA
Mrps6	NM_080456-exon	1	0	chr16	92099514	92100135	0.667425	0.0271634						chr16	92058335	92112227	+	121022	mitochondrial ribosomal protein S6	NA
Mrps6	NM_080456-intron	1	0	chr16	92099514	92100135	0.667425	0.0271634						chr16	92058335	92112227	+	121022	mitochondrial ribosomal protein S6	NA
Ms4a10	NM_023529-promoter	1	0	chr19	10977634	10977900	0.893085	0.0250093						chr19	10962294	10974670	-	69826	membrane-spanning 4-domains, subfamily A, member 10	NA
Ms4a15	NM_001034898-TTR	1	0	chr19	10977634	10977900	0.893085	0.0250093						chr19	10978306	10993250	-	545279	membrane-spanning 4-domains, subfamily A, member 15	NA
Msantd1	NM_207277-CDS	1	0	chr5	34917484	34918069	0.936806	0.0022809						chr5	34915914	34923839	+	403174	Myb/SANT-like DNA-binding domain containing 1	NA
Msantd1	NM_207277-exon	1	0	chr5	34917484	34918069	0.936806	0.0022809						chr5	34915914	34923839	+	403174	Myb/SANT-like DNA-binding domain containing 1	NA
Msantd1	NM_207277-fiveUTR	1	0	chr5	34917484	34918069	0.936806	0.0022809						chr5	34915914	34923839	+	403174	Myb/SANT-like DNA-binding domain containing 1	NA
Msantd1	NM_207277-intron	1	0	chr5	34917484	34918069	0.936806	0.0022809						chr5	34915914	34923839	+	403174	Myb/SANT-like DNA-binding domain containing 1	NA
Msrb2	NM_029619-intron	1	0	chr2	19374570	19375041	0.881944	0.019879						chr2	19371635	19394971	+	76467	methionine sulfoxide reductase B2	chr2-19371666-19371913-CpG:_23-CGI-downstream-shelf
Msrb2	NM_029619-TTR	1	0	chr2	19396256	19396574	0.970253	0.0295803						chr2	19371635	19394971	+	76467	methionine sulfoxide reductase B2	NA
Mtap	NM_024433-intron	1	0	chr4	89157323	89157804	0.748461	0.0307676						chr4	89137369	89181090	+	66902	methylthioadenosine phosphorylase	NA
Mtmr10	NM_172742-CDS	1	0	chr7	64321157	64321398	0.935149	0.0445709						chr7	64287669	64340806	+	233315	myotubularin related protein 10	NA
Mtmr10	NM_172742-exon	1	0	chr7	64321157	64321398	0.935149	0.0445709						chr7	64287669	64340806	+	233315	myotubularin related protein 10	NA
Mtmr10	NM_172742-intron	1	0	chr7	64321157	64321398	0.935149	0.0445709						chr7	64287669	64340806	+	233315	myotubularin related protein 10	NA
Mtrf1l	NM_175374-CDS	1	0	chr10	5813698	5814073	0.984058	0.0330612						chr10	5811886	5823943	-	108853	mitochondrial translational release factor 1-like	NA
Mtrf1l	NM_175374-exon	1	0	chr10	5813698	5814073	0.984058	0.0330612						chr10	5811886	5823943	-	108853	mitochondrial translational release factor 1-like	NA
Mtrf1l	NM_175374-intron	1	0	chr10	5813698	5814073	0.984058	0.0330612						chr10	5811886	5823943	-	108853	mitochondrial translational release factor 1-like	NA
Mtus1	NM_001005863-intron	1	0	chr8	41007567	41007935	0.817136	0.0429239						chr8	40990911	41133726	-	102103	mitochondrial tumor suppressor 1	NA
Musk	NM_001037127-CDS	1	0	chr4	58372797	58373631	0.618129	0.0259						chr4	58285961	58374303	+	18198	muscle, skeletal, receptor tyrosine kinase	NA
Musk	NM_001037127-exon	1	0	chr4	58372797	58373631	0.618129	0.0259						chr4	58285961	58374303	+	18198	muscle, skeletal, receptor tyrosine kinase	NA
Musk	NM_001037127-intron	1	0	chr4	58372797	58373631	0.618129	0.0259						chr4	58285961	58374303	+	18198	muscle, skeletal, receptor tyrosine kinase	NA
Myd88	NM_010851-CDS	1	0	chr9	119337252	119337616	0.947533	0.011414						chr9	119335987	119340040	-	17874	myeloid differentiation primary response gene 88	chr9-119339620-119340000-CpG:_34-CGI-upstream-shelf
Myd88	NM_010851-exon	1	0	chr9	119337252	119337616	0.947533	0.011414						chr9	119335987	119340040	-	17874	myeloid differentiation primary response gene 88	chr9-119341510-119341967-CpG:_50-CGI-upstream-shelf
Myd88	NM_010851-intron	1	0	chr9	119337252	119337616	0.947533	0.011414						chr9	119335987	119340040	-	17874	myeloid differentiation primary response gene 88	chr9-119339620-119340000-CpG:_34-CGI-upstream-shelf
Myd88	NM_010851-threeUTR	1	0	chr9	119337252	119337616	0.947533	0.011414						chr9	119335987	119340040	-	17874	myeloid differentiation primary response gene 88	chr9-119341510-119341967-CpG:_50-CGI-upstream-shelf
Myo18b	NM_028901-intron	1	0	chr5	112785706	112786278	0.777608	0.0305267						chr5	112688875	112896362	-	74376	myosin XVIIIb	NA
Myo5b	NM_201600-intron	1	0	chr18	74533991	74534215	1.13124	0.0366006						chr18	74442618	74771477	+	17919	myosin VB	NA
Myof	NM_001099634-CDS	1	0	chr19	37951303	37951651	0.847997	0.0260039						chr19	37899035	38043577	-	226101	myoferlin	NA
Myof	NM_001099634-exon	1	0	chr19	37951303	37951651	0.847997	0.0260039						chr19	37899035	38043577	-	226101	myoferlin	NA
Myof	NM_001099634-intron	1	0	chr19	37951303	37951651	0.847997	0.0260039						chr19	37899035	38043577	-	226101	myoferlin	NA
Myot	NM_001033621-CDS	1	0	chr18	44354794	44355164	0.924449	0.0396936						chr18	44334073	44355722	+	58916	myotilin	NA
Myot	NM_001033621-exon	1	0	chr18	44354794	44355164	0.924449	0.0396936						chr18	44334073	44355722	+	58916	myotilin	NA
Myot	NM_001033621-intron	1	0	chr18	44354794	44355164	0.924449	0.0396936						chr18	44334073	44355722	+	58916	myotilin	NA
NA	NM_001278941-intron	1	0	chr3	106493190	106493488	1.20645	0.00665637						NA	NA	NA	NA	NA	NA	NA
NA	NM_001281977-CDS	1	0	chr4	48389872	48390237	0.777608	0.0305267						NA	NA	NA	NA	NA	NA	NA
NA	NM_001281977-exon	1	0	chr4	48389872	48390237	0.777608	0.0305267						NA	NA	NA	NA	NA	NA	NA
NA	NM_001281977-intron	1	0	chr4	48389872	48390237	0.777608	0.0305267						NA	NA	NA	NA	NA	NA	NA
NA	NM_001281978-fiveUTR	1	0	chr4	48389872	48390237	0.777608	0.0305267						NA	NA	NA	NA	NA	NA	NA
NA	NM_001282108-intron	1	0	chr8	78607138	78607589	0.718714	0.0390368						NA	NA	NA	NA	NA	NA	NA
Nav3	NM_001081035-exon	1	0	chr10	109683650	109683994	0.887232	0.0222943						chr10	109683438	110000219	-	260315	neuron navigator 3	NA
Nav3	NM_001081035-threeUTR	1	0	chr10	109683650	109683994	0.887232	0.0222943						chr10	109683438	110000219	-	260315	neuron navigator 3	NA
Ndufa8	NM_026703-intron	1	0	chr2	36037362	36037630	1.12553	0.0216249						chr2	36036333	36049292	-	68375	NADH dehydrogenase (ubiquinone) 1 alpha subcomplex, 8	NA
Ndufaf7	NM_028611-TTR	1	0	chr17	78951631	78952179	0.678072	0.034148						chr17	78937134	78948052	+	73694	NADH dehydrogenase (ubiquinone) 1 alpha subcomplex assembly factor 7	NA
Ndufs2	NM_153064-CDS	1	0	chr1	171236879	171237385	0.731804	0.0171853						chr1	171234859	171247112	-	226646	NADH dehydrogenase (ubiquinone) Fe-S protein 2	NA
Ndufs2	NM_153064-exon	1	0	chr1	171236879	171237385	0.731804	0.0171853						chr1	171234859	171247112	-	226646	NADH dehydrogenase (ubiquinone) Fe-S protein 2	NA
Ndufs2	NM_153064-intron	1	0	chr1	171236879	171237385	0.731804	0.0171853						chr1	171234859	171247112	-	226646	NADH dehydrogenase (ubiquinone) Fe-S protein 2	NA
Neb	NM_010889-CDS	1	0	chr2	52205962	52206339	0.881944	0.019879						chr2	52136646	52338798	-	17996	nebulin	NA
Neb	NM_010889-exon	1	0	chr2	52205962	52206339	0.881944	0.019879						chr2	52136646	52338798	-	17996	nebulin	NA
Neb	NM_010889-intron	1	0	chr2	52205962	52206339	0.881944	0.019879						chr2	52136646	52338798	-	17996	nebulin	NA
Negr1	NM_001039094-intron	1	0	chr3	157201851	157202251	1.09954	0.00705459						chr3	156561793	157316447	+	320840	neuronal growth regulator 1	NA
Nek7	NM_021605-intron	1	0	chr1	138504555	138504978	0.897902	0.0107959						chr1	138484713	138619696	-	59125	NIMA (never in mitosis gene a)-related expressed kinase 7	NA
Nell1	NM_001037906-intron	1	0	chr7	50716671	50716957	0.935149	0.0445709						chr7	49975349	50863289	+	338352	NEL-like 1	NA
Nfx1	NM_023739-intron	1	0	chr4	40989404	40989791	1.01207	0.0117822						chr4	40970942	41025992	+	74164	nuclear transcription factor, X-box binding 1	NA
Nhs	NM_001081052-intron	1	0	chrX	162018624	162018908	1.17616	0.0154805						chrX	161836267	162159790	-	195727	Nance-Horan syndrome (human)	NA
Nipal1	NM_001081205-intron	1	0	chr5	72653654	72654102	0.947533	0.00558476						chr5	72647795	72671078	+	70701	NIPA-like domain containing 1	NA
Nipbl	NM_027707-CDS	1	0	chr15	8372128	8372438	1.04064	0.0459494						chr15	8291224	8444463	-	71175	Nipped-B homolog (Drosophila)	NA
Nipbl	NM_027707-exon	1	0	chr15	8372128	8372438	1.04064	0.0459494						chr15	8291224	8444463	-	71175	Nipped-B homolog (Drosophila)	NA
Nipbl	NM_027707-intron	1	0	chr15	8372128	8372438	1.04064	0.0459494						chr15	8291224	8444463	-	71175	Nipped-B homolog (Drosophila)	NA
Nln	NM_029447-intron	1	0	chr13	104055654	104056196	0.897902	0.0107959						chr13	104023438	104109614	-	75805	neurolysin (metallopeptidase M3 family)	NA
Nlrc3	NM_001081280-promoter	1	0	chr16	3979601	3980217	0.941106	0.00501423						chr16	3946932	3976632	-	268857	NLR family, CARD domain containing 3	NA
Nmu	NM_019515-intron	1	0	chr5	76339866	76340347	0.832055	0.0129998						chr5	76333494	76363777	-	56183	neuromedin U	NA
Nphp1	NM_016902-intron	1	0	chr2	127755212	127755660	0.742842	0.0496459						chr2	127740731	127788854	-	53885	nephronophthisis 1 (juvenile) homolog (human)	NA
Nrd1	NM_146150-TTR	1	0	chr4	109062127	109062529	1	0.00577625						chr4	109000804	109061771	+	230598	nardilysin, N-arginine dibasic convertase, NRD convertase 1	NA
Nrg3	NM_001190188-intron	1	0	chr14	38468988	38469143	1.63559	0.00190219						chr14	38368950	39473088	-	18183	neuregulin 3	NA
Nsmaf	NM_010945-intron	1	0	chr4	6407321	6407600	0.984058	0.0330612						chr4	6396207	6454271	-	18201	neutral sphingomyelinase (N-SMase) activation associated factor	NA
Ntf5	NM_198190-TTR	1	0	chr7	45422117	45422913	0.550197	0.0402195						chr7	45413694	45417179	+	78405	neurotrophin 5	NA
Ntng1	NM_001163348-CDS	1	0	chr3	109934408	109934984	0.625604	0.0372127						chr3	109780049	110143472	-	80883	netrin G1	NA
Ntng1	NM_001163348-exon	1	0	chr3	109934408	109934984	0.625604	0.0372127						chr3	109780049	110143472	-	80883	netrin G1	NA
Ntng1	NM_001163348-intron	1	0	chr3	109934408	109934984	0.625604	0.0372127						chr3	109780049	110143472	-	80883	netrin G1	NA
Ntrk2	NM_001025074-exon	1	0	chr13	59129023	59129562	0.690145	0.0219873						chr13	58807832	59129967	+	18212	neurotrophic tyrosine kinase, receptor, type 2	NA
Ntrk2	NM_001025074-threeUTR	1	0	chr13	59129023	59129562	0.690145	0.0219873						chr13	58807832	59129967	+	18212	neurotrophic tyrosine kinase, receptor, type 2	NA
Nubp1	NM_011955-CDS	1	0	chr16	10420816	10421168	0.748461	0.0307676						chr16	10411937	10424425	+	26425	nucleotide binding protein 1	NA
Nubp1	NM_011955-exon	1	0	chr16	10420816	10421168	0.748461	0.0307676						chr16	10411937	10424425	+	26425	nucleotide binding protein 1	NA
Nubp1	NM_011955-intron	1	0	chr16	10420816	10421168	0.748461	0.0307676						chr16	10411937	10424425	+	26425	nucleotide binding protein 1	NA
Nudcd3	NM_173748-intron	1	0	chr11	6163724	6164135	0.935149	0.0445709						chr11	6105691	6200451	-	209586	NudC domain containing 3	NA
Nudt5	NM_016918-CDS	1	0	chr2	5854588	5855154	1.05063	0.00176643						chr2	5845033	5868736	+	53893	nudix (nucleoside diphosphate linked moiety X)-type motif 5	NA
Nudt5	NM_016918-exon	1	0	chr2	5854588	5855154	1.05063	0.00176643						chr2	5845033	5868736	+	53893	nudix (nucleoside diphosphate linked moiety X)-type motif 5	NA
Nudt5	NM_016918-fiveUTR	1	0	chr2	5854588	5855154	1.05063	0.00176643						chr2	5845033	5868736	+	53893	nudix (nucleoside diphosphate linked moiety X)-type motif 5	NA
Nudt5	NM_016918-intron	1	0	chr2	5854588	5855154	1.05063	0.00176643						chr2	5845033	5868736	+	53893	nudix (nucleoside diphosphate linked moiety X)-type motif 5	NA
Nxph1	NM_008751-intron	1	0	chr6	9100071	9100359	1.05063	0.0270309						chr6	8950018	9248578	+	18231	neurexophilin 1	NA
Odf3l1	NM_198673-CDS	1	0	chr9	56848841	56849204	0.745899	0.0390297						chr9	56848658	56851963	-	382075	outer dense fiber of sperm tails 3-like 1	NA
Odf3l1	NM_198673-exon	1	0	chr9	56848841	56849204	0.745899	0.0390297						chr9	56848658	56851963	-	382075	outer dense fiber of sperm tails 3-like 1	NA
Orc1	NM_011015-CDS	1	0	chr4	108604497	108604827	1.03136	0.0243354						chr4	108579453	108614831	+	18392	origin recognition complex, subunit 1	NA
Orc1	NM_011015-exon	1	0	chr4	108604497	108604827	1.03136	0.0243354						chr4	108579453	108614831	+	18392	origin recognition complex, subunit 1	NA
Orc1	NM_011015-intron	1	0	chr4	108604497	108604827	1.03136	0.0243354						chr4	108579453	108614831	+	18392	origin recognition complex, subunit 1	NA
Osbpl9	NM_173350-CDS	1	0	chr4	109062127	109062529	1	0.00577625						chr4	109061144	109118036	-	100273	oxysterol binding protein-like 9	NA
Osbpl9	NM_173350-exon	1	0	chr4	109062127	109062529	1	0.00577625						chr4	109061144	109118036	-	100273	oxysterol binding protein-like 9	NA
Osbpl9	NM_173350-intron	1	0	chr4	109062127	109062529	1	0.00577625						chr4	109061144	109118036	-	100273	oxysterol binding protein-like 9	NA
Osbpl9	NM_173350-threeUTR	1	0	chr4	109062127	109062529	1	0.00577625						chr4	109061144	109118036	-	100273	oxysterol binding protein-like 9	NA
Osm	NM_001013365-promoter	1	0	chr11	4232641	4233024	0.777608	0.0305267						chr11	4236784	4241026	+	18413	oncostatin M	NA
Otub2	NM_001177841-CDS	1	0	chr12	103392275	103392846	0.941106	0.00501423						chr12	103388681	103406350	+	68149	OTU domain, ubiquitin aldehyde binding 2	chr12-103388600-103388989-CpG:_51-CGI-downstream-shelf
Otub2	NM_001177841-exon	1	0	chr12	103392275	103392846	0.941106	0.00501423						chr12	103388681	103406350	+	68149	OTU domain, ubiquitin aldehyde binding 2	chr12-103388600-103388989-CpG:_51-CGI-downstream-shelf
Otub2	NM_001177841-fiveUTR	1	0	chr12	103392275	103392846	0.941106	0.00501423						chr12	103388681	103406350	+	68149	OTU domain, ubiquitin aldehyde binding 2	chr12-103388600-103388989-CpG:_51-CGI-downstream-shelf
Otub2	NM_001177841-intron	1	0	chr12	103392275	103392846	0.941106	0.00501423						chr12	103388681	103406350	+	68149	OTU domain, ubiquitin aldehyde binding 2	chr12-103388600-103388989-CpG:_51-CGI-downstream-shelf
Palmd	NM_023245-TTR	1	0	chr3	116917460	116917749	0.984058	0.0330612						chr3	116918261	116968952	-	114301	palmdelphin	NA
Pard3	NM_033620-intron	1	0	chr8	127224534	127224964	0.813231	0.0338078						chr8	127064055	127612286	+	93742	par-3 (partitioning defective 3) homolog (C. elegans)	NA
Parp9	NM_030253-promoter	1	0	chr16	35932500	35933661	0.518873	0.0287199						chr16	35938469	35972621	+	80285	poly (ADP-ribose) polymerase family, member 9	NA
Pcdh15	NM_001142743-intron	1	0	chr10	74470923	74471247	1.01862	0.0412186						chr10	73821866	74644727	+	11994	protocadherin 15	NA
Pcdhga1	NM_033584-intron	1	0	chr18	37685778	37686398	0.539448	0.0481332						chr18	37661944	37841870	+	93709	protocadherin gamma subfamily A, 1	chr18-37681925-37682414-CpG:_49-CGI-downstream-shelf
Pcdhga2	NM_033585-intron	1	0	chr18	37675387	37675924	0.699605	0.0152004						chr18	37669104	37841870	+	93710	protocadherin gamma subfamily A, 2	chr18-37674501-37674796-CpG:_23-CGI-downstream-shore
Pcdhga3	NM_033586-CDS	1	0	chr18	37675387	37675924	0.699605	0.0152004						chr18	37674334	37841872	+	93711	protocadherin gamma subfamily A, 3	chr18-37674501-37674796-CpG:_23-CGI-downstream-shore
Pcdhga3	NM_033586-exon	1	0	chr18	37675387	37675924	0.699605	0.0152004						chr18	37674334	37841872	+	93711	protocadherin gamma subfamily A, 3	chr18-37674501-37674796-CpG:_23-CGI-downstream-shore
Pcdhga3	NM_033586-intron	1	0	chr18	37685778	37686398	0.539448	0.0481332						chr18	37674334	37841872	+	93711	protocadherin gamma subfamily A, 3	chr18-37681925-37682414-CpG:_49-CGI-downstream-shelf
Pcdhga4	NM_033587-CDS	1	0	chr18	37685778	37686398	0.539448	0.0481332						chr18	37685399	37841870	+	93712	protocadherin gamma subfamily A, 4	chr18-37681925-37682414-CpG:_49-CGI-downstream-shelf
Pcdhga4	NM_033587-exon	1	0	chr18	37685778	37686398	0.539448	0.0481332						chr18	37685399	37841870	+	93712	protocadherin gamma subfamily A, 4	chr18-37681925-37682414-CpG:_49-CGI-downstream-shelf
Pcdhgb1	NM_033574-intron	1	0	chr18	37685778	37686398	0.539448	0.0481332						chr18	37680457	37841870	+	93699	protocadherin gamma subfamily B, 1	chr18-37681925-37682414-CpG:_49-CGI-downstream-shelf
Pcdhgb1	NM_033574-promoter	1	0	chr18	37675387	37675924	0.699605	0.0152004						chr18	37680457	37841870	+	93699	protocadherin gamma subfamily B, 1	chr18-37674501-37674796-CpG:_23-CGI-downstream-shore
Pcdhgb2	NM_033575-promoter	1	0	chr18	37685778	37686398	0.539448	0.0481332						chr18	37689858	37841872	+	93700	protocadherin gamma subfamily B, 2	chr18-37681925-37682414-CpG:_49-CGI-downstream-shelf
Pced1b	NM_172293-intron	1	0	chr15	97336653	97337019	0.932886	0.00916745						chr15	97247106	97385691	+	239647	PC-esterase domain containing 1B	NA
Pcnt	NM_008787-CDS	1	0	chr10	76411813	76412197	1.09954	0.0117273						chr10	76351253	76442912	-	18541	pericentrin (kendrin)	NA
Pcnt	NM_008787-exon	1	0	chr10	76411813	76412197	1.09954	0.0117273						chr10	76351253	76442912	-	18541	pericentrin (kendrin)	NA
Pcnt	NM_008787-intron	1	0	chr10	76411813	76412197	1.09954	0.0117273						chr10	76351253	76442912	-	18541	pericentrin (kendrin)	NA
Pcsk2	NM_008792-intron	1	0	chr2	143732522	143732883	1.07717	0.017781						chr2	143546132	143816282	+	18549	proprotein convertase subtilisin/kexin type 2	NA
Pde10a	NM_011866-CDS	1	0	chr17	8944824	8945247	0.777608	0.0151401						chr17	8801744	8986648	+	23984	phosphodiesterase 10A	NA
Pde10a	NM_011866-exon	1	0	chr17	8944824	8945247	0.777608	0.0151401						chr17	8801744	8986648	+	23984	phosphodiesterase 10A	NA
Pde10a	NM_011866-intron	1	0	chr17	8944824	8945247	0.777608	0.0151401						chr17	8801744	8986648	+	23984	phosphodiesterase 10A	NA
Pde3a	NM_018779-intron	1	0	chr6	141423747	141424159	1	0.019658						chr6	141249268	141499351	+	54611	phosphodiesterase 3A, cGMP inhibited	NA
Pdk3	NM_145630-CDS	1	0	chrX	93831591	93831847	1.01862	0.0412186						chrX	93764615	93832095	-	236900	pyruvate dehydrogenase kinase, isoenzyme 3	chrX-93831877-93832375-CpG:_60-CGI-upstream-shore
Pdk3	NM_145630-exon	1	0	chrX	93831591	93831847	1.01862	0.0412186						chrX	93764615	93832095	-	236900	pyruvate dehydrogenase kinase, isoenzyme 3	chrX-93831877-93832375-CpG:_60-CGI-upstream-shore
Pdk3	NM_145630-intron	1	0	chrX	93831591	93831847	1.01862	0.0412186						chrX	93764615	93832095	-	236900	pyruvate dehydrogenase kinase, isoenzyme 3	chrX-93831877-93832375-CpG:_60-CGI-upstream-shore
Pdzrn4	NM_001164594-intron	1	0	chr15	92649687	92649992	1.03136	0.0243354						chr15	92597108	92771819	+	239618	PDZ domain containing RING finger 4	NA
Pecam1	NM_008816-CDS	1	0	chr11	106699398	106700292	0.538821	0.029569						chr11	106654217	106715281	-	18613	platelet/endothelial cell adhesion molecule 1	NA
Pecam1	NM_008816-exon	1	0	chr11	106699398	106700292	0.538821	0.029569						chr11	106654217	106715281	-	18613	platelet/endothelial cell adhesion molecule 1	NA
Pecam1	NM_008816-intron	1	0	chr11	106699398	106700292	0.538821	0.029569						chr11	106654217	106715281	-	18613	platelet/endothelial cell adhesion molecule 1	NA
Peli2	NM_033602-intron	1	0	chr14	48194696	48195020	0.86007	0.0369883						chr14	48120868	48260883	+	93834	pellino 2	NA
Pepd	NM_008820-CDS	1	0	chr7	34921248	34921646	0.718714	0.0390368						chr7	34912406	35044708	+	18624	peptidase D	NA
Pepd	NM_008820-exon	1	0	chr7	34921248	34921646	0.718714	0.0390368						chr7	34912406	35044708	+	18624	peptidase D	NA
Pepd	NM_008820-intron	1	0	chr7	34921248	34921646	0.718714	0.0390368						chr7	34912406	35044708	+	18624	peptidase D	NA
Pgap2	NM_145583-TTR	1	0	chr7	102240034	102240329	0.819428	0.0484165						chr7	102223073	102237751	+	233575	post-GPI attachment to proteins 2	chr7-102236147-102236390-CpG:_18-CGI-downstream-shelf
Phax	NM_001162989-CDS	1	0	chr18	56575321	56575780	0.652077	0.0425426						chr18	56562568	56587712	+	56698	phosphorylated adaptor for RNA export	chr18-56572801-56573559-CpG:_84-CGI-downstream-shelf
Phax	NM_001162989-exon	1	0	chr18	56575321	56575780	0.652077	0.0425426						chr18	56562568	56587712	+	56698	phosphorylated adaptor for RNA export	chr18-56572801-56573559-CpG:_84-CGI-downstream-shore
Phax	NM_001162989-intron	1	0	chr18	56575321	56575780	0.652077	0.0425426						chr18	56562568	56587712	+	56698	phosphorylated adaptor for RNA export	chr18-56572801-56573559-CpG:_84-CGI-downstream-shore
Phc3	NM_001165954-intron	1	0	chr3	30907959	30908407	0.817136	0.0429239						chr3	30899294	30969415	-	241915	polyhomeotic-like 3 (Drosophila)	NA
Phf20	NM_172674-intron	1	0	chr2	156292900	156293167	1.13124	0.0366006						chr2	156196646	156309953	+	228829	PHD finger protein 20	NA
Pias2	NM_001164168-exon	1	0	chr18	77154060	77154718	0.571157	0.0372706						chr18	77065679	77155708	+	17344	protein inhibitor of activated STAT 2	NA
Pias2	NM_001164168-threeUTR	1	0	chr18	77154060	77154718	0.571157	0.0372706						chr18	77065679	77155708	+	17344	protein inhibitor of activated STAT 2	NA
Pik3cb	NM_029094-CDS	1	0	chr9	99053687	99054016	0.906891	0.0314944						chr9	99038401	99140211	-	74769	phosphatidylinositol 3-kinase, catalytic, beta polypeptide	NA
Pik3cb	NM_029094-exon	1	0	chr9	99053687	99054016	0.906891	0.0314944						chr9	99038401	99140211	-	74769	phosphatidylinositol 3-kinase, catalytic, beta polypeptide	NA
Pik3cb	NM_029094-intron	1	0	chr9	99053687	99054016	0.906891	0.0314944						chr9	99038401	99140211	-	74769	phosphatidylinositol 3-kinase, catalytic, beta polypeptide	NA
Pik3r3	NM_181585-intron	1	0	chr4	116266814	116267092	0.86007	0.0369883						chr4	116221913	116303056	+	18710	phosphatidylinositol 3 kinase, regulatory subunit, polypeptide 3 (p55)	NA
Pip5k1b	NM_008846-intron	1	0	chr19	24378208	24378492	0.935149	0.0445709						chr19	24294795	24555827	-	18719	phosphatidylinositol-4-phosphate 5-kinase, type 1 beta	NA
Pitpnm1	NM_008851-TTR	1	0	chr19	4118048	4118447	0.830075	0.0115956						chr19	4100621	4113965	+	18739	phosphatidylinositol transfer protein, membrane-associated 1	chr19-4121243-4121518-CpG:_24-CGI-upstream-shelf
Plb1	NM_001081407-CDS	1	0	chr5	32328263	32328735	0.915111	0.0151066						chr5	32239083	32364356	+	665270	phospholipase B1	NA
Plb1	NM_001081407-exon	1	0	chr5	32328263	32328735	0.915111	0.0151066						chr5	32239083	32364356	+	665270	phospholipase B1	NA
Plb1	NM_001081407-intron	1	0	chr5	32328263	32328735	0.915111	0.0151066						chr5	32239083	32364356	+	665270	phospholipase B1	NA
Plekha7	NM_172743-intron	1	0	chr7	116181790	116182197	0.777608	0.0305267						chr7	116124117	116189841	-	233765	pleckstrin homology domain containing, family A member 7	NA
Plekhb1	NM_001163185-CDS	1	0	chr7	100655107	100655435	0.819428	0.0484165						chr7	100643895	100658456	-	27276	pleckstrin homology domain containing, family B (evectins) member 1	NA
Plekhb1	NM_001163185-exon	1	0	chr7	100655107	100655435	0.819428	0.0484165						chr7	100643895	100658456	-	27276	pleckstrin homology domain containing, family B (evectins) member 1	NA
Plekhb1	NM_001163185-intron	1	0	chr7	100655107	100655435	0.819428	0.0484165						chr7	100643895	100658456	-	27276	pleckstrin homology domain containing, family B (evectins) member 1	NA
Plekhh2	NM_177606-CDS	1	0	chr17	84606782	84607214	1.02153	0.00710586						chr17	84511894	84622142	+	213556	pleckstrin homology domain containing, family H (with MyTH4 domain) member 2	NA
Plekhh2	NM_177606-exon	1	0	chr17	84566510	84567085	0.625604	0.0372127						chr17	84511894	84622142	+	213556	pleckstrin homology domain containing, family H (with MyTH4 domain) member 2	NA
Plekhh2	NM_177606-intron	1	0	chr17	84606782	84607214	1.02153	0.00710586						chr17	84511894	84622142	+	213556	pleckstrin homology domain containing, family H (with MyTH4 domain) member 2	NA
Plekhh3	NM_146030-TTR	1	0	chr11	101161357	101161755	0.903138	0.0120742						chr11	101162679	101171302	-	217198	pleckstrin homology domain containing, family H (with MyTH4 domain) member 3	chr11-101164012-101164528-CpG:_60-CGI-upstream-shelf
Plod3	NM_011962-CDS	1	0	chr5	136990382	136991639	0.449375	0.04327						chr5	136987018	136996646	+	26433	procollagen-lysine, 2-oxoglutarate 5-dioxygenase 3	chr5-136986864-136987844-CpG:_75-CGI-downstream-shelf
Plod3	NM_011962-exon	1	0	chr5	136990382	136991639	0.449375	0.04327						chr5	136987018	136996646	+	26433	procollagen-lysine, 2-oxoglutarate 5-dioxygenase 3	chr5-136986864-136987844-CpG:_75-CGI-downstream-shelf
Plod3	NM_011962-intron	1	0	chr5	136990382	136991639	0.449375	0.04327						chr5	136987018	136996646	+	26433	procollagen-lysine, 2-oxoglutarate 5-dioxygenase 3	chr5-136986864-136987844-CpG:_75-CGI-downstream-shelf
Pnlip	NM_026925-exon	1	0	chr19	58670003	58670449	0.815082	0.0380816						chr19	58670364	58681788	+	69060	pancreatic lipase	NA
Pnlip	NM_026925-fiveUTR	1	0	chr19	58670003	58670449	0.815082	0.0380816						chr19	58670364	58681788	+	69060	pancreatic lipase	NA
Pnlip	NM_026925-intron	1	0	chr19	58670003	58670449	0.815082	0.0380816						chr19	58670364	58681788	+	69060	pancreatic lipase	NA
Pnlip	NM_026925-promoter	1	0	chr19	58670003	58670449	0.815082	0.0380816						chr19	58670364	58681788	+	69060	pancreatic lipase	NA
Podxl2	NM_176973-CDS	1	0	chr6	88849926	88850350	0.906891	0.0314944						chr6	88842557	88874044	-	319655	podocalyxin-like 2	NA
Podxl2	NM_176973-exon	1	0	chr6	88849926	88850350	0.906891	0.0314944						chr6	88842557	88874044	-	319655	podocalyxin-like 2	NA
Podxl2	NM_176973-intron	1	0	chr6	88849926	88850350	0.906891	0.0314944						chr6	88842557	88874044	-	319655	podocalyxin-like 2	NA
Polq	NM_029977-CDS	1	0	chr16	37076975	37077431	0.887232	0.0222943						chr16	37011785	37095417	+	77782	polymerase (DNA directed), theta	NA
Polq	NM_029977-exon	1	0	chr16	37076975	37077431	0.887232	0.0222943						chr16	37011785	37095417	+	77782	polymerase (DNA directed), theta	NA
Polq	NM_029977-intron	1	0	chr16	37076975	37077431	0.887232	0.0222943						chr16	37011785	37095417	+	77782	polymerase (DNA directed), theta	NA
Polr3c	NM_028925-CDS	1	0	chr3	96715125	96715492	0.975547	0.0158343						chr3	96711894	96727439	-	74414	polymerase (RNA) III (DNA directed) polypeptide C	NA
Polr3c	NM_028925-exon	1	0	chr3	96715125	96715492	0.975547	0.0158343						chr3	96711894	96727439	-	74414	polymerase (RNA) III (DNA directed) polypeptide C	NA
Polr3c	NM_028925-intron	1	0	chr3	96715125	96715492	0.975547	0.0158343						chr3	96711894	96727439	-	74414	polymerase (RNA) III (DNA directed) polypeptide C	NA
Pou2af1	NM_011136-promoter	1	0	chr9	51213065	51213410	0.893085	0.0250093						chr9	51213689	51240079	+	18985	POU domain, class 2, associating factor 1	NA
Ppa1	NM_026438-intron	1	0	chr10	61671817	61672154	1.30812	0.0127451						chr10	61648620	61674165	+	67895	pyrophosphatase (inorganic) 1	NA
Ppat	NM_172146-CDS	1	0	chr5	76925171	76925930	0.840343	0.00154661						chr5	76913248	76951578	-	231327	phosphoribosyl pyrophosphate amidotransferase	NA
Ppat	NM_172146-exon	1	0	chr5	76925171	76925930	0.840343	0.00154661						chr5	76913248	76951578	-	231327	phosphoribosyl pyrophosphate amidotransferase	NA
Ppat	NM_172146-intron	1	0	chr5	76925171	76925930	0.840343	0.00154661						chr5	76913248	76951578	-	231327	phosphoribosyl pyrophosphate amidotransferase	NA
Ppfibp2	NM_008905-intron	1	0	chr7	107730356	107730721	0.965235	0.0142015						chr7	107595050	107744896	+	19024	PTPRF interacting protein, binding protein 2 (liprin beta 2)	NA
Ppm1l	NM_178726-intron	1	0	chr3	69433660	69434382	0.660251	0.0336802						chr3	69316917	69555396	+	242083	protein phosphatase 1 (formerly 2C)-like	NA
Ppp1r12c	NM_029834-CDS	1	0	chr7	4483649	4484197	0.807355	0.0211202						chr7	4481520	4501680	-	232807	protein phosphatase 1, regulatory (inhibitor) subunit 12C	NA
Ppp1r12c	NM_029834-exon	1	0	chr7	4483649	4484197	0.807355	0.0211202						chr7	4481520	4501680	-	232807	protein phosphatase 1, regulatory (inhibitor) subunit 12C	NA
Ppp1r12c	NM_029834-intron	1	0	chr7	4483649	4484197	0.807355	0.0211202						chr7	4481520	4501680	-	232807	protein phosphatase 1, regulatory (inhibitor) subunit 12C	NA
Ppp1r16b	NM_001159662-intron	1	0	chr2	158707272	158707832	0.777608	0.0214514						chr2	158667134	158766334	+	228852	protein phosphatase 1, regulatory (inhibitor) subunit 16B	NA
Ppp1r7	NM_023200-CDS	1	0	chr1	93364839	93365198	0.847997	0.0260039						chr1	93343644	93367618	+	66385	protein phosphatase 1, regulatory (inhibitor) subunit 7	NA
Ppp1r7	NM_023200-exon	1	0	chr1	93364839	93365198	0.847997	0.0260039						chr1	93343644	93367618	+	66385	protein phosphatase 1, regulatory (inhibitor) subunit 7	NA
Ppp1r7	NM_023200-intron	1	0	chr1	93364839	93365198	0.847997	0.0260039						chr1	93343644	93367618	+	66385	protein phosphatase 1, regulatory (inhibitor) subunit 7	NA
Ppp1r7	NM_023200-threeUTR	1	0	chr1	93364839	93365198	0.847997	0.0260039						chr1	93343644	93367618	+	66385	protein phosphatase 1, regulatory (inhibitor) subunit 7	NA
Ppp2r5d	NM_009358-TTR	1	0	chr17	46677841	46678559	0.643306	0.0179582						chr17	46682990	46705002	-	21770	protein phosphatase 2, regulatory subunit B (B56), delta isoform	chr17-46674014-46674430-CpG:_35-CGI-downstream-shelf
Prdm10	NM_001080817-CDS	1	0	chr9	31353121	31353659	0.690145	0.0219873						chr9	31315106	31378543	+	382066	PR domain containing 10	NA
Prdm10	NM_001080817-exon	1	0	chr9	31353121	31353659	0.690145	0.0219873						chr9	31315106	31378543	+	382066	PR domain containing 10	NA
Prdm10	NM_001080817-intron	1	0	chr9	31353121	31353659	0.690145	0.0219873						chr9	31315106	31378543	+	382066	PR domain containing 10	NA
Prdm16	NM_001177995-intron	1	0	chr4	154556669	154557273	0.717901	0.0134829						chr4	154316124	154636873	-	70673	PR domain containing 16	NA
Prdm5	NM_027547-intron	1	0	chr6	65890057	65890325	1.31818	0.00544231						chr6	65778961	65936377	+	70779	PR domain containing 5	NA
Prdx6	NM_007453-CDS	1	0	chr1	161241444	161241916	0.979241	0.00857594						chr1	161240111	161251166	-	11758	peroxiredoxin 6	NA
Prdx6	NM_007453-exon	1	0	chr1	161241444	161241916	0.979241	0.00857594						chr1	161240111	161251166	-	11758	peroxiredoxin 6	NA
Prdx6	NM_007453-intron	1	0	chr1	161241444	161241916	0.979241	0.00857594						chr1	161240111	161251166	-	11758	peroxiredoxin 6	NA
Prdx6	NM_007453-threeUTR	1	0	chr1	161241444	161241916	0.979241	0.00857594						chr1	161240111	161251166	-	11758	peroxiredoxin 6	NA
Prkd3	NM_001171004-CDS	1	0	chr17	78951631	78952179	0.678072	0.034148						chr17	78949404	79020816	-	75292	protein kinase D3	NA
Prkd3	NM_001171004-exon	1	0	chr17	78951631	78952179	0.678072	0.034148						chr17	78949404	79020816	-	75292	protein kinase D3	NA
Prkd3	NM_001171004-intron	1	0	chr17	78951631	78952179	0.678072	0.034148						chr17	78949404	79020816	-	75292	protein kinase D3	NA
Prkd3	NM_001171004-threeUTR	1	0	chr17	78951631	78952179	0.678072	0.034148						chr17	78949404	79020816	-	75292	protein kinase D3	NA
Prkg1	NM_011160-intron	1	0	chr19	31394386	31394639	1.05063	0.0270309						chr19	30564486	31664370	-	19091	protein kinase, cGMP-dependent, type I	NA
Prorsd1	NM_026465-promoter	1	0	chr11	29517818	29518159	0.924449	0.0396936						chr11	29511756	29515033	-	67939	prolyl-tRNA synthetase domain containing 1	chr11-29514876-29515194-CpG:_27-CGI-downstream-shelf
Prrc2b	NM_001159634-CDS	1	0	chr2	32230584	32230937	0.813231	0.0338078						chr2	32151147	32234537	+	227723	proline-rich coiled-coil 2B	NA
Prrc2b	NM_001159634-exon	1	0	chr2	32230584	32230937	0.813231	0.0338078						chr2	32151147	32234537	+	227723	proline-rich coiled-coil 2B	NA
Prrc2b	NM_001159634-intron	1	0	chr2	32230584	32230937	0.813231	0.0338078						chr2	32151147	32234537	+	227723	proline-rich coiled-coil 2B	NA
Prrc2b	NM_001159634-threeUTR	1	0	chr2	32230584	32230937	0.813231	0.0338078						chr2	32151147	32234537	+	227723	proline-rich coiled-coil 2B	NA
Prrx1	NM_175686-CDS	1	0	chr1	163261729	163262061	0.742842	0.0496459						chr1	163245118	163313650	-	18933	paired related homeobox 1	NA
Prrx1	NM_175686-exon	1	0	chr1	163261729	163262061	0.742842	0.0496459						chr1	163245118	163313650	-	18933	paired related homeobox 1	NA
Prrx1	NM_175686-intron	1	0	chr1	163261729	163262061	0.742842	0.0496459						chr1	163245118	163313650	-	18933	paired related homeobox 1	NA
Psd4	NM_177611-intron	1	0	chr2	24386425	24386951	0.630766	0.0469063						chr2	24385396	24408729	+	215632	pleckstrin and Sec7 domain containing 4	NA
Psma7	NM_011969-promoter	1	0	chr2	180044480	180044712	1.19265	0.0259638						chr2	180036375	180042402	-	26444	proteasome (prosome, macropain) subunit, alpha type 7	chr2-180041799-180043419-CpG:_200-CGI-downstream-shore
Psmc3	NM_008948-CDS	1	0	chr2	91055454	91056182	0.555215	0.0490931						chr2	91054015	91059438	+	19182	proteasome (prosome, macropain) 26S subunit, ATPase 3	chr2-91053926-91054314-CpG:_40-CGI-downstream-shore
Psmc3	NM_008948-exon	1	0	chr2	91055454	91056182	0.555215	0.0490931						chr2	91054015	91059438	+	19182	proteasome (prosome, macropain) 26S subunit, ATPase 3	chr2-91053926-91054314-CpG:_40-CGI-downstream-shore
Psmc3	NM_008948-intron	1	0	chr2	91055454	91056182	0.555215	0.0490931						chr2	91054015	91059438	+	19182	proteasome (prosome, macropain) 26S subunit, ATPase 3	chr2-91053926-91054314-CpG:_40-CGI-downstream-shore
Ptgr1	NM_025968-promoter	1	0	chr4	58990830	58991165	0.777608	0.0436763						chr4	58965589	58987078	-	67103	prostaglandin reductase 1	NA
Ptk2b	NM_172498-CDS	1	0	chr14	66173145	66173548	0.742842	0.0496459						chr14	66153256	66281052	-	19229	PTK2 protein tyrosine kinase 2 beta	NA
Ptk2b	NM_172498-exon	1	0	chr14	66173145	66173548	0.742842	0.0496459						chr14	66153256	66281052	-	19229	PTK2 protein tyrosine kinase 2 beta	NA
Ptk2b	NM_172498-intron	1	0	chr14	66173145	66173548	0.742842	0.0496459						chr14	66153256	66281052	-	19229	PTK2 protein tyrosine kinase 2 beta	NA
Ptpn23	NM_001081043-CDS	1	0	chr9	110386726	110387206	0.612548	0.0374359						chr9	110385088	110408210	-	104831	protein tyrosine phosphatase, non-receptor type 23	NA
Ptpn23	NM_001081043-exon	1	0	chr9	110386726	110387206	0.612548	0.0374359						chr9	110385088	110408210	-	104831	protein tyrosine phosphatase, non-receptor type 23	NA
Ptpn23	NM_001081043-intron	1	0	chr9	110386726	110387206	0.612548	0.0374359						chr9	110385088	110408210	-	104831	protein tyrosine phosphatase, non-receptor type 23	NA
Pxdn	NM_181395-intron	1	0	chr12	29942789	29943147	0.870717	0.0469011						chr12	29938035	30017658	+	69675	peroxidasin homolog (Drosophila)	NA
Pygb	NM_153781-intron	1	0	chr2	150795751	150796024	1.01862	0.0412186						chr2	150786795	150831748	+	110078	brain glycogen phosphorylase	NA
Pygo1	NM_028116-CDS	1	0	chr9	72944366	72945090	0.589535	0.0311926						chr9	72925649	72946015	+	72135	pygopus 1	NA
Pygo1	NM_028116-exon	1	0	chr9	72944366	72945090	0.589535	0.0311926						chr9	72925649	72946015	+	72135	pygopus 1	NA
Pygo1	NM_028116-intron	1	0	chr9	72944366	72945090	0.589535	0.0311926						chr9	72925649	72946015	+	72135	pygopus 1	NA
Qk	NM_001159516-intron	1	0	chr17	10232727	10233039	1.19265	0.0101337						chr17	10210179	10319361	-	19317	quaking	NA
Qsox1	NM_001024945-CDS	1	0	chr1	155786798	155787151	0.938072	0.0211476						chr1	155778154	155812899	-	104009	quiescin Q6 sulfhydryl oxidase 1	NA
Qsox1	NM_001024945-exon	1	0	chr1	155786798	155787151	0.938072	0.0211476						chr1	155778154	155812899	-	104009	quiescin Q6 sulfhydryl oxidase 1	NA
Qsox1	NM_001024945-intron	1	0	chr1	155786798	155787151	0.938072	0.0211476						chr1	155778154	155812899	-	104009	quiescin Q6 sulfhydryl oxidase 1	NA
Rab11fip2	NM_001033172-CDS	1	0	chr19	59937038	59937381	1.14684	0.0141547						chr19	59902883	59943364	-	74998	RAB11 family interacting protein 2 (class I)	NA
Rab11fip2	NM_001033172-exon	1	0	chr19	59937038	59937381	1.14684	0.0141547						chr19	59902883	59943364	-	74998	RAB11 family interacting protein 2 (class I)	NA
Rab11fip2	NM_001164367-fiveUTR	1	0	chr19	59937038	59937381	1.14684	0.0141547						chr19	59902883	59943654	-	74998	RAB11 family interacting protein 2 (class I)	NA
Rab21	NM_024454-intron	1	0	chr10	115305028	115305702	0.757979	0.00875411						chr10	115289861	115315591	-	216344	RAB21, member RAS oncogene family	NA
Rab2a	NM_021518-promoter	1	0	chr4	8532999	8533271	0.819428	0.0484165						chr4	8535643	8607702	+	59021	RAB2A, member RAS oncogene family	chr4-8535470-8536325-CpG:_99-CGI-upstream-shelf
Rab2a	NM_021518-TTR	1	0	chr4	8608531	8608817	1.17616	0.0154805						chr4	8535643	8607702	+	59021	RAB2A, member RAS oncogene family	NA
Rab3c	NM_023852-intron	1	0	chr13	110204049	110204365	0.935149	0.0445709						chr13	110054186	110280206	-	67295	RAB3C, member RAS oncogene family	NA
Rab3gap2	NM_001163754-intron	1	0	chr1	185272082	185272470	0.666576	0.048643						chr1	185204167	185286746	+	98732	RAB3 GTPase activating protein subunit 2	NA
Rab40c	NM_139154-CDS	1	0	chr17	25884314	25884674	0.86507	0.0416395						chr17	25882113	25919714	-	224624	Rab40c, member RAS oncogene family	NA
Rab40c	NM_139154-exon	1	0	chr17	25884314	25884674	0.86507	0.0416395						chr17	25882113	25919714	-	224624	Rab40c, member RAS oncogene family	NA
Rab40c	NM_139154-intron	1	0	chr17	25884314	25884674	0.86507	0.0416395						chr17	25882113	25919714	-	224624	Rab40c, member RAS oncogene family	NA
Rabl3	NM_001042499-exon	1	0	chr16	37571978	37572345	0.877143	0.0177299						chr16	37539893	37572385	+	67657	RAB, member of RAS oncogene family-like 3	NA
Rabl3	NM_001042499-threeUTR	1	0	chr16	37571978	37572345	0.877143	0.0177299						chr16	37539893	37572385	+	67657	RAB, member of RAS oncogene family-like 3	NA
Rad54l2	NM_030730-intron	1	0	chr9	106742429	106742745	0.935149	0.0445709						chr9	106688079	106789213	-	81000	RAD54 like 2 (S. cerevisiae)	NA
Raet1a	NM_009016-intron	1	0	chr10	22286732	22287085	0.777608	0.0492862						chr10	22158608	22374139	+	19368	retinoic acid early transcript 1, alpha	NA
Raet1b	NM_009017-intron	1	0	chr10	22286732	22287085	0.777608	0.0492862						chr10	22173874	22374113	+	19369	retinoic acid early transcript beta	NA
Raet1c	NM_009018-intron	1	0	chr10	22286732	22287085	0.777608	0.0492862						chr10	22173901	22374139	+	19370	retinoic acid early transcript gamma	NA
Rai1	NM_001037764-intron	1	0	chr11	60174982	60175382	0.906891	0.0314944						chr11	60140081	60199195	+	19377	retinoic acid induced 1	chr11-60175701-60177316-CpG:_153-CGI-upstream-shore
Rai14	NM_001166408-CDS	1	0	chr15	10589132	10589713	0.735787	0.0130185						chr15	10568977	10714631	-	75646	retinoic acid induced 14	NA
Rai14	NM_001166408-exon	1	0	chr15	10589132	10589713	0.735787	0.0130185						chr15	10568977	10714631	-	75646	retinoic acid induced 14	NA
Rai14	NM_001166408-intron	1	0	chr15	10589132	10589713	0.735787	0.0130185						chr15	10568977	10714631	-	75646	retinoic acid induced 14	NA
Ralgapa2	NM_001033348-intron	1	0	chr2	146366080	146366489	0.813231	0.0338078						chr2	146241298	146512004	-	241694	Ral GTPase activating protein, alpha subunit 2 (catalytic)	NA
Ranbp3	NM_001252466-CDS	1	0	chr17	56710166	56710658	0.921997	0.0168991						chr17	56673224	56711769	+	71810	RAN binding protein 3	NA
Ranbp3	NR_045519-exon	1	0	chr17	56710166	56710658	0.921997	0.0168991						chr17	56673224	56711769	+	71810	RAN binding protein 3	NA
Ranbp3	NR_045519-intron	1	0	chr17	56710166	56710658	0.921997	0.0168991						chr17	56673224	56711769	+	71810	RAN binding protein 3	NA
Rap1gds1	NM_145544-intron	1	0	chr3	139068720	139069050	1.13124	0.0366006						chr3	138925905	139075199	-	229877	RAP1, GTP-GDP dissociation stimulator 1	NA
Rasd2	NM_029182-CDS	1	0	chr8	75218541	75218885	0.921997	0.0168991						chr8	75213943	75224113	+	75141	RASD family, member 2	NA
Rasd2	NM_029182-exon	1	0	chr8	75218541	75218885	0.921997	0.0168991						chr8	75213943	75224113	+	75141	RASD family, member 2	NA
Rasd2	NM_029182-fiveUTR	1	0	chr8	75218541	75218885	0.921997	0.0168991						chr8	75213943	75224113	+	75141	RASD family, member 2	NA
Rasd2	NM_029182-intron	1	0	chr8	75218541	75218885	0.921997	0.0168991						chr8	75213943	75224113	+	75141	RASD family, member 2	NA
Rasgrf1	NM_011245-intron	1	0	chr9	89990026	89990338	1.25154	0.0182635						chr9	89909774	90026979	+	19417	RAS protein-specific guanine nucleotide-releasing factor 1	NA
Rbck1	NM_001083921-CDS	1	0	chr2	152318219	152318593	0.932886	0.00916745						chr2	152316333	152332425	-	24105	RanBP-type and C3HC4-type zinc finger containing 1	NA
Rbck1	NM_001083921-exon	1	0	chr2	152318219	152318593	0.932886	0.00916745						chr2	152316333	152332425	-	24105	RanBP-type and C3HC4-type zinc finger containing 1	NA
Rbck1	NM_001083921-intron	1	0	chr2	152318219	152318593	0.932886	0.00916745						chr2	152316333	152332425	-	24105	RanBP-type and C3HC4-type zinc finger containing 1	NA
Rbm27	NM_172626-intron	1	0	chr18	42294430	42294745	0.935149	0.0445709						chr18	42275352	42341540	+	225432	RNA binding motif protein 27	NA
Rbms3	NM_001172121-intron	1	0	chr9	117271047	117271373	0.819428	0.0484165						chr9	116572746	117629913	-	207181	RNA binding motif, single stranded interacting protein	NA
Rcan1	NM_001081549-intron	1	0	chr16	92427186	92427712	0.777608	0.0214514						chr16	92391952	92466146	-	54720	regulator of calcineurin 1	NA
Rcan2	NM_207649-intron	1	0	chr17	43974238	43974744	0.777608	0.0305267						chr17	43801850	44039516	+	53901	regulator of calcineurin 2	NA
Rcn1	NM_009037-CDS	1	0	chr2	105393615	105394021	0.86007	0.0369883						chr2	105385947	105399319	-	19672	reticulocalbin 1	NA
Rcn1	NM_009037-exon	1	0	chr2	105393615	105394021	0.86007	0.0369883						chr2	105385947	105399319	-	19672	reticulocalbin 1	NA
Rcn1	NM_009037-intron	1	0	chr2	105393615	105394021	0.86007	0.0369883						chr2	105385947	105399319	-	19672	reticulocalbin 1	NA
Reg4	NM_026328-intron	1	0	chr3	98222541	98223011	0.777608	0.0305267						chr3	98222155	98236748	+	67709	regenerating islet-derived family, member 4	NA
Reln	NM_011261-CDS	1	0	chr5	21925257	21925529	1.13124	0.0366006						chr5	21884453	22344705	-	19699	reelin	NA
Reln	NM_011261-exon	1	0	chr5	21925257	21925529	1.13124	0.0366006						chr5	21884453	22344705	-	19699	reelin	NA
Rev3l	NM_011264-CDS	1	0	chr10	39863686	39864147	0.744441	0.0440027						chr10	39732159	39875205	+	19714	REV3-like, catalytic subunit of DNA polymerase zeta RAD54 like (S. cerevisiae)	NA
Rev3l	NM_011264-exon	1	0	chr10	39863686	39864147	0.744441	0.0440027						chr10	39732159	39875205	+	19714	REV3-like, catalytic subunit of DNA polymerase zeta RAD54 like (S. cerevisiae)	NA
Rev3l	NM_011264-intron	1	0	chr10	39863686	39864147	0.744441	0.0440027						chr10	39732159	39875205	+	19714	REV3-like, catalytic subunit of DNA polymerase zeta RAD54 like (S. cerevisiae)	NA
Rfc1	NM_011258-CDS	1	0	chr5	65310681	65311425	1.01639	0.00214385						chr5	65261851	65335639	-	19687	replication factor C (activator 1) 1	NA
Rfc1	NM_011258-exon	1	0	chr5	65310681	65311425	1.01639	0.00214385						chr5	65261851	65335639	-	19687	replication factor C (activator 1) 1	NA
Rfc1	NM_011258-intron	1	0	chr5	65310681	65311425	1.01639	0.00214385						chr5	65261851	65335639	-	19687	replication factor C (activator 1) 1	NA
Rhobtb2	NM_153514-CDS	1	0	chr14	69799433	69800160	0.579668	0.0452764						chr14	69784989	69805545	-	246710	Rho-related BTB domain containing 2	chr14-69796944-69797162-CpG:_16-CGI-downstream-shelf
Rhobtb2	NM_153514-exon	1	0	chr14	69799433	69800160	0.579668	0.0452764						chr14	69784989	69805545	-	246710	Rho-related BTB domain containing 2	chr14-69796944-69797162-CpG:_16-CGI-downstream-shelf
Rhobtb2	NM_153514-intron	1	0	chr14	69799433	69800160	0.579668	0.0452764						chr14	69784989	69805545	-	246710	Rho-related BTB domain containing 2	chr14-69796944-69797162-CpG:_16-CGI-downstream-shelf
Rhog	NM_019566-CDS	1	0	chr7	102240034	102240329	0.819428	0.0484165						chr7	102239122	102250118	-	56212	ras homolog gene family, member G	chr7-102236147-102236390-CpG:_18-CGI-downstream-shelf
Rhog	NM_019566-exon	1	0	chr7	102240034	102240329	0.819428	0.0484165						chr7	102239122	102250118	-	56212	ras homolog gene family, member G	chr7-102236147-102236390-CpG:_18-CGI-downstream-shelf
Rhog	NM_019566-fiveUTR	1	0	chr7	102240034	102240329	0.819428	0.0484165						chr7	102239122	102250118	-	56212	ras homolog gene family, member G	chr7-102236147-102236390-CpG:_18-CGI-downstream-shelf
Rhog	NM_019566-intron	1	0	chr7	102240034	102240329	0.819428	0.0484165						chr7	102239122	102250118	-	56212	ras homolog gene family, member G	chr7-102236147-102236390-CpG:_18-CGI-downstream-shelf
Ric8b	NM_001013441-exon	1	0	chr10	85015411	85016089	0.910874	0.00274393						chr10	84917612	85018337	+	237422	resistance to inhibitors of cholinesterase 8 homolog B (C. elegans)	NA
Ric8b	NM_001013441-threeUTR	1	0	chr10	85015411	85016089	0.910874	0.00274393						chr10	84917612	85018337	+	237422	resistance to inhibitors of cholinesterase 8 homolog B (C. elegans)	NA
Rin2	NM_028724-intron	1	0	chr2	145803395	145803956	0.903138	0.0120742						chr2	145786115	145887616	+	74030	Ras and Rab interactor 2	NA
Rin3	NM_001161365-intron	1	0	chr12	102357266	102357681	0.924449	0.0396936						chr12	102283640	102390854	+	217835	Ras and Rab interactor 3	NA
Ripk4	NM_023663-CDS	1	0	chr16	97745772	97746271	0.839008	0.0183546						chr16	97741941	97763755	-	72388	receptor-interacting serine-threonine kinase 4	NA
Ripk4	NM_023663-exon	1	0	chr16	97745772	97746271	0.839008	0.0183546						chr16	97741941	97763755	-	72388	receptor-interacting serine-threonine kinase 4	NA
Ripk4	NM_023663-intron	1	0	chr16	97745772	97746271	0.839008	0.0183546						chr16	97741941	97763755	-	72388	receptor-interacting serine-threonine kinase 4	NA
Rnaseh1	NM_011275-CDS	1	0	chr12	28651985	28652406	0.713477	0.049604						chr12	28649601	28659591	+	19819	ribonuclease H1	chr12-28649525-28649834-CpG:_38-CGI-downstream-shelf
Rnaseh1	NM_011275-exon	1	0	chr12	28651985	28652406	0.713477	0.049604						chr12	28649601	28659591	+	19819	ribonuclease H1	chr12-28649525-28649834-CpG:_38-CGI-downstream-shelf
Rnaseh1	NM_011275-intron	1	0	chr12	28651985	28652406	0.713477	0.049604						chr12	28649601	28659591	+	19819	ribonuclease H1	chr12-28649525-28649834-CpG:_38-CGI-downstream-shelf
Rnf220	NM_025739-TTR	1	0	chr4	117266175	117266538	1.01027	0.00640872						chr4	117271463	117496915	-	66743	ring finger protein 220	NA
Rnf40	NM_172281-CDS	1	0	chr7	127596741	127597197	0.700986	0.0306598						chr7	127588697	127603605	+	233900	ring finger protein 40	NA
Rnf40	NM_172281-exon	1	0	chr7	127596741	127597197	0.700986	0.0306598						chr7	127588697	127603605	+	233900	ring finger protein 40	NA
Rnf40	NM_172281-intron	1	0	chr7	127596741	127597197	0.700986	0.0306598						chr7	127588697	127603605	+	233900	ring finger protein 40	NA
Rpgrip1l	NM_173431-intron	1	0	chr8	91292092	91292480	0.811555	0.0300319						chr8	91217029	91313222	-	244585	Rpgrip1-like	NA
Rpl34	NM_026724-TTR	1	0	chr3	130721471	130721908	0.777608	0.0241158						chr3	130726830	130730308	-	68436	ribosomal protein L34	NA
Rpl34-ps1	NM_001199350-TTR	1	0	chr3	130721471	130721908	0.777608	0.0241158						chr3	130726836	130730329	-	619547	ribosomal protein L34, pseudogene 1	NA
Rrp36	NM_144857-promoter	1	0	chr17	46677841	46678559	0.643306	0.0179582						chr17	46667452	46674255	-	224823	ribosomal RNA processing 36 homolog (S. cerevisiae)	chr17-46674014-46674430-CpG:_35-CGI-downstream-shelf
Rsph1	NM_025290-CDS	1	0	chr17	31273359	31273824	0.815082	0.0380816						chr17	31255019	31277356	-	22092	radial spoke head 1 homolog (Chlamydomonas)	chr17-31276991-31277406-CpG:_33-CGI-upstream-shelf
Rsph1	NM_025290-exon	1	0	chr17	31273359	31273824	0.815082	0.0380816						chr17	31255019	31277356	-	22092	radial spoke head 1 homolog (Chlamydomonas)	chr17-31276991-31277406-CpG:_33-CGI-upstream-shelf
Rsph1	NM_025290-intron	1	0	chr17	31273359	31273824	0.815082	0.0380816						chr17	31255019	31277356	-	22092	radial spoke head 1 homolog (Chlamydomonas)	chr17-31276991-31277406-CpG:_33-CGI-upstream-shelf
Rtdr1	NM_001163535-intron	1	0	chr10	75005565	75005955	0.929611	0.0189046						chr10	74957476	75032553	-	71236	rhabdoid tumor deletion region gene 1	NA
Runx2	NM_001271631-CDS	1	0	chr17	44607766	44608522	0.580571	0.0311428						chr17	44603988	44736176	-	12393	runt related transcription factor 2	NA
Runx2	NM_001271631-exon	1	0	chr17	44607766	44608522	0.580571	0.0311428						chr17	44603988	44736176	-	12393	runt related transcription factor 2	NA
Runx2	NM_001271631-intron	1	0	chr17	44607766	44608522	0.580571	0.0311428						chr17	44603988	44736176	-	12393	runt related transcription factor 2	NA
Runx2	NM_001271631-threeUTR	1	0	chr17	44607766	44608522	0.580571	0.0311428						chr17	44603988	44736176	-	12393	runt related transcription factor 2	NA
Ruvbl2	NM_011304-CDS	1	0	chr7	45422117	45422913	0.550197	0.0402195						chr7	45421897	45434464	-	20174	RuvB-like protein 2	NA
Ruvbl2	NM_011304-exon	1	0	chr7	45422117	45422913	0.550197	0.0402195						chr7	45421897	45434464	-	20174	RuvB-like protein 2	NA
Ruvbl2	NM_011304-intron	1	0	chr7	45422117	45422913	0.550197	0.0402195						chr7	45421897	45434464	-	20174	RuvB-like protein 2	NA
Rxfp3	NM_178717-promoter	1	0	chr15	11041854	11042348	0.777608	0.0343754						chr15	11033716	11037968	-	239336	relaxin family peptide receptor 3	NA
Safb2	NM_001029979-intron	1	0	chr17	56576158	56576580	0.921997	0.0168991						chr17	56562941	56584583	-	224902	scaffold attachment factor B2	NA
Sash1	NM_175155-intron	1	0	chr10	8825921	8826217	0.86507	0.0416395						chr10	8722218	8886070	-	70097	SAM and SH3 domain containing 1	NA
Scamp1	NM_029153-CDS	1	0	chr13	94210113	94210607	0.799303	0.00788397						chr13	94201432	94285281	-	107767	secretory carrier membrane protein 1	NA
Scamp1	NM_029153-exon	1	0	chr13	94210113	94210607	0.799303	0.00788397						chr13	94201432	94285281	-	107767	secretory carrier membrane protein 1	NA
Scamp1	NM_029153-intron	1	0	chr13	94223441	94224050	0.630766	0.0469063						chr13	94201432	94285281	-	107767	secretory carrier membrane protein 1	NA
Scamp4	NM_019575-intron	1	0	chr10	80607042	80607553	0.620882	0.0409816						chr10	80602881	80615783	+	56214	secretory carrier membrane protein 4	chr10-80602805-80603198-CpG:_49-CGI-downstream-shelf
Scamp5	NM_020270-CDS	1	0	chr9	57447040	57447390	0.777608	0.0436763						chr9	57441326	57468024	-	56807	secretory carrier membrane protein 5	NA
Scamp5	NM_020270-exon	1	0	chr9	57447040	57447390	0.777608	0.0436763						chr9	57441326	57468024	-	56807	secretory carrier membrane protein 5	NA
Scamp5	NM_020270-intron	1	0	chr9	57447040	57447390	0.777608	0.0436763						chr9	57441326	57468024	-	56807	secretory carrier membrane protein 5	NA
Scap	NM_001001144-TTR	1	0	chr9	110386726	110387206	0.612548	0.0374359						chr9	110333292	110384946	+	235623	SREBF chaperone	NA
Scd3	NM_024450-promoter	1	0	chr19	44201272	44201742	0.844722	0.0231434						chr19	44203287	44244016	+	30049	stearoyl-coenzyme A desaturase 3	NA
Scml4	NM_172938-intron	1	0	chr10	42956874	42957254	0.887232	0.0222943						chr10	42860511	42960782	+	268297	sex comb on midleg-like 4 (Drosophila)	NA
Scn1a	NM_018733-intron	1	0	chr2	66336307	66336568	1.07306	0.0299766						chr2	66270781	66440837	-	20265	sodium channel, voltage-gated, type I, alpha	NA
Sdhb	NM_023374-CDS	1	0	chr4	140966352	140966883	0.881944	0.019879						chr4	140961270	140979192	+	67680	succinate dehydrogenase complex, subunit B, iron sulfur (Ip)	NA
Sdhb	NM_023374-exon	1	0	chr4	140966352	140966883	0.881944	0.019879						chr4	140961270	140979192	+	67680	succinate dehydrogenase complex, subunit B, iron sulfur (Ip)	NA
Sdhb	NM_023374-intron	1	0	chr4	140966352	140966883	0.881944	0.019879						chr4	140961270	140979192	+	67680	succinate dehydrogenase complex, subunit B, iron sulfur (Ip)	NA
Sec14l5	NM_001127725-CDS	1	0	chr16	5176195	5176716	0.674514	0.0384017						chr16	5147108	5183934	+	665119	SEC14-like 5 (S. cerevisiae)	NA
Sec14l5	NM_001127725-exon	1	0	chr16	5176195	5176716	0.674514	0.0384017						chr16	5147108	5183934	+	665119	SEC14-like 5 (S. cerevisiae)	NA
Sec14l5	NM_001127725-intron	1	0	chr16	5176195	5176716	0.674514	0.0384017						chr16	5147108	5183934	+	665119	SEC14-like 5 (S. cerevisiae)	NA
Sec16b	NM_033354-CDS	1	0	chr1	157535074	157535363	0.870717	0.0469011						chr1	157506795	157568424	+	89867	SEC16 homolog B (S. cerevisiae)	NA
Sec16b	NR_027641-exon	1	0	chr1	157535074	157535363	0.870717	0.0469011						chr1	157506795	157568424	+	89867	SEC16 homolog B (S. cerevisiae)	NA
Sec16b	NR_027641-intron	1	0	chr1	157535074	157535363	0.870717	0.0469011						chr1	157506795	157568424	+	89867	SEC16 homolog B (S. cerevisiae)	NA
Sel1l	NM_011344-CDS	1	0	chr12	91824342	91824874	0.706054	0.0242693						chr12	91806042	91849157	-	20338	sel-1 suppressor of lin-12-like (C. elegans)	NA
Sel1l	NM_011344-exon	1	0	chr12	91824342	91824874	0.706054	0.0242693						chr12	91806042	91849157	-	20338	sel-1 suppressor of lin-12-like (C. elegans)	NA
Sel1l	NM_011344-intron	1	0	chr12	91824342	91824874	0.706054	0.0242693						chr12	91806042	91849157	-	20338	sel-1 suppressor of lin-12-like (C. elegans)	NA
Sergef	NM_013789-intron	1	0	chr7	46473082	46473428	1.03136	0.0243354						chr7	46443158	46639807	-	27414	secretion regulating guanine nucleotide exchange factor	NA
Sertad3	NM_133210-CDS	1	0	chr7	27476594	27477090	0.684498	0.0270408						chr7	27473839	27477364	+	170742	SERTA domain containing 3	chr7-27473570-27473959-CpG:_30-CGI-downstream-shelf
Sertad3	NM_133210-exon	1	0	chr7	27476594	27477090	0.684498	0.0270408						chr7	27473839	27477364	+	170742	SERTA domain containing 3	chr7-27473570-27473959-CpG:_30-CGI-downstream-shelf
Sertad3	NM_133210-threeUTR	1	0	chr7	27476594	27477090	0.684498	0.0270408						chr7	27473839	27477364	+	170742	SERTA domain containing 3	chr7-27473570-27473959-CpG:_30-CGI-downstream-shelf
Sesn2	NM_144907-intron	1	0	chr4	132505559	132505878	0.819428	0.0484165						chr4	132492806	132510456	-	230784	sestrin 2	NA
Sfmbt1	NM_001166531-intron	1	0	chr14	30804264	30804749	0.695145	0.0388119						chr14	30715166	30822721	+	54650	Scm-like with four mbt domains 1	NA
Sfrp1	NM_013834-intron	1	0	chr8	23418134	23418605	0.666576	0.048643						chr8	23411501	23449632	+	20377	secreted frizzled-related protein 1	NA
Sgce	NM_001130190-intron	1	0	chr6	4703337	4703658	0.745899	0.0390297						chr6	4674349	4747204	-	20392	sarcoglycan, epsilon	NA
Skap1	NM_001177899-intron	1	0	chr11	96624767	96625115	1.04064	0.0145087						chr11	96464590	96759622	+	78473	src family associated phosphoprotein 1	NA
Slbp	NM_009193-CDS	1	0	chr5	33645850	33646139	1	0.0369306						chr5	33640061	33652306	-	20492	stem-loop binding protein	NA
Slbp	NM_009193-exon	1	0	chr5	33645850	33646139	1	0.0369306						chr5	33640061	33652306	-	20492	stem-loop binding protein	NA
Slbp	NM_009193-intron	1	0	chr5	33645850	33646139	1	0.0369306						chr5	33640061	33652306	-	20492	stem-loop binding protein	NA
Slc10a7	NM_001009981-intron	1	0	chr8	78607138	78607589	0.718714	0.0390368						NA	NA	NA	NA	76775	solute carrier family 10 (sodium/bile acid cotransporter family), member 7	NA
Slc12a8	NM_134251-CDS	1	0	chr16	33624494	33624772	1.09954	0.0331719						chr16	33518328	33664135	+	171286	solute carrier family 12 (potassium/chloride transporters), member 8	NA
Slc12a8	NM_134251-exon	1	0	chr16	33624494	33624772	1.09954	0.0331719						chr16	33518328	33664135	+	171286	solute carrier family 12 (potassium/chloride transporters), member 8	NA
Slc12a8	NM_134251-intron	1	0	chr16	33624494	33624772	1.09954	0.0331719						chr16	33518328	33664135	+	171286	solute carrier family 12 (potassium/chloride transporters), member 8	NA
Slc15a2	NM_001145899-promoter	1	0	chr16	36789202	36789589	1.08246	0.00640801						chr16	36771876	36784962	-	57738	solute carrier family 15 (H+/peptide transporter), member 2	NA
Slc17a8	NM_182959-CDS	1	0	chr10	89606526	89607092	0.844722	0.0231434						chr10	89574019	89621249	-	216227	solute carrier family 17 (sodium-dependent inorganic phosphate cotransporter), member 8	NA
Slc17a8	NM_182959-exon	1	0	chr10	89606526	89607092	0.844722	0.0231434						chr10	89574019	89621249	-	216227	solute carrier family 17 (sodium-dependent inorganic phosphate cotransporter), member 8	NA
Slc17a8	NM_182959-intron	1	0	chr10	89606526	89607092	0.844722	0.0231434						chr10	89574019	89621249	-	216227	solute carrier family 17 (sodium-dependent inorganic phosphate cotransporter), member 8	NA
Slc24a6	NM_001177595-CDS	1	0	chr5	120521587	120521952	0.881944	0.019879						chr5	120511191	120534024	+	170756	solute carrier family 24 (sodium/potassium/calcium exchanger), member 6	NA
Slc24a6	NM_001177595-exon	1	0	chr5	120521587	120521952	0.881944	0.019879						chr5	120511191	120534024	+	170756	solute carrier family 24 (sodium/potassium/calcium exchanger), member 6	NA
Slc24a6	NM_001177595-intron	1	0	chr5	120521587	120521952	0.881944	0.019879						chr5	120511191	120534024	+	170756	solute carrier family 24 (sodium/potassium/calcium exchanger), member 6	NA
Slc25a13	NM_015829-intron	1	0	chr6	6085269	6085884	0.691878	0.0437054						chr6	6041217	6217173	-	50799	solute carrier family 25 (mitochondrial carrier, adenine nucleotide translocator), member 13	NA
Slc25a40	NM_178766-intron	1	0	chr5	8448055	8448640	0.742842	0.0496459						chr5	8422849	8454793	+	319653	solute carrier family 25, member 40	NA
Slc2a13	NM_001033633-intron	1	0	chr15	91310143	91310461	0.86007	0.0369883						chr15	91267690	91573261	-	239606	solute carrier family 2 (facilitated glucose transporter), member 13	NA
Slc2a8	NM_019488-promoter	1	0	chr2	32986301	32986771	0.810029	0.0266929						chr2	32972988	32982056	-	56017	solute carrier family 2, (facilitated glucose transporter), member 8	NA
Slc37a3	NM_028123-TTR	1	0	chr6	39332609	39333025	0.620882	0.0409816						chr6	39334770	39377707	-	72144	solute carrier family 37 (glycerol-3-phosphate transporter), member 3	NA
Slc5a10	NM_001033227-intron	1	0	chr11	61703172	61703633	1.06301	0.00963518						chr11	61672781	61720799	-	109342	solute carrier family 5 (sodium/glucose cotransporter), member 10	NA
Slc5a12	NM_001003915-intron	1	0	chr2	110600073	110600336	1.01862	0.0412186						chr2	110597298	110649345	+	241612	solute carrier family 5 (sodium/glucose cotransporter), member 12	NA
Slc9a6	NM_172780-intron	1	0	chrX	56626740	56627115	1.01465	0.0218821						chrX	56609834	56664230	+	236794	solute carrier family 9 (sodium/hydrogen exchanger), member 6	NA
Slfn14	NM_001166028-intron	1	0	chr11	83283775	83284391	0.820676	0.00623744						chr11	83275111	83286726	-	237890	schlafen family member 14	NA
Slit2	NM_178804-intron	1	0	chr5	48141400	48141699	1.04064	0.0459494						chr5	47983154	48305778	+	20563	slit homolog 2 (Drosophila)	NA
Slx4	NM_177472-CDS	1	0	chr16	3979601	3980217	0.941106	0.00501423						chr16	3979122	4001680	-	52864	SLX4 structure-specific endonuclease subunit homolog (S. cerevisiae)	NA
Slx4	NM_177472-exon	1	0	chr16	3979601	3980217	0.941106	0.00501423						chr16	3979122	4001680	-	52864	SLX4 structure-specific endonuclease subunit homolog (S. cerevisiae)	NA
Slx4	NM_177472-intron	1	0	chr16	3979601	3980217	0.941106	0.00501423						chr16	3979122	4001680	-	52864	SLX4 structure-specific endonuclease subunit homolog (S. cerevisiae)	NA
Slx4	NM_177472-threeUTR	1	0	chr16	3979601	3980217	0.941106	0.00501423						chr16	3979122	4001680	-	52864	SLX4 structure-specific endonuclease subunit homolog (S. cerevisiae)	NA
Smarca1	NM_053123-intron	1	0	chrX	47853646	47854028	1	0.0106045						chrX	47809369	47892552	-	93761	SWI/SNF related, matrix associated, actin dependent regulator of chromatin, subfamily a, member 1	NA
Smim20	NM_001145433-TTR	1	0	chr5	53280649	53281088	0.915111	0.0151066						chr5	53267105	53278540	+	66278	small integral membrane protein 20	NA
Smpdl3b	NM_133888-CDS	1	0	chr4	132746507	132746808	1.15612	0.0237446						chr4	132732965	132757171	-	100340	sphingomyelin phosphodiesterase, acid-like 3B	NA
Smpdl3b	NM_133888-exon	1	0	chr4	132746507	132746808	1.15612	0.0237446						chr4	132732965	132757171	-	100340	sphingomyelin phosphodiesterase, acid-like 3B	NA
Smpdl3b	NM_133888-intron	1	0	chr4	132746507	132746808	1.15612	0.0237446						chr4	132732965	132757171	-	100340	sphingomyelin phosphodiesterase, acid-like 3B	NA
Smyd3	NM_027188-intron	1	0	chr1	179381061	179381405	0.777608	0.0436763						chr1	178955038	179518003	-	69726	SET and MYND domain containing 3	NA
Snd1	NM_019776-intron	1	0	chr6	28848821	28849292	0.745899	0.0390297						chr6	28480347	28888832	+	56463	staphylococcal nuclease and tudor domain containing 1	NA
Snx14	NM_172926-CDS	1	0	chr9	88379474	88379854	0.777608	0.0492862						chr9	88376746	88438951	-	244962	sorting nexin 14	NA
Snx14	NM_172926-exon	1	0	chr9	88379474	88379854	0.777608	0.0492862						chr9	88376746	88438951	-	244962	sorting nexin 14	NA
Snx14	NM_172926-intron	1	0	chr9	88379474	88379854	0.777608	0.0492862						chr9	88376746	88438951	-	244962	sorting nexin 14	NA
Snx4	NM_080557-intron	1	0	chr16	33295239	33295517	1	0.019658						chr16	33251455	33299562	+	69150	sorting nexin 4	NA
Sorbs1	NM_001034964-CDS	1	0	chr19	40321370	40322160	0.658026	0.016213						chr19	40292039	40402310	-	20411	sorbin and SH3 domain containing 1	chr19-40326081-40326336-CpG:_21-CGI-upstream-shelf
Sorbs1	NM_001034964-exon	1	0	chr19	40321370	40322160	0.658026	0.016213						chr19	40292039	40402310	-	20411	sorbin and SH3 domain containing 1	chr19-40326081-40326336-CpG:_21-CGI-upstream-shelf
Sorbs1	NM_001034964-intron	1	0	chr19	40321370	40322160	0.658026	0.016213						chr19	40292039	40402310	-	20411	sorbin and SH3 domain containing 1	chr19-40326081-40326336-CpG:_21-CGI-upstream-shelf
Sorl1	NM_011436-intron	1	0	chr9	42086188	42086635	0.747234	0.0346424						chr9	41968488	42124289	-	20660	sortilin-related receptor, LDLR class A repeats-containing	NA
Spata16	NM_029150-intron	1	0	chr3	26748253	26748588	0.970253	0.0295803						chr3	26637630	26983212	+	70862	spermatogenesis associated 16	NA
Spata31d1d	NM_177711-CDS	1	0	chr13	59729185	59729552	0.777608	0.0492862						chr13	59725924	59731752	-	238663	spermatogenesis associated 31 subfamily D, member 1D	NA
Spata31d1d	NM_177711-exon	1	0	chr13	59729185	59729552	0.777608	0.0492862						chr13	59725924	59731752	-	238663	spermatogenesis associated 31 subfamily D, member 1D	NA
Spata31d1d	NM_177711-intron	1	0	chr13	59729185	59729552	0.777608	0.0492862						chr13	59725924	59731752	-	238663	spermatogenesis associated 31 subfamily D, member 1D	NA
Spata5l1	NM_001033256-TTR	1	0	chr2	122633618	122633875	1	0.0369306						chr2	122630624	122632704	+	214616	spermatogenesis associated 5-like 1	chr2-122630580-122631741-CpG:_122-CGI-downstream-shelf
Spink13	NM_001168423-intron	1	0	chr18	62689441	62689853	0.947533	0.023655						chr18	62607539	62741387	-	100038417	serine peptidase inhibitor, Kazal type 13	NA
Spopl	NM_029773-CDS	1	0	chr2	23511152	23511843	0.625604	0.0372127						chr2	23510053	23572104	-	76857	speckle-type POZ protein-like	chr2-23508672-23508873-CpG:_17-CGI-downstream-shelf
Spopl	NM_029773-exon	1	0	chr2	23511152	23511843	0.625604	0.0372127						chr2	23510053	23572104	-	76857	speckle-type POZ protein-like	chr2-23508672-23508873-CpG:_17-CGI-downstream-shelf
Spopl	NM_029773-intron	1	0	chr2	23511152	23511843	0.625604	0.0372127						chr2	23510053	23572104	-	76857	speckle-type POZ protein-like	chr2-23508672-23508873-CpG:_17-CGI-downstream-shelf
Spopl	NM_029773-threeUTR	1	0	chr2	23511152	23511843	0.625604	0.0372127						chr2	23510053	23572104	-	76857	speckle-type POZ protein-like	chr2-23508672-23508873-CpG:_17-CGI-downstream-shelf
Srebf2	NM_033218-intron	1	0	chr15	82189657	82190307	0.60988	0.031096						chr15	82147268	82204960	+	20788	sterol regulatory element binding factor 2	NA
Srek1ip1	NM_026075-CDS	1	0	chr13	104832612	104833243	0.630766	0.0469063						chr13	104817238	104838659	+	67288	splicing regulatory glutamine/lysine-rich protein 1interacting protein 1	NA
Srek1ip1	NM_026075-exon	1	0	chr13	104832612	104833243	0.630766	0.0469063						chr13	104817238	104838659	+	67288	splicing regulatory glutamine/lysine-rich protein 1interacting protein 1	NA
Srek1ip1	NM_026075-intron	1	0	chr13	104832612	104833243	0.630766	0.0469063						chr13	104817238	104838659	+	67288	splicing regulatory glutamine/lysine-rich protein 1interacting protein 1	NA
Ss18l1	NM_178750-intron	1	0	chr2	180044480	180044712	1.19265	0.0259638						chr2	180042482	180070201	+	269397	synovial sarcoma translocation gene on chromosome 18-like 1	chr2-180041799-180043419-CpG:_200-CGI-downstream-shore
Ssbp2	NM_024272-intron	1	0	chr13	91627897	91628179	1.07306	0.0299766						chr13	91461096	91706175	+	66970	single-stranded DNA binding protein 2	NA
Sspo	NM_173428-CDS	1	0	chr6	48487104	48487358	1.09954	0.0331719						chr6	48448228	48501250	+	243369	SCO-spondin	NA
Sspo	NM_173428-exon	1	0	chr6	48487104	48487358	1.09954	0.0331719						chr6	48448228	48501250	+	243369	SCO-spondin	NA
Sspo	NM_173428-intron	1	0	chr6	48487104	48487358	1.09954	0.0331719						chr6	48448228	48501250	+	243369	SCO-spondin	NA
Sstr5	NM_001191008-CDS	1	0	chr17	25491293	25491690	0.947533	0.011414						chr17	25489874	25497288	-	20609	somatostatin receptor 5	NA
Sstr5	NM_001191008-exon	1	0	chr17	25491293	25491690	0.947533	0.011414						chr17	25489874	25497288	-	20609	somatostatin receptor 5	NA
St13	NM_133726-CDS	1	0	chr15	81389431	81389893	0.947533	0.023655						chr15	81365043	81399694	-	70356	suppression of tumorigenicity 13	NA
St13	NM_133726-exon	1	0	chr15	81389431	81389893	0.947533	0.023655						chr15	81365043	81399694	-	70356	suppression of tumorigenicity 13	NA
St13	NM_133726-intron	1	0	chr15	81389431	81389893	0.947533	0.023655						chr15	81365043	81399694	-	70356	suppression of tumorigenicity 13	NA
Stk24	NM_145465-CDS	1	0	chr14	121294589	121294888	0.915111	0.0353541						chr14	121286340	121379230	-	223255	serine/threonine kinase 24	NA
Stk24	NM_145465-exon	1	0	chr14	121294589	121294888	0.915111	0.0353541						chr14	121286340	121379230	-	223255	serine/threonine kinase 24	NA
Stk24	NM_145465-intron	1	0	chr14	121294589	121294888	0.915111	0.0353541						chr14	121286340	121379230	-	223255	serine/threonine kinase 24	NA
Stk32c	NM_001162540-fiveUTR	1	0	chr7	139125019	139125459	1.09954	0.00705459						chr7	139103637	139213307	-	57740	serine/threonine kinase 32C	NA
Stk32c	NM_021302-CDS	1	0	chr7	139125019	139125459	1.09954	0.00705459						chr7	139103637	139188494	-	57740	serine/threonine kinase 32C	NA
Stk32c	NM_021302-exon	1	0	chr7	139125019	139125459	1.09954	0.00705459						chr7	139103637	139188494	-	57740	serine/threonine kinase 32C	NA
Stk32c	NM_021302-intron	1	0	chr7	139125019	139125459	1.09954	0.00705459						chr7	139103637	139188494	-	57740	serine/threonine kinase 32C	NA
Stpg1	NM_030189-intron	1	0	chr4	135500730	135501049	1.12156	0.0129005						chr4	135495986	135537803	+	78806	sperm tail PG rich repeat containing 1	NA
Stradb	NM_172656-CDS	1	0	chr1	58979698	58980285	0.777608	0.0120262						chr1	58973570	58995121	+	227154	STE20-related kinase adaptor beta	NA
Stradb	NM_172656-exon	1	0	chr1	58979698	58980285	0.777608	0.0120262						chr1	58973570	58995121	+	227154	STE20-related kinase adaptor beta	NA
Stradb	NM_172656-intron	1	0	chr1	58979698	58980285	0.777608	0.0120262						chr1	58973570	58995121	+	227154	STE20-related kinase adaptor beta	NA
Stx16	NM_001102425-TTR	1	0	chr2	174102275	174102715	0.698173	0.0344865						chr2	174077050	174099771	+	228960	syntaxin 16	NA
Stx6	NM_021433-CDS	1	0	chr1	155197398	155197923	0.823411	0.0073655						chr1	155158702	155203517	+	58244	syntaxin 6	NA
Stx6	NM_021433-exon	1	0	chr1	155197398	155197923	0.823411	0.0073655						chr1	155158702	155203517	+	58244	syntaxin 6	NA
Stx6	NM_021433-intron	1	0	chr1	155197398	155197923	0.823411	0.0073655						chr1	155158702	155203517	+	58244	syntaxin 6	NA
Stxbp3a	NM_011504-CDS	1	0	chr3	108812941	108813298	0.921997	0.0168991						chr3	108793179	108840502	-	20912	syntaxin binding protein 3A	NA
Stxbp3a	NM_011504-exon	1	0	chr3	108812941	108813298	0.921997	0.0168991						chr3	108793179	108840502	-	20912	syntaxin binding protein 3A	NA
Stxbp3a	NM_011504-intron	1	0	chr3	108812941	108813298	0.921997	0.0168991						chr3	108793179	108840502	-	20912	syntaxin binding protein 3A	NA
Susd5	NM_001101510-intron	1	0	chr9	114075037	114075487	0.915111	0.00659537						chr9	114057353	114098733	+	382111	sushi domain containing 5	NA
Sv2c	NM_029210-CDS	1	0	chr13	96048361	96048719	0.819428	0.0484165						chr13	95959442	96132577	-	75209	synaptic vesicle glycoprotein 2c	NA
Sv2c	NM_029210-exon	1	0	chr13	96048361	96048719	0.819428	0.0484165						chr13	95959442	96132577	-	75209	synaptic vesicle glycoprotein 2c	NA
Sv2c	NM_029210-intron	1	0	chr13	96032126	96032399	0.970253	0.0295803						chr13	95959442	96132577	-	75209	synaptic vesicle glycoprotein 2c	NA
Syn3	NM_013722-intron	1	0	chr10	86341774	86342062	1.07306	0.0299766						chr10	86048745	86498896	-	27204	synapsin III	NA
Synj1	NM_001164483-intron	1	0	chr16	90983536	90983811	1.28011	0.00509195						chr16	90936096	91011308	-	104015	synaptojanin 1	NA
Synpo2	NM_080451-intron	1	0	chr3	123166950	123167290	0.870717	0.0469011						chr3	123076518	123236149	-	118449	synaptopodin 2	NA
Syt1	NM_001252342-intron	1	0	chr10	108699505	108700138	0.695145	0.0182612						chr10	108497649	109010975	-	20979	synaptotagmin I	NA
Tacc1	NM_177089-intron	1	0	chr8	25187282	25187725	0.678072	0.034148						chr8	25154551	25201449	-	320165	transforming, acidic coiled-coil containing protein 1	NA
Tada2b	NM_001170454-CDS	1	0	chr5	36476123	36476674	0.754888	0.01363						chr5	36473669	36484285	-	231151	transcriptional adaptor 2B	NA
Tada2b	NM_001170454-exon	1	0	chr5	36476123	36476674	0.754888	0.01363						chr5	36473669	36484285	-	231151	transcriptional adaptor 2B	NA
Tbpl1	NM_011603-intron	1	0	chr10	22723680	22724021	1.01862	0.0412186						chr10	22703876	22731447	-	237336	TATA box binding protein-like 1	NA
Tcf4	NM_001083967-intron	1	0	chr18	69451462	69451908	0.630766	0.0469063						chr18	69345720	69687967	+	21413	transcription factor 4	NA
Tfpi	NM_001177319-TTR	1	0	chr2	84436275	84436522	1.19265	0.0259638						chr2	84440722	84476759	-	21788	tissue factor pathway inhibitor	NA
Tfpi	NM_011576-intron	1	0	chr2	84436275	84436522	1.19265	0.0259638						chr2	84432859	84474174	-	21788	tissue factor pathway inhibitor	NA
Thbs1	NM_011580-promoter	1	0	chr2	118106883	118107224	1.20387	0.00267615						chr2	118111921	118127133	+	21825	thrombospondin 1	NA
Thsd4	NM_001040426-intron	1	0	chr9	60108774	60109059	1.04064	0.0459494						chr9	59966930	60511035	-	207596	thrombospondin, type I, domain containing 4	NA
Timp3	NM_011595-intron	1	0	chr10	86341774	86342062	1.07306	0.0299766						chr10	86300411	86349505	+	21859	tissue inhibitor of metalloproteinase 3	NA
Tjap1	NM_001252473-promoter	1	0	chr17	46286421	46286686	1.14684	0.0141547						chr17	46257850	46283026	-	74094	tight junction associated protein 1	NA
Tle1	NM_011599-CDS	1	0	chr4	72125862	72126247	0.777608	0.0492862						chr4	72117141	72200919	-	21885	transducin-like enhancer of split 1, homolog of Drosophila E(spl)	NA
Tle1	NM_011599-exon	1	0	chr4	72125862	72126247	0.777608	0.0492862						chr4	72117141	72200919	-	21885	transducin-like enhancer of split 1, homolog of Drosophila E(spl)	NA
Tle1	NM_011599-intron	1	0	chr4	72125862	72126247	0.777608	0.0492862						chr4	72117141	72200919	-	21885	transducin-like enhancer of split 1, homolog of Drosophila E(spl)	NA
Tmem132c	NM_175432-CDS	1	0	chr5	127563071	127563572	0.834191	0.0145788						chr5	127241825	127565790	+	208213	transmembrane protein 132C	NA
Tmem132c	NM_175432-exon	1	0	chr5	127563071	127563572	0.834191	0.0145788						chr5	127241825	127565790	+	208213	transmembrane protein 132C	NA
Tmem175	NM_001163532-TTR	1	0	chr5	108649133	108649465	1.01862	0.0412186						chr5	108629809	108647770	+	72392	transmembrane protein 175	NA
Tmem192	NM_001163747-intron	1	0	chr8	64954382	64954771	0.742842	0.0496459						chr8	64947184	64969037	+	73067	transmembrane protein 192	NA
Tmem53	NM_026837-intron	1	0	chr4	117266175	117266538	1.01027	0.00640872						chr4	117251988	117268580	+	68777	transmembrane protein 53	NA
Tnfrsf9	NM_001077509-intron	1	0	chr4	150942073	150942616	0.90099	0.00474486						chr4	150927998	150946102	+	21942	tumor necrosis factor receptor superfamily, member 9	NA
Tnik	NM_001163009-CDS	1	0	chr3	28622764	28623049	1.01862	0.0412186						chr3	28263213	28666449	+	665113	TRAF2 and NCK interacting kinase	NA
Tnik	NM_001163009-exon	1	0	chr3	28622764	28623049	1.01862	0.0412186						chr3	28263213	28666449	+	665113	TRAF2 and NCK interacting kinase	NA
Tpmt	NM_016785-intron	1	0	chr13	47037670	47038070	0.630766	0.0469063						chr13	47023542	47043217	-	22017	thiopurine methyltransferase	NA
Tra2a	NM_198102-CDS	1	0	chr6	49250719	49251163	0.698173	0.0344865						chr6	49243920	49264052	-	101214	transformer 2 alpha homolog (Drosophila)	NA
Tra2a	NM_198102-exon	1	0	chr6	49250719	49251163	0.698173	0.0344865						chr6	49243920	49264052	-	101214	transformer 2 alpha homolog (Drosophila)	NA
Tra2a	NM_198102-intron	1	0	chr6	49250719	49251163	0.698173	0.0344865						chr6	49243920	49264052	-	101214	transformer 2 alpha homolog (Drosophila)	NA
Trappc10	NM_001081055-CDS	1	0	chr10	78193236	78193827	0.728698	0.0216724						chr10	78186725	78244642	-	216131	trafficking protein particle complex 10	NA
Trappc10	NM_001081055-exon	1	0	chr10	78217067	78217505	1.14958	0.00340766						chr10	78186725	78244642	-	216131	trafficking protein particle complex 10	NA
Trappc10	NM_001081055-intron	1	0	chr10	78217067	78217505	1.14958	0.00340766						chr10	78186725	78244642	-	216131	trafficking protein particle complex 10	NA
Trappc9	NM_029640-intron	1	0	chr15	72767196	72767641	0.749593	0.0273422						chr15	72589619	73055812	-	76510	trafficking protein particle complex 9	NA
Trerf1	NM_001097623-intron	1	0	chr17	47208485	47208912	0.777608	0.0436763						chr17	47140941	47359458	+	224829	transcriptional regulating factor 1	NA
Trim52	NM_198601-CDS	1	0	chr14	106107050	106107502	0.68834	0.0492467						chr14	106106197	106109280	+	212085	tripartite motif-containing 52	chr14-106106099-106106731-CpG:_42-CGI-downstream-shore
Trim52	NM_198601-exon	1	0	chr14	106107050	106107502	0.68834	0.0492467						chr14	106106197	106109280	+	212085	tripartite motif-containing 52	chr14-106106099-106106731-CpG:_42-CGI-downstream-shore
Trim52	NR_073203-intron	1	0	chr14	106107050	106107502	0.68834	0.0492467						chr14	106106197	106135862	+	212085	tripartite motif-containing 52	chr14-106106099-106106731-CpG:_42-CGI-downstream-shore
Trim65	NM_178802-CDS	1	0	chr11	116126002	116126798	0.884523	0.00152565						chr11	116124707	116131128	-	338364	tripartite motif-containing 65	chr11-116130558-116131201-CpG:_67-CGI-upstream-shelf
Trim65	NM_178802-exon	1	0	chr11	116126002	116126798	0.884523	0.00152565						chr11	116124707	116131128	-	338364	tripartite motif-containing 65	chr11-116130558-116131201-CpG:_67-CGI-upstream-shelf
Trim65	NM_178802-intron	1	0	chr11	116126002	116126798	0.884523	0.00152565						chr11	116124707	116131128	-	338364	tripartite motif-containing 65	chr11-116130558-116131201-CpG:_67-CGI-upstream-shelf
Trim65	NM_178802-threeUTR	1	0	chr11	116126002	116126798	0.884523	0.00152565						chr11	116124707	116131128	-	338364	tripartite motif-containing 65	chr11-116130558-116131201-CpG:_67-CGI-upstream-shelf
Trmt10a	NM_175389-CDS	1	0	chr3	138156734	138157102	0.817136	0.0429239						chr3	138143537	138159820	+	108943	tRNA methyltransferase 10A	NA
Trmt10a	NM_175389-exon	1	0	chr3	138156734	138157102	0.817136	0.0429239						chr3	138143537	138159820	+	108943	tRNA methyltransferase 10A	NA
Trmt10a	NM_175389-threeUTR	1	0	chr3	138156734	138157102	0.817136	0.0429239						chr3	138143537	138159820	+	108943	tRNA methyltransferase 10A	NA
Trpc4ap	NM_019828-intron	1	0	chr2	155677021	155677323	0.870717	0.0469011						chr2	155634276	155692384	-	56407	transient receptor potential cation channel, subfamily C, member 4 associated protein	NA
Trpv3	NM_145099-CDS	1	0	chr11	73295045	73295659	0.820676	0.00623744						chr11	73267619	73297200	+	246788	transient receptor potential cation channel, subfamily V, member 3	NA
Trpv3	NM_145099-exon	1	0	chr11	73295045	73295659	0.820676	0.00623744						chr11	73267619	73297200	+	246788	transient receptor potential cation channel, subfamily V, member 3	NA
Trpv3	NM_145099-intron	1	0	chr11	73295045	73295659	0.820676	0.00623744						chr11	73267619	73297200	+	246788	transient receptor potential cation channel, subfamily V, member 3	NA
Tshz1	NM_001081300-CDS	1	0	chr18	84014673	84015600	0.548983	0.0274674						chr18	84011626	84086562	-	110796	teashirt zinc finger family member 1	chr18-84015466-84015676-CpG:_16-CGI-upstream-shore
Tshz1	NM_001081300-exon	1	0	chr18	84014673	84015600	0.548983	0.0274674						chr18	84011626	84086562	-	110796	teashirt zinc finger family member 1	chr18-84015466-84015676-CpG:_16-CGI-upstream-shore
Ttc22	NM_177667-CDS	1	0	chr4	106636334	106636936	0.697437	0.0166531						chr4	106622448	106640187	+	230576	tetratricopeptide repeat domain 22	chr4-106639012-106639329-CpG:_27-CGI-upstream-shelf
Ttc22	NM_177667-exon	1	0	chr4	106636334	106636936	0.697437	0.0166531						chr4	106622448	106640187	+	230576	tetratricopeptide repeat domain 22	chr4-106639012-106639329-CpG:_27-CGI-upstream-shelf
Ttc22	NM_177667-intron	1	0	chr4	106636334	106636936	0.697437	0.0166531						chr4	106622448	106640187	+	230576	tetratricopeptide repeat domain 22	chr4-106639012-106639329-CpG:_27-CGI-upstream-shelf
Ttc7	NM_028639-intron	1	0	chr17	87362874	87363427	0.716207	0.0147659						chr17	87282885	87381770	+	225049	tetratricopeptide repeat domain 7	NA
Ttll11	NM_029774-intron	1	0	chr2	35909689	35910036	1.26303	0.00206269						chr2	35751239	35979624	-	74410	tubulin tyrosine ligase-like family, member 11	NA
Ttll5	NM_001081423-intron	1	0	chr12	85954547	85954988	0.989112	0.0095388						chr12	85824949	86053760	+	320244	tubulin tyrosine ligase-like family, member 5	NA
Ttn	NM_011652-CDS	1	0	chr2	76774355	76774865	1.16227	0.00226489						chr2	76703983	76982547	-	22138	titin	NA
Ttn	NM_011652-exon	1	0	chr2	76774355	76774865	1.16227	0.00226489						chr2	76703983	76982547	-	22138	titin	NA
Ttn	NM_011652-intron	1	0	chr2	76774355	76774865	1.16227	0.00226489						chr2	76703983	76982547	-	22138	titin	NA
Tubb1	NM_001080971-intron	1	0	chr2	174453919	174454767	0.530515	0.0388531						chr2	174450594	174458380	+	545486	tubulin, beta 1 class VI	chr2-174457131-174457452-CpG:_22-CGI-upstream-shelf
Tubg2	NM_134028-CDS	1	0	chr11	101161357	101161755	0.903138	0.0120742						chr11	101155883	101161787	+	103768	tubulin, gamma 2	chr11-101164012-101164528-CpG:_60-CGI-upstream-shelf
Tubg2	NM_134028-exon	1	0	chr11	101161357	101161755	0.903138	0.0120742						chr11	101155883	101161787	+	103768	tubulin, gamma 2	chr11-101164012-101164528-CpG:_60-CGI-upstream-shelf
Tubg2	NM_134028-intron	1	0	chr11	101161357	101161755	0.903138	0.0120742						chr11	101155883	101161787	+	103768	tubulin, gamma 2	chr11-101164012-101164528-CpG:_60-CGI-upstream-shelf
Tubg2	NM_134028-threeUTR	1	0	chr11	101161357	101161755	0.903138	0.0120742						chr11	101155883	101161787	+	103768	tubulin, gamma 2	chr11-101164012-101164528-CpG:_60-CGI-upstream-shelf
Tvp23a	NM_001013778-exon	1	0	chr16	10420816	10421168	0.748461	0.0307676						chr16	10420558	10447350	-	383103	trans-golgi network vesicle protein 23A	NA
Tvp23a	NM_001013778-threeUTR	1	0	chr16	10420816	10421168	0.748461	0.0307676						chr16	10420558	10447350	-	383103	trans-golgi network vesicle protein 23A	NA
Tvp23b	NM_026210-CDS	1	0	chr11	62891649	62891983	1.07717	0.017781						chr11	62879489	62895184	+	67510	trans-golgi network vesicle protein 23B	NA
Tvp23b	NM_026210-exon	1	0	chr11	62891649	62891983	1.07717	0.017781						chr11	62879489	62895184	+	67510	trans-golgi network vesicle protein 23B	NA
Tvp23b	NM_026210-intron	1	0	chr11	62891649	62891983	1.07717	0.017781						chr11	62879489	62895184	+	67510	trans-golgi network vesicle protein 23B	NA
Txnrd1	NM_001042523-intron	1	0	chr10	82836489	82836798	1.01465	0.0218821						chr10	82833950	82897724	+	50493	thioredoxin reductase 1	NA
U2af1l4	NM_170760-TTR	1	0	chr7	30569140	30569910	0.541795	0.0249409						chr7	30563339	30565364	+	233073	U2 small nuclear RNA auxiliary factor 1-like 4	NA
Ubac2	NM_026861-intron	1	0	chr14	121953858	121954256	0.777608	0.0492862						chr14	121878605	122021035	+	68889	ubiquitin associated domain containing 2	NA
Ubr1	NM_009461-CDS	1	0	chr2	120929221	120929590	1.50343	0.000375002						chr2	120860275	120970715	-	22222	ubiquitin protein ligase E3 component n-recognin 1	NA
Ubr1	NM_009461-exon	1	0	chr2	120929221	120929590	1.50343	0.000375002						chr2	120860275	120970715	-	22222	ubiquitin protein ligase E3 component n-recognin 1	NA
Ubr4	NM_001160319-promoter	1	0	chr4	139375459	139375877	0.68834	0.0492467						chr4	139380658	139489532	+	69116	ubiquitin protein ligase E3 component n-recognin 4	NA
Uggt2	NM_001081252-TTR	1	0	chr14	118982809	118983361	0.745899	0.0390297						chr14	118984984	119099434	-	66435	UDP-glucose glycoprotein glucosyltransferase 2	NA
Unc45b	NM_178680-TTR	1	0	chr11	82946660	82946952	0.947533	0.023655						chr11	82911252	82943406	+	217012	unc-45 homolog B (C. elegans)	NA
Unc5a	NM_153131-intron	1	0	chr13	54962342	54962689	0.742842	0.0496459						chr13	54949431	55006018	+	107448	unc-5 homolog A (C. elegans)	NA
Upk1b	NM_178924-CDS	1	0	chr16	38784470	38785003	0.68741	0.0241429						chr16	38773183	38800203	-	22268	uroplakin 1B	NA
Upk1b	NM_178924-exon	1	0	chr16	38784470	38785003	0.68741	0.0241429						chr16	38773183	38800203	-	22268	uroplakin 1B	NA
Upk1b	NM_178924-intron	1	0	chr16	38784470	38785003	0.68741	0.0241429						chr16	38773183	38800203	-	22268	uroplakin 1B	NA
Usp12	NM_011669-CDS	1	0	chr5	146762495	146763258	0.648874	0.0211899						chr5	146734811	146794956	-	22217	ubiquitin specific peptidase 12	NA
Usp12	NM_011669-exon	1	0	chr5	146762495	146763258	0.648874	0.0211899						chr5	146734811	146794956	-	22217	ubiquitin specific peptidase 12	NA
Usp12	NM_011669-intron	1	0	chr5	146762495	146763258	0.648874	0.0211899						chr5	146734811	146794956	-	22217	ubiquitin specific peptidase 12	NA
Usp43	NM_173754-promoter	1	0	chr11	67924965	67925266	0.924449	0.0396936						chr11	67854522	67922153	-	216835	ubiquitin specific peptidase 43	chr11-67921482-67922542-CpG:_91-CGI-downstream-shelf
Utp6	NM_144826-intron	1	0	chr11	79955995	79956567	0.630766	0.0469063						chr11	79933955	79962387	-	216987	UTP6, small subunit (SSU) processome component, homolog (yeast)	NA
Uxs1	NM_026430-intron	1	0	chr1	43757651	43757990	0.813231	0.0338078						chr1	43750230	43827708	-	67883	UDP-glucuronate decarboxylase 1	NA
Vit	NM_028813-CDS	1	0	chr17	78624716	78625276	0.573249	0.0258981						chr17	78508062	78627409	+	74199	vitrin	chr17-78624809-78625029-CpG:_18-CGI-upstream-shore
Vit	NM_028813-exon	1	0	chr17	78624716	78625276	0.573249	0.0258981						chr17	78508062	78627409	+	74199	vitrin	chr17-78624809-78625029-CpG:_18-CGI-upstream-shore
Vit	NM_028813-intron	1	0	chr17	78624716	78625276	0.573249	0.0258981						chr17	78508062	78627409	+	74199	vitrin	chr17-78624809-78625029-CpG:_18-CGI
Vmac	NM_178926-TTR	1	0	chr17	56710166	56710658	0.921997	0.0168991						chr17	56713931	56716921	-	106639	vimentin-type intermediate filament associated coiled-coil protein	NA
Vps35	NM_022997-CDS	1	0	chr8	85289523	85289804	1.19265	0.0259638						chr8	85260391	85299497	-	65114	vacuolar protein sorting 35	NA
Vps35	NM_022997-exon	1	0	chr8	85289523	85289804	1.19265	0.0259638						chr8	85260391	85299497	-	65114	vacuolar protein sorting 35	NA
Vps35	NM_022997-intron	1	0	chr8	85289523	85289804	1.19265	0.0259638						chr8	85260391	85299497	-	65114	vacuolar protein sorting 35	NA
Vti1a	NM_016862-intron	1	0	chr19	55523513	55523823	0.817136	0.0429239						chr19	55316350	55626561	+	53611	vesicle transport through interaction with t-SNAREs 1A	NA
Wasf1	NM_031877-CDS	1	0	chr10	40926318	40926748	0.670692	0.043208						chr10	40883533	40938569	+	83767	WAS protein family, member 1	NA
Wasf1	NM_031877-exon	1	0	chr10	40926318	40926748	0.670692	0.043208						chr10	40883533	40938569	+	83767	WAS protein family, member 1	NA
Wasf1	NM_031877-intron	1	0	chr10	40926318	40926748	0.670692	0.043208						chr10	40883533	40938569	+	83767	WAS protein family, member 1	NA
Wdfy3	NM_172882-CDS	1	0	chr5	101929529	101930601	0.617143	0.0130329						chr5	101832952	102069921	-	72145	WD repeat and FYVE domain containing 3	NA
Wdfy3	NM_172882-exon	1	0	chr5	101929529	101930601	0.617143	0.0130329						chr5	101832952	102069921	-	72145	WD repeat and FYVE domain containing 3	NA
Wdfy3	NM_172882-intron	1	0	chr5	101929529	101930601	0.617143	0.0130329						chr5	101832952	102069921	-	72145	WD repeat and FYVE domain containing 3	NA
Wdfy4	NM_001146022-promoter	1	0	chr14	33189609	33190210	0.635589	0.0417467						chr14	32959546	33185066	-	545030	WD repeat and FYVE domain containing 4	NA
Wdr16	NM_027963-CDS	1	0	chr11	67924965	67925266	0.924449	0.0396936						chr11	67924805	67965642	-	71860	WD repeat domain 16	chr11-67921482-67922542-CpG:_91-CGI-downstream-shelf
Wdr16	NM_027963-exon	1	0	chr11	67924965	67925266	0.924449	0.0396936						chr11	67924805	67965642	-	71860	WD repeat domain 16	chr11-67921482-67922542-CpG:_91-CGI-downstream-shelf
Wdr16	NM_027963-threeUTR	1	0	chr11	67924965	67925266	0.924449	0.0396936						chr11	67924805	67965642	-	71860	WD repeat domain 16	chr11-67921482-67922542-CpG:_91-CGI-downstream-shelf
Wdr5	NM_080848-intron	1	0	chr2	27530798	27531332	0.962032	0.00692423						chr2	27515146	27536538	+	140858	WD repeat domain 5	NA
Wdr64	NM_029453-intron	1	0	chr1	175783472	175783780	0.924449	0.0396936						chr1	175698592	175815733	+	75820	WD repeat domain 64	NA
Wdr90	NM_001163766-promoter	1	0	chr17	25864492	25864877	0.929611	0.0189046						chr17	25844733	25861515	-	106618	WD repeat domain 90	chr17-25868303-25868806-CpG:_48-CGI-upstream-shelf
Wfikkn1	NM_001100454-promoter	1	0	chr17	25884314	25884674	0.86507	0.0416395						chr17	25877627	25880858	-	215001	WAP, FS, Ig, KU, and NTR-containing protein 1	NA
Wnt3	NM_009521-CDS	1	0	chr11	103812145	103812982	0.638901	0.00862114						chr11	103774174	103818021	+	22415	wingless-related MMTV integration site 3	chr11-103812318-103812788-CpG:_31-CGI-upstream-shore
Wnt3	NM_009521-exon	1	0	chr11	103812145	103812982	0.638901	0.00862114						chr11	103774174	103818021	+	22415	wingless-related MMTV integration site 3	chr11-103812318-103812788-CpG:_31-CGI-upstream-shore
Wnt3	NM_009521-intron	1	0	chr11	103812145	103812982	0.638901	0.00862114						chr11	103774174	103818021	+	22415	wingless-related MMTV integration site 3	chr11-103812318-103812788-CpG:_31-CGI-upstream-shore
Wnt3	NM_009521-threeUTR	1	0	chr11	103812145	103812982	0.638901	0.00862114						chr11	103774174	103818021	+	22415	wingless-related MMTV integration site 3	chr11-103812318-103812788-CpG:_31-CGI-upstream-shore
Wrn	NM_001122822-intron	1	0	chr8	33277046	33277293	1.09954	0.0331719						chr8	33234372	33385527	-	22427	Werner syndrome homolog (human)	NA
Wwox	NM_019573-intron	1	0	chr8	115203832	115204204	0.915111	0.0151066						chr8	114439651	115352712	+	80707	WW domain-containing oxidoreductase	NA
Xkr6	NM_173393-intron	1	0	chr14	63692960	63693451	0.660251	0.0336802						chr14	63606529	63820410	+	219149	X Kell blood group precursor related family member 6 homolog	NA
Xrcc6bp1	NM_001159559-CDS	1	0	chr10	126887243	126887904	0.851608	0.0026155						chr10	126887247	126901371	-	68876	XRCC6 binding protein 1	NA
Xrcc6bp1	NM_001159559-exon	1	0	chr10	126898607	126899214	0.908852	0.000776599						chr10	126887247	126901371	-	68876	XRCC6 binding protein 1	chr10-126900951-126901454-CpG:_54-CGI-upstream-shore
Xrcc6bp1	NM_001159559-intron	1	0	chr10	126898607	126899214	0.908852	0.000776599						chr10	126887247	126901371	-	68876	XRCC6 binding protein 1	chr10-126900951-126901454-CpG:_54-CGI-upstream-shore
Xrcc6bp1	NM_001159559-threeUTR	1	0	chr10	126887243	126887904	0.851608	0.0026155						chr10	126887247	126901371	-	68876	XRCC6 binding protein 1	NA
Xrcc6bp1	NM_001159559-TTR	1	0	chr10	126887243	126887904	0.851608	0.0026155						chr10	126887247	126901371	-	68876	XRCC6 binding protein 1	NA
Ybey	NM_172550-promoter	1	0	chr10	76470431	76471173	0.640104	0.019619						chr10	76459566	76469114	-	216119	ybeY metallopeptidase	chr10-76468675-76469198-CpG:_49-CGI-downstream-shore
Ylpm1	NM_178363-intron	1	0	chr12	85069303	85069600	1.26303	0.0118806						chr12	84996320	85070515	+	56531	YLP motif containing 1	NA
Zbtb14	NM_009547-CDS	1	0	chr17	69387306	69387793	0.652077	0.0276356						chr17	69383977	69390544	+	22666	zinc finger and BTB domain containing 14	chr17-69387388-69387771-CpG:_28-CGI
Zbtb14	NM_009547-exon	1	0	chr17	69387306	69387793	0.652077	0.0276356						chr17	69383977	69390544	+	22666	zinc finger and BTB domain containing 14	chr17-69387388-69387771-CpG:_28-CGI-upstream-shore
Zbtb14	NM_009547-intron	1	0	chr17	69387306	69387793	0.652077	0.0276356						chr17	69383977	69390544	+	22666	zinc finger and BTB domain containing 14	chr17-69387388-69387771-CpG:_28-CGI-upstream-shore
Zbtb38	NM_175537-CDS	1	0	chr9	96685366	96686106	0.607683	0.0168697						chr9	96685422	96731675	-	245007	zinc finger and BTB domain containing 38	NA
Zbtb38	NM_175537-exon	1	0	chr9	96685366	96686106	0.607683	0.0168697						chr9	96685422	96731675	-	245007	zinc finger and BTB domain containing 38	NA
Zbtb38	NM_175537-threeUTR	1	0	chr9	96685366	96686106	0.607683	0.0168697						chr9	96685422	96731675	-	245007	zinc finger and BTB domain containing 38	NA
Zbtb38	NM_175537-TTR	1	0	chr9	96685366	96686106	0.607683	0.0168697						chr9	96685422	96731675	-	245007	zinc finger and BTB domain containing 38	NA
Zbtb7c	NM_145356-intron	1	0	chr18	76022953	76023329	0.86007	0.0369883						chr18	75820177	76148564	+	207259	zinc finger and BTB domain containing 7C	NA
Zc3hc1	NM_172735-intron	1	0	chr6	30382872	30383295	0.681392	0.0303803						chr6	30366387	30391010	-	232679	zinc finger, C3HC type 1	NA
Zcchc5	NM_199468-CDS	1	0	chrX	106837252	106838233	0.615857	0.00911394						chrX	106837081	106840643	-	213436	zinc finger, CCHC domain containing 5	NA
Zcchc5	NM_199468-exon	1	0	chrX	106837252	106838233	0.615857	0.00911394						chrX	106837081	106840643	-	213436	zinc finger, CCHC domain containing 5	NA
Zcchc5	NM_199468-threeUTR	1	0	chrX	106837252	106838233	0.615857	0.00911394						chrX	106837081	106840643	-	213436	zinc finger, CCHC domain containing 5	NA
Zcchc6	NM_153538-CDS	1	0	chr13	59814527	59814953	1.01465	0.0218821						chr13	59771878	59823147	-	214290	zinc finger, CCHC domain containing 6	NA
Zcchc6	NM_153538-exon	1	0	chr13	59814527	59814953	1.01465	0.0218821						chr13	59771878	59823147	-	214290	zinc finger, CCHC domain containing 6	NA
Zcchc6	NM_153538-intron	1	0	chr13	59814527	59814953	1.01465	0.0218821						chr13	59771878	59823147	-	214290	zinc finger, CCHC domain containing 6	NA
Zdhhc2	NM_178395-intron	1	0	chr8	40428511	40428801	0.86007	0.0369883						chr8	40423814	40484842	+	70546	zinc finger, DHHC domain containing 2	NA
Zdhhc23	NM_001007460-CDS	1	0	chr16	43973613	43974186	0.751612	0.0216275						chr16	43969145	43979050	-	332175	zinc finger, DHHC domain containing 23	NA
Zdhhc23	NM_001007460-exon	1	0	chr16	43973613	43974186	0.751612	0.0216275						chr16	43969145	43979050	-	332175	zinc finger, DHHC domain containing 23	NA
Zdhhc23	NM_001007460-intron	1	0	chr16	43973613	43974186	0.751612	0.0216275						chr16	43969145	43979050	-	332175	zinc finger, DHHC domain containing 23	NA
Zfand3	NM_148926-intron	1	0	chr17	30116854	30117270	1.05324	0.00526478						chr17	30005086	30210020	+	21769	zinc finger, AN1-type domain 3	NA
Zfhx3	NM_007496-intron	1	0	chr8	108774178	108774828	0.574074	0.0498409						chr8	108714643	108961636	+	11906	zinc finger homeobox 3	NA
Zfp1	NM_001037665-intron	1	0	chr8	111646377	111646672	0.935149	0.0445709						chr8	111643442	111671008	+	22640	zinc finger protein 1	chr8-111643371-111643976-CpG:_67-CGI-downstream-shelf
Zfp316	NM_017467-intron	1	0	chr5	143259976	143260239	1.01207	0.0117822						chr5	143249694	143270022	-	54201	zinc finger protein 316	NA
Zfp366	NM_001004149-intron	1	0	chr13	99196415	99196724	0.915111	0.0353541						chr13	99184822	99247032	+	238803	zinc finger protein 366	NA
Zfp61	NM_009561-CDS	1	0	chr7	24291052	24292218	0.558295	0.0135833						chr7	24291045	24299549	-	22719	zinc finger protein 61	NA
Zfp61	NM_009561-exon	1	0	chr7	24291052	24292218	0.558295	0.0135833						chr7	24291045	24299549	-	22719	zinc finger protein 61	NA
Zfp61	NM_009561-threeUTR	1	0	chr7	24291052	24292218	0.558295	0.0135833						chr7	24291045	24299549	-	22719	zinc finger protein 61	NA
Zfp637	NM_177684-CDS	1	0	chr6	117845288	117845712	0.630766	0.0469063						chr6	117841241	117845956	+	232337	zinc finger protein 637	chr6-117841070-117841490-CpG:_51-CGI-downstream-shelf
Zfp637	NM_177684-exon	1	0	chr6	117845288	117845712	0.630766	0.0469063						chr6	117841241	117845956	+	232337	zinc finger protein 637	chr6-117841070-117841490-CpG:_51-CGI-downstream-shelf
Zfp708	NM_001012449-TTR	1	0	chr13	67065837	67066104	0.929611	0.0189046						chr13	67069397	67097976	-	432769	zinc finger protein 708	NA
Zfp712	NM_001166218-promoter	1	0	chr13	67065837	67066104	0.929611	0.0189046						chr13	67038593	67061170	-	78251	zinc finger protein 712	NA
Zfp790	NM_146185-CDS	1	0	chr7	29828078	29829014	0.451379	0.0435556						chr7	29816071	29832042	+	233056	zinc finger protein 790	NA
Zfp790	NM_146185-exon	1	0	chr7	29828078	29829014	0.451379	0.0435556						chr7	29816071	29832042	+	233056	zinc finger protein 790	NA
Zfp790	NM_146185-intron	1	0	chr7	29828078	29829014	0.451379	0.0435556						chr7	29816071	29832042	+	233056	zinc finger protein 790	NA
Zfp956	NM_178898-CDS	1	0	chr6	47963466	47964167	0.63241	0.0181502						chr6	47953389	47965299	+	101197	zinc finger protein 956	NA
Zfp956	NM_178898-exon	1	0	chr6	47963466	47964167	0.63241	0.0181502						chr6	47953389	47965299	+	101197	zinc finger protein 956	NA
Zim3	NR_036631-promoter	1	0	chr7	6976895	6977617	0.59927	0.0311767						chr7	6955685	6976662	-	116811	zinc finger, imprinted 3	chr7-6977238-6977454-CpG:_17-CGI-downstream-shore
Zkscan7	NM_001177505-intron	1	0	chr9	122890081	122890491	0.955945	0.0127331						chr9	122888470	122896124	+	382118	zinc finger with KRAB and SCAN domains 7	chr9-122886825-122887174-CpG:_47-CGI-downstream-shelf
Zmynd11	NM_001199141-intron	1	0	chr13	9706811	9707217	0.844722	0.0231434						chr13	9684835	9765314	-	66505	zinc finger, MYND domain containing 11	NA
Znhit1	NM_027318-promoter	1	0	chr5	136990382	136991639	0.449375	0.04327						chr5	136982200	136987882	-	70103	zinc finger, HIT domain containing 1	chr5-136986864-136987844-CpG:_75-CGI-downstream-shelf
Zscan20	NM_177758-intron	1	0	chr4	128607399	128607894	0.800691	0.00943025						chr4	128583538	128610098	-	269585	zinc finger and SCAN domains 20	NA
Zswim5	NM_001029912-CDS	1	0	chr4	116984481	116984798	0.924449	0.0396936						chr4	116877401	116989105	+	74464	zinc finger SWIM-type containing 5	NA
Zswim5	NM_001029912-exon	1	0	chr4	116984481	116984798	0.924449	0.0396936						chr4	116877401	116989105	+	74464	zinc finger SWIM-type containing 5	NA
Zswim5	NM_001029912-intron	1	0	chr4	116984481	116984798	0.924449	0.0396936						chr4	116877401	116989105	+	74464	zinc finger SWIM-type containing 5	NA
1700003F17Rik	NR_045932-intron	1	1	chr11	82946660	82946952	0.947533	0.023655	chr11	82956308	82956751	0.870232	0.00788992	chr11	82942340	82960681	-	76392	RIKEN cDNA 1700003F17 gene	NA
1700112E06Rik	NM_028275-intron	1	1	chr14	22277939	22278311	0.899598	0.0280619	chr14	22278013	22278362	1.01065	0.0206363	chr14	22019711	23056088	+	76633	RIKEN cDNA 1700112E06 gene	NA
2700049A03Rik	NM_001163378-CDS	1	1	chr12	71187207	71187526	0.970253	0.0077072	chr12	71187205	71187551	0.786293	0.031919	chr12	71136847	71243303	+	76967	RIKEN cDNA 2700049A03 gene	NA
2700049A03Rik	NM_001163378-exon	1	1	chr12	71187207	71187526	0.970253	0.0077072	chr12	71187205	71187551	0.786293	0.031919	chr12	71136847	71243303	+	76967	RIKEN cDNA 2700049A03 gene	NA
2700049A03Rik	NM_001163378-intron	1	1	chr12	71187207	71187526	0.970253	0.0077072	chr12	71187205	71187551	0.786293	0.031919	chr12	71136847	71243303	+	76967	RIKEN cDNA 2700049A03 gene	NA
4930452A19Rik	NR_045433-intron	1	1	chr17	9767893	9768300	1.22507	0.011001	chr17	9768052	9768298	1.5025	0.00371317	chr17	9750751	9775866	-	71092	RIKEN cDNA 4930452A19 gene	NA
Abcd2	NM_011994-CDS	1	1	chr15	91158966	91159246	1.04064	0.0459494	chr15	91158951	91159236	1.29605	0.0109045	chr15	91145870	91191807	-	26874	ATP-binding cassette, sub-family D (ALD), member 2	NA
Abcd2	NM_011994-exon	1	1	chr15	91158966	91159246	1.04064	0.0459494	chr15	91158951	91159236	1.29605	0.0109045	chr15	91145870	91191807	-	26874	ATP-binding cassette, sub-family D (ALD), member 2	NA
Abcd2	NM_011994-intron	1	1	chr15	91158966	91159246	1.04064	0.0459494	chr15	91158951	91159236	1.29605	0.0109045	chr15	91145870	91191807	-	26874	ATP-binding cassette, sub-family D (ALD), member 2	NA
Adcy9	NM_009624-CDS	1	1	chr16	4287635	4288753	0.536599	0.0248629	chr16	4288023	4288798	0.606609	0.0387212	chr16	4287544	4419587	-	11515	adenylate cyclase 9	NA
Adcy9	NM_009624-exon	1	1	chr16	4287635	4288753	0.536599	0.0248629	chr16	4288023	4288798	0.606609	0.0387212	chr16	4287544	4419587	-	11515	adenylate cyclase 9	NA
Agap1	NM_178119-intron	1	1	chr1	89806612	89807485	0.593183	0.0238935	chr1	89810557	89811039	0.792007	0.0173924	chr1	89454810	89895282	+	347722	ArfGAP with GTPase domain, ankyrin repeat and PH domain 1	NA
Agbl1	NM_001199224-intron	1	1	chr7	77088984	77089255	1.05063	0.0270309	chr7	76415768	76416074	0.917538	0.045737	chr7	76229886	77124698	+	244071	ATP/GTP binding protein-like 1	NA
Ahr	NM_013464-intron	1	1	chr12	35504062	35505038	0.520111	0.0462721	chr12	35516557	35516999	1.10516	0.00483063	chr12	35497978	35534989	-	11622	aryl-hydrocarbon receptor	NA
Ak5	NM_001081277-intron	1	1	chr3	152660314	152660578	0.815082	0.0380816	chr3	152513596	152514072	0.708951	0.0425097	chr3	152462814	152668140	-	229949	adenylate kinase 5	NA
Akap7	NM_018747-intron	1	1	chr10	25298849	25299334	1.01862	0.00389097	chr10	25225788	25226037	1.04307	0.0396747	chr10	25169089	25299163	-	432442	A kinase (PRKA) anchor protein 7	chr10-25296719-25297222-CpG:_62-CGI-downstream-shore
Alk	NM_007439-intron	1	1	chr17	71893686	71894027	0.870717	0.0469011	chr17	72554134	72554393	0.971986	0.0395348	chr17	71868987	72604307	-	11682	anaplastic lymphoma kinase	NA
Aox1	NM_009676-CDS	1	1	chr1	58069939	58070452	0.777608	0.0436763	chr1	58070005	58070347	1.01065	0.0206363	chr1	58029968	58106410	+	11761	aldehyde oxidase 1	NA
Aox1	NM_009676-exon	1	1	chr1	58069939	58070452	0.777608	0.0436763	chr1	58070005	58070347	1.01065	0.0206363	chr1	58029968	58106410	+	11761	aldehyde oxidase 1	NA
Aox1	NM_009676-intron	1	1	chr1	58069939	58070452	0.777608	0.0436763	chr1	58070005	58070347	1.01065	0.0206363	chr1	58029968	58106410	+	11761	aldehyde oxidase 1	NA
Apc	NM_007462-intron	1	1	chr18	34300526	34300906	1.12156	0.0129005	chr18	34300569	34300879	1.5025	0.0013376	chr18	34220983	34322190	+	11789	adenomatosis polyposis coli	NA
Arsg	NM_028710-intron	1	1	chr11	109513117	109513524	0.815082	0.0380816	chr11	109501648	109502110	0.695145	0.0424364	chr11	109473373	109573329	+	74008	arylsulfatase G	NA
Atm	NM_007499-CDS	1	1	chr9	53492116	53492387	0.870717	0.0469011	chr9	53492073	53492442	0.871734	0.0440926	chr9	53437121	53536671	-	11920	ataxia telangiectasia mutated homolog (human)	NA
Atm	NM_007499-exon	1	1	chr9	53492116	53492387	0.870717	0.0469011	chr9	53492073	53492442	0.871734	0.0440926	chr9	53437121	53536671	-	11920	ataxia telangiectasia mutated homolog (human)	NA
Atm	NM_007499-intron	1	1	chr9	53492116	53492387	0.870717	0.0469011	chr9	53492073	53492442	0.871734	0.0440926	chr9	53437121	53536671	-	11920	ataxia telangiectasia mutated homolog (human)	NA
Atp10d	NR_003966-intron	1	1	chr5	72215169	72215390	1.12553	0.0216249	chr5	72215137	72215403	1.04307	0.0396747	chr5	72203328	72298771	+	231287	ATPase, class V, type 10D	NA
Atrnl1	NM_181415-intron	1	1	chr19	57936831	57937547	0.670692	0.0247184	chr19	57936831	57937561	0.695145	0.0301201	chr19	57611033	58133340	+	226255	attractin like 1	NA
B230378P21Rik	NR_040277-TTR	1	1	chr6	32516562	32516937	1.04064	0.0145087	chr6	32516587	32516901	0.964844	0.0283563	chr6	32511140	32515576	+	319849	RIKEN cDNA B230378P21 gene	NA
B3gnt7	NM_145222-CDS	1	1	chr1	86305416	86305869	0.939879	0.0102298	chr1	86305437	86305769	0.805063	0.0398795	chr1	86303220	86307305	+	227327	UDP-GlcNAc:betaGal beta-1,3-N-acetylglucosaminyltransferase 7	chr1-86303140-86303984-CpG:_73-CGI-downstream-shore
B3gnt7	NM_145222-exon	1	1	chr1	86305416	86305869	0.939879	0.0102298	chr1	86305437	86305769	0.805063	0.0398795	chr1	86303220	86307305	+	227327	UDP-GlcNAc:betaGal beta-1,3-N-acetylglucosaminyltransferase 7	chr1-86303140-86303984-CpG:_73-CGI-downstream-shore
Bbs9	NM_181316-intron	1	1	chr9	22767331	22767673	0.86507	0.0416395	chr9	22622987	22623627	0.765535	0.0300106	chr9	22475714	22888280	+	319845	Bardet-Biedl syndrome 9 (human)	NA
Bc1	NR_038088-intron	1	1	chr10	80156576	80156918	0.716207	0.0439891	chrX	162518456	162518672	1.30986	0.0210698	chrX	162407199	163352564	-	100568459	brain cytoplasmic RNA 1	chr10-80159825-80160230-CpG:_41-CGI-upstream-shelf
C1ra	NM_023143-promoter	1	1	chr6	124508541	124509271	0.828234	0.0103462	chr6	124508555	124508862	1.01065	0.0206363	chr6	124512620	124523440	+	50909	complement component 1, r subcomponent A	NA
C1rl	NM_181344-CDS	1	1	chr6	124508541	124509271	0.828234	0.0103462	chr6	124508555	124508862	1.01065	0.0206363	chr6	124493112	124510643	+	232371	complement component 1, r subcomponent-like	NA
C1rl	NM_181344-exon	1	1	chr6	124508541	124509271	0.828234	0.0103462	chr6	124508555	124508862	1.01065	0.0206363	chr6	124493112	124510643	+	232371	complement component 1, r subcomponent-like	NA
Cabin1	NM_172549-intron	1	1	chr10	75675580	75676002	0.68834	0.0492467	chr10	75658556	75658831	1.03302	0.0336533	chr10	75646109	75764357	-	104248	calcineurin binding protein 1	NA
Ccdc171	NM_001081012-intron	1	1	chr4	83616222	83616484	0.906891	0.0314944	chr4	83616177	83616507	1.08746	0.00914925	chr4	83525544	83864670	+	320226	coiled-coil domain containing 171	NA
Ccndbp1	NM_010761-CDS	1	1	chr2	121012614	121012937	1.08017	0.0106388	chr2	121012485	121012922	1.25634	0.00139556	chr2	121008407	121016912	+	17151	cyclin D-type binding-protein 1	chr2-121008340-121008641-CpG:_25-CGI-downstream-shelf
Ccndbp1	NM_010761-exon	1	1	chr2	121012614	121012937	1.08017	0.0106388	chr2	121012485	121012922	1.25634	0.00139556	chr2	121008407	121016912	+	17151	cyclin D-type binding-protein 1	chr2-121008340-121008641-CpG:_25-CGI-downstream-shelf
Ccndbp1	NM_010761-intron	1	1	chr2	121012614	121012937	1.08017	0.0106388	chr2	121012485	121012922	1.25634	0.00139556	chr2	121008407	121016912	+	17151	cyclin D-type binding-protein 1	chr2-121008340-121008641-CpG:_25-CGI-downstream-shelf
Ccr6	NM_001190333-intron	1	1	chr17	8241598	8241916	0.85561	0.0328735	chr17	8241554	8241895	0.830075	0.0497749	chr17	8236042	8257129	+	12458	chemokine (C-C motif) receptor 6	NA
Cd74	NM_001042605-promoter	1	1	chr18	60800131	60800466	0.935149	0.0445709	chr18	60800220	60800503	0.976432	0.0467692	chr18	60803848	60812652	+	16149	CD74 antigen (invariant polypeptide of major histocompatibility complex, class II antigen-associated)	NA
Cdh13	NM_019707-intron	1	1	chr8	119199611	119199907	1.22507	0.011001	chr8	118917654	118917916	1.03302	0.0336533	chr8	118283754	119323448	+	12554	cadherin 13	NA
Cdk8	NM_153599-intron	1	1	chr5	146285766	146286100	0.893085	0.0250093	chr5	146285754	146286148	0.798893	0.0470884	chr5	146231674	146302874	+	264064	cyclin-dependent kinase 8	NA
Cdkal1	NM_144536-intron	1	1	chr13	29847723	29848068	0.893085	0.0250093	chr13	29645026	29645409	0.830075	0.0497749	chr13	29325305	29855588	-	68916	CDK5 regulatory subunit associated protein 1-like 1	NA
Cers5	NM_028015-CDS	1	1	chr15	99740869	99741267	0.716207	0.0439891	chr15	99740863	99741250	0.724893	0.0455846	chr15	99735591	99772515	-	71949	ceramide synthase 5	NA
Cers5	NM_028015-exon	1	1	chr15	99740869	99741267	0.716207	0.0439891	chr15	99740863	99741250	0.724893	0.0455846	chr15	99735591	99772515	-	71949	ceramide synthase 5	NA
Cers5	NM_028015-intron	1	1	chr15	99740869	99741267	0.716207	0.0439891	chr15	99740863	99741250	0.724893	0.0455846	chr15	99735591	99772515	-	71949	ceramide synthase 5	NA
Chchd3	NM_025336-intron	1	1	chr6	32824269	32824649	0.906891	0.0314944	chr6	33052393	33052724	0.798893	0.0470884	chr6	32792226	33060152	-	66075	coiled-coil-helix-coiled-coil-helix domain containing 3	NA
Chmp5	NM_029814-intron	1	1	chr4	40964379	40964710	0.870717	0.0469011	chr4	40959869	40960222	0.835076	0.0420848	chr4	40948552	40965302	+	76959	charged multivesicular body protein 5	NA
Crybg3	NM_174848-CDS	1	1	chr16	59529565	59530504	0.546282	0.0330576	chr16	59529917	59530504	0.803881	0.012883	chr16	59490774	59555752	-	224273	beta-gamma crystallin domain containing 3	NA
Crybg3	NM_174848-exon	1	1	chr16	59529565	59530504	0.546282	0.0330576	chr16	59529917	59530504	0.803881	0.012883	chr16	59490774	59555752	-	224273	beta-gamma crystallin domain containing 3	NA
Crybg3	NM_174848-intron	1	1	chr16	59529565	59530504	0.546282	0.0330576	chr16	59529917	59530504	0.803881	0.012883	chr16	59490774	59555752	-	224273	beta-gamma crystallin domain containing 3	NA
Cthrc1	NM_026778-promoter	1	1	chr15	39076007	39076417	1.02153	0.00710586	chr15	39076004	39076458	0.955013	0.0147644	chr15	39076931	39087119	+	68588	collagen triple helix repeat containing 1	chr15-39076767-39077097-CpG:_27-CGI-upstream-shore
Ctif	NM_201354-TTR	1	1	chr18	75430153	75430833	1.02272	0.00131236	chr18	75430218	75430517	0.874469	0.0372823	chr18	75431220	75697696	-	269037	CBP80/20-dependent translation initiation factor	NA
Cubn	NM_001081084-intron	1	1	chr2	13280884	13281319	0.965235	0.0142015	chr2	13280879	13281198	1.12399	0.0145398	chr2	13276337	13491876	-	65969	cubilin (intrinsic factor-cobalamin receptor)	NA
Diap1	NM_007858-intron	1	1	chr18	37853080	37853503	0.929611	0.0189046	chr18	37898138	37898571	1.09588	0.00415156	chr18	37844824	37935411	-	13367	diaphanous homolog 1 (Drosophila)	NA
Dock1	NM_001033420-intron	1	1	chr7	134910170	134910574	0.777608	0.027125	chr7	134892442	134892847	0.879064	0.0267545	chr7	134670686	135173647	+	330662	dedicator of cytokinesis 1	NA
Epb4.1l3	NM_013813-intron	1	1	chr17	69286855	69287574	0.504043	0.0488035	chr17	69247840	69248263	0.724893	0.0455846	chr17	69156809	69289987	+	13823	erythrocyte protein band 4.1-like 3	NA
Erg	NM_133659-intron	1	1	chr16	95427541	95427917	1.04064	0.0145087	chr16	95434731	95435105	0.773148	0.0443043	chr16	95360203	95530365	-	13876	avian erythroblastosis virus E-26 (v-ets) oncogene related	NA
Exoc2	NM_025588-intron	1	1	chr13	30965013	30965554	0.86507	0.0125981	chr13	30947229	30947630	0.683073	0.0421129	chr13	30813917	30974047	-	66482	exocyst complex component 2	NA
Fam13c	NM_024244-intron	1	1	chr10	70514153	70514469	1.09954	0.0331719	chr10	70497638	70497927	0.976432	0.0467692	chr10	70440909	70558732	+	71721	family with sequence similarity 13, member C	NA
Fam196a	NM_001143802-intron	1	1	chr7	134910170	134910574	0.777608	0.027125	chr7	134892442	134892847	0.879064	0.0267545	chr7	134881907	134938430	-	627214	family with sequence similarity 196, member A	NA
Fry	NM_172887-CDS	1	1	chr5	150426087	150426748	0.684498	0.0270408	chr5	150398839	150399505	0.633745	0.037744	chr5	150259929	150497753	+	320365	furry homolog (Drosophila)	NA
Fry	NM_172887-exon	1	1	chr5	150426087	150426748	0.684498	0.0270408	chr5	150398839	150399505	0.633745	0.037744	chr5	150259929	150497753	+	320365	furry homolog (Drosophila)	NA
Fry	NM_172887-intron	1	1	chr5	150426087	150426748	0.684498	0.0270408	chr5	150398839	150399505	0.633745	0.037744	chr5	150259929	150497753	+	320365	furry homolog (Drosophila)	NA
Galnt16	NM_001081421-CDS	1	1	chr12	80592231	80592618	0.932886	0.00916745	chr12	80592132	80592738	0.890571	0.00896985	chr12	80518989	80603896	+	108760	UDP-N-acetyl-alpha-D-galactosamine:polypeptide N-acetylgalactosaminyltransferase 16	NA
Galnt16	NM_001081421-exon	1	1	chr12	80592231	80592618	0.932886	0.00916745	chr12	80592132	80592738	0.890571	0.00896985	chr12	80518989	80603896	+	108760	UDP-N-acetyl-alpha-D-galactosamine:polypeptide N-acetylgalactosaminyltransferase 16	NA
Galnt16	NM_001081421-intron	1	1	chr12	80592231	80592618	0.932886	0.00916745	chr12	80592132	80592738	0.890571	0.00896985	chr12	80518989	80603896	+	108760	UDP-N-acetyl-alpha-D-galactosamine:polypeptide N-acetylgalactosaminyltransferase 16	NA
Gna14	NM_008137-intron	1	1	chr19	16444493	16445086	0.72316	0.0307994	chr19	16444504	16445037	1.13993	0.000643027	chr19	16435666	16610818	+	14675	guanine nucleotide binding protein, alpha 14	NA
Golim4	NM_175193-intron	1	1	chr3	75917612	75918050	1.08017	0.0106388	chr3	75917654	75918017	0.917538	0.0386464	chr3	75876383	75956831	-	73124	golgi integral membrane protein 4	NA
Gpr126	NM_001002268-intron	1	1	chr10	14432912	14433208	1.07306	0.0299766	chr10	14526802	14527116	1.08746	0.0239936	chr10	14402584	14545036	-	215798	G protein-coupled receptor 126	NA
Gpr180	NM_021434-CDS	1	1	chr14	118159892	118160740	0.863337	0.000742718	chr14	118159889	118160723	0.824428	0.00454819	chr14	118137126	118164232	+	58245	G protein-coupled receptor 180	chr14-118157967-118158183-CpG:_18-CGI-downstream-shore
Gpr180	NM_021434-exon	1	1	chr14	118159892	118160740	0.863337	0.000742718	chr14	118159889	118160723	0.824428	0.00454819	chr14	118137126	118164232	+	58245	G protein-coupled receptor 180	chr14-118157967-118158183-CpG:_18-CGI-downstream-shelf
Gpr180	NM_021434-intron	1	1	chr14	118159892	118160740	0.863337	0.000742718	chr14	118159889	118160723	0.824428	0.00454819	chr14	118137126	118164232	+	58245	G protein-coupled receptor 180	chr14-118157967-118158183-CpG:_18-CGI-downstream-shore
Grb14	NM_016719-CDS	1	1	chr2	64916860	64917373	0.947533	0.0027602	chr2	64916929	64917396	0.717239	0.0379254	chr2	64912481	65022766	-	50915	growth factor receptor bound protein 14	NA
Grb14	NM_016719-exon	1	1	chr2	64916860	64917373	0.947533	0.0027602	chr2	64916929	64917396	0.717239	0.0379254	chr2	64912481	65022766	-	50915	growth factor receptor bound protein 14	NA
Grb14	NM_016719-intron	1	1	chr2	64916860	64917373	0.947533	0.0027602	chr2	64916929	64917396	0.717239	0.0379254	chr2	64912481	65022766	-	50915	growth factor receptor bound protein 14	NA
Grid2	NM_008167-intron	1	1	chr6	63747059	63747714	0.823411	0.0073655	chr6	63747115	63747669	0.663781	0.0464894	chr6	63256856	64666279	+	14804	glutamate receptor, ionotropic, delta 2	NA
Gucy2d	NM_001130693-CDS	1	1	chr7	98453869	98454199	0.86007	0.0369883	chr7	98451803	98452083	1.04307	0.0396747	chr7	98443421	98477478	+	14918	guanylate cyclase 2d	NA
Gucy2d	NM_001130693-exon	1	1	chr7	98453869	98454199	0.86007	0.0369883	chr7	98451803	98452083	1.04307	0.0396747	chr7	98443421	98477478	+	14918	guanylate cyclase 2d	NA
Gucy2d	NM_001130693-intron	1	1	chr7	98453869	98454199	0.86007	0.0369883	chr7	98451803	98452083	1.04307	0.0396747	chr7	98443421	98477478	+	14918	guanylate cyclase 2d	NA
Herc4	NM_030114-intron	1	1	chr10	63297697	63298313	0.635589	0.0417467	chr10	63297699	63298143	0.786293	0.031919	chr10	63243796	63317881	+	67345	hect domain and RLD 4	NA
Hrh1	NM_001252642-intron	1	1	chr6	114461025	114461408	0.939879	0.0102298	chr6	114405732	114406184	0.771687	0.0264987	chr6	114403665	114483296	+	15465	histamine receptor H1	NA
Ift140	NM_134126-intron	1	1	chr17	25037514	25037816	1.17971	0.00612371	chr17	25037114	25037405	0.876896	0.0315645	chr17	25016085	25099497	+	106633	intraflagellar transport 140	NA
Kat6b	NM_001205241-intron	1	1	chr14	21532882	21533147	1.13124	0.0366006	chr14	21628811	21629422	0.744701	0.0245002	chr14	21499769	21672478	+	54169	K(lysine) acetyltransferase 6B	NA
Kcna7	NM_010596-CDS	1	1	chr7	45409029	45409448	0.810029	0.0266929	chr7	45409023	45409484	0.792007	0.0271287	chr7	45405959	45411382	+	16495	potassium voltage-gated channel, shaker-related subfamily, member 7	chr7-45406251-45407025-CpG:_112-CGI-downstream-shelf
Kcna7	NM_010596-exon	1	1	chr7	45409029	45409448	0.810029	0.0266929	chr7	45409023	45409484	0.792007	0.0271287	chr7	45405959	45411382	+	16495	potassium voltage-gated channel, shaker-related subfamily, member 7	chr7-45406251-45407025-CpG:_112-CGI-downstream-shelf
Kcnn2	NM_080465-intron	1	1	chr18	45583734	45584052	0.970253	0.0295803	chr18	45611362	45611790	0.747613	0.0300973	chr18	45560153	45685883	+	140492	potassium intermediate/small conductance calcium-activated channel, subfamily N, member 2	NA
Kctd3	NM_172650-CDS	1	1	chr1	188982762	188983476	0.555215	0.0367979	chr1	188982776	188983438	0.636356	0.0306351	chr1	188971097	189007840	-	226823	potassium channel tetramerisation domain containing 3	NA
Kctd3	NM_172650-exon	1	1	chr1	188982762	188983476	0.555215	0.0367979	chr1	188982776	188983438	0.636356	0.0306351	chr1	188971097	189007840	-	226823	potassium channel tetramerisation domain containing 3	NA
Kctd3	NM_172650-intron	1	1	chr1	188982762	188983476	0.555215	0.0367979	chr1	188982776	188983438	0.636356	0.0306351	chr1	188971097	189007840	-	226823	potassium channel tetramerisation domain containing 3	NA
Ldlrad4	NM_172631-intron	1	1	chr18	67990476	67990872	0.881944	0.019879	chr18	68159643	68159915	0.976432	0.0467692	chr18	67933256	68255549	+	52662	low density lipoprotein receptor class A domain containing 4	NA
Lpar3	NM_022983-intron	1	1	chr3	146277828	146278251	1.02272	0.00131236	chr3	146250543	146250978	0.824428	0.0207241	chr3	146220960	146286214	+	65086	lysophosphatidic acid receptor 3	NA
Lpp	NM_178665-intron	1	1	chr16	24521979	24522354	0.819428	0.0484165	chr16	24672268	24672606	0.99554	0.0127348	chr16	24393349	24992578	+	210126	LIM domain containing preferred translocation partner in lipoma	NA
Magi1	NM_001029850-intron	1	1	chr6	94154412	94154733	1.07306	0.0299766	chr6	93773789	93774110	0.874469	0.0372823	chr6	93675454	94283904	-	14924	membrane associated guanylate kinase, WW and PDZ domain containing 1	NA
Mir4660	NR_037248-intron	1	1	chr12	70576528	70576858	0.970253	0.0295803	chr12	70500592	70501093	0.754039	0.0269859	chr12	70308504	70669399	+	100526482	microRNA 4660	NA
Mpp6	NM_001164733-intron	1	1	chr6	50142977	50143288	1.04064	0.0459494	chr6	50143022	50143313	1.11917	0.0329853	chr6	50110240	50198598	+	56524	membrane protein, palmitoylated 6 (MAGUK p55 subfamily member 6)	NA
Mpped1	NM_172610-intron	1	1	chr15	83831239	83831585	0.984058	0.0330612	chr15	83831250	83831562	1.12399	0.0145398	chr15	83780022	83858474	+	223726	metallophosphoesterase domain containing 1	NA
Mtmr6	NM_144843-CDS	1	1	chr14	60284749	60285282	1.00893	0.00351276	chr14	60284765	60285234	0.751528	0.0415152	chr14	60265204	60302371	+	219135	myotubularin related protein 6	NA
Mtmr6	NM_144843-exon	1	1	chr14	60284749	60285282	1.00893	0.00351276	chr14	60284765	60285234	0.751528	0.0415152	chr14	60265204	60302371	+	219135	myotubularin related protein 6	NA
Mtmr6	NM_144843-intron	1	1	chr14	60284749	60285282	1.00893	0.00351276	chr14	60284765	60285234	0.751528	0.0415152	chr14	60265204	60302371	+	219135	myotubularin related protein 6	NA
N4bp2	NM_001024917-CDS	1	1	chr5	65803239	65803635	1.03395	0.00787278	chr5	65803204	65803565	0.876896	0.0315645	chr5	65763520	65826784	+	333789	NEDD4 binding protein 2	NA
N4bp2	NM_001024917-exon	1	1	chr5	65803239	65803635	1.03395	0.00787278	chr5	65803204	65803565	0.876896	0.0315645	chr5	65763520	65826784	+	333789	NEDD4 binding protein 2	NA
N4bp2	NM_001024917-intron	1	1	chr5	65803239	65803635	1.03395	0.00787278	chr5	65803204	65803565	0.876896	0.0315645	chr5	65763520	65826784	+	333789	NEDD4 binding protein 2	NA
N4bp2l1	NM_133898-CDS	1	1	chr5	150572720	150573057	0.932886	0.00916745	chr5	150572680	150573073	0.743508	0.0488895	chr5	150571642	150594525	-	100637	NEDD4 binding protein 2-like 1	NA
N4bp2l1	NM_133898-exon	1	1	chr5	150572720	150573057	0.932886	0.00916745	chr5	150572680	150573073	0.743508	0.0488895	chr5	150571642	150594525	-	100637	NEDD4 binding protein 2-like 1	NA
N4bp2l1	NM_133898-intron	1	1	chr5	150572720	150573057	0.932886	0.00916745	chr5	150572680	150573073	0.743508	0.0488895	chr5	150571642	150594525	-	100637	NEDD4 binding protein 2-like 1	NA
N4bp2l1	NM_133898-threeUTR	1	1	chr5	150572720	150573057	0.932886	0.00916745	chr5	150572680	150573073	0.743508	0.0488895	chr5	150571642	150594525	-	100637	NEDD4 binding protein 2-like 1	NA
NA	NM_001281847-intron	1	1	chr1	189226304	189226836	0.681392	0.0303803	chr1	189288941	189289411	0.733113	0.0387811	NA	NA	NA	NA	NA	NA	NA
Necab2	NM_054095-CDS	1	1	chr8	119470458	119471131	0.620882	0.0409816	chr8	119470465	119471095	0.63743	0.0498934	chr8	119446718	119472635	+	117148	N-terminal EF-hand calcium binding protein 2	NA
Necab2	NM_054095-exon	1	1	chr8	119470458	119471131	0.620882	0.0409816	chr8	119470465	119471095	0.63743	0.0498934	chr8	119446718	119472635	+	117148	N-terminal EF-hand calcium binding protein 2	NA
Necab2	NM_054095-intron	1	1	chr8	119470458	119471131	0.620882	0.0409816	chr8	119470465	119471095	0.63743	0.0498934	chr8	119446718	119472635	+	117148	N-terminal EF-hand calcium binding protein 2	NA
Nme7	NM_138314-intron	1	1	chr1	164318523	164318926	0.872765	0.0158172	chr1	164384372	164384908	0.63743	0.0498934	chr1	164307674	164437296	+	171567	NME/NM23 family member 7	NA
Ntf5	NM_198190-promoter	1	1	chr7	45409029	45409448	0.810029	0.0266929	chr7	45409023	45409484	0.792007	0.0271287	chr7	45413694	45417179	+	78405	neurotrophin 5	chr7-45406251-45407025-CpG:_112-CGI-downstream-shelf
Ntn4	NM_021320-intron	1	1	chr10	93707449	93707820	0.962032	0.00692423	chr10	93707495	93707824	0.780034	0.0375875	chr10	93641048	93745972	+	57764	netrin 4	NA
Nubpl	NM_029760-intron	1	1	chr12	52247597	52247919	1.07306	0.0299766	chr12	52247588	52247902	1.26546	0.0095072	chr12	52097745	52310959	+	76826	nucleotide binding protein-like	NA
Pacrg	NM_027032-intron	1	1	chr17	10830519	10830882	1.06711	0.00581198	chr17	10830533	10830861	0.835076	0.0420848	chr17	10403011	10840191	-	69310	PARK2 co-regulated	NA
Palld	NM_001081390-intron	1	1	chr8	61849194	61849620	0.777608	0.0436763	chr8	61849230	61849748	0.888391	0.0108109	chr8	61515020	61902690	-	72333	palladin, cytoskeletal associated protein	NA
Pam	NM_013626-intron	1	1	chr1	97949928	97950262	0.906891	0.0314944	chr1	97989233	97989460	1.05504	0.0468123	chr1	97821093	98095632	-	18484	peptidylglycine alpha-amidating monooxygenase	NA
Pbx1	NM_008783-intron	1	1	chr1	168200626	168200904	0.86507	0.0416395	chr1	168423163	168423629	0.699946	0.049786	chr1	168119363	168432258	-	18514	pre B cell leukemia homeobox 1	NA
Pcdha4-g	NM_001174154-intron	1	1	chr18	37685778	37686398	0.539448	0.0481332	chr18	37171269	37171609	1.152	0.00400301	chr18	36952740	37840200	+	100384868	protocadherin alpha 4-gamma	chr18-37681925-37682414-CpG:_49-CGI-downstream-shelf
Pde8b	NM_001170669-intron	1	1	chr13	95193735	95194014	1.31818	0.00544231	chr13	95193705	95193994	1.10196	0.0281329	chr13	95024104	95223050	-	218461	phosphodiesterase 8B	NA
Plcg1	NM_021280-TTR	1	1	chr2	160779667	160780207	0.747234	0.0346424	chr2	160779856	160780199	1	0.0149483	chr2	160731309	160775760	+	18803	phospholipase C, gamma 1	NA
Plcl1	NM_001114663-CDS	1	1	chr1	55751314	55751625	0.970253	0.0295803	chr1	55751306	55751625	1.11018	0.0124618	chr1	55405945	55754285	+	227120	phospholipase C-like 1	NA
Plcl1	NM_001114663-exon	1	1	chr1	55751314	55751625	0.970253	0.0295803	chr1	55751306	55751625	1.11018	0.0124618	chr1	55405945	55754285	+	227120	phospholipase C-like 1	NA
Plcl1	NM_001114663-threeUTR	1	1	chr1	55751314	55751625	0.970253	0.0295803	chr1	55751306	55751625	1.11018	0.0124618	chr1	55405945	55754285	+	227120	phospholipase C-like 1	NA
Plxna4	NM_175750-CDS	1	1	chr6	32516562	32516937	1.04064	0.0145087	chr6	32516587	32516901	0.964844	0.0283563	chr6	32144556	32588192	-	243743	plexin A4	NA
Plxna4	NM_175750-exon	1	1	chr6	32516562	32516937	1.04064	0.0145087	chr6	32516587	32516901	0.964844	0.0283563	chr6	32144556	32588192	-	243743	plexin A4	NA
Pms1	NM_153556-intron	1	1	chr1	53212570	53212855	1.04064	0.0459494	chr1	53281112	53281357	1.30986	0.0210698	chr1	53189188	53296996	-	227099	postmeiotic segregation increased 1 (S. cerevisiae)	NA
Ppm1e	NM_177167-intron	1	1	chr11	87264810	87265179	0.777608	0.0343754	chr11	87264871	87265178	0.780034	0.0375875	chr11	87226905	87358994	-	320472	protein phosphatase 1E (PP2C domain containing)	NA
Ppp3ca	NM_008913-intron	1	1	chr3	136759500	136759962	0.718714	0.0390368	chr3	136682034	136682465	1.03953	0.0108622	chr3	136670769	136935779	+	19055	protein phosphatase 3, catalytic subunit, alpha isoform	NA
Prkag2	NM_145401-intron	1	1	chr5	25026458	25026828	0.72316	0.0307994	chr5	24906626	24906941	0.917538	0.0386464	chr5	24862734	25100642	-	108099	protein kinase, AMP-activated, gamma 2 non-catalytic subunit	NA
Ptprz1	NM_001081306-CDS	1	1	chr6	22999873	23000201	1.15612	0.0056153	chr6	22999887	23000148	1.01707	0.0242717	chr6	22875501	23052916	+	19283	protein tyrosine phosphatase, receptor type Z, polypeptide 1	NA
Ptprz1	NM_001081306-exon	1	1	chr6	22999873	23000201	1.15612	0.0056153	chr6	22999887	23000148	1.01707	0.0242717	chr6	22875501	23052916	+	19283	protein tyrosine phosphatase, receptor type Z, polypeptide 1	NA
Reln	NM_011261-intron	1	1	chr5	21925257	21925529	1.13124	0.0366006	chr5	22242242	22242498	1.20704	0.0267622	chr5	21884453	22344705	-	19699	reelin	NA
Rsf1	NM_001081267-CDS	1	1	chr7	97670740	97671134	0.815082	0.0380816	chr7	97669674	97669909	0.917538	0.045737	chr7	97579895	97692782	+	233532	remodeling and spacing factor 1	NA
Rsf1	NM_001081267-exon	1	1	chr7	97670740	97671134	0.815082	0.0380816	chr7	97669674	97669909	0.917538	0.045737	chr7	97579895	97692782	+	233532	remodeling and spacing factor 1	NA
Rsf1	NM_001081267-intron	1	1	chr7	97670740	97671134	0.815082	0.0380816	chr7	97669674	97669909	0.917538	0.045737	chr7	97579895	97692782	+	233532	remodeling and spacing factor 1	NA
Setd7	NM_080793-CDS	1	1	chr3	51536264	51536665	0.979241	0.00857594	chr3	51536286	51536711	0.815658	0.0286956	chr3	51515317	51560823	-	73251	SET domain containing (lysine methyltransferase) 7	NA
Setd7	NM_080793-exon	1	1	chr3	51536264	51536665	0.979241	0.00857594	chr3	51536286	51536711	0.815658	0.0286956	chr3	51515317	51560823	-	73251	SET domain containing (lysine methyltransferase) 7	NA
Setd7	NM_080793-intron	1	1	chr3	51536264	51536665	0.979241	0.00857594	chr3	51536286	51536711	0.815658	0.0286956	chr3	51515317	51560823	-	73251	SET domain containing (lysine methyltransferase) 7	NA
Slfn14	NM_001166028-CDS	1	1	chr11	83283775	83284391	0.820676	0.00623744	chr11	83283795	83284177	0.751528	0.0415152	chr11	83275111	83286726	-	237890	schlafen family member 14	NA
Slfn14	NM_001166028-exon	1	1	chr11	83283775	83284391	0.820676	0.00623744	chr11	83283795	83284177	0.751528	0.0415152	chr11	83275111	83286726	-	237890	schlafen family member 14	NA
Slfn14	NM_001166028-fiveUTR	1	1	chr11	83283775	83284391	0.820676	0.00623744	chr11	83283795	83284177	0.751528	0.0415152	chr11	83275111	83286726	-	237890	schlafen family member 14	NA
Slit3	NM_011412-intron	1	1	chr11	35584733	35585398	0.663951	0.0299876	chr11	35411668	35411951	1.05504	0.0149006	chr11	35121455	35708507	+	20564	slit homolog 3 (Drosophila)	NA
Spef2	NM_177123-intron	1	1	chr15	9741290	9741631	0.742842	0.0496459	chr15	9741259	9741651	0.773148	0.0443043	chr15	9662735	9748806	-	320277	sperm flagellar 2	NA
Tanc1	NM_198294-intron	1	1	chr2	59837760	59838042	0.939879	0.0102298	chr2	59837774	59838061	0.805063	0.0398795	chr2	59612043	59846149	+	66860	tetratricopeptide repeat, ankyrin repeat and coiled-coil containing 1	NA
Tbc1d23	NM_026254-intron	1	1	chr16	57182476	57182832	0.745899	0.0390297	chr16	57182549	57182930	0.885829	0.0139428	chr16	57168863	57231466	-	67581	TBC1 domain family, member 23	NA
Tenm2	NM_011856-intron	1	1	chr11	36684920	36685167	1.16993	0.0402211	chr11	36414697	36415018	0.887164	0.0118832	chr11	36006668	36944243	-	23964	teneurin transmembrane protein 2	NA
Tmem117	NM_178789-intron	1	1	chr15	95033525	95034006	0.670692	0.043208	chr15	94834143	94834540	0.879064	0.0267545	chr15	94629184	95096097	+	320709	transmembrane protein 117	NA
Tmem45b	NM_144936-intron	1	1	chr9	31449759	31450324	0.777608	0.0134911	chr9	31434713	31435295	0.974121	0.00490674	chr9	31426195	31464238	-	235135	transmembrane protein 45b	NA
Tmem62	NM_175285-TTR	1	1	chr2	121012614	121012937	1.08017	0.0106388	chr2	121012485	121012922	1.25634	0.00139556	chr2	120977061	121007842	+	96957	transmembrane protein 62	chr2-121008340-121008641-CpG:_25-CGI-downstream-shelf
Tmtc3	NM_001110013-intron	1	1	chr10	100456560	100456924	1.08017	0.0106388	chr10	100456525	100456910	1.13993	0.00759761	chr10	100443901	100487347	-	237500	transmembrane and tetratricopeptide repeat containing 3	NA
Tnik	NM_001163009-intron	1	1	chr3	28630112	28630693	0.718714	0.0390368	chr3	28630075	28630374	1.13993	0.0169576	chr3	28263213	28666449	+	665113	TRAF2 and NCK interacting kinase	NA
Trf	NM_133977-CDS	1	1	chr9	103224707	103225100	0.810029	0.0266929	chr9	103224791	103225162	0.751528	0.0415152	chr9	103208875	103230286	-	22041	transferrin	NA
Trf	NM_133977-exon	1	1	chr9	103224707	103225100	0.810029	0.0266929	chr9	103224791	103225162	0.751528	0.0415152	chr9	103208875	103230286	-	22041	transferrin	NA
Trf	NM_133977-intron	1	1	chr9	103224707	103225100	0.810029	0.0266929	chr9	103224791	103225162	0.751528	0.0415152	chr9	103208875	103230286	-	22041	transferrin	NA
Trio	NM_001081302-intron	1	1	chr15	27861127	27861588	0.695145	0.0388119	chr15	27861151	27861564	0.77736	0.0237925	chr15	27730648	28025848	-	223435	triple functional domain (PTPRF interacting)	NA
Ttc27	NM_152817-intron	1	1	chr17	74800585	74801122	0.777608	0.0151401	chr17	74800544	74801143	0.866912	0.00950784	chr17	74717749	74863570	+	74196	tetratricopeptide repeat domain 27	NA
Ttc39c	NM_028341-intron	1	1	chr18	12654182	12654440	1.13124	0.0366006	chr18	12709812	12710165	0.810623	0.0338115	chr18	12643532	12737052	+	72747	tetratricopeptide repeat domain 39C	NA
Ubr1	NM_009461-intron	1	1	chr2	120929221	120929590	1.50343	0.000375002	chr2	120940389	120940644	1.11917	0.0329853	chr2	120860275	120970715	-	22222	ubiquitin protein ligase E3 component n-recognin 1	NA
Usp24	NM_183225-intron	1	1	chr4	106322672	106322956	1.01862	0.0412186	chr4	106377286	106377616	0.917538	0.0277019	chr4	106316212	106441327	+	329908	ubiquitin specific peptidase 24	NA
Zfp804a	NM_175513-CDS	1	1	chr2	82258512	82258927	0.815082	0.0380816	chr2	82258590	82259000	0.751528	0.0415152	chr2	82053657	82259878	+	241514	zinc finger protein 804A	NA
Zfp804a	NM_175513-exon	1	1	chr2	82258512	82258927	0.815082	0.0380816	chr2	82258590	82259000	0.751528	0.0415152	chr2	82053657	82259878	+	241514	zinc finger protein 804A	NA
Zhx3	NM_177263-CDS	1	1	chr2	160779667	160780207	0.747234	0.0346424	chr2	160779856	160780199	1	0.0149483	chr2	160770446	160872990	-	320799	zinc fingers and homeoboxes 3	NA
Zhx3	NM_177263-exon	1	1	chr2	160779667	160780207	0.747234	0.0346424	chr2	160779856	160780199	1	0.0149483	chr2	160770446	160872990	-	320799	zinc fingers and homeoboxes 3	NA
Zim1	NM_011769-CDS	1	1	chr7	6677451	6678182	0.575115	0.0410249	chr7	6677738	6678182	0.890571	0.00896985	chr7	6675442	6696432	-	22776	zinc finger, imprinted 1	NA
Zim1	NM_011769-exon	1	1	chr7	6677451	6678182	0.575115	0.0410249	chr7	6677738	6678182	0.890571	0.00896985	chr7	6675442	6696432	-	22776	zinc finger, imprinted 1	NA
march 4	NM_001045533-intron	0	1						chr1	72479938	72480237	1.06438	0.0174605	chr1	72427111	72536564	-	381270	membrane-associated ring finger (C3HC4) 4	NA
1110017D15Rik	NM_001048005-intron	0	1						chr4	41510242	41510472	1.11917	0.0329853	chr4	41505008	41517333	-	73721	RIKEN cDNA 1110017D15 gene	chr4-41507017-41507326-CpG:_28-CGI-downstream-shelf
1110017D15Rik	NR_045551-promoter	0	1						chr4	41510242	41510472	1.11917	0.0329853	chr4	41505008	41507764	-	73721	RIKEN cDNA 1110017D15 gene	chr4-41507017-41507326-CpG:_28-CGI-downstream-shelf
1700003F17Rik	NR_045932-promoter	0	1						chr11	82960899	82961247	0.874469	0.0372823	chr11	82942340	82960681	-	76392	RIKEN cDNA 1700003F17 gene	NA
1700015E13Rik	NM_001039593-TTR	0	1						chr1	170315624	170315904	1.18057	0.0230156	chr1	170308860	170312125	+	76925	RIKEN cDNA 1700015E13 gene	NA
2010300C02Rik	NM_028096-intron	0	1						chr1	37641200	37641663	0.751528	0.0415152	chr1	37611675	37719811	-	72097	RIKEN cDNA 2010300C02 gene	NA
2210408I21Rik	NM_001145676-intron	0	1						chr13	77509480	77509753	1.05504	0.0468123	chr13	77135535	77613679	+	72371	RIKEN cDNA 2210408I21 gene	NA
2610034M16Rik	NM_027001-intron	0	1						chr17	58918310	58918738	1.04682	0.01272	chr17	58878807	58991375	-	69239	RIKEN cDNA 2610034M16 gene	NA
2610307P16Rik	NR_045053-intron	0	1						chr13	28792425	28792948	1.09588	0.00415156	chr13	28460033	28885422	-	72518	RIKEN cDNA 2610307P16 gene	NA
2700060E02Rik	NM_026528-CDS	0	1						chr14	19816273	19816639	1.54981	0.0014689	chr14	19811401	19823823	-	68045	RIKEN cDNA 2700060E02 gene	NA
2700060E02Rik	NM_026528-exon	0	1						chr14	19816273	19816639	1.54981	0.0014689	chr14	19811401	19823823	-	68045	RIKEN cDNA 2700060E02 gene	NA
2700060E02Rik	NM_026528-intron	0	1						chr14	19816273	19816639	1.54981	0.0014689	chr14	19811401	19823823	-	68045	RIKEN cDNA 2700060E02 gene	NA
2810408A11Rik	NM_027419-CDS	0	1						chr11	69897970	69898210	1.11917	0.0329853	chr11	69897357	69900986	-	70419	RIKEN cDNA 2810408A11 gene	chr11-69901313-69902309-CpG:_89-CGI-upstream-shelf
2810408A11Rik	NM_027419-exon	0	1						chr11	69897970	69898210	1.11917	0.0329853	chr11	69897357	69900986	-	70419	RIKEN cDNA 2810408A11 gene	chr11-69901313-69902309-CpG:_89-CGI-upstream-shelf
2810408A11Rik	NM_027419-intron	0	1						chr11	69897970	69898210	1.11917	0.0329853	chr11	69897357	69900986	-	70419	RIKEN cDNA 2810408A11 gene	chr11-69901313-69902309-CpG:_89-CGI-upstream-shelf
3930402G23Rik	NR_030715-TTR	0	1						chr8	10920890	10921312	0.984652	0.00790066	chr8	10924426	10928457	-	665306	RIKEN cDNA 3930402G23 gene	NA
4732491K20Rik	NR_045290-TTR	0	1						chr17	12328605	12328890	0.976432	0.0467692	chr17	12318852	12327250	+	224523	RIKEN cDNA 4732491K20 gene	NA
4930432K09Rik	NM_028648-TTR	0	1						chr5	87850459	87850695	1.04307	0.0396747	chr5	87825696	87846386	+	73779	RIKEN cDNA 4930432K09 gene	NA
4932435O22Rik	NR_027643-intron	0	1						chr11	114434461	114434775	0.879064	0.0267545	chr11	114413404	114448860	-	319819	RIKEN cDNA 4932435O22 gene	NA
4933426D04Rik	NR_040684-exon	0	1						chr5	24906626	24906941	0.917538	0.0386464	chr5	24902568	24906849	+	71161	RIKEN cDNA 4933426D04 gene	chr5-24907876-24909063-CpG:_115-CGI-upstream-shore
4933426D04Rik	NR_040684-intron	0	1						chr5	24906626	24906941	0.917538	0.0386464	chr5	24902568	24906849	+	71161	RIKEN cDNA 4933426D04 gene	chr5-24907876-24909063-CpG:_115-CGI-upstream-shore
4933426D04Rik	NR_040684-TTR	0	1						chr5	24906626	24906941	0.917538	0.0386464	chr5	24902568	24906849	+	71161	RIKEN cDNA 4933426D04 gene	chr5-24907876-24909063-CpG:_115-CGI-upstream-shore
4933427D14Rik	NM_028963-CDS	0	1						chr11	72198324	72198640	0.830075	0.0497749	chr11	72154096	72203371	-	74477	RIKEN cDNA 4933427D14 gene	NA
4933427D14Rik	NM_028963-exon	0	1						chr11	72198324	72198640	0.830075	0.0497749	chr11	72154096	72203371	-	74477	RIKEN cDNA 4933427D14 gene	NA
4933427D14Rik	NM_028963-intron	0	1						chr11	72198324	72198640	0.830075	0.0497749	chr11	72154096	72203371	-	74477	RIKEN cDNA 4933427D14 gene	NA
5330413P13Rik	NR_029381-exon	0	1						chr2	131823327	131823551	1.23947	0.0159114	chr2	131820005	131847656	-	414081	RIKEN cDNA 5330413P13 gene	NA
5330413P13Rik	NR_029381-intron	0	1						chr2	131823327	131823551	1.23947	0.0159114	chr2	131820005	131847656	-	414081	RIKEN cDNA 5330413P13 gene	NA
5730422E09Rik	NR_015478-intron	0	1						chr5	149156609	149156997	0.747613	0.0300973	chr5	149119564	149182036	-	433966	RIKEN cDNA 5730422E09 gene	NA
5730480H06Rik	NR_045500-promoter	0	1						chr5	48390896	48391231	0.964844	0.0283563	chr5	48395572	48414294	+	70592	RIKEN cDNA 5730480H06 gene	NA
5930430L01Rik	NR_102383-promoter	0	1						chr5	148998526	148998908	0.884371	0.0163893	chr5	148990055	148995214	-	319982	RIKEN cDNA 5930430L01 gene	NA
8430437L04Rik	NR_040503-intron	0	1						chr2	72722143	72722545	0.743508	0.0488895	chr2	72703509	72729468	+	74541	RIKEN cDNA 8430437L04 gene	NA
9130409I23Rik	NM_001033819-TTR	0	1						chr1	181063289	181063624	1.18057	0.0230156	chr1	181051236	181060667	+	619326	RIKEN cDNA 9130409I23 gene	NA
A730090N16Rik	NR_040390-TTR	0	1						chr3	65322502	65322872	0.99554	0.0127348	chr3	65324019	65349429	-	319798	RIKEN cDNA A730090N16 gene	NA
Abca7	NM_013850-CDS	0	1						chr10	80012010	80012537	0.701809	0.027134	chr10	79997614	80015572	+	27403	ATP-binding cassette, sub-family A (ABC1), member 7	chr10-80013618-80013938-CpG:_23-CGI-upstream-shore
Abca7	NM_013850-exon	0	1						chr10	80012010	80012537	0.701809	0.027134	chr10	79997614	80015572	+	27403	ATP-binding cassette, sub-family A (ABC1), member 7	chr10-80013618-80013938-CpG:_23-CGI-upstream-shore
Abca7	NM_013850-intron	0	1						chr10	80012010	80012537	0.701809	0.027134	chr10	79997614	80015572	+	27403	ATP-binding cassette, sub-family A (ABC1), member 7	chr10-80013618-80013938-CpG:_23-CGI-upstream-shore
Abcb11	NM_021022-intron	0	1						chr2	69299272	69299621	1.17129	0.0102482	chr2	69238281	69342616	-	27413	ATP-binding cassette, sub-family B (MDR/TAP), member 11	NA
Abhd10	NM_001272070-intron	0	1						chr16	45734322	45734714	1.27509	0.00159608	chr16	45729724	45742955	-	213012	abhydrolase domain containing 10	NA
Acap1	NM_153788-promoter	0	1						chr11	69897970	69898210	1.11917	0.0329853	chr11	69881566	69895539	-	216859	ArfGAP with coiled-coil, ankyrin repeat and PH domains 1	chr11-69901313-69902309-CpG:_89-CGI-upstream-shelf
Acsl4	NM_001033600-intron	0	1						chrX	142333160	142333382	1.05504	0.0468123	chrX	142317992	142390535	-	50790	acyl-CoA synthetase long-chain family member 4	NA
Actc1	NM_009608-CDS	0	1						chr2	114051699	114052223	0.572041	0.0462725	chr2	114047288	114052811	-	11464	actin, alpha, cardiac muscle 1	NA
Actc1	NM_009608-exon	0	1						chr2	114051699	114052223	0.572041	0.0462725	chr2	114047288	114052811	-	11464	actin, alpha, cardiac muscle 1	NA
Actc1	NM_009608-fiveUTR	0	1						chr2	114051699	114052223	0.572041	0.0462725	chr2	114047288	114052811	-	11464	actin, alpha, cardiac muscle 1	NA
Actc1	NM_009608-intron	0	1						chr2	114051699	114052223	0.572041	0.0462725	chr2	114047288	114052811	-	11464	actin, alpha, cardiac muscle 1	NA
Actr5	NM_175419-CDS	0	1						chr2	158628182	158628465	1.03302	0.0336533	chr2	158624912	158639211	+	109275	ARP5 actin-related protein 5	chr2-158624837-158625555-CpG:_70-CGI-downstream-shelf
Actr5	NM_175419-exon	0	1						chr2	158628182	158628465	1.03302	0.0336533	chr2	158624912	158639211	+	109275	ARP5 actin-related protein 5	chr2-158624837-158625555-CpG:_70-CGI-downstream-shelf
Actr5	NM_175419-intron	0	1						chr2	158628182	158628465	1.03302	0.0336533	chr2	158624912	158639211	+	109275	ARP5 actin-related protein 5	chr2-158624837-158625555-CpG:_70-CGI-downstream-shelf
Adam12	NM_007400-TTR	0	1						chr7	133878281	133878610	0.847149	0.0256205	chr7	133883198	134225097	-	11489	a disintegrin and metallopeptidase domain 12 (meltrin alpha)	NA
Adamts16	NM_172053-intron	0	1						chr13	70735996	70736352	0.917538	0.0326997	chr13	70727807	70841810	-	271127	a disintegrin-like and metallopeptidase (reprolysin type) with thrombospondin type 1 motif, 16	NA
Adamts17	NM_001033877-intron	0	1						chr7	67085932	67086209	1.08746	0.0239936	chr7	66839734	67152625	+	233332	a disintegrin-like and metallopeptidase (reprolysin type) with thrombospondin type 1 motif, 17	NA
Adamts19	NM_175506-CDS	0	1						chr18	58902915	58903183	0.917538	0.045737	chr18	58836763	59053678	+	240322	a disintegrin-like and metallopeptidase (reprolysin type) with thrombospondin type 1 motif, 19	NA
Adamts19	NM_175506-exon	0	1						chr18	58902915	58903183	0.917538	0.045737	chr18	58836763	59053678	+	240322	a disintegrin-like and metallopeptidase (reprolysin type) with thrombospondin type 1 motif, 19	NA
Adamts19	NM_175506-intron	0	1						chr18	58902915	58903183	0.917538	0.045737	chr18	58836763	59053678	+	240322	a disintegrin-like and metallopeptidase (reprolysin type) with thrombospondin type 1 motif, 19	NA
Agps	NM_172666-intron	0	1						chr2	75888232	75888572	1.01065	0.0206363	chr2	75832176	75931350	+	228061	alkylglycerone phosphate synthase	NA
Aig1	NM_025446-intron	0	1						chr10	13717064	13717436	0.839535	0.0356283	chr10	13652708	13868830	-	66253	androgen-induced 1	NA
Akap6	NM_198111-intron	0	1						chr12	52705612	52705934	0.971986	0.0395348	chr12	52699382	53151015	+	238161	A kinase (PRKA) anchor protein 6	NA
Alcam	NM_009655-CDS	0	1						chr16	52268250	52268571	0.917538	0.0277019	chr16	52248995	52452997	-	11658	activated leukocyte cell adhesion molecule	NA
Alcam	NM_009655-exon	0	1						chr16	52268250	52268571	0.917538	0.0277019	chr16	52248995	52452997	-	11658	activated leukocyte cell adhesion molecule	NA
Alcam	NM_009655-intron	0	1						chr16	52268250	52268571	0.917538	0.0277019	chr16	52248995	52452997	-	11658	activated leukocyte cell adhesion molecule	NA
Alg12	NM_145477-promoter	0	1						chr15	88820972	88821245	0.874469	0.0372823	chr15	88805242	88819318	-	223774	asparagine-linked glycosylation 12 (alpha-1,6-mannosyltransferase)	chr15-88819049-88820117-CpG:_97-CGI-downstream-shore
Ankfy1	NM_009671-CDS	0	1						chr11	72750243	72750579	0.917538	0.0326997	chr11	72690001	72772146	+	11736	ankyrin repeat and FYVE domain containing 1	NA
Ankfy1	NM_009671-exon	0	1						chr11	72750243	72750579	0.917538	0.0326997	chr11	72690001	72772146	+	11736	ankyrin repeat and FYVE domain containing 1	NA
Ankfy1	NM_009671-intron	0	1						chr11	72750243	72750579	0.917538	0.0326997	chr11	72690001	72772146	+	11736	ankyrin repeat and FYVE domain containing 1	NA
Ankrd33b	NM_026153-threeUTR	0	1						chr15	31324904	31325369	0.773148	0.0443043	chr15	31323954	31367759	-	67434	ankyrin repeat domain 33B	NA
Ankrd33b	NM_027496-CDS	0	1						chr15	31324904	31325369	0.773148	0.0443043	chr15	31291478	31367759	-	67434	ankyrin repeat domain 33B	NA
Ankrd33b	NM_027496-exon	0	1						chr15	31324904	31325369	0.773148	0.0443043	chr15	31291478	31367759	-	67434	ankyrin repeat domain 33B	NA
Ankrd33b	NM_027496-intron	0	1						chr15	31324904	31325369	0.773148	0.0443043	chr15	31291478	31367759	-	67434	ankyrin repeat domain 33B	NA
Anln	NM_028390-TTR	0	1						chr9	22330323	22330688	0.917538	0.019945	chr9	22331213	22389206	-	68743	anillin, actin binding protein	NA
Ano9	NM_178381-intron	0	1						chr7	141115766	141116098	1.03302	0.0336533	chr7	141101218	141117806	-	71345	anoctamin 9	NA
Aqr	NM_009702-intron	0	1						chr2	114107542	114107880	0.99554	0.0127348	chr2	114101171	114175339	-	11834	aquarius	NA
Arfgef2	NM_001085495-CDS	0	1						chr2	166878274	166878658	0.959358	0.0204251	chr2	166805580	166898051	+	99371	ADP-ribosylation factor guanine nucleotide-exchange factor 2 (brefeldin A-inhibited)	NA
Arfgef2	NM_001085495-exon	0	1						chr2	166878274	166878658	0.959358	0.0204251	chr2	166805580	166898051	+	99371	ADP-ribosylation factor guanine nucleotide-exchange factor 2 (brefeldin A-inhibited)	NA
Arfgef2	NM_001085495-intron	0	1						chr2	166878274	166878658	0.959358	0.0204251	chr2	166805580	166898051	+	99371	ADP-ribosylation factor guanine nucleotide-exchange factor 2 (brefeldin A-inhibited)	NA
Arhgap20	NM_175535-intron	0	1						chr9	51830097	51830480	1	0.0149483	chr9	51765351	51853059	+	244867	Rho GTPase activating protein 20	NA
Arhgap24	NM_029270-intron	0	1						chr5	102802859	102803239	1.21299	0.0137651	chr5	102481390	102897937	+	231532	Rho GTPase activating protein 24	NA
Arl15	NM_172595-intron	0	1						chr13	114030376	114030886	0.632136	0.0426757	chr13	113794507	114157461	+	218639	ADP-ribosylation factor-like 15	NA
Arl8a	NM_026823-TTR	0	1						chr1	135160997	135161496	0.724893	0.0455846	chr1	135146833	135156268	+	68724	ADP-ribosylation factor-like 8A	NA
Armc2	NM_001034858-CDS	0	1						chr10	42011593	42011996	0.820241	0.0243761	chr10	41914989	42018382	-	213402	armadillo repeat containing 2	NA
Armc2	NM_001034858-exon	0	1						chr10	42011593	42011996	0.820241	0.0243761	chr10	41914989	42018382	-	213402	armadillo repeat containing 2	NA
Armc2	NM_001034858-fiveUTR	0	1						chr10	42011593	42011996	0.820241	0.0243761	chr10	41914989	42018382	-	213402	armadillo repeat containing 2	NA
Armc2	NM_001034858-intron	0	1						chr10	42011593	42011996	0.820241	0.0243761	chr10	41914989	42018382	-	213402	armadillo repeat containing 2	NA
Asic2	NM_001034013-intron	0	1						chr11	81437888	81438213	0.964844	0.0283563	chr11	80880164	81968396	-	11418	acid-sensing (proton-gated) ion channel 2	NA
Asph	NM_001177849-intron	0	1						chr4	9603097	9603342	0.917538	0.045737	chr4	9449084	9669162	-	65973	aspartate-beta-hydroxylase	NA
Atp2a2	NM_001110140-CDS	0	1						chr5	122461541	122461890	0.874469	0.0372823	chr5	122456323	122502225	-	11938	ATPase, Ca++ transporting, cardiac muscle, slow twitch 2	NA
Atp2a2	NM_001110140-exon	0	1						chr5	122461541	122461890	0.874469	0.0372823	chr5	122456323	122502225	-	11938	ATPase, Ca++ transporting, cardiac muscle, slow twitch 2	NA
Atp2a2	NM_001110140-intron	0	1						chr5	122461541	122461890	0.874469	0.0372823	chr5	122456323	122502225	-	11938	ATPase, Ca++ transporting, cardiac muscle, slow twitch 2	NA
Atp8b5	NM_177195-intron	0	1						chr4	43327474	43327700	1.16547	0.04529	chr4	43267158	43373831	+	320571	ATPase, class I, type 8B, member 5	NA
B3gnt1	NM_175383-TTR	0	1						chr19	5043150	5043640	0.747613	0.0300973	chr19	5038825	5041134	+	108902	UDP-GlcNAc:betaGal beta-1,3-N-acetylglucosaminyltransferase 1	chr19-5041272-5041632-CpG:_38-CGI-downstream-shore
Bag1	NM_001171739-promoter	0	1						chr4	40950090	40950437	1.06438	0.0174605	chr4	40936397	40948294	-	12017	BCL2-associated athanogene 1	chr4-40947952-40948731-CpG:_79-CGI-downstream-shore
Baz2b	NM_001001182-CDS	0	1						chr2	59918215	59918581	0.917538	0.0104469	chr2	59899362	60125740	-	407823	bromodomain adjacent to zinc finger domain, 2B	NA
Baz2b	NM_001001182-exon	0	1						chr2	59918215	59918581	0.917538	0.0104469	chr2	59899362	60125740	-	407823	bromodomain adjacent to zinc finger domain, 2B	NA
Baz2b	NM_001001182-intron	0	1						chr2	59918215	59918581	0.917538	0.0104469	chr2	59899362	60125740	-	407823	bromodomain adjacent to zinc finger domain, 2B	NA
Bbx	NM_027444-intron	0	1						chr16	50356717	50357051	0.955013	0.0147644	chr16	50191843	50432389	-	70508	bobby sox homolog (Drosophila)	NA
Bcmo1	NM_001163028-intron	0	1						chr8	117106895	117107212	0.830075	0.0497749	chr8	117095864	117133720	+	63857	beta-carotene 15,15'-monooxygenase	NA
Bend6	NM_177235-intron	0	1						chr1	33888923	33889318	0.798893	0.0470884	chr1	33852051	33907621	-	320705	BEN domain containing 6	NA
Bend7	NM_001190400-CDS	0	1						chr2	4763057	4763320	0.971986	0.0395348	chr2	4717830	4802146	+	209645	BEN domain containing 7	NA
Bend7	NM_001190400-exon	0	1						chr2	4763057	4763320	0.971986	0.0395348	chr2	4717830	4802146	+	209645	BEN domain containing 7	NA
Bend7	NM_001190400-intron	0	1						chr2	4763057	4763320	0.971986	0.0395348	chr2	4717830	4802146	+	209645	BEN domain containing 7	NA
Bicc1	NM_031397-intron	0	1						chr10	71065585	71066024	0.86309	0.0115041	chr10	70925095	71159634	-	83675	bicaudal C homolog 1 (Drosophila)	NA
Bmpr1b	NM_001277217-intron	0	1						chr3	142153394	142153692	0.874469	0.0372823	chr3	141837135	142169228	-	12167	bone morphogenetic protein receptor, type 1B	NA
Brca2	NM_001081001-TTR	0	1						chr5	150572680	150573073	0.743508	0.0488895	chr5	150522629	150569749	+	12190	breast cancer 2	NA
Brms1	NM_134155-intron	0	1						chr19	5043150	5043640	0.747613	0.0300973	chr19	5041403	5049917	+	107392	breast cancer metastasis-suppressor 1	chr19-5038536-5039488-CpG:_83-CGI-downstream-shelf
Brwd3	NM_001081477-intron	0	1						chrX	108823921	108824447	0.747613	0.0300973	chrX	108742207	108834355	-	382236	bromodomain and WD repeat domain containing 3	NA
Btbd16	NM_001081038-intron	0	1						chr7	130798851	130799326	1.18502	0.000369715	chr7	130774068	130825899	+	330660	BTB (POZ) domain containing 16	NA
Btbd9	NM_027060-intron	0	1						chr17	30480520	30480887	0.805063	0.0398795	chr17	30215523	30576287	-	224671	BTB (POZ) domain containing 9	chr17-30483517-30483896-CpG:_26-CGI-upstream-shelf
C130080G10Rik	NR_028422-promoter	0	1						chr2	114051699	114052223	0.572041	0.0462725	chr2	114054395	114061502	+	100303644	RIKEN cDNA C130080G10 gene	NA
Cabin1	NM_172549-CDS	0	1						chr10	75658556	75658831	1.03302	0.0336533	chr10	75646109	75764357	-	104248	calcineurin binding protein 1	NA
Cabin1	NM_172549-exon	0	1						chr10	75658556	75658831	1.03302	0.0336533	chr10	75646109	75764357	-	104248	calcineurin binding protein 1	NA
Cacna2d3	NM_009785-intron	0	1						chr14	29112388	29112792	0.805063	0.0398795	chr14	28904942	29721864	-	12294	calcium channel, voltage-dependent, alpha2/delta subunit 3	NA
Cadm1	NM_207676-intron	0	1						chr9	47790402	47790784	0.824428	0.0207241	chr9	47530351	47853385	+	54725	cell adhesion molecule 1	NA
Camk1d	NM_177343-intron	0	1						chr2	5663088	5663460	1.13993	0.00759761	chr2	5293456	5714664	-	227541	calcium/calmodulin-dependent protein kinase ID	NA
Camta1	NM_001081557-intron	0	1						chr4	151812210	151812469	1.10196	0.0281329	chr4	151059522	151861768	-	100072	calmodulin binding transcription activator 1	NA
Capza3	NM_007605-TTR	0	1						chr6	140047231	140047524	1.01707	0.0242717	chr6	140041524	140042786	+	12344	capping protein (actin filament) muscle Z-line, alpha 3	NA
Ccdc11	NM_028948-intron	0	1						chr18	74283817	74284081	1.08746	0.0239936	chr18	74283099	74359984	+	74453	coiled-coil domain containing 11	NA
Ccdc14	NM_172824-promoter	0	1						chr16	34685609	34685960	1.23947	0.00433544	chr16	34690615	34725194	+	239839	coiled-coil domain containing 14	NA
Ccdc152	NM_001166063-intron	0	1						chr15	3290987	3291458	0.733113	0.0387811	chr15	3280626	3303526	-	100039139	coiled-coil domain containing 152	NA
Ccdc167	NM_001163741-intron	0	1						chr17	29715492	29715827	0.798893	0.0470884	chr17	29695976	29717017	-	68597	coiled-coil domain containing 167	chr17-29716816-29717153-CpG:_34-CGI-upstream-shore
Ccdc33	NM_029212-intron	0	1						chr9	58088868	58089201	0.830075	0.0497749	chr9	58028681	58102225	-	382077	coiled-coil domain containing 33	NA
Ccnd2	NM_009829-exon	0	1						chr6	127128272	127128545	0.871734	0.0440926	chr6	127125708	127151048	-	12444	cyclin D2	NA
Ccnd2	NM_009829-threeUTR	0	1						chr6	127128272	127128545	0.871734	0.0440926	chr6	127125708	127151048	-	12444	cyclin D2	NA
Ccr6	NM_001190334-promoter	0	1						chr17	8241554	8241895	0.830075	0.0497749	chr17	8243806	8257129	+	12458	chemokine (C-C motif) receptor 6	NA
Cd47	NM_010581-intron	0	1						chr16	49860010	49860340	0.917538	0.0386464	chr16	49855653	49911683	+	16423	CD47 antigen (Rh-related antigen, integrin-associated signal transducer)	chr16-49855196-49856024-CpG:_88-CGI-downstream-shelf
Cd8a	NM_001081110-CDS	0	1						chr6	71374246	71374542	1.19765	0.00620776	chr6	71373426	71379171	+	12525	CD8 antigen, alpha chain	NA
Cd8a	NM_001081110-exon	0	1						chr6	71374246	71374542	1.19765	0.00620776	chr6	71373426	71379171	+	12525	CD8 antigen, alpha chain	NA
Cd8a	NM_001081110-intron	0	1						chr6	71374246	71374542	1.19765	0.00620776	chr6	71373426	71379171	+	12525	CD8 antigen, alpha chain	NA
Cdc5l	NM_152810-TTR	0	1						chr17	45390135	45390470	1.06438	0.0174605	chr17	45391887	45433707	-	71702	cell division cycle 5-like (S. pombe)	NA
Cdh13	NM_019707-CDS	0	1						chr8	118505449	118505920	1.19317	0.00150517	chr8	118283754	119323448	+	12554	cadherin 13	NA
Cdh13	NM_019707-exon	0	1						chr8	118505449	118505920	1.19317	0.00150517	chr8	118283754	119323448	+	12554	cadherin 13	NA
Cdh2	NM_007664-intron	0	1						chr18	16671595	16671830	1.10196	0.0281329	chr18	16588876	16809049	-	12558	cadherin 2	NA
Cdh7	NM_172853-intron	0	1						chr1	110115901	110116228	1.13993	0.00759761	chr1	109983736	110139001	+	241201	cadherin 7, type 2	NA
Cdk2	NM_183417-promoter	0	1						chr10	128706893	128707226	1.365	0.004431	chr10	128697938	128705051	-	12566	cyclin-dependent kinase 2	chr10-128704529-128705218-CpG:_61-CGI-downstream-shelf
Cdk8	NM_153599-CDS	0	1						chr5	146285754	146286148	0.798893	0.0470884	chr5	146231674	146302874	+	264064	cyclin-dependent kinase 8	NA
Cdk8	NM_153599-exon	0	1						chr5	146285754	146286148	0.798893	0.0470884	chr5	146231674	146302874	+	264064	cyclin-dependent kinase 8	NA
Cfdp1	NM_011801-CDS	0	1						chr8	111840167	111840498	0.917538	0.0326997	chr8	111768472	111854310	-	23837	craniofacial development protein 1	NA
Cfdp1	NM_011801-exon	0	1						chr8	111840167	111840498	0.917538	0.0326997	chr8	111768472	111854310	-	23837	craniofacial development protein 1	NA
Cfdp1	NM_011801-intron	0	1						chr8	111840167	111840498	0.917538	0.0326997	chr8	111768472	111854310	-	23837	craniofacial development protein 1	NA
Chd9	NM_177224-CDS	0	1						chr8	91042765	91043137	1.01707	0.0242717	chr8	90828834	91054508	+	109151	chromodomain helicase DNA binding protein 9	NA
Chd9	NM_177224-exon	0	1						chr8	91042765	91043137	1.01707	0.0242717	chr8	90828834	91054508	+	109151	chromodomain helicase DNA binding protein 9	NA
Chd9	NM_177224-intron	0	1						chr8	91042765	91043137	1.01707	0.0242717	chr8	90828834	91054508	+	109151	chromodomain helicase DNA binding protein 9	NA
Chid1	NM_001142681-intron	0	1						chr7	141528857	141529138	0.971986	0.0395348	chr7	141493135	141539857	-	68038	chitinase domain containing 1	NA
Chl1	NM_007697-intron	0	1						chr6	103610069	103610327	1.05504	0.0468123	chr6	103510875	103733035	+	12661	cell adhesion molecule with homology to L1CAM	NA
Chst15	NM_029935-exon	0	1						chr7	132235805	132236474	0.623807	0.0474032	chr7	132236254	132317155	-	77590	carbohydrate (N-acetylgalactosamine 4-sulfate 6-O) sulfotransferase 15	NA
Chst15	NM_029935-threeUTR	0	1						chr7	132235805	132236474	0.623807	0.0474032	chr7	132236254	132317155	-	77590	carbohydrate (N-acetylgalactosamine 4-sulfate 6-O) sulfotransferase 15	NA
Chst15	NM_029935-TTR	0	1						chr7	132235805	132236474	0.623807	0.0474032	chr7	132236254	132317155	-	77590	carbohydrate (N-acetylgalactosamine 4-sulfate 6-O) sulfotransferase 15	NA
Chsy1	NM_001081163-intron	0	1						chr7	66152618	66153074	0.881012	0.0227013	chr7	66109514	66173798	+	269941	chondroitin sulfate synthase 1	NA
Clu	NM_013492-CDS	0	1						chr14	65975358	65975816	0.718229	0.0304397	chr14	65968482	65981545	+	12759	clusterin	NA
Clu	NM_013492-exon	0	1						chr14	65975358	65975816	0.718229	0.0304397	chr14	65968482	65981545	+	12759	clusterin	NA
Clu	NM_013492-intron	0	1						chr14	65975358	65975816	0.718229	0.0304397	chr14	65968482	65981545	+	12759	clusterin	NA
Cnga1	NM_007723-CDS	0	1						chr5	72603812	72604205	1.0127	0.00495787	chr5	72603696	72642752	-	12788	cyclic nucleotide gated channel alpha 1	NA
Cnga1	NM_007723-exon	0	1						chr5	72603812	72604205	1.0127	0.00495787	chr5	72603696	72642752	-	12788	cyclic nucleotide gated channel alpha 1	NA
Cnga1	NM_007723-threeUTR	0	1						chr5	72603812	72604205	1.0127	0.00495787	chr5	72603696	72642752	-	12788	cyclic nucleotide gated channel alpha 1	NA
Cnnm1	NM_031396-CDS	0	1						chr19	43465216	43465678	0.695145	0.0424364	chr19	43440435	43497213	+	83674	cyclin M1	NA
Cnnm1	NM_031396-exon	0	1						chr19	43465216	43465678	0.695145	0.0424364	chr19	43440435	43497213	+	83674	cyclin M1	NA
Cnnm1	NM_031396-intron	0	1						chr19	43465216	43465678	0.695145	0.0424364	chr19	43440435	43497213	+	83674	cyclin M1	NA
Cnnm1	NM_031396-TTR	0	1						chr19	43500206	43500770	0.66851	0.0290434	chr19	43440435	43497213	+	83674	cyclin M1	NA
Cnot6	NM_212484-CDS	0	1						chr11	49681868	49682152	0.971986	0.0395348	chr11	49674705	49712710	-	104625	CCR4-NOT transcription complex, subunit 6	NA
Cnot6	NM_212484-exon	0	1						chr11	49681868	49682152	0.971986	0.0395348	chr11	49674705	49712710	-	104625	CCR4-NOT transcription complex, subunit 6	NA
Cnot6	NM_212484-intron	0	1						chr11	49681868	49682152	0.971986	0.0395348	chr11	49674705	49712710	-	104625	CCR4-NOT transcription complex, subunit 6	NA
Cntn1	NM_001159648-CDS	0	1						chr15	92232126	92232428	1.12699	0.00653554	chr15	92051164	92341967	+	12805	contactin 1	NA
Cntn1	NM_001159648-exon	0	1						chr15	92232126	92232428	1.12699	0.00653554	chr15	92051164	92341967	+	12805	contactin 1	NA
Cntn1	NM_001159648-intron	0	1						chr15	92232126	92232428	1.12699	0.00653554	chr15	92051164	92341967	+	12805	contactin 1	NA
Cntnap2	NM_001004357-intron	0	1						chr6	46758418	46758766	0.948565	0.00778081	chr6	45060060	47301371	+	66797	contactin associated protein-like 2	NA
Col16a1	NM_028266-intron	0	1						chr4	130073932	130074283	0.724893	0.0455846	chr4	130047839	130099277	+	107581	collagen, type XVI, alpha 1	NA
Col4a3bp	NM_001164222-intron	0	1						chr13	96619894	96620405	0.917538	0.00911792	chr13	96542734	96640167	+	68018	collagen, type IV, alpha 3 (Goodpasture antigen) binding protein	NA
Col8a1	NM_007739-CDS	0	1						chr16	57626880	57627400	0.86309	0.0115041	chr16	57624255	57754737	-	12837	collagen, type VIII, alpha 1	NA
Col8a1	NM_007739-exon	0	1						chr16	57626880	57627400	0.86309	0.0115041	chr16	57624255	57754737	-	12837	collagen, type VIII, alpha 1	NA
Col8a1	NM_007739-threeUTR	0	1						chr16	57626880	57627400	0.86309	0.0115041	chr16	57624255	57754737	-	12837	collagen, type VIII, alpha 1	NA
Copz2	NM_019877-CDS	0	1						chr11	96853359	96853747	0.850424	0.0217582	chr11	96849875	96861202	+	56358	coatomer protein complex, subunit zeta 2	chr11-96849886-96850425-CpG:_42-CGI-downstream-shelf
Copz2	NM_019877-exon	0	1						chr11	96853359	96853747	0.850424	0.0217582	chr11	96849875	96861202	+	56358	coatomer protein complex, subunit zeta 2	chr11-96849886-96850425-CpG:_42-CGI-downstream-shelf
Copz2	NM_019877-intron	0	1						chr11	96853359	96853747	0.850424	0.0217582	chr11	96849875	96861202	+	56358	coatomer protein complex, subunit zeta 2	chr11-96849886-96850425-CpG:_42-CGI-downstream-shelf
Cox10	NM_178379-intron	0	1						chr11	63975577	63975885	1.11018	0.0124618	chr11	63962626	64079472	-	70383	cytochrome c oxidase assembly protein 10	NA
Cpne6	NM_001136057-CDS	0	1						chr14	55512430	55512781	0.743508	0.0488895	chr14	55510447	55517431	+	12891	copine VI	NA
Cpne6	NM_001136057-exon	0	1						chr14	55512430	55512781	0.743508	0.0488895	chr14	55510447	55517431	+	12891	copine VI	NA
Cpne6	NM_001136057-intron	0	1						chr14	55512430	55512781	0.743508	0.0488895	chr14	55510447	55517431	+	12891	copine VI	NA
Cpne8	NM_025815-intron	0	1						chr15	90611358	90611847	0.876896	0.0315645	chr15	90487480	90679388	-	66871	copine VIII	NA
Cpsf6	NM_001013391-promoter	0	1						chr10	117378236	117378546	1.12699	0.00653554	chr10	117344667	117376973	-	432508	cleavage and polyadenylation specific factor 6	chr10-117375820-117377176-CpG:_156-CGI-downstream-shore
Creld2	NM_029720-CDS	0	1						chr15	88820972	88821245	0.874469	0.0372823	chr15	88819645	88826681	+	76737	cysteine-rich with EGF-like domains 2	chr15-88819049-88820117-CpG:_97-CGI-downstream-shore
Creld2	NM_029720-exon	0	1						chr15	88820972	88821245	0.874469	0.0372823	chr15	88819645	88826681	+	76737	cysteine-rich with EGF-like domains 2	chr15-88819049-88820117-CpG:_97-CGI-downstream-shore
Creld2	NM_029720-intron	0	1						chr15	88820972	88821245	0.874469	0.0372823	chr15	88819645	88826681	+	76737	cysteine-rich with EGF-like domains 2	chr15-88819049-88820117-CpG:_97-CGI-downstream-shore
Csnk1g3	NM_152809-CDS	0	1						chr18	53895721	53896074	0.843537	0.0301971	chr18	53862112	53955684	+	70425	casein kinase 1, gamma 3	NA
Csnk1g3	NM_152809-exon	0	1						chr18	53895721	53896074	0.843537	0.0301971	chr18	53862112	53955684	+	70425	casein kinase 1, gamma 3	NA
Csnk1g3	NM_152809-fiveUTR	0	1						chr18	53895721	53896074	0.843537	0.0301971	chr18	53862112	53955684	+	70425	casein kinase 1, gamma 3	NA
Csnk1g3	NM_152809-intron	0	1						chr18	53895721	53896074	0.843537	0.0301971	chr18	53862112	53955684	+	70425	casein kinase 1, gamma 3	NA
Ctnna3	NM_001164376-intron	0	1						chr10	63800930	63801401	0.754039	0.0269859	chr10	63457510	65003667	+	216033	catenin (cadherin associated protein), alpha 3	NA
Ctnnd1	NM_001085453-CDS	0	1						chr2	84619849	84620243	0.917538	0.00911792	chr2	84600780	84650510	-	12388	catenin (cadherin associated protein), delta 1	NA
Ctnnd1	NM_001085453-exon	0	1						chr2	84619849	84620243	0.917538	0.00911792	chr2	84600780	84650510	-	12388	catenin (cadherin associated protein), delta 1	NA
Ctnnd1	NM_001085453-intron	0	1						chr2	84619849	84620243	0.917538	0.00911792	chr2	84600780	84650510	-	12388	catenin (cadherin associated protein), delta 1	NA
Cwc27	NM_026072-intron	0	1						chr13	104704782	104705072	1.01065	0.0206363	chr13	104631326	104816953	-	67285	CWC27 spliceosome-associated protein homolog (S. cerevisiae)	NA
Cxcl3	NM_203320-promoter	0	1						chr5	90784296	90784674	0.773148	0.0443043	chr5	90786100	90788093	+	330122	chemokine (C-X-C motif) ligand 3	NA
Cybrd1	NM_028593-intron	0	1						chr2	71119284	71119879	0.781883	0.0110754	chr2	71118053	71142926	+	73649	cytochrome b reductase 1	chr2-71117866-71118373-CpG:_46-CGI-downstream-shore
Cyp24a1	NM_009996-promoter	0	1						chr2	170501787	170502156	0.830075	0.0497749	chr2	170482964	170497138	-	13081	cytochrome P450, family 24, subfamily a, polypeptide 1	NA
Cyp4f13	NM_130882-intron	0	1						chr17	32943408	32943673	1.17129	0.0102482	chr17	32924687	32947361	-	170716	cytochrome P450, family 4, subfamily f, polypeptide 13	NA
D430042O09Rik	NM_001081022-CDS	0	1						chr7	125860267	125860831	0.736966	0.0221805	chr7	125707875	125874797	+	233865	RIKEN cDNA D430042O09 gene	NA
D430042O09Rik	NM_001081022-exon	0	1						chr7	125860267	125860831	0.736966	0.0221805	chr7	125707875	125874797	+	233865	RIKEN cDNA D430042O09 gene	NA
D430042O09Rik	NM_001081022-intron	0	1						chr7	125860267	125860831	0.736966	0.0221805	chr7	125707875	125874797	+	233865	RIKEN cDNA D430042O09 gene	NA
D630045J12Rik	NM_194061-intron	0	1						chr6	38224749	38225183	1.06954	0.00671635	chr6	38123173	38254009	-	330286	RIKEN cDNA D630045J12 gene	NA
D6Wsu163e	NM_138594-CDS	0	1						chr6	126942060	126942458	0.917538	0.0326997	chr6	126939965	126975704	+	28040	DNA segment, Chr 6, Wayne State University 163, expressed	chr6-126939176-126939700-CpG:_50-CGI-downstream-shelf
D6Wsu163e	NM_138594-exon	0	1						chr6	126942060	126942458	0.917538	0.0326997	chr6	126939965	126975704	+	28040	DNA segment, Chr 6, Wayne State University 163, expressed	chr6-126939176-126939700-CpG:_50-CGI-downstream-shelf
D6Wsu163e	NM_138594-fiveUTR	0	1						chr6	126942060	126942458	0.917538	0.0326997	chr6	126939965	126975704	+	28040	DNA segment, Chr 6, Wayne State University 163, expressed	chr6-126939176-126939700-CpG:_50-CGI-downstream-shelf
D6Wsu163e	NM_138594-intron	0	1						chr6	126942060	126942458	0.917538	0.0326997	chr6	126939965	126975704	+	28040	DNA segment, Chr 6, Wayne State University 163, expressed	chr6-126939176-126939700-CpG:_50-CGI-downstream-shelf
D830031N03Rik	NM_001167918-TTR	0	1						chr4	123400588	123400902	0.971986	0.0395348	chr4	123403600	123411911	-	442834	RIKEN cDNA D830031N03 gene	NA
Daglb	NM_144915-CDS	0	1						chr5	143466773	143467423	0.599798	0.0483965	chr5	143464492	143504442	+	231871	diacylglycerol lipase, beta	chr5-143464527-143464867-CpG:_40-CGI-downstream-shore
Daglb	NM_144915-exon	0	1						chr5	143466773	143467423	0.599798	0.0483965	chr5	143464492	143504442	+	231871	diacylglycerol lipase, beta	chr5-143464527-143464867-CpG:_40-CGI-downstream-shore
Daglb	NM_144915-intron	0	1						chr5	143466773	143467423	0.599798	0.0483965	chr5	143464492	143504442	+	231871	diacylglycerol lipase, beta	chr5-143464527-143464867-CpG:_40-CGI-downstream-shore
Dapp1	NM_011932-CDS	0	1						chr3	137937530	137937905	0.805063	0.0398795	chr3	137931005	137981549	-	26377	dual adaptor for phosphotyrosine and 3-phosphoinositides 1	NA
Dapp1	NM_011932-exon	0	1						chr3	137937530	137937905	0.805063	0.0398795	chr3	137931005	137981549	-	26377	dual adaptor for phosphotyrosine and 3-phosphoinositides 1	NA
Dapp1	NM_011932-intron	0	1						chr3	137937530	137937905	0.805063	0.0398795	chr3	137931005	137981549	-	26377	dual adaptor for phosphotyrosine and 3-phosphoinositides 1	NA
Dbc1	NM_019967-CDS	0	1						chr4	68762673	68763003	0.971986	0.0395348	chr4	68761371	68954397	-	56710	deleted in bladder cancer 1 (human)	NA
Dbc1	NM_019967-exon	0	1						chr4	68762673	68763003	0.971986	0.0395348	chr4	68761371	68954397	-	56710	deleted in bladder cancer 1 (human)	NA
Dclk1	NM_001111051-intron	0	1						chr3	55466052	55466305	1.21299	0.0137651	chr3	55461757	55539068	+	13175	doublecortin-like kinase 1	NA
Dclre1b	NM_133865-TTR	0	1						chr3	103800255	103800551	1.01065	0.0206363	chr3	103800604	103809387	-	140917	DNA cross-link repair 1B, PSO2 homolog (S. cerevisiae)	NA
Dennd1b	NM_181347-intron	0	1						chr1	139031243	139031481	1.15855	0.0197651	chr1	138967720	139176042	+	329260	DENN/MADD domain containing 1B	NA
Dhtkd1	NM_001081131-CDS	0	1						chr2	5917752	5918182	0.751528	0.0415152	chr2	5898059	5942792	-	209692	dehydrogenase E1 and transketolase domain containing 1	NA
Dhtkd1	NM_001081131-exon	0	1						chr2	5917752	5918182	0.751528	0.0415152	chr2	5898059	5942792	-	209692	dehydrogenase E1 and transketolase domain containing 1	NA
Dhtkd1	NM_001081131-intron	0	1						chr2	5917752	5918182	0.751528	0.0415152	chr2	5898059	5942792	-	209692	dehydrogenase E1 and transketolase domain containing 1	NA
Diras2	NM_001024474-intron	0	1						chr13	52513208	52513473	1.26546	0.0095072	chr13	52504374	52530836	-	68203	DIRAS family, GTP-binding RAS-like 2	NA
Dlc1	NM_001194941-intron	0	1						chr8	36592497	36592788	0.976432	0.0467692	chr8	36567738	36733054	-	50768	deleted in liver cancer 1	NA
Dlg2	NM_001243046-intron	0	1						chr7	92127768	92127941	1.23947	0.0310516	chr7	92062393	92449246	+	23859	discs, large homolog 2 (Drosophila)	NA
Dlgap2	NM_172910-intron	0	1						chr8	14648016	14648296	1.19056	0.0118855	chr8	14095874	14847686	+	244310	discs, large (Drosophila) homolog-associated protein 2	NA
Dnajc13	NM_001163026-CDS	0	1						chr9	104197060	104197372	1.13993	0.038664	chr9	104151596	104262930	-	235567	DnaJ (Hsp40) homolog, subfamily C, member 13	NA
Dnajc13	NM_001163026-exon	0	1						chr9	104197060	104197372	1.13993	0.038664	chr9	104151596	104262930	-	235567	DnaJ (Hsp40) homolog, subfamily C, member 13	NA
Dnajc13	NM_001163026-intron	0	1						chr9	104197060	104197372	1.13993	0.038664	chr9	104151596	104262930	-	235567	DnaJ (Hsp40) homolog, subfamily C, member 13	NA
Dnmt3a	NM_007872-intron	0	1						chr12	3883680	3883974	1.06438	0.0174605	chr12	3806979	3914443	+	13435	DNA methyltransferase 3A	NA
Dock11	NM_001009947-CDS	0	1						chrX	36034121	36034444	1.17129	0.0102482	chrX	35888831	36076562	+	75974	dedicator of cytokinesis 11	NA
Dock11	NM_001009947-exon	0	1						chrX	36034121	36034444	1.17129	0.0102482	chrX	35888831	36076562	+	75974	dedicator of cytokinesis 11	NA
Dock11	NM_001009947-intron	0	1						chrX	36034121	36034444	1.17129	0.0102482	chrX	35888831	36076562	+	75974	dedicator of cytokinesis 11	NA
Dock4	NM_172803-intron	0	1						chr12	40794149	40794505	0.824428	0.0207241	chr12	40446052	40846488	+	238130	dedicator of cytokinesis 4	NA
Dpp4	NM_010074-intron	0	1						chr2	62343125	62343422	0.871734	0.0440926	chr2	62330072	62412231	-	13482	dipeptidylpeptidase 4	NA
Dpy30	NM_024428-intron	0	1						chr17	74313957	74314297	1.01065	0.0206363	chr17	74299473	74323944	-	66310	dpy-30 homolog (C. elegans)	chr17-74315984-74316613-CpG:_66-CGI-upstream-shelf
Dpys	NM_001164466-intron	0	1						chr15	39842556	39842833	1.07508	0.0204658	chr15	39782696	39857470	-	64705	dihydropyrimidinase	NA
Dpysl3	NM_001136086-intron	0	1						chr18	43352305	43352783	0.750428	0.0220601	chr18	43324226	43373272	-	22240	dihydropyrimidinase-like 3	NA
Dtd1	NM_025314-intron	0	1						chr2	144644602	144644986	0.733113	0.0387811	chr2	144599952	144768747	+	66044	D-tyrosyl-tRNA deacylase 1	NA
Dysf	NM_021469-intron	0	1						chr6	84146858	84147393	0.828271	0.01801	chr6	84019388	84211042	+	26903	dysferlin	NA
Dzip1l	NM_028258-TTR	0	1						chr9	99672814	99673138	0.871734	0.0440926	chr9	99629594	99669256	+	72507	DAZ interacting protein 1-like	NA
Ebf1	NM_007897-intron	0	1						chr11	44805800	44806090	0.876896	0.0315645	chr11	44618133	45005172	+	13591	early B cell factor 1	NA
Eci2	NM_011868-intron	0	1						chr13	34984232	34984540	1.07508	0.0204658	chr13	34977747	34994144	-	23986	enoyl-Coenzyme A delta isomerase 2	NA
Eea1	NM_001001932-CDS	0	1						chr10	96041490	96041742	1.13993	0.0169576	chr10	95940662	96045518	+	216238	early endosome antigen 1	NA
Eea1	NM_001001932-exon	0	1						chr10	96041490	96041742	1.13993	0.0169576	chr10	95940662	96045518	+	216238	early endosome antigen 1	NA
Eea1	NM_001001932-intron	0	1						chr10	96041490	96041742	1.13993	0.0169576	chr10	95940662	96045518	+	216238	early endosome antigen 1	NA
Efna5	NM_207654-intron	0	1						chr17	62705482	62705797	0.976432	0.0467692	chr17	62602956	62881317	-	13640	ephrin A5	NA
Egln1	NM_053207-intron	0	1						chr8	124918508	124918830	0.876896	0.0315645	chr8	124908586	124949254	-	112405	EGL nine homolog 1 (C. elegans)	NA
Eif3a	NM_010123-CDS	0	1						chr19	60772588	60772973	0.75884	0.0352834	chr19	60761115	60790693	-	13669	eukaryotic translation initiation factor 3, subunit A	NA
Eif3a	NM_010123-exon	0	1						chr19	60772588	60772973	0.75884	0.0352834	chr19	60761115	60790693	-	13669	eukaryotic translation initiation factor 3, subunit A	NA
Eif3a	NM_010123-intron	0	1						chr19	60772588	60772973	0.75884	0.0352834	chr19	60761115	60790693	-	13669	eukaryotic translation initiation factor 3, subunit A	NA
Enoph1	NM_001163035-intron	0	1						chr5	100052953	100053541	0.689269	0.0241629	chr5	100039993	100068765	+	67870	enolase-phosphatase 1	NA
Enpp2	NM_001136077-intron	0	1						chr15	54898257	54898511	0.968164	0.0334627	chr15	54839365	54919961	-	18606	ectonucleotide pyrophosphatase/phosphodiesterase 2	NA
Enthd1	NM_001163189-promoter	0	1						chr15	80564788	80565174	0.717239	0.0379254	chr15	80452239	80560470	-	383075	ENTH domain containing 1	NA
Ephb1	NM_001168296-intron	0	1						chr9	101945073	101945344	1.04307	0.0396747	chr9	101922127	102354693	-	270190	Eph receptor B1	NA
Eri3	NM_080469-CDS	0	1						chr4	117564530	117564868	0.798893	0.0470884	chr4	117550493	117674281	+	140546	exoribonuclease 3	NA
Eri3	NM_080469-exon	0	1						chr4	117564530	117564868	0.798893	0.0470884	chr4	117550493	117674281	+	140546	exoribonuclease 3	NA
Eri3	NM_080469-intron	0	1						chr4	117564530	117564868	0.798893	0.0470884	chr4	117550493	117674281	+	140546	exoribonuclease 3	NA
Etl4	NM_001177631-intron	0	1						chr2	20701951	20702276	0.917538	0.045737	chr2	20519512	20810535	+	208618	enhancer trap locus 4	NA
Eya2	NM_001271962-intron	0	1						chr2	165754025	165754367	0.917538	0.0386464	chr2	165630344	165771727	+	14049	eyes absent 2 homolog (Drosophila)	NA
Fam170b	NM_001164485-CDS	0	1						chr14	32835562	32835853	0.917538	0.0386464	chr14	32833961	32836788	+	105511	family with sequence similarity 170, member B	NA
Fam170b	NM_001164485-exon	0	1						chr14	32835562	32835853	0.917538	0.0386464	chr14	32833961	32836788	+	105511	family with sequence similarity 170, member B	NA
Fam171b	NM_175514-CDS	0	1						chr2	83879385	83879782	0.917538	0.019945	chr2	83812727	83881358	+	241520	family with sequence similarity 171, member B	NA
Fam171b	NM_175514-exon	0	1						chr2	83879385	83879782	0.917538	0.019945	chr2	83812727	83881358	+	241520	family with sequence similarity 171, member B	NA
Fam19a2	NM_001252387-intron	0	1						chr10	123329082	123329397	0.917538	0.0386464	chr10	123264075	123741204	+	268354	family with sequence similarity 19, member A2	NA
Fank1	NM_025850-intron	0	1						chr7	133878281	133878610	0.847149	0.0256205	chr7	133776890	133881532	+	66930	fibronectin type 3 and ankyrin repeat domains 1	NA
Fat1	NM_001081286-intron	0	1						chr8	44965065	44965355	0.874469	0.0372823	chr8	44950207	45052257	+	14107	FAT tumor suppressor homolog 1 (Drosophila)	NA
Fat4	NM_183221-exon	0	1						chr3	39011239	39011515	0.971986	0.0395348	chr3	38886939	39011983	+	329628	FAT tumor suppressor homolog 4 (Drosophila)	NA
Fat4	NM_183221-threeUTR	0	1						chr3	39011239	39011515	0.971986	0.0395348	chr3	38886939	39011983	+	329628	FAT tumor suppressor homolog 4 (Drosophila)	NA
Fdxr	NM_007997-CDS	0	1						chr11	115271900	115272317	0.765535	0.0300106	chr11	115268024	115276969	-	14149	ferredoxin reductase	NA
Fdxr	NM_007997-exon	0	1						chr11	115271900	115272317	0.765535	0.0300106	chr11	115268024	115276969	-	14149	ferredoxin reductase	NA
Fdxr	NM_007997-intron	0	1						chr11	115271900	115272317	0.765535	0.0300106	chr11	115268024	115276969	-	14149	ferredoxin reductase	NA
Fgf12	NM_001276419-intron	0	1						chr16	28550455	28550796	1.15458	0.00882731	chr16	28158583	28564951	-	14167	fibroblast growth factor 12	NA
Fmnl3	NM_011711-intron	0	1						chr15	99346275	99346703	0.724893	0.027347	chr15	99317222	99370466	-	22379	formin-like 3	NA
Fras1	NM_175473-intron	0	1						chr5	96549269	96549690	0.688056	0.0334873	chr5	96373954	96784728	+	231470	Fraser syndrome 1 homolog (human)	NA
Gab1	NM_021356-intron	0	1						chr8	80768316	80768679	0.708951	0.0425097	chr8	80764433	80880479	-	14388	growth factor receptor bound protein 2-associated protein 1	NA
Gabrb3	NM_001038701-CDS	0	1						chr7	57824468	57824871	0.882772	0.0192804	chr7	57590533	57828801	+	14402	gamma-aminobutyric acid (GABA) A receptor, subunit beta 3	NA
Gabrb3	NM_001038701-exon	0	1						chr7	57824468	57824871	0.882772	0.0192804	chr7	57590533	57828801	+	14402	gamma-aminobutyric acid (GABA) A receptor, subunit beta 3	NA
Gabrb3	NM_001038701-threeUTR	0	1						chr7	57824468	57824871	0.882772	0.0192804	chr7	57590533	57828801	+	14402	gamma-aminobutyric acid (GABA) A receptor, subunit beta 3	NA
Gadl1	NM_028638-intron	0	1						chr9	116012709	116012983	1.04307	0.0396747	chr9	115909454	116076176	+	73748	glutamate decarboxylase-like 1	NA
Galnt15	NM_030166-CDS	0	1						chr14	32056160	32056552	0.810623	0.0338115	chr14	32029102	32058326	+	78754	UDP-N-acetyl-alpha-D-galactosamine:polypeptide N-acetylgalactosaminyltransferase 15	NA
Galnt15	NM_030166-exon	0	1						chr14	32056160	32056552	0.810623	0.0338115	chr14	32029102	32058326	+	78754	UDP-N-acetyl-alpha-D-galactosamine:polypeptide N-acetylgalactosaminyltransferase 15	NA
Galnt15	NM_030166-intron	0	1						chr14	32056160	32056552	0.810623	0.0338115	chr14	32029102	32058326	+	78754	UDP-N-acetyl-alpha-D-galactosamine:polypeptide N-acetylgalactosaminyltransferase 15	NA
Gfm1	NM_138591-CDS	0	1						chr3	67467954	67468174	1.04307	0.0396747	chr3	67430114	67475068	+	28030	G elongation factor, mitochondrial 1	chr3-67463663-67464017-CpG:_28-CGI-downstream-shelf
Gfm1	NM_138591-exon	0	1						chr3	67467954	67468174	1.04307	0.0396747	chr3	67430114	67475068	+	28030	G elongation factor, mitochondrial 1	chr3-67463663-67464017-CpG:_28-CGI-downstream-shelf
Gfm1	NM_138591-intron	0	1						chr3	67467954	67468174	1.04307	0.0396747	chr3	67430114	67475068	+	28030	G elongation factor, mitochondrial 1	chr3-67463663-67464017-CpG:_28-CGI-downstream-shelf
Glis3	NM_175459-intron	0	1						chr19	28476377	28476939	0.706034	0.0303444	chr19	28262447	28680077	-	226075	GLIS family zinc finger 3	NA
Glyr1	NM_001079814-intron	0	1						chr16	5020553	5020835	1.10196	0.0281329	chr16	5013901	5049910	-	74022	glyoxylate reductase 1 homolog (Arabidopsis)	NA
Gm1123	NM_001080776-intron	0	1						chr9	99028058	99028294	1.05504	0.0468123	chr9	99006964	99035690	-	382097	predicted gene 1123	NA
Gm13152	NM_001039209-intron	0	1						chr4	147349380	147349573	0.961932	0.0240546	chr4	147175865	147513420	+	195531	predicted gene 13152	NA
Gm15471	NR_040412-promoter	0	1						chr3	103800255	103800551	1.01065	0.0206363	chr3	103803128	103808440	+	100503157	predicted gene 15471	NA
Gm16796	NR_040367-intron	0	1						chr2	170501787	170502156	0.830075	0.0497749	chr2	170499356	170511927	-	100502946	predicted gene, 16796	NA
Gm20125	NR_038020-intron	0	1						chr10	17017073	17017378	1.29605	0.0109045	chr10	16951093	17095782	-	100504235	predicted gene, 20125	NA
Gm5547	NR_045845-TTR	0	1						chr3	105819465	105819788	0.961932	0.0240546	chr3	105815566	105817359	+	433637	predicted gene 5547	NA
Gm6329	NR_040690-promoter	0	1						chr8	45169347	45169613	1.04307	0.0396747	chr8	45160493	45165145	-	622523	predicted gene 6329	NA
Gm6607	NR_033622-exon	0	1						chr9	22330323	22330688	0.917538	0.019945	chr9	22330138	22330690	-	625603	40S ribosomal protein S20 pseudogene	NA
Gm711	NM_198628-TTR	0	1						chr2	26955390	26955688	1.08746	0.0239936	chr2	26934068	26953496	+	279029	predicted gene 711	NA
Gm7337	NR_003652-exon	0	1						chr5	87850459	87850695	1.04307	0.0396747	chr5	87850358	87853012	+	654494	DAZ interacting protein 1 pseudogene	NA
Gm806	NM_001033400-intron	0	1						chr13	50468713	50468968	1.27117	0.0183438	chr13	50467306	50475355	+	328250	predicted gene 806	NA
Gm8615	NR_028061-promoter	0	1						chr5	149156609	149156997	0.747613	0.0300973	chr5	149154127	149156192	-	667410	glucosamine-6-phosphate deaminase 1 pseudogene	NA
Gnb5	NM_010313-intron	0	1						chr9	75335907	75336352	0.708951	0.0425097	chr9	75306287	75345923	+	14697	guanine nucleotide binding protein (G protein), beta 5	NA
Gorab	NM_178883-promoter	0	1						chr1	163405894	163406156	1.01707	0.0242717	chr1	163384908	163403641	-	98376	golgin, RAB6-interacting	NA
Got1	NM_010324-CDS	0	1						chr19	43500206	43500770	0.66851	0.0290434	chr19	43499752	43524605	-	14718	glutamate oxaloacetate transaminase 1, soluble	NA
Got1	NM_010324-exon	0	1						chr19	43500206	43500770	0.66851	0.0290434	chr19	43499752	43524605	-	14718	glutamate oxaloacetate transaminase 1, soluble	NA
Got1	NM_010324-intron	0	1						chr19	43500206	43500770	0.66851	0.0290434	chr19	43499752	43524605	-	14718	glutamate oxaloacetate transaminase 1, soluble	NA
Got1	NM_010324-threeUTR	0	1						chr19	43500206	43500770	0.66851	0.0290434	chr19	43499752	43524605	-	14718	glutamate oxaloacetate transaminase 1, soluble	NA
Gpc3	NM_016697-CDS	0	1						chrX	52428316	52428575	1.18057	0.0230156	chrX	52272426	52613974	-	14734	glypican 3	NA
Gpc3	NM_016697-exon	0	1						chrX	52428316	52428575	1.18057	0.0230156	chrX	52272426	52613974	-	14734	glypican 3	NA
Gpc3	NM_016697-intron	0	1						chrX	52428316	52428575	1.18057	0.0230156	chrX	52272426	52613974	-	14734	glypican 3	NA
Gpc5	NM_175500-intron	0	1						chr14	115140980	115141406	0.955013	0.0147644	chr14	115092214	116525192	+	103978	glypican 5	NA
Gpc6	NM_011821-intron	0	1						chr14	117002520	117002791	1.11917	0.0329853	chr14	116925314	117979529	+	23888	glypican 6	NA
Gpr161	NM_001081126-CDS	0	1						chr1	165318867	165319362	0.724893	0.0455846	chr1	165295765	165321851	+	240888	G protein-coupled receptor 161	NA
Gpr161	NM_001081126-exon	0	1						chr1	165318867	165319362	0.724893	0.0455846	chr1	165295765	165321851	+	240888	G protein-coupled receptor 161	NA
Gpr161	NM_001081126-intron	0	1						chr1	165318867	165319362	0.724893	0.0455846	chr1	165295765	165321851	+	240888	G protein-coupled receptor 161	NA
Gpr37l1	NM_134438-CDS	0	1						chr1	135160997	135161496	0.724893	0.0455846	chr1	135160249	135167681	-	171469	G protein-coupled receptor 37-like 1	NA
Gpr37l1	NM_134438-exon	0	1						chr1	135160997	135161496	0.724893	0.0455846	chr1	135160249	135167681	-	171469	G protein-coupled receptor 37-like 1	NA
Gpr98	NM_054053-intron	0	1						chr13	81190405	81190812	0.680499	0.0372918	chr13	81095067	81633144	-	110789	G protein-coupled receptor 98	NA
Gprin1	NM_012014-intron	0	1						chr13	54742718	54743036	1.08746	0.0239936	chr13	54736672	54749669	-	26913	G protein-regulated inducer of neurite outgrowth 1	NA
Gpx2	NM_030677-promoter	0	1						chr12	76800005	76800920	0.65947	0.0184154	chr12	76792334	76795554	-	14776	glutathione peroxidase 2	NA
Gramd1c	NM_153528-intron	0	1						chr16	43982418	43982678	0.917538	0.045737	chr16	43980349	44016436	-	207798	GRAM domain containing 1C	chr16-43979330-43980136-CpG:_91-CGI-downstream-shelf
Grem2	NM_011825-promoter	0	1						chr1	174922344	174922649	0.987927	0.00925849	chr1	174833784	174921819	-	23893	gremlin 2 homolog, cysteine knot superfamily (Xenopus laevis)	NA
Gria1	NM_001113325-intron	0	1						chr11	57135240	57135446	1.11917	0.0329853	chr11	57011617	57330244	+	14799	glutamate receptor, ionotropic, AMPA1 (alpha 1)	NA
Grid1	NM_008166-intron	0	1						chr14	35237680	35238077	0.835076	0.0420848	chr14	34820135	35581115	+	14803	glutamate receptor, ionotropic, delta 1	NA
Grin2c	NM_010350-promoter	0	1						chr11	115271900	115272317	0.765535	0.0300106	chr11	115249168	115267243	-	14813	glutamate receptor, ionotropic, NMDA2C (epsilon 3)	NA
Grin3a	NM_001276355-intron	0	1						chr4	49709303	49709646	0.876896	0.0315645	chr4	49661610	49845769	-	242443	glutamate receptor ionotropic, NMDA3A	NA
Gripap1	NM_207670-intron	0	1						chrX	7793800	7794066	1.11917	0.0329853	chrX	7789994	7820563	+	54645	GRIP1 associated protein 1	NA
Grm1	NM_016976-exon	0	1						chr10	10688318	10688744	0.917538	0.019945	chr10	10686058	11082331	-	14816	glutamate receptor, metabotropic 1	chr10-10689177-10689398-CpG:_17-CGI-upstream-shore
Grm1	NM_016976-intron	0	1						chr10	10744807	10745070	1.13993	0.038664	chr10	10686058	11082331	-	14816	glutamate receptor, metabotropic 1	NA
Grm1	NM_016976-threeUTR	0	1						chr10	10688318	10688744	0.917538	0.019945	chr10	10686058	11082331	-	14816	glutamate receptor, metabotropic 1	chr10-10689177-10689398-CpG:_17-CGI-upstream-shore
Gsk3b	NM_019827-intron	0	1						chr16	38097727	38098021	1.12399	0.0145398	chr16	38089000	38246079	+	56637	glycogen synthase kinase 3 beta	NA
Gtdc1	NM_172662-intron	0	1						chr2	44751272	44751548	1.21299	0.0137651	chr2	44564421	44861622	-	227835	glycosyltransferase-like domain containing 1	NA
Hacl1	NM_019975-TTR	0	1						chr14	31601828	31602227	0.743508	0.0488895	chr14	31607225	31640965	-	56794	2-hydroxyacyl-CoA lyase 1	NA
Herc2	NM_010418-intron	0	1						chr7	56200377	56200729	0.798893	0.0470884	chr7	56050154	56231798	+	15204	hect (homologous to the E6-AP (UBE3A) carboxyl terminus) domain and RCC1 (CHC1)-like domain (RLD) 2	NA
Hivep3	NM_010657-intron	0	1						chr4	119995385	119995882	0.917538	0.0144127	chr4	119814677	120135411	+	16656	human immunodeficiency virus type I enhancer binding protein 3	NA
Hmgn5	NM_016710-intron	0	1						chrX	109012784	109013053	1.20704	0.0267622	chrX	109004536	109013380	-	50887	high-mobility group nucleosome binding domain 5	chrX-109013333-109013641-CpG:_24-CGI-upstream-shore
Hmha1	NM_001142701-promoter	0	1						chr10	80012010	80012537	0.701809	0.027134	chr10	80016671	80031471	+	70719	histocompatibility (minor) HA-1	chr10-80013618-80013938-CpG:_23-CGI-upstream-shore
Hs6st3	NM_015820-intron	0	1						chr14	119643740	119644095	0.798893	0.0470884	chr14	119138264	119869815	+	50787	heparan sulfate 6-O-sulfotransferase 3	NA
Htr4	NM_008313-TTR	0	1						chr18	62471913	62472309	0.797244	0.0231208	chr18	62324203	62467802	+	15562	5 hydroxytryptamine (serotonin) receptor 4	NA
Htra3	NM_030127-CDS	0	1						chr5	35670955	35671432	0.917538	0.0169476	chr5	35652032	35679782	-	78558	HtrA serine peptidase 3	NA
Htra3	NM_030127-exon	0	1						chr5	35670955	35671432	0.917538	0.0169476	chr5	35652032	35679782	-	78558	HtrA serine peptidase 3	NA
Htra3	NM_030127-intron	0	1						chr5	35670955	35671432	0.917538	0.0169476	chr5	35652032	35679782	-	78558	HtrA serine peptidase 3	NA
Hus1b	NM_153072-CDS	0	1						chr13	30947229	30947630	0.683073	0.0421129	chr13	30946575	30947761	-	210554	Hus1 homolog b (S. pombe)	NA
Hus1b	NM_153072-exon	0	1						chr13	30947229	30947630	0.683073	0.0421129	chr13	30946575	30947761	-	210554	Hus1 homolog b (S. pombe)	NA
Ica1	NM_001252266-intron	0	1						chr6	8756420	8756696	1.01707	0.0242717	chr6	8630526	8758458	-	15893	islet cell autoantigen 1	NA
Ift80	NM_026641-CDS	0	1						chr3	68930694	68930976	1.03302	0.0336533	chr3	68892498	69004570	-	68259	intraflagellar transport 80	NA
Ift80	NM_026641-exon	0	1						chr3	68930694	68930976	1.03302	0.0336533	chr3	68892498	69004570	-	68259	intraflagellar transport 80	NA
Ift80	NM_026641-intron	0	1						chr3	68930694	68930976	1.03302	0.0336533	chr3	68892498	69004570	-	68259	intraflagellar transport 80	NA
Igf1r	NM_010513-intron	0	1						chr7	67968298	67968761	1.09442	0.00185271	chr7	67952256	68233667	+	16001	insulin-like growth factor I receptor	NA
Immp2l	NM_053122-intron	0	1						chr12	41780495	41780690	1.16547	0.04529	chr12	41024089	41955588	+	93757	IMP2 inner mitochondrial membrane peptidase-like (S. cerevisiae)	NA
Ino80	NM_026574-CDS	0	1						chr2	119381658	119382065	0.839535	0.0356283	chr2	119373041	119477629	-	68142	INO80 homolog (S. cerevisiae)	NA
Ino80	NM_026574-exon	0	1						chr2	119381658	119382065	0.839535	0.0356283	chr2	119373041	119477629	-	68142	INO80 homolog (S. cerevisiae)	NA
Ino80	NM_026574-intron	0	1						chr2	119381658	119382065	0.839535	0.0356283	chr2	119373041	119477629	-	68142	INO80 homolog (S. cerevisiae)	NA
Inpp5f	NM_178641-CDS	0	1						chr7	128677956	128678313	0.968164	0.0334627	chr7	128611364	128696436	+	101490	inositol polyphosphate-5-phosphatase F	NA
Inpp5f	NM_178641-exon	0	1						chr7	128677956	128678313	0.968164	0.0334627	chr7	128611364	128696436	+	101490	inositol polyphosphate-5-phosphatase F	NA
Inpp5f	NM_178641-intron	0	1						chr7	128677956	128678313	0.968164	0.0334627	chr7	128611364	128696436	+	101490	inositol polyphosphate-5-phosphatase F	NA
Iqch	NM_030068-intron	0	1						chr9	63488854	63489276	0.733113	0.0387811	chr9	63421619	63602448	-	78250	IQ motif containing H	NA
Itga1	NM_001033228-intron	0	1						chr13	115054674	115054949	1.03302	0.0336533	chr13	114958080	115101964	-	109700	integrin alpha 1	NA
Itga9	NM_001113514-intron	0	1						chr9	118835786	118836139	1.08746	0.00914925	chr9	118711691	118901003	+	104099	integrin alpha 9	NA
Itgb5	NM_010580-CDS	0	1						chr16	33919844	33920326	0.670898	0.0367703	chr16	33829664	33949338	+	16419	integrin beta 5	NA
Itgb5	NM_010580-exon	0	1						chr16	33919844	33920326	0.670898	0.0367703	chr16	33829664	33949338	+	16419	integrin beta 5	NA
Itgb5	NM_010580-intron	0	1						chr16	33919844	33920326	0.670898	0.0367703	chr16	33829664	33949338	+	16419	integrin beta 5	NA
Itih5	NM_172471-CDS	0	1						chr2	10248904	10249531	0.630256	0.0486731	chr2	10153542	10256529	+	209378	inter-alpha (globulin) inhibitor H5	NA
Itih5	NM_172471-exon	0	1						chr2	10248904	10249531	0.630256	0.0486731	chr2	10153542	10256529	+	209378	inter-alpha (globulin) inhibitor H5	NA
Itih5	NM_172471-intron	0	1						chr2	10248904	10249531	0.630256	0.0486731	chr2	10153542	10256529	+	209378	inter-alpha (globulin) inhibitor H5	NA
Jazf1	NM_173406-intron	0	1						chr6	52989812	52990321	1.01707	0.00579598	chr6	52768067	53068624	-	231986	JAZF zinc finger 1	NA
Jpx	NR_015508-promoter	0	1						chrX	103489307	103489540	0.917538	0.0386464	chrX	103493575	103506425	+	70252	Jpx transcript, Xist activator (non-protein coding)	chrX-103493348-103493830-CpG:_48-CGI-upstream-shelf
Kat6b	NM_001205241-CDS	0	1						chr14	21628811	21629422	0.744701	0.0245002	chr14	21499769	21672478	+	54169	K(lysine) acetyltransferase 6B	NA
Kat6b	NM_001205241-exon	0	1						chr14	21628811	21629422	0.744701	0.0245002	chr14	21499769	21672478	+	54169	K(lysine) acetyltransferase 6B	NA
Kcnab1	NM_010597-intron	0	1						chr3	65322502	65322872	0.99554	0.0127348	chr3	65109642	65378219	+	16497	potassium voltage-gated channel, shaker-related subfamily, beta member 1	NA
Kcnip4	NM_001199242-CDS	0	1						chr5	48390896	48391231	0.964844	0.0283563	chr5	48389502	48509761	-	80334	Kv channel interacting protein 4	NA
Kcnip4	NM_001199242-exon	0	1						chr5	48390896	48391231	0.964844	0.0283563	chr5	48389502	48509761	-	80334	Kv channel interacting protein 4	NA
Kcnip4	NM_001199242-intron	0	1						chr5	48390896	48391231	0.964844	0.0283563	chr5	48389502	48509761	-	80334	Kv channel interacting protein 4	NA
Kcnip4	NM_001199242-threeUTR	0	1						chr5	48390896	48391231	0.964844	0.0283563	chr5	48389502	48509761	-	80334	Kv channel interacting protein 4	NA
Kcnk10	NM_029911-intron	0	1						chr12	98506984	98507453	0.887164	0.0118832	chr12	98433993	98577940	-	72258	potassium channel, subfamily K, member 10	NA
Kcnk2	NR_027627-intron	0	1						chr1	189288941	189289411	0.733113	0.0387811	chr1	189207929	189344192	-	16526	potassium channel, subfamily K, member 2	NA
Kcnq5	NM_001160139-intron	0	1						chr1	21527034	21527299	1.40296	0.00499852	chr1	21398402	21961942	-	226922	potassium voltage-gated channel, subfamily Q, member 5	NA
Kirrel	NM_001170985-intron	0	1						chr3	87106930	87107473	0.759997	0.0242393	chr3	87078591	87174747	-	170643	kin of IRRE like (Drosophila)	NA
Klhl36	NM_146219-CDS	0	1						chr8	119874150	119874705	0.852443	0.00751961	chr8	119862304	119876989	+	234796	kelch-like 36	chr8-119870213-119870676-CpG:_33-CGI-downstream-shelf
Klhl36	NM_146219-exon	0	1						chr8	119874150	119874705	0.852443	0.00751961	chr8	119862304	119876989	+	234796	kelch-like 36	chr8-119870213-119870676-CpG:_33-CGI-downstream-shelf
Klhl36	NM_146219-intron	0	1						chr8	119874150	119874705	0.852443	0.00751961	chr8	119862304	119876989	+	234796	kelch-like 36	chr8-119876356-119876641-CpG:_21-CGI-upstream-shore
Klhl8	NM_178741-intron	0	1						chr5	103866408	103866670	0.871734	0.0440926	chr5	103862049	103911229	-	246293	kelch-like 8	NA
Klk13	NM_001039042-intron	0	1						chr7	43720403	43720739	1.17129	0.0102482	chr7	43712566	43726758	+	626834	kallikrein related-peptidase 13	NA
Laptm5	NM_010686-intron	0	1						chr4	130925231	130925560	0.968164	0.0334627	chr4	130913333	130936148	+	16792	lysosomal-associated protein transmembrane 5	NA
Large	NM_010687-CDS	0	1						chr8	73131672	73132199	0.917538	0.0169476	chr8	72814598	73352556	-	16795	like-glycosyltransferase	NA
Large	NM_010687-exon	0	1						chr8	73131672	73132199	0.917538	0.0169476	chr8	72814598	73352556	-	16795	like-glycosyltransferase	NA
Large	NM_010687-intron	0	1						chr8	73131672	73132199	0.917538	0.0169476	chr8	72814598	73352556	-	16795	like-glycosyltransferase	NA
Lcmt1	NM_025304-intron	0	1						chr7	123379830	123380157	0.99554	0.0127348	chr7	123377981	123430358	+	30949	leucine carboxyl methyltransferase 1	chr7-123377849-123378233-CpG:_32-CGI-downstream-shore
Lcn3	NM_010694-TTR	0	1						chr2	25771150	25771420	0.968164	0.0334627	chr2	25765568	25768099	+	16820	lipocalin 3	NA
Limch1	NM_001001980-intron	0	1						chr5	66955124	66955386	1.10196	0.0281329	chr5	66745839	67057159	+	77569	LIM and calponin homology domains 1	NA
Lmo7	NM_201529-intron	0	1						chr14	101736311	101736692	0.850424	0.0217582	chr14	101729927	101934693	+	380928	LIM domain only 7	NA
Lnp	NM_027133-CDS	0	1						chr2	74537268	74537605	0.959358	0.0204251	chr2	74514836	74578948	-	69605	limb and neural patterns	NA
Lnp	NM_027133-exon	0	1						chr2	74537268	74537605	0.959358	0.0204251	chr2	74514836	74578948	-	69605	limb and neural patterns	NA
Lnp	NM_027133-intron	0	1						chr2	74537268	74537605	0.959358	0.0204251	chr2	74514836	74578948	-	69605	limb and neural patterns	NA
LOC100043315	NR_015482-TTR	0	1						chr15	95094653	95094903	1.23947	0.0310516	chr15	95097621	95149318	-	100043315	uncharacterized LOC100043315	NA
Lonrf1	NM_001081150-intron	0	1						chr8	36231376	36231772	0.810623	0.0338115	chr8	36216063	36249516	-	244421	LON peptidase N-terminal domain and ring finger 1	NA
Lrrc1	NM_001146048-intron	0	1						chr9	77500656	77501009	1.08746	0.0239936	chr9	77430822	77544852	-	214345	leucine rich repeat containing 1	NA
Lrrc16a	NM_026825-intron	0	1						chr13	24055953	24056230	1.07508	0.0204658	chr13	24012483	24280790	-	68732	leucine rich repeat containing 16A	NA
Lrrc16b	NM_001024645-TTR	0	1						chr14	55512430	55512781	0.743508	0.0488895	chr14	55491092	55508264	+	268747	leucine rich repeat containing 16B	NA
Lrrc9	NM_001142729-CDS	0	1						chr12	72463161	72463813	0.632136	0.0426757	chr12	72442248	72474210	+	78257	leucine rich repeat containing 9	NA
Lrrc9	NM_001142729-exon	0	1						chr12	72463161	72463813	0.632136	0.0426757	chr12	72442248	72474210	+	78257	leucine rich repeat containing 9	NA
Lrrc9	NM_001142729-intron	0	1						chr12	72453799	72454205	0.780034	0.0375875	chr12	72442248	72474210	+	78257	leucine rich repeat containing 9	NA
Ltbp1	NM_019919-intron	0	1						chr17	75096129	75096383	1.04307	0.0396747	chr17	75005528	75392967	+	268977	latent transforming growth factor beta binding protein 1	NA
Lxn	NM_016753-promoter	0	1						chr3	67467954	67468174	1.04307	0.0396747	chr3	67457998	67463907	-	17035	latexin	chr3-67463663-67464017-CpG:_28-CGI-downstream-shelf
Macf1	NM_001199137-intron	0	1						chr4	123400588	123400902	0.971986	0.0395348	chr4	123349632	123684360	-	11426	microtubule-actin crosslinking factor 1	NA
Mapk10	NM_001081567-intron	0	1						chr5	103114589	103114898	1.08746	0.0239936	chr5	102907947	103211334	-	26414	mitogen-activated protein kinase 10	NA
Mbd1	NM_013594-TTR	0	1						chr18	74283817	74284081	1.08746	0.0239936	chr18	74268287	74282684	+	17190	methyl-CpG binding domain protein 1	NA
Mboat1	NM_153546-intron	0	1						chr13	30151295	30151584	0.874469	0.0372823	chr13	30136489	30246694	+	218121	membrane bound O-acyltransferase domain containing 1	NA
Mcee	NM_028626-promoter	0	1						chr7	64390756	64391051	0.976432	0.0467692	chr7	64392770	64412119	+	73724	methylmalonyl CoA epimerase	chr7-64392049-64392902-CpG:_72-CGI-upstream-shore
Mctp2	NM_001024703-intron	0	1						chr7	72193694	72193986	1.10196	0.0281329	chr7	72077829	72306595	-	244049	multiple C2 domains, transmembrane 2	NA
Mdfic	NM_175088-intron	0	1						chr6	15778670	15779000	0.871734	0.0440926	chr6	15720660	15802169	+	16543	MyoD family inhibitor domain containing	NA
Med13	NM_001080931-CDS	0	1						chr11	86345715	86345968	1.39147	0.00838869	chr11	86265714	86357525	-	327987	mediator complex subunit 13	NA
Med13	NM_001080931-exon	0	1						chr11	86345715	86345968	1.39147	0.00838869	chr11	86265714	86357525	-	327987	mediator complex subunit 13	NA
Med13	NM_001080931-intron	0	1						chr11	86345715	86345968	1.39147	0.00838869	chr11	86265714	86357525	-	327987	mediator complex subunit 13	NA
Med6	NM_027213-CDS	0	1						chr12	81573652	81573896	1.03302	0.0336533	chr12	81573563	81594958	-	69792	mediator of RNA polymerase II transcription, subunit 6 homolog (yeast)	NA
Med6	NM_027213-exon	0	1						chr12	81573652	81573896	1.03302	0.0336533	chr12	81573563	81594958	-	69792	mediator of RNA polymerase II transcription, subunit 6 homolog (yeast)	NA
Med6	NM_027213-threeUTR	0	1						chr12	81573652	81573896	1.03302	0.0336533	chr12	81573563	81594958	-	69792	mediator of RNA polymerase II transcription, subunit 6 homolog (yeast)	NA
Meg3	NR_027651-exon	0	1						chr12	109560853	109561252	0.917538	0.0122663	chr12	109540995	109568600	+	17263	maternally expressed 3	NA
Meg3	NR_027652-intron	0	1						chr12	109560853	109561252	0.917538	0.0122663	chr12	109540995	109571729	+	17263	maternally expressed 3	NA
Mettl8	NM_001110512-promoter	0	1						chr2	71020894	71021530	0.643363	0.0256515	chr2	70964561	71018374	-	228019	methyltransferase like 8	NA
[truncated: 355 more rows]

## Sheet: Sheet2
Sheet 2. Comparison of hypomethylated regions in murine tissues treated either with BaP alone or with BaP plus VitC treatments.
Gene symbol	Genetic	Frequency		Murine tissue treated with 5 nM BaP					Murine tissue treated with 5 nM BaP plus VitC					Chromosome Location			Strand	GeneID	Description
				Peaks			Fold	P-value	Peaks			Fold	P-value
		5 nM BaP	5 nM BaP+VC	chr	start	end			chr	start	end			refseq_chr	refseq_start	refseq_end
march 4	NM_001045533-intron	1	0	chr1	72492638	72492942	-1.02975	0.0436741						chr1	72427111	72536564	-	381270	membrane-associated ring finger (C3HC4) 4
septin 9	NM_001113486-intron	1	0	chr11	117271657	117272059	-0.807355	0.0315616						chr11	117199660	117362325	+	53860	septin 9
1600014C10Rik	NM_001085385-fiveUTR	1	0	chr7	38188603	38188926	-0.63743	0.0436903						chr7	38183216	38197565	+	72244	RIKEN cDNA 1600014C10 gene
1600014C10Rik	NM_001085385-CDS	1	0	chr7	38188603	38188926	-0.63743	0.0436903						chr7	38183216	38197565	+	72244	RIKEN cDNA 1600014C10 gene
1600014C10Rik	NM_001085385-exon	1	0	chr7	38188603	38188926	-0.63743	0.0436903						chr7	38183216	38197565	+	72244	RIKEN cDNA 1600014C10 gene
1600014C10Rik	NM_001085385-intron	1	0	chr7	38188603	38188926	-0.63743	0.0436903						chr7	38183216	38197565	+	72244	RIKEN cDNA 1600014C10 gene
1700001K19Rik	NM_025488-promoter	1	0	chr12	110685643	110685948	-0.900464	0.026049						chr12	110667688	110682619	-	66323	RIKEN cDNA 1700001K19 gene
1700003P14Rik	NR_045982-intron	1	0	chr13	118569541	118569841	-0.942285	0.0305327						chr13	118556167	118588629	+	75890	RIKEN cDNA 1700003P14 gene
1700011E24Rik	NM_029298-intron	1	0	chr17	87410715	87411123	-0.689518	0.0323446						chr17	87389570	87427741	-	75467	RIKEN cDNA 1700011E24 gene
1700030K09Rik	NM_028170-TTR	1	0	chr8	72462201	72462517	-0.807355	0.0315616						chr8	72443879	72460541	+	72254	RIKEN cDNA 1700030K09 gene
1700030N03Rik	NR_045304-intron	1	0	chr19	3159045	3159529	-0.745954	0.0232798						chr19	3153798	3197703	-	70011	RIKEN cDNA 1700030N03 gene
1700040L02Rik	NM_028491-intron	1	0	chr10	68457080	68457424	-0.932886	0.0150105						chr10	68430955	68541875	-	73287	RIKEN cDNA 1700040L02 gene
1810062O18Rik	NR_033571-exon	1	0	chr14	20564991	20565424	-0.731406	0.0454987						chr14	20546292	20570680	+	75602	RIKEN cDNA 1810062O18 gene
1810062O18Rik	NR_033571-intron	1	0	chr14	20564991	20565424	-0.731406	0.0454987						chr14	20546292	20570680	+	75602	RIKEN cDNA 1810062O18 gene
2410089E03Rik	NM_001162906-CDS	1	0	chr15	8228543	8228907	-0.78799	0.0328215						chr15	8169105	8271158	+	73692	RIKEN cDNA 2410089E03 gene
2410089E03Rik	NM_001162906-exon	1	0	chr15	8228543	8228907	-0.78799	0.0328215						chr15	8169105	8271158	+	73692	RIKEN cDNA 2410089E03 gene
2410089E03Rik	NM_001162906-intron	1	0	chr15	8228543	8228907	-0.78799	0.0328215						chr15	8169105	8271158	+	73692	RIKEN cDNA 2410089E03 gene
2610301B20Rik	NM_026005-intron	1	0	chr4	10888825	10889069	-0.959358	0.0379869						chr4	10874497	10899423	+	67157	RIKEN cDNA 2610301B20 gene
4922505E12Rik	NM_001033547-threeUTR	1	0	chr1	182747245	182747578	-0.807355	0.0315616						chr1	182747125	182749180	-	433386	RIKEN cDNA 4922505E12 gene
4922505E12Rik	NM_001033547-CDS	1	0	chr1	182747245	182747578	-0.807355	0.0315616						chr1	182747125	182749180	-	433386	RIKEN cDNA 4922505E12 gene
4922505E12Rik	NM_001033547-exon	1	0	chr1	182747245	182747578	-0.807355	0.0315616						chr1	182747125	182749180	-	433386	RIKEN cDNA 4922505E12 gene
4930432J09Rik	NR_045953-TTR	1	0	chr14	103975806	103976273	-0.611435	0.0388108						chr14	103977627	104027142	-	73877	RIKEN cDNA 4930432J09 gene
4930444A02Rik	NM_029037-fiveUTR	1	0	chr8	25986023	25986743	-0.582795	0.0146105						chr8	25980603	25994121	-	74653	RIKEN cDNA 4930444A02 gene
4930444A02Rik	NM_029037-CDS	1	0	chr8	25986023	25986743	-0.582795	0.0146105						chr8	25980603	25994121	-	74653	RIKEN cDNA 4930444A02 gene
4930444A02Rik	NM_029037-exon	1	0	chr8	25986023	25986743	-0.582795	0.0146105						chr8	25980603	25994121	-	74653	RIKEN cDNA 4930444A02 gene
4930444A02Rik	NM_029037-intron	1	0	chr8	25986023	25986743	-0.582795	0.0146105						chr8	25980603	25994121	-	74653	RIKEN cDNA 4930444A02 gene
4930452B06Rik	NM_028934-CDS	1	0	chr14	8482262	8482727	-0.791758	0.0168678						chr14	8431171	8666290	-	74430	RIKEN cDNA 4930452B06 gene
4930452B06Rik	NM_028934-exon	1	0	chr14	8482262	8482727	-0.791758	0.0168678						chr14	8431171	8666290	-	74430	RIKEN cDNA 4930452B06 gene
4930452B06Rik	NM_028934-intron	1	0	chr14	8482262	8482727	-0.791758	0.0168678						chr14	8431171	8666290	-	74430	RIKEN cDNA 4930452B06 gene
4930565D16Rik	NR_040752-promoter	1	0	chr3	84384336	84384582	-0.981384	0.0472754						chr3	84349375	84379921	-	75309	RIKEN cDNA 4930565D16 gene
4933400L20Rik	NR_045730-intron	1	0	chr8	103631976	103632287	-1.01594	0.0264453						chr8	103603798	103680382	+	71058	RIKEN cDNA 4933400L20 gene
4933422H20Rik	NM_001033775-CDS	1	0	chr11	115447500	115448201	-0.651236	0.0162333						chr11	115440544	115448268	+	432613	RIKEN cDNA 4933422H20 gene
4933422H20Rik	NM_001033775-exon	1	0	chr11	115447500	115448201	-0.651236	0.0162333						chr11	115440544	115448268	+	432613	RIKEN cDNA 4933422H20 gene
4933422H20Rik	NM_001033775-intron	1	0	chr11	115447500	115448201	-0.651236	0.0162333						chr11	115440544	115448268	+	432613	RIKEN cDNA 4933422H20 gene
4933431E20Rik	NR_015459-promoter	1	0	chr3	107898687	107899065	-0.874469	0.0274968						chr3	107888849	107896213	-	329735	RIKEN cDNA 4933431E20 gene
5730559C18Rik	NM_028872-promoter	1	0	chr1	136236457	136236692	-1.42403	0.0062999						chr1	136213521	136234280	-	67313	RIKEN cDNA 5730559C18 gene
6030498E09Rik	NM_183126-intron	1	0	chrX	38853442	38853708	-1.15528	0.0267113						chrX	38772779	38962688	+	77883	RIKEN cDNA 6030498E09 gene
6430550D23Rik	NM_001145351-TTR	1	0	chr2	155998651	155999074	-0.715432	0.0468173						chr2	156000442	156004427	-	320095	RIKEN cDNA 6430550D23 gene
8030462N17Rik	NM_178670-TTR	1	0	chr18	77629102	77629362	-0.859822	0.045342						chr18	77633280	77714010	-	212163	RIKEN cDNA 8030462N17 gene
9130409I23Rik	NM_001033819-intron	1	0	chr1	181051720	181052069	-0.942285	0.0305327						chr1	181051236	181060667	+	619326	RIKEN cDNA 9130409I23 gene
A930011G23Rik	NR_030692-intron	1	0	chr5	99608948	99609347	-0.68634	0.0492656						chr5	99297243	99729060	-	319818	RIKEN cDNA A930011G23 gene
Aak1	NM_001040106-intron	1	0	chr6	86940632	86940892	-1	0.0353156						chr6	86849516	87003227	+	269774	AP2 associated kinase 1
Abca3	NM_001039581-CDS	1	0	chr17	24392929	24393281	-0.874469	0.0274968						chr17	24352045	24410201	+	27410	ATP-binding cassette, sub-family A (ABC1), member 3
Abca3	NM_001039581-exon	1	0	chr17	24392929	24393281	-0.874469	0.0274968						chr17	24352045	24410201	+	27410	ATP-binding cassette, sub-family A (ABC1), member 3
Abca3	NM_001039581-intron	1	0	chr17	24392929	24393281	-0.874469	0.0274968						chr17	24352045	24410201	+	27410	ATP-binding cassette, sub-family A (ABC1), member 3
Abca5	NM_147219-intron	1	0	chr11	110280756	110280984	-1.02975	0.0436741						chr11	110269368	110337716	-	217265	ATP-binding cassette, sub-family A (ABC1), member 5
Acbd5	NM_001102436-CDS	1	0	chr2	23094401	23094670	-1.02975	0.0198449						chr2	23068200	23114512	+	74159	acyl-Coenzyme A binding domain containing 5
Acbd5	NM_001102436-exon	1	0	chr2	23094401	23094670	-1.02975	0.0198449						chr2	23068200	23114512	+	74159	acyl-Coenzyme A binding domain containing 5
Acbd5	NM_001102436-intron	1	0	chr2	23094401	23094670	-1.02975	0.0198449						chr2	23068200	23114512	+	74159	acyl-Coenzyme A binding domain containing 5
Aco1	NM_007386-CDS	1	0	chr4	40196123	40196801	-0.607683	0.0292803						chr4	40143264	40199009	+	11428	aconitase 1
Aco1	NM_007386-exon	1	0	chr4	40196123	40196801	-0.607683	0.0292803						chr4	40143264	40199009	+	11428	aconitase 1
Aco1	NM_007386-intron	1	0	chr4	40196123	40196801	-0.607683	0.0292803						chr4	40143264	40199009	+	11428	aconitase 1
Acot1	NM_012006-intron	1	0	chr12	84012896	84013141	-1.09686	0.0296683						chr12	84009501	84017669	+	26897	acyl-CoA thioesterase 1
Acoxl	NM_028765-intron	1	0	chr2	128086572	128086930	-1.22239	0.00743588						chr2	127854627	128123892	+	74121	acyl-Coenzyme A oxidase-like
Acsbg1	NM_053178-CDS	1	0	chr9	54608963	54609287	-1	0.00994469						chr9	54604996	54661885	-	94180	acyl-CoA synthetase bubblegum family member 1
Acsbg1	NM_053178-exon	1	0	chr9	54608963	54609287	-1	0.00994469						chr9	54604996	54661885	-	94180	acyl-CoA synthetase bubblegum family member 1
Acsbg1	NM_053178-intron	1	0	chr9	54608963	54609287	-1	0.00994469						chr9	54604996	54661885	-	94180	acyl-CoA synthetase bubblegum family member 1
Actbl2	NM_175497-CDS	1	0	chr13	111255134	111255953	-0.70044	0.00741357						chr13	111255012	111257749	+	238880	actin, beta-like 2
Actbl2	NM_175497-exon	1	0	chr13	111255134	111255953	-0.70044	0.00741357						chr13	111255012	111257749	+	238880	actin, beta-like 2
Actn2	NM_033268-TTR	1	0	chr13	12268887	12269232	-0.892244	0.0209205						chr13	12269426	12340732	-	11472	actinin alpha 2
Actn4	NM_021895-intron	1	0	chr7	28935400	28935647	-1.01594	0.0264453						chr7	28893253	28962280	-	60595	actinin alpha 4
Acvr1	NM_001110204-CDS	1	0	chr2	58458665	58459231	-0.794971	0.0075119						chr2	58446437	58566828	-	11477	activin A receptor, type 1
Acvr1	NM_001110204-exon	1	0	chr2	58458665	58459231	-0.794971	0.0075119						chr2	58446437	58566828	-	11477	activin A receptor, type 1
Acvr1	NM_001110204-intron	1	0	chr2	58458665	58459231	-0.794971	0.0075119						chr2	58446437	58566828	-	11477	activin A receptor, type 1
Adcy6	NM_007405-fiveUTR	1	0	chr15	98604521	98604874	-0.841302	0.0149136						chr15	98589985	98607633	-	11512	adenylate cyclase 6
Adcy6	NM_007405-CDS	1	0	chr15	98604521	98604874	-0.841302	0.0149136						chr15	98589985	98607633	-	11512	adenylate cyclase 6
Adcy6	NM_007405-exon	1	0	chr15	98604521	98604874	-0.841302	0.0149136						chr15	98589985	98607633	-	11512	adenylate cyclase 6
Adcy6	NM_007405-intron	1	0	chr15	98604521	98604874	-0.841302	0.0149136						chr15	98589985	98607633	-	11512	adenylate cyclase 6
Adcy7	NM_001109756-promoter	1	0	chr8	88279005	88279246	-1.13993	0.0485907						chr8	88282991	88329962	+	11513	adenylate cyclase 7
Adcy7	NM_007406-intron	1	0	chr8	88279005	88279246	-1.13993	0.0485907						chr8	88272402	88329962	+	11513	adenylate cyclase 7
Agbl1	NM_001199224-intron	1	0	chr7	76407516	76407742	-0.981384	0.0472754						chr7	76229886	77124698	+	244071	ATP/GTP binding protein-like 1
Agbl2	NM_178755-CDS	1	0	chr2	90800936	90801653	-0.544321	0.0475746						chr2	90782743	90816231	+	271813	ATP/GTP binding protein-like 2
Agbl2	NM_178755-exon	1	0	chr2	90800936	90801653	-0.544321	0.0475746						chr2	90782743	90816231	+	271813	ATP/GTP binding protein-like 2
Agbl2	NM_178755-intron	1	0	chr2	90800936	90801653	-0.544321	0.0475746						chr2	90782743	90816231	+	271813	ATP/GTP binding protein-like 2
Agbl3	NM_178630-CDS	1	0	chr6	34799537	34799963	-0.825057	0.019404						chr6	34780431	34857932	+	76223	ATP/GTP binding protein-like 3
Agbl3	NM_178630-exon	1	0	chr6	34799537	34799963	-0.825057	0.019404						chr6	34780431	34857932	+	76223	ATP/GTP binding protein-like 3
Agbl3	NM_178630-intron	1	0	chr6	34799537	34799963	-0.825057	0.019404						chr6	34780431	34857932	+	76223	ATP/GTP binding protein-like 3
Agtpbp1	NM_001048008-CDS	1	0	chr13	59512076	59512546	-0.807355	0.0202233						chr13	59493403	59557319	-	67269	ATP/GTP binding protein 1
Agtpbp1	NM_001048008-exon	1	0	chr13	59512076	59512546	-0.807355	0.0202233						chr13	59493403	59557319	-	67269	ATP/GTP binding protein 1
Agtpbp1	NM_001048008-intron	1	0	chr13	59512076	59512546	-0.807355	0.0202233						chr13	59493403	59557319	-	67269	ATP/GTP binding protein 1
Aim2	NM_001013779-intron	1	0	chr1	173435414	173435682	-0.981384	0.0472754						chr1	173420603	173466036	+	383619	absent in melanoma 2
Ak7	NM_030187-CDS	1	0	chr12	105746904	105747519	-0.67611	0.0169501						chr12	105705981	105782447	+	78801	adenylate kinase 7
Ak7	NM_030187-exon	1	0	chr12	105746904	105747519	-0.67611	0.0169501						chr12	105705981	105782447	+	78801	adenylate kinase 7
Ak7	NM_030187-intron	1	0	chr12	105746904	105747519	-0.67611	0.0169501						chr12	105705981	105782447	+	78801	adenylate kinase 7
Alpk2	NM_001037294-intron	1	0	chr18	65389189	65389452	-0.959358	0.0230235						chr18	65265530	65393888	-	225638	alpha-kinase 2
Als2cr11	NM_175200-promoter	1	0	chr1	59094642	59095054	-0.70156	0.031568						chr1	59050505	59094900	-	73463	amyotrophic lateral sclerosis 2 (juvenile) chromosome region, candidate 11 (human)
Als2cr11	NM_175200-fiveUTR	1	0	chr1	59094642	59095054	-0.70156	0.031568						chr1	59050505	59094900	-	73463	amyotrophic lateral sclerosis 2 (juvenile) chromosome region, candidate 11 (human)
Als2cr11	NM_175200-CDS	1	0	chr1	59094642	59095054	-0.70156	0.031568						chr1	59050505	59094900	-	73463	amyotrophic lateral sclerosis 2 (juvenile) chromosome region, candidate 11 (human)
Als2cr11	NM_175200-exon	1	0	chr1	59094642	59095054	-0.70156	0.031568						chr1	59050505	59094900	-	73463	amyotrophic lateral sclerosis 2 (juvenile) chromosome region, candidate 11 (human)
Ampd1	NM_001033303-CDS	1	0	chr3	103078970	103079269	-0.731406	0.0454987						chr3	103074013	103099720	+	229665	adenosine monophosphate deaminase 1
Ampd1	NM_001033303-exon	1	0	chr3	103078970	103079269	-0.731406	0.0454987						chr3	103074013	103099720	+	229665	adenosine monophosphate deaminase 1
Ampd1	NM_001033303-intron	1	0	chr3	103078970	103079269	-0.731406	0.0454987						chr3	103074013	103099720	+	229665	adenosine monophosphate deaminase 1
Angptl7	NM_001039554-intron	1	0	chr4	148498206	148498683	-0.762961	0.0180958						chr4	148495279	148500462	-	654812	angiopoietin-like 7
Ank	NM_020332-intron	1	0	chr15	27579371	27579844	-0.825057	0.019404						chr15	27466676	27594907	+	11732	progressive ankylosis
Ankrd9	NM_175207-CDS	1	0	chr12	110976519	110976848	-0.786293	0.0411429						chr12	110975352	110979021	-	74251	ankyrin repeat domain 9
Ankrd9	NM_175207-exon	1	0	chr12	110976519	110976848	-0.786293	0.0411429						chr12	110975352	110979021	-	74251	ankyrin repeat domain 9
Ano7	NM_001271884-intron	1	0	chr1	93396020	93396373	-1.01886	0.0121912						chr1	93373895	93404304	+	404545	anoctamin 7
Anxa6	NM_001110211-CDS	1	0	chr11	55008971	55009236	-1.02975	0.0436741						chr11	54978961	55033471	-	11749	annexin A6
Anxa6	NM_001110211-exon	1	0	chr11	55008971	55009236	-1.02975	0.0436741						chr11	54978961	55033471	-	11749	annexin A6
Anxa6	NM_001110211-intron	1	0	chr11	55008971	55009236	-1.02975	0.0436741						chr11	54978961	55033471	-	11749	annexin A6
Ap3s1	NM_009681-CDS	1	0	chr18	46780737	46781043	-1.01594	0.0264453						chr18	46741916	46790826	+	11777	adaptor-related protein complex 3, sigma 1 subunit
Ap3s1	NM_009681-exon	1	0	chr18	46780737	46781043	-1.01594	0.0264453						chr18	46741916	46790826	+	11777	adaptor-related protein complex 3, sigma 1 subunit
Ap3s1	NM_009681-intron	1	0	chr18	46780737	46781043	-1.01594	0.0264453						chr18	46741916	46790826	+	11777	adaptor-related protein complex 3, sigma 1 subunit
Ap4m1	NM_021392-promoter	1	0	chr5	138167094	138167270	-1.14839	0.0359553						chr5	138172020	138178685	+	11781	adaptor-related protein complex AP-4, mu 1
Apc	NM_007462-intron	1	0	chr18	34254909	34255242	-0.889817	0.0430015						chr18	34220983	34322190	+	11789	adenomatosis polyposis coli
Aqp2	NM_009699-promoter	1	0	chr15	99578873	99579326	-0.823843	0.0155793						chr15	99579055	99584545	+	11827	aquaporin 2
Aqp2	NM_009699-fiveUTR	1	0	chr15	99578873	99579326	-0.823843	0.0155793						chr15	99579055	99584545	+	11827	aquaporin 2
Aqp2	NM_009699-CDS	1	0	chr15	99578873	99579326	-0.823843	0.0155793						chr15	99579055	99584545	+	11827	aquaporin 2
Aqp2	NM_009699-exon	1	0	chr15	99578873	99579326	-0.823843	0.0155793						chr15	99579055	99584545	+	11827	aquaporin 2
Arap2	NM_178407-intron	1	0	chr5	62622825	62623193	-0.792708	0.0135555						chr5	62602445	62766177	-	212285	ArfGAP with RhoGAP domain, ankyrin repeat and PH domain 2
Arfgef2	NM_001085495-intron	1	0	chr2	166817591	166818040	-0.760049	0.0225495						chr2	166805580	166898051	+	99371	ADP-ribosylation factor guanine nucleotide-exchange factor 2 (brefeldin A-inhibited)
Arhgap15	NM_153820-intron	1	0	chr2	44095478	44095778	-0.889817	0.0430015						chr2	43748823	44387623	+	76117	Rho GTPase activating protein 15
Arhgap21	NM_001081364-intron	1	0	chr2	20866368	20866630	-1.11548	0.0165522						chr2	20847918	20967721	-	71435	Rho GTPase activating protein 21
Arhgap23	NM_021493-CDS	1	0	chr11	97451865	97452762	-0.615735	0.0124661						chr11	97450159	97502400	+	58996	Rho GTPase activating protein 23
Arhgap23	NM_021493-exon	1	0	chr11	97451865	97452762	-0.615735	0.0124661						chr11	97450159	97502400	+	58996	Rho GTPase activating protein 23
Arhgap23	NM_021493-intron	1	0	chr11	97451865	97452762	-0.615735	0.0124661						chr11	97450159	97502400	+	58996	Rho GTPase activating protein 23
Arhgap25	NM_175476-promoter	1	0	chr6	87500586	87500898	-0.910448	0.0324779						chr6	87459384	87496300	-	232201	Rho GTPase activating protein 25
Arhgap25	NM_001037727-intron	1	0	chr6	87500586	87500898	-0.910448	0.0324779						chr6	87459384	87533235	-	232201	Rho GTPase activating protein 25
Arhgap28	NM_172964-CDS	1	0	chr17	67895821	67896330	-0.89377	0.0103624						chr17	67842707	68004108	-	268970	Rho GTPase activating protein 28
Arhgap28	NM_172964-exon	1	0	chr17	67895821	67896330	-0.89377	0.0103624						chr17	67842707	68004108	-	268970	Rho GTPase activating protein 28
Arhgap28	NM_172964-intron	1	0	chr17	67901886	67902227	-0.807355	0.0496928						chr17	67842707	68004108	-	268970	Rho GTPase activating protein 28
Arhgef25	NM_001166413-CDS	1	0	chr10	127185201	127185646	-0.68634	0.0492656						chr10	127182520	127189823	-	52666	Rho guanine nucleotide exchange factor (GEF) 25
Arhgef25	NM_001166413-exon	1	0	chr10	127185201	127185646	-0.68634	0.0492656						chr10	127182520	127189823	-	52666	Rho guanine nucleotide exchange factor (GEF) 25
Arhgef25	NM_001166413-intron	1	0	chr10	127185201	127185646	-0.68634	0.0492656						chr10	127182520	127189823	-	52666	Rho guanine nucleotide exchange factor (GEF) 25
Arhgef7	NM_001113518-TTR	1	0	chr8	11838674	11839244	-0.647698	0.0429118						chr8	11758329	11835217	+	54126	Rho guanine nucleotide exchange factor (GEF7)
Arid2	NM_175251-intron	1	0	chr15	96382100	96382533	-0.736966	0.0363172						chr15	96287521	96405463	+	77044	AT rich interactive domain 2 (ARID, RFX-like)
Arid3a	NM_007880-intron	1	0	chr10	79935292	79935716	-0.807355	0.0104999						chr10	79927071	79955012	+	13496	AT rich interactive domain 3A (BRIGHT-like)
Arid4a	NM_001081195-CDS	1	0	chr12	71076402	71076936	-0.63743	0.0306657						chr12	71015966	71099351	+	238247	AT rich interactive domain 4A (RBP1-like)
Arid4a	NM_001081195-exon	1	0	chr12	71076402	71076936	-0.63743	0.0306657						chr12	71015966	71099351	+	238247	AT rich interactive domain 4A (RBP1-like)
Arid4a	NM_001081195-intron	1	0	chr12	71076402	71076936	-0.63743	0.0306657						chr12	71015966	71099351	+	238247	AT rich interactive domain 4A (RBP1-like)
Arsg	NM_028710-intron	1	0	chr11	109494465	109494785	-0.766713	0.0426631						chr11	109473373	109573329	+	74008	arylsulfatase G
Asph	NM_001177855-TTR	1	0	chr4	9620649	9620866	-1.34792	0.00746349						chr4	9620909	9669162	-	65973	aspartate-beta-hydroxylase
Atg2b	NM_029654-intron	1	0	chr12	105618118	105618465	-0.715432	0.0468173						chr12	105613539	105685241	-	76559	autophagy related 2B
Atp6v0a4	NM_080467-CDS	1	0	chr6	38050440	38050808	-0.970854	0.00659848						chr6	38048482	38124586	-	140494	ATPase, H+ transporting, lysosomal V0 subunit A4
Atp6v0a4	NM_080467-exon	1	0	chr6	38050440	38050808	-0.970854	0.00659848						chr6	38048482	38124586	-	140494	ATPase, H+ transporting, lysosomal V0 subunit A4
Atp6v0a4	NM_080467-intron	1	0	chr6	38050440	38050808	-0.970854	0.00659848						chr6	38048482	38124586	-	140494	ATPase, H+ transporting, lysosomal V0 subunit A4
Atp7b	NM_007511-CDS	1	0	chr8	22004231	22004563	-1	0.00994469						chr8	21994347	22060074	-	11979	ATPase, Cu++ transporting, beta polypeptide
Atp7b	NM_007511-exon	1	0	chr8	22004231	22004563	-1	0.00994469						chr8	21994347	22060074	-	11979	ATPase, Cu++ transporting, beta polypeptide
Atp7b	NM_007511-intron	1	0	chr8	22004231	22004563	-1	0.00994469						chr8	21994347	22060074	-	11979	ATPase, Cu++ transporting, beta polypeptide
Atp9a	NM_015731-intron	1	0	chr2	168670098	168670525	-0.793549	0.0109083						chr2	168634437	168741800	-	11981	ATPase, class II, type 9A
Atxn1	NM_001199304-intron	1	0	chr13	45935513	45935842	-0.97728	0.0285205						chr13	45549755	45964991	-	20238	ataxin 1
Axin1	NM_001159598-CDS	1	0	chr17	26184012	26184443	-0.868755	0.022046						chr17	26138685	26195811	+	12005	axin 1
Axin1	NM_001159598-exon	1	0	chr17	26184012	26184443	-0.868755	0.022046						chr17	26138685	26195811	+	12005	axin 1
Axin1	NM_001159598-intron	1	0	chr17	26184012	26184443	-0.868755	0.022046						chr17	26138685	26195811	+	12005	axin 1
Azi1	NM_009734-CDS	1	0	chr11	120070619	120071252	-0.630477	0.0203016						chr11	120064429	120086827	-	12009	5-azacytidine induced gene 1
Azi1	NM_009734-exon	1	0	chr11	120070619	120071252	-0.630477	0.0203016						chr11	120064429	120086827	-	12009	5-azacytidine induced gene 1
B3gat1	NM_029792-CDS	1	0	chr9	26755506	26756046	-0.740241	0.00956795						chr9	26751561	26761338	+	76898	beta-1,3-glucuronyltransferase 1 (glucuronosyltransferase P)
B3gat1	NM_029792-exon	1	0	chr9	26755506	26756046	-0.740241	0.00956795						chr9	26751561	26761338	+	76898	beta-1,3-glucuronyltransferase 1 (glucuronosyltransferase P)
B3gat1	NM_029792-intron	1	0	chr9	26755506	26756046	-0.740241	0.00956795						chr9	26751561	26761338	+	76898	beta-1,3-glucuronyltransferase 1 (glucuronosyltransferase P)
B3gntl1	NM_178664-intron	1	0	chr11	121622437	121622759	-0.731406	0.0454987						chr11	121616207	121673151	-	210004	UDP-GlcNAc:betaGal beta-1,3-N-acetylglucosaminyltransferase-like 1
B4galnt2	NM_008081-CDS	1	0	chr11	95866484	95867074	-0.661277	0.0208349						chr11	95863558	95914871	-	14422	beta-1,4-N-acetyl-galactosaminyl transferase 2
B4galnt2	NM_008081-exon	1	0	chr11	95866484	95867074	-0.661277	0.0208349						chr11	95863558	95914871	-	14422	beta-1,4-N-acetyl-galactosaminyl transferase 2
B4galnt2	NM_008081-intron	1	0	chr11	95866484	95867074	-0.661277	0.0208349						chr11	95863558	95914871	-	14422	beta-1,4-N-acetyl-galactosaminyl transferase 2
BB019430	NR_033565-promoter	1	0	chr10	58693146	58693492	-0.928661	0.0245571						chr10	58696744	58704277	+	103505	expressed sequence BB019430
Bbs9	NM_178415-intron	1	0	chr9	22838819	22839116	-1.18175	0.00357987						chr9	22475714	22888280	+	319845	Bardet-Biedl syndrome 9 (human)
Bcl2l11	NM_009754-threeUTR	1	0	chr2	128157979	128158605	-0.659798	0.0180845						chr2	128126037	128162547	+	12125	BCL2-like 11 (apoptosis facilitator)
Bcl2l11	NM_009754-CDS	1	0	chr2	128157979	128158605	-0.659798	0.0180845						chr2	128126037	128162547	+	12125	BCL2-like 11 (apoptosis facilitator)
Bcl2l11	NM_009754-exon	1	0	chr2	128157979	128158605	-0.659798	0.0180845						chr2	128126037	128162547	+	12125	BCL2-like 11 (apoptosis facilitator)
Bcl2l11	NM_009754-intron	1	0	chr2	128157979	128158605	-0.659798	0.0180845						chr2	128126037	128162547	+	12125	BCL2-like 11 (apoptosis facilitator)
Bcr	NM_001081412-intron	1	0	chr10	75095557	75095824	-1.40682	0.0047757						chr10	75060895	75184923	+	110279	breakpoint cluster region
Bhlha15	NM_010800-CDS	1	0	chr5	144191169	144191590	-1.07039	0.000839523						chr5	144190285	144194441	+	17341	basic helix-loop-helix family, member a15
Bhlha15	NM_010800-exon	1	0	chr5	144191169	144191590	-1.07039	0.000839523						chr5	144190285	144194441	+	17341	basic helix-loop-helix family, member a15
Bnip1	NM_172149-threeUTR	1	0	chr17	26791723	26792354	-0.591626	0.0356587						chr17	26781078	26792521	+	224630	BCL2/adenovirus E1B interacting protein 1
Bnip1	NM_172149-CDS	1	0	chr17	26791723	26792354	-0.591626	0.0356587						chr17	26781078	26792521	+	224630	BCL2/adenovirus E1B interacting protein 1
Bnip1	NM_172149-exon	1	0	chr17	26791723	26792354	-0.591626	0.0356587						chr17	26781078	26792521	+	224630	BCL2/adenovirus E1B interacting protein 1
Bnip1	NM_172149-intron	1	0	chr17	26791723	26792354	-0.591626	0.0356587						chr17	26781078	26792521	+	224630	BCL2/adenovirus E1B interacting protein 1
Brip1	NM_178309-intron	1	0	chr11	86188253	86188436	-1.13993	0.0485907						chr11	86058135	86201193	-	237911	BRCA1 interacting protein C-terminal helicase 1
Bsg	NM_009768-CDS	1	0	chr10	79708752	79709213	-0.727628	0.0299212						chr10	79704357	79711979	+	12215	basigin
Bsg	NM_009768-exon	1	0	chr10	79708752	79709213	-0.727628	0.0299212						chr10	79704357	79711979	+	12215	basigin
Bsg	NM_001077184-intron	1	0	chr10	79708752	79709213	-0.727628	0.0299212						chr10	79704357	79711979	+	12215	basigin
Btaf1	NM_001080706-CDS	1	0	chr19	37000103	37000353	-1.10692	0.0221308						chr19	36926078	37014057	+	107182	BTAF1 RNA polymerase II, B-TFIID transcription factor-associated, (Mot1 homolog, S. cerevisiae)
Btaf1	NM_001080706-exon	1	0	chr19	37000103	37000353	-1.10692	0.0221308						chr19	36926078	37014057	+	107182	BTAF1 RNA polymerase II, B-TFIID transcription factor-associated, (Mot1 homolog, S. cerevisiae)
Btaf1	NM_001080706-intron	1	0	chr19	37000103	37000353	-1.10692	0.0221308						chr19	36926078	37014057	+	107182	BTAF1 RNA polymerase II, B-TFIID transcription factor-associated, (Mot1 homolog, S. cerevisiae)
Btbd11	NM_001017525-intron	1	0	chr10	85649504	85649935	-0.786293	0.0411429						chr10	85598410	85660292	+	74007	BTB (POZ) domain containing 11
C330005M16Rik	NM_175319-promoter	1	0	chr7	28633793	28634031	-1.05889	0.0243128						chr7	28607636	28631015	-	101744	RIKEN cDNA C330005M16 gene
C87436	NM_001243741-fiveUTR	1	0	chr6	86445436	86445964	-0.662965	0.0116722						chr6	86438645	86470387	+	232196	expressed sequence C87436
C87436	NM_001243741-CDS	1	0	chr6	86445436	86445964	-0.662965	0.0116722						chr6	86438645	86470387	+	232196	expressed sequence C87436
C87436	NM_001243741-exon	1	0	chr6	86445436	86445964	-0.662965	0.0116722						chr6	86438645	86470387	+	232196	expressed sequence C87436
Cacna1c	NM_001159533-CDS	1	0	chr6	118651872	118652182	-0.748461	0.0441145						chr6	118592295	119108189	-	12288	calcium channel, voltage-dependent, L type, alpha 1C subunit
Cacna1c	NM_001159533-exon	1	0	chr6	118651872	118652182	-0.748461	0.0441145						chr6	118592295	119108189	-	12288	calcium channel, voltage-dependent, L type, alpha 1C subunit
Cacna1c	NM_001159533-intron	1	0	chr6	119007047	119007517	-0.785329	0.00569074						chr6	118592295	119108189	-	12288	calcium channel, voltage-dependent, L type, alpha 1C subunit
Cacna1e	NM_009782-threeUTR	1	0	chr1	154398143	154398476	-0.830075	0.0378913						chr1	154392518	154725920	-	12290	calcium channel, voltage-dependent, R type, alpha 1E subunit
Cacna1e	NM_009782-CDS	1	0	chr1	154493130	154493392	-1.01886	0.0121912						chr1	154392518	154725920	-	12290	calcium channel, voltage-dependent, R type, alpha 1E subunit
Cacna1e	NM_009782-exon	1	0	chr1	154493130	154493392	-1.01886	0.0121912						chr1	154392518	154725920	-	12290	calcium channel, voltage-dependent, R type, alpha 1E subunit
Cacna1e	NM_009782-intron	1	0	chr1	154493130	154493392	-1.01886	0.0121912						chr1	154392518	154725920	-	12290	calcium channel, voltage-dependent, R type, alpha 1E subunit
Cacna1i	NM_001044308-CDS	1	0	chr15	80362157	80362445	-1	0.0353156						chr15	80287237	80398292	+	239556	calcium channel, voltage-dependent, alpha 1I subunit
Cacna1i	NM_001044308-exon	1	0	chr15	80362157	80362445	-1	0.0353156						chr15	80287237	80398292	+	239556	calcium channel, voltage-dependent, alpha 1I subunit
Cacna1i	NM_001044308-intron	1	0	chr15	80362157	80362445	-1	0.0353156						chr15	80287237	80398292	+	239556	calcium channel, voltage-dependent, alpha 1I subunit
Cacna2d3	NM_009785-intron	1	0	chr14	29692789	29693050	-0.549557	0.0408302						chr14	28904942	29721864	-	12294	calcium channel, voltage-dependent, alpha2/delta subunit 3
Cadps2	NM_001252105-intron	1	0	chr6	23735412	23735751	-0.766713	0.0426631						chr6	23262773	23839421	-	320405	Ca2+-dependent activator protein for secretion 2
Camk1d	NM_177343-threeUTR	1	0	chr2	5298034	5298297	-1.12286	0.0124084						chr2	5293456	5714664	-	227541	calcium/calmodulin-dependent protein kinase ID
Camk1d	NM_177343-exon	1	0	chr2	5298034	5298297	-1.12286	0.0124084						chr2	5293456	5714664	-	227541	calcium/calmodulin-dependent protein kinase ID
Camk1d	NM_177343-intron	1	0	chr2	5379192	5379476	-0.69883	0.0133098						chr2	5293456	5714664	-	227541	calcium/calmodulin-dependent protein kinase ID
Cant1	NM_001025617-threeUTR	1	0	chr11	118407565	118408245	-0.739451	0.00396401						chr11	118406288	118419118	-	76025	calcium activated nucleotidase 1
Cant1	NM_001025617-CDS	1	0	chr11	118407565	118408245	-0.739451	0.00396401						chr11	118406288	118419118	-	76025	calcium activated nucleotidase 1
Cant1	NM_001025617-exon	1	0	chr11	118407565	118408245	-0.739451	0.00396401						chr11	118406288	118419118	-	76025	calcium activated nucleotidase 1
Cant1	NM_001025617-intron	1	0	chr11	118407565	118408245	-0.739451	0.00396401						chr11	118406288	118419118	-	76025	calcium activated nucleotidase 1
Capn2	NM_009794-intron	1	0	chr1	182510843	182511130	-0.881356	0.0343536						chr1	182467258	182517483	-	12334	calpain 2
Capn8	NM_001145806-CDS	1	0	chr1	182604587	182604873	-0.959358	0.0230235						chr1	182565006	182606526	+	170725	calpain 8
Capn8	NM_001145806-exon	1	0	chr1	182604587	182604873	-0.959358	0.0230235						chr1	182565006	182606526	+	170725	calpain 8
Capn8	NM_001145806-intron	1	0	chr1	182604587	182604873	-0.959358	0.0230235						chr1	182565006	182606526	+	170725	calpain 8
Cars2	NM_024248-CDS	1	0	chr8	11529407	11529934	-0.833827	0.00629292						chr8	11514016	11550771	-	71941	cysteinyl-tRNA synthetase 2 (mitochondrial)(putative)
Cars2	NM_024248-exon	1	0	chr8	11529407	11529934	-0.833827	0.00629292						chr8	11514016	11550771	-	71941	cysteinyl-tRNA synthetase 2 (mitochondrial)(putative)
Cars2	NM_024248-intron	1	0	chr8	11529407	11529934	-0.833827	0.00629292						chr8	11514016	11550771	-	71941	cysteinyl-tRNA synthetase 2 (mitochondrial)(putative)
Ccdc129	NM_001081665-intron	1	0	chr6	55950175	55950498	-0.850424	0.0288988						chr6	55837017	55978598	+	232016	coiled-coil domain containing 129
Ccdc148	NM_001001178-intron	1	0	chr2	58831981	58832475	-0.669851	0.0412376						chr2	58821697	59018606	-	227933	coiled-coil domain containing 148
Ccdc178	NM_027616-intron	1	0	chr18	21923940	21924208	-1.04551	0.0325402						chr18	21810896	22171396	-	70950	coiled coil domain containing 178
Ccdc19	NM_027972-CDS	1	0	chr1	172534079	172534356	-0.786293	0.0411429						chr1	172521129	172545870	+	71870	coiled-coil domain containing 19
Ccdc19	NM_027972-exon	1	0	chr1	172534079	172534356	-0.786293	0.0411429						chr1	172521129	172545870	+	71870	coiled-coil domain containing 19
Ccdc19	NM_027972-intron	1	0	chr1	172534079	172534356	-0.786293	0.0411429						chr1	172521129	172545870	+	71870	coiled-coil domain containing 19
Ccdc33	NM_001166282-intron	1	0	chr9	58099063	58099416	-0.936088	0.00924019						chr9	58028681	58118823	-	382077	coiled-coil domain containing 33
Ccdc6	NM_001111121-intron	1	0	chr10	70140198	70140627	-0.807355	0.0162309						chr10	70097120	70193200	+	76551	coiled-coil domain containing 6
Ccdc64	NM_001080808-intron	1	0	chr5	115654294	115655146	-0.631505	0.0133699						chr5	115649285	115731559	-	75665	coiled-coil domain containing 64
Ccnd3	NM_001081635-intron	1	0	chr17	47545246	47545659	-0.922832	0.0121277						chr17	47505050	47599688	+	12445	cyclin D3
Cd63	NM_001042580-promoter	1	0	chr10	128908858	128909176	-1.22239	0.00743588						chr10	128908918	128912818	+	12512	CD63 antigen
Cd63	NM_001042580-fiveUTR	1	0	chr10	128908858	128909176	-1.22239	0.00743588						chr10	128908918	128912818	+	12512	CD63 antigen
Cd63	NM_001042580-exon	1	0	chr10	128908858	128909176	-1.22239	0.00743588						chr10	128908918	128912818	+	12512	CD63 antigen
Cd63	NM_001042580-intron	1	0	chr10	128908858	128909176	-1.22239	0.00743588						chr10	128908918	128912818	+	12512	CD63 antigen
Cdc42se2	NM_178626-intron	1	0	chr11	54734391	54734804	-0.972414	0.0106779						chr11	54717414	54787703	-	72729	CDC42 small effector 2
Cdh12	NM_001008420-intron	1	0	chr15	21201519	21201776	-1.16099	0.0199096						chr15	21111451	21589533	+	215654	cadherin 12
Cdh4	NM_009867-intron	1	0	chr2	179511184	179511559	-0.791758	0.0168678						chr2	179442477	179899375	+	12561	cadherin 4
Cdh6	NM_007666-CDS	1	0	chr15	13042590	13042918	-0.900464	0.0128405						chr15	13034199	13173639	-	12563	cadherin 6
Cdh6	NM_007666-exon	1	0	chr15	13042590	13042918	-0.900464	0.0128405						chr15	13034199	13173639	-	12563	cadherin 6
Cdh6	NM_007666-intron	1	0	chr15	13042590	13042918	-0.900464	0.0128405						chr15	13034199	13173639	-	12563	cadherin 6
Cdh8	NM_001039154-intron	1	0	chr8	99340058	99340375	-0.910448	0.0324779						chr8	99028768	99416457	-	12564	cadherin 8
Cdh9	NM_009869-CDS	1	0	chr15	16850674	16851108	-0.70156	0.031568						chr15	16778100	16856777	+	12565	cadherin 9
Cdh9	NM_009869-exon	1	0	chr15	16850674	16851108	-0.70156	0.031568						chr15	16778100	16856777	+	12565	cadherin 9
Cdh9	NM_009869-intron	1	0	chr15	16850674	16851108	-0.70156	0.031568						chr15	16778100	16856777	+	12565	cadherin 9
Cdk18	NM_008795-intron	1	0	chr1	132120169	132120561	-1.03953	0.00696422						chr1	132113546	132139685	-	18557	cyclin-dependent kinase 18
Celf2	NM_001110229-intron	1	0	chr2	7055439	7055671	-1.07039	0.0182095						chr2	6539698	7081302	-	14007	CUGBP, Elav-like family member 2
Cenpa	NM_007681-promoter	1	0	chr5	30662569	30662816	-1	0.0353156						chr5	30666901	30674826	+	12615	centromere protein A
Cep135	NM_199032-intron	1	0	chr5	76592789	76593129	-0.68634	0.0492656						chr5	76591713	76646466	+	381644	centrosomal protein 135
Cep250	NM_001129999-threeUTR	1	0	chr2	155998651	155999074	-0.715432	0.0468173						chr2	155956557	155998900	+	16328	centrosomal protein 250
Cep250	NM_001129999-TTR	1	0	chr2	155998651	155999074	-0.715432	0.0468173						chr2	155956557	155998900	+	16328	centrosomal protein 250
Cep250	NM_001129999-exon	1	0	chr2	155998651	155999074	-0.715432	0.0468173						chr2	155956557	155998900	+	16328	centrosomal protein 250
Cep95	NM_001166685-CDS	1	0	chr11	106811145	106811516	-0.850424	0.0288988						chr11	106789251	106818861	+	320162	centrosomal protein 95
Cep95	NM_001166685-exon	1	0	chr11	106811145	106811516	-0.850424	0.0288988						chr11	106789251	106818861	+	320162	centrosomal protein 95
Cep95	NM_001166685-intron	1	0	chr11	106811145	106811516	-0.850424	0.0288988						chr11	106789251	106818861	+	320162	centrosomal protein 95
Cers6	NM_172856-intron	1	0	chr2	68965211	68965629	-0.696324	0.0259741						chr2	68861556	69111290	+	241447	ceramide synthase 6
Chd2	NM_001081345-CDS	1	0	chr7	73497540	73497737	-1.13993	0.0485907						chr7	73426651	73541746	-	244059	chromodomain helicase DNA binding protein 2
Chd2	NM_001081345-exon	1	0	chr7	73497540	73497737	-1.13993	0.0485907						chr7	73426651	73541746	-	244059	chromodomain helicase DNA binding protein 2
Chd2	NM_001081345-intron	1	0	chr7	73497540	73497737	-1.13993	0.0485907						chr7	73426651	73541746	-	244059	chromodomain helicase DNA binding protein 2
Cherp	NM_138585-CDS	1	0	chr8	72462201	72462517	-0.807355	0.0315616						chr8	72460482	72475233	-	27967	calcium homeostasis endoplasmic reticulum protein
Cherp	NM_138585-exon	1	0	chr8	72462201	72462517	-0.807355	0.0315616						chr8	72460482	72475233	-	27967	calcium homeostasis endoplasmic reticulum protein
Cherp	NM_138585-intron	1	0	chr8	72462201	72462517	-0.807355	0.0315616						chr8	72460482	72475233	-	27967	calcium homeostasis endoplasmic reticulum protein
Clasp2	NM_001081960-CDS	1	0	chr9	113868205	113868560	-0.97728	0.0285205						chr9	113812585	113919697	+	76499	CLIP associating protein 2
Clasp2	NM_001081960-exon	1	0	chr9	113868205	113868560	-0.97728	0.0285205						chr9	113812585	113919697	+	76499	CLIP associating protein 2
Clasp2	NM_001081960-intron	1	0	chr9	113870559	113870884	-0.832446	0.0475719						chr9	113812585	113919697	+	76499	CLIP associating protein 2
Clip2	NM_001039162-fiveUTR	1	0	chr5	134534848	134535332	-0.745954	0.0232798						chr5	134489385	134552434	-	269713	CAP-GLY domain containing linker protein 2
Clip2	NM_001039162-CDS	1	0	chr5	134534848	134535332	-0.745954	0.0232798						chr5	134489385	134552434	-	269713	CAP-GLY domain containing linker protein 2
Clip2	NM_001039162-exon	1	0	chr5	134534848	134535332	-0.745954	0.0232798						chr5	134489385	134552434	-	269713	CAP-GLY domain containing linker protein 2
Clip2	NM_001039162-intron	1	0	chr5	134534848	134535332	-0.745954	0.0232798						chr5	134489385	134552434	-	269713	CAP-GLY domain containing linker protein 2
Clp1	NM_133840-CDS	1	0	chr2	84725510	84725914	-0.731406	0.0454987						chr2	84723121	84727268	-	98985	CLP1, cleavage and polyadenylation factor I subunit
Clp1	NM_133840-exon	1	0	chr2	84725510	84725914	-0.731406	0.0454987						chr2	84723121	84727268	-	98985	CLP1, cleavage and polyadenylation factor I subunit
Clp1	NM_133840-intron	1	0	chr2	84725510	84725914	-0.731406	0.0454987						chr2	84723121	84727268	-	98985	CLP1, cleavage and polyadenylation factor I subunit
Clvs1	NM_028940-CDS	1	0	chr4	9281901	9282150	-0.981384	0.0472754						chr4	9269316	9451691	+	74438	clavesin 1
Clvs1	NM_028940-exon	1	0	chr4	9281901	9282150	-0.981384	0.0472754						chr4	9269316	9451691	+	74438	clavesin 1
Clvs1	NM_028940-intron	1	0	chr4	9281901	9282150	-0.981384	0.0472754						chr4	9269316	9451691	+	74438	clavesin 1
Cnfn	NM_001081375-TTR	1	0	chr7	25363124	25364041	-0.563429	0.0179661						chr7	25367615	25369724	-	72383	cornifelin
Cnnm3	NM_001039551-threeUTR	1	0	chr1	36525144	36525498	-0.752907	0.0351989						chr1	36511875	36528237	+	94218	cyclin M3
Cnnm3	NM_053186-CDS	1	0	chr1	36525144	36525498	-0.752907	0.0351989						chr1	36511875	36528237	+	94218	cyclin M3
Cnnm3	NM_001039551-exon	1	0	chr1	36525144	36525498	-0.752907	0.0351989						chr1	36511875	36528237	+	94218	cyclin M3
Cnnm3	NM_001039551-intron	1	0	chr1	36525144	36525498	-0.752907	0.0351989						chr1	36511875	36528237	+	94218	cyclin M3
Cntnap5c	NM_001081653-intron	1	0	chr17	58272393	58272721	-1.33787	0.00563009						chr17	57769569	58410342	+	620292	contactin associated protein-like 5C
Col26a1	NM_024474-intron	1	0	chr5	136767796	136768076	-0.922832	0.0405496						chr5	136741763	136883107	-	140709	collagen, type XXVI, alpha 1
Col6a3	NM_001243008-CDS	1	0	chr1	90792809	90793126	-0.959358	0.0230235						chr1	90766859	90843971	-	12835	collagen, type VI, alpha 3
Col6a3	NM_001243008-exon	1	0	chr1	90792809	90793126	-0.959358	0.0230235						chr1	90766859	90843971	-	12835	collagen, type VI, alpha 3
Col6a3	NM_001243008-intron	1	0	chr1	90792809	90793126	-0.959358	0.0230235						chr1	90766859	90843971	-	12835	collagen, type VI, alpha 3
Cops6	NM_012002-TTR	1	0	chr5	138167094	138167270	-1.14839	0.0359553						chr5	138161101	138163984	+	26893	COP9 (constitutive photomorphogenic) homolog, subunit 6 (Arabidopsis thaliana)
Coq5	NM_026504-CDS	1	0	chr5	115284218	115284895	-0.618321	0.0451364						chr5	115279701	115296972	+	52064	coenzyme Q5 homolog, methyltransferase (yeast)
Coq5	NM_026504-exon	1	0	chr5	115284218	115284895	-0.618321	0.0451364						chr5	115279701	115296972	+	52064	coenzyme Q5 homolog, methyltransferase (yeast)
Coq5	NM_026504-intron	1	0	chr5	115284218	115284895	-0.618321	0.0451364						chr5	115279701	115296972	+	52064	coenzyme Q5 homolog, methyltransferase (yeast)
Cpa6	NM_177834-intron	1	0	chr1	10708277	10708680	-0.843881	0.0185635						chr1	10324726	10719943	-	329093	carboxypeptidase A6
Cped1	NM_001081351-intron	1	0	chr6	22176531	22177080	-0.940621	0.00355682						chr6	21985909	22255606	+	214642	cadherin-like and PC-esterase domain containing 1
Cpt2	NM_009949-CDS	1	0	chr4	107907071	107907684	-0.654109	0.0248752						chr4	107903981	107923589	-	12896	carnitine palmitoyltransferase 2
Cpt2	NM_009949-exon	1	0	chr4	107907071	107907684	-0.654109	0.0248752						chr4	107903981	107923589	-	12896	carnitine palmitoyltransferase 2
Creb5	NM_172728-intron	1	0	chr6	53618663	53618921	-0.97728	0.0285205						chr6	53573373	53695832	+	231991	cAMP responsive element binding protein 5
Cry1	NM_007771-intron	1	0	chr10	85140215	85140446	-0.859822	0.045342						chr10	85131699	85185054	-	12952	cryptochrome 1 (photolyase-like)
Crybg3	NM_174848-intron	1	0	chr16	59512039	59512372	-0.854661	0.0361583						chr16	59490774	59555752	-	224273	beta-gamma crystallin domain containing 3
Cst6	NM_028623-promoter	1	0	chr19	5351323	5351712	-0.984233	0.00810334						chr19	5344704	5349574	-	73720	cystatin E/M
Ctnnd2	NM_008729-CDS	1	0	chr15	30669271	30669719	-0.78799	0.0328215						chr15	30172592	31029343	+	18163	catenin (cadherin associated protein), delta 2
Ctnnd2	NM_008729-exon	1	0	chr15	30669271	30669719	-0.78799	0.0328215						chr15	30172592	31029343	+	18163	catenin (cadherin associated protein), delta 2
Ctnnd2	NM_008729-intron	1	0	chr15	30590556	30590876	-1.22239	0.013208						chr15	30172592	31029343	+	18163	catenin (cadherin associated protein), delta 2
Ctsh	NM_007801-CDS	1	0	chr9	90064090	90064407	-1.16993	0.0111501						chr9	90054266	90076095	+	13036	cathepsin H
Ctsh	NM_007801-exon	1	0	chr9	90064090	90064407	-1.16993	0.0111501						chr9	90054266	90076095	+	13036	cathepsin H
Ctsh	NM_007801-intron	1	0	chr9	90064090	90064407	-1.16993	0.0111501						chr9	90054266	90076095	+	13036	cathepsin H
Cux1	NM_198602-intron	1	0	chr5	136266427	136266773	-1.01089	0.00753318						chr5	136248134	136567405	-	13047	cut-like homeobox 1
Cux2	NM_007804-intron	1	0	chr5	121974526	121974993	-0.866249	0.00711012						chr5	121860215	122047825	-	13048	cut-like homeobox 2
Cxcr2	NM_009909-threeUTR	1	0	chr1	74159188	74159456	-1	0.0353156						chr1	74153993	74161246	+	12765	chemokine (C-X-C motif) receptor 2
Cxcr2	NM_009909-CDS	1	0	chr1	74159188	74159456	-1	0.0353156						chr1	74153993	74161246	+	12765	chemokine (C-X-C motif) receptor 2
Cxcr2	NM_009909-exon	1	0	chr1	74159188	74159456	-1	0.0353156						chr1	74153993	74161246	+	12765	chemokine (C-X-C motif) receptor 2
Cyfip1	NM_001164661-intron	1	0	chr7	55884528	55884860	-0.885357	0.0168227						chr7	55842070	55932633	+	20430	cytoplasmic FMR1 interacting protein 1
Cyp39a1	NM_018887-CDS	1	0	chr17	43725273	43725528	-0.942285	0.0305327						chr17	43667424	43751431	+	56050	cytochrome P450, family 39, subfamily a, polypeptide 1
Cyp39a1	NM_018887-exon	1	0	chr17	43725273	43725528	-0.942285	0.0305327						chr17	43667424	43751431	+	56050	cytochrome P450, family 39, subfamily a, polypeptide 1
Cyp39a1	NM_018887-intron	1	0	chr17	43725273	43725528	-0.942285	0.0305327						chr17	43667424	43751431	+	56050	cytochrome P450, family 39, subfamily a, polypeptide 1
D430041D05Rik	NM_001033347-intron	1	0	chr2	104290988	104291365	-0.992911	0.0214513						chr2	104143074	104410334	-	241589	RIKEN cDNA D430041D05 gene
D430042O09Rik	NM_001081022-intron	1	0	chr7	125772567	125772825	-1	0.0353156						chr7	125707875	125874797	+	233865	RIKEN cDNA D430042O09 gene
D730039F16Rik	NM_030021-TTR	1	0	chr2	34897091	34897627	-0.74086	0.0154874						chr2	34874435	34892133	+	77996	RIKEN cDNA D730039F16 gene
D830032E09Rik	NR_102307-exon	1	0	chr1	107936737	107936915	-1.08489	0.0398975						chr1	107917258	107950947	+	319596	RIKEN cDNA D830032E09 gene
D830032E09Rik	NR_102306-intron	1	0	chr1	107936737	107936915	-1.08489	0.0398975						chr1	107917258	107950947	+	319596	RIKEN cDNA D830032E09 gene
Dao	NM_010018-TTR	1	0	chr5	114029495	114029813	-0.830075	0.0378913						chr5	114003825	114025460	+	13142	D-amino acid oxidase
Dbt	NM_010022-CDS	1	0	chr3	116539236	116539582	-0.807355	0.0162309						chr3	116513078	116549981	+	13171	dihydrolipoamide branched chain transacylase E2
Dbt	NM_010022-exon	1	0	chr3	116539236	116539582	-0.807355	0.0162309						chr3	116513078	116549981	+	13171	dihydrolipoamide branched chain transacylase E2
Dbt	NM_010022-intron	1	0	chr3	116539236	116539582	-0.807355	0.0162309						chr3	116513078	116549981	+	13171	dihydrolipoamide branched chain transacylase E2
Dcdc2a	NM_177577-intron	1	0	chr13	25165964	25166186	-1.28652	0.0115445						chr13	25056003	25210706	+	195208	doublecortin domain containing 2a
Dctn1	NM_001198866-fiveUTR	1	0	chr6	83182432	83182692	-1.09686	0.0296683						chr6	83165923	83200117	+	13191	dynactin 1
Dctn1	NM_001198866-CDS	1	0	chr6	83182432	83182692	-1.09686	0.0296683						chr6	83165923	83200117	+	13191	dynactin 1
Dctn1	NM_001198866-exon	1	0	chr6	83182432	83182692	-1.09686	0.0296683						chr6	83165923	83200117	+	13191	dynactin 1
Dctn1	NM_001198866-intron	1	0	chr6	83182432	83182692	-1.09686	0.0296683						chr6	83165923	83200117	+	13191	dynactin 1
Dgkh	NM_001081336-intron	1	0	chr14	78646442	78646824	-0.76988	0.0340339						chr14	78569608	78725089	-	380921	diacylglycerol kinase, eta
Dgki	NM_001081206-intron	1	0	chr6	37120672	37121088	-0.766713	0.0426631						chr6	36846021	37299976	-	320127	diacylglycerol kinase, iota
Dhrs7	NM_025522-intron	1	0	chr12	72655853	72656173	-0.828113	0.030254						chr12	72650352	72664828	-	66375	dehydrogenase/reductase (SDR family) member 7
Dhx34	NM_027883-fiveUTR	1	0	chr7	16217826	16218756	-0.584963	0.0129974						chr7	16197220	16222032	-	71723	DEAH (Asp-Glu-Ala-His) box polypeptide 34
Dhx34	NM_027883-CDS	1	0	chr7	16217826	16218756	-0.584963	0.0129974						chr7	16197220	16222032	-	71723	DEAH (Asp-Glu-Ala-His) box polypeptide 34
Dhx34	NM_027883-exon	1	0	chr7	16217826	16218756	-0.584963	0.0129974						chr7	16197220	16222032	-	71723	DEAH (Asp-Glu-Ala-His) box polypeptide 34
Dhx34	NM_027883-intron	1	0	chr7	16217826	16218756	-0.584963	0.0129974						chr7	16197220	16222032	-	71723	DEAH (Asp-Glu-Ala-His) box polypeptide 34
Diexf	NM_145415-intron	1	0	chr1	193127482	193127873	-0.894818	0.00519681						chr1	193104402	193130251	-	215193	digestive organ expansion factor homolog (zebrafish)
Disc1	NM_174853-intron	1	0	chr8	125080193	125080535	-0.807355	0.0395526						chr8	125054194	125261151	+	244667	disrupted in schizophrenia 1
Dlc1	NM_001194940-threeUTR	1	0	chr8	36569699	36570351	-0.667804	0.0175188						chr8	36567738	36952442	-	50768	deleted in liver cancer 1
Dlc1	NM_001194940-CDS	1	0	chr8	36569699	36570351	-0.667804	0.0175188						chr8	36567738	36952442	-	50768	deleted in liver cancer 1
Dlc1	NM_001194940-exon	1	0	chr8	36569699	36570351	-0.667804	0.0175188						chr8	36567738	36952442	-	50768	deleted in liver cancer 1
Dld	NM_007861-intron	1	0	chr12	31349152	31349462	-1.00666	0.01616						chr12	31331561	31351437	-	13382	dihydrolipoamide dehydrogenase
Dlg2	NM_011807-intron	1	0	chr7	91531069	91531309	-0.981384	0.0472754						chr7	91090785	92449246	+	23859	discs, large homolog 2 (Drosophila)
Dlg5	NM_001163513-CDS	1	0	chr14	24137100	24137370	-0.981384	0.0472754						chr14	24133952	24245920	-	71228	discs, large homolog 5 (Drosophila)
Dlg5	NM_001163513-exon	1	0	chr14	24137100	24137370	-0.981384	0.0472754						chr14	24133952	24245920	-	71228	discs, large homolog 5 (Drosophila)
Dlgap1	NM_001128180-intron	1	0	chr17	70626630	70626901	-0.832446	0.0475719						chr17	70522109	70821413	+	224997	discs, large (Drosophila) homolog-associated protein 1
Dnah8	NM_013811-CDS	1	0	chr17	30744443	30744953	-0.526173	0.0383752						chr17	30626935	30875264	+	13417	dynein, axonemal, heavy chain 8
Dnah8	NM_013811-exon	1	0	chr17	30744443	30744953	-0.526173	0.0383752						chr17	30626935	30875264	+	13417	dynein, axonemal, heavy chain 8
Dnah8	NM_013811-intron	1	0	chr17	30744443	30744953	-0.526173	0.0383752						chr17	30626935	30875264	+	13417	dynein, axonemal, heavy chain 8
Dnaic1	NM_175138-TTR	1	0	chr4	41638601	41638959	-0.715432	0.0468173						chr4	41569793	41638158	+	68922	dynein, axonemal, intermediate chain 1
Dnajc21	NM_030046-CDS	1	0	chr15	10459735	10460065	-0.807355	0.0496928						chr15	10446762	10470516	-	78244	DnaJ (Hsp40) homolog, subfamily C, member 21
Dnajc21	NM_030046-exon	1	0	chr15	10459735	10460065	-0.807355	0.0496928						chr15	10446762	10470516	-	78244	DnaJ (Hsp40) homolog, subfamily C, member 21
Dnajc21	NM_030046-intron	1	0	chr15	10459735	10460065	-0.807355	0.0496928						chr15	10446762	10470516	-	78244	DnaJ (Hsp40) homolog, subfamily C, member 21
Dnm2	NM_001039520-intron	1	0	chr9	21498346	21498683	-0.846883	0.0231418						chr9	21424907	21507146	+	13430	dynamin 2
Dnmt3b	NM_001003960-intron	1	0	chr2	153652202	153652499	-1.28652	0.0115445						chr2	153649448	153687730	+	13436	DNA methyltransferase 3B
Dock8	NM_028785-threeUTR	1	0	chr19	25201491	25201757	-0.922832	0.0405496						chr19	24999528	25202432	+	76088	dedicator of cytokinesis 8
Dpp4	NM_001159543-intron	1	0	chr2	62405714	62405990	-1.10692	0.0221308						chr2	62333222	62412231	-	13482	dipeptidylpeptidase 4
Dtx3	NM_030714-TTR	1	0	chr10	127185201	127185646	-0.68634	0.0492656						chr10	127190377	127195709	-	80904	deltex 3 homolog (Drosophila)
Dtx4	NM_172442-intron	1	0	chr19	12490162	12490691	-0.678072	0.0330905						chr19	12466335	12501996	-	207521	deltex 4 homolog (Drosophila)
Dusp21	NM_028568-promoter	1	0	chrX	18145847	18146408	-0.659798	0.0180845						chrX	18145869	18146692	+	73547	dual specificity phosphatase 21
Dusp21	NM_028568-fiveUTR	1	0	chrX	18145847	18146408	-0.659798	0.0180845						chrX	18145869	18146692	+	73547	dual specificity phosphatase 21
Dusp21	NM_028568-CDS	1	0	chrX	18145847	18146408	-0.659798	0.0180845						chrX	18145869	18146692	+	73547	dual specificity phosphatase 21
Dusp21	NM_028568-exon	1	0	chrX	18145847	18146408	-0.659798	0.0180845						chrX	18145869	18146692	+	73547	dual specificity phosphatase 21
Dysf	NM_001077694-intron	1	0	chr6	84183227	84183687	-0.807355	0.0252402						chr6	84008589	84211042	+	26903	dysferlin
Ebf1	NM_007897-intron	1	0	chr11	44793235	44793503	-1.09686	0.0296683						chr11	44618133	45005172	+	13591	early B cell factor 1
Ece1	NM_199307-intron	1	0	chr4	137916180	137916578	-0.807355	0.0315616						chr4	137862236	137965229	+	230857	endothelin converting enzyme 1
Eda	NM_001177937-intron	1	0	chrX	100055740	100055959	-1.22239	0.0318644						chrX	99975605	100400760	+	13607	ectodysplasin-A
Efcab10	NM_029152-promoter	1	0	chr12	33389759	33390175	-0.807355	0.0496928						chr12	33394853	33401269	+	75040	EF-hand calcium binding domain 10
Ehbp1	NM_001252515-intron	1	0	chr11	22201113	22201465	-0.942285	0.0305327						chr11	22005825	22286795	-	216565	EH domain binding protein 1
Ehmt1	NM_001012518-TTR	1	0	chr2	24785827	24786100	-1.10692	0.0221308						chr2	24790768	24919609	-	77683	euchromatic histone methyltransferase 1
Eif4e	NM_007917-CDS	1	0	chr3	138550640	138550912	-0.881356	0.0343536						chr3	138526190	138557599	+	13684	eukaryotic translation initiation factor 4E
Eif4e	NM_007917-exon	1	0	chr3	138550640	138550912	-0.881356	0.0343536						chr3	138526190	138557599	+	13684	eukaryotic translation initiation factor 4E
Eif4e	NM_007917-intron	1	0	chr3	138550640	138550912	-0.881356	0.0343536						chr3	138526190	138557599	+	13684	eukaryotic translation initiation factor 4E
Elavl2	NM_001177883-intron	1	0	chr4	91268902	91269181	-1	0.0353156						chr4	91250766	91376496	-	15569	ELAV (embryonic lethal, abnormal vision, Drosophila)-like 2 (Hu antigen B)
Elavl3	NM_010487-promoter	1	0	chr9	22055628	22055902	-0.981384	0.0472754						chr9	22015004	22052023	-	15571	ELAV (embryonic lethal, abnormal vision, Drosophila)-like 3 (Hu antigen C)
Elmo1	NM_080288-intron	1	0	chr13	20170479	20170820	-1.17932	0.00474457						chr13	20090506	20608353	+	140580	engulfment and cell motility 1
Eml1	NM_001043335-intron	1	0	chr12	108484232	108484614	-0.748461	0.0441145						chr12	108422815	108539564	+	68519	echinoderm microtubule associated protein like 1
Emr4	NM_139138-intron	1	0	chr17	55765551	55765923	-1.06193	0.00847307						chr17	55749983	55853662	+	52614	EGF-like module containing, mucin-like, hormone receptor-like sequence 4
Enah	NM_001083120-intron	1	0	chr1	181914127	181914381	-1.16581	0.0148815						chr1	181904444	182019980	-	13800	enabled homolog (Drosophila)
Enho	NM_027147-fiveUTR	1	0	chr4	41638601	41638959	-0.715432	0.0468173						chr4	41638143	41640302	-	69638	energy homeostasis associated
Enho	NM_027147-threeUTR	1	0	chr4	41638601	41638959	-0.715432	0.0468173						chr4	41638143	41640302	-	69638	energy homeostasis associated
Enho	NM_027147-CDS	1	0	chr4	41638601	41638959	-0.715432	0.0468173						chr4	41638143	41640302	-	69638	energy homeostasis associated
Enho	NM_027147-exon	1	0	chr4	41638601	41638959	-0.715432	0.0468173						chr4	41638143	41640302	-	69638	energy homeostasis associated
Enox1	NM_001253759-intron	1	0	chr14	77596295	77596668	-0.946758	0.0114062						chr14	77156762	77721763	+	239188	ecto-NOX disulfide-thiol exchanger 1
Ep400	NM_029337-CDS	1	0	chr5	110693044	110693319	-1.02975	0.0436741						chr5	110664372	110770717	-	75560	E1A binding protein p400
Ep400	NM_029337-exon	1	0	chr5	110693044	110693319	-1.02975	0.0436741						chr5	110664372	110770717	-	75560	E1A binding protein p400
Ep400	NM_029337-intron	1	0	chr5	110693044	110693319	-1.02975	0.0436741						chr5	110664372	110770717	-	75560	E1A binding protein p400
Epb4.1l4a	NM_013512-intron	1	0	chr18	33864242	33864613	-0.892244	0.0209205						chr18	33796326	34007206	-	13824	erythrocyte protein band 4.1-like 4a
Epb4.2	NM_013513-CDS	1	0	chr2	121034546	121034895	-1.32193	0.003215						chr2	121018216	121036755	-	13828	erythrocyte protein band 4.2
Epb4.2	NM_013513-exon	1	0	chr2	121034546	121034895	-1.32193	0.003215						chr2	121018216	121036755	-	13828	erythrocyte protein band 4.2
Epb4.2	NM_013513-intron	1	0	chr2	121034546	121034895	-1.32193	0.003215						chr2	121018216	121036755	-	13828	erythrocyte protein band 4.2
Ercc4	NM_015769-threeUTR	1	0	chr16	13149735	13150156	-0.741767	0.0290499						chr16	13109735	13152009	+	50505	excision repair cross-complementing rodent repair deficiency, complementation group 4
Ercc4	NM_015769-exon	1	0	chr16	13149735	13150156	-0.741767	0.0290499						chr16	13109735	13152009	+	50505	excision repair cross-complementing rodent repair deficiency, complementation group 4
Evi5	NM_007964-intron	1	0	chr5	107817012	107817445	-0.807355	0.0395526						chr5	107744794	107875107	-	14020	ecotropic viral integration site 5
Exoc6	NM_175353-CDS	1	0	chr19	37570364	37570672	-0.715432	0.0468173						chr19	37550417	37683249	+	107371	exocyst complex component 6
Exoc6	NM_175353-exon	1	0	chr19	37570364	37570672	-0.715432	0.0468173						chr19	37550417	37683249	+	107371	exocyst complex component 6
Exoc6	NM_175353-intron	1	0	chr19	37570364	37570672	-0.715432	0.0468173						chr19	37550417	37683249	+	107371	exocyst complex component 6
Exog	NM_001172136-intron	1	0	chr9	119457209	119457719	-0.620942	0.0324001						chr9	119444922	119465518	+	208194	endo/exonuclease (5'-3'), endonuclease G-like
Ext1	NM_010162-intron	1	0	chr15	53122206	53122439	-0.922832	0.0405496						chr15	53068260	53346183	-	14042	exostoses (multiple) 1
F13a1	NM_001166391-intron	1	0	chr13	37036536	37036762	-1.39232	0.00362178						chr13	36867177	37050244	-	74145	coagulation factor XIII, A1 subunit
Faim	NM_001122851-intron	1	0	chr9	98999656	99000071	-1.02975	0.00920887						chr9	98986372	99002019	+	23873	Fas apoptotic inhibitory molecule
Fam114a2	NM_001168667-TTR	1	0	chr11	57481333	57481669	-0.874469	0.0274968						chr11	57482989	57518644	-	67726	family with sequence similarity 114, member A2
Fam189a1	NM_183087-intron	1	0	chr7	65098603	65098952	-1.00666	0.01616						chr7	64756095	65156528	-	70638	family with sequence similarity 189, member A1
Fam19a4	NM_177233-fiveUTR	1	0	chr6	97014117	97014510	-0.786293	0.0411429						chr6	96831208	97060411	-	320701	family with sequence similarity 19, member A4
Fam19a4	NM_177233-CDS	1	0	chr6	97014117	97014510	-0.786293	0.0411429						chr6	96831208	97060411	-	320701	family with sequence similarity 19, member A4
Fam19a4	NM_177233-exon	1	0	chr6	97014117	97014510	-0.786293	0.0411429						chr6	96831208	97060411	-	320701	family with sequence similarity 19, member A4
Fam19a4	NM_177233-intron	1	0	chr6	97014117	97014510	-0.786293	0.0411429						chr6	96831208	97060411	-	320701	family with sequence similarity 19, member A4
Fam3c	NM_138587-intron	1	0	chr6	22330660	22331031	-1.10375	0.00583829						chr6	22306521	22356081	-	27999	family with sequence similarity 3, member C
Fam49a	NM_001146119-intron	1	0	chr12	12326885	12327305	-0.881356	0.0343536						chr12	12262138	12376361	+	76820	family with sequence similarity 49, member A
Fam65c	NM_001080708-fiveUTR	1	0	chr2	168006271	168006624	-0.846883	0.0231418						chr2	167980785	168010593	-	69553	family with sequence similarity 65, member C
Fam65c	NM_001080708-CDS	1	0	chr2	168006271	168006624	-0.846883	0.0231418						chr2	167980785	168010593	-	69553	family with sequence similarity 65, member C
Fam65c	NM_001080708-exon	1	0	chr2	168006271	168006624	-0.846883	0.0231418						chr2	167980785	168010593	-	69553	family with sequence similarity 65, member C
Fam65c	NM_001080708-intron	1	0	chr2	168006271	168006624	-0.846883	0.0231418						chr2	167980785	168010593	-	69553	family with sequence similarity 65, member C
Fam78b	NM_001160261-promoter	1	0	chr1	166998753	166999159	-0.731406	0.0454987						chr1	167001416	167091302	+	226610	family with sequence similarity 78, member B
Fam98b	NM_026620-CDS	1	0	chr2	117267800	117268080	-0.830075	0.0378913						chr2	117249738	117271540	+	68215	family with sequence similarity 98, member B
Fam98b	NM_026620-exon	1	0	chr2	117267800	117268080	-0.830075	0.0378913						chr2	117249738	117271540	+	68215	family with sequence similarity 98, member B
Fam98b	NM_026620-intron	1	0	chr2	117267800	117268080	-0.830075	0.0378913						chr2	117249738	117271540	+	68215	family with sequence similarity 98, member B
Fanci	NM_145946-intron	1	0	chr7	79394526	79394799	-0.874469	0.0274968						chr7	79392337	79450264	+	208836	Fanconi anemia, complementation group I
Fat4	NM_183221-intron	1	0	chr3	38899495	38899981	-0.789433	0.0262414						chr3	38886939	39011983	+	329628	FAT tumor suppressor homolog 4 (Drosophila)
Fbxo10	NM_001024142-CDS	1	0	chr4	45043519	45043853	-0.996117	0.00182325						chr4	45034247	45084604	-	269529	F-box protein 10
Fbxo10	NM_001024142-exon	1	0	chr4	45043519	45043853	-0.996117	0.00182325						chr4	45034247	45084604	-	269529	F-box protein 10
Fbxo10	NM_001024142-intron	1	0	chr4	45043519	45043853	-0.996117	0.00182325						chr4	45034247	45084604	-	269529	F-box protein 10
Fhl1	NM_001077361-intron	1	0	chrX	56774156	56774539	-0.928661	0.0245571						chrX	56731956	56793346	+	14199	four and a half LIM domains 1
Fhod1	NM_177699-CDS	1	0	chr8	105336178	105336965	-0.607056	0.0115131						chr8	105329159	105347970	-	234686	formin homology 2 domain containing 1
Fhod1	NM_177699-exon	1	0	chr8	105336178	105336965	-0.607056	0.0115131						chr8	105329159	105347970	-	234686	formin homology 2 domain containing 1
Fhod1	NM_177699-intron	1	0	chr8	105336178	105336965	-0.607056	0.0115131						chr8	105329159	105347970	-	234686	formin homology 2 domain containing 1
Flt3	NM_010229-intron	1	0	chr5	147353271	147353538	-0.959358	0.0379869						chr5	147330741	147400489	-	14255	FMS-like tyrosine kinase 3
Fmnl2	NM_172409-CDS	1	0	chr2	53054347	53054948	-0.783107	0.0079215						chr2	52857867	53134202	+	71409	formin-like 2
Fmnl2	NM_172409-exon	1	0	chr2	53054347	53054948	-0.783107	0.0079215						chr2	52857867	53134202	+	71409	formin-like 2
Fmnl2	NM_172409-intron	1	0	chr2	53054347	53054948	-0.783107	0.0079215						chr2	52857867	53134202	+	71409	formin-like 2
Fndc1	NM_001081416-TTR	1	0	chr17	7737948	7738181	-1.13993	0.0485907						chr17	7738567	7804974	-	68655	fibronectin type III domain containing 1
Fndc3b	NM_173182-intron	1	0	chr3	27618496	27618815	-0.854661	0.0361583						chr3	27416161	27710439	-	72007	fibronectin type III domain containing 3B
Focad	NM_001081184-intron	1	0	chr4	88277596	88278042	-0.807355	0.0104999						chr4	88094629	88411011	+	230393	focadhesin
Foxa3	NM_008260-CDS	1	0	chr7	19014285	19014852	-0.678072	0.0330905						chr7	19013282	19023539	-	15377	forkhead box A3
Foxa3	NM_008260-exon	1	0	chr7	19014285	19014852	-0.678072	0.0330905						chr7	19013282	19023539	-	15377	forkhead box A3
Foxp1	NM_053202-promoter	1	0	chr6	99434885	99435413	-0.694461	0.0393999						chr6	98925341	99435345	-	108655	forkhead box P1
Foxp1	NM_053202-fiveUTR	1	0	chr6	99434885	99435413	-0.694461	0.0393999						chr6	98925341	99435345	-	108655	forkhead box P1
Foxp1	NM_053202-exon	1	0	chr6	99434885	99435413	-0.694461	0.0393999						chr6	98925341	99435345	-	108655	forkhead box P1
Frrs1	NM_001113478-TTR	1	0	chr3	116907525	116907947	-0.752907	0.0351989						chr3	116859566	116903750	+	20321	ferric-chelate reductase 1
Ftsjd1	NM_146215-CDS	1	0	chr8	110222416	110223145	-0.478732	0.049834						chr8	110217959	110224489	+	234728	FtsJ methyltransferase domain containing 1
Ftsjd1	NM_146215-exon	1	0	chr8	110222416	110223145	-0.478732	0.049834						chr8	110217959	110224489	+	234728	FtsJ methyltransferase domain containing 1
Fut4-ps1	NR_033644-TTR	1	0	chr17	56740815	56741047	-1.22239	0.013208						chr17	56734227	56739292	+	14346	fucosyltransferase 4, pseudogene 1
G630055G22Rik	NR_045404-intron	1	0	chr18	48049877	48050144	-1.3744	0.0131674						chr18	47922840	48107980	+	414127	RIKEN cDNA G630055G22 gene
Galc	NM_008079-intron	1	0	chr12	98220454	98220870	-0.748461	0.0441145						chr12	98202299	98259337	-	14420	galactosylceramidase
Galp	NM_178028-intron	1	0	chr7	6202459	6202763	-0.889817	0.0430015						chr7	6197089	6216137	+	232836	galanin-like peptide
Gareml	NM_001167879-CDS	1	0	chr5	30116210	30116477	-1.05889	0.0243128						chr5	30105195	30118380	+	242915	GRB2 associated, regulator of MAPK1-like
Gareml	NM_001167879-exon	1	0	chr5	30116210	30116477	-1.05889	0.0243128						chr5	30105195	30118380	+	242915	GRB2 associated, regulator of MAPK1-like
Gareml	NM_001167879-intron	1	0	chr5	30116210	30116477	-1.05889	0.0243128						chr5	30105195	30118380	+	242915	GRB2 associated, regulator of MAPK1-like
Gas2l1	NM_001190406-TTR	1	0	chr11	5049887	5050408	-1.09311	0.000251064						chr11	5054130	5065327	-	78926	growth arrest-specific 2 like 1
Gbp11	NM_001039647-intron	1	0	chr5	105335368	105335605	-1.02975	0.0436741						chr5	105323025	105346472	-	634650	guanylate binding protein 11
Gcnt3	NM_028087-promoter	1	0	chr9	70039010	70039247	-1.01594	0.0264453						chr9	70031495	70038088	-	72077	glucosaminyl (N-acetyl) transferase 3, mucin type
Gde1	NM_019580-CDS	1	0	chr7	118689028	118689425	-0.832446	0.0475719						chr7	118688557	118705738	-	56209	glycerophosphodiester phosphodiesterase 1
Gde1	NM_019580-exon	1	0	chr7	118689028	118689425	-0.832446	0.0475719						chr7	118688557	118705738	-	56209	glycerophosphodiester phosphodiesterase 1
Gde1	NM_019580-intron	1	0	chr7	118689028	118689425	-0.832446	0.0475719						chr7	118688557	118705738	-	56209	glycerophosphodiester phosphodiesterase 1
Gipc1	NM_018771-promoter	1	0	chr8	83647202	83647740	-0.756729	0.0281463						chr8	83652677	83664789	+	67903	GIPC PDZ domain containing family, member 1
Gipr	NM_001080815-CDS	1	0	chr7	19162513	19162799	-0.850424	0.0288988						chr7	19157124	19166127	-	381853	gastric inhibitory polypeptide receptor
Gipr	NM_001080815-exon	1	0	chr7	19162513	19162799	-0.850424	0.0288988						chr7	19157124	19166127	-	381853	gastric inhibitory polypeptide receptor
Gipr	NM_001080815-intron	1	0	chr7	19162513	19162799	-0.850424	0.0288988						chr7	19157124	19166127	-	381853	gastric inhibitory polypeptide receptor
Glrx3	NM_023140-intron	1	0	chr7	137447937	137448304	-0.786293	0.0411429						chr7	137437647	137468594	+	30926	glutaredoxin 3
Gls	NM_001081081-intron	1	0	chr1	52167872	52168208	-0.828113	0.030254						chr1	52163449	52233232	-	14660	glutaminase
Gm10415	NR_045480-exon	1	0	chr6	126288763	126289016	-1.3599	0.00990663						chr6	126286648	126328686	-	100038574	predicted gene 10415
Gm10782	NR_046061-promoter	1	0	chr13	56359462	56359986	-0.745954	0.0232798						chr13	56362899	56368857	+	100038494	predicted gene 10782
Gm10782	NR_046061-exon	1	0	chr13	56367788	56368254	-0.609416	0.0458062						chr13	56362899	56368857	+	100038494	predicted gene 10782
Gm10782	NR_046061-intron	1	0	chr13	56367788	56368254	-0.609416	0.0458062						chr13	56362899	56368857	+	100038494	predicted gene 10782
Gm12669	NR_033611-intron	1	0	chr7	137447937	137448304	-0.786293	0.0411429						chr7	137437673	137467980	+	620016	glutaredoxin 3 pseudogene
Gm14204	NR_040359-TTR	1	0	chr2	158592324	158592603	-0.889817	0.0430015						chr2	158595471	158610723	-	100045469	predicted gene 14204
Gm16701	NR_037988-intron	1	0	chr1	166998753	166999159	-0.731406	0.0454987						chr1	166974022	166999730	-	100503962	predicted gene, 16701
Gm20098	NR_045095-promoter	1	0	chr17	51881016	51881390	-0.959358	0.0230235						chr17	51882726	51965257	+	100504169	predicted gene, 20098
Gm20754	NR_040557-intron	1	0	chr3	73526278	73526551	-1.04551	0.0325402						chr3	73066350	73594830	+	626082	predicted gene, 20754
Gm3143	NR_038348-TTR	1	0	chr3	34709585	34710094	-1.12051	0.00252403						chr3	34709622	34716662	-	100041108	predicted gene 3143
Gm3143	NR_038348-exon	1	0	chr3	34709585	34710094	-1.12051	0.00252403						chr3	34709622	34716662	-	100041108	predicted gene 3143
Gm3143	NR_038347-intron	1	0	chr3	34709585	34710094	-1.12051	0.00252403						chr3	34699639	34716662	-	100041108	predicted gene 3143
Gm5485	NR_015373-exon	1	0	chr16	48401431	48401758	-0.828113	0.030254						chr16	48399452	48412416	-	433023	predicted gene 5485
Gm5485	NR_015373-intron	1	0	chr16	48401431	48401758	-0.828113	0.030254						chr16	48399452	48412416	-	433023	predicted gene 5485
Gm7120	NM_001039244-threeUTR	1	0	chr13	119610080	119610477	-0.758445	0.0103614						chr13	119488038	119610459	+	633640	predicted gene 7120
Gm7120	NM_001039244-TTR	1	0	chr13	119610080	119610477	-0.758445	0.0103614						chr13	119488038	119610459	+	633640	predicted gene 7120
Gm7120	NM_001039244-exon	1	0	chr13	119610080	119610477	-0.758445	0.0103614						chr13	119488038	119610459	+	633640	predicted gene 7120
Gm7120	NM_001177666-intron	1	0	chr13	119610080	119610477	-0.758445	0.0103614						chr13	119488859	119610459	+	633640	predicted gene 7120
Gna11	NM_010301-CDS	1	0	chr10	81531045	81531429	-0.928661	0.0245571						chr10	81528731	81545046	-	14672	guanine nucleotide binding protein, alpha 11
Gna11	NM_010301-exon	1	0	chr10	81531045	81531429	-0.928661	0.0245571						chr10	81528731	81545046	-	14672	guanine nucleotide binding protein, alpha 11
Gna11	NM_010301-intron	1	0	chr10	81531045	81531429	-0.928661	0.0245571						chr10	81528731	81545046	-	14672	guanine nucleotide binding protein, alpha 11
Gnptab	NM_001004164-intron	1	0	chr10	88391592	88391877	-0.959358	0.0379869						chr10	88379411	88447329	+	432486	N-acetylglucosamine-1-phosphate transferase, alpha and beta subunits
Gorasp2	NM_027352-CDS	1	0	chr2	70688690	70689286	-0.572335	0.0379679						chr2	70661508	70691725	+	70231	golgi reassembly stacking protein 2
Gorasp2	NM_027352-exon	1	0	chr2	70688690	70689286	-0.572335	0.0379679						chr2	70661508	70691725	+	70231	golgi reassembly stacking protein 2
Gorasp2	NM_027352-intron	1	0	chr2	70688690	70689286	-0.572335	0.0379679						chr2	70661508	70691725	+	70231	golgi reassembly stacking protein 2
Gpatch1	NM_026181-TTR	1	0	chr7	35274567	35274987	-0.843881	0.0185635						chr7	35276543	35318440	-	67471	G patch domain containing 1
Gpld1	NM_008156-intron	1	0	chr13	24960414	24961008	-0.713379	0.0203613						chr13	24943151	24991936	+	14756	glycosylphosphatidylinositol specific phospholipase D1
Gpr126	NM_001002268-intron	1	0	chr10	14489161	14489383	-1.10692	0.0221308						chr10	14402584	14545036	-	215798	G protein-coupled receptor 126
Greb1l	NM_001083628-intron	1	0	chr18	10488607	10488763	-1.30986	0.0276524						chr18	10325178	10562941	+	381157	growth regulation by estrogen in breast cancer-like
Gria3	NM_016886-intron	1	0	chrX	41666925	41667336	-0.946758	0.0114062						chrX	41401303	41678601	+	53623	glutamate receptor, ionotropic, AMPA3 (alpha 3)
Grin3b	NM_130455-CDS	1	0	chr10	79973990	79974608	-0.595851	0.0407413						chr10	79970723	79977190	+	170483	glutamate receptor, ionotropic, NMDA3B
Grin3b	NM_130455-exon	1	0	chr10	79973990	79974608	-0.595851	0.0407413						chr10	79970723	79977190	+	170483	glutamate receptor, ionotropic, NMDA3B
Grm5	NM_001081414-intron	1	0	chr7	87759849	87760221	-0.807355	0.0496928						chr7	87584167	88135063	+	108071	glutamate receptor, metabotropic 5
Gsk3b	NM_019827-CDS	1	0	chr16	38170679	38171209	-0.776981	0.0174896						chr16	38089000	38246079	+	56637	glycogen synthase kinase 3 beta
Gsk3b	NM_019827-exon	1	0	chr16	38170679	38171209	-0.776981	0.0174896						chr16	38089000	38246079	+	56637	glycogen synthase kinase 3 beta
Gsk3b	NM_019827-intron	1	0	chr16	38170679	38171209	-0.776981	0.0174896						chr16	38089000	38246079	+	56637	glycogen synthase kinase 3 beta
Gstm5	NM_010360-TTR	1	0	chr3	107898687	107899065	-0.874469	0.0274968						chr3	107895853	107898685	+	14866	glutathione S-transferase, mu 5
Gtf2i	NM_001080746-CDS	1	0	chr5	134263416	134264206	-0.727628	0.00364863						chr5	134237834	134314746	-	14886	general transcription factor II I
Gtf2i	NM_001080746-exon	1	0	chr5	134263416	134264206	-0.727628	0.00364863						chr5	134237834	134314746	-	14886	general transcription factor II I
Gtf2i	NM_001080746-intron	1	0	chr5	134263416	134264206	-0.727628	0.00364863						chr5	134237834	134314746	-	14886	general transcription factor II I
Gtf2ird1	NM_001081462-CDS	1	0	chr5	134410813	134411686	-0.534336	0.0427943						chr5	134357660	134456716	-	57080	general transcription factor II I repeat domain-containing 1
Gtf2ird1	NM_001081462-exon	1	0	chr5	134410813	134411686	-0.534336	0.0427943						chr5	134357660	134456716	-	57080	general transcription factor II I repeat domain-containing 1
Gtf2ird1	NM_001081462-intron	1	0	chr5	134410813	134411686	-0.534336	0.0427943						chr5	134357660	134456716	-	57080	general transcription factor II I repeat domain-containing 1
Hadha	NM_178878-TTR	1	0	chr5	30116210	30116477	-1.05889	0.0243128						chr5	30118303	30154980	-	97212	hydroxyacyl-Coenzyme A dehydrogenase/3-ketoacyl-Coenzyme A thiolase/enoyl-Coenzyme A hydratase (trifunctional protein), alpha subunit
Hcn1	NM_010408-CDS	1	0	chr13	117975233	117975613	-0.946758	0.0114062						chr13	117602319	117981028	+	15165	hyperpolarization-activated, cyclic nucleotide-gated K+ 1
Hcn1	NM_010408-exon	1	0	chr13	117975233	117975613	-0.946758	0.0114062						chr13	117602319	117981028	+	15165	hyperpolarization-activated, cyclic nucleotide-gated K+ 1
Hcn1	NM_010408-intron	1	0	chr13	117975233	117975613	-0.946758	0.0114062						chr13	117602319	117981028	+	15165	hyperpolarization-activated, cyclic nucleotide-gated K+ 1
Hdac8	NM_027382-intron	1	0	chrX	102444266	102444543	-0.889817	0.0430015						chrX	102284639	102505148	-	70315	histone deacetylase 8
Hif1an	NM_176958-intron	1	0	chr19	44564149	44564408	-1.16099	0.0199096						chr19	44562853	44576274	+	319594	hypoxia-inducible factor 1, alpha subunit inhibitor
Hoxc5	NM_175730-TTR	1	0	chr15	103018791	103019162	-0.854661	0.0361583						chr15	103014007	103017429	+	15424	homeobox C5
Hydin	NM_172916-CDS	1	0	chr8	110513960	110514442	-0.691878	0.0102532						chr8	110266976	110610253	+	244653	HYDIN, axonemal central pair apparatus protein
Hydin	NM_172916-exon	1	0	chr8	110513960	110514442	-0.691878	0.0102532						chr8	110266976	110610253	+	244653	HYDIN, axonemal central pair apparatus protein
Hydin	NM_172916-intron	1	0	chr8	110513960	110514442	-0.691878	0.0102532						chr8	110266976	110610253	+	244653	HYDIN, axonemal central pair apparatus protein
Idh3a	NM_029573-TTR	1	0	chr9	54608963	54609287	-1	0.00994469						chr9	54586510	54604662	+	67834	isocitrate dehydrogenase 3 (NAD+) alpha
Igf1r	NM_010513-intron	1	0	chr7	68091964	68092254	-1.01594	0.0264453						chr7	67952256	68233667	+	16001	insulin-like growth factor I receptor
Igf2bp1	NM_009951-intron	1	0	chr11	95971861	95972280	-0.745954	0.0232798						chr11	95957163	96005944	-	140486	insulin-like growth factor 2 mRNA binding protein 1
Igf2r	NM_010515-CDS	1	0	chr17	12722001	12722325	-1.30485	0.00139781						chr17	12682405	12769706	-	16004	insulin-like growth factor 2 receptor
Igf2r	NM_010515-exon	1	0	chr17	12733830	12734107	-0.928661	0.0245571						chr17	12682405	12769706	-	16004	insulin-like growth factor 2 receptor
Igf2r	NM_010515-intron	1	0	chr17	12722001	12722325	-1.30485	0.00139781						chr17	12682405	12769706	-	16004	insulin-like growth factor 2 receptor
Ikbke	NM_019777-CDS	1	0	chr1	131269736	131270095	-0.63743	0.0436903						chr1	131254601	131279563	-	56489	inhibitor of kappaB kinase epsilon
Ikbke	NM_019777-exon	1	0	chr1	131269736	131270095	-0.63743	0.0436903						chr1	131254601	131279563	-	56489	inhibitor of kappaB kinase epsilon
Ikbke	NM_019777-intron	1	0	chr1	131269736	131270095	-0.63743	0.0436903						chr1	131254601	131279563	-	56489	inhibitor of kappaB kinase epsilon
Il18bp	NM_010531-CDS	1	0	chr7	102016080	102016346	-1.08489	0.0398975						chr7	102015076	102018155	-	16068	interleukin 18 binding protein
Il18bp	NM_010531-exon	1	0	chr7	102016080	102016346	-1.08489	0.0398975						chr7	102015076	102018155	-	16068	interleukin 18 binding protein
Il18bp	NM_010531-intron	1	0	chr7	102016080	102016346	-1.08489	0.0398975						chr7	102015076	102018155	-	16068	interleukin 18 binding protein
Immp2l	NM_053122-intron	1	0	chr12	41441134	41441434	-1.40682	0.0047757						chr12	41024089	41955588	+	93757	IMP2 inner mitochondrial membrane peptidase-like (S. cerevisiae)
Inha	NM_010564-CDS	1	0	chr1	75509742	75510088	-0.807355	0.0395526						chr1	75507076	75510354	+	16322	inhibin alpha
Inha	NM_010564-exon	1	0	chr1	75509742	75510088	-0.807355	0.0395526						chr1	75507076	75510354	+	16322	inhibin alpha
Iqsec3	NM_001033354-intron	1	0	chr6	121431896	121432153	-1.07039	0.0182095						chr6	121372932	121473678	-	243621	IQ motif and Sec7 domain 3
Itga1	NM_001033228-intron	1	0	chr13	115060287	115060638	-0.832446	0.0475719						chr13	114958080	115101964	-	109700	integrin alpha 1
Itih2	NM_010582-TTR	1	0	chr2	10090369	10090591	-0.922832	0.0405496						chr2	10094590	10130683	-	16425	inter-alpha trypsin inhibitor, heavy chain 2
Itpk1	NM_172584-intron	1	0	chr12	102657014	102657366	-0.910448	0.0324779						chr12	102568582	102704869	-	217837	inositol 1,3,4-triphosphate 5/6 kinase
Itpr1	NM_010585-intron	1	0	chr6	108423385	108423689	-0.97728	0.0285205						chr6	108213095	108551116	+	16438	inositol 1,4,5-trisphosphate receptor 1
Jam3	NM_023277-CDS	1	0	chr9	27098617	27099036	-0.752907	0.0351989						chr9	27097383	27155421	-	83964	junction adhesion molecule 3
Jam3	NM_023277-exon	1	0	chr9	27098617	27099036	-0.752907	0.0351989						chr9	27097383	27155421	-	83964	junction adhesion molecule 3
Jam3	NM_023277-intron	1	0	chr9	27098617	27099036	-0.752907	0.0351989						chr9	27097383	27155421	-	83964	junction adhesion molecule 3
Jazf1	NM_001168277-intron	1	0	chr6	52894488	52894923	-0.76988	0.0340339						chr6	52768067	52909620	-	231986	JAZF zinc finger 1
Kat8	NM_026370-CDS	1	0	chr7	127915252	127915858	-0.823843	0.0155793						chr7	127912516	127925762	+	67773	K(lysine) acetyltransferase 8
Kat8	NM_026370-exon	1	0	chr7	127915252	127915858	-0.823843	0.0155793						chr7	127912516	127925762	+	67773	K(lysine) acetyltransferase 8
Kat8	NM_026370-intron	1	0	chr7	127915252	127915858	-0.823843	0.0155793						chr7	127912516	127925762	+	67773	K(lysine) acetyltransferase 8
Kcnab2	NM_001252654-intron	1	0	chr4	152444979	152445450	-0.762961	0.0180958						chr4	152390739	152477549	-	16498	potassium voltage-gated channel, shaker-related subfamily, beta member 2
Kcng2	NM_001190373-intron	1	0	chr18	80359073	80359363	-0.859822	0.045342						chr18	80294543	80364254	-	240444	potassium voltage-gated channel, subfamily G, member 2
Kcnh5	NM_172805-intron	1	0	chr12	75161717	75162001	-1.10692	0.0221308						chr12	74897216	75177332	-	238271	potassium voltage-gated channel, subfamily H (eag-related), member 5
Kcnip1	NM_001190885-intron	1	0	chr11	33711370	33711658	-0.859822	0.045342						chr11	33629340	33843585	-	70357	Kv channel-interacting protein 1
Kcnj12	NM_001267593-threeUTR	1	0	chr11	61070069	61070838	-0.561194	0.0229721						chr11	61022563	61073267	+	16515	potassium inwardly-rectifying channel, subfamily J, member 12
Kcnj12	NM_001267593-CDS	1	0	chr11	61070069	61070838	-0.561194	0.0229721						chr11	61022563	61073267	+	16515	potassium inwardly-rectifying channel, subfamily J, member 12
Kcnj12	NM_001267593-exon	1	0	chr11	61070069	61070838	-0.561194	0.0229721						chr11	61022563	61073267	+	16515	potassium inwardly-rectifying channel, subfamily J, member 12
Kcnj4	NM_008427-fiveUTR	1	0	chr15	79485076	79485917	-0.858236	0.0003885						chr15	79483713	79505241	-	16520	potassium inwardly-rectifying channel, subfamily J, member 4
Kcnj4	NM_008427-CDS	1	0	chr15	79485076	79485917	-0.858236	0.0003885						chr15	79483713	79505241	-	16520	potassium inwardly-rectifying channel, subfamily J, member 4
Kcnj4	NM_008427-exon	1	0	chr15	79485076	79485917	-0.858236	0.0003885						chr15	79483713	79505241	-	16520	potassium inwardly-rectifying channel, subfamily J, member 4
Kcnj4	NM_008427-intron	1	0	chr15	79485076	79485917	-0.858236	0.0003885						chr15	79483713	79505241	-	16520	potassium inwardly-rectifying channel, subfamily J, member 4
Kcnj6	NM_001025584-intron	1	0	chr16	94993027	94993277	-0.97728	0.0285205						chr16	94748682	94997696	-	16522	potassium inwardly-rectifying channel, subfamily J, member 6
Kcnma1	NM_001253358-intron	1	0	chr14	23359027	23359352	-0.859822	0.045342						chr14	23298693	24004205	-	16531	potassium large conductance calcium-activated channel, subfamily M, alpha member 1
Kcnn1	NM_032397-CDS	1	0	chr8	70852618	70852985	-0.879505	0.0135433						chr8	70842048	70857008	-	84036	potassium intermediate/small conductance calcium-activated channel, subfamily N, member 1
Kcnn1	NM_032397-exon	1	0	chr8	70852618	70852985	-0.879505	0.0135433						chr8	70842048	70857008	-	84036	potassium intermediate/small conductance calcium-activated channel, subfamily N, member 1
Kcnn1	NM_032397-intron	1	0	chr8	70852618	70852985	-0.879505	0.0135433						chr8	70842048	70857008	-	84036	potassium intermediate/small conductance calcium-activated channel, subfamily N, member 1
Kcnq1	NM_008434-intron	1	0	chr7	143416253	143416666	-0.78799	0.0328215						chr7	143107253	143427042	+	16535	potassium voltage-gated channel, subfamily Q, member 1
Kif1a	NM_001110315-intron	1	0	chr1	93069520	93070009	-0.731406	0.0454987						chr1	93015455	93101865	-	16560	kinesin family member 1A
Kif2c	NM_134471-CDS	1	0	chr4	117174755	117175117	-0.786293	0.0411429						chr4	117159635	117182624	-	73804	kinesin family member 2C
Kif2c	NM_134471-exon	1	0	chr4	117174755	117175117	-0.786293	0.0411429						chr4	117159635	117182624	-	73804	kinesin family member 2C
Kif2c	NM_134471-intron	1	0	chr4	117174755	117175117	-0.786293	0.0411429						chr4	117159635	117182624	-	73804	kinesin family member 2C
Kif3a	NM_008443-threeUTR	1	0	chr11	53601161	53601447	-0.987927	0.0131411						chr11	53567378	53604244	+	16568	kinesin family member 3A
Kif3a	NM_008443-exon	1	0	chr11	53601161	53601447	-0.987927	0.0131411						chr11	53567378	53604244	+	16568	kinesin family member 3A
Kin	NM_025280-intron	1	0	chr2	10090369	10090591	-0.922832	0.0405496						chr2	10080611	10092701	+	16588	antigenic determinant of rec-A protein
Klc1	NM_001025360-CDS	1	0	chr12	111781533	111782152	-0.603483	0.0397914						chr12	111758848	111806775	+	16593	kinesin light chain 1
Klc1	NM_001025360-exon	1	0	chr12	111781533	111782152	-0.603483	0.0397914						chr12	111758848	111806775	+	16593	kinesin light chain 1
Klc1	NM_001025360-intron	1	0	chr12	111781533	111782152	-0.603483	0.0397914						chr12	111758848	111806775	+	16593	kinesin light chain 1
Klhl12	NM_153128-CDS	1	0	chr1	134485589	134486026	-0.843881	0.0185635						chr1	134455554	134490873	+	240756	kelch-like 12
Klhl12	NM_153128-exon	1	0	chr1	134485589	134486026	-0.843881	0.0185635						chr1	134455554	134490873	+	240756	kelch-like 12
Klhl12	NM_153128-intron	1	0	chr1	134485589	134486026	-0.843881	0.0185635						chr1	134455554	134490873	+	240756	kelch-like 12
Klhl29	NM_001164493-intron	1	0	chr12	5369066	5369322	-0.889817	0.0430015						chr12	5077465	5375682	-	208439	kelch-like 29
Lace1	NM_145743-intron	1	0	chr10	42327046	42327401	-0.786293	0.0411429						chr10	42312584	42478565	-	215951	lactation elevated 1
Lamb1	NM_008482-intron	1	0	chr12	31270425	31270821	-0.892244	0.0209205						chr12	31265293	31329639	+	16777	laminin B1
Lef1	NM_001276402-threeUTR	1	0	chr3	131223009	131223569	-0.685364	0.0265917						chr3	131110296	131224357	+	16842	lymphoid enhancer binding factor 1
Lef1	NM_001276402-CDS	1	0	chr3	131223009	131223569	-0.685364	0.0265917						chr3	131110296	131224357	+	16842	lymphoid enhancer binding factor 1
Lef1	NM_001276402-exon	1	0	chr3	131223009	131223569	-0.685364	0.0265917						chr3	131110296	131224357	+	16842	lymphoid enhancer binding factor 1
Leprel1	NM_173379-CDS	1	0	chr16	25996992	25997461	-0.863938	0.0177027						chr16	25960322	26105784	-	210530	leprecan-like 1
Leprel1	NM_173379-exon	1	0	chr16	25996992	25997461	-0.863938	0.0177027						chr16	25960322	26105784	-	210530	leprecan-like 1
Leprel1	NM_173379-intron	1	0	chr16	25996992	25997461	-0.863938	0.0177027						chr16	25960322	26105784	-	210530	leprecan-like 1
Leprot	NM_175036-intron	1	0	chr4	101651323	101651617	-0.981384	0.0472754						chr4	101647782	101659358	+	230514	leptin receptor overlapping transcript
Lgr5	NM_010195-intron	1	0	chr10	115476564	115476956	-0.807355	0.0252402						chr10	115450313	115587780	-	14160	leucine rich repeat containing G protein coupled receptor 5
Lmcd1	NM_144799-threeUTR	1	0	chr6	112329659	112330048	-0.826464	0.0242068						chr6	112273757	112330423	+	30937	LIM and cysteine-rich domains 1
Lmcd1	NM_144799-CDS	1	0	chr6	112329659	112330048	-0.826464	0.0242068						chr6	112273757	112330423	+	30937	LIM and cysteine-rich domains 1
Lmcd1	NM_144799-exon	1	0	chr6	112329659	112330048	-0.826464	0.0242068						chr6	112273757	112330423	+	30937	LIM and cysteine-rich domains 1
Lmcd1	NM_144799-intron	1	0	chr6	112329659	112330048	-0.826464	0.0242068						chr6	112273757	112330423	+	30937	LIM and cysteine-rich domains 1
Lmtk2	NM_001081109-TTR	1	0	chr5	144191169	144191590	-1.07039	0.000839523						chr5	144100435	144188204	+	231876	lemur tyrosine kinase 2
Loxhd1	NM_172834-intron	1	0	chr18	77437279	77437636	-0.830075	0.0378913						chr18	77281957	77442257	+	240411	lipoxygenase homology domains 1
Lphn3	NM_198702-intron	1	0	chr5	81199881	81200228	-0.786293	0.0411429						chr5	81021592	81795730	+	319387	latrophilin 3
Lrg1	NM_029796-promoter	1	0	chr17	56123138	56123747	-0.627649	0.0444315						chr17	56119677	56121946	-	76905	leucine-rich alpha-2-glycoprotein 1
Lrpprc	NM_028233-intron	1	0	chr17	84715759	84716087	-0.832446	0.0475719						chr17	84705246	84790786	-	72416	leucine-rich PPR-motif containing
Lrrc49	NM_001146046-intron	1	0	chr9	60598524	60598808	-1.26679	0.00279951						chr9	60587234	60688134	-	102747	leucine rich repeat containing 49
Lrrk2	NM_025730-intron	1	0	chr15	91717724	91718069	-1.08913	0.0102768						chr15	91673223	91816124	+	66725	leucine-rich repeat kinase 2
Lrrn4	NM_177303-intron	1	0	chr2	132875887	132876319	-0.70044	0.0480723						chr2	132868515	132880862	-	320974	leucine rich repeat neuronal 4
Ltn1	NM_001081068-intron	1	0	chr16	87423835	87424126	-1.01594	0.0264453						chr16	87376650	87432606	-	78913	listerin E3 ubiquitin protein ligase 1
[truncated: 2,175 more rows]
